# Supplementary material for: Comparative genomics reveals 104 candidate structured RNAs from bacteria, archaea, and their metagenomes
Source: Genome Biol. 2010 Mar 15;11(3):R31. doi: 10.1186/gb-2010-11-3-r31 (PMC2864571; doi:10.1186/gb-2010-11-3-r31)
Supplement: Additional file 4 — Raw text alignment files, including annotation. Raw alignments of RNAs, including annotations (for example, predicted transcription terminators, flanking sequences) in "Stockholm" text format. The alignment format and appropriate viewing programs are discussed on Wikipedia [113]. The Stockholm files can be retrieved from the .tar.gz archive file by using programs such as WinZip (Windows), StuffIt Expander (Mac), or tar/gzip (UNIX). [file gb-2010-11-3-r31-S4.GZ › sto/wcaG.sto]

# STOCKHOLM 1.0
#=GF ID wcaG
#=GF DE wcaG RNA
#=GF AU Weinberg Z
#=GF TP Cis-reg;
#=GF WK http://en.wikipedia.org/wiki/WcaG_RNA_motif
#=GF DATABASES microbial 32 env 4 other 27
#=GF FancifyStockholm -longtable -wrapGeneContext 6in -recycleGeneColors
#=GF FancifyStockholmGeneContext -leftNothing -rightOperonOrCount 1
#=GF NOT WORTH IT DUE TO POLY-N JCVI_SCAF_1096627640111/931-1001 JCVI_SCAF_1096627791962/949-1048 JCVI_SCAF_1096627497813/1009-1092 JCVI_SCAF_1096627640111/925-1006
#=GF TRUNCATED_5_PRIME JCVI_SCAF_1101668252192/1516-1451
#=GF Had some hits with good E-values that trash P1, P2, or in one case P3
#=GF ORIGINAL_MOTIF 230	4204	0	0	env	3	env-gos-freshwater	jeremy	s42_48_55_65_75_85S100O5Min3	cmfinder		ethresh=2&nr=0&EVD=null3&cmfv=0.3&disableMiniscan=1	end
JCVI_SCAF_1096627988848/1260-1759            UGGUGAUUACAAGAGUCAGGAGUACCGUCCUGACUAGUCUUUGCCAAUAGACUUUAAACUAGAUGGUGUUUGGCUGGAUGACAGUCGCUCAUAAAACACAAAGAGUUUCUCUGU.UCUCUAAAAUAAA........AACAGAGUGGUG.GAG......UCAUUAUGACCCU......CUUA..GAG.UUUCCAGUUU..CUC...UA....AAA.....AACUGGUGGC.GAGCCUGCUCUGGGGGUUGACCACCCCCUUUUUUAUUGAUGACUAUGCAAAUCUUUGAUGACUUCCUAGAACCUGGUGAGUUUAAUCAGAUGCAGAGAGUGUUUCUCUCUGAAGAGUUUCCUUGGUUCUAUAACAAUAAUGUUGUAUGUGGACAGGGUAACCGAGACCUGUUCCAGAUGUGUCAUACUUUCUACUAUGCUUGGGAGUGGCGCACAGAUUAUCGUAACUUGAUUGCUCCUGUAGUUAAUCAACUAGAUAUUCUGCAACCUCUUAGAAUCAAAGCCAAUCUUACAUUUAAGAUGGACAAAAA
#=GR JCVI_SCAF_1096627988848/1260-1759 CODON .....................................STP.................................................................................................................................................................................................................................AUG................................................................................................................................................................................................................................................................................
#=GR JCVI_SCAF_1096627988848/1260-1759 SS_TT .................................................................................................................................................................................................................................................<<<<<<.....>>>>>>..........................................................................................................................................................................................................................................................................................
JCVI_SCAF_1101668710796/326-1                UUUUAAACAAUGAUGCAGAUUGAUAAAUGCUUCCUUAGCAAUCUGGUGAAUGCAGCAAACUCAUAAUUUGCCUAAGGAGAGUUCGAUCCUCUCAGGAAGCAUAGUCUUGGGAUGAC...U....UAAAAA......GCA.CCCUGGUCGGGAUGGGUUCUU...AC.......GACCCCUC..GGG.UUUCUUGCUU..UUC...CAU...AAG.....AGCAAGUGGU.GGAGCUGAGUGCUGCGAACAUACCCCGCAGGAUAAGGGUUAAGCCUGCUGGUGCGGACAUCUGCAAAGGUUUCUUGUUUUUCCUUACGUCUAAAAGAACAAGUGGCGAGCCUGAAUACCUACUUAGAGGGGGGUUAC.............................................................................................................................................................................
#=GR JCVI_SCAF_1101668710796/326-1 CODON     ............................AUG......................................................................STP....................................................................................................................................................................................................................................................................................................................................................................................................................................................
#=GR JCVI_SCAF_1101668710796/326-1 SS_TT     ..................................................................................................................................................<<<<<<<<<<<<...............>>>>>>>>..>>...................................................................................................................................................................................................................................................................................................................................................................
JCVI_SCAF_1101667281504/751-257              CUGGAUGUGUUAAUUUUGAUUUGACUGAUGCAGUACAUGCUGCUGGACCAGUCAACAUUCCUGGUGCCUCUGGUCAGGACGUGAUUACAUUUUCGUGAUUCACGUCUCGGGACG.A...CGC..UAAAC.......UCG.CCCUGGUCGGGAUGGGUUUA....AC.......GACCCCUC..GGG.UUUCCUAGUU..CCU.........AAA.....ACUAGGUGGU.GGAGUCAUAUGACCCCAUGGUUUCCUGCUUCCUUAAAGAGCAGGUGGUGCGGAUGGAGUUUACUCCCGCCUGGUUUCUUGUUUCCAGUUAAAGAACAAGUGGCGAGCCUAGGGGGAAGUAACGCUCUCCCACCCUGCGGAUGUAGCUCAACGGUAGAGCUUCUGCCUUCCAAGCAGACGGUUGCGCGUUCAAAUCGCGUCAUCCGCUUACUUUAUAAAUACUUUGAAGGAAAGUAUUACGGGCAUGUAAUGUCAAAAAUAUUAGUUAACGAACUAGUAAAUCUAGCGGGUAAUGAUAAAAUUACCUUCUC
#=GR JCVI_SCAF_1101667281504/751-257 CODON   ..............................................................................................................................................................................................................................................AUG............................................................................................................................AUG.....................................................................STP....................................................................................................
#=GR JCVI_SCAF_1101667281504/751-257 SS_TT   ............................................................................................................................................................................................................................................................................................................................................................................................................................................................................................................................................................
JCVI_SCAF_1096627349584/741-248              CUCCUAAACUCGCCCUGGUCGGGAUGGUCUACACGACCCCUGUGUCUCGGGUGGACAUUAAACUCGUCCUGGUGGAGCUAAGUAGAAUCAACUGCUGGUCCAGUCUCGGGAUGACU...C....UAAA........AGCGCCCUGGUGCGGGUGG...AUGUUG............CCGCU..UGG.UUUGUGUGUU..CCA...GUCA..AAG.....ACACUCUGGU.AAAUCCCCUUCCGUGUGGAUGAUUUCCUAUUUUGCAUCUGAACUAAAAUAGGUGGCGAGCAAGGAGUUACACAUGUUUCACAUUCCACAUUAUCAAUAUCAUGUAGAGGAGUGGCAAGACCAUAAAGAUUCUAUUCUUAAUGGUCUGCACACCGCUUUUCCUAAUGUGCUGGAAUGUAACGAGGGUGACACAAUGCACUCUAGUUACUUUGAGAAAACCGAUUACUCAGAGUUUCAACCAUUUCUAGAUCUGGUUGCCCCCUAUCUACAGAUGAUGAGUGCCGAAGUCCUUAGACAAGGAUUCUCAGAAA
#=GR JCVI_SCAF_1096627349584/741-248 CODON   ....STP..................................................................................................................................................................................................................................................................................AUG................................................................................................................................................................................................................................................................
#=GR JCVI_SCAF_1096627349584/741-248 SS_TT   .....................................................................................................................................................................................................................................................................................................................................................................................................................<<<<<<<<<<<<........>>>>>>>>>>>>.......................................................................................................
JCVI_SCAF_1096628390190/495-976              AUCUUUAUUGUGAUGAGUCUUACAAUCUAUCCGAAAGAUUAUAGGAACUCAUUCAAAGACAUUAGAGAUUUUUACCGUGCGUACUUACUUGGAAAAGACUUUCAGAUGGU......GUCUU....................ACUGGUUCGUA......CCAAGGGAC............AUAAUGG.UUUCUUGUUU..CCA...ACCA..AAG.....AACAAGUGGC.GAGCCUGAAUACAUAGAGGGAGGUUGACUUUGACCUCCUUUUUUUGUAUACUUAUAACUAACAAUUGAUUUGAUAUGUCACAGAAAGCUUGGAAGAAAGCUAAUGUGGAUGAGUCUGCUUAUUGGGAGAUCUUUACUUGUGAGGUAGAGACACUCAAGCAUCAAGACAUCUACAUGCAGGCUUUGGGUAUUACUCAAGAUUAUUACUACGAACCUGAUCGUUCCCUCNNNNNNNNNNNNNNNNNNNNNNNNNNNNNNNNNNNNNNNNNNNNNNNNNNNGAUUGUUAAAAACUACCGAGAAGCAUAUGGAC
#=GR JCVI_SCAF_1096628390190/495-976 CODON   ..............................................................................................................................................................................................................................................STP............................................................................................................................................................................................................................................................................AUG............................
#=GR JCVI_SCAF_1096628390190/495-976 SS_TT   ........................................................................................................................................................................................................................................................<<<<<<<......>>>>>>>................................................................................................................................................................................................................................................................................
JCVI_SCAF_1096627284163/903-1397             UUUAUGGACAUCUUCAAAGAGAUUCUGAAGUAAAUUUAAGAGCAAGGAUUGAUCUUAUUAAGUCACGGAUGGACUUUAACAGCACUGGUCGGGAUACCCCCUAAGUUUCCUAGU.U...C....UUAA........AACUAGGUGGUG.GAG......UCC...UAGGACCCU......CU.AAGGAAUUAGUUAUUA.CCUU..AUAA..AA......AUAACUUGGC.GUGCAUGGAAUUAACUCACUCAGGUGCUCUUGACAAAGGGCACCUUUUUUUGUAGAAUACAUAGGUGGUAAUAGAAAGUAAUUAUGUCUGAAUAUGGUAAGACAGCACUAGUGCUUGGUGCUGGUGGCUUUAUUGGAAGCCAUAUGGUUAAGAGAUUGAGGUCUGAGGGGUAUUGGGUAAGAGGUGUAGAUCUUAAAUCUCCUGAGUAUGGCAAGACAGAAGCAAAUGAGUUUGUGCAAGGUGACUUGCGUGAUGUAAGAAUCGUGAAUGAAGUUAUUCAGUUUAAAGGAUAUUCUGGUAACUAUAAUGG
#=GR JCVI_SCAF_1096627284163/903-1397 CODON  ........................................................................................................STP...........................................................................................................................................................................................................AUG...................................................................................................................................................................................................................................
#=GR JCVI_SCAF_1096627284163/903-1397 SS_TT  ............................................................................................................................................................................................................................................................<<<<<<<<<....>>>>>>>>>..........................................................................................................................................................................................................................................................................
JCVI_SCAF_1101667028124/299-1                GAUCCUGAUGGUGGUGUUAAUACAAUUGAUUAUGGUUACGGUGCUGCUGGUCCUGUAGAUUUUCCUAGUCCCUUCGGACAAGAUGUAAUUACAUUCUCGUAGUUAUUCGU......CACGGAUGGACGUUAACAGC.....ACUGGUGCGGGUGAAGAUA.............UCGCUGCC..UGG.UUUCUUGUUU..CCA...GUUA..AAG.....AACAAGUGGC.GUGCAUGUGCUCCGGGGUGUGACAACCCCAACUGCGGGAUUAGUUUAGAGGCAAAACUAAAGGUUUCCAACCUUUCGUCAUCGGUUCGAUUCCGAUAUUCCGCUUUUUA.........................................................................................................................................................................................................
#=GR JCVI_SCAF_1101667028124/299-1 CODON     ...................................................................................................STP.................................................................................................................................................................AUG....................................................................STP...........................................................................................................................................................................................................
#=GR JCVI_SCAF_1101667028124/299-1 SS_TT     ............................................................................................................................................................................................................................................................................................................................................................................................................................................................................................................................................................
JCVI_SCAF_1096626871951/1689-2187            UUUGUAAUCAAUACUCCAGAUACUGUUGAUUAUGGUUACGGUGCUGCUGGUCCUGUAGAUUUUCCUAGCCCCUUCGGACAAGAUGUAAUUACAUUCUCGUAAUUAUUCGU......CACGGAUGGACGUUAACAGC.....ACUGGUGCGGGUGAAGAUA.............UCGCCGCC..UGG.UUUCCAAUUU..CCA...GUAA...AG.....AAUUGGUGGC.GCGGCAUGUAAAACCCUCUAUUGGUGGCAUUUCUGUCACCUUUUUUUAUGAAUACAUAUAUCGAAAUCUAUGAUGAGGUUCUUUCAACAGAAGAAUGUACUAAAAUUAUACAGUAUAUUAAUCAGUCACCUAAUAUGAGAAGAGGUCUUAUAGGUGAGGGAGUUGAUGUUAAAGCAAAAGAUAGUUGGGACAUACACAAUAGAUUUCAAAAUCAAACUACAGUAGAUGCCAUGAUACAUGGUGCUCUAUCUAAAUGUCUUGCUGAUUAUAAAAGUAAACAUUCUGAAUUAAAUAGUAUAGGGUAUUGGUC
#=GR JCVI_SCAF_1096626871951/1689-2187 CODON ......................................................................................................STP.................................................................................................................................................AUG...............................................................................................................................................................................................................................................................................................
#=GR JCVI_SCAF_1096626871951/1689-2187 SS_TT ............................................................................................................................................................................................................................................................<<<<<<<....>>>>>>>..............................................................................................................................................................................................................................................................................
JCVI_SCAF_1101668738526/1635-1136            UGACAUUUAUCUUUUUGAUAAUGGUAUGCAGUGUUCUUUGGCCAUGGAGGACAUCGAGUACGCUAAGUGGUUGGAUCCAGAAGGGGUUCCUUGUUAUAUCAAAGAGUCGG..UA.U...CUCGAUAAA........CUAGCCCUGGUCGGGAUGG.GUUGA...CC.......CC.CCUCCGCUGG.UUUCUUGCUU..CCA...GUCA..AAG.....AGCAAGUGGC.GCGGCAUGAUUACCCAUACCAGGAGACCUUCGGGUCUCCUUUUUUAAUAAAUACAGACGAUAGGUAUCAAUUGAAAAACAUGGCAUACAAAGGAACUGCUGCCAAGUCCGCAUCUGGCGCAUCAAUGUCAAAGUAUGACGUUGAAGUAGAGGGUAGACUUCAGGAGAUUGAAAAGAAUCAAAAAAACAUUGCUGCUGAACUUACCUGGUUGAAGGGUAAGAUGGAAGAGUUGACCGCCACUGGAAAGACUGGACCCGCUCCUGAUGGUGUAGCAGACAAACUUGAUCUUCUUAUCAGCAUUCUUAAAAUG
#=GR JCVI_SCAF_1101668738526/1635-1136 CODON ...............................................................................................................................................................................................AUG..........................................................................................................................................................................................................................................................................................................................................................
#=GR JCVI_SCAF_1101668738526/1635-1136 SS_TT ...........................................................................................................................................................................................................................................................<<<<<<<....>>>>>>>...............................................................................................................................................................................................................................................................................
JCVI_SCAF_1101668672382/16-506               CACAUGAGAAGUGCGAUGGUGGCGGUGGUGUCAGUGGUGAUCUCGCUGCUAAGAUUGAAGAGAUGUAUGAGUGGUAUUCUUCUUACGCUAAGCAUAACAUCUGAGUUUCUUGCU.U...UUCUAUAA.........GAGCAAGUGGUGCGCU......ACAUCCG..............CG..UAG.UUUCCUAGUU..CUA...CACA..AAA.....ACUAGGUGGC.GAGCAUAUUACUAAUUGAACAAUAAGAUGCAAAACGUACACUGCAUUGUGAUGACUCGCAAUGAUGAUCUCAUCAUUGAGCACUGGGUCAAAAAACAUAUCAAUGUUUUUGAUAAGAUCUCUGUCGUGGAUGGAUCUGAUGGUGAUUUCACACAAAAAGUGUGUGAAAAGUAUGGUAUCUUGUAUACCAAAGACCCGGAACCGACACCGGAGAAACCUUUUCAUGAGCAGUAUCUACGUGAAGCAGCAUUCAAUUUACUGAAACCACAUCUGACCCCUGGUGAUUGGGUUGGAUGUUUCAUGCCCGAUGA
#=GR JCVI_SCAF_1101668672382/16-506 CODON    ............................................................................................................................................................................................................................................................................................................................................................................................................................................................................................................................................................
#=GR JCVI_SCAF_1101668672382/16-506 SS_TT    ................................................................................................................................................................................................................................................................................................................................................................................................................................................................................................................<<<<<<<<<<.........>>>>>>>>>>...............
JCVI_SCAF_1101668240460/37-534               UUAGCUGGUGAUCCUUGUUACAUUGAUGAACAAGAUAUUGAAUACUGGAAUGACUAGUCUCGGAAAGACUUAAAACUUGCCCUGGUCGGGAACCCCCUCGAAGAGUUUCCAGUU.U...CUU..UCAA........AAACUGGUGGUGCGGA......ACAUCUGC...............AACGG.UUUCCUAUUUUUCCGUUCGUCUCAAAG.....AAUAGGUGGC.GAGCCUGAGUUUCAUAAGGUGGGUUGCAUAAACCCACCUUUUUUUGUAUAAUACAUACUAUAGACAUAUUAUUUUUCGAUGAGUAGAUUUUGUAAGACAGCACUUGUUCUUGGUGCUGGUGGCUUUAUUGGAAGCCAUAUGGUCAAGAGACUGCGAUCCGAAGGGUAUUGGGUUCGUGGUGUAGAUCUAAAGAAACCAGAGUUUACUGAAACAGAAGCUAACGAAUUUAUUCUUGGUGAUCUGAGAGAUGAAAGGUUUGUUUCUAGAUGCAUUCGUUAUGCAGGAGAUCAAGGUAAUUUCUAUCACAGUG
#=GR JCVI_SCAF_1101668240460/37-534 CODON    ....................................................................................................................................................................................................................................................................................................................AUG.....................................................................................................................................................................................................................................
#=GR JCVI_SCAF_1101668240460/37-534 SS_TT    .......................................................................................................................................................................................................................................................<<<<<<<<.....>>>>>>>>................................................................................................................................................................................................................................................................................
JCVI_SCAF_1096628017379/1309-1672            UGGGAUGACUUAAAAAGCACCCUGGUCGGGAUGGGUUCUAACGACCCCUCGGGUUUCUUGCUUUUCCAUAAGAGCAAGUGGUGGAGAUAAGUGCAUCGAAUAUACCCCGUUGGA.U...AAGGGUUA.........AGCCAACUGGUGCGGA......CAUCU................GCAAAGG.UUUCUUGUUUUUCCUUACGUCUAAAAG.....AACAAGUGGC.GAGCCUGCAAAAUACGGAUAAGGAAAGGGGGGGUUUACAAGGACCCUCUUUUUUUGUAGAAUAUAUACUAAGUCUGAUUUUAUCUAUUAAAAAAACAUGGGUCAAUAUGUAAAAAAAGCACUUGUGCUUGGUGCAGGUGGUUUCAUCGGUAGUCAUAUGGUCAAAAGACUUCGUGA......................................................................................................................................
#=GR JCVI_SCAF_1096628017379/1309-1672 CODON ............................................................................................................................................................................................................................................................................................................................................................................................................................................................................................................................................................
#=GR JCVI_SCAF_1096628017379/1309-1672 SS_TT .........................<<<<<<<<<<<<.....>>>>>>>>>>........................................................................................................................................................................................................................................................................................................................................................................................................................................................................................................
JCVI_SCAF_1096627180125/493-990              UGCAAAUUACUACUGCUAUGGAGGACUUUGAAUACACUAAAUGGUUAGAUCCAGAUCGUGUUCCUUGUUAUGUCAGAGAUUGUGUUAAACCUUAAAACACAAUACCCCGUAGGA.U...AAGGGUUA.........AGCCUGCUGGUGCGGAUGG.GAUC....UU.......UC.CCGCC..UGU.UUUGUUUGUU..UCA...GUAA..AAA.....ACAAGCACCC.CAUAAAUAAUUCUAUCGAUUUUCAUAGACUUAUGAUUGGAACAUCACAUACAGAAGCAGUAGAAACUGCUGUAAAAACUUCUUCAAGAAGAACAAAAAAAUCUUCAACUUAUAUGUCAGCUUAUGAUAAAAAAGUAGAAGAAAGACUUCAAAAACUAGAAUCAGCUGCAGUUGCACCUACCAAUUCUAGUGAUAGUGGUUUAGAAGAAAAACUUUCUAAACUAGAGUCUAGACUUGAUAAUCUUUUAAUAAUUUUAAAAAUGGAUAAAACACUCAAUAUUCCAAAAUUGAGUGCAAAGUAUCCUGUAGAU
#=GR JCVI_SCAF_1096627180125/493-990 CODON   ...............................................................................................STP..........................................................................................................................................................................................................................................................................................................................................................................................................................................................
#=GR JCVI_SCAF_1096627180125/493-990 SS_TT   ....................................................................................................................................................<<<<<<<.<<...............>>.>>>>>..>>...................................................................................................................................................................................................................................................................................................................................................................
JCVI_SCAF_1096627326740/1378-883             CAUCCUCUGGUGGUGGUAAUGAUGAAAAACUUAACCUCCUAAUUGACAUCCUUAAGAGAGAUGCCUCUUUGAAUAUUGAGAAACUUUCUAAAGGACUUCUUUGAAUCUCGGAAA.G...AUU..UAAAA.......AUUGCCCUGGUCGGGAUGG.GUUAU...UG.......AC.CCCUC..GGG.UUUCCUGUUU..CCU.........AAA.....AACAGGUGGUGGAGUCACUUAUGACCCUUUGGUUUCUUGAUUCCUAAAAUCAAGUGGUGCGGAUGGAGAUAACUCCCGCCAGGUUUCUUGUUUCCUGUAAAAGAACAAGUGGCGUGCAUGGAGACCGUAUGUGAAAGGGGGGUUGUCAAGACCCUCCUUUUUUUGUAUAAUACAUAAUAUAGAAUUUAUUGACUUAUGAGUGAGUAUAAGAAGACAGCACUAGUUCUUGGUGCUGGUGGAUUUAUUGGAAGCCAUAUGGUGAAGAGGCUUCGUUCUGAAGGUUAUUGGGUUCGUGGUGUAGACCUUAAGCGUCCUGAGUUU
#=GR JCVI_SCAF_1096627326740/1378-883 CODON  .....................................................................................................STP......................................................................................................................................................................................................................................................................................................................AUG...........................................................................................................................
#=GR JCVI_SCAF_1096627326740/1378-883 SS_TT  ...................................................................................................................................................................................................................................................................................................................................................................<<<<<<<<.....>>>>>>>>....................................................................................................................................................................
JCVI_SCAF_1096627287958/834-337              GUGAUAUGUAUCUUCUAGACAAUCAAAUGCAACUUCUGACUGCGAUGGAUGACUUUGAGUACACUAAAUGGUUAGAUCCGGAUGGUGUUCCUUGUUAUACAAGAGACUCGG.UAAG...UCGUAUAAA........CUAGCCCUGGUGCGGAUGG.GUUAC............UC.CCGCU..CUG.UUUCUUACUU..CAG...GUUA..AAG.....AGUAAGUGGC.GUGCAUGACAAGACCCUCAAAGACCCUUGACAUUAAGGGUCUUUUUUAGUAUCAUUUAAAAAAAAGUAUAUGUCUAUUAUUGUUACUGGUGGUGCAGGAUUUAUUGGAAGUAACUUUCUUAAGUUUUUGCGUGAUGUUACAGAUGAUAAAAUUAUUGUUCUUGAUAGUUUAACUUAUGCAUCAAACGAAGAUAAUAUUCCUCAGUGUUCGCAGAUUGAAUUUGUUUGGUGUGACAUUGUUAAUGAAAAGCAUGUAAAUUAUAUUUUUGAUAAACAUAAACCAAAGAAAGUCUUUCACUUUGCUGCUGAAA
#=GR JCVI_SCAF_1096627287958/834-337 CODON   .........................................................................................................................................STP...............................................................................................................................................................AUG..............................................................................................................................................................................................................................................
#=GR JCVI_SCAF_1096627287958/834-337 SS_TT   ...........................................................................................................................................................................................................................................................<<<<<<<<....>>>>>>>>.............................................................................................................................................................................................................................................................................
JCVI_SCAF_1096627515878/1505-1871            UGUUCAACCUCAUGAUGGAAUGUGUGUCAUCUUUACAGAUGAACCACACUCUGUUCCAGAGAACCAUUGUGAUGGUAGAAUAGUAGUUGCUGGUAACAUUAAGUCCUCGUCGGAUG...GACAAUAAAUA......UGCCGACUGGUGCGGAUGG.GGUUA............CC.CCGCC...UG.UUUCUUAUUU..CA....GUCA..AA......AAUAAGUGGC.GAGCAUACAAAUCAAUUAUGAAUCAUGAACCCAUGGGUAUCAAUUUUGAACCCGAACACACUGACUUUAUUGGAAUUUAUAGGGGAGCUGUAAACCCUGAUUUCUGUGAUUACCUUGUUAAUUACAUGAAUAGAUCCGAACAAGUUAUCCCUAGAAAUUAUACACACGUAAAGGACAAA...................................................................................................................................
#=GR JCVI_SCAF_1096627515878/1505-1871 CODON ...............................................................................................................................STP..........................................................................................................................................................................................................................................................................................................................................................................................................................
#=GR JCVI_SCAF_1096627515878/1505-1871 SS_TT ............................................................................................................................................................................................................................................................................................................................................................................................................................................................................................................................................................
JCVI_SCAF_1101668743236/661-191              GGUGAAGGUUCCCCUUCAAUCCCGAAGUUUCCUAGUUCUUAAAACUAGGUGGUGGAGUCAUUAGACCCUUUUGCCCGUGAUGGAGACACGCAAAAAACCC...........................................UGGUGCGGAUGG.GAUUA...UC.......UC.CCGCA..GAGAUUUAGUUAUUA.CUC...UUCA..AAA.....AUAACUUGGC.GUGCAUGAAAGACCUGAGAGGGUGGGUUGUAAAAACCCACCCUUUUUGGUAUGAUAUAUAAGUAUAGUCUAAACACAAGUCAUGUCUGAAACUAGAAAAACUGCACUGGUUCUCGGUGCAGGUGGAUUUAUUGGUAGUCACAUGGUUCGGAGGCUCAAGUCUGAAGGAUAUUGGGUCCGUGGUGUAGAUCUUAAGACACCUGAGUUCUCUGCAACUGCUGCAGAUGAAUUUAUUCAGGGUGAUCUGCGUGACGUAGAGUUUGUCCGUAGAGUCAUCCAGUUUAAAGGUGAGCAAGGAAAUUUCUAUAAUU
#=GR JCVI_SCAF_1101668743236/661-191 CODON   .......................................................................................................................................................................................................................................................................................................................AUG..................................................................................................................................................................................................................................
#=GR JCVI_SCAF_1101668743236/661-191 SS_TT   .........................................................................................................................................................................................................................................................<<<<<<<<<.....>>>>>>>>>............................................................................................................................................................................................................................................................................
JCVI_SCAF_1101668740399/1093-1595            UGUCACGGAUGGACUAAAACAGCACUGGUCGGUGAAGGGUCCCCUUCAAUCCCGUAGUUUCUAGUUUCUAUAAAAAACUAGUGGUGGAGUCAUAUGACCCAUGGGUUUCUUGCU.U...C.C..UAA.........AAGCAAGUGGUGCGGAUGGAGUAAU............GCUCCCGCUUGAGAUUUAGUUAUUA.CUCAACAUAA..AAA.....AUAACUUGGC.GUGCAUGAUCCCUUGAGAGGUGGUAGAGAUACCACCUCUUUUUUAUCUAAAUAUAGAUUAGGUAAUUAUCAUUUAAAGAAAUGGCAGCUAGAGGAACAGCAGCAAGAUCUGCAUCUGGAGCAUCUAUGUCACAGUAUGAUGUAGAAGUAGAAAAGAGACUUAAAGUUCUUGAGUCAGAAAAUGCUUGGUUAAAACAGAAACUGGAAGAGCAUGUAUCCACAGGAAGAACUGCACCCUCACCUGCUGCAGAUCUUUCAGAAAAAGUUGAACUACUCAUCACUGUUCUGAAAAUGAAUCCUGGUUUGAACAU
#=GR JCVI_SCAF_1101668740399/1093-1595 CODON .................STP..................................................................................................................................................................................................................................................................................................AUG...................................................................................................................................................................................................................................
#=GR JCVI_SCAF_1101668740399/1093-1595 SS_TT ......................................................................................................................................................................................................................................................<<<<<<<<<....>>>>>>>>>................................................................................................................................................................................................................................................................................
JCVI_SCAF_1096627314381/3404-2907            UGGAGGAUUACUGACAGUACCAUUUGCUAUCAAACUUAAACUUUGGGAUGUAUUAUUCUUAUGUGCAUUCUUUGGUAUUUCCGAGAUAUCAAAGUUAACCCAACUUUUCCUAGUUU...CG...UAA.........AACUAGGUGGUGCGGAUGG.GAUA....AC.......UC.CCGCC..GAG.UUUCUUGUUUU.CUC...GUACUCAA......AACAAGUGGC.GAGCCUGAGUUACAGGGAGGUUGACAACAACCUCCUUUUUUUGUAUAAUAGAAAUAAUUAAUUACUCAUCAUGAUAGGAUUUAAUUUAAUAGGUAAGCUUGGCAGACUUGGAAAUCAAAUGUUUCAGUUUGCUGCACUUAAAGGUAUUGCGAGAAAUCGUGGAUAUCAAUUUUGUAUUCCUCCAUCAGAACAAAAAGAUGUAUGGAAUGAUCAUCAAUUGUUUGUUCCAUUUAAAUUAAAGAAUACUAAUCAUUUAAAUGUUCAAUAUAUUGAUGCAGAACGUCCUGUUGUAUCUGAAGAAACAUUUAAU
#=GR JCVI_SCAF_1096627314381/3404-2907 CODON ............................................................................................................................STP..........................................................................................................................................................................AUG................................................................................................................................................................................................................................................
#=GR JCVI_SCAF_1096627314381/3404-2907 SS_TT .....................................................................................................................................................................................................................................................<<<<<<<<....>>>>>>>>...................................................................................................................................................................................................................................................................................
JCVI_SCAF_1096627301567/1423-1691            AGUUAUUUUCGGUCCUGGUAUCGUACAUGCUGUCGAUGAAAUGUUUACGGUUGAUGGACACCGACAUUCAAUCAUCAUAAACCCUUGGGCUUGUGAGAUUAGAUCCCCGUAGGA.U...AAGGGUUA.........AGCCUACUGGUGCGGAUGG.GAUA....AC.......UC.CCGCC..UGG.UUUCCAAUUU..CCA...GUAA..AAG.....AAUUGGUGGC.GAGCCUGCAACCCCCCUAAGAUGAAACCAAAGUACGAAGAUUUUAUAGGCCUUUAUGAAGGAGCGGUAGAUCCAGAGUUUU.....................................................................................................................................................................................................................................
#=GR JCVI_SCAF_1096627301567/1423-1691 CODON ................................................................................................................ST.P........................................................................................................................................................................................................................................................................................................................................................................................................................................
#=GR JCVI_SCAF_1096627301567/1423-1691 SS_TT ............................................................................................................................................................................................................................................................................................................................................................................................................................................................................................................................................................
JCVI_SCAF_1101668606612/592-90               AGUUUCGGAUAAACUAUAAACCUGCCCUGGUGGAGUCAAUGACCCAUAUUGUCUCGGGAAGACAUAAAAAGCGCCCUGGUCGGGAUGGUCUUAUGACCCCUGGAGUUUCCAAUU.U...CUC..UAAA........GAAUUGGUGGUGCGGAUGG.GGUUUUCAAC.......UC.CCGCC..GAG.UUUCCAAUUUU.CUC...GUAAUCAA......AAUUGGUGGC.GAGCCUAAGGGAGGAGUAACGCCCUCCCACCCUGCGAGUGUGGUGUAGCGGUAACAUGCGAGCCUUCCAAGCUCUUGUCACGGGUUCGAUCCCCGUCACUCGCUUUCUCCAAAACAUUAAGAAAAUGUAAUGGAGAACACUAAAUAAACCUUGUAGUUAUUUUUACUUAAACUAUGAAACUUCGUUCUAUUGUUGCUGGUGCUGUUGCUGCCACUUCAUUUGCUGCUCCUGCCAUGGCAACGCCACAGGGACAGUUUCCUGAUGUCCAGCCUACUAACUGGGCAUAUCAAGCGAUCCUGAACCUUAAGGA
#=GR JCVI_SCAF_1101668606612/592-90 CODON    .......................................................................................................................................................................................................................................................................AUG....................................................................STP..................................................................AUG......................................................................................................................................
#=GR JCVI_SCAF_1101668606612/592-90 SS_TT    ............................................................................................................................................................................................................................................................................................................................................................................................................................................................................................................................................................
JCVI_SCAF_1096626846327/982-1477             CUGCUCCAGUAGCAGGUGGUGAUACAUCCGAGUUAGAAGCAAAAGUGGAUGCUAUUAUUGCAUCUCUAAAAUCAAAAAUGCCUGGUCAGUUCAAAGACCUUUAAGUUUCUUUGUUU...AGA..UAA.........AACAAAGUGGUGCGGAUGG.G.UUA..CU.........C.CCGCU..CAG.UUUCUUGCUU..CUG...AUUA..AAA.....AGCAAGUGGC.GUGCAUGACAAGACCUAAAAGACCCUUGACAUCAAGGGUCUUUUUUAGUAUCAUAUAUAAAAAGAAACUUUUUUUAUUAAUGUCUGACUAUAAGAAGACUGCACUAGUGUUGGGUGCAGGUGGAUUUAUUGGUUCACAUAUGGUUAAACGACUACGUUCCGAAGGAUACUGGGUGCGUGGAGUCGAUCUUAAGUAUCCAGAAUUUUCAUCAACACAAGCACAUGAGUUUGUUCAAGGUGACUUACGUGAUGUGAGACUUGUUCAGGAAGUUAUCCAAUUUAAAGGAUAUUCUGGCAACUAUAAUGCAAAU
#=GR JCVI_SCAF_1096626846327/982-1477 CODON  ........................................................................................................STP..............A..UG..............................................................................................................................................................................................................................................................................................................................................................................................................................
#=GR JCVI_SCAF_1096626846327/982-1477 SS_TT  ..........................................................................................................................................................................................................................................................<<<<<<<<....>>>>>>>>..............................................................................................................................................................................................................................................................................
JCVI_SCAF_1096627987509/891-1389             NNNNNNNNNNNNNNNNNNNNNNNNNNNNNNNNNNNNNNNNNNNNNNNNNNUCCCGAAAUGACUUAAAACUUGCUCUGGUCGGGAUGGGUUUCACGACCCCUCGGGUUUCCAGUUUU...UCC..AUAA........GAACUGGUGGUGCGGAUGG.GAAAC...UC.......UC.CCGCC..UGG.UUUCUUAUUU..CCA...GUCA..AAA.....AAUAAGUGGU.GGAUCCAAAUUGACCCCUUCCGUGUGAGUUGUUUUCCUGUUUAGCAACUAAAAUAAUAAAACAGGUGGCGUGCAUGUGCCUUGGGGGGUUGACCACCCCCUUUUUUCAUGUCUAUUUGCCACUUUAAUAAAUACUUCUAGCUUAUAAAACUGUCUUCAGGACUAGAGGUAUGUCGAAGUUACUUGCAAACCAAAUUGCUAAUUUUGGGGAUGAUGCUCCUAUUGAGAUUAAAGAAGGUCUCAACAUCCCCGCUGGUAAACCACUACAGGCAGCAGGAGUUACUGGUAACUCUGGUCAAGUAUUGACUUCG
#=GR JCVI_SCAF_1096627987509/891-1389 CODON  ........................................................................................................................................................................................................................................................................................................................................................................AUG.................................................................................................................................................................................
#=GR JCVI_SCAF_1096627987509/891-1389 SS_TT  .......................................................................................................................................................................................................................................................................<<<<<<.....>>>>>>....................................................................................................................................................................................................................................................................
JCVI_SCAF_1096627174567/766-268              ACAUAAUCUCCUUUGGUGAUUAUAAGAGUCAGGAAUAUCGUCCUGAUUAGUCUCGGUAAGACUAUAAAAGAGCCCUGGUCGGGAUGGGUUUAACGACCCCUCGGGUUUCCAAUU.U...UUCCAUAA.........GAAUUGGUGGUGCGGAUGG.GAUAC...UC.......UC.CCGCC..UGG.UUUCUUAUUU..CCA...GUCA..AAG.....AAUAAGUGGU.GGAUCCAAAUGACCCCUUCCGUGUGGUUGAUUUCCUGUUUUGCAACUAAAAUAAAACAGGUGGCGUGCAUGUGUCUUGGGAGAUUGACCUCUCCCAUUUUUUGCGGGUGUAGUUCAGCGGUAGAACGCUAUCCUUCCAAGUUAGAUGUCGUCGGUUCGAUUCCGAUCACCCGCUUUUUAUAAAUACAAAAGAAGAAAAUAUACAUUAACAGAGGGAGGUUAUGUCCCUAGUAAAGACCGAUCAAUUAACCAAUCUGAAUAAUGAUGGUCAGGUUGAAGUUCUAAAAGGACUGAAGAUUUCUACGGGAAGG
#=GR JCVI_SCAF_1096627174567/766-268 CODON   ...............................................STP..........................................................................................................................................................................................................................................................................................AUG.....................................................................STP...........................................AUG.......................................................................................
#=GR JCVI_SCAF_1096627174567/766-268 SS_TT   ..................................................................................................................................................................................................................................................................................................................<<<<<<<......>>>>>>>......................................................................................................................................................................................................................
JCVI_SCAF_1096626415574/317-814              AGUAUCGGACAGAUAAUAAAUGUGCCCUGGUGGAGUCAAUUGACCCAAACGUCUCGGGAUGACGUUAAAAGCGCCCUGGUCGGGAUGGGUCAUCGACCCCUCGGGUUUCUUGUU.U...UUCCAUAA.........GAACAAGUGGUGCGGAUGG.GAUA....UA.......UC.CCGCC..UGG.UUUCUUAUUU..CCA...GUCA..AAA.....AAUAAGUGGU.GGAUCCAAAUGACCCCUUCCGUGUGGUUGGUUUCCUAUUUCCAUCUGAAUAAAAAUAGGUGGCGAGCCUGCUCUGGGGGAAUUGACCUUCCCCUUAAGCACGUAUGGCGGAAUUGGUAGACGCGCUGGGUUUAGGUUCCAGUGACUUCGGUCGUGGGGGUUCAAGUCCCUUUACGUGCAUAUUACAUGAAUUUAUUACUAUGAAGAAGUUUUUACUAGCAGUCCUUAUGUUGAUGUCCAGUCCUGUAAUGGCGGAUCAUCAAAAAGGACAUAUCAAAGGAUGGAAUACAAAUGAUUCCAUGGGGUGUAUG
#=GR JCVI_SCAF_1096626415574/317-814 CODON   .......................................................................................................................................................................................................................................................................................................................................AUG...AUG.........................................................................STP................................................................................................................................
#=GR JCVI_SCAF_1096626415574/317-814 SS_TT   ............................................................................................................................................................................................................................................................................................................................................................................................................................................................................................................................................................
JCVI_SCAF_1096627018987/2228-1732            CAGAUGGUUUGAUCUCGGCAGAUUUUGCUGAGAAAUAUCCAUCACUGGAAGAUGUGCUUCAACAAGCAGAAGUCAUCAACAACUUUGUUUCCGAGACGAAGUAGGUUUCCAAUU.U...C.C..UAAAA.......GAAUUGGUGGUGCGGAUGGGGAAUU...UU.......UCUCCGCC..U.G.UUUCCUAGUU..C.A...GUCA..AA......ACUAGGUGGC.GAGCCUAGCACGGGGGAGUGACGCCCCCCACCCUGCGGACAUGGUGUAGCGGUAACACGUCAUCCUUCCAAGUUGAAAUCACGGGUUCGAUCCCCGUUGUCCGCUUUUUUAUACAGCAUAAAUAAACCUGAGAACUAGUAUCUGUUUGGUUAAAUGGCUGACCGCUUCCCCUUAAUUGUUAAUGCUGUUUCUAGAAAAAUAGAAGAAAUUGUUUCUGGAGAUAGAUUAGAUUUGACUGGCAAUGGAAUAAUUAUCAGUGGAGAUUCUGGAAACGGAAAGUAUCUUACUAGUAAUGGCAACACGGUUUUUU
#=GR JCVI_SCAF_1096627018987/2228-1732 CODON .....................................................................................................STP................................................................................................................................................................AUG....................................................................STP.............................................AUG..........................................................................................................................................................
#=GR JCVI_SCAF_1096627018987/2228-1732 SS_TT ............................................................................................................................................................................................................................................................................................................................................................................................................................................................................................................................................................
JCVI_SCAF_1096627315204/1026-530             CAGAUGGUUUGAUCUCAGCAGAUUUUGCCGAGAAAUAUCCUUCACUGGAUGAUGUACUUCAACAAGCAGAAGUCAUCAACAACUUUGUUUCCGAGACGAAGUAGGUUUCCAAUU.U...C.C..UAAAA.......GAAUUGGUGGUGCGGAUGGGGAAUU...UU.......UCUCCGCC..U.G.UUUCCUAGUU..C.A...GUCA..AA......ACUAGGUGGC.GAGCCUAGCACGGGGGAGUGACGCCCCCCACCCUGCGGACAUGGUGUAGCGGUAACACGUCAUCCUUCCAAGUUGAAAUCACGGGUUCGAUCCCCGUUGUCCGCUUUUUAUAAAUACUUCUAGCUCGGGAAAGUGUCUUCAGGACUGGAAGUAUGUCAAAAAUUCUUGCAAACCAGAUUGCUAAUUAUGGGGAUAACGCACCCAUUGAGAUCAAAGAAGGACUGAAUAUCCCAGCGGGGAAACCAAUUCAAGCAAAUGGAUCUUCUGGAACUAACGGUCAGGUUCUUACUUCGACUGGAACAUCUAUUUC
#=GR JCVI_SCAF_1096627315204/1026-530 CODON  .....................................................................................................STP................................................................................................................................................................AUG....................................................................STP.....AUG..................................................................................................................................................................................................
#=GR JCVI_SCAF_1096627315204/1026-530 SS_TT  ............................................................................................................................................................................................................................................................................................................................................................................................................................................................................................................................................................
JCVI_SCAF_1096627012476/1352-856             GACAUGGUUUGAUUUCAGAAAACUUUGCUGAAAAAUAUCCAUCUUUGGAUGAUGUACUUCGCCAAGCAGAAGUCAUCAAUAACUUUGUUUCCGAGACAAAGUAGGUUUCCAAUU.U...C.C..UAAAA.......GAAUUGGUGGUGCGGAUGG.GAUA....AC.......UC.CCGCC..UGG.UUUCUUGCCU..CCA...GUCA..AAG.....GGCAAGUGGC.GAGCCGAGCAAAGGGGGGUUGACAACCCCCACCCUCUCAUAUAUAAUAUGGGAGUCAACGCGGGAUGGAACAGUCUGGUAGUUCAGCGGUCUCAUAAGCCGCAGGUCGUCGGUUCAAAUCCGACUCCCGCCCCCACGUCGCUGUGGCGGAAUUGGUAGACGCGCUGGGUUUAGGUUCCAGUGUUUUUAACGUGGAGGUUCAAGUCCUCUCAGCGACAUCGGUGCUCGCUAUGCAGAUAGCAUAGAAGGAGACCGACCUUCUACUACGGGUAUCUUCCGUAGAGUCGUAUGGAAAGGGUUGGAAAUAUCCG
#=GR JCVI_SCAF_1096627012476/1352-856 CODON  .....................................................................................................STP........................................................................................................................................................................................AUG..........................................................................SAUG..............................................................................STP..........................................................................................
#=GR JCVI_SCAF_1096627012476/1352-856 SS_TT  .......................................................................................................................................................................................................................................................................................................................................................................................................<<<<<<<.......>>>>>>>................................................................................................................................
JCVI_SCAF_1096627022633/1493-1030            .................................AAUAUCCUUCACUGGAAGAUGUACUUCAACAAGCAGAAGUCAUCAACAACUUUGUUUCCGAGACAAAGUAGGUUUCCAAUU.U...C.C..UAAAA.......GAAUUGGUGGUGCGGAUGG.GAUA....AC.......UC.CCGCC..CAG.UUUCUUGCCU..CUG...GUCA..AAG.....GGCAAGUGGC.GAGCCUGGCACGGGAGGAAUGACCCCCUCCCACCUGCGGAAUUAGUUCAGUGGUAGAACGCUAUCCUUCCAAGUUAGAUGUCAGGGGUUCGAAUCCCCUAUUCCGCUUACUCAACAAAAUAACAAGCCAUAAAUAAACGUGAGAACUAGUAUCCGUUGGUAAGUAUAAAUGGCUGACCGCUUUCCGUUAAUAGUAAAUCCAAUCAGCAAAAAAAUUGAAGAAUUAAUUGCUGGUGAUAACCUAGAUCUGACUGGAAGUAACAUUGCUAUCAGCGGAGUAAUUGGUAGUAGUGGUCAGUAUUUGAAAUCAA
#=GR JCVI_SCAF_1096627022633/1493-1030 CODON .........................................................................................................................................................................................................................................................................AUG.....................................................................STP..........................................................AUG...........................................................................................................................................
#=GR JCVI_SCAF_1096627022633/1493-1030 SS_TT ............................................................................................................................................................................................................................................................................................................................................................................................................................................................................................................................................................
JCVI_SCAF_1096627315058/350-855              UAAAGAGUAUCUUGGUAUUCAGUCUAUUAUGGAACACUACAAUAUGACUAAAACAGAAGUUACUAAUAGGAUUUAUAGUAAAUCUAAAAAGUGGUCUUCUUGGUGCCCGCAAGAUAAGGCACAAUAAAAA......UUCUUGCUGGUGCGGAUGG.GACUC...UC.......UC.CCGCC..UGG.UUUCCAAUUU..CCA...GUCA..AAG.....AAUUGGUGGC.GAGCCUGAGUUACCGAAGAUGGGUUUACAUAACCCAUCUUUUUUAGUAUAAUACAUAUUAUAGAGUUUAUGAUUUUAUGAGUCAGUAUAUUAAGAAAGCACUUGUACUUGGUGCUGGUGGUUUCAUUGGAAGUCAUAUGGUCCGCAGAUUACGAUCCGAAGGAUACUGGGUUCGUGGUGUAGACCUUAAGUAUCCAGAGUUUUCCAAACACGAAGCGAAUGAAUUUGUUCUUGGAGAUCUUCGGGAUGUAGAUUUCGUUCGCCGUGUCCUUGAAUAUAAAGGGAGAUGCUGGUAACUUCUACCAAUCAGU
#=GR JCVI_SCAF_1096627315058/350-855 CODON   ..................................................................................................................................................................................................................................................................................................................AUG............................................................................................................................................................................AUG.........................................STP............
#=GR JCVI_SCAF_1096627315058/350-855 SS_TT   .......................................................................................................................................................................................................................................................<<<<<<<<.....>>>>>>>>................................................................................................................................................................................................................................................................................
JCVI_SCAF_1096627638638/162-667              GUAUUAUUCCUAUGUGCUUUCUUUGGUAUUUCCGAGAUAUCAAAGGUCGUACAACUUUUCCUAGUUCAGUCAAACUAGGUGGUGGAUCCAAUGACCCCCUUGGUGCCCGCAAGAUAAGGCACAAUAAAAA......UUCUUGCUGGUGCGGAUGG.GACUC...UC.......UC.CCGCC..UGG.UUUCCAAUUU..CCA...GUCA..AAG.....AAUUGGUGGC.GUGCAUGAAAGACCUGAUGAGAGGAGUUGCAUAAACUCCUCUUUUUUUGUAUAAUACAUACUAUAGACAUAUUCAUUAAUCUAUGAGUGAUUAUAAGAAAACAGCACUUGUACUUGGUGCUGGUGGUUUUAUUGGAAGCCAUAUGGUAAAAAGACUUCGCGCAGAAGGUUAUUGGGUGCGUGGAGUUGAUUUGAAGUAUCCAGAAUAUUCUGUCAGUGAAGCAAAUGAAUUUAUUCUUGGCGAUUUGCGAGAUGUAAAUUUUGUUCGUCGUUGCAUUCGGUUUACUGGAUAUCUUGGUAACUUCUAUCAA
#=GR JCVI_SCAF_1096627638638/162-667 CODON   ..........................................................................PTS.STP.......................................................................................................................................................................................................................................AUG.................................................................................................................................................................................................................................
#=GR JCVI_SCAF_1096627638638/162-667 SS_TT   ........................................................................................................................................................................................................................................................<<<<<<<<<.......>>>>>>>>>...........................................................................................................................................................................................................................................................................
JCVI_SCAF_1101667281504/651-154              CACGUCUCGGGACGACGCUAAACUCGCCCUGGUCGGGAUGGGUUUAACGACCCCUCGGGUUUCCUAGUUCCUAAAACUAGGUGGUGGAGUCAUAUGACCCCAUGGUUUCCUGCUUC...C.U..UAAA........GAGCAGGUGGUGCGGAUGGAG.UUUA..C.........UCCCGCC..UGG.UUUCUUGUUU..CCA...GUUA..AAG.....AACAAGUGGC.GAGCCUAGGGGGAAGUAACGCUCUCCCACCCUGCGGAUGUAGCUCAACGGUAGAGCUUCUGCCUUCCAAGCAGACGGUUGCGCGUUCAAAUCGCGUCAUCCGCUUACUUUAUAAAUACUUUGAAGGAAAGUAUUACGGGCAUGUAAUGUCAAAAAUAUUAGUUAACGAACUAGUAAAUCUAGCGGGUAAUGAUAAAAUUACCUUCUCUGAGGGUGCAAAAGUUUCUUCGGGAGAAACUCUUGAUCUGAAUGGUGCUACCAUUACUUUGUCUGAUGGUGUUGGUCUUAAUAAUCAGUUACUUGCAUCCAGU
#=GR JCVI_SCAF_1101667281504/651-154 CODON   .............................................................................................AUG......................................................................................................................................................................AUG.....................................................................STP...........................................................................................................................................................................................................
#=GR JCVI_SCAF_1101667281504/651-154 SS_TT   ............................................................................................................................................................................................................................................................................................................................................................................................................................................................................................................................................................
JCVI_SCAF_1096627178336/1819-1322            CACGUCUCGGGAUGACGCUAAAAGCGCCCUGGUCGGGAUGGGUUUAACGACCUCUCGCGUUUCCUAGUUCGUAAAAUUAGGUGGUGGAUCCAAAUGACCCCAUGGUUUCCUGCUUC...C....UCAAA.......GAGCAGGUGGUGCGGAUGGAG.UUUA..C.........UCCCGCC..UGG.UUUCUUGUUU..CCA...GUCA..AAG.....AACAAGUGGC.GAGCCUAGGGGGAAGUAACGCUCUCCCACCCUGCGGAUGUAGCUCAACGGUAGAGCUUCUGCCUUCCAAGCAGACGGUUGCGCGUUCAAAUCGCGUCAUCCGCUUAUUAUAAAUACUUUGAAGGAAAGUAUAACAGGCAUGUAAUGUCAAAAAUAUUAGUUAACGAACUAGUAAAUCUAGCGGGUAAUGAUAAAGUUACCUUUGCUGAGGGUGCAAAAGUUUCUUCGGGAGAAACUCUUGAUCUGAAUGGUGCUACCAUCACAUUGUCUGAUGGUGUUGGUCUUAAUAAUCAGCUGCUUGCUUCUAGUGG
#=GR JCVI_SCAF_1096627178336/1819-1322 CODON ......................................................................................................................................................................................................................................................................AUG..........................................AUG........................STP...........................................................................................................................................................................................................
#=GR JCVI_SCAF_1096627178336/1819-1322 SS_TT ............................................................................................................................................................................................................................................................................................................................................................................................................................................................................................................................................................
JCVI_SCAF_1096626664626/587-92               ACGACGCUGUAGAAGGUGCUUCUGCUGAUCUAGUACCCACCUGAUAUACGUCUCGGGAUGACGCUAAAAGCGCCCUGGUCGGGAUGGGUCCCUUGACCCCUCGGGUUUCUUGCU.U...C.C..UAA.........AAGUAAGUGGUGCGGAUGG.GAUA....AC.......UC.CCGCC..UGG.UUUCUAUGUU..CCA...GUCA..AAA.....AUGUAGUGGUGGAGUCAAUUACAAUCAUGUUUCAAGUACCCUUUAGAAAAGAACAUGUAUUCUCUUGGCAGAAACAUAAGGCAUCAGUCUUAGAAUCUCUAGAGAAUGACUUAGAUUUCUCUAUGUCAAAGCAUGUUCCCUAUGUCACGUCUUACUCAGAUAAAAAUCUCGGUAAGUUUCAACAGUUUUUUAAUCUCAUUGGAAAAUAUGUUGACUCAAAUCGUGUAGUAGAGUGCUGGUAUCAGAAGUAUACUAGAGGAGAAUAUCAUAGUCUCCAUAACCAUGGACCUAUUGGUUGGUCUGCUAUUUUCUACGCUACUC
#=GR JCVI_SCAF_1096626664626/587-92 CODON    ........................................................................................................................................................................................................GU...A..................AUG.........................................................................................................................................................................................................................................................................................................................
#=GR JCVI_SCAF_1096626664626/587-92 SS_TT    ............................................................................................................................................................................................................................................................................................................................................................................................................................................................................................................................................................
JCVI_SCAF_1096627986644/291-1                ACGAUGCUGUAGAGGGUGCUUCAGCAGACUUAGUACCUGCCUGAUGUACGUCUCGGGAUGACGUUAAAAGCGCCCUGGUCGGGAUGGGUCCUUCGACCCCUCGGGUUUCUUGCUUU...UCC..UUAA........GAGUAAGUGGUGCGGAUGG.GUUU....AC.......UC.CCGCC..UGG.UUUACAUGUU..CCA...GUCA..AAA.....AUAUGUUGGUGGAGUCAAUUACAAUUAUGUUUAAAGUACCCUCUAAACAAAAUCACGUUUCUUCUUGGAAAAAACAUAAAGAUGCUAUUCUAAGUUCUUUGGAAGAUGAGUUA................................................................................................................................................................................................................
#=GR JCVI_SCAF_1096627986644/291-1 CODON     ........................................................................................................................................................................................................GU...A..............................................................................................................................................................................................................................................................................................................................................
#=GR JCVI_SCAF_1096627986644/291-1 SS_TT     ............................................................................................................................................................................................................................................................................................................................................................................................................................................................................................................................................................
JCVI_SCAF_1096627155304/551-53               AGACUCCUAAAACUCGCCCUGGUGGAGCUAAGCAGAACACUGCUGGUCCAGUCUCGGGAUGACUAUAAAAGCGCCCUGGUCGGGAUGGGUCAUCGACCCCUCGGGUUUCUUGUUUC...UCC..UCAA........GAACAAGUGGUGCGGAUGGAGAAU....AC.......UC.CCGCC..UGG.UUUACAUGUU..CCA...GUCA..AAA.....AUAUGUUGGU.GGUAAAUCCCCUUCCGUGUGGUUGUUUUCCAAUUUCGCAUCUAAAAUAAUAAAAUUGGUGGCGUGCAUGUGCCUAGAGGGAUUGACCUCCCUCAUUUUCUGCGGGGUUAGUUCAGCGGUAGAACGCUAUCCUUCCAAGUUAGAUGUCGUCGGUUCGAUUCCGAUACCCCGCUUAUAAAUAUCUCGGAACCACUGGUGAAUAAGGAUGUCCCGAGCUCGCGUAGAUCAGAUUGUUAAUCAGGCAGGUACAGGAUUAGUUGAAUUUCCUUACGGUCUUGAGAUCAACACUGAUCAACCCUUAAAAAUAGGUG
#=GR JCVI_SCAF_1096627155304/551-53 CODON    .......STP................................................................................................................................................................................................................................................................................................................................AUG.....................................................................STP.......................................................................................................................................
#=GR JCVI_SCAF_1096627155304/551-53 SS_TT    .................................................................................................................................................................................................................................................................................................................<<<<<<......>>>>>>.........................................................................................................................................................................................................................
JCVI_SCAF_1101667007739/375-841              UUGAAUAUACCAAAUGGUUAGAUCCAGAUGGUGUUCCUUGUUAUGUUAGAGACUCGGUAUCGUCUGAAAACUAGACCUGGUGGAGUCAUAUGACCCUCUUAUGAGUUUACGGCA.U...CUC..UCAA........AUGCCGUUGGUGCGGGUGG...GUU.ACUA..........CCGUC..CAG.UUUCUUGCUU..CUG...GUCA..AAG.....AGCAAGUGGC.GUGCAUGGCAAGACCUUAUGAGGAGAGUUGCAUAAACUCUCCUUUUCUAGUAUAAUAUAUACUAGGAGUUUAAAUAUUUUAUGUCUGAUUAUAAGAAGACUGCACUUGUUCUUGGUGCGGGUGGGUUUAUCGGAAGUCACAUGGUCAAACAACUCCGUUCCGAAGGAUACUGGGUUCGAGGAGUUGAUCUUAAGCAUCCUGAAUAUUGUGCAUCUCAUGCUAACGAAUUUAUUGUUGGUGAUUUGAGAGAUGUUAAUCUUGUAAAACGAUGUGUUCGUUUC.............................
#=GR JCVI_SCAF_1101667007739/375-841 CODON   ..........................................................................STP.........................................................................................................................................................................................................................................AUG...................................................................................................................................................................................................................................
#=GR JCVI_SCAF_1101667007739/375-841 SS_TT   ...........................................................................................................................................................................................................................................................<<<<<<<<.....>>>>>>>>............................................................................................................................................................................................................................................................................
JCVI_SCAF_1096627153909/3237-3736            GAUGUAAUUUCUUUUAGUGAUUACAAGAGUCAGGAGUAUCGUCCUGACUAGUCUCGGAAAGACUAUAAAAGUGCCCUGGUCGGGAUGGGUCUUCGACCCCUCGGGUUUCUUGCU.U...CUCC.UUAA........AAGCAAGUGGUGCGGAUGG.GACUC...UC.......UC.CCGCC..UGG.UUUCUUUCUU..CCA...GUCA..AAG.....AGAAAGUGGUGGUGCCAAAACCCCUUCCGUGUGGUUGGUUCUUGUUUACAACUAAAACAAACAAGUGGCGUGCAUGUGUCCAUGGGGAUUGACCUCCCCAUUUUCUGCGGGUGUAGUUCAGUGGUAGAACGCGAUCCUUCCAAGUUCGAUGUCGUCGGUUCGAGUCCGAUCUCCCGCUUUAAUAAAUACUUCUAGCUUAGUAUAACUGUCUUCAGGACUGGAAGUAUGUCAAAGAUUCUUGCAAACCAAAUUGCCAAUUUUGGAGACAACUCUCCAAUUGAACUCAAAGAAGGUCUUAAUAUUCCUGCAGGCAAGCCUUUA
#=GR JCVI_SCAF_1096627153909/3237-3736 CODON ...................................................STP...............................................................................................................................................................................................................................................................................AUG.....................................................................STP............................................................................................................................................
#=GR JCVI_SCAF_1096627153909/3237-3736 SS_TT .............................................................................................................................................................................................................................................................................................................<<<<<<......>>>>>>.............................................................................................................................................................................................................................
JCVI_SCAF_1096627656112/323-818              GAAGACACGGAUGGUCUAUAACAGUACUGGUGGAGUCAUCCCCGAUAUGCCCGUGAUGGAGACACGAAAAAAACCCUGGUCGGGAUGGUCAUAUGACCCCUGGAGUUUCCAGUU.U...CUC..UCAA........AAACUGGUGGUGCGGAUGG.GGCA....A........CC.CCGCC..CAG.UUUCUUGCUU..CUG...GAUA..AAG.....AGCAAGUGGC.GAGCCUGAAAGUUUCUUAAGAGGUUGACAAACAACCUCUUUUUUUGUAUGAUUUUAUAAAAACAGUAUGUCAAUAUUAGUUACUGGUGGUGCUGGUUUUAUUGGAAGUAACUUUCUUCAUCAUCUGGUCACAGUGACAGAUGAACAAAUUAUCUGCAUUGAUAAAUUAACCUAUGCUGCAAACUGGAGAUACAUUCCAGACAAUAUAAAAUUCUACACAAUUGAUAUUGCCUCCAAGUCUGCUUGCGAUACAAUCUUCAAAAGACACAAGAUUAAAACAGUCUUUCACUUUGCCGCAGAAAGUCACGUCG
#=GR JCVI_SCAF_1096627656112/323-818 CODON   .....................STP................................................................................................................................................................................................................................................................................AUG.................................................................................................................................................................................................................................................
#=GR JCVI_SCAF_1096627656112/323-818 SS_TT   .........................................................................................................................................................................................................................................................<<<<<<<.....>>>>>>>................................................................................................................................................................................................................................................................................
JCVI_SCAF_1101667166959/615-829              AGCAUUCUUUGGUAUCACCGAAAUAUCAAAGUUAACCCAACUUUUUAUGAGUCCUGGAAUGACUUAAAACUUAUACUGGUGGAGUCAAUAUGACCCUAUUAUGAGUUUACGGCA.U...CUC..UCAA........AUGACGUUGGUGCGGAUGG.GGUU....AC.......UC.CCGCC..CAG.UUUCUUGCCU..CUG...GUCA..AAG.....GGCAAGUGGC.GAGCCUGAGUUACUGGGGGUGGGUUGCA..........................................................................................................................................................................................................................................................................................
#=GR JCVI_SCAF_1101667166959/615-829 CODON   ...................................................................STP......................................................................................................................................................................................................................................................................................................................................................................................................................................................................................
#=GR JCVI_SCAF_1101667166959/615-829 SS_TT   ..............................................................................................................................................<<<<<<<<<.........................>>>>>..>>>..................................................................................................................................................................................................................................................................................................................................................................
JCVI_SCAF_1096627505316/257-1                ACUUUGAAUACACCAAAUGGUUGGAUCCCGAAGAGGUUCCAUGCUAUGUCAAAGACUCGGUAUCGUCUCAAAACUAGCCCUGGUGGAGUCAUUAUGACCCUAAGGUUUCUUGCUUU...UCC..UAA.........GAGCAAGUGGUGCGGAUGG...AUUUAACUC.........CUGCC..CUG.UUUCUUGCUU..CAG...GAUA..AAG.....AGCAAGUGGC.GAGCCUGCAAAGACCUAUACUGGGGGGUUGUAAUGACCCCCCUUUUUUGGUAUAAUUUAGAAAAGUAUU.................................................................................................................................................................................................................................................
#=GR JCVI_SCAF_1096627505316/257-1 CODON     ..........................................................................STP...............................................................................................................................................................................................................................................................................................................................................................................................................................................................................
#=GR JCVI_SCAF_1096627505316/257-1 SS_TT     ...........................................................................................................................................................................................................................................................<<<<<<<<.....>>>>>>>>............................................................................................................................................................................................................................................................................
JCVI_SCAF_1101668355177/1233-769             .................................CCUGGUCGGGAUCCCCCUGAAAGUCACGGAUGGACUAUAACAGCACUGGUGGAGUCACAGACCCUACUUUGGUUUCUUGCUUU...C.C..CAAA........GAGCAAGUGGUGCGGAUGGAGGAAA............CUCCCGCC..AGG.UUUCUUGUUU..CCU...GUAA..AAG.....AAUAAGUGGC.GUGCAUGGCAAGACCUUAAUAAGGAGAGUUGCAAAAACUCUCCUUUUUUAGUAUAAUAACUAGUAUAGUUAUAUGUUUAUCAUGGCGCAGUACGUAAAGAAAGCACUUGUCUUAGGUGCUGGUGGUUUCAUUGGAAGUCACAUGGUAAAAAGACUUAAGUCUGAAGGAUACUGGGUUCGUGGUGUAGACCUUAAGUAUCCUGAAUUUUCUAACACUGCUGCAGAUGAAUUUGUGCAGGGUGAUCUUCGUGAUAUAAAUUUUGUUCGUCGUGUCCUAGAAUACAAAGGAGACCGUGGUAACUUUUAUCAUU
#=GR JCVI_SCAF_1101668355177/1233-769 CODON  ..............................................................................................................................................................................................................................................................................................................AUG...........................................................................................................................................................................................................................................
#=GR JCVI_SCAF_1101668355177/1233-769 SS_TT  ............................................................................................................................................................................................................................................................<<<<<<<<.....>>>>>>>>...........................................................................................................................................................................................................................................................................
JCVI_SCAF_1096627750892/1-461                .......................................CCUCAUUAUGCCCGUGAUGGAGACACGAUAAAAACCCUGGUCGGGAUGGUCAAAUGACCCUCGGAGUUUCUUGCU.U...CUC..UCAA........GAGCAAGUGGUGCGGAUGG.GGUU.UAUAC.......UC.CCGCC..CAG.UUUCUUGCUU..CUG...GUUA..AAG.....AGCAAGUGGC.GUGCAUGUAAAGACCUAAAGGGACGGUUGCGUAAACCGUCCUUUUUUAGUAUAAUAUAUACUAGGAGUUUAAAAUUUUUAUGUCUGACUAUAAGAAAACAGCACUUGUGCUUGGUGCUGGUGGUUUCAUUGGAAGUCAUAUGGUGAAGCGUCUCCGUGCCGAAGGAUACUGGGUGCGUGGCGUAGACCUAAAGCGCCCAGAAUAUUCUGAAACUGAAGCACAUGAGUUUAUCAUUGGUGACCUUCGUAAUGUAGAUAUUGUUCGUAGAGCAAUCCGAUUUGGUGGAUAUAGUAAUAGCUUUUAUGCUCAG
#=GR JCVI_SCAF_1096627750892/1-461 CODON     ...............................................................................................................................................................................................................................................................................................................AUG..........................................................................................................................................................................................................................................
#=GR JCVI_SCAF_1096627750892/1-461 SS_TT     ..........................................................................................................................................................................................................................................................<<<<<<<<.....>>>>>>>>.............................................................................................................................................................................................................................................................................
JCVI_SCAF_1096627057077/1149-654             CGAAGCACAGGAAGUCGAUAUGAGUAUGUUCCCAAGUCCUCCUCAAUUUGAACAAGUAACCACUCUUUCUAAUCAAAUUGUUGAUUACGUUAGUAAUAACUGAGGUUUCCUUGU.U...C.C..UAA.........AAUAAGGUGGUGCGGAUGG.GAUUA...UC.......UC.CCGCC..AGG.UUUCUUGUUU..CCU...GUAA..AAG.....AACAAGUGGC.GUGCAUGUAAAGACCUAUAUGGGACGGUUCCCCGACCGUCCUUUUUUAGUAUUAUGAAUAACACAAAAGAUUAUCCAUUCAAAAUUCUUUUUAGGCAUUAUAGUUUAGAGAAUUGGGUAGAAAAAAAAGAAGCACUUAUGAAAGUGCUCCCUUUGGAUAAGUAUACUGAUUUUCAUGAUGAUUAUGGUAUGCCCUCCUACAUGCCUGUGGUUUCCAAAUGUAUUAAUGAUGAGAUGAGAGAUUUCUCACAAACUUAUCCUUGUCCUACCAUGAUCACCUCAAUUUGGUAUGAGUUAUCAAAAACUGGUGA
#=GR JCVI_SCAF_1096627057077/1149-654 CODON  ........................................................................................................................................................................................................................................................................................AUG.................................................................................................................................................................................................................................................................
#=GR JCVI_SCAF_1096627057077/1149-654 SS_TT  ...........................................................................................................................................................................................................................................................<<<<<<<......>>>>>>>.............................................................................................................................................................................................................................................................................
JCVI_SCAF_1101667346321/417-910              ACUCGGUAUCGUCUAGAAACUAGCCCUGGUCGGGAUGGUCGUAAACGACCCCUGCGUUUCCCAGUUCGUAAAACUGGGUGGUGGAGUCAUUAGACCCUCUUUCGGUUUCCUUGU.U...C.C..UAA.........AAUAAGGUGGUGCGGAUGG.GAUUA...UC.......UC.CCGCC..AGG.UUUCUUAUUU..CCU...GUAA..AAG.....AAUAAGUGGC.GUGCAUGUAAAGACCUAGAUAGGACGGUUGCAUAAACCGUCCUUUUUUAGUAUAAUGAUAAAAACAAUUAUAAUAUGAAAGUUGCUCUAAUCACUGGUAUCACAGGGCAAGAUGGAUCAUACCUUGCAGAACUUCUCCUUGAGAAAGGAUAUGAUGUUCAUGGUAUUGUUCGACGUGCUUCUCUGAUCAAUACUGCCCGUAUUGACCACAUCUUUGAUAAAUUGACCCUUCACUUUGGAGAUCUUACUGAUUCCACUAAUCUGGUAAGUGUUAUCAAGAAAGUAGAACCAGAUGAAAUUUAUAAUCUG..
#=GR JCVI_SCAF_1101667346321/417-910 CODON   .......................STP......................................................................................................................................................................................................................................................................................AUG.........................................................................................................................................................................................................................................
#=GR JCVI_SCAF_1101667346321/417-910 SS_TT   ..........................................................................................................................................................................................................................................................<<<<<<<<<.....>>>>>>>>>...........................................................................................................................................................................................................................................................................
JCVI_SCAF_1096628017369/392-887              UCGGUAUCGUCUCAAAACUAGCCCUGGUCGGUGAAGGUUCCCCUUCAAUCCCGAAGUUUCCUAGUUCUUAAAACUAGGUGGUGGAGUCAUUAGACCCUCUUUCGGUUUCCUUGU.U...C.C..UAA.........AAUAAGGUGGUGCGGAUGG.GAUUA...UC.......UC.CCGCC..AGG.UUUCUUGUUU..CCU...GUAA..AAG.....AACAAGUGGC.GUGCAUGUAAAGACCUAAUGGGACGGUUGCGUAAACCGUCCUUUUUUAGUAUAAUUGUAAAAGGUAUAAUCACAUAAUGAAAGUUGCUUUAAUUACUGGUAUUACGGGACAGGAUGGAUCAUACUUAGCAGAACUUCUUCUUGAGAAAGGAUAUGAAGUUCAUGGUAUUGUUCGUCGUGCCUCUCUUAUUAAUACUGCCCGUAUUGAUCAUAUUUUUGAGAAACUGAAUCUUCACUAUGGUGACCUUACAGAUUCUACUAAUCUUAUUAGUAUUAUCAAACAGGUUGAACCUGAUGAGAUAUAUAAUCUA
#=GR JCVI_SCAF_1096628017369/392-887 CODON   .....................STP.......................................................................................................................................................................................................................................................................................AUG..........................................................................................................................................................................................................................................
#=GR JCVI_SCAF_1096628017369/392-887 SS_TT   .........................................................................................................................................................................................................................................................<<<<<<<<<.....>>>>>>>>>............................................................................................................................................................................................................................................................................
JCVI_SCAF_1096627178865/140-635              GACUCGGUAAGUCGCUAAACUAGCCCUGGUCGGGAUGGUCGUAAACGACCCCUGCGUUUCCCAGUUCGUAAAACUGGGUGGUGGAGUCAUUAGACCCUCUUUCGGUUUCCUUGU.U...C.C..UAA.........AAUAAGGUGGUGCGGAUGG.GAUUA...UC.......UC.CCGCC..AGG.UUUCUUGUUU..CCU...GUAA..AAG.....AAUAAGUGGC.GUGCAUGUAAAGACCUAAGUGGGACGGUUGCAUAAACCGUCCUUUUUUAGUAUAAUAGAUACUAUGCACAAUAAUCUAAAAUUCUAAUGAGCGACUAUAAGAAAACUGCACUGGUUCUCGGAGCGGGUGGUUUUAUUGGAAGUCAUAUGGUAAAGCAACUUCGUUCCGAGGGAUAUUGGGUCCGUGGAGUUGAUUUAAAGCAUCCCGAUUUCUCCGAGACAGAAGCAAACGAAUUCAUUGUUGGCGAUUUGCGUGAAGUUGAUACUGUACGUAAAUCGAUUCAAUUCAAAGGAGAUCAAGGAAACUAUUA
#=GR JCVI_SCAF_1096627178865/140-635 CODON   ......................................................................................................................................................................................................................................................................................................................AUG...................................................................................................................................................................................................................................
#=GR JCVI_SCAF_1096627178865/140-635 SS_TT   ..........................................................................................................................................................................................................................................................<<<<<<<<<.....>>>>>>>>>...........................................................................................................................................................................................................................................................................
JCVI_SCAF_1096626921072/291-786              CUCGGUAUCGUCUCAAAACUAGCCCUGGUCGGUGAAGGUUCCCCUUCAAUCCCGAAGUUUCCUAGUUCUUAAAACUAGGUGGUGGAGUCAUUAGACCCUCUUUAGUUUCCUUGU.U...C....UUAA........AAUAAGGUGGUGCGGAUGG.GAUUA...UC.......UC.CCGCC..AGG.UUUCUUGUUU..CCU...GUAA..AAG.....AACAAGUGGC.GUGCAUGUAAGACCUAUGGUAGGAUGGUUGAAAGACCAUCCUUUUUUGUAUGAAUCUACAUCUAGUAUUAUUUGGCGAUAAAAAUUAUUCUAUCGGUAAAGAUAGAAUUCGCAGACAAGCAGAAGGAUUUGGUGUUUUCAAAAGUAUCCAAGAGUUUUCUGAAGAUGAUUUGACUGGUGAUUUCUGGGAAAAUCAUGCAAAGAAAAUGAUGAUGCCUAGGGUUGGUAUGCCCGAUAGGUUCUAUGGAUAUUAUGCCUGUAAACCAUAUUUUGUUGGUAAGGCAUUGCGAAACAUUCCUAAGGGUGAUGUU
#=GR JCVI_SCAF_1096626921072/291-786 CODON   ......................STP..................................................................................................................................................................................................................................................AUG..............................................................................................................................................................................................................................................................................
#=GR JCVI_SCAF_1096626921072/291-786 SS_TT   ...........................................................................................................................................................................................................................................................<<<<<<<<....>>>>>>>>.............................................................................................................................................................................................................................................................................
JCVI_SCAF_1096627175424/2549-2054            CUCGGUAUCGUCUCAAAACUAGCCCUGGUCGGUGAAGGUUCCCCUUCAAUCCCGAAGUUUCCUAGUUCUUAAAACUAGGUGGUGGAGUCAUUAGACCCUCUUUAGUUUCCUUGU.U...C....UUAA........AAUAAGGUGGUGCGGAUGG.GAUUA...UC.......UC.CCGCC..AGG.UUUCUUGUUU..CCU...GUAA..AAG.....AACAAGUGGC.GUGCAUGUAAAGACCUAAUGGGACGGUUGCGUAAACCGUCCUUUUUUAGUAUAAUGAUAUCAGGUAUUACCUUAUAAUGAAAGUUGCUUUAAUUACUGGUAUUACUGGGCAAGACGGUUCAUACCUAGCAGAACUUCUUCUUGAGAAAGGAUAUGAGGUUCAUGGUAUUGUUCGACGUUCAUCUCUCAUUAAUACCCAUCGUAUUGAUCACAUUUACGAUAAUCCCAAUCUUACACUUCACUAUGGUGAUCUAACUGAUGCCACUAAUAUUAUUGGUGUUAUCAAGAAGGUUGAACCUGAUGAAAUAUAU
#=GR JCVI_SCAF_1096627175424/2549-2054 CODON ................................................................................................................................................................................................................................................................................................AUG.........................................................................................................................................................................................................................................................
#=GR JCVI_SCAF_1096627175424/2549-2054 SS_TT .........................................................................................................................................................................................................................................................<<<<<<<<<.....>>>>>>>>>............................................................................................................................................................................................................................................................................
JCVI_SCAF_1096627164048/1-447                .................................................UCCCGAAGUUUCCUAGUUCUUAAAACUAGGUGGUGGAGUCAUUAGACCCUCUUUGGUUUCUUGCU.U...C.C..UAA.........AAGCAAGUGGUGCGGAUGG.GAUUA...UC.......UC.CCGCC..AGG.UUUCUUGUUU..CCU...GUAA..AAG.....AACAAGUGGC.GUGCAUGUAAAGACCUAAUGGGACGGUUGCGUAAACCGUCCUUUUUUAGUAUAAUGAUAUCAGGUAUUACCUUAUAAUGAAAGUUGCUUUAAUUACUGGUAUUACUGGGCAAGACGGUUCAUACCUAGCAGAACUUCUUCUUGAAAAGGGAUAUGAAGUUCAUGGUAUUGUUCGACGUUCAUCUCUCAUUAAUACUCAUCGUAUUGAUCAUAUCUACGAUAAUCCCAAUCUCACACUUCACUAUGGUGAUCUAACUGAUGCUACCAAUAUUAUUGGUGUUAUCAAGAAGGUUGAACCUGAUGAAAUAUAU
#=GR JCVI_SCAF_1096627164048/1-447 CODON     ................................................................................................................................................................................................................................................................................................AUG.........................................................................................................................................................................................................................................................
#=GR JCVI_SCAF_1096627164048/1-447 SS_TT     .........................................................................................................................................................................................................................................................<<<<<<<<<.....>>>>>>>>>............................................................................................................................................................................................................................................................................
JCVI_SCAF_1096627181460/1585-2080            CUCGGUAUCGUCUCAAAACUAGCCCUGGUCGGUGAAGGAUCCCCUUCAAUCCCGAAGUUUCCUAGUUCUUAAAACUAGGUGGUGGAGUCAUUAGACCCUCUUUGGUUUCUUGCU.U...C.C..UAA.........AAGCAAGUGGUGCGGAUGG.GAUUA...UC.......UC.CCGCC..AGG.UUUCUUAUUU..CCU...GUAA..AAG.....AAUAAGUGGC.GUGCAUGUAAAGACCUAGAUAGGACGGUUGCAUAAACCGUCCUUUUUUAGUAUAAUGAACAAAACAACUAUAAUAUGAAAGUUGCUCUAAUUACUGGUAUCACGGGGCAAGAUGGAUCAUACCUGGCAGAACUUCUCCUUGAAAAAGGAUAUGAAGUUCAUGGUAUUGUUCGUCGCGCUUCUCUGAUUAAUACGCAUCGCAUUGAUCAUAUCUACGAUCAAUUGAAACUUCACUAUGGUGACCUUACUGAUUCUACUAACCUAGUGAGGGUUAUUCAGCAGGUUCAACCAGACGAAAUCUACAACCUUGG
#=GR JCVI_SCAF_1096627181460/1585-2080 CODON ......................STP.......................................................................................................................................................................................................................................................................................AUG.........................................................................................................................................................................................................................................
#=GR JCVI_SCAF_1096627181460/1585-2080 SS_TT ..........................................................................................................................................................................................................................................................<<<<<<<<<.....>>>>>>>>>...........................................................................................................................................................................................................................................................................
JCVI_SCAF_1096627326740/1276-781             GAAUCUCGGAAAGAUUUAAAAAUUGCCCUGGUCGGGAUGGGUUAUUGACCCCUCGGGUUUCCUGUUUCCUAAAAACAGGUGGUGGAGUCACUUAUGACCCUUUGGUUUCUUGAU.U...C.C..UAA.........AAUCAAGUGGUGCGGAUGGAGAUA....AC.......UC.CCGCC..AGG.UUUCUUGUUU..CCU...GUAA..AAG.....AACAAGUGGC.GUGCAUGGAGACCGUAUGUGAAAGGGGGGUUGUCAAGACCCUCCUUUUUUUGUAUAAUACAUAAUAUAGAAUUUAUUGACUUAUGAGUGAGUAUAAGAAGACAGCACUAGUUCUUGGUGCUGGUGGAUUUAUUGGAAGCCAUAUGGUGAAGAGGCUUCGUUCUGAAGGUUAUUGGGUUCGUGGUGUAGACCUUAAGCGUCCUGAGUUUUCUGAAACUGAAGCAAAUGAGUUUGUGCAAGGUGAUUUGCGUGAUGUAGAUUUUGUCCGUCGUUGCAUUAUCUUUAAAGGAUACACUGGAAAUUUUUAUGCA
#=GR JCVI_SCAF_1096627326740/1276-781 CODON  TP......................................................................................................................................................................................................................................................................................................................AUG.................................................................................................................................................................................................................................
#=GR JCVI_SCAF_1096627326740/1276-781 SS_TT  .............................................................................................................................................................................................................................................................<<<<<<<<.....>>>>>>>>..........................................................................................................................................................................................................................................................................
JCVI_SCAF_1096627905439/272-771              CUCGGUAUGUCGCUAAUCUAGCCCUGGUCGGUGAAGGUUCCCCUUCAAUCCCGAAGUUUCCUAGUUCUUAAAACUAGGUGGUGGAGUCAUUAGACCCUGUUAGAGUUUCUUGCU.U...CUC..UCAA........GAGCAAGUGGUGCGGAUGG.GGUU.UAUAC.......UC.CCGCC..AGG.UUUCUUGUUU..CCU...GUAA..AAG.....AAUAAGUGGC.GUGCAUGGCAAGACCUAUAAAGGACGGUUGCGUAAACCGUCCUUUUUUAGUAUAAUACAUACUAUACGUUAUUACUGAACUAAUGGUUGAAAAUAAUAAGACGGCACUGGUACUAGGUGCUGGUGGUUUUAUUGGAAGUCACAUGGUCAAGCGACUCAGAGCAGAAGGAUACUGGGUUCGCGGUGUUGAUCUUAAACGACCCGAAUACUCUGAAACCGAAGCAAACGAAUUUAUUCAAGGAGAUCUGCGAGAUGUAGACUUUGUUCGUCGUGUCAUUCAGUACAAAGGUGAGCAAGGUAACUUCUAUGCA
#=GR JCVI_SCAF_1096627905439/272-771 CODON   ................STP.............................................................................................................................................................................................................................................................................AUG.........................................................................................................................................................................................................................................................
#=GR JCVI_SCAF_1096627905439/272-771 SS_TT   ...........................................................................................................................................................................................................................................................<<<<<<<<.....>>>>>>>>............................................................................................................................................................................................................................................................................
JCVI_SCAF_1096627163819/1866-1366            CUGCUCGUGGUCGCGGAGUGACUUGAAACCUGUCCUGGUCGGGAUUAAUCCUUAGUCAUGGAGAGACUCUAAAAAACCUGGUGGAGUCAAUUGACCCUCUUAAAGUUUCCUGCU.U...CUA..UCAA........AAGCAGGUGGUGCGGAUGG.GGUUUUAUAC.......UC.CCGCC..AGG.UUUCUUGUUU..CCU...GUAA..AAG.....AACAAGUGGC.GUGCAUGGUAGACCUGUUAAAGGCGGUUGACAACAACCGUCUUUUUUAGUAUGAUUUAAAAAAAUAUAUUUGUAUGAAAGUUGCUCUAAUUACAGGCAUUACCGGUCAAGAUGGAUCAUACCUUGCAGAGUUGCUUCUUGAUAAAGGAUACGAAGUACAUGGUAUUGUUCGUCGUUCAUCUCUGAUUAAUACUCAUCGUAUUGACCACAUCUACGAAAGACUGAACUUACACUAUGGUGAUCUAACUGACUCUACAAAUCUGGUUAGAGUUAUCCAGAUGGUCAAACCAGAUGAGAUUUAUAAUCUAGGU
#=GR JCVI_SCAF_1096627163819/1866-1366 CODON .......................STP...............................................................................................................................................................................................................................................................................AUG................................................................................................................................................................................................................................................
#=GR JCVI_SCAF_1096627163819/1866-1366 SS_TT ...........................................................................................................................................................................................................................................................<<<<<<<<....>>>>>>>>.............................................................................................................................................................................................................................................................................
JCVI_SCAF_1096628017574/32-532               CUGCUCGUGGUCGCGGAGUGACUUGAAACCUGUCCUGGUCGGGAUUAAUCCUUAGUCAUGGAGAGACUCUAAAAAACCUGGUGGAGUCAAUUGACCCUCUUAAAGUUUCCUGCU.U...CUA..UCAA........AAGCAGGUGGUGCGGAUGG.GGUUUUAUAC.......UC.CCGCC..AGG.UUUCUUGUUU..CCU...GUAA..AAG.....AACAAGUGGC.GUGCAUGGUAGACCUGUUAAAGGCGGUUGACAACAACCGUCUUUUUUAGUAUGAUUUAAAAAAAUAUAUUUGUAUGAAAGUUGCUCUAAUUACAGGCAUUACCGGUCAAGAUGGAUCAUACCUUGCAGAGUUGCUUCUUGAUAAAGGAUACGAAGUACAUGGUAUUGUUCGUCGUUCAUCUCUGAUCAAUACUCAUCGUAUUGACCACAUCUACGAAAGACUGAACUUACACUAUGGUGAUCUAACCGACUCUACAAAUCUGGUUAGAGUUAUUCAGAUGGUCAAACCAGAUGAGAUUUACAAUCUAGGU
#=GR JCVI_SCAF_1096628017574/32-532 CODON    .........................................................................................................................................................................................................................................................................................................AUG................................................................................................................................................................................................................................................
#=GR JCVI_SCAF_1096628017574/32-532 SS_TT    ...........................................................................................................................................................................................................................................................<<<<<<<<....>>>>>>>>.............................................................................................................................................................................................................................................................................
JCVI_SCAF_1101668742161/236-736              CUGCUCGUGGUCGCGGAGUGACUUGAAACCUGUCCUGGUCGGGAUUAAUCCUUAGUCAUGGAGAGACUCUAAAAAACCUGGUGGAGUCAAUUGACCCUCUUAAAGUUUCCUGCU.U...CUA..UCAA........AAGCAGGUGGUGCGGAUGG.GGUUUUAUAC.......UC.CCGCC..AGG.UUUCUUGUUU..CCU...GUAA..AAG.....AACAAGUGGC.GUGCAUGGUAGACCUGUUAAAGGCGGUUGACAACAACCGUCUUUUUUAGUAUGAUUUAAAAAAAUAUAUUUGUAUGAAAGUUGCUCUAAUUACAGGCAUUACCGGUCAAGAUGGAUCAUACCUUGCAGAGUUGCUUCUUGAUAAAGGAUACGAAGUACAUGGUAUUGUUCGUCGUUCAUCUUUGAUCAAUACUCAUCGUAUUGACCAUAUCUACGAAAGACUGAACUUGCAUUAUGGUGAUCUAACUGACUCUACAAAUCUGGUUAGAGUUAUCCAGAUGGUCAAACCAGAUGAGAUUUAUAAUCUAGGU
#=GR JCVI_SCAF_1101668742161/236-736 CODON   ..........................STP............................................................................................................................................................................................................................................................................AUG................................................................................................................................................................................................................................................
#=GR JCVI_SCAF_1101668742161/236-736 SS_TT   ...........................................................................................................................................................................................................................................................<<<<<<<<....>>>>>>>>.............................................................................................................................................................................................................................................................................
JCVI_SCAF_1101668276391/85-582               CAUUCUCAUGAUGGUGGUGGUGAAGUAGAUGGAGACAAACUCGCAGCACUUGAAGCUAAGGUUGAUGACCUAAUUCAAAGAUUGCAAAGAAAAUUAAGUUUCUAAUUUCUUGCUUU...A.C..UUUA........AAGCAAGUGGUGCGGAUGGAGGUAA............CUCCCGCU..CUG.UUUCUUACUU..CAG...GUAA..AAG.....AGUAAGUGGC.GUGCAUGUAAAGACCUAUGAGACGGUUGACUUCAACCGUCUUUUUUAGUAUCAUAUAUAAAAGGCAAUUGAUAAUUUUAUGUCUGAAUAUAAGAAAACAGCAUUAGUACUCGGUGCUGGUGGAUUUAUUGGAAGUCACAUGGUAAAAAGACUUCGAUCUGAGGGAUACUGGGUACGUGGAGUUGAUCUCAAAUAUCCAGAAUUUUCUUCGACACAAUCGAAUGAAUUUAUUCAGGGGGACCUUCGUGAUGUCGAUUUUGUUCGACGUUGUAUUCGUUAUGCUGGUCCCUACAACAACUUUUAUGCGUCCA
#=GR JCVI_SCAF_1101668276391/85-582 CODON    .........................................................................................................STP............................................................................................................................................................................................AUG.................................................................................................................................................................................................................................................
#=GR JCVI_SCAF_1101668276391/85-582 SS_TT    ..........................................................................................................................................................................................................................................................<<<<<<<<....>>>>>>>>..............................................................................................................................................................................................................................................................................
JCVI_SCAF_1096626914328/463-959              CACAUGAAGGCGGCGGAGAAGUAGAUGGAGACAGACUCGCAGCACUUGAAGCUAAGGUUGAGGACCUGAUCCGACGUUUGGAAUUAAAAAUGAGUUUUUAACUUUUUUCUUGCUUU...A.C..UUAA........AAGCAAGUGGUGCGGAUGG.GGUA....AC.......UC.CCGCC..CUG.UUUCUUGCUU..CAG...GUAA..AAG.....AGUAAGUGGC.GAGCCUGCAAUGACCUAGAGAGACCCUUGACUUCAAGGGUCUUUUUUAGUAUCAUAUAUAAGAAGAAACUUUUUACAUAAUGUCUGAGUAUAAGAAGAAGGCACUAGUACUUGGUGCUGGUGGUUUUAUUGGAAGUCAUAUGGUUAAACGACUUCGCGCAGAAGGGUAUUGGGUGCGUGGAGUUGAUAUCAAACAUACAGAAUUUUCUAAGUCUGAAGCAAACGAAUUUGUUGAUGGAGACCUGCGUGACGUAGAAUUUGUUCGUCGUGUCAUUCAAUACAAAGGCGAGCAAGGCAACUUUAGUAACGAU
#=GR JCVI_SCAF_1096626914328/463-959 CODON   .....................................................................................................STP..........................................................................................................................................................................................................AUG.......................................................................................................................................................................................................................................
#=GR JCVI_SCAF_1096626914328/463-959 SS_TT   ...........................................................................................................................................................................................................................................................<<<<<<<......>>>>>>>.............................................................................................................................................................................................................................................................................
JCVI_SCAF_1096627854511/386-1                AGGCAAAAGUUGCAGCACUGGAAUCCAGUGACAAAGCACAACAAGAAGUUGAUGCAAGGUUCUUAGCACUUGAAGAAAAAGUUCAAAAGCUUUGGAACUAAUAGGUUUCUUGCU.U...AUC..CUAA........AAGUAAGUGGUGCGGAUGG.GUAAC............UC.CCGCC..CUG.UUUCUUGCUU..CAG...GAUA..AAG.....AGCAAGUGGC.GUGCAUGUAAGACCUUAUAGAGACCCUUGACAUCAAGGGUCUUUUUUUGUAUGAUAGGUAAAAUUGCCAACAAUAUGAGAGUAGCUCUAAUUACGGGAAUAACUGGUCAAGAUGGUUCUUAUCUUGCAGAACUUCUCAUUGAAAAAGGAUAUGAAGUUCACGGUAUUGUUCGUCGUGCUUCUUUGAUUAAUACUCAUAGA..............................................................................................................
#=GR JCVI_SCAF_1096627854511/386-1 CODON     ..................................................................................................STP.......................................................................................................................................................................................................................................................................................................................................................................................................................................................
#=GR JCVI_SCAF_1096627854511/386-1 SS_TT     ...........................................................................................................................................................................................................................................................<<<<<<<<....>>>>>>>>.............................................................................................................................................................................................................................................................................
JCVI_SCAF_1096627509257/341-836              AGGCAAAGGUUGCAGCACUGGAAUCCAGUGAUAAAGCACAACAAGAAGUUGAUGCAAGGUUCUUGGCACUUGAAGAAAAAGUUCAAAAGCUCUGGAACUGAUAGGUUUCUUGCU.U...AUC..CUAA........GAGCAAGUGGUGCGGAUGG.GUAAC............UC.CCGCC..CUG.UUUCUUGCUU..CAG...GAUA..AAG.....AGCAAGUGGC.GUGCAUGAAAGACCUUAUAGAGACCCUUGACAUCAAGGGUCUUUUUUUGUAUGAUAUAUAGGAAGAAACUUUUUAGGUAAUGUCUGAAUACAAGAAGACAGCACUAGUGCUUGGUGCUGGUGGUUUUAUUGGAAGUCACAUGGUCAAACGUCUCCGCUCAGAAGGAUACUGGGUGCGUGGUGUGGAUCUCAAGUAUCCUGAGUUCUCUUCGACUCAAGCUAAUGAAUUCAUUCAGGGAGACCUGCGUGAUGUUGAAUUUGUNNNNNNNNNNNNNNNNNNNNNNNNNNNNNNNNNNNNNNNNNNNNNNNNN
#=GR JCVI_SCAF_1096627509257/341-836 CODON   .....................................................................................................STP.............................................................................................................................................................................................................AUG.......................................................................................................................................................................................STP..........................................
#=GR JCVI_SCAF_1096627509257/341-836 SS_TT   ...........................................................................................................................................................................................................................................................<<<<<<<<....>>>>>>>>.............................................................................................................................................................................................................................................................................
JCVI_SCAF_1101668171059/776-1274             GAAGCAAAGGUUGCAGCACUGGAAUCCAGUGACAAAGCACAACAAGAAGUUGAUGCAAGAUUCUUAGCGUUAGAGGCGAAAGUCAACAAACUCUGGAAUUGAUGGUUUCUUGCU.U...AUC..CUAA........GAGCAAGUGGUGCGGAUGG.GGUUC.AUAC.......UC.CCGCC..CUG.UUUCUUGCUU..CA....GAUA..AAG.....AGCAAGUGGC.GUGCAUGAAAGACCUGAAGAAGGAGAGUUGUCAAGACUCUCCUUUUUUUGUAUAAUGUGUUUGUAAUUAAUUAAAGAUAUGAAAAGAGUUCUUAUUACUGGUGGUGCUGGGUUCAUUGCUCAUCAUUUGAUUGGACAGAUUCUGAAGACUACAGACUGGGAAGUCAUUACUCUUGAUCGAUUGGACUACAGUGGUAAUCUGAACCGUCUCCAUGAUUUGAUGCUAUCAUUUGACCCUGAGGUACGAAAACGGGUCAGGGUUGUGCAUCAUGAUCUGAAAGCAGAACUGAAUCCAAUGGUCUGUAGAGAGA
#=GR JCVI_SCAF_1101668171059/776-1274 CODON  ......................................................................................................STP..................................................................................................................................................................................................AUG..............................................................................................................................................................................................................................................
#=GR JCVI_SCAF_1101668171059/776-1274 SS_TT  ...........................................................................................................................................................................................................................................................<<<<<<<<.....>>>>>>>>............................................................................................................................................................................................................................................................................
JCVI_SCAF_1101668336457/139-634              GCAAGGAGAGUGUGAAGAAUCUGAUAUUAUUAGGAUUGAAGAUGAUUAUGAUAGAGUCACGGAAGGACUAUAACAGUACUGGUGGAGUCAUAGACCCUACUCUGGUUUCUUGCU.U...C.C..UAA.........AAGCAAGUGGUGCGGAUGGAGGAAA............CUCCCGUC..CUG.UUUCUUACUU..CAG...GAUA..AAA.....AGUAAGUGGC.GUGCAUGGCAAAGACCUUAUGAAGGAUGGUUGCAUAAACCGUCCUUUUUUAGUAUAAUAUAUAAUAGGAGUUUGAGUUUAUUAUGUCUGAUUAUAAAAAAACUGCACUUGUACUUGGUGCAGGUGGGUUUAUUGGAAGUCAUAUGGUUAAGAGACUUCGACAAGAAGGAUAUUGGGUUCGUGGAGUUGACCUUAAAUAUCCAGAAUUUUCCAGUCAUCAAGCUAAUGAGUUCAUAGUUGGUGACCUAAGAGAUGAACGUUUUGUUGCUCGAUGUAUUCGGUAUGCCGGAGAAACUGGUAAUUUUUAUGCA
#=GR JCVI_SCAF_1101668336457/139-634 CODON   .........................................................................STP.........................................................................................................................................................................................................................................AUG....................................................................................................................................................................................................................................
#=GR JCVI_SCAF_1101668336457/139-634 SS_TT   .............................................................................................................................................................................................................................................................<<<<<<<<.....>>>>>>>>..........................................................................................................................................................................................................................................................................
JCVI_SCAF_1096628033863/1522-1806            AGCACAUCCCGCUCAUGGGGGUGCAGGUGGAGUGGAUUCCGACUUAGCUGCCAAGAUAGAAGAACUUUAUACUUGGUAUCAAAGUGUCAAGAAAAAAGUCUGAGGUUUCUUGCUUC...UCC..UAA.........GAGCAAGUGGUGCGGAUGGGGUUUA...UA.......CUCCCGCC..CUG.UUUCUUGCUU..CAG...GACA..AAG.....AGCAAGUGGC.GUGCAUGAAAGACCUUUGAAGGCGGUUGACAACAACCGUCUUUUUUUGUAUCAUAUAUAGAAAGAAACUUUUUAAUACAUGUCUGACUAUACGAA.......................................................................................................................................................................................................................
#=GR JCVI_SCAF_1096628033863/1522-1806 CODON .......................................................................................................STP..................................................................................................................................................................................................................................................................................................................................................................................................................................................
#=GR JCVI_SCAF_1096628033863/1522-1806 SS_TT ..........................................................................................................................................................................................................................................................<<<<<<<<....>>>>>>>>..............................................................................................................................................................................................................................................................................
JCVI_SCAF_1096627078485/419-914              GAAAGAUAUUCACCUGAUGGAAGUGCAUCUGCAGAAGAAAGAGUAGAAGAUCUAGUCCAAACUCUGAAGGCAGCAUUUCCAGGAAAACUUCAAGAUCUCUGAUGGUUUCUUGCUUU...A.C..CAAA........GAGCAAGUGGUGCGGAUGG.GUUAC............UC.CCGCC..CUG.UUUCUUGCUU..CAG...GUAA..AAG.....AGCAAGUGGC.GAGCCUGCAAGACCGUAUAAAGACCCUUGACAAUAAGGGUCUUUUUUUGUAUCAUAUAUAAAGGGAAAACACUUAUUUUAUGUCUGAAUAUAAGAAGACUGCGUUGGUGCUUGGCGCAGGUGGAUUUAUUGGUUCACAUAUGGUUAAACGUCUACGCUCCGAGGGAUACUGGGUGCGUGGUGUUGAUCUCAAGUACCCUGAGUUCUCUUCUACUCAGGCAAAUGAAUUCGUUCAAGGUGAUUUGCGCGAUGUAGACUUUGUUAGUCGAUGCAUUCGCUUUACUGGAUAUCUUGGUAAUUUCUAUCAGCAG
#=GR JCVI_SCAF_1096627078485/419-914 CODON   ......................................................................................................STP............................................................................................................................................................................................................AUG....................................................................................................................................................................................................................................
#=GR JCVI_SCAF_1096627078485/419-914 SS_TT   ...........................................................................................................................................................................................................................................................<<<<<<<<....>>>>>>>>.............................................................................................................................................................................................................................................................................
JCVI_SCAF_1096628036419/1033-535             GGAAGCAAAGGUCGAUAAACUUAUUGAAUUUUUGAACACUCUGCCUUCGGUUCAAGAUCAUUGUCCUAAGGCAGCAGAUGGAAAACGUCGCCUUCCUUUCUAAGGUUUCUUGCUUU...ACC..UAA.........GAGCAAGUGGUGCGGAUGG.GUUAC...GA.......CC.CCGCC..CUG.UUUCUUGCUU..CAG...GUAA..AAGG....AGCAAGUGGC.GAGCCUGUAGUGNNNNNNNNNNNNNNNNNNNNNNNNNNNNNNNNNNNNNNNNNNNNNNNNNNNGGUGCUUGGUGCUGGUGGUUUCAUCGGCAGUCACAUGGUCAAGCGAUUGCGUUCCGAAGGAUAUUGGGUGCGCGGUGUUGACCUGAAGACACCUGAGUUUUCUCCUACAGAAGCACAUGAAUUUAUUAUUGGUGACCUUCGUGAUGUAACCUUUGUGAGUCGUGUUAUUCGAUUCAAGGGAUAUCGAGGCAACUUCUAUCAAUCUGUUCCUGAACGCUAUCUGGAAUCCUUUGAUGAGAUCUAUCAG
#=GR JCVI_SCAF_1096628036419/1033-535 CODON  ....................................................................................................STP...............................................................................................................................................................................................AUG...................................................................................................................................................................................................................................................
#=GR JCVI_SCAF_1096628036419/1033-535 SS_TT  ............................................................................................................................................................................................................................................................................................................................................................................................................................................................................................................................................................
JCVI_SCAF_1101668323164/1499-1002            CUUGCUGGUUAGAUCCUGAUGGUGUCCCUGCUUAUGUUAAGGACUCUGUGAGUCGGUAAGUCACGGACGGACUAUAACAGUACUGGUGGAGUCAAUCCCUAAAAGUUUCUUGCU.U...CUU..CCAA........GAGCAAGUGGUGCGGAUGGAGGAAA............CUCCCGCU..CAG.UUUCUUGCUU..CUG...AUCA..AAG.....AGCAAGUGGC.GUGCAUGUAAAGACCUUCAGGGAGAGUUGCAUAAACUCUCCCUUUUUGGUAUAAUCUAAAUAUACAGACUAACAAUAAUAAAGUAUGAAAAGAGCAUUGAUUACUGGUGGUGCAGGUUUUAUCGCACACCAUUUGAUUUCUCAAAUCCUUAAGCACACUGAUUGGGAAGUUGUGACUCUUGAUCGUCUUGAUUUUAGUGGUAAUCUAAAUCGUCUUCAGGAUGUUCUCCAAGAAUUUUCUCCCGAAGAUCGUGCUCGUGUAAGAGUUGUGUUCCAUGAUUUAAAAGCAGCAGUUAAUCCUUUGAUUGCUG
#=GR JCVI_SCAF_1101668323164/1499-1002 CODON ..........................................................................................................................................................................................................................................................................................................................AUG...............................................................................................................................................................................................................................
#=GR JCVI_SCAF_1101668323164/1499-1002 SS_TT .........................................................................................................................................................................................................................................................<<<<<<<<<.....>>>>>>>>>............................................................................................................................................................................................................................................................................
JCVI_SCAF_1101668738374/119-614              CGGUAUCGUCUCAAAACUAGCCCUGGUCGGUGAAGGAUGCCCCUUCAAUCCCGAAGUCACGGAUGGACUUUAACAGUACUGGUGGAGUCAUAGACCCUACUCUGGUUUCUUGUU.U...C.C..UAA.........AAACAAGUGGUGCGGAUGGAGGAAA............CUCCCGCC..CUG.UUUCUUGCUU..CAG...GUUA..AAG.....AGCAAGUGGC.GUGCAUGAAAAGACCUUAUGAAGCAGGGUUGCAUAAACCCUGCUUUUUUUGUAUAAUGUAAAAAAAUAAACUUGUAAAUGAAAGUUGCUUUAAUUAGCGGUAUUACAGGACAAGAUGGAUCAUACCUAGCAGAAUUACUUUUGCAGAAAGGAUAUGAGGUUCAUGGCAUUAUUCGUCGUUGUUCUCUAAUUAAUACUCAUCGAAUUGAUCACAUUUAUCCACAAUUACAUCUUCAUUAUGGAGAUCUGACCGAUUCUACUAACUUGGUAAGAGUUAUUCAGCAGGUUCAACCUGAUGAGAUUUAUAAUCU
#=GR JCVI_SCAF_1101668738374/119-614 CODON   ...................................................................................................................................................................................................................................................................................................................AUG......................................................................................................................................................................................................................................
#=GR JCVI_SCAF_1101668738374/119-614 SS_TT   ............................................................................................................................................................................................................................................................<<<<<<<<.....>>>>>>>>...........................................................................................................................................................................................................................................................................
JCVI_SCAF_1096627793364/1299-1702            AGCAAUCCAUUCACACGAAGGUGGCGGUGAUUCUGCUGCUAGAGUUGAGCAAGUUGUUGCGGCACUCAAGCGCGAAAUGCCCAAUAAGUUUGCAGAUCUCUGAGGUUUCUUACUUU...ACC..UAA.........GAGUAAGUGGUGCGGAUGGAGGUAA............CUCCCGCC..CUG.UUUCUUACUU..CAG...GUAA..AAG.....AGUAAGUGGC.GUGCAUGUAAAUCCCUCUAGGCAGGUUGCAUAAACCUGUCUUUUUUUGUAUAAUGUCAAGAUAGUAGAAUGAAAGUAUGAAAAGAGCACUGAUUACAGGACUGACGGGGCAAGAUGGAUCUUAUCUUGCUGAGUUGCUUCUGGAAAAGGGAUAUGAAGUGCAUGGUAUUAAGAGAAGAAGUUCUUCUUUUAAUACUGAUAGAGUAAAUCAUGUCUU..............................................................................................
#=GR JCVI_SCAF_1096627793364/1299-1702 CODON .......................................................................................................STP..................................................................................................................................................................................................................................................................................................................................................................................................................................................
#=GR JCVI_SCAF_1096627793364/1299-1702 SS_TT .........................................................................................................................................................................................................................................................<<<<<<<<.....>>>>>>>>..............................................................................................................................................................................................................................................................................
JCVI_SCAF_1096627078401/2356-1859            AGCAAUUCACUCACAUGAAGGCGGCGGUGAUUCCGGCGAUAGAGUAGAGCAAGUUGUUGCAGCACUCAAGCGCGAAAUGCCCAAUAAGUUUGCAGAUCUCUGAGGUUUCUUACUUU...ACC..UAA.........GAGUAAGUGGUGCGGAUGGAGGUAA............CUCCCGCC..CUG.UUUCUUACUU..CAG...GUAA..AAG.....AGUAAGUGGC.GUGCAUGUAAAUCCCUCUAGACAGGUUGCAUAAACCUGUCUUUUUUUGUAUAAUGUCAAGAUAGUAGAAUGAAAGUAUGAAAAGAGCACUGAUUACAGGACUGACGGGGCAAGAUGGAUCUUAUCUUGCUGAGUUGCUUCUGGAAAAGGGAUAUGAAGUGCAUGGUAUUAAGAGAAGAAGUUCUUCUUUUAAUACUGAUAGAGUAAAUCAUGUCUUUAAUGGAAGUAAAAACUUCUAUAUGCACUACGGAGACUUGACUGAUUCUACGAAUUUGAUUCGUUUGAUUCAGAUGAUUCAACCUGAUGAAGAU
#=GR JCVI_SCAF_1096627078401/2356-1859 CODON ....................................................................................................STP...........................................................................................................................................................................................................AUG.......................................................................................................................................................................................................................................
#=GR JCVI_SCAF_1096627078401/2356-1859 SS_TT .........................................................................................................................................................................................................................................................<<<<<<<<.....>>>>>>>>..............................................................................................................................................................................................................................................................................
JCVI_SCAF_1101668365448/728-229              CAUCAAAGACUCGGUAAGUCGUUAAACUAGCCCUGGUCGGGAUUAGACCCCUGCGUUUCUUAGUUCGUAAAACUAAGUGGUGGAGUCAUUAUGACCCUCUAUAAGUUUCUUGCU.U...CUU..UCAA........GAGCAAGUGGUGCGGAUGGAGGUAA...CA.......CUCCCGCC..CUG.UUUCUUGCUU..CAG...GUUA..AAG.....AGCAAGUGGC.GUGCAUGUAAAGACCUAUAGGAGGAUGGUUGCAAAAACCAUCCUUUUUUUGUAUACUAUAUAAUAAACAUAAGUAUUGGAUUUAUGAGUGAGUAUAAAAAGACUGCACUUGUAUUGGGUGCAGGUGGUUUCAUCGGUAGCCAUAUGGUAAAACGUCUUCGUUCUGAAGGGUACUGGGUUCGUGGUGUUGACUUGAAACACACGGAGUUUUCUAAGUCAGAAGCAAAUGAGUUUGUUACCGGUGACCUUCGGGACAUUGACUUUGUUCGUCGUGUUCUCAAAUUUAAAGGUGAACGUGAGAACUUUUAUCA
#=GR JCVI_SCAF_1101668365448/728-229 CODON   ......................STP........................................................................................................................................................................................................................................................................AUG........................................................................................................................................................................................................................................................
#=GR JCVI_SCAF_1101668365448/728-229 SS_TT   ............................................................................................................................................................................................................................................................<<<<<<<<.....>>>>>>>>...........................................................................................................................................................................................................................................................................
JCVI_SCAF_1101668346227/409-908              AGGCAAAAGUUGCAGCACUGGAGGCCAGUGACAAAGCACAACAAGAAGUUGAUGCAAGGUUCUUAACACUUGAAGAAAAAGUUCAAGCACUUUGGAACUAAUAGGUUUCUUGCUUU...ACC..UAA.........AAGCAAGUGGUGCGGAUGGAGGUAA...CA.......CUCCCGCC..CUG.UUUCUUGCUU..CAG...GAUA..AAG.....AGCAAGUGGC.GUGCAUGUAAAGACCUUAUAAAGACCCUUGACAACAAGGGUCUUUUUUUGUAUCAUAUAUAAAGGAAAAAUAUUUAUUUUAUGUCUGAAUAUAGGAAGACUGCAUUGGUUCUUGGUGCAGGUGGAUUUAUUGGUUCCCACAUGGUCAAACGUCUACGUUCCGAGGGAUAUUGGGUGCGUGGAGUGGAUCUCAAAUAUCCUGAGUAUAGUAAUUCAGAGGCAAAUGAGUUUGUUCAGGUGACCUGCGCGAUGUAGAAUUUGUUCGCCGUGUUAUUCAAUUCAAAGGUGAUCAGGGAAACUUCUAUAAUGAA
#=GR JCVI_SCAF_1101668346227/409-908 CODON   .....................................................................................................STP.....................................................................................................................................................................................................AUG.......................................................................................................................................................................AUG..........STP.....................................................
#=GR JCVI_SCAF_1101668346227/409-908 SS_TT   ............................................................................................................................................................................................................................................................<<<<<<<<....>>>>>>>>............................................................................................................................................................................................................................................................................
JCVI_SCAF_1096627177447/919-1417             CUCAAGCACAUGCUAAGUGUGAUGGUGGUGGAGUAAGUGCAGAUCUCGCAGCAAAAAUCGAGGAACUUUAUUCUUGGUAUCAAGUUAUCAAGAUGAAAGUUUGAGUUUCUUGCU.U...CUC..CUAA........AAGCAAGUGGUGCGGAUGGAGGUAA...CA.......CUCCCGCC..CUG.UUUCUUGCUU..CAG...GUA...AAG.....AGCAAGUGGC.GUGCAUGAAAGACCUAAGAGGCGGUUGACAUCAACCGUCUUUUUUAGUAUCCUAUAUAAAAGAAAACUCUUCGUUUAUGUCUGAAUAUAAGAAGACUGCACUGGUGCUCGGUGCGGGUGGUUUCAUUGGAAGUCAUAUGGUCAAACGCUUACGCUCCGAGGGAUAUUGGGUGCGUGGUGUGGACCUUAAGUAUCCUGAGUAUGGUGACUCAGAGGCAAAUGAGUUUGUCCAGGGAGAUCUGCGUGAUGUAGAUUUUGUAAGCCGUGUCAUCCAAUAUAAGGGAGAGGCAGGUAACUUCUACAGUCACAUU
#=GR JCVI_SCAF_1096627177447/919-1417 CODON  ........................................................................................................STP..................................................................................................................................................................................AUG............................................................................................................................................................................................................................................................
#=GR JCVI_SCAF_1096627177447/919-1417 SS_TT  .................................................................<<<<<<<<<<<<<<......>>>>>>>>>>>>>>.........................................................................................................................................................................................................................................................................................................................................................................................................................................................
JCVI_SCAF_1096627316054/375-873              CUCAAGCACACGCUAAGUGUGAUGGUGGUGGAGUAAGUGCAGAUCUCGCAGCAAAAAUCGAGGAACUUUAUUCUUGGUAUCAAGUUAUUAAGAAGAAAGUUUGAGUUUCUUGCU.U...CUC..CCAA........AAGCAAGUGGUGCGGAUGGAGGUAA...CA.......CUCCCGCC..CUG.UUUCUUGCUU..CAG...GUA...AAG.....AGCAAGUGGC.GUGCAUGAAGACCUAAGAGGCGGUUGACAUCAACCGUCUUUUUUAGUAUCCUAUAUAAAAGAAAACUCUUCGUUUAUGUCUGAAUAUAAGAAGACUGCACUGGUACUCGGUGCAGGUGGUUUCAUUGGAAGUCAUAUGGUCAAACGCUUACGCUCCGAGGGAUAUUGGGUGCGUGGUGUGGACCUUAAGCACCCUGAGUAUGGUGCCUCAGAGGCAAAUGAGUUUGUCCAGGGAGACCUACGUGAUGUAGAUUUUGUAAGCCGUGUCAUCCAAUAUAAAGGUGAGCAGGGUAACUUCUAUAAUCACAUCC
#=GR JCVI_SCAF_1096627316054/375-873 CODON   ........................................................................................................STP.................................................................................................................................................................................AUG.............................................................................................................................................................................................................................................................
#=GR JCVI_SCAF_1096627316054/375-873 SS_TT   .................................................................<<<<<<<<<<<<<<......>>>>>>>>>>>>>>.........................................................................................................................................................................................................................................................................................................................................................................................................................................................
JCVI_SCAF_1096628027324/1499-1001            CCCAAGCACAUGCUAAGUGUGAUGGUGGUGGAGUAAGUGCAGAACUCGCAGCAAAAAUCGAGGAACUUUAUUCUUGGUAUCAAGUUAUCAAGAUGAAAGUUUGAGUUUCUUGCU.U...CUC..CCAA........AAGCAAGUGGUGCGGAUGGAGGUAA...CA.......CUCCCGCC..CUG.UUUCUUGCUU..CAG...GUA...AAG.....AGCAAGUGGC.GUGCAUGAAAGACCUAAGAGGCGGUUGACAUCAACCGUCUUUUUUAGUAUCCUAUAUAAAAGAAAACUCUUCGUUUAUGUCUGAAUAUAAGAAGACUGCACUGGUGCUCGGUGCGGGUGGUUUCAUUGGAAGUCAUAUGGUCAAACGCUUACGCUCCGAGGGAUACUGGGUGCGUGGUGUGGACCUUAAGUAUCCUGAGUAUGGUGACUCAGAGGCAAAUGAGUUUGUCCAGGGAGAUCUGCGUGAUGUAGAUUUUGUAAGCCGUGUCAUCCAGUAUAAGGGAGAGGCAGGUAACUUCUACAGUCAUAUU
#=GR JCVI_SCAF_1096628027324/1499-1001 CODON .....................................................................................................STP.....................................................................................................................................................................................AUG............................................................................................................................................................................................................................................................
#=GR JCVI_SCAF_1096628027324/1499-1001 SS_TT .................................................................<<<<<<<<<<<<<<......>>>>>>>>>>>>>>.........................................................................................................................................................................................................................................................................................................................................................................................................................................................
JCVI_SCAF_1096627178851/447-945              CCCAAGCACAUGCUAAAUGUGAUGGUGGUGGAGUAAGUGCAGAUCUCGCAGCAAAAAUCGAGGAACUGUAUUCUUGGUAUCAAGUUAUUAAGAUGAGGGUUUGAGUUUCUUGCU.U...CUC..CCAA........AAGCAAGUGGUGCGGAUGGAGGUAA...CA.......CUCCCGCC..CUG.UUUCUUGCUU..CAG...GUA...AAG.....AGCAAGUGGC.GUGCAUGAAAGACCUAAGAGGCGGUUGACAUCAACCGUCUUUUUUAGUAUCCUAUAUAAAAGAAAACUCUUCGUUUAUGUCUGAAUAUAAGAAGACUGCACUGGUGCUCGGUGCGGGUGGUUUCAUUGGAAGUCAUAUGGUCAAACGCUUACGCUCCGAGGGAUACUGGGUGCGUGGUGUGGACCUUAAGUAUCCUGAGUAUGGUGACUCAGAAGCAAAUGAGUUUGUCCAAGGAGACCUGCGUGAUGUAGAUUUUGUAAGCCGUGUCAUCCAGUAUAAGGGAGAGGCAGGUAACUUUUACAGUCAUAUU
#=GR JCVI_SCAF_1096627178851/447-945 CODON   ........................................................................................................STP..................................................................................................................................................................................AUG............................................................................................................................................................................................................................................................
#=GR JCVI_SCAF_1096627178851/447-945 SS_TT   ............................................................................................................................................................................................................................................................................................................................................................................................................................................................................................................................................................
JCVI_SCAF_1101668387418/746-1011             CCCAAGCACAUGCUAAAUGUGAUGGUGGUGGAGUAAGUGCAGAACUCGCAGCAAAAAUCGAGGAACUUUAUUCUUGGUAUCAAUCUGUCAAGAAGAAAGUUUGAGUUUCUUGCU.U...CUC..CUAA........AAGCAAGUGGUGCGGAUGGAGGUAA...CA.......CUCCCGCC..CUG.UUUCUUGCUU..CAG.....UA..AAG.....AGCAAGUGGC.GUGCAUGAAGACCUAAGAGGCGGUUGACAUCAACCGUCUUUUUUAGUAUCCUAUAUAAAAGAAAACUCUUCGUUUAUG........................................................................................................................................................................................................................................
#=GR JCVI_SCAF_1101668387418/746-1011 CODON  ........................................................................................................STP.................................................................................................................................................................................................................................................................................................................................................................................................................................................
#=GR JCVI_SCAF_1101668387418/746-1011 SS_TT  ............................................................................................................................................................................................................................................................................................................................................................................................................................................................................................................................................................
JCVI_SCAF_1096627765138/254-753              AUCCAUACCCAGUCGCGGAGUGACUUAAAACCUGCCCUGGUCGGGAUCCCCCCAAGUCACGGAUGGACUAUAACAGAACUGGUGGAGUCAUAGACCCUACUUUGGUUUCUUGCU.U...CUC..CCAA........GAGCAAGUGGUGCGGAUGGAGGUAA...CA.......CUCCCGCC..CUG.UUUCUUGCUU..CAG...GUAA..AAG.....AGCAAGUGGC.GUGCAUGUAAAGACCUUAUGAGCAGGGUUGCAUAAACCCUGCUUUUUUCGUAUAAUUAAUACAAAGAAGAUGUAAAAAUGAAAGUAGGAUUCAAUUGCAGUUCUUUUGACUUGUUUCAUGCUGGUCAUGUGACGAUGUUAAAGAUGGAAAAAGAGUUGUGUGAUUGGUUGGUCGUAGCACUUCAGGUUGACCCCACUAUCGACAGACCUGGAAUUAAAAACAAACCCACACAGAGUGUGUAUGAACGAUACGUGCAGGUGCAGGGUUGUAAAUAUGUUGAUGAGAUUCUAGUCUAUGAGACAGAAGAAGA
#=GR JCVI_SCAF_1096627765138/254-753 CODON   .......................STP.........................................................................................................................................................................................................................................................................................AUG......................................................................................................................................................................................................................................
#=GR JCVI_SCAF_1096627765138/254-753 SS_TT   ...........................................................................................................................................................................................................................................................<<<<<<<<.....>>>>>>>>............................................................................................................................................................................................................................................................................
JCVI_SCAF_1096627372755/318-1                GAAACACAUACUCAUGAGGGUGGUGACUCAGCAAGAGUUGCUGCACUUGAGGCAAAGGUUGAUGAUCUUAUUGCAAGAUUACAGAGAAAAAUGAGUUUCUGAUGGUUUCUUGCUUU...A.C..CCAA........GAGCAAGUGGUGCGGAUGGAGGUAA............CUCCCGCC..CUG.UUUCUUGCUU..CAG...GUAA..AAG.....AGCAAGUGGC.GUGCAUGAAAGACCUUAUGAGGGGUGGUUUACAUAACCACCCCUUUUUGCUAUGAUAUAUAAGGAGGAAAAUUACUAUUAUUAUGUCUGACUAUAAGAAGACAGCACUUGUGCUUGGUGCUGGUGGUUUC....................................................................................................................................................................................
#=GR JCVI_SCAF_1096627372755/318-1 CODON     ...................................................................................................STP......................................................................................................................................................................................................................................................................................................................................................................................................................................................
#=GR JCVI_SCAF_1096627372755/318-1 SS_TT     ..........................................................................................................................................................................................................................................................<<<<<<<<<.....>>>>>>>>>...........................................................................................................................................................................................................................................................................
JCVI_SCAF_1096626851108/1415-916             CUCGCAGAGAUGGAAGUUAAACUUUACCAAGGUUCUGACGACUCUGUGAAAGCACAGUUGGAAGACCUCAUCAAAAGAUUGCAGCGCAAAAUGAGUUUCUGAUGGUUUCUUGCUUU...UCC..UAA.........GAGCAAGUGGUGCGGAUGGAGGUAA...CA.......CUCCCGCC..CUG.UUUCUUGCUU..CAG...GUUA..AAG.....AGCAAGUGGC.GUGCAUGAAAGACCUUAUGAGGGGUGGUUGUGUAAACCACCCCUUUUUGCUAUGAUAUAUAAGGAGGAAAAUUACUAUUAUUAUGUCUCAGUAUAAGAAGACAGCACUUGUCCUUGGUGCUGGUGGAUUUAUUGGAAGUCACAUGGUAAAACGCCUACGCGCUGAGGGAUAUUGGGUGCGUGGUGUGGACCUUAAGAAUACUGAGUUUUCAUCAACUCAAGCAAAUGAAUUCGUCACCGGUGACCUGCGUGAUGUAAGGUUUGUUCGUGAGUGUAUUCAGUUCAAAGGGUACGCUGGCAACCAUAAUGCA
#=GR JCVI_SCAF_1096626851108/1415-916 CODON  ...................................................................................................STP..........................................................................................................................................................................................AUG.........................................................................................................................................................................................................................................................
#=GR JCVI_SCAF_1096626851108/1415-916 SS_TT  ..........................................................................................................................................................................................................................................................<<<<<<<<<.....>>>>>>>>>...........................................................................................................................................................................................................................................................................
JCVI_SCAF_1101668331227/845-1344             CUUGCGGAGAUGGAAGUUAAACUUUAUCAAGGUUCUGACGAUUCUGUAAAAGCAGAGUUAGAUGAUCUUGUCAAAAGACUGCAGCGCAAAAUGAGUUUCUGAUGGUUUCUUGCUUU...ACC..UAA.........GAGCAAGUGGUGCGGAUGGAGGUAA...CA.......CUCCCGCC..CUG.UUUCUUGCUU..CAG...GUUA..AAG.....AGCAAGUGGC.GUGCAUGAAAGACCUUACGAGGGGUGGUUGUGUAAACCGCCCCUUUUUGCUAUGAUAUAUAAGGAGGAAAAUUACUAUUAUUAUGUCUCAGUAUAAGAAGACAGCACUUGUUCUUGGUGCUGGUGGAUUUAUUGGAAGUCAUAUGGUCAAACGCCUACGCGCUGAGGGAUAUUGGGUGCGCGGUGUGGACCUUAAGGAUACUGAGUUUUCAUCGACUCAAGCACAUGAAUUUGUCACCGGUGAUCUGCGUGACGUGAGGUUUGUUCGUGAGUGUAUUCAGUUUAAAGGAUACCCUGGCAACUUUAAUGCA
#=GR JCVI_SCAF_1101668331227/845-1344 CODON  ......................................................................................................STP.......................................................................................................................................................................................AUG.........................................................................................................................................................................................................................................................
#=GR JCVI_SCAF_1101668331227/845-1344 SS_TT  ..........................................................................................................................................................................................................................................................<<<<<<<<<.....>>>>>>>>>...........................................................................................................................................................................................................................................................................
JCVI_SCAF_1096628386119/1631-1132            ACGAAAAAUGUGACGGCGGUGGUAGUGGAGAUGCUGCUAGAUUGGAGCAGGUAGUUGCUGCACUGAAAGAAGCAUUCCCUGGCAAAUUCAAAUCACUCUGAAUGGUUUCUUGCUUU...ACC..UAA.........GAGCAAGUGGUGCGGAUGGAGGUAA...CA.......CUCCCGCC..CUG.UUUCUUGCUU..CAG...GUAA..AAG.....AGCAAGUGGC.GUGCAUGAAAUUUCCCUCUAAGGUAGGUUGCAUAAACCUGCCUUUUUUUGUAUAAUAAUGAGAUAGUAGAAUGAACGUAUGAAAAGAGCACUGAUUACAGGACUGACAGGGCAAGAUGGUUCUUAUCUUGCUGAGUUUCUCCUGGAAAAAGGAUAUGAGGUGCAUGGUAUUAAGCGAAGAAGUUCCUCAUUCAAUACUGAUAGAGUAAACCAUGUCUUUAAUGGAAGUAAAAACUUCUACAUGCACUAUGGUGACUUGACUGAUUCUACCAAUUUGAUUCGUUUGAUUCAGAUGAUUCGACCUGAUGAGA
#=GR JCVI_SCAF_1096628386119/1631-1132 CODON ..................................................................................................STP...............................................................................................................................................................................................................AUG.....................................................................................................................................................................................................................................
#=GR JCVI_SCAF_1096628386119/1631-1132 SS_TT ...........................................................................................................................................................................................................................................................<<<<<<<<.....>>>>>>>>............................................................................................................................................................................................................................................................................
JCVI_SCAF_1096627064305/1698-1201            CUUGCUGAGAUGGAAGUUAAACUUCACCAAGGUUCUGAUGACUCUGUGAAAACACAGUUAGAAGAUCUUAUCAAAAGACUGCAGCGUAAAAUGAGUUUCUAGUGGUUUCUUGCUUU...ACC..UAA.........GAGCAAGUGGUGCGGAUGGAGGUAA............CUCCCGCC..CUG.UUUCUUGCUU..CAG...GUAA..AAG.....AGCAAGUGGC.GUGCAUGAAAGACCUUAUGAGGGGUGGUUUACAUAACCACCCCUUUUUGCUAUGAUAUAUAAGGAGGAAAAUUACUAUUAUUAUNNNNNNNNNNNNNNNNNNNNNNNNNNNNNNNNNNNNNNNNNNNNNUAAGAAGACAGCACUUGUGCUUGGUGCUGGUGGUUUCAUUGGAAGUCAUAUGGUUAAACGUCUACGCGCUGAAGGAUAUUGGGUGCGUGGUGUUGAUCUUAAGUAUCCUGAGUUUGCACCUACUCAAGCAAAUGAAUUUGUGCAAGGAGAUCUUCGUGAUCCUACCUUUGUUCGUCGUGUU
#=GR JCVI_SCAF_1096627064305/1698-1201 CODON ...................................................................................................STP.................................................................................................................................................................................................................................................................................AUG..................................................................................................................................................................
#=GR JCVI_SCAF_1096627064305/1698-1201 SS_TT ..........................................................................................................................................................................................................................................................<<<<<<<<<.....>>>>>>>>>...........................................................................................................................................................................................................................................................................
JCVI_SCAF_1096627180401/770-271              GCUCCAGCAGCAGGUGGAGAUACAUCUGAGUUAGAAGCAAAACUUGAUAGAGUUAUUGGUAUUCUCAAAUCCAAGUUUCCUGCAGUGUUCAAAGACCUUUGAUGGUUUCUUGCUUU...ACC..UAA.........GAGCAAGUGGUGCGGAUGGAGGUAA...CA.......CUCCCGCC..CUG.UUUCUUGCUU..CAG...GUAA..AAG.....AGUAAGUGGC.GUGCAUGAAAGACCUUAUAAAGACCCUUGACAUCAGGGGUCUUUUUUUGUAUCAUAAUAGAAAAAGUAUAUGUCAAUUCUUGUUACUGGUGGUGCUGGAUUCAUUGGAAGUAACUUCCUUGAAUUUCUACGUGGGGUUACGGACGAUAAGAUCAUCGUCCUUGAUAGUUUGACGUAUGCAUCAAACGAGGAGAAUAUUCCACAAUGUUCUCAGAUUGAUUUUGUUUGGUGUGAUAUUGUCAAUGAAUCACAUGUAAACUAUUUGUUUGACAAGCACAGACCUAGUAAAGUAUUUCACUUUGCUGCAGAGA
#=GR JCVI_SCAF_1096627180401/770-271 CODON   ...................................................................................................STP.....................................................................................................................................................................................................AUG..............................................................................................................................................................................................................................................
#=GR JCVI_SCAF_1096627180401/770-271 SS_TT   ...........................................................................................................................................................................................................................................................<<<<<<<<....>>>>>>>>.............................................................................................................................................................................................................................................................................
JCVI_SCAF_1101667348771/483-1                CGCGGAGUGACUAUAAACCUGCCCUGGUCGGUGAAGGAUCCCCUUCAAUCCCGAAGUUUCCUGAUUCUUAAAAUCAGGUGGUGGAGUCAUUAGACCCUCUUAGAGUUUCCUGCU.U...CUC..UAAA........AAGCAGGUGGUGCGGAUGGAGGUAA...CA.......CUCCCGCC..CUG.UUUCUUGCUU..CAG...GUCA..AAG.....AGCAAGUGGC.GUGCAUGUAAGACCUAUGGUAGGAUGGUUGAAAGACCAUCCUUUUUUGUAUGAACCUUCACUUAGUACUAUUUGGCGACAAGAACUAUUCUAUCGGCAAGAAUAGGAUUCGUAAACAAGCAGAGAACUUUGGAAUCUUCAAAAGCAUUCAAGAGUUUUCUGAGGAUGAUUUGACUGGAGAAUUCUGGGAGGAUCAUGCAAAGAAAAUGAUGAUGCCUAGAGAAGGUAUGCCAGAUAGGUUCUAUGGUUAUUAUGCCUGCAAACCAUACUUCGUUGGCAAGGCAUUGAGAAAUA.................
#=GR JCVI_SCAF_1101667348771/483-1 CODON     ...........................................................................................................................................................................................................................................................................AUG.........................................................................................................................................................................................................................................................STP..................
#=GR JCVI_SCAF_1101667348771/483-1 SS_TT     ...........................................................................................................................................................................................................................................................<<<<<<<<....>>>>>>>>.............................................................................................................................................................................................................................................................................
JCVI_SCAF_1096627180449/416-908              GUCUUUGGUCCUGCAAUUAGUCAUUAUGUUCAGAAGUUUACUGGAAGGAGACACUCUUUUCUUUGCAAUCCUUGGGAUAAACUUCUUGGACAGAUCAACUAAUGGUUUCUUACU.U...C.C..UAA.........AAGUAAGUGGUGCGGAUGG.GAUU.............UC.CUGCC..UGG.UUUCUAAUUU..CCA...GUUA..AAA.....AAUUAGUGGC.GAGCCUGCAACCCUCAAACCCUCCUACAUAUGACAGACCUCAGUGAUCAUUCCCCUGGCGGUUUAGAAGUAACACCCGUCAAUCUUUGUAGAUUGCUGAGUGAACUGGAGGGUUCUUCUCAACUCCUAAAGUACAUGGGAUUUGAGGAGGAUCAAGAGACCCUUGACAAUAUUAAAAAGAAGUACUAUACUAUGUACUUCAAACUCAAACGCCAAACUAGCUCAGUUGGAUAGAGCAACGGUUUUGUAAACCGUAGGUCAACGGUUCAAGUCCGUUGUUUGGCUUCGGGGGAUUAGCUCAGUUGGUAGAG
#=GR JCVI_SCAF_1096627180449/416-908 CODON   ......................................................................................................STP..........................................................................................................................................................AUG..................................................................................................................................................................................AUG....................STP................................................STAUG.....................
#=GR JCVI_SCAF_1096627180449/416-908 SS_TT   ............................................................................................................................................................................................................................................................................................................................................................................................................................................................................................................................................................
JCVI_SCAF_1096627007615/1416-919             UUACUGCAAUGUUUACAGGAUUCUCUAUGUCAUUAACAAUUCAUAUUGGAUUAUUUCUCAUCUAUUAUUACUAUGAUAUAUGGUGGGACAAAUACUUUAAAUGAGUUUCUUGCU.U...CUC..UCAA........GAGCAAGUGGUGCGGAUGG.GACUC...UC.......UC.CCGCC..CAG.UUUCCUGCCU..CUG...GUCA..AAG.....GGCAGGUGGC.GAGCCUGAGUUACAUUGGAGGUUGACAUCAACCUCCUUUUUUUGUAUAAUUUUAUAAUAUAUGAUGCAUUUGAUGAAAGACAAUCAUCUUUUAUUAUUUCCAACGUUUGUUUGGGUUACGGAAGAACUUUUAUCCGAAAGGGAAAACAAUAAAAUUGCAGAGCAUAUUCUUUCAGUAAAAGAUAAUGUUUCUGGAGAAGGUGAACUUAGGUGGCAUUCCAGACACAAAAGUCCUAAAAAUUCAUUCAAUAAAAAUUAUUCUCAUCCAGUCUUUACUAAUUUACUUGGAUUAAUAGAUGAUAAAGCUAAAC
#=GR JCVI_SCAF_1096627007615/1416-919 CODON  ..................................................................................................................................................................................................................................................................................................AUG.......................................................................................................................................................................................................................................................
#=GR JCVI_SCAF_1096627007615/1416-919 SS_TT  ......................................................................................................................................................................................................................................................<<<<<<<<....>>>>>>>>..................................................................................................................................................................................................................................................................................
JCVI_SCAF_1096627009603/609-1107             UGCUAUUUCUGAUAGCAUUCUUUGGUAUUACCGAGAUAUCAAAGUUAGUCCAACUUUUCUUGGUUUCUUAAAACCAAGUGGUGGAGUCAAUCUGACCCCUUCUGGUUUCUUGCU.UUC.C.CA.UAAAA.......AAGCAAGUGGUGCGGAUGG.GGCA....A........CC.CCGCC..CAG.UUUCUUGCUU..CUG...GUCA..AAG.....AGCAAGUGGC.GAGCCUGCAUACUGAGCAAGGGAGGUUGCAUAAACCUCUCUUUUUUAGUAUAAUGGUAUGAAAGCACUUCUACUAUGAAGAUAGGAUUUAACUGUAGUUCAUUUGACCUUUUUCACGCUGGGCACAUUACGAUGCUCAAGAUGGAAAAGGAAAUGUGUGAUUAUCUGAAAGUAGCACUUCAAGUUGACCCAACCAUUGACCGUCCUGGUGUGAAGAAUAAACCAGUUCAGACAGUCUAUGAGCGUUAUGUUCAACUGCAAGGAUGUAAGUAUGUUGAUGAAAUCCUUGUGUAUGAAACUGAAGCAGACUU
#=GR JCVI_SCAF_1096627009603/609-1107 CODON  .......................................................................STP......................................................................................................................................................................................................................................AUG.........................................................................................................................................................................................................................................
#=GR JCVI_SCAF_1096627009603/609-1107 SS_TT  ...............................................................................................................................................<<<<<<<<.........................>>>>>..>>...................................................................................................................................................................................................................................................................................................................................................................
JCVI_SCAF_1101668252080/483-1                UACUAUUUUUAUGUGCAUUCUUUGGUAUCACCGAAAUAUCAAAGUUAACCCAAAUUUUCUUAGUUUCAUAAAACUAAGUGGUGGAGUCAAAAUGACCCCUUAAGGUUUCUUGCUUC...C....UUAAA.......GAGCAAGUGGUGCGGAUGG.GGUUA............CC.CCGCC..UGG.UUUCCAAUUU..CCA...GUUA..AAG.....AAUUGGUGGC.GAGCCUGAAUUACGAAGGUGGGUUGCAUAGACCCACCUUUUUUAGUAUAAUACAUACUACAGAGUUCAUUUAUUUUAAUGAGUCAAUAUGUAAAGAAAGCACUUGUGCUUGGUGCUGGUGGUUUUAUUGGAAGUCACAUGGUUAAAAGACUUCGUUCUGAAGGGUAUUGGGUUCGUGGUGUAGAUCUUAAGAGACCAGAAUAUUCCUCUAGCGAAGCGCAUGAGUUUGUUCAGGGGGAUUUGCGUGAUGUAGGUUUUGUUCGCCGUGUCCUUGAGUACAAGGGUGAUAGAGGUAAUU.............
#=GR JCVI_SCAF_1101668252080/483-1 CODON     ....................................................................STPTS..................................................................................................................................................................................................................AUG....................GUA......................................................................................................................................................................................................................STP..............
#=GR JCVI_SCAF_1101668252080/483-1 SS_TT     ......................................................................................................................................................................................................................................................<<<<<<<<.....>>>>>>>>.................................................................................................................................................................................................................................................................................
JCVI_SCAF_1101668244897/1046-549             CCAGCAUAGUCUUGGGAUGACUUAAAAAGCACCCUGGUCGGGAAACCCCCUCGAAGUCAUGGAGAGACUUUAAAAAUCCUGGUGGAGUCAUAUGACCCCCUUUGGUUUCUUGCUUC...C....UCAAA.......GAGCAAGUGGUGCGGAUGGAGGUUA............CUCCCGCC..UGG.UUUCCAAUUU..CCA...GUCA..AAA.....AAUUGGUGGC.GAGCCUGAGUUACUACAUAGAGAGGUUGAACAGACCUCUCUCUUUUUUAUGUCAAAUCAAAUUAUACUACAUCAUCACCUUGGAUUGGGAGACCAUUUUAUCUGUUGUGGACUGGUCAAUUCUCUUUCUGAACAAUAUCAAAAAAUAUAUCUUGCUUGUAAAGAAAGAAAUUAUGAGACUGUUAAAUGUCUUUAUUCAGAAAAUCCCAAGAUUGAAAUAUUAAAAAUUAUAAGUGAUGAGCAUAGAGAAGUAUAUUCCUAUUCAAAUACUUUAAACCUACCAGUUAUUAGAGUUGGUUUUGGUCCUUUAG
#=GR JCVI_SCAF_1101668244897/1046-549 CODON  ......STP............................................................................................AUG....................................................................................................................................................................................................................................................................................................................................................................................................................................................
#=GR JCVI_SCAF_1101668244897/1046-549 SS_TT  .........................................................................................................................................................................................................................................................<<<<<<<<.....>>>>>>>>..............................................................................................................................................................................................................................................................................
JCVI_SCAF_1096627673078/490-1                UACUAUUUUUAUGUGCAUUCUUUGGUAUUACUGAAAUAUCAAAGUUAUCCCAACUUUUCUUGGUUUCAUAAAACCAAGUGGUGGAGUCAAUCUGACCCCUUCUGGUUUCUUGCU.UUU.C.CA.UCAAA.......AAGCAAGUGGUGCGGAUGG.GACUC...UC.......UC.CCGCC..UGG.UUUCCAAUUU..CCA...GUUA..AAG.....AAUUGGUGGC.GAGCAACCUGGAGAAGCGCAACUCCUUUACAAAUACUCUUAUAUAGUAUAAUAUUGUACUAUAUAAGAGUAUUUUUUAUGAGUAAAUAUGAUGUUGUUCAAUACUUAAAUGAUGGGGAAGAAUGUAAGGAAAUGCUUCCUGAAUAUCCGGGUUAUUUUAUUACAACCAAAGGUAGAGUGUGGAUAAGUAAAAAGAAAAGAUGGGCUUCUAUUAACGAAGAAAAAACAUAUCACGAUAAAAGAAGAAAAAAUAUCCCACUUAAUAAAAGAUAUUAUCAUAGAGUAAAUGUUUGCAAAACU...........
#=GR JCVI_SCAF_1096627673078/490-1 CODON     ....................................................................STP.....................................................................................................................................................................................................................................................................................................................................................................................................................................................................................
#=GR JCVI_SCAF_1096627673078/490-1 SS_TT     .......................................................................................................................................................................................................................................................................<<<<<<<<<<<<<<<<<....>>>>>>>>>>>>>>>>>...............................................................................................................................................................................................................................................
JCVI_SCAF_1096627648430/613-1111             UAAUUUUAUGUGCAUUUUUUGGUAUCACCGAAAUAUCAAAGUUAACCCAGAUUUUCUUAGUUUCGCAAAACUAAGUGGUGGAGCCUCAAAAAGGACCCUCUAAGGUUUAUUGCU.U...C.CUUUAAA........GAGCAAUUGGUGCGGAUGG.GACUC...UC.......UC.CCGCC..UGG.UUUCCAAUUU..CCA...GUUA..AAG.....AAUUGGUGGC.GAGCCUGAGUUACCAAAGGUGGGUUGCAUAAACCCACCUUUUUUAGUAUAAUAAUUAUAAAUGUAUUANNNNNNNNNNNNNNNNNNNNNNNNNNNNNNNNNNNNNNNNNNNNNNNNNNNCUUUUUGAAUUAGAAAAGAUGUUUUCCGAAGAGAUUGUUUUGAAAGAUUGGAAUAUACACGCUUUAGGGAAACAAGAAGUUAUUGAUGCUAAUAAAGGUAUUUUUGAAAGCGUAGAAACAAUUCAGGUAACUCCUGUUUCUUUUUAUUCAAAUUCUGAUUAUUCCUACGCUGUUUGUAUUUCUAUAUUGAU
#=GR JCVI_SCAF_1096627648430/613-1111 CODON  ..........................................................................STP..................................................................................................................................................................................................................................................................................................AUG..........................................................................................................................................................................
#=GR JCVI_SCAF_1096627648430/613-1111 SS_TT  .......................................................................................................................................................................................................................................................<<<<<<<<.....>>>>>>>>................................................................................................................................................................................................................................................................................
JCVI_SCAF_1096627008095/1769-2266            CUAAUUUUAUGUGCAUUCUUUGGUAUCACCGAAAUAUCAAAGUUAACCCAGAUUUUCUUAGUUUCGCAAAACUAAGUGGUGGAGUCAAUAUGACCCUAUUAUGAGUUUACUGCC.U...CUC..UCAA........GGGCAGUUGGUGCGGAUGG.GACUC...UC.......UC.CCGCC..UGG.UUUCCAAUUU..CCA...GUUA..AAG.....AAUUGGUGGC.GAGCCUGAGUUACUAGAGACGGGUUGCAUAAACCCGUCUUUUUUUGUAUAAUAAUUACUAUAGCAAAAGAUUAAUCAAAAUGCUUGCAAAUGAUGAUUUAGGAAAUCUGGGCAGACUUGGAAACCAGAUGUUCCAGUAUACUGCUCUUCGUGGACUUGCUCAAAGGCAUGGGUAUGAGUAUUGUCUUCCACCAAGAGCAGUUGUAGCAACUCGUGAUAUUAACUGUGUUAACUCUGACAUCACAAUGUUUGAGUGCUUUAAAAUUCCAGAAGCACCGAAGCAUGUAACUAAUUUUCCAAAGGUAAUGGAA
#=GR JCVI_SCAF_1096627008095/1769-2266 CODON ...........................................................................STP...................................................................................................................................................................................................AUG........................................................................................................................................................................................................................................................................
#=GR JCVI_SCAF_1096627008095/1769-2266 SS_TT .......................................................................................................................................................................................................................................................<<<<<<<<.....>>>>>>>>................................................................................................................................................................................................................................................................................
JCVI_SCAF_1096627636250/430-927              CUAUUUUUAUGUGCGUUCUUUGGUAUCACCGAAAUAUCAAAGUUAACCCAGAUUUUCUUAGUUUCGCAAAACUAAGUGGUGGAGUCAAUAUGACCCUAUUAUGAGUUUACUGCC.U...CUC..UCAA........GGGCAGUUGGUGCGGAUGG.GACUC...UC.......UC.CCGCC..UGG.UUUCCAAUUU..CCA...GUUA..AAG.....AAUUGGUGGC.GAGCCUGAGUUACCAAAGGUGGGUUGCAUAAACCCACCUUUUUUAGUAUAAUAAUUAAAAAUAUAAUGCUUUAUGAAAAGAGCACUAAUUACUGGCAUCACUGGACAAGAUGGAUCUUAUCUUGCAGAACUUCUUCUUGAAACUGGAUAUGAAGUUCAUGGGAUUGUAAGAAGGUCUUCAUUGAUUAAUACGCAUCGUAUCGAUCAUUUGUAUCAAAAUCUUAAGUUACAUUACGGAGACUUAACGGACUCUACUAAUAUAGUAAGAGUUAUACAAAAAGUCCAACCCGAUGAAAUUUAUAAUCUUGGUG
#=GR JCVI_SCAF_1096627636250/430-927 CODON   ...........................................................................STP................................................................................................................................................................................................................................AUG...........................................................................................................................................................................................................................................
#=GR JCVI_SCAF_1096627636250/430-927 SS_TT   .......................................................................................................................................................................................................................................................<<<<<<<<.....>>>>>>>>................................................................................................................................................................................................................................................................................
JCVI_SCAF_1101668249861/900-1397             GCUAGUUUUAUGUGCGUUCUUUGGUAUCACCGAAAUAUCAAAGUAACCCAGAUUUUCUUAGUUUCGCAAAACUAAGUGGUGGAGUCAAUAUGACCCUAUUAUGAGUUUACUGCC.U...CUC..UCAA........GGGCAGUUGGUGCGGAUGG.GACUC...UC.......UC.CCGCC..UGG.UUUCCAAUUU..CCA...GUUA..AAG.....AAUUGGUGGC.GAGCCUGAGUUACUAAAGGCGGGUUGCAUAAACCCGUCUUUUUUUGUAUAAUAAUUACUAUAGCAAAAGAUUAAUCAAAAUGCUUGCAAAUGAUGAUUUAGGAAAUCUGGGGAGACUUGGAAACCAGAUGUUCCAGUAUACUGCUCUUCGUGGUCUUGCUCAAAGGCAUGGAUAUGAGUAUUGUCUUCCACCAAGAGCAGUUGUAGCAACUCGUGAUAUUAACUGUGUUAACUCUGACAUUACAAUGUUUGAGUGCUUUAAAAUUCCAGAAGCACCAAAGCAUGUAACUAAUUUUCCAAAGGUAAUGGAA
#=GR JCVI_SCAF_1101668249861/900-1397 CODON  ..............................................STP................................................................................................................................................................................................................................AUG........................................................................................................................................................................................................................................................................
#=GR JCVI_SCAF_1101668249861/900-1397 SS_TT  .......................................................................................................................................................................................................................................................<<<<<<<<.....>>>>>>>>................................................................................................................................................................................................................................................................................
JCVI_SCAF_1101667171027/52-379               CUAAUUUUAUGUGCGUUCUUUGGUAUCACCGAAAUAUCAAAGUUAACCCAGAUUUUCUUGGUUUCAUAAAACCAAGUGGUGGAGUCAAUAUGACCCUAUUAUGAGUUUACUGCC.U...CUC..UCAA........GGGCAGUUGGUGCGGAUGG.GACUC...UC.......UC.CCGCC..UGG.UUUCCAAUUU..CCA...GUUA..AAG.....AAUUGGUGGC.GAGCCUGAGUUACCAAAGGUGGGUUGCAUAAACCCACCUUUUUUAGUAUAAUGAAAGAAAUAGUGUCCGAUUUAAUGGUCGAUAUUAAUUUAAAUUAUAAAAAGUAUGAUGAACCGUAUGAUCAUUAUAUUUUUGAAAAU..........................................................................................................................................................................
#=GR JCVI_SCAF_1101667171027/52-379 CODON    ............................................................................................................................................................................................................................................................................................................................................................................................................................................................................................................................................................
#=GR JCVI_SCAF_1101667171027/52-379 SS_TT    .......................................................................................................................................................................................................................................................<<<<<<<<.....>>>>>>>>................................................................................................................................................................................................................................................................................
JCVI_SCAF_1096627023165/660-163              ACUAUUCUUAUGUGCAUUCUUUGGUAUCACCGAAAUAUCAAAGUUAACCCAACUUUUCUUAGUUUCAUAAAACUAAGUGGUGGAGUCAAUAUGACCCCUUAUGAGUUUACUGCC.U...CUC..UCAA........GGGCAGUUGGUGCGGAUGG.GACUC...UC.......UC.CCGCC..UGG.UUUCCAAUUU..CCA...GUCA..AAG.....AAUUGGUGGC.GAGCCUGAGUUACCGAAGGUGGGUUGCAUAAACCCACCUUUUUUAGUAUAAUGAUUAAAAAUAUUUGCUUAUAAUGCUAUCAUUUAAUAAUCUGGGAAAUCUUGGUAGACUUGCAAAUCAGAUGUUUCAAUAUGCAUCACUAAAAGGUAUUGCAAGAAAACGUGGGUUUGAGUUUUGUAUUCCUCCCAAAGAAUUUUUUGGUAUCAAUGAUACUAAUGUAAAAACUUCAGAUUGUUCGAUACAUGAUUGUUUUGACCUUUCUAAGAUUCGUCAAGAAGUUGUUCAGCAACCAAUGAUACAGGAAAGAGGU
#=GR JCVI_SCAF_1096627023165/660-163 CODON   ...................................................................STP................................................................................................................................................................................................................................AUG...................................................................................................................................................................................................................................................
#=GR JCVI_SCAF_1096627023165/660-163 SS_TT   .......................................................................................................................................................................................................................................................<<<<<<<<.....>>>>>>>>................................................................................................................................................................................................................................................................................
JCVI_SCAF_1096627660620/341-838              AGCAUUCUUUGGUAUUACUGAAAUAUCAAAGUUAAUCCAACUUACACUUAGUCCUGGAACGACUUAAAACUUAUACUGGUGGAGUCAAGUAUGACCCUAUUUGAGUUUACUGCC.U...CUC..UAAA........GGGCAGUUGGUGCGGAUGG.GACUC...UC.......UC.CCGCC..UGG.UUUCCAAUUU..CCA...GCCA..AAG.....AAUUGGUGGC.GAGCCUGAAAAUCUACUAUAUAAAGGAGAUUUUUUUAAUCUCCUUUUUUAUUUUUAAUGAUAUGAUAAAUCUAGAUAAUAUCGUAAAAUCUACUAUUCCAUUUGAUCAUUAUGUAAUUGAUAAUUUUUUUGAUUUAAAUUUUGCUAGGGAUUUGGAAAAAGAAUUUAUUGAUUUUAAUUCUGAAAUAUGGUAUUGCUAUAACAAUCANNNNNNNNNNNNNNNNNNNNNNNNNNNNNNNNNNNNNNNNNNNNNNNNNNNUGCAAUUUAUUAUUUGACUGAUAUUACCAACACAAUAGAAAAUAGGAAAAGA
#=GR JCVI_SCAF_1096627660620/341-838 CODON   ...................................................................STP..AUG..............................................................................................................................................................................................................................................................................................................................................................................STP................................................................................................
#=GR JCVI_SCAF_1096627660620/341-838 SS_TT   ............................................................................................................................................................................................................................................................................................................................................................................................................................................................................................................................................................
JCVI_SCAF_1096627007582/831-334              AUAUUAGUCUCGGGACGACUUAAAAAGCGCCCUGGUCGGGAGUAAACCCCCUUAGUCACGGAUGGACUAUAACAGAACUGGUGGAGUCAAUAUGACCCCUUAGAGUUUACGGCA.U...CUC..UCAA........AUGCCGUUGGUGCGGAUGG.GACUC...UC.......UC.CCGCC..UGG.UUUCCAAUUU..CCA...GUAA..AAG.....AAUUGGUGGC.GAGCCUGAGUUACGGAAGAGGAGUUGCAUAAACUCCUCUUUUUUUGUAUAAUAGUAUAAUUAAACUCAUAGUUGUACAUGAAUUUGCAUUUAGUAUAUUUUGGGGACGAUGGUUUUUCGAUUGGUAAGAAUAGAAUAAAAAAACAAGCAGAAAAUUUUGGAGUCUUUAAAUCUAUCCAAGAGUUUGGAGAACAGGAUUUAAAAGGAGACUUUUGGAAUAACUAUGCUAGUAAAAUGAUGAUCAGGCGUGUUGGAAUGCCUGAUAAAUUUUACGGUUAUUAUGCUUGUAAAGCUUACUUUGUUGAGGAGGC
#=GR JCVI_SCAF_1096627007582/831-334 CODON   ....................STP......................................................................................................................................................................................................................................................................................AUG............................................................................................................................................................................................................................................
#=GR JCVI_SCAF_1096627007582/831-334 SS_TT   .......................................................................................................................................................................................................................................................<<<<<<<<.....>>>>>>>>................................................................................................................................................................................................................................................................................
JCVI_SCAF_1096627660981/929-1426             NNNNNNNNNNNNNNNNUCUUUGGGAUUAGUGAACUUACAAAACUAACCCAACUUUUCUUGGUUUCUUAAAAUCAAGUGGUGGAGUCAAUAUGACCCUAUUAUGAGUUUACGGCA.U...CUC..UCAA........AUGACGUUGGUGCGGAUGG.GACUC...UC.......UC.CCGCC..UGG.UUUCCAAUUU..CCA...GUCA..AAG.....AAUUGGUGGC.GAGCCUGAGUUACCGAAGAUGGGUUUACAUAACCCAUCUUUUUUAGUAUAAUACAUACUAUAGAGUUUAUGAUUUUAUGAGUCAGUAUAUUAAGAAAGCACUUGUACUUGGUGCUGGUGGUUUCAUUGGAAGUCAUAUGGUCCGCAGAUUACGAUCCGAAGGAUACUGGGUUCGUGGUGUAGACCUUAAGUAUCCAGAGUUUUCAACACACGAAGCGAACGAAUUUGUUCUUGGAGAUCUUCGGGAUGUAGAUUUCGUUCGCCGCGUCCUUGAAUAUAAGGGAGAUGCUGGUAACUUCUAUCAAUCAGUU
#=GR JCVI_SCAF_1096627660981/929-1426 CODON  ..................................................................................................................................................................................................................................................................................................................AUG.......................................................................................................................................................................................................................................
#=GR JCVI_SCAF_1096627660981/929-1426 SS_TT  .......................................................................................................................................................................................................................................<<<<<<<<.....>>>>>>>>................................................................................................................................................................................................................................................................................................
JCVI_SCAF_1101668243849/546-1043             UGUACUAUUCUUAUGUGCAUUCUUUGGUAUUACCGAGAUAUCAAAGUUAACCCAACUUUUCUUGGUUUCUUAAAACCAAGUGGUGGAGUCAAAUGACCCCUUUGGUUUCUUGCUUC...C.A..UAAA........GAGCAAGUGGUGCGGAUGG.GACUC...UC.......UC.CCGCC..UGG.UUUCCAAUUU..CCA...GUCA..AAG.....AAUUGGUGGC.GAGCCUGAAUUACCAAGGUGGGUUGCACAAACCCACCUUUUUUAGUAUAAUACAUACUACAGAGUUCAUUUAUUUUAAUGAGUCAAUAUGUAAAGAAAGCACUUGUGCUUGGUGCUGGUGGUUUUAUUGGAAGUCAUAUGGUUAAAAGACUUCGUUCAGAGGGGUACUGGGUUCGUGGUGUAGAUCUUAAAAGACCAGAAUAUUCUUCUACAGAAGCGCAUGAGUUUGUUCAGGGAGAUUUGCGUGAUGUAGAUUUUGUUCGUCGUGUCCUUGAAUAUAAAGGUGAUAGAGGUAAUUUCUAUCAGUCAGU
#=GR JCVI_SCAF_1101668243849/546-1043 CODON  .....................................................................PTS.STP.............................................A..UG.............................................................................................................................................................AUG....................GUA..................................................................STP..................................................................................................................................................................
#=GR JCVI_SCAF_1101668243849/546-1043 SS_TT  ......................................................................................................................................................................................................................................................<<<<<<<<.....>>>>>>>>.................................................................................................................................................................................................................................................................................
JCVI_SCAF_1096627017934/1-428                ......................................................................UAAAACCAAGUGGUGGAGUCAAAUGACCCCUUUGGUUUCUUGCUUC...C.A..UAAA........GAGCAAGUGGUGCGGAUGG.GACUC...UC.......UC.CCGCC..UGG.UUUCCAAUUU..CCA...GCCA..AAG.....AAUUGGUGGC.GAGCCUGAAUUACAAGGGAGGUUGACAACAACCUCCUUUUUUUGUAUCAUAUAUACAAAGAGUUUAAUUUAAUCUAUGAGCGAUUAUAAGAAAACAGCACUUGUUUUUGGUGCUGGUGGCUUUAUUGGAAGUCAUAUGGUAAAAAGAUUGAAAGCAGAAGGAUACUGGGUUCGUGGUGUGGAUUUGAAGAGACCGGAGUUUUCUGAAACCGAAGCUCAUGAAUUUAUUCAGGGUGAUUUAAGAGAUGCAAAUUUUGUAGAAAAAGUGAUUCAGUUUAAAGGAUAUCUUGGAAACUUUUAUCAUUUUGUAG
#=GR JCVI_SCAF_1096627017934/1-428 CODON     .......................................................................AUG....................................................................................................................................................................................................................................STPAUG........................................................................................................................................................................................................................................
#=GR JCVI_SCAF_1096627017934/1-428 SS_TT     ......................................................................................................................................................................................................................................................<<<<<<<<....>>>>>>>>..................................................................................................................................................................................................................................................................................
JCVI_SCAF_1096627379300/2576-2079            UUACUGCAAUGUUUACAGGAUUUUCUAUAUCAUUAACAAUUCAUAUUGGAUUAUUUCUCAUUUAUUAUUACUAUGAUAUAUGGUGGGACAAAUACUUUAAAUGAGUUUCUUGCU.U...CUC..UCAA........GAGCAAGUGGUGCGGAUGG.GACUC...UC.......UC.CCGCC..UGG.UUUCCAAUUU..CCA...GUUA..AAG.....AAUUGGUGGC.GAGCCUGAGUUACAGAGGUGGGUUGCAUAAACCCACCUUUUUUAGUAUAAUGAAAGAAAUAGUGUCCGAUUUAAUGGUCAAUAUUAAUUUAAAUUAUAAAAAGUAUGAUGAACCAUAUGAUCAUUAUAUUUUUGAAAAUUUCUUUUCUGAAGAACUGGCUAAAAAACUUAGUAACAAUUUUUUAGAAUAUGAAAAUAUGGAUUGGUUUUUUUAUAACAAUCCUAUAGAAAAUAAGAAAGCAAUAUCUGAUUGGAACAAGUUCCCAAAAGAAACUUAUCAAAUAUUUCAGUAUUUUUGUUCAAUUGAAUUU
#=GR JCVI_SCAF_1096627379300/2576-2079 CODON ..........................................AUG...............................................................................................................................................................................................................................................................................................................................................................................................................................................................................................................
#=GR JCVI_SCAF_1096627379300/2576-2079 SS_TT ......................................................................................................................................................................................................................................................<<<<<<<<.....>>>>>>>>.................................................................................................................................................................................................................................................................................
JCVI_SCAF_1101668236646/599-1096             UUACUGCAAUGUUUACAGGAUUUUCUAUAUCAUUAACAAUUCAUAUUGGAUUAUUUCUCAUUUAUUAUUACUAUGAUAUAUGGUGGGACAAAUACUUUAAAUGAGUUUCUUGCU.U...CUC..UCAA........GAGCAAGUGGUGCGGAUGG.GACUC...UC.......UC.CCGCC..UGG.UUUCCAAUUU..CCA...GUUA..AAG.....AAUUGGUGGC.GAGCCUGAGUUACCAAAGGUGGGUUGCAUAAACCCACCUUUUUUAGUAUAAUGAAAGAAAUAGUGUCCGAUUUAAUGGUCGAUAUUAAUUUAAAUUAUAAAAAGUAUGAUGAACCGUAUGAUCAUUAUAUUUUUGAAAAUUUCUUUUCUGAAGAACUGGCUAAAAAACUUAGUAACAAUUUUUUAGAAUAUGAAAAUAUGGAUUGGUUUUUUUAUAACAAUCCUAUAGAAAAUAAAAAAGCAAUAUCCGAUUGGAACAAGUUUCCAAAAGAAACUUAUCAAAUAUUUCAGUAUUUUUGUUCAAUUGAAUU
#=GR JCVI_SCAF_1101668236646/599-1096 CODON  .............................................................................................................................................................................................................................................................AUG............................................................................................................................................................................................................................................................................................
#=GR JCVI_SCAF_1101668236646/599-1096 SS_TT  .......................................................................................................................................................................................................................................................<<<<<<<<.....>>>>>>>>................................................................................................................................................................................................................................................................................
JCVI_SCAF_1101668254996/975-479              CUAAUUUUAUGUGCAUUCUUUGGUAUCACCGAAAUAUCAAAGUUAACCCAACUUUUCUUGGUUUCUUAAAAUCAAGUGGUGGAGUCAAUAUGACCGUAUUAUGAGUU.CUUGCU.U...CUC..UCAA........GAGCAAGUGGUGCGGAUGG.GACUC...UC.......UC.CCGCC..UGG.UUUCCAAUUU..CCA...GUCA..AAG.....AAUUGGUGGC.GAGCCUGAGUUACCAAAGGUGGGUUGCAUAAACUCACCUUUUUUAGUAUAAUACUUUAAAAGAUUUUGAUGUAUGAAAAUCGGAUUUAACUGUAGUUCAUUUGACCUUUUUCAUGCUGGGCAUGUGACAAUGCUUAAAAUGGAAAAGGAGAUGUGUGAUUAUUUAAAAGUUGCUCUUCAAGUUGAUCCAUCAAUCGAUAGACCUGGUAUUAAAAAUAAACCAGUUCAAUCGGUGUAUGAAAGAUACAUUCAGUUACAGGGGUGUAAAUAUGUUGAUGAAAUUCUUGUAUAUGAAACCGAAGCGGAUUUAC
#=GR JCVI_SCAF_1101668254996/975-479 CODON   ..................................................................STP.........................................................................................................................................................................................................................................AUG...........................................................................................................................................................................................................................................
#=GR JCVI_SCAF_1101668254996/975-479 SS_TT   .......................................................................................................................................................................................................................................................<<<<<<<<.....>>>>>>>>................................................................................................................................................................................................................................................................................
JCVI_SCAF_1101668154241/1137-637             UUCUAUUCUUAUGUGCAUUCUUUGGUAUUACCGAGAUAUCAAAGUUAACCCAACUUUUCUUGGUUUCUUAAAACCAAGUGGUGGAGUCAAUAUGACCCUAUUUGGUUUCUUGCU.U...UUCCAUCAAA.......AAGCAAGUGGUGCGGAUGG.GACUC...UC.......UC.CCGCC..UGG.UUUCCAAUUU..CCA...GUCA..AAG.....AAUUGGUGGC.GAGCCUGAAUUUUAUUGGAGGUUGACAACAACCUCCUUUUUUUGUAUCAUAUAUAGAAGAAGUUUUAAUCAAUUUAUGAGCGAUUAUAGUAAAACAGCACUUGUGCUUGGUGCUGGUGGUUUUAUUGGAAGUCAUAUGGUUAAAAGACUUCGCGCAGAAGGUUAUUGGGUGCGCGGUGUAGAUCUAAAACUUCCCGAAUAUUCUGAAAGUGAAGCACACGAAUUCAUCAUUGGCGAUCUUAGGGAUCUCAAUUUUGUAGAAAGAGUUCUGCAAUAUAAAGGCCCUUAUCGGAAUUUUUAUAAUUUUGUUC
#=GR JCVI_SCAF_1101668154241/1137-637 CODON  ....................................................................STP..............................AUG....................................................................................................................................................................................................................................................................................................................................................................................................................................................
#=GR JCVI_SCAF_1101668154241/1137-637 SS_TT  ......................................................................................................................................................................................................................................................<<<<<<<<....>>>>>>>>..................................................................................................................................................................................................................................................................................
JCVI_SCAF_1096627678759/235-732              GUGCUAUUUCUUAUAGCAUUCUUUGGUAUUACCGAGAUAUCAAAGUUAACCCAACUUUUCUUGGUUUUGUAAAACCAAGUGGUGGAGUCAAUAUGACCCUAUUGUUUUCUUGCU.U...UUC..UCAA........AAGCAAGUGGUGCGGAUGG.GACUC...UC.......UC.CCGCC..UGG.UUUCCAAUUU..CCA...GUCA..AAG.....AAUUGGUGGC.GAGCCUGAGUUACCAAGGUGGGUUGCAUAAACCCGCCUUUUUUAGUAUAAUGACAAAAAUAACAUUCAAAAAUGAAAAUAGGAUUUAAUUGUAGUUCUUUUGAUUUGUUCCAUGCUGGACAUGUUACAAUGCUCAAAAUGGAGAAAGAACUUUGCGAUUAUUUAAAGAUUGCUCUUCAAGUAGAUCCAACCAUAGAUCGCCCUGGAAUUAAAAAUAAACCAACACAAUCUGUCUAUGAGAGAUAUGUGCAAUUGCAAGGUUGUAAAUAUGUUGAUGAGAUUCUUGUUUACGAAACAGAAGCAGAUCUCUU
#=GR JCVI_SCAF_1096627678759/235-732 CODON   ........................................................................STP............PTS...................................................................................................................................................................................................................AUG..............................................................GUA...........................................................................................................................................................................
#=GR JCVI_SCAF_1096627678759/235-732 SS_TT   ......................................................................................................................................................................................................................................................<<<<<<<<.....>>>>>>>>.................................................................................................................................................................................................................................................................................
JCVI_SCAF_1101667168679/448-796              GCAAGAAAUAUGCAUGGACCAACUGACUUGUUUGGUGAUACAAAAGAAAAUGGUAGGAUAACACUUACAUUUUUUUCUAAUAUGCCACCAAGUCCAAAUACCAGGUUUCUUGCU.U...C.C..UAA.........AAGCAAGUGGUGCGGAUGG.GACUC...UC.......UC.CCGCC..UGG.UUUCCAAUUU..CCA...GUCA..AAG.....AAUUGGUGGC.GAGCCUGAGUUACCAAAGGUGGGUUGCAUAAACCCACCUUUUUUAGUAUAAUGAAAGAAAUAGUGUCCGAUUUAAUGGUCGAUAUUAAUUUAAAUUAUAAAAAGUAUGAUGAACCGUAUGAUCAUUAUAUUUUUGAAAAUUUCUUUUCUGAAGAACUGGCUAA...................................................................................................................................................
#=GR JCVI_SCAF_1101667168679/448-796 CODON   ........................................................................................................................................STP.................................................................................................................................................................................................................................................................................................................................................................................................................
#=GR JCVI_SCAF_1101667168679/448-796 SS_TT   .......................................................................................................................................................................................................................................................<<<<<<<<.....>>>>>>>>................................................................................................................................................................................................................................................................................
JCVI_SCAF_1096627015860/408-1                UAUUAUUCCUAUGUGCUUUCUUUGGUAUUUCCGAGAUAUCAAAGAUUGUUCAACUUUUCCUAGUUCAGUCAAACUAGGUGGUGGAGUCAAAAUGACCCCUUCUGGUUUCUUGCU.UUUUC.CA.UAAAA.......AAGCAAGUGGUGCGGAUGG.GACUC...UC.......UC.CCGCC..UGG.UUUCCAAUUU..CCA...GUUA..AAG.....AAUUGGUGGC.GAGCCUGAGUUACCGAAGGUGGGUUGCAUAAACCCACCUUUUUUAGUAUAAUACAUACUAUAGAGUUUAUUUUUUUAUGGGUCAAUAUAAGAAAACUGCACUUGUCCUUGGUGCAGGUGGAUUUAUUGGAAGUCAUAUGGUUCGUAGACUUCGUUCUGAAGGAUAUUGGGUUCGUGGUGUAGAUCUAAAGUAUCCCGAAUUUCAAAAACCGAAGCA..............................................................................................
#=GR JCVI_SCAF_1096627015860/408-1 CODON     ..........................................................................STP...............................................................................................................................................................................................................................................................................................................................................................................................................................................................................
#=GR JCVI_SCAF_1096627015860/408-1 SS_TT     .......................................................................................................................................................................................................................................................<<<<<<<<.....>>>>>>>>................................................................................................................................................................................................................................................................................
JCVI_SCAF_1096627663931/165-663              UACUAUUCUUAUGUGCAUUCUUUGGUAUCACCGAAAUAUCAAAGUUAACCCAACUUUUCUUGGUUUCAUAAAAUCAAGUGGUGGAGUCAAUCUGACCCCUUCUGGUUUCUUGCU.U...CUCCAUAAAA.......AAGCAAGUGGUGCGGAUGG.GGUA....A........CC.CCGCC..UGG.UUUCUUGCCU..CCA...GUCA..AAG.....GGCAAGUGGC.GAGCCUGAGUUACCAAAGGUGGGUUGCAUAAACCCACCUUUUUUAGUAUAAUAACAUAAUAGUAAAUGAGUUUAUAUGAACUUACAUUUAACUUACUUUGGAGAUAAUAAUUUCUCUAUUGGUAAGAAUAGAAUACGGAAACAAGCAGAAAACUUUGAGGUAUUCAAAUCGAUUCAAGAGUUUGGUCAAGAGCAUUUAACUGGAGAUUUCUGGGAAAAUGAAGCUAGUCAAAUGAUGAUGGAACGCACUGGUAUGCCCAAUCGGUUCUAUGGUUAUUAUGCUUGUAAAUCUCAUUUUGUUGGAGAGGCAC
#=GR JCVI_SCAF_1096627663931/165-663 CODON   .......................................................................STP.......................................................................................................................................................................................................................................AUG........................................................................................................................................................................................................................................
#=GR JCVI_SCAF_1096627663931/165-663 SS_TT   .......................................................................................................................................................................................................................................................<<<<<<<<.....>>>>>>>>................................................................................................................................................................................................................................................................................
JCVI_SCAF_1096627639048/1512-1012            UACUAUUUUUGUGUGCAUUCUUUGGUAUCACCGAAAUAUCAAAGUUAACCCAACUUUUCUUAGUUUCAUAAAACUAAGUGGUGGAGUCAAUAUGACCCUAUUUGGUUUCUUGCU.UUU.C.CA.UUAAA.......AAGCAAGUGGUGCGGAUGG.GACUC...UC.......UC.CCGCC..UGG.UUUCUUGCCU..CCA...GUUA..AAG.....GGCAAGUGGC.GAGCCUGAGUUACAGAAGAUGGGUUGCAUAAACCCAUCUUUUUUAGUAUAAUGACUAAAACUACUUUGUUCUAUGAAGGUUGCAUUAAUAACUGGGAUUACAGGACAGGAUGGAUCUUAUCUUGCCGAACUCCUUUUGGAAAAGGGUUAUGAGGUUCACGGCAUUAUAAGAAGAUCUUCACUUAUUAAUACUCAUCGUAUUGAUCAUUUGUAUCAAAAUGUUAAGUUACAUUACGGAGAUUUAACAGAUUCUACUAAUAUAGUAAGAGUUAUUCAGUUAGUUCAACCCGAUGAAAUUUAUAAUCUUGGUG
#=GR JCVI_SCAF_1096627639048/1512-1012 CODON ....................................................................STP.......................................................................................................................................................................................................................................AUG...........................................................................................................................................................................................................................................
#=GR JCVI_SCAF_1096627639048/1512-1012 SS_TT .......................................................................................................................................................................................................................................................<<<<<<<<.....>>>>>>>>................................................................................................................................................................................................................................................................................
JCVI_SCAF_1096627674418/1025-523             UACUAUUCUUAUGUGCAUUCUUUGGUAUUACCGAGAUAUCAAAGUUAACCCAACUUUUCUUGGUUUCCUAAAACCAAGUGGUGGAGUCAAAAUGACCCCUUUAGGUUUCUUGCCAUU..C.CU.UUAAA.......AGGCAAGUGGUGCGGAUGG.AGGUU...AC.......UC.CCGCC..GAG.UUUCCAAUUUU.CUC...GUAAUCAA......AAUUGGUGGC.GAGCCUGAGUUACCUGAGGUGGGUNNNNNNNNNNNNNNNNNNNNNNNNNNNNNNNNNNNNNNNNNNNNNNNNNNNAUUCAGUACCAGUGAAUGAAGAUUGGGUUUCUGGUGAUAAUGUGCAGUAUGUGAUUGGGGAUGCUUAUAGUGCCGAAGUAUCAGAAAAUGUUCCCAAUGAAAUUGAUAUUUUAAUUGAUGAUGGCCCUCAUAGUUUUGAAAGUCAUAUUAAAAUGUUGGAGUUAUACAGUGACAAAAUGAAGAAAGAUGGGGUAAUUGUUAUUGAGGAUAUUCAUUAUAAUCCAGAUAUGCUUUU
#=GR JCVI_SCAF_1096627674418/1025-523 CODON  ....................................................................STP.....................................................................................................................................................................................................................................................................................................................................................................................................................................................................................
#=GR JCVI_SCAF_1096627674418/1025-523 SS_TT  ............................................................................................................................................................................................................................................................................................................................................................................................................................................................................................................................................................
NC_008296.2/163084-163578                    UGUCAUUACAUUCUCCUAGUCUUUGCCAAUAGACUAUAAACUAGAUGGUGUGUCAACGAAAGAUAGAUGUCCAUAUUGGGGGGGUUUCCCCCCCUCUUUGGACAGUUUCUUACUUU...A....GAAA........AAGUAAGUGGUGCGGAUGG.GGUUA............CC.CCGCC..UGG.UUUCUACAUU..CCA...GUA...AAG.....AUGUAGUGGUGGAGUCAACGACCCAAUGAAUUUUAAACGAUGAGACUAGCAGAUGAAACCUUGACAAAAGAUUAAGUUUGCUAUAUAAUAUGUUUGUAACAAUUCUUCACACACAAUGACUGUAACAACAAACGAGUUGGGGCAAAAUAAUCUUUUUGCUCGCGAACCCCAAAUGGUUGUAGAAGAGUACAACCGCAAGGGUCUUGAAUCCCCACAGCAAUAUGCUGAGACCUACAAUGGUCGCUGGGCAAUGAUGGGAAUCGUUUCUGGUUUCCUUUCCUAUGCCAUCACUGGUAAAUUUUUCUUUGGUAUCUUCUGAGG
#=GR NC_008296.2/163084-163578 CODON         ................STP.........................AUG......................................................................................................................................................................................................STP......................................................................................AUG...........................................................................................................................................................................................AUG........STP..
#=GR NC_008296.2/163084-163578 SS_TT         .............................................................................<<<<<<.....>>>>>>..............................................................................................................................................................................................................................................................................................................................................................................................................................................................
JCVI_SCAF_1096627012844/1667-2163            GACACGGAUGGUCUAUAACAGUACUGGUGGAGUCAUCCCCGAUAUGCCCGUGAUGGAGACACGAAAAAAACCCUGGUCGGUGAAGGACCCCCUUCAAUCCCGAAGUCCUGG.AAUG...ACU..UGAAU.......CUUACCCUGGUGCGGAUGG.GGCAA............CC.CCGCC..CAG.UUUCUUGCUU..CUG...GAUA..AAG.....AGCAAGUGGC.GAGCCUGAAGUUUCUUAAGAGGUUGACAAACAACCUCUUUUUUUGUAUGAUUUUAUAAAAACGGUAUGGCAAUAUUAGUUACUGGUGGUGCUGGAUUUAUCGGGAGUAACUUUCUUCAUCAUCUGGUUACAGUGACGGAUGAAGAAAUUGUCUGUAUCGAUAAAUUAACGUAUGCUGCAAACUGGAGAUACAUUCCAGACAAUAUAAAAUUCUACACAAUUGAUAUUGCCUCCAAGUCUGCUUGCGAUACAAUCUUUAAAAGACACAAGAUUAAAACAGUCUUUCACUUUGCUGCAGAGAGUCACGUUGA
#=GR JCVI_SCAF_1096627012844/1667-2163 CODON ..................STP..................................................................................................................................................................................................................................................................................AUG..................................................................................................................................................................................................................................................
#=GR JCVI_SCAF_1096627012844/1667-2163 SS_TT ..............................................................................................................................................<<<<<<<<<.........................>>>>>..>>>..................................................................................................................................................................................................................................................................................................................................................................
NC_006820.1/122706-123205                    CUAAGUAUCUUUCUGCUAAUGAUUUAAAUGAAAUUUUAAUUAAAUAUAGUCUCGGGAUGACAUUAAAAGCGCCCUGGUCGGUUUGAAGGUUCCCCUUCUCCCGAGUCUUGG.AAUG...ACU..UAAAU.......CUUACCCUGGUGCGGAUGG.GAUCU..CUC.......UC.CCGCC..UGG.UUUCUUGCUU..CCA...GUCA..AAA.....AGCAAGUGGU.GGUGCCAAAUGACCCAAAACGUGUGAGUUGUUUUCCUGUUUAGCAUCUGAAAUAAUAAAACAGGUGGCGUGCAUGUGCUCAGGGGGACUGACCUCCCCCUACAUGCGGGUGUAGUUCAGUGGUAGAACGCUAUCCUUCCAAGUUAGAUGUCGUCGGUUCGAGUCCGAUCACCCGCUUGCCCAUAUGGGCUAAAUAAACGAGUAGUUAAUUAUUACAAAGUAUGAAGAUUCAUUCUAUUAUUGCCGCCACUGCUCUUGCUGCUACUGCAGCUCCUUCUAUGGCUGCUCCUUUGACUGAUGUUCAACCUACC
#=GR NC_006820.1/122706-123205 CODON         ..............................................................................................................................................................................................................................................................................................................................................AUG..................................................................STP............................................AUG.......................................................................................
#=GR NC_006820.1/122706-123205 SS_TT         ............................................................................................................................................................................................................................................................................................................................................................................................................................................................................................................................................................
JCVI_SCAF_1096627158073/75-574               AAUAUUCAAGGUGGAGCUAGCGAUGACGUAAUUUCCUUUGAAGAUUACAAGUCCCGAGAUGACUCUUAAACUCGCUCUGGUCGGGAUGGUCUUUUGACCCCUGUGUCUUGG.AAUG...A.CAUUAAA........CUUACCCUGGUGCGGAUGG.GAUAU..CUC.......UC.CCGCC..UGG.UUUCUUGUUU..CCA...GUCA..AAG.....AACAAGUGGU.GGAUCCAAUUUGACCCCUUCCGUGUGGAUGAUUUCUUGUUUUGCAUCUAAACUAAAACAAGUGGCGUGCAUGUGCCUUGGGGAUUGACCUCCCCCUUUUUUGCGGAUGUAGUUCAGCGGUAGAACGCUAUCCUUCCAAGUUAGAUGUCGUCGGUUCGAUUCCGAUCAUCCGCUUUUUAAACUUAUGGAUAUGAAGAUAGGAGAUAUACAAGCACACAAAUAUCCACAAGCAGCAGAGAUGAAUCCCACUCUGCAUAAGAUUAUAUGUGAGAAUAGUAUUACUCAAGACAAGGGAGCACUGAUGACACAGU
#=GR JCVI_SCAF_1096627158073/75-574 CODON    ...........................................................................................................................................................................................................................................................................................................................................AUG.....................................................................STP.......AUG............................................................................................................................
#=GR JCVI_SCAF_1096627158073/75-574 SS_TT    ...................................................<<<<<<<<<<<.............>>>>>>>>>>>......................................................................................................................................................................................................................................................................................................................................................................................................................................................................
JCVI_SCAF_1096628029727/554-55               GUCAAAGGUGGUUUCAGUGAUGAUGUAAUCUCUUUUGGAGAUUACAAACAGUCCCGAGAUGACUCUUAAACUCGCUCUGGUCGGGAUGGUCUUUUGACCCCUGUGUCCUGG.AAUG...A.CAUUAAA........CUUACCCUGGUGCGGAUGG.GAUAU..CUC.......UC.CCGCC..UGG.UUUCUUAUUU..CCA...GUCA..AAG.....AAUAAGUGGU.GGAUCCAAUUUGACCCCUUCCGUGUGGAUGAUUUCCUGUUUUGCAUCUAAACUAAAACAGGUGGCGUGCAUGUGCCUUGGGGAUUGACCUCCCCCUUUUCUGCGGAUGUAAUUCAGUGGUAGAAUGUCUGCCUUCCAAGCAGAACGUCGUCGGUUCAAGUCCGAUCAUCCGCUUUAACAAACAAUAAUCAUGGCAAAAAAUCCAGACGUAUUUGAACUUCAAUCUGGUAUUGAUCAGAGAGUAGCAGAUAUUAUUUUAGAACAAGGUAAACAACUUUCAAAAGAAAGUGGUGCUACAAAUAAACCAGGAA
#=GR JCVI_SCAF_1096628029727/554-55 CODON    ...........................................................................................................................................................................................................................................................................................................................................AUG.....................................................................STP......................................................................................................................................
#=GR JCVI_SCAF_1096628029727/554-55 SS_TT    ...................................................<<<<<<<<<<<.............>>>>>>>>>>>......................................................................................................................................................................................................................................................................................................................................................................................................................................................................
JCVI_SCAF_1101668239056/889-1388             UUGCCUGGUGCUCUUGGUGAAGACGUGAUCUCCUUUGGAGAUUACAAAAGUCCCGAGAUGACUCUUAAACUCGCUCUGGUCGGGAUGGUCUUUUGACCCCUGUGUCUUGA..AAUG...A.CAUUAAA........CUUACUCUGGUGCGGAUGG.GAUAU..CUC.......UC.CCGCC..UGG.UUUCUUGCUU..CCA...GUUA..AAA.....AGCAAGUGGUGGUGCCAAAUCCCCUUUCCGUGUGGUUGGUUCUUGUUUACAACUGAAACAAACAAGUGGCGUGCAUGUGCCUUGGGGGUUGACCACCCCCCUUUUUUAUGUCUGUUCGUCAGUUUAAUAAAUACUUUUAGCUCUAAAAACUGUCUUCAGGACUAGAAGUAUGUCAAAGUUACUUGCGAACCAGAUCGCCAAUUAUGGGGAUGACGCUCCCAUUGAGAUUAAGGAAGGUCUCAAUAUCCCUGCUGGUAAACCAAUCCAAGCUGCUGGUAGCGCAGGUUCUUCUGGUCAAGUAUUAAGCACUACUGGUGCUAC
#=GR JCVI_SCAF_1101668239056/889-1388 CODON  ................................................................................................STP..........................................................................................................................................................................................................................................................AUG............................................................................................................................................................................................
#=GR JCVI_SCAF_1101668239056/889-1388 SS_TT  .......................................................................<<<<<<<<<<<<<.......>>>>>>>>>>>>>....................................................................................................................................................................................................................................................................................................................................................................................................................................................
JCVI_SCAF_1096626914328/116-610              AAUGGUUCGAUGUUUACCUGUUCGACAAUCAGGCACAAUGCCUUCUAGCAAUGGAAGAUGCAGAGUAUCCUAAAUGGUUGACAGGUAAACCUUGUUAUAUCAAAGACUCGG.UAAG...UCG..UAAAA.......CUAGCCCUGGUCGGGAUGGUCUUU.............AGACCCCU..GCG.UUUCUUAGUU..CGU.........AAA.....ACUAAGUGGUGGAGUCAAUUUGACCCUCAUAAAAACUAAAUAGUCAAAGAGUUAAUUAUUAAAAACUAUGGCAACGAAAGGAACGGCAGCAAAGUCUGCAAGUGGUGCAGCGAUGUCAAAAUAUGAUGUCGAAGUAGAAGGAAGACUUCAGAAACUUGAAGCAGCAAUUCAUACACAUGAAGGCGGCGGAGAAGUAGAUGGAGACAGACUCGCAGCACUUGAAGCUAAGGUUGAGGACCUGAUCCGACGUUUGGAAUUAAAAAUGAGUUUUUAACUUUUUUCUUGCUUUACUUAAAAGCAAGUGGUGCGGAUGGGGUAACU
#=GR JCVI_SCAF_1096626914328/116-610 CODON   ...............................................................................................................................................................................STP............................................................................................................AUG............................................................................................................................................................................................................STP............................................
#=GR JCVI_SCAF_1096626914328/116-610 SS_TT   ............................................................................................................................................................................................................................................................................................................................................................................................................................................................................................................................................................
#=GC SS_cons                                 ..........................................................................................................::<<<<<<.<...___..____._......>>>>>>>,...,,..-<<<<<<___...__.......>>>>>>....,....--<<<<<<_..___...____..___.....>>>>>>----.--....................................................................................................................................................................................................................................................................................................................
#=GC SS_cons_1                               ....................................................................................................................................................................................<<<<<<.............>>>>>.>..............................................................................................................................................................................................................................................................................................................................................
#=GC ACTUAL_MOTIF                            ....................................................................................................<..........................................................................................................................................>............................................................................................................................................................................................................................................................................................................
#=GC HYPHENATION                             ****************************************************************************************************............................................................................................................................................************************************************************************************************************************************************************************************************************************************************************************************************************
#=GC R2R_LABEL                               --------------------------------------------------------------------------------------------------------.....................................................<...............>............................................................------------------------------------------------------------------------------------------------------------------------------------------------------------------------------------------------------------------------------------------------------------------------------------------------------------------
#=GC SUBFAM_pknot_R2R_LABEL                  ------------------------------------------------------------------------------------------------------------------------------------------------------------------------------------......-------------.......----------------------------------------------------------------------------------------------------------------------------------------------------------------------------------------------------------------------------------------------------------------------------------------------------------------------------------------------
#=GF DUPLICATES JCVI_SCAF_1101668606612/592-90=JCVI_SCAF_1096627146507/1799-1297=JCVI_SCAF_1096627362151/756-1258
#=GF SORT_STATS 118 140 0
#=GF R2R ignore_ss_except_for_pairs _1 outline
#=GF R2R var_hairpin < >

#=GF SUBFAM_PERL_PRED pknot return 1;
#=GF SUBFAM_pknot_R2R no5
#=GF SUBFAM_pknot_R2R set_dir pos0 0 f
#=GF SUBFAM_pknot_R2R outline_nuc all
#=GF SORT_STATS 118 140 0
#=GC cons                                    nnnnnnnnnnnnnnnnnnnnnnnnnnnnnnnnnnnnnnnnnnnnnnnnnnnnnnnnnnnnnnnnnnnnnnnnnnnnnnnnnnnnnnnnnnnnnnnnnnYYnnnRGUUUYYnRnn-U---nnY--UnAn--------RRnnnRnUGGUGCGGAUGG-GnYnn---nn-------YY-CCGCC--YRG-UUUCYnRYUU--CYn---GUnA--AAR-----ARYnRGUGGC-GnGCnURnRnnnnnnnnnnnRnnnnnnnnnnnnnnnnnnYYYnYnnnnnnnnnnnnnnnnnnnnnnnnnnnnnnnnnnnnnnnnnnnnnnnnnnnnnnnnnnnnnnnnnnnnnnnnnnnnnnnnnnnnnnnnnnnnnnnnnnnnnnnnnnnnnnnnnnnnnnnnnnnnnnnnnnnnnnnnnnnnnnnnnnnnnnnnnnnnnnnnnnnnnnnnnnnnnnnnnnnnnnnnnnnnnnnnnnnnnnnnnnnnnnnnnnnnnnnnnnnnnnnnnnnnnnnnnnnnnnnnnnnnnnnnnnnnnnnnnnnnnnnnnn
#=GC conss                                   222222222222222222222222222222222111111111111111111111111111111111111111111111111111111111111111113311133333332322030001430031240000000033222311111221222220333130003400000003302233300331011122133210013100033230011200000233122111301133132131111111111131111111111111111113331311111111111111111111111111111111111112222222222222222222222222222222222222222222222222222222222222222222222222222222222222222222222222233333333333333333333333333333333333333333333333333333333333333333333333333333333333333333333333333333333333333333333333333333333333
#=GC col_entropy_0                           222222222222222222222222222222222212222212221121222122112112222111111111111111111111111111111111111111111000111111110001111101011000000011111110000000000001011120012100000001110000000110000001011000001100000100000100000011010000000100111111111111111111111111121111111111111111111111111111111111212121111111111122222222112222222222222222222222222222222222222222222222222222222222222222222222222222222222222222222222222222222222222222222222222222222222222222222222222222222222222222222222222222222222222222222222222222222222222222222222222222
#=GC col_entropy_1                           ............................................................................................................................................................................................................................................................................................................................................................................................................................................................................................................................................................
#=GC col_entropy_2                           101100101010100101010100101111111090000090009909000900990890000999989899899998997877888997888998676689840868245583226646953085300311111174875420000450343351884407800731111006313586734850200040945205115822289763300000000264914000631469002775976689878977899899909999799887767465497888867888877989090909999899889900000011990000001011111101101100111011111111111111111211111211011112121221211122221011211111211222222212222111200221222222222121222222211222122211222212222222222222222122221212221211221222221122221202222221222222222222212222221222
#=GC col_entropy_3                           484382281823599582914257593110540103711294528908532703860732432494112213202558409380264960087380939101784452888205265030721255615744444423255900000300446603104033304338868886846018494449080057328900567693163767580890000905385999989748640827499593398020086582603303837960440074619520476831573575020810223779748831785621724088571532557194530495398758285143120215242082889275835750802019397930124664081868096241642072044448399046645225056946074525479350916299254543876579318759886956379183085189999643876564436665674138781057527585005867928976
#=GC cov_SS_cons                             ............................................................................................................222?22.2....................222?222.........010?22...............22?010...........222222.......................222222...........................................................................................................................................................................................................................................................................................................................
#=GC cov_SS_cons_1                           ....................................................................................................................................................................................2??221.............122??.2..............................................................................................................................................................................................................................................................................................................................................
#=GF NUM_COV 17
#=GF WEIGHT_MAP  JCVI_SCAF_1096627988848/1260-1759 1.5777 JCVI_SCAF_1101668710796/326-1 1.50005 JCVI_SCAF_1101667281504/751-257 1.50005 JCVI_SCAF_1096627349584/741-248 1.5777 JCVI_SCAF_1096628390190/495-976 1.38219 JCVI_SCAF_1096627284163/903-1397 1.22522 JCVI_SCAF_1101667028124/299-1 1.18744 JCVI_SCAF_1096626871951/1689-2187 1.18744 JCVI_SCAF_1101668738526/1635-1136 1.43018 JCVI_SCAF_1101668672382/16-506 1.39146 JCVI_SCAF_1101668240460/37-534 1.15399 JCVI_SCAF_1096628017379/1309-1672 1.48949 JCVI_SCAF_1096627180125/493-990 1.43116 JCVI_SCAF_1096627326740/1378-883 1.53333 JCVI_SCAF_1096627287958/834-337 1.0078 JCVI_SCAF_1096627515878/1505-1871 1.367 JCVI_SCAF_1101668743236/661-191 1.17512 JCVI_SCAF_1101668740399/1093-1595 1.28029 JCVI_SCAF_1096627314381/3404-2907 1.31553 JCVI_SCAF_1096627301567/1423-1691 1.33036 JCVI_SCAF_1101668606612/592-90 1.28115 JCVI_SCAF_1096626846327/982-1477 0.947365 JCVI_SCAF_1096627987509/891-1389 1.36681 JCVI_SCAF_1096627174567/766-268 1.28214 JCVI_SCAF_1096626415574/317-814 1.31187 JCVI_SCAF_1096627018987/2228-1732 1.00539 JCVI_SCAF_1096627315204/1026-530 1.00539 JCVI_SCAF_1096627012476/1352-856 1.21252 JCVI_SCAF_1096627022633/1493-1030 1.21252 JCVI_SCAF_1096627315058/350-855 0.718069 JCVI_SCAF_1096627638638/162-667 0.957634 JCVI_SCAF_1101667281504/651-154 1.04975 JCVI_SCAF_1096627178336/1819-1322 1.04975 JCVI_SCAF_1096626664626/587-92 0.869199 JCVI_SCAF_1096627986644/291-1 0.869199 JCVI_SCAF_1096627155304/551-53 1.29907 JCVI_SCAF_1101667007739/375-841 1.0435 JCVI_SCAF_1096627153909/3237-3736 1.20111 JCVI_SCAF_1096627656112/323-818 1.22395 JCVI_SCAF_1101667166959/615-829 0.815371 JCVI_SCAF_1096627505316/257-1 1.08699 JCVI_SCAF_1101668355177/1233-769 1.17512 JCVI_SCAF_1096627750892/1-461 0.917652 JCVI_SCAF_1096627057077/1149-654 1.29564 JCVI_SCAF_1101667346321/417-910 0.789112 JCVI_SCAF_1096628017369/392-887 0.898767 JCVI_SCAF_1096627178865/140-635 1.03936 JCVI_SCAF_1096626921072/291-786 0.860725 JCVI_SCAF_1096627175424/2549-2054 0.511606 JCVI_SCAF_1096627164048/1-447 0.511606 JCVI_SCAF_1096627181460/1585-2080 0.789112 JCVI_SCAF_1096627326740/1276-781 0.923798 JCVI_SCAF_1096627905439/272-771 0.96167 JCVI_SCAF_1096627163819/1866-1366 0.424755 JCVI_SCAF_1096628017574/32-532 0.424755 JCVI_SCAF_1101668742161/236-736 0.47195 JCVI_SCAF_1101668276391/85-582 1.08328 JCVI_SCAF_1096626914328/463-959 0.916864 JCVI_SCAF_1096627854511/386-1 0.866487 JCVI_SCAF_1096627509257/341-836 0.866487 JCVI_SCAF_1101668171059/776-1274 1.22161 JCVI_SCAF_1101668336457/139-634 0.96167 JCVI_SCAF_1096628033863/1522-1806 1.07862 JCVI_SCAF_1096627078485/419-914 0.916864 JCVI_SCAF_1096628036419/1033-535 1.3843 JCVI_SCAF_1101668323164/1499-1002 1.2095 JCVI_SCAF_1101668738374/119-614 1.20219 JCVI_SCAF_1096627793364/1299-1702 0.574479 JCVI_SCAF_1096627078401/2356-1859 0.574479 JCVI_SCAF_1101668365448/728-229 1.19043 JCVI_SCAF_1101668346227/409-908 1.00141 JCVI_SCAF_1096627177447/919-1417 0.262321 JCVI_SCAF_1096627316054/375-873 0.442852 JCVI_SCAF_1096628027324/1499-1001 0.262321 JCVI_SCAF_1096627178851/447-945 0.327902 JCVI_SCAF_1101668387418/746-1011 0.442852 JCVI_SCAF_1096627765138/254-753 1.15229 JCVI_SCAF_1096627372755/318-1 0.670996 JCVI_SCAF_1096626851108/1415-916 0.442187 JCVI_SCAF_1101668331227/845-1344 0.442187 JCVI_SCAF_1096628386119/1631-1132 1.11426 JCVI_SCAF_1096627064305/1698-1201 0.84815 JCVI_SCAF_1096627180401/770-271 1.0078 JCVI_SCAF_1101667348771/483-1 0.860725 JCVI_SCAF_1096627180449/416-908 1.36276 JCVI_SCAF_1096627007615/1416-919 1.0665 JCVI_SCAF_1096627009603/609-1107 1.16239 JCVI_SCAF_1101668252080/483-1 0.806822 JCVI_SCAF_1101668244897/1046-549 1.36764 JCVI_SCAF_1096627673078/490-1 1.07886 JCVI_SCAF_1096627648430/613-1111 1.15528 JCVI_SCAF_1096627008095/1769-2266 0.415628 JCVI_SCAF_1096627636250/430-927 0.605064 JCVI_SCAF_1101668249861/900-1397 0.415628 JCVI_SCAF_1101667171027/52-379 0.605064 JCVI_SCAF_1096627023165/660-163 0.974822 JCVI_SCAF_1096627660620/341-838 0.815371 JCVI_SCAF_1096627007582/831-334 1.02391 JCVI_SCAF_1096627660981/929-1426 0.718069 JCVI_SCAF_1101668243849/546-1043 0.806822 JCVI_SCAF_1096627017934/1-428 0.804088 JCVI_SCAF_1096627379300/2576-2079 0.922817 JCVI_SCAF_1101668236646/599-1096 0.633772 JCVI_SCAF_1101668254996/975-479 0.621871 JCVI_SCAF_1101668154241/1137-637 0.804088 JCVI_SCAF_1096627678759/235-732 1.19828 JCVI_SCAF_1101667168679/448-796 0.640933 JCVI_SCAF_1096627015860/408-1 0.842798 JCVI_SCAF_1096627663931/165-663 0.999252 JCVI_SCAF_1096627639048/1512-1012 0.721429 JCVI_SCAF_1096627674418/1025-523 1.15631 NC_008296.2/163084-163578 1.45311 JCVI_SCAF_1096627012844/1667-2163 1.28276 NC_006820.1/122706-123205 1.3843 JCVI_SCAF_1096627158073/75-574 1.03254 JCVI_SCAF_1096628029727/554-55 1.03254 JCVI_SCAF_1101668239056/889-1388 1.36137 JCVI_SCAF_1096626914328/116-610 1.5537
#=GF USED_GSC TRUE
#=GF DID_FRAGMENTARY FALSE
//
