# Supplementary material for: Comparative genomics reveals 104 candidate structured RNAs from bacteria, archaea, and their metagenomes
Source: Genome Biol. 2010 Mar 15;11(3):R31. doi: 10.1186/gb-2010-11-3-r31 (PMC2864571; doi:10.1186/gb-2010-11-3-r31)
Supplement: Additional file 4 — Raw text alignment files, including annotation. Raw alignments of RNAs, including annotations (for example, predicted transcription terminators, flanking sequences) in "Stockholm" text format. The alignment format and appropriate viewing programs are discussed on Wikipedia [113]. The Stockholm files can be retrieved from the .tar.gz archive file by using programs such as WinZip (Windows), StuffIt Expander (Mac), or tar/gzip (UNIX). [file gb-2010-11-3-r31-S4.GZ › sto/Bacteroides-1.sto]

# STOCKHOLM 1.0
#=GF ID Bacteroides-1
#=GF DE Bacteroides-1 RNA
#=GF AU Weinberg Z
#=GF TP Gene; sRNA;
#=GF WK http://en.wikipedia.org/wiki/Bacteroides-1_RNA_motif
#=GF DATABASES microbial 32 env 4
#=GF FancifyStockholm -upDownGeneStats -mergeTandem
#=GF FancifyStockholmGeneContext -leftCount 1 -rightCount 1
#=GF ORIGINAL_MOTIF 68	3404	0	1	refseq	25	bacteroid	jeremy	s45_55S100O5Min3	cmfinder		end
NZ_ABIY02000058.1/8654-9122                  GCUGAAACUUCGUGAAAAAGGAGUUCAGUAAUCGGUUGAAUGAAAAAUGAUAAAAAACGUUAAUAUAUAAAACCAAAACGUUUGAAGAAAUGUUUUAUUGAUGCAGACG...CUUAA...AACACUUGGAUGUAUGUGAAUAUGUGUAAGU...GUUAC..CUG....UUC........CAGAAG....UGGAAAAGGAGCGUUAAUGCAUAGUAGUUUUGUCGUGUUUUAUUUUGUGUUUGUGUUGUGACUGUUUCUCGACGUGAGUCGGGAAACAGUUUUUUGUUUGCAGAAUUUUGUAUAACUUUGCAGCCGAUUUUGAAUUCUGUCCGAUUUUACCGAUUAUUCAGGCUGAUUCAAAGUCAGGGGAAUGGGACUUCCCUGUUAUAAACCGCUAAUAAAGUAGCUGAUAGUUCCUGCCGGAGUUGGUCUUUGGAGUAAGACUGGCAGGAAAAUCUAUAUCUGCUUGUCUGAAAAAAGAAUCCGGCUUCCGUUU
#=GR NZ_ABIY02000058.1/8654-9122 CODON       ............................STP.................................................................................................................................................................................................................................................................................................................................................................................................................................................................................
#=GR NZ_ABIY02000058.1/8654-9122 SS_TT       ..........................................................................................................................<<<<<<<<<<<<<....>>>>>>>>>>>>...>.....................................................................................................................................................................................................................................................................................................................................................
BABD01000872.1/1454-986                      GCUGAAACUUCGUGAAAAAGGAGUUCAGUAAUCGAUUGAAUGAAAAAUGAUAAAAAACGUUAAUACAUAAAACCAAAACGUUUGAAGAAAUGUUUUAUUGAUGCAGACG...CUUAA...AACACUUGGAUGUAUGUGAAUAUGUGUAAGU...GUUAC..CUG....UUC........CAGAAG....UGGAAAAGGAGCGUUAAUGCAUAGUAGUUUUGUCGUGUUUUAUUUUGUGUUUGUGUUGUGACUGUUUCUCGACGUGAGUCGGGAAACAGUUUUUUGUUUGCAGAAUUUUGUAUAACUUUGCAGCCGAUUUUGAAUUCUGUCCGAUUUUACUGACUGUUCAGGCUGAUUCAAAGUCAGGGGAAUGGGACUUCCCUGUUAUAAACCGCUAAUAAAGUAGCUGAUAGUUCCUGCCGGAGUUGGUCUUUGGAGUAAGACUGGCAGGAAAAUCUAUAUCUGCUUGUCUGAAAAAAAGAAUCCGGCUUCCGUU
#=GR BABD01000872.1/1454-986 CODON           ............................STP.................................................................................................................................................................................................................................................................................................................................................................................................................................................................................
#=GR BABD01000872.1/1454-986 SS_TT           ..........................................................................................................................<<<<<<<<<<<<<....>>>>>>>>>>>>...>.....................................................................................................................................................................................................................................................................................................................................................
NC_004663.1/2410852-2410367                  GAUGUGAAUCGGGGUACCGUUUUUUUUGUUAAAAAGUCGUCUUAACUUCAUUUUUUUCAGAACUCUUGUGAACAAAAUCCGAAUUGGUGCGUUAUUUAUUAUGCAAAUC.GCCUGAUAAAGCUUCUUAUGGGUAUGCGAAUAUAGAUAAGUCA.AGCAAG.GUAUGCCUCCCC.GGCAUUACA......GGUAAGAUUGCAUAGUAGUUUUGUCGUGUUUUAUUUUGUGUUUGUGUUGUGACGGUGCUGCGAUGUGAAUCGAGGUGCCGUUUUUUUGUUAUAACCGCUUUGGGGGUAUAACCAGGGAUUAUCCGACAUAAUAAAAUUCUGUGAUUCAGUCUGCCGGAAAAUGUCUUCCUUUGCAAAAAAGAAAUAAUUUAGUAUCACUUAAAUCAAAUCAUUUAUGUUCAAUGAAAAGAGAAGCAGCAUGCUGCACGGUGUCCUGUUGAUAGCAUUAUUUUCUUGUGCUGCGUUUUAUAUUGGCGAGAUGUCUUUU
#=GR NC_004663.1/2410852-2410367 CODON       ................................................GUA........................................................................................................................................................................................................................................................................................................................................................................................AUG..................................................................
#=GR NC_004663.1/2410852-2410367 SS_TT       <<<....>>>>>>>>>>>>..............................................................................................................................................................................................................................<<<<<<<<<<<<....>>>>>>>>>>>>...................................................................................................................................................................................................................................
BAAV01015564.1/559-873                       GAUGUGAAUCGGGGUACCGUUUUUUUUGUUAAAAAGUCGUCUUAACUUCAUUUAUUUCAGAACUCUUGUGAACAAAAUCCGAAUGGGUGCGUUAUUUAUUAUGCAAAUCA.CCUGAUAAAGCUUCUUAUGGGUAUGCGAAUAUAGAUCAGUCA.AGCAAG.AUAUGCCUCCCC.GGCAUUACA......GGUAAGAUUGCCUAGUAGUACGGUCGUGUACUAUAACGAGUAGGUGUAGUGACAGUCUUCGAUAUGAUUCGAGGUGCCAAUAUUGGCUAUACCGCUAUGGGGUUAUACCAGGGAUUAUCCGACAUCUUAAAUUCUG...........................................................................................................................................................................
#=GR BAAV01015564.1/559-873 CODON            .............................................................................................................................................................................................................................................AUG..................................................................................STP...........................................................................................................................................................................
#=GR BAAV01015564.1/559-873 SS_TT            <<<....>>>>>>>>>>>>.............................................................................................................................................................................................................................................................................................................................................................................................................................................................................................
NZ_AAVM02000011.1/62950-62466                AUAAAGAGGUGUGGUUGCUGUUUUCCUUGUUAAAAUCCCGUUCCUGCCUCAUUUUCUUUAAACUUCUGUGAACAAAAUCCGGAUUAGUCUGUUUUUUAUUAUGCAAAUC.GCCUGAUAAAGCUUCUUAUGGGUAUGUGAAUAUAGAUAAGUCA.AGCAAGA.UAUGCCUCCCC.GGCA.UA.AC.....AGGAAGAUUGCAUAGUAGUUUUGUCGUGUUUUAUUUUGUGUUUGUGUUGUGACGGUGCUGCGAUGUGAAUCGAGGUACCGUUUUUUAUUAUGGAUAGGUAUAACCGGAGAUUAUCCGGUAUAAAAAAAUACUGUGAACCGGUUUGAUGAAAAAUGGCUUCCUUUGCAGAGUAAUAAACAGAGUAAUAAAUUCAGUAUCACUAAAAUCUAGUAAUUUAUGUUCAACGAAAAAAGAAGCAGCAUGUUGCACGGUGUCUUGUUGAUAGCACUGUUCUCUUGUGCGGCGUUUUACAUUGGUGAGAUGUCUU
#=GR NZ_AAVM02000011.1/62950-62466 CODON     .....................................................................................................................................................................................................................................................................................................................................................................................................................AUG........................................................................................
#=GR NZ_AAVM02000011.1/62950-62466 SS_TT     .................................................................................................................................................................................................................................................<<<<<<<<<<<<....>>>>>>>>>>>>...................................................................................................................................................................................................................................
NZ_AAXF02000043.1/119525-120009              UGAAUUCCUUAAAGGGCGUGCUAUUUCAUUUUCUUAUCAUAUUAUUGAAUAAAAUCUUAUCAAUCCUGUGAACAAAAUCCGGAAAUGUAUGUUAUUUAUUGUGCAAAUC.GCCUGAUAAAGCUUCUUGUGUGUAUGCGAAUAUAGAUAAGUCA.AGCAAGG.UAUGCCUCCCC.GGCA.UG.AC.....AGGAAGAUUGCAUAGUAGUUUUGUCGUGUUUUAUUUUGUGUUUGUGUUGUGACGGUGCUGCGAUGUGAAUCGAGGUGCCGUUUUUUUUGUCACAUAUAAAGAAACGGCAGGCUUACAAAUAAGAAACGAGCUUACAAAUCUCCUAAAGUAUAUCAUAGAAUCUUUGCAAGCUCGUUGUAUGAGUGGUGCUUUUGCGCACCUUAUCUAGUUGUUAUAAAGGCAUAUUACCAUGCUUCUUGGGCGGGUUUGUCUGCAUCUUGUUUUCCGUCAUUUCCAGUGCCUGAAUCAGACGUUUGCGAGUCUGUCU
#=GR NZ_AAXF02000043.1/119525-120009 CODON   ................................................................................................................................................................................................................................................................................................................................................................................................................PTS.............................................................................................
#=GR NZ_AAXF02000043.1/119525-120009 SS_TT   .................................................................................................................................................................................................................................................<<<<<<<<<<<<....>>>>>>>>>>>>...................................................................................................................................................................................................................................
NZ_AAXF02000043.1/119256-119736              CAAAUGGCUGAUGGAAGGCUUCCUGAAAGACUAUAAGGAGAAGAAAUAACAUUUUUACUUCUCCUUUCGUGAACAAAAUAAAAAUCUGAAUGUUUUAUAUAUGCAAAUC.GCCUGAUG..GCUACUUGUAGGUAUGCGAAUAUAUAUAGGCU..AGUGAA..UAUGCCUCCCC.GGCA.UA.AC.....AGGAAGAUUGCAUAGUAGUUUUGUCGUGUUUUAUUUUGUGUUUGUGUUGUGACGGUGCUGCGAUGUGAAUCGGGGUACCGUUUUUUCGUUUCUCUUGAAUUCCUUAAAGGGCGUGCUAUUUCAUUUUCUUAUCAUAUUAUUGAAUAAAAUCUUAUCAAUCCUGUGAACAAAAUCCGGAAAUGUAUGUUAUUUAUUGUGCAAAUCGCCUGAUAAAGCUUCUUGUGUGUAUGCGAAUAUAGAUAAGUCAAGCAAGGUAUGCCUCCCCGGCAUGACAGGAAGAUUGCAUAGUAGUUUUGUCGUGUUUUAU
#=GR NZ_AAXF02000043.1/119256-119736 CODON   ..............................................STP...............................................................................................................................................................................................................................................................................................................................................................................................................................................................
#=GR NZ_AAXF02000043.1/119256-119736 SS_TT   ....................................<<<<<<<<<<.......>>>>>>>>>>>................................................................................................................................................................................................................................................................................................................................................................................................................................................
NZ_AAVM02000011.1/71994-71514                GCAAAAUGGCUAAUGGAGGGCUUUCUGAAAGAUUAUAAAGAGAAAAAUAAAUAUAAAACAUCUUUUUCGUGAACAAAACCGAAAUAGGAAUGUUUUAUAUAUGCAAAUC.GCCUGAUG..ACUACUUGUAGGUAUGCGAGUAUAUAUGAGUC..GGUGAA..UAUGCCUCCCC.GGCA.UA.AC.....AGGUAGAUUGCAUAGUAGUUUUGUCGUGUUUUAUUUUGUGUUUGUGUUGUGACGGUGCUGCGAUGUGAAUCGGGGUACCGUUUUUAUGUAUGUGACAGAAAGAAAUUGUAAAUGGCUGCAUUAAAAAAAGAAUAAGCACGAAACCAUAAUUUAUUCCGGCUUCGUGCUCACUCUUUACUUAUAUACUGCAAUCAGGCAGUACUAUUUCCAUUCGCUGUGCUGUUCCAACAUCGGGUUUGUAUCAAUCUCACUUUGCGGAAUAGGCCAUACCAAAUCUUGUGCUCCACGUAGAUUAUUGCGUUCGACU
#=GR NZ_AAVM02000011.1/71994-71514 CODON     .....................................................................STP..............................................................................................................................................................................................................................................................................................................................PTS.......................................................................................................
#=GR NZ_AAVM02000011.1/71994-71514 SS_TT     .................................................................................................................................................................................................................................................<<<<<<<<<<<<....>>>>>>>>>>>>...................................................................................................................................................................................................................................
BAAV01015564.1/324-804                       CAAAUGGUUGAUGGAAGGCUUUCUGAAAGAUUUUAAAGGGAGAAAAUAAACUUCAAUCUCUUUUUUUCGUGAACAAAACGAAAAUCGGGAUGUUAUAUAUGUGCAAAUC.GCCUGAUG..GCUGCUUGUAGGUAUGCGAAUAUAUAUGAGUC..AGUGAA..UAUGCCUCCCC.GGCA.UA.AC.....AGGAAGAUUGCAUAGUAGUUUUGUCGUGUUUUAUUUUGUGUUUGUGUUGUGACGGUGCUGCGAUGUGAAUCGGGGUACCGUUUUUUUUGUUAAAAAGUCGUCUUAACUUCAUUUAUUUCAGAACUCUUGUGAACAAAAUCCGAAUGGGUGCGUUAUUUAUUAUGCAAAUCACCUGAUAAAGCUUCUUAUGGGUAUGCGAAUAUAGAUCAGUCAAGCAAGAUAUGCCUCCCCGGCAUUACAGGUAAGAUUGCCUAGUAGUACGGUCGUGUACUAUAACGAGUAGGUGUAGUGACAGUCUUCGAUAUGA
#=GR BAAV01015564.1/324-804 CODON            ..............................................STP............................................................................................................................................................................................................................................................................................................................................................................................................................................AUG................
#=GR BAAV01015564.1/324-804 SS_TT            .................................................................................................................................................................................................................................................<<<<<<<<<<<<....>>>>>>>>>>>>...................................................................................................................................................................................................................................
NC_004663.1/2411087-2410607                  CAAAUGGUUGAUGGAAGGCUUUCUGAAAGAUUUUAAAGGGAGAAAAUAAACUUCAAUCUCUUUUUUUCGUGAACAAAACGAAAAUCGGGAUGUUAUAUAUGUGCAAAUC.GCCUGAUG..ACUGCUUGUAGGUAUGCGAAUAUAUAUGAGUC..AGUGAA..UAUGCCUCCCC.GGCA.UA.AC.....AGGAAGAUUGCAUAGUAGUUUUGUCGUGUUUUAUUUUGUGUUUGUGUUGUGACGGUGCUGCGAUGUGAAUCGGGGUACCGUUUUUUUUGUUAAAAAGUCGUCUUAACUUCAUUUUUUUCAGAACUCUUGUGAACAAAAUCCGAAUUGGUGCGUUAUUUAUUAUGCAAAUCGCCUGAUAAAGCUUCUUAUGGGUAUGCGAAUAUAGAUAAGUCAAGCAAGGUAUGCCUCCCCGGCAUUACAGGUAAGAUUGCAUAGUAGUUUUGUCGUGUUUUAUUUUGUGUUUGUGUUGUGACGGUGCUGCGAUGUG
#=GR NC_004663.1/2411087-2410607 CODON       ..............................................STP...PTS...................................................................................................................................................................................................................................................GUA...................................................................................................................................................................................................
#=GR NC_004663.1/2411087-2410607 SS_TT       .................................................................................................................................................................................................................................................<<<<<<<<<<<<....>>>>>>>>>>>>....................................................................................................................................................................................................................<<<<<<<<<<<<...
NC_004663.1/768595-769075                    UUGGCAGCUGAAACUCCGUGAAAGAGGCAUUCAGUAAAAAGAUAUUUGUUUUAAUUAACAUAAAAGUUUAAACAAAUCGUUCAUUCGAUUUGUUUAUUAGAUGCUAAUCAGCUUGA....UCUGUUUGUGAGUAUGUGAAUAUGAGUAAAU...GGUAC..UUAUGCCUCUCC.GGCA.UAGACA....GGUAUGAUUGCAUAGUAGUUUUGUCGUGUUUUAUUUUGUGUUUGUGUUGUGACGGUACUACGACGGGAGUCGUGGUACCGUUUUUUGUUACUCUUUUACAGCCUGCCUUUAAAACAGAAUACGUUAGUUCCCCAAUCAGUUUCAGGUAAAGUCCCUUCCGGCUCGAACAAUCCAUAUACGGAAGAACCGGAACCGCUCAUAGAGGCAUAAACAGCCCCUUGCCUGUAUAGCUCGGCUUUAAUUUCUCCGAUCACCGGAUGCUGGGGGAAUACGCUGUCUUCAAAAUCAUUGAUUAAUAUCUCUUUCC
#=GR NC_004663.1/768595-769075 CODON         ..................................STP.......................................................................................................................................................................................................................................................PTS.................................................................................................................................................................................................................
#=GR NC_004663.1/768595-769075 SS_TT         .................................................................................................................................................................................................................................................<<<<<<<<<<<<....>>>>>>>>>>>>...................................................................................................................................................................................................................................
NZ_AAVM02000001.1/1013764-1013284            GUGAAAGAGGUAUUCAAUAAGAUAUAUUUAAUUAUUUGUUGUAAAAACAUGAAAAUAUAAACAAAAUAGAAACAAAUCGUGCAUGCGAUUUGUUUAAUUGAUGCAAGUCGACCUGAA...GCUGUUUGUGAGUAUGUGAAUAUACAUGGAU...AGUAC..UUAUACCUCCCC.GGUA.UAGAC.....AGGGAGAUUGCAUAGUAGUUUUGUCGUGUUUUAUUUUGUGUUUGUGUUGUGACGGUACUACGACGUGAGUCGUGGUACCGUUUUUUGUUUAUUCGUUUGGAGUAGGUUCUAUUUUGUAAAAUAUUUAUGCCAUAUUGAUUUAUAAUCCAUAACUGUUUAGGGUUCUUCUUCAGAUUUGGUGGUAAUUUAAUCAGUCGGUGGUAUCUCCAUUCCCCUCCUUCGGGGAAGGAGGGGUGGCUGAAAGCCGGGGUGGUAGGUGGAUACACAAUGCUGAUAAUAACCGACUUACGCAUUCACCUACCACCUC
#=GR NZ_AAVM02000001.1/1013764-1013284 CODON .................STP............................................................................................................................................................................................................................................................................................................................................................................................................................................................................................
#=GR NZ_AAVM02000001.1/1013764-1013284 SS_TT .................................................................................................................................................................................................................................................<<<<<<<<<<<<....>>>>>>>>>>>>...................................................................................................................................................................................................................................
BABG01016634.1/566-85                        UGGCAGCUGAAACUCCGUGAAAGAGGGAUUCAAUAAAAGAGAUUUGUUUUAAAAUAAACAUAAAAGAUUAAACAAAUCGUGCAUGCGAUUUGUUUAUCUGAUGCUAAUCGACCUGAA...GCUGUUUAUGAGUAUGCGAAUAUACGUAAAU...GGUAC..UUAUGCCUCCCC.GGCA.UAGACA....GGAAAGAUUGCAUAGUAGUUUUGUCGUGUUUUAUUUUGUGUUUGUGUUGUGACGGUACUACGACGUGAGUCGUGGUACCGUUUUUUGUUCGCCCAUACUGGGCGAACAAAACUAUGUUUAUAGCUUUCCUUUGAAAUAGAAAACGUCGCUUUCUCCCAUUGUUUCCGGUAAAGAAGUUCCGGGGGCGAACAGUCCGAACACUGAAGAGCCGGAGCCGCUCAUGGAGGCGUAGAUCGCUCCUUGAUGAUAGAGUUCUCUUUUAAUUUCCCCAAUAACGGGAUGUUGCGGGAAUACACUUGCUUCAAAA
#=GR BABG01016634.1/566-85 CODON             .................................STP..............................................................................................................................................................................................................................................................................PTS...........................................................................................................................................................................................
#=GR BABG01016634.1/566-85 SS_TT             .................................................................................................................................................................................................................................................<<<<<<<<<<<<....>>>>>>>>>>>>...................................................................................................................................................................................................................................
NZ_AAXF02000048.1/20825-21306                UGGCAGCUGAAACUCCGUGAAAGAGGGAUUCAAUAAAAGAGAAACUUGUUUUAAAUAACAUAAAAGUUUAAACAAAUCGUGCAUGCGAUUUGUUUAAUUGAUGCUAAUCGACCUGAA...GCUGUUUAUGAGUAUGCGAAUAUACGUAGAU...AGUAC..UUAUGCCUCCCC.GGCA.UAGACA....GGAAAGAUUGCAUAGUAGUUUUGUCGUGUUUUAUUUUGUGUUUGUGUUGUGACGGUACUACGACGUGAGUCGUGGUACCGUUUUUUUGGUACGCCCAGCAUGGAUGUUCUGUUUUAUAAAAUAUUUAGCACUAAUUCUUUUGUUAUCCAAAAUUAUUUUGUAAUUUUGUAUCAAAUGAAUAAGAUAUGAGAGUAGUAUCACAUAAGAAAUUGAAAGAUUUCUACGAGACGAAAGGGUGUGAAGAUUCACGUGUUGCUUUAGAACGUUGGUAUGAUAUAGCGGAAAAAGCAGAAUGGCGGAAUUUGUC
#=GR NZ_AAXF02000048.1/20825-21306 CODON     .................................STP..................................................................................................................................................................................................................................................................................................................................................AUG.......................................................................................................................
#=GR NZ_AAXF02000048.1/20825-21306 SS_TT     .................................................................................................................................................................................................................................................<<<<<<<<<<<<....>>>>>>>>>>>>...................................................................................................................................................................................................................................
BABB01010445.1/446-1                         UGAGAGCCGGUCAUAGACUUGGGGAAAUACAUAUAACUCGAAAAAAAUACAUUUUUUUUGCUCACUCCUGAACAAAAUGAUUUCUUCUGCGUUUAUAAUUAUGCAAAUCGGCCUGAA...GCGCUUUAUGCCUAUGGGAAUAUCCAUAAUAGU.CGCACCG.UAUGCCUCCCC.GGCA.UAGACA....GGUAAGAUUGCAUAGUAGUUUUGUCGUGUUUUAUUUUGUGUUUGUGUUGUGACGGUGCUGCGAUGUGAAUCGAAGUACCGUUUUUUUGUACCUACCUCUCAGAAGCUAAAAGAUUUACCAUAAAAGAAGCAGAAUACAGGGUAACGGGUUAAAUGUUCCGAUGGACGAAUUGUCCGUCGAUCCAGAACGUGGCAUGCUCAGAACGGAACUUCAGUAAAACGUAUUCCGGAUCAGUCGGUCCCUUUGGGAAAUGGGCGAUAAACCAGUC.......................................
#=GR BABB01010445.1/446-1 CODON              ................................................................................................................................................................................................................................................................................................................................................................................................................................................................................................................
#=GR BABB01010445.1/446-1 SS_TT              .................................................................................................................................................................................................................................................<<<<<<<<<<<<....>>>>>>>>>>>>...................................................................................................................................................................................................................................
NC_003228.3/3358225-3358709                  GAGAGCCGGUCAUAGACUUGGGGAAAUACAUAUAACUCGAAAAAAAUACAUUUUUUUUUGCUCACUCCUGAACAAAAUGAUUUCUUCUGCGUUUAUAAUUAUGCAAAUCGGCCUGAA...GCGCUUUAUGCCUAUGGGAAUAUCCAUAAUAGU.CGCACCG.UAUGCCUCCCC.GGCA.UAGACA....GGUAAGAUUGCAUAGUAGUUUUGUCGUGUUUUAUUUUGUGUUUGUGUUGUGACGGUGCUGCGAUGUGAAUCGAAGUACCGUUUUUUUGUACCUACCUCUGAGAAGCUAAAAGAUUUACCAUAAAAGAAGCAGAAUACAGGGUAACGGGUUAAAUGUUCCGAUGGACGAAUUGUCCGUCGAUCCAGAACGUGGCAUGCUCAGAACGGAACUUCAGUAAAACGUAUUCCGGAUCAGUCGGUCCCUUUGGGAAAUGGGCGAUAAACCAGUCUUGCCAAUACUUCUGUUUGAGUCCGGCAUCUGUCACUAC
#=GR NC_003228.3/3358225-3358709 CODON       .................................................................................................................................................................................................................................................................................................................................................PTS............................................................................................................................................................
#=GR NC_003228.3/3358225-3358709 SS_TT       .................................................................................................................................................................................................................................................<<<<<<<<<<<<....>>>>>>>>>>>>...................................................................................................................................................................................................................................
BABA01000991.1/1042-1526                     CGAGAGCCGGUCAUAGACUUGGGGAAAUACAUAUAACUCGAAAAAAAUACAUUUUUUUUGCUCACUCCUGAACAAAAUGAUUUCUUCUGCGUUUAUAAUUAUGCAAAUCGGCCUGAA...GCGCUUUAUGCCUAUGGGAAUAUCCAUAAUAGU.CGCACCG.UAUGCCUCCCC.GGCA.UAGACA....GGUAAGAUUGCAUAGUAGUUUUGUCGUGUUUUAUUUUGUGUUUGUGUUGUGAAUAAGCCUUGUCGGGAGACAGGGCUUAUUUUUUUUCUUGUUCUUCUAUUGCCUUAUUCAGUAAAAAAGUCGUUUCUUUAAGUUUUUCGACAAUCUUUAUUUUAGUAGUUUCGUCAAACCGAAUAUCUGGCAAAUAAAUCCCCAGACUUGCGAUGAUUGUCUUGUUUUUAUAAAUAGGAGUUGCUAGGCUAACAACAUGGUUGGCAUUGGAAGUGAUUUCCACUUCUUUAGCUCUAAUUUCACUUAAGGCAGCAAC
#=GR BABA01000991.1/1042-1526 CODON          .................................STP.....................................................................................................................................................................................................................................PTS....................................................................................................................................................................................................................................
#=GR BABA01000991.1/1042-1526 SS_TT          ..................................................................................................................................................................................................................................................<<<<<<<<<<<....>>>>>>>>>>>....................................................................................................................................................................................................................................
NC_006347.1/3456821-3457305                  GAGAGCCGGCCAUAGACUUGGGGAAAUACAUAUAACUCGAAAAAAAUACAUUUUUUUUUGCUCACUCCUGAACAAAAUGAUUUCUUCUGCGUUUAUAAUUAUGCAAAUCGGCCUGAA...GCGCUUUAUGCCUAUGGGAAUAUCCAUAAUAGU.CGCACCG.UAUGCCUCCCC.GGCA.UAGACA....GGUAAGAUUGCAUAGUAGUUUUGUCGUGUUUUAUUUUGUGUUUGUGUUGUGACGGUGCUGCGAUGUGAAUCGAAGUACCGUUUUUUUGUACCUACCUCUCAGAAGCUAAAAGAUUUACCAUAAAAGAAGCAGAAUACAGGGUAACGGGUUAAAUGUUCCGAUGGACGAAUUGUCCGUCGAUCCAGAACGUGGCAUGCUCAGAACGGAACUUCAGUAAAACGUAUUCCGGAUCAGUCGGUCCCUUUGGGAAAUGGGCGAUAAACCAGUCUUGCCAAUACUUCUGUUUGAGUCCGGCAUCUGUCACUAC
#=GR NC_006347.1/3456821-3457305 CODON       ................................................................................................................................................GUA..............................................................................................................................................................................................PTS............................................................................................................................................................
#=GR NC_006347.1/3456821-3457305 SS_TT       .................................................................................................................................................................................................................................................<<<<<<<<<<<<....>>>>>>>>>>>>...................................................................................................................................................................................................................................
BAAZ01000465.1/2253-2734                     GAAGCUUCGUGAGAGGGGUAUUCAAUAAGCGAUAAAAGAGAUUUUUGUUUUUAUUAACAAAUAGGGAAUGAACAAAUGCUUCCCCGCAUUUGUUUAUAUGUUGCAAAUCAGCCUGAU...GCUGUUUAUGUAUAUGUGAAUAUCCGUAACU...AGUAC..UUAUGCCUCCCC.GGCA.UAGACA....GGUAAGAUUGCAUAGUAGUUUUGUCGUGUUUUAUUUUGUGUUUGUGUUGUGAAUAAGCCUUGUCGGGAGACAGGGCUUAUUUUUUUUCUUGUUCUUCUAUUGCCUUAUUCAGUAAAAAAGUCGUUUCUUUAAGUUUUUCGACAAUCUUUAUUUUAGUAGUUUCGUCAAACCGAAUAUCUGGCAAAUAAAUCCCCAGACUUGCGAUGAUUGUCUUGUUUUUAUAAAUAGGAGUUGCUAGGCUAACAACAUGGUUGGCAUUGGAAGUGAUUUCCACUUCUUUAGCUCUAAUUUCACUUAAGGCAGCAAC
#=GR BAAZ01000465.1/2253-2734 CODON          .........................STP.............................................................................................................................................................................................................................................PTS....................................................................................................................................................................................................................................
#=GR BAAZ01000465.1/2253-2734 SS_TT          ..................................................................................................................................................................................................................................................<<<<<<<<<<<....>>>>>>>>>>>....................................................................................................................................................................................................................................
NZ_ABJL02000008.1/538428-537947              GAAGCUUCGUGAGAGGGGUAUUCAAUAAGCGGUAAAAGAGAUUUUUGUUUUUAUUAACAAAUAGGGAAUGAACAAAUGCUUCCCCGCAUUUGUUUAUAUGUUGCAAAUCAGCCUGAU...GCUGUUUAUGUAUAUGUGAAUAUCCGUAACU...AGUAC..UUAUGCCUCCCC.GGCA.UAGACA....GGUAAGAUUGCAUAGUAGUUUUGUCGUGUUUUAUUUUGUGUUUGUGUUGUGAAUAAGCCUUGUCGGGAGACAGGGCUUAUUUUUUAUUCUUGUUCUUCUAUUGCCUUAUUCAAUAGAAAUGUUGUUUCUUUAAGUUUUUCGACAAUAUUUAUUUUAGUAAUUUCUUCAAACCGAAUAUCUGGCAAGUAAAUCCCCAGACUUGCGAUGAUCGUCUUGUUUUUAUAAAUAGGAGUUGCUAGGCUGACAACAUGGUUAGCAUUGGAAGUGAUUUCUACUUCUUUGGCUCUAAUUUCAGUUAAGGCAGCAA
#=GR NZ_ABJL02000008.1/538428-537947 CODON   .........................STP....................................................................................................................................................................................................................................................PTS.............................................................................................................................................................................................................................
#=GR NZ_ABJL02000008.1/538428-537947 SS_TT   ..................................................................................................................................................................................................................................................<<<<<<<<<<<....>>>>>>>>>>>....................................................................................................................................................................................................................................
BABD01020940.1/132-613                       AGUUGAAGCUUCGUGAACGAGGUAUUCAAUGACAAACUUUGAAUUUGUGUUUUUUAACAAAUAAGCAAUAAACAAAUGCCUCCCCGCAUUUGUUUAUAAUGUGCAAAUCAGCCUGAA...GCUGUUUAUGUAUAUGUGAAUAUCCGUAACU...AGUAC..GUAUGCCUCCCC.GGCA.UAGACA....GGUAAGAUUGCAUAGUAGUUUUGUCGUGUUUUAUUUUGUGUUUGUGUUGUGAAUAAGCCUUGUCGAGAGACAAGGCUUAUUUUUUUGUAUAUUAUACCUUAAAUCCGCAACUCCAUUCCCGAAGUGCUACCUACAUAAAGAGAAAUGGACUUUUGAUUCGUAAGAUAACCAUUAAGUCCUCGCGUCCGUUUCAAUGCGCAUACCAUCCCCUUACCCCAUAAAGCGACUUGAGGCAAUACGCAAUCAGUGGCCAUCAAGUGAUGUAAAUCAUCCGGAAGAAGUUUUGAAGGCUUCUGCAUAUGCAUGG
#=GR BABD01020940.1/132-613 CODON            .............................STP................................................................................................................................................................................................................................................................................................................................................................................................................................................................................
#=GR BABD01020940.1/132-613 SS_TT            ..................................................................................................................................................................................................................................................<<<<<<<<<<<....>>>>>>>>>>>....................................................................................................................................................................................................................................
BABG01021432.1/489-970                       AGUUGAAGCUUCGUGAAAGAGGUAUUCAAUGACAAACUUUGAAUUUGUGUUUUUUAACAAAUAGGCAAUAAACAAAUGCCUCCCCGCAUUUGUUUAUAAUGUGCAAAUCAGCCUGAA...GCUGUUUAUGUAUAUGUGAAUAUCCGUAACU...AGUAC..GUAUGCCUCCCC.GGCA.UAGACA....GGUAAGAUUGCAUAGUAGUUUUGUCGUGUUUUAUUUUGUGUUUGUGUUGUGAAUAAGCCUUGUCGAGAGACAAGGCUUAUUUUUUGUAUAUUAUAUACAGAAUCUCUGUUGUCAAUUCAGUGUUUUUUCAUAAGAUGGGUAGGCAAUUCCUUUUUCUUACUAAUUGUUAACUGACGUUAUCAUGUCUGUAACAAUUUGUUCCAAUUGUAGUAUUAAUCGUUCAAAUAAGUCUUUUUUGUUCAAAAAAUGCUAUACCCGGUAACAACUACCUGCAAAUUGUUUAAACUUUUGCGUUGUUGUUUAAGGA
#=GR BABG01021432.1/489-970 CODON            .............................STP................................................................................................................................................................................................................................................................................................................................................................................................................................................................................
#=GR BABG01021432.1/489-970 SS_TT            ..................................................................................................................................................................................................................................................<<<<<<<<<<<....>>>>>>>>>>>....................................................................................................................................................................................................................................
NZ_AAYH02000045.1/87616-87135                AGUUGAAGCUUCGUGAAAGAGGUAUUCAAUGACAAACUUUGAAUUUGUGUUUUUUAACAAAUAGGCAAUAAACAAAUGCCUCCCCGCAUUUGUUUAUAAUGUGCAAAUCAGCCUGAA...GCUGUUUAUGUAUAUGUGAAUAUCCGUAACU...AGUAC..GUAUGCCUCCCC.GGCA.UAGACA....GGUAAGAUUGCAUAGUAGUUUUGUCGUGUUUUAUUUUGUGUUUGUGUUGUGAAUAAGCCUUGUCUCUCGACAAGGCUUAUUUUUUGUAUAUUAUAUACAGAAUCUCUGUUGUCAAUUCAGUGUUUUUUCAUAAGAUGGGUAGGCAAUUCCUUUUUCUUACUAAUUGUUAACUGACGUUAUCAUGUCUGUAACAAUUUGUUCCAAUUGUAGUAUUAAUCGUUCAAAAUAGUCUUUUUUGUUCAAAAAAUGCUAUACACGGUAACAACUACAUGCAAAUUGUUUAUACAUUUGCGUUGUUGUUUAUGUA
#=GR NZ_AAYH02000045.1/87616-87135 CODON     .............................STP........................................................................................................................................................................................................................AUG.........................................................................................................STP.........................................................................................................................................
#=GR NZ_AAYH02000045.1/87616-87135 SS_TT     ..................................................................................................................................................................................................................................................<<<<<<<<<<<....>>>>>>>>>>>....................................................................................................................................................................................................................................
BAAU01022191.1/454-1                         AGUUGAAGCUUCGUGAAAGAGGUAUUCAAUGACAAACUUUGAAUUUGUGUUUUUUAACAAAUAGGCAAUAAACAAAUGCCUCCCCGCAUUUGUUUAUAAUGUGCAAAUCAGCCUGAA...GCUGUUUAUGUAUAUGUGAAUAUCCGUAACU...AGUAC..GUAUGCCUCCCC.GGCA.UAGACA....GGUAAGAUUGCAUAGUAGUUUUGUCGUGUUUUAUUUUGUGUUUGUGUUGUGAAUAAGCCUUGUCGAGAGACAAGGCUUAUUUUUUGUAUAUUAUAUACAGAACCUCUGUUGUCAAUUCAGUGUUUUUUUCAUAAGAUGGGUGGGCAAUUCCUUUUUCUUGCUAAUUGUUAACUGACGUUAUCAUGUCUGUAACAAUUUGUUACACUUGUAGUGUUAAUCGUUCAAAAUAUCUUUUUGUUAACAANAGCUGGCGAUCACCCGGGAGAUCNUCNACGACGC............................
#=GR BAAU01022191.1/454-1 CODON              .............................STP................................................................................................................................................................................................................................................................................................................................................................................................................................................................................
#=GR BAAU01022191.1/454-1 SS_TT              ..................................................................................................................................................................................................................................................<<<<<<<<<<<....>>>>>>>>>>>....................................................................................................................................................................................................................................
BABD01004454.1/737-996                       CAGUUGAAGCUUCGUGAGAGAGGCAUUCAAUAAGAAUAAAGAUUUUGAACUUUUUAACAUACAGAAAAUAAACAAAUGCUUCCCCGCAUUUGUUUAUUACAUGCAAAUCGGCCUGAC...GCUGCUUAUGUAUAUGUGAAUAUCCGUAAUU...AGUAC..AUAUGCCUCCCC.GGCA.UAGACA....GGUAAGAUUGCAUAGUAGUUUUGUCGUGUUUUAUUUUGUGUUUGUGUUGUGAAUAAGCCUUGUCGCGAGACAGGGCUUAUUUUUU..............................................................................................................................................................................................................................
#=GR BABD01004454.1/737-996 CODON            ..............................STP...............................................................................................................................................................................................................................................................................................................................................................................................................................................................................
#=GR BABD01004454.1/737-996 SS_TT            ................................................................................................................................................................................................................................................................................................................................................................................................................................................................................................................
BABB01007489.1/686-205                       CAGUUGAAGCUUCGUGAGAGAGGCAUUCAAUAAGAAUAAUGAUUUUAAACUUUUUAACAUACAGAAAAUAAACAAAUGCUUCCCCGCAUUUGUUUAUUACAUGCAAAUCGGCCUGAU...GCUGCUUAUGUAUAUGUGAAUAUCCGUAAUU...AGUAC..AUAUGCCUCCCC.GGCA.UAGACA....GGUAAGAUUGCAUAGUAGUUUUGUCGUGUUUUAUUUUGUGUUUGUGUUGUGAAUAAGCCUUGUCGCGAGACAGGGCUUAUUUUUUAGGAGAAUACGGAUGGCUUUUUAUGAUUAGGUGCAUUACCGAUUGUUAACCAACGUUAUUAUGUGUGGAACAAAUUGUUCCCAUUGUAGUAUUAAUCGUUCAAAAUAGUGUAAUUUAUAGAAAAAAUGCUUUUAAGGAGAACAAUUAGACGUGAUUUGUUUAUACAUUUGCGAAGUUGUUUAUGUAACUAUUUUGAAUGAACAAACAGUCUGGCGCGAAUGU
#=GR BABB01007489.1/686-205 CODON            ..............................STP...............................................................................................................................................................................................................................................................................................................................................................................................................................................................................
#=GR BABB01007489.1/686-205 SS_TT            ..................................................................................................................................................................................................................................................<<<<<<<<<<<....>>>>>>>>>>>....................................................................................................................................................................................................................................
NZ_ABFZ02000018.1/247184-247665              AGUUGAAGCUUCGUGAGAGAGGUAUUCAAUAAGAAUAAUGAUUUUAAACUUUAUUAACAUACAGAAAAUAAACAAAUGCUUCCCCGCAUUUGUUUAUUACAUGCAAAUCGGCCUGAU...GCUGCUUAUGUAUAUGUGAAUAUCCGUAAUU...AGUAC..AUAUGCCUCCCC.GGCA.UAGACA....GGUAAGAUUGCAUAGUAGUUUUGUCGUGUUUUAUUUUGUGUUUGUGUUGUGAAUAAGCCUUGUCGCGAGACAGGGCUUAUUUUUUAGGAGAAUACGGAUGGCUUUUUAUGAUUAGGUGCAUUACCGAUUGUUAACCAACGUUAUUAUGUGUGGAACAAAUUGUUCCCAUUGUAGUAUUAAUCGUUCAAAAUAGUGUAAUUUAUAGAAAAAAUGCUUUUAAGGAGAACAAUUAGACGUGAUUUGUUUAUACAUUUGCGAAGUUGUUUAUGUAACUAUUUUGAAUGAACAAACAGUCUGGCGCGAAUGU
#=GR NZ_ABFZ02000018.1/247184-247665 CODON   .............................STP................................................................................................................................................................................................................................................................................................................................................................................................................................................................................
#=GR NZ_ABFZ02000018.1/247184-247665 SS_TT   ..................................................................................................................................................................................................................................................<<<<<<<<<<<....>>>>>>>>>>>....................................................................................................................................................................................................................................
BAAU01022945.1/459-940                       CAGCUGAAGCUUCGUGAGAGAGGCAUUCAAUAAGAAUAAAGAUUUUGAACUUUUUAACAUACAGAAAAUGAACAAAUGCUUCCCCGCAUUUGUUUAUUACAUGCAAAUCGGCCUGAC...GCUGCUUAUGUAUAUGUGAAUAUCCGUAAUU...AGUAC..AUAUGCCUCCCC.GGCA.UAGACU....GGUNAGAUUGCAUAGUAGUUUUGUCGUGUAUAAUUUUGUGUAUAGUGUUGUGAAUAAGCCUUGUCGCGAGACAGGGCUUAUUUUUUAAGAGAAUACGGAUGGCUUUAUAUGAUUAGGUGCAUUACCGAUUGUUAACCAAGCGUUUUUAUGUGUGGAAUAAAUUGUUACCAUUGUAGUAUUAAUCGUUUCAAAUAGUGUAAUUUAUAGCAAAAAAUGCUUUUGAGGAGAACAAUUUGAGUUGAUUGUGAAAAAUUUGACGAGUUUGUUAUGUACUUAUUUGAAUGAACAAACGUCUGGAGCAAAUAUA
#=GR BAAU01022945.1/459-940 CODON            ..............................STP...............................................................................................................................................................................................................................................................................................................................................................................................................................................................................
#=GR BAAU01022945.1/459-940 SS_TT            ..................................................................................................................................................................................................................................................<<<<<<<<<<<....>>>>>>>>>>>....................................................................................................................................................................................................................................
NC_003228.3/3042177-3041696                  UGGCAGUUGAAACUUCGUGAAAGAGGUAUCCAAUAAAUAAGAUAUUGUUUUAAUUAACAUAUAAGACAUGAACAAAUGUUUUUAUACAUUUGUUUAUAGGAUGCAAAUCGGCCUGAA...GCUGUUUAUGUGUAUGUGAAUAUCCAUAAUU...AGUAC..UUAUGCCUCCCC.GGCA.UAGACA....GGUAAGAUUGCAUAGUAGUUUUGUCGUGUUUUAUUUUGUGUUUGUGUUGUGACAGUACUACGACGUGAGUCGUGGUACUGUUUUUUUUAUUAUAAACUUUAUUUUAUCUAUGAGAUUUUAUUUUGUCUGACUAUUGGAUAGAAAAAACUCUCCUCUUUGAAGGAGUUCAAAGAGGAGAGUCGUUAUUAUUUUACCAAUACUACUACCGGGUUGGAUUCUUCAUUCAAAUUCUUCAGGACGCCUAGUUCUUUUUCUAUUUUGACUUCCGGAUGUUCCUCUAGCCAAGUAAGAAUGUCAGCAGCUUGAA
#=GR NC_003228.3/3042177-3041696 CODON       .................................STP..................................................................................................................................................................................................................................................................................................................................................PTS.......................................................................................................................
#=GR NC_003228.3/3042177-3041696 SS_TT       .................................................................................................................................................................................................................................................<<<<<<<<<<<<....>>>>>>>>>>>>...................................................................................................................................................................................................................................
NC_006347.1/2980357-2979876                  GGCAGUUGAAACUUCGUGAAAGAGGUAUCCAAUAAAUAAGAAUAUUGUUUUAAUUAACAUAUAAGACAUGAACAAAUGUUUUUAUACAUUUGUUUAUAGGAUGCAAAUCGGCCUGAA...GCUGUUUAUGUGUAUGUGAAUAUCCAUAAUU...AGUAC..UUAUGCCUCCCC.GGCA.UAGACA....GGUAAGAUUGCAUAGUAGUUUUGUCGUGUUUUAUUUUGUGUUUGUGUUGUGACAGUACUACGACGUGAGUCGUGGUACUGUUUUUUUAUUAUAAACUUUAUUUUAUCUAUGAGAUUUUAUUUUGUCUGACUAUUGGAUAGAAAAAACUCUCCUCUUUGAAGGAGUUCAAAGAGGAGAGUCGUUAUUAUUUUACCAAUACUACUACCGGAUUUGAUUCUUCAUUCAAAUUCUUCAGGACGCCUAGUUCUUUUUCUAUUUUGACUUCCGGAUGUUCCUCUAGCCAAGUAAGAAUGUCAGCAGCUUGAAC
#=GR NC_006347.1/2980357-2979876 CODON       ................................STP..................................................................................................................................................................................................................................................................................................................................................PTS........................................................................................................................
#=GR NC_006347.1/2980357-2979876 SS_TT       .................................................................................................................................................................................................................................................<<<<<<<<<<<<....>>>>>>>>>>>>...................................................................................................................................................................................................................................
BAAY01000403.1/107-588                       UUGAAACUUCGUGAAAGAGGUAUUCAAUGACGAAUAAAUGAGUUUGUCUUUUUUUAACAGAUAGGAUAUAAACAAAUGCGUUCCUGCAUUUGUUUAUUACAUGCAAAUCAGCCUGAA...GCUGCUUAUGUGUAUGUGAAUAUCCAUAAUU...AGUAC..GUAUGCCUCCCC.GGCA.UAGACA....GGUACGAUUGCAUAGUAGUUUUGUCGUGUUUUAUUUUGUGUUUGUGUUGUGAUAAGCCUUGUCGAGAGACAAGGCUUAUUUUUUUAUGCUAAGAUGAUUCCUUCCCUAUUUCCAUCAUAUUUUGGUUCAUUGUGAUUUUAUCAGUCGAGGCAAGAAUCCGGAUGCAGAUAUGGAUUGGGAUGAAUAAUCUCUUCAAUUAGGUGCAUUACUAAUUGUUAACCAACGUUAUUAUAUAUGGAAUAGAUUGUUCUUAUUGUAGUAUAAAACGUUCAAAAUCGUAUAAUUUAUAGAAAAAAAGCUUCUAAGG
#=GR BAAY01000403.1/107-588 CODON            ................................................................................................................................................................................................................................................................................................................................................................................................................................................................................................................
#=GR BAAY01000403.1/107-588 SS_TT            .................................................................................................................................................................................................................................................<<<<<<<<<<<....>>>>>>>>>>>.....................................................................................................................................................................................................................................
NZ_ABVO01000039.1/26099-26580                UUGAAACUUCGUGAAAGAGGUAUUCAAUGACGAAUAAAUGAGUUUGUCUUUUUUUAACAGAUAGGAUAUAAACAAAUGCGUUCCUGCAUUUGUUUAUUACAUGCAAAUCAGCCUGAA...GCUGCUUAUGUGUAUGUGAAUAUCCAUAAUU...AGUAC..GUAUGCCUCCCC.GGCA.UAGACA....GGUACGAUUGCAUAGUAGUUUUGUCGUGUUUUAUUUUGUGUUUGUGUUGUGAUAAGCCUUGUCGAGAGACAAGGCUUAUUUUUUUAUGCUAAGAUGAUUCUUUCCCUAUUUCCAUCAUAUUUUGGUUCAUUGUGAUUUUAUCAGUCGAGGCAAGAAUCCGGAUGCAGAUAUGGAUUGGGAUGAAUAAUCUCUUCAAUUAGGUGCAUUACUAAUUGUUAACCAACGUUAUUAUAUAUGGAAUAGAUUGUUCUUAUUGUAGUAUAAAACGUUCAAAAUCGUAUAAUUUAUAGAAAAAAAGCUUCUAAGG
#=GR NZ_ABVO01000039.1/26099-26580 CODON     ................................................................................................................................................................................................................................................................................................................................................................................................................................................................................................................
#=GR NZ_ABVO01000039.1/26099-26580 SS_TT     .................................................................................................................................................................................................................................................<<<<<<<<<<<....>>>>>>>>>>>.....................................................................................................................................................................................................................................
BAAX01008592.1/413-1                         CUGGCAGCUGAAACUCCGUGAGAGAGGCAUACAAUAAGAAGAGUUUAUGUUACAUUAACAUACAAGAAAUAAACAAAUACAUAAGUUAUUUGUUUAUAUAGUGCAAAUCGGCCUGAA...GCCAUUUAUGUAUAUGUGAAUAUCCAUACUC...GGUAC..AUAUGCCUCCCC.GGCA.UAGACA....GGUAAGAUUGCAUAGUAGUUUUGUCGUGUUUUAUUUUGUGUUUGUGUUGUGACGGUACUACGACGUGAGUCGUGGUACCGUUUUAUGUUAUAUCCUAUCUUAUUUAAUUUUGAUAUUUCUUUUUUUCUUACCUUUGCGAGCAUUACUUUUAUGAAUACGACAUGUAUCUGACACUUUUUCUCAAUUUUGUAAAAUAGGUAAUCUACCAGGCGAUUCACCCGGGAGAUCUGCUACGACG.....................................................................
#=GR BAAX01008592.1/413-1 CODON              ..................................STP...........................................................................................................................................................................................................................................................................................................................................................................................................................................................................
#=GR BAAX01008592.1/413-1 SS_TT              .........................................................................................................................................................................................................................................<<<<<<<<<<<<<<<<<<<<....>>>>>>>>>>>>>>>>>>>............................................................................................................................................................................................................................
BABB01000399.1/1474-1080                     ........................................................................................GGCGUUUAAUAGAUGCAAAUAA.CCUGAA...CCCCUUCUGGGAUAUGUGAAU..ACCUGAUUGNCGGUAG..UUAUGUUACUCAAAACA.UAGAGC....AGGCUAAAAAAUUGCAUAGUAGUUUUGUCGUGUUUUAUUUUGUGUUUGUGUUGUGGCUGUUCUCCGACGUGAGUCGGGGGACAGUUUUUUUNGACUAUUUAGUUGUUUUUUAGUUAUUUAUGGCUAUAUUUGCCGAAAAUAAUCACGCACUACUUUAUGAAAACAAAAUUUUGGAUCAUCUGCUUAUCAGUUUUCUUUGUGUCUUGCUUGCGUAAUAUGCAUGAUAUAUACACGGGGGGAGGGGAAGAAGGGGAGGAAAAAAUCAAUAAAGACGAUUUUUUUGAUUUUACUACUGUCCGUAAUAGUC
#=GR BABB01000399.1/1474-1080 CODON          .....................................................................................................................................................................................................................................................................................................................................................................................................................AUG........................................................................................
#=GR BABB01000399.1/1474-1080 SS_TT          ....................................................................................................................................................................................................................................................<<<<<<<<<<<<....>>>>>>>>>>>>................................................................................................................................................................................................................................
BAAU01002748.1/774-288                       GGAACUGGCAGCUGAAACUAAGAGAAAGAGGAAUUCAAUAAGAAUUAAGAUAUUUUUAGAAAGACCGAUGAACAAAGGACGCUAGUGUGGCGUUUUAUAGAUGCAAAUA.ACCUGAAACC.CCUCUUGGA..UAUGUGAAUAC..CUGAUUGGCGGUAG..UUAUGUUACUCAAAACA.UAGAGCAGGCUAAAAAAUUGCAUAGUAGUUUUGUCGUGUUUUAUUUUGUGUUUGUGUUGUGGCUGUUCUCCGACGUGAGUCGGGGGACAGUUUUUUUUUCUGACUAUUUAGUUGUUUUUUAGUUAUUUAUGGCUAUAUUUGUCGAAAAUAAUCACGCACUACUUUAUGAAAACAAAAUUUUGGAUCAUCUGCUUAUCAGUUUUCUUUGUGUCUUGCUUGCGUAAUAUGCAUGAUAUAUAUACGGGGGAAGAGGAAGAAGAGGAGGAAAAAAUCAAUAAAGGCGAUUUUUUUGAUUUUACUACUGUCCGUAAUAGUCA
#=GR BAAU01002748.1/774-288 CODON            ......................................STP...........................................................................................................................................................................................................................................................................................................................................................................AUG.........................................................................................
#=GR BAAU01002748.1/774-288 SS_TT            .................................................................................................................................................................................................................................................<<<<<<<<<<<<....>>>>>>>>>>>>...................................................................................................................................................................................................................................
NZ_ABWZ01000015.1/81632-81923                GGAACUGGCAGUUGAAGCUAAGAGAAAGAGGAAUUCAAUAAGAAUUAAGAUAUUUUUAGAAAGACCGAUGAACAAAGGACGCUAGUGUGGCGUUUUAUAGAUGCAAAUA.ACCUGAAACC.CCUCUUGGA..UAUGUGAAUAC..CUGAUUGGCGGUAG..UUAUGUUACUCAAAACA.UAGAGCAGGCUAAAAAAUUGCAUAGUAGUUUUGUCGUGUUUUAUUUUGUGUUUGUGUUGUGGCUGUUCUCCGACGUGAGUCGGGGGACAGUUUUUUUUGACUAUUUAGUUGUUUUUUAGUUA...................................................................................................................................................................................................
#=GR NZ_ABWZ01000015.1/81632-81923 CODON     ................................................................................................................................................................................................................................................................................................................................................................................................................................................................................................................
#=GR NZ_ABWZ01000015.1/81632-81923 SS_TT     .................................................................................................................................................................................................................................................<<<<<<<<<<<<....>>>>>>>>>>>>...................................................................................................................................................................................................................................
BAAV01002879.1/754-268                       GGAACUGGCAGUUGAAGCUGAGAGAAAGAGGAAUUCAAUAAGAAUUAAGAUAUUUUUAGAAAGACCGAUGAACAAAGGACGCUAGUGUGGCGUUUUAUAGAUGCAAAUA.ACCUGAAACC.CCUCUUGGA..UAUGUGAAUAC..CUGAUUGGCGGUAG..UUAUGUUACUCAAAACA.UAGAGCAGGCUAAAAAAUUGCAUAGUAGUUUUGUCGUGUUUUAUUUUGUGUUUGUGUUGUGGCUGUUCUCCGACGUGAGUCGGGGGACAGUUUUUUUUGACUAUUUAGUUGUUUUUUAGUUAUUUAUGGCUAUAUUUGCCGAAAAUAAUCACGCACUACUUUAUGAAAACAAAAUUUUGGAUCAUCUGCUUAUCAGUUUUCUUUGUGUCUUGCUUGCGUAAUAUGCAUGAUAUAUACACGGGGGGAGGGGAAGAAGGGGAGGAAAAAAUCAAUAAAGACGAUUUUUUUGAUUUUACUACUGUCCGUAAUAGUCAACU
#=GR BAAV01002879.1/754-268 CODON            ......................................STP........................................................................................................................................................................................................................................................................................................................................................................AUG............................................................................................
#=GR BAAV01002879.1/754-268 SS_TT            .................................................................................................................................................................................................................................................<<<<<<<<<<<<....>>>>>>>>>>>>...................................................................................................................................................................................................................................
NC_009614.1/4788692-4788206                  GGAACUGGCAGCUGAAACUAAGAGAAAGAGGAAUUCAAUAAGAAUUAAGAUAUUUUUAGAAAGACCGAUGAACAAAGGACGCUAGUGUGGCGUUUUAUAGAUGCAAAUA.ACCUGAAACC.CCUCUUGGA..UAUGUGAAUAC..CUGAUUGGCGGUAG..UUAUGUUACUCAAAACA.UAGAGCAGGCUAAAAAAUUGCAUAGUAGUUUUGUCGUGUUUUAUUUUGUGUUUGUGUUGUGGCUGUUCUCCGACGUGAGUCGGGGGACAGUUUUUUUUCUGACUAUUUAGUUGUUUUUUAGUUAUUUAUGGCUAUAUUUGUCGAAAAUAAUCACGCACUACUUUAUGAAAACAAAAUUUUGGAUCAUCUGCUUAUCAGUUUUCUUUGUGUCUUGCUUGCGUAAUAUGCAUGAUAUAUAUACGGGGGGAGAGGAAGAAGAGGAGGAAAAAAUCAAUAAAGACGAUUUUUUUGAUUUUACUACUGUCCGUAAUAGUCAA
#=GR NC_009614.1/4788692-4788206 CODON       ......................................STP..............................................................................................................................................................................................................................................................................................................AUG......................................................................................................................................................
#=GR NC_009614.1/4788692-4788206 SS_TT       .................................................................................................................................................................................................................................................<<<<<<<<<<<<....>>>>>>>>>>>>...................................................................................................................................................................................................................................
BABA01008930.1/1260-774                      GGAACUGGCAGCUGAAACUAAGAGAAAGAGGAAUUCAAUAAGAAUUAAGAUAUUUUUAGAAAGACCGAUGAACAAAGGACGCUAGUGUGGCGUUUUAUAGAUGCAAAUA.ACCUGAAACC.CCUCUUGGA..UAUGUGAAUAC..CUGAUUGGCGGUAG..UUAUGUUACUCAAAACA.UAGAGCAGGCUAAAAAAUUGCAUAGUAGUUUUGUCGUGUUUUAUUUUGUGUUUGUGUUGUGGCUGUUCUCCGACGUGAGUCGGGGGACAGUUUUUUUUCUGACUAUUUAGUUGUUUUUUAGUUAUUUAUGGCUAUAUUUGUCGAAAAUAAUCACGCACUACUUUAUGAAAACAAAAUUUUGGAUCAUCUGCUUAUCAGUUUUCUUUGUGUCUUGCUUGCGUAAUAUGCAUGAUAUAUAUACGGGGGAAGAGGAAGAAGAGGAGGAAAAAAUCAAUAAAGGCGAUUUUUUUGAUUUUACUACUGUCCGUAAUAGUCAA
#=GR BABA01008930.1/1260-774 CODON           ......................................STP..........................................................................................................................................................................................................................................................................................................................................................................AUG..........................................................................................
#=GR BABA01008930.1/1260-774 SS_TT           .................................................................................................................................................................................................................................................<<<<<<<<<<<<....>>>>>>>>>>>>...................................................................................................................................................................................................................................
BABG01024910.1/269-755                       GGAACUGGCAGCUGAAACUAAGAGAAAGAGGAAUUCAAUAAGAAUUAAGAUAUUUUUAGAAAGACCGAUGAACAAAGGACGCUAGUGUGGCGUUUUAUAGAUGCAAAUA.ACCUGAAACC.CCUCUUGGA..UAUGUGAAUAC..CUGAUUGGCGGUAG..UUAUGUUACUCAAAACA.UAGAGCAGGCUAAAAAAUUGCAUAGUAGUUUUGUCGUGUUUUAUUUUGUGUUUGUGUUGUGGCUGUUCUCCGACGUGAGUCGGGGGACAGUUUUUUUUCUGACUAUUUAGUUGUUUUUUAGUUAUUUAUGGCUAUAUUUGUCGAAAAUAAUCACGCACUACUUUAUGAAAACAAAAUUUUGGAUCAUCUGCUUAUCAGUUUUCUUUGUGUCUUGCUUGCGUAAUAUGCAUGAUAUAUAUACGGGGGAAGAGGAAGAAGAGGAGGGAAAAAUCAAUAAAGACGAUUUUUUUGAUUUUACUACUGUCCGUAAUAGUCGA
#=GR BABG01024910.1/269-755 CODON            ......................................STP..........................................................................................................................................................................................................................................................................................................................................................................AUG..........................................................................................
#=GR BABG01024910.1/269-755 SS_TT            .................................................................................................................................................................................................................................................<<<<<<<<<<<<....>>>>>>>>>>>>...................................................................................................................................................................................................................................
#=GC SS_cons                                 ..............................................................................................................:...,,.,,.<<<--<<<<<-<<<<____>>>>->>>>>....->>>,.,.<<<<<<<_____.>>>>.>>>,,,.......................................................................................................................................................................................................................................................................................................................
#=GC ACTUAL_MOTIF                            ....................................................................................................<..............................................................................................>............................................................................................................................................................................................................................................................................................................
#=GC HYPHENATION                             ****************************************************************************************************................................................................................................************************************************************************************************************************************************************************************************************************************************************************************************************
#=GC R2R_LABEL                               ----------------------------------------------------------------------------------------------------................................................................................................------------------------------------------------------------------------------------------------------------------------------------------------------------------------------------------------------------------------------------------------------------------------------------------------------------
#=GF DUPLICATES NONE
#=GF SORT_STATS 40 96 0
#=GF SORT_STATS 40 96 0
#=GC cons                                    nnnnnnnnnnnnnnnnnnnnnnnnnnnnnnnnnnnnnnnnRnnnnnnnnnnnnnnnnnnnnnnnnnnnnRAACnAAnnnnnnnnnnnnnnYGUUUnnnnnAUGCAAAUCnRCCUGAn---RCYnYUURURnRUAUGYGAAUAUnnRURAnU---RGUAn--nUAUGCCUCCCC-GGCA-UAnAnn----RGnAAGAUUGCAUAGUAGUUUUGUCGUGUUUUAUUUUGUGUUUGUGUUGUGAnnGnnCUnYGnYGnGARYCRnGGYnYnnUUUUUnnnnnnnnnnnnnnnnnnnnnnnnnnnnnnnnnnnnnnnnnnnnnnnnnnnnnnnnnnnnnnnnnnnnYnnnnnnnnnnnnnnnnnnnnnnnnnnnnnnnnnnnnnnnnnnnnnnnnnnnnnnnnnnnnnnnnnnnnnnnnnnnnnnnnnnnnnnnnnnnnnnnnnnnnnnnnnnnnnnnnnnnnnnnnnnnnnnnnnnnnnnnnnnnnnnnnnnnnnnnnn
#=GC conss                                   2222222222222222222222222222222222222222322222222222222222222222222223323222222222222222113313311111311132223432212120003221112231231111211212322312313000223310041223333232303332022312400003213331333332333233332323333232332323323132213222233113113313313313333311333131133333111111111111111111111111111111111111111111111111111222222222222222223222222222222222222222222222222222222222222222222222222222222222222222222222222222222222222222222222222222222222222333333333333333333333333333333333333333
#=GC col_entropy_0                           2211212212222121122121212222212111111221111111112111111111211111221211000100121212122211111000000111000000000110000011001011000100110000100000011101010110100011020000000000000000000101100001010000000000000000000000000000000000000000000000000110110011111111111011001111100000111111111111111111121111112111211111111111111111111212222212222121121221222222122221122222112222221121221221222222121222222221212222122221222222222222212222222222222221222222222222222222222222212222222212222222222222222222
#=GC col_entropy_1                           ................................................................................................................................................................................................................................................................................................................................................................................................................................................................................................................
#=GC col_entropy_2                           0099181181011918910709191010091776379107977349981752440527096679119147839133518060700156772705599125900043238523203032994318903268940000200203667300787645237535700336885363858863332102733333348660665673665365574635655362653528525082416453369348178984025030033907593536368667166638998899878899809786880958038897999798889999787071011080111909906109010101910108901010991110008917107019100111919101101019190101800109010001001101091022200111111219122200010221212112121110091121210182020202221222122221
#=GC col_entropy_3                           9939066357811068225699423802047569030328167631891091459800719892760033817011157575054944014701299861700096467756206008330603901393640000300701328702635491467830580661771616717716666101822228228490775796775175864765755112856829525042930338802835076985321936751169807289479770628554737101778947606408722245398107369066769836939867557386148193836122249460748080887854766457966847796150189164615137293923617123303498962203577203480614264442374349703156907208432411436183278675572192077227746751315408
#=GC cov_SS_cons                             ........................................................................................................................?22..1212?.?001....100?.?2121.....22?....?120222......2220.21?..........................................................................................................................................................................................................................................................................................................................
#=GF NUM_COV 8
#=GF WEIGHT_MAP  NZ_ABIY02000058.1/8654-9122 1.40571 BABD01000872.1/1454-986 1.40571 NC_004663.1/2410852-2410367 1.41225 BAAV01015564.1/559-873 1.41225 NZ_AAVM02000011.1/62950-62466 1.72277 NZ_AAXF02000043.1/119525-120009 1.76952 NZ_AAXF02000043.1/119256-119736 1.74483 NZ_AAVM02000011.1/71994-71514 1.84832 BAAV01015564.1/324-804 1.00945 NC_004663.1/2411087-2410607 1.00945 NC_004663.1/768595-769075 1.43061 NZ_AAVM02000001.1/1013764-1013284 1.64533 BABG01016634.1/566-85 1.46074 NZ_AAXF02000048.1/20825-21306 1.50625 BABB01010445.1/446-1 0.917793 NC_003228.3/3358225-3358709 0.48234 BABA01000991.1/1042-1526 0.862776 NC_006347.1/3456821-3457305 0.48234 BAAZ01000465.1/2253-2734 0.862776 NZ_ABJL02000008.1/538428-537947 0.944944 BABD01020940.1/132-613 0.914589 BABG01021432.1/489-970 0.509739 NZ_AAYH02000045.1/87616-87135 0.509739 BAAU01022191.1/454-1 0.900517 BABD01004454.1/737-996 0.329495 BABB01007489.1/686-205 0.329495 NZ_ABFZ02000018.1/247184-247665 0.57288 BAAU01022945.1/459-940 0.752179 NC_003228.3/3042177-3041696 1.2042 NC_006347.1/2980357-2979876 1.24903 BAAY01000403.1/107-588 0.629194 NZ_ABVO01000039.1/26099-26580 0.629194 BAAX01008592.1/413-1 1.50625 BABB01000399.1/1474-1080 2.2924 BAAU01002748.1/774-288 0.702709 NZ_ABWZ01000015.1/81632-81923 0.373314 BAAV01002879.1/754-268 0.373314 NC_009614.1/4788692-4788206 0.276757 BABA01008930.1/1260-774 0.276757 BABG01024910.1/269-755 0.332109
#=GF USED_GSC TRUE
#=GF DID_FRAGMENTARY FALSE
//
