# Supplementary material for: Comparative genomics reveals 104 candidate structured RNAs from bacteria, archaea, and their metagenomes
Source: Genome Biol. 2010 Mar 15;11(3):R31. doi: 10.1186/gb-2010-11-3-r31 (PMC2864571; doi:10.1186/gb-2010-11-3-r31)
Supplement: Additional file 4 — Raw text alignment files, including annotation. Raw alignments of RNAs, including annotations (for example, predicted transcription terminators, flanking sequences) in "Stockholm" text format. The alignment format and appropriate viewing programs are discussed on Wikipedia [113]. The Stockholm files can be retrieved from the .tar.gz archive file by using programs such as WinZip (Windows), StuffIt Expander (Mac), or tar/gzip (UNIX). [file gb-2010-11-3-r31-S4.GZ › sto/Pseudomon-Rho.sto]

# STOCKHOLM 1.0
#=GF ID Pseudomon-Rho
#=GF DE Pseudomon-Rho RNA
#=GF AU Weinberg Z
#=GF TP Cis-reg;
#=GF WK http://en.wikipedia.org/wiki/Pseudomon-Rho_RNA_motif
#=GF DATABASES microbial 32 env 4
#=GF FancifyStockholm -longtable -wrapGeneContext 6in -recycleGeneColors
#=GF FancifyStockholmGeneContext -leftNothing -rightOperonOrCount 1
#=GF ORIGINAL_MOTIF 94	2345	0	0	refseq	25	gamma-pseudomon	jeremy	s32_38_45_55S100O5Min3	cmfinder		ethresh=2&nr=0	end
NC_009434.1/602049-602551                    CAGCAACAUCUGAGUACGACGAAGAUCGCCUCCAAAGCCCUCGCAGAUGCGGGGGCUUUUUUCAUCUGCAGGGUGGACGCUUCGCCUGCACGGUGCUAAAUUCGGC.CACGCGACG....CUUUCUUC.CGUCGCCCUCUGCAUGCCGUCGCCGA.CGCACUUCAGCCUCAU....AAAGCAC.AACGAACCUCGUUCGUC.UC.CUGCUGCGCGGCUUCUCAAGCUAAUCGCUUUCUACAUCCUUCCUGAUCUCUUUCUAUGAAUCUGACUGAACUCAAGCAAAAGCCCAUCACCGAACUGCUGGAAAUGGCCGAACAGAUGGGCAUCGACAACAUGGCCCGUUCGCGCAAGCAGGACGUGAUUUUCUCCCUGCUGAAAAAGCACGCGAAAAGCGGCGAGGAAAUCUCCGGUGACGGCGUGCUGGAGAUUCUCCAGGACGGUUUCGGCUUCCUGCGCUCCGCGGAUUCUUCCUAUCUGGCCGGCCCGGACGACAUCUAUGUGUCGCCCAGCCAGAU
#=GR NC_009434.1/602049-602551 CODON         ....................................................................................................................................................................................................................................................................AUG..............................................................................................................................................................................................................................................................
#=GR NC_009434.1/602049-602551 SS_TT         ....................................<<<<<<<<....>>>>>>>>.............................................................................................................................................................................................................................................................................................................................................................................................................................................................................
NC_009656.1/6182487-6181988                  ACGCCAAUAUCUGAGUCGGGCCCGCGCCCCUCUGGAAAGCCCCGCGUUCCGCGGGGCUUUUUUUGCAUUCCUGUAGACGCCACGCCGGCACGGUGUUAAAUUCGGG.CUCGCGACG...UUUUUUC...CGUCGCCUUCUGCAUGCCG.UCCCGGACGCACUUC..C..UACUCGAACUUUCU.AGCGC.UCCUG.UCGCC.CC.UUGCGACACGGCUUUCCCAAGCUCGACGCUUUCUCCAAUUCCUCUUUCUGCGUACCUAUCUCUUUCCUAUGAAUCUGACCGAACUCAAGCAAAAGCCGAUUGCCGAACUGCUGGAAAUGUCCGAUGCCAUGGGCCUGGAAAACAUGGCCCGUUCGCGCAAGCAGGACAUCAUCUUCGCCCUGCUGAAGAAGCACGCGAAAAGUGGUGAAGAGAUCUCCGGCGAUGGCGUGCUGGAGAUUCUUCAGGACGGCUUCGGCUUCCUGCGCUCCGCCGACUCUUCCUACCUGGCCGGUCCCGACGACAUCUACGUGU
#=GR NC_009656.1/6182487-6181988 CODON       ...........STP...................................................................................................................................................................................................................................................................AUG.................................................................................................................................................................................................................................................
#=GR NC_009656.1/6182487-6181988 SS_TT       ......................................<<<<<<<.....>>>>>>>............................................................................................................................................................................................................................................................................................................................................................................................................................................................................
NC_008463.1/6172594-6172094                  CGCCAAUAUCUGAGCCGGGCCCAGGCCUCGCUGGAAAGCCCCGCGAUUCGCGGGGCUUUUUUUUGCGUUUCUAUAGACGCCACGCGGCCACGGUGUUAAAUUCGGG.UUCGCGACG...UUUUUUC...CGUCGCCUUCUGCAUGCCG.UCCCGGACGCACUUC..C..UACUCGAACUUUCU.AGCGC.UCCUG.UCGCCCCC.UUGCGACACGGCUUUCCCAAGCUCGACGCUUUCUCCAAUUCCUCUUUCUGCGUACCUAUCUCUUUCCUAUGAAUCUGACCGAACUCAAGCAAAAGCCGAUUGCCGAACUGCUGGAAAUGUCCGAUGCCAUGGGCCUGGAAAACAUGGCCCGUUCGCGCAAGCAGGACAUCAUCUUCGCCCUGCUGAAGAAGCACGCGAAAAGUGGUGAAGAGAUCUCCGGCGAUGGCGUGCUGGAGAUUCUUCAGGACGGCUUCGGCUUCCUGCGCUCCGCCGACUCUUCCUACCUGGCCGGCCCCGACGACAUCUAUGUCU
#=GR NC_008463.1/6172594-6172094 CODON       ..........STP....................................................................................................................................................................................................................................................................AUG.................................................................................................................................................................................................................................................
#=GR NC_008463.1/6172594-6172094 SS_TT       .....................................<<<<<<<.....>>>>>>>.............................................................................................................................................................................................................................................................................................................................................................................................................................................................................
NZ_AAAU03000002.1/309729-309221              CUUGCGUAUCGAGAGAAAGGCCGGGAGCGCCCCGCUCGCCGCAUUCGGGGUCAUGGUUUUUGUCGCGCGAGGCUGGACGCACCUUUUUCAGGGUGUUAGAUUCGGCUCUCGCAGCGAAUCUAUCUUUAUCGCUGUCCUCCGUCAGUCGUCGCCGA.CGCACCUC.....UUUUAGAACAAGUACAGCGA.UCCGA.UCGCCUUCCCUGCGGCGCGGCUUUCCCAAGCUCAACGCUUUCUGCCCUCUUAUCGUCUUAUGAAUCUGACCGAACUCAAGCAAAAGCCUAUUACCGAACUGCUGGAAAUGGCCGAACAGAUGGGCCUGGAGAACAUGGCCCGUUCGCGCAAGCAGGAUGUGAUCUUCUCCCUGCUGAAGAAGCAUGCGAAAAGCGGCGAGGAAAUCUCCGGUGAUGGCGUGCUGGAGAUUCUUCAGGAUGGUUUCGGAUUCCUGCGCAGCGCGGAUUCCUCCUAUUUGGCCGGGCCGGACGACAUCUACGUCUCGCCGAGCCAGAUCCGCC
#=GR NZ_AAAU03000002.1/309729-309221 CODON   ...............................................................................................................................................................................................................................................................AUG...................................................................................................................................................................................................................................................................
#=GR NZ_AAAU03000002.1/309729-309221 SS_TT   ................................................................................................<<<<<<<<<<<.....>>>>>>>>>>...........................................................................................................................................................................................................................................................................................................................................................................................................
JCVI_SCAF_1096628042271/1743-1243            AGCCCACCCUACACCUCUGAGGCAAGUCGCUCUGGAAGACCCUGCUUUUUGCGGGGUUUUUCGUUUUUAGGGCUAGACGCUGUUUUUUCACGGUGUUAAAUUCGAU.CCCGCUGCA...UCCUCCA...UGCAGCUCUCUGCACGCCGUCGCCGA.UUCAU.UC..C..UAUACGAAUUCGUU.CGCGA.UCCUG.UCGCCUUCUCUGCGGCGCGGCCUCUCAAGCUAACAGCUUUCUUCUCCUCUCGAUGAUCACGUCAUUCCUAUGAAUCUGACCGAACUCAAGCAAAAGCCGAUUGCCGAACUGCUGGACAUGGCCGAACAAAUGGGCCUGGAAAACAUGGCUCGUUCGCGCAAGCAGGACAUCAUCUUCGCCCUGCUGAAAAAGCAUGCCAAAAGCGGCGAGGAAAUUUCCGGUGACGGCGUGCUGGAGAUCCUCCAGGAUGGUUUCGGCUUCCUGCGCAGUGCCGACUCUUCCUACCUGGCCGGCCCUGACGACAUCUACGUCUCGCCCAGC
#=GR JCVI_SCAF_1096628042271/1743-1243 CODON ...................................................................................................................................................................................................................................................................AUG...............................................................................................................................................................................................................................................................
#=GR JCVI_SCAF_1096628042271/1743-1243 SS_TT .......................................<<<<<<.....>>>>>>.............................................................................................................................................................................................................................................................................................................................................................................................................................................................................
JCVI_SCAF_1096628075208/934-1434             AGCUGGCUGCUUUCCUNNNNNNNNNNNNNNNNNNNNNNNNNNNNNNNNNNNNNNNNNNNNNNNNNNNUUCGGGGCUAGACGCUGUUUUUCACGUGUAAAAUUCGAC.CCCGCUGCA...UCCUCCA...UGCAGCUCUUUGCACGCCGUCGCGGA.UUCAU.UC..C..UAUACGAACUCGUU.CGCGA.UCCUG.UCGCUUCUUCUGCGGCGCGGCCUCUCAAGCUAACAGCUUUCUUCUCCUCUCGAUGAUCACGUCAUUCCUAUGAAUCUGACCGAACUCAAGCAAAAGCCGAUUGCCGAACUGCUGGACAUGGCCGAACAGAUGGGCCUGGAAAACAUGGCUCGUUCGCGCAAGCAGGACAUCAUCUUCGCCCUGCUGAAAAAGCAUGCCAAAAGCGGCGAGGAAAUUUCCGGUGACGGCGUGCUGGAGAUCCUCCAGGACGGUUUCGGCUUCCUGCGCAGCGCCGACUCUUCCUACCUGGCCGGCCCUGACGACAUCUACGUCUCGCCCAGC
#=GR JCVI_SCAF_1096628075208/934-1434 CODON  ....................STP............................................................................................................................................................................................................................................AUG...............................................................................................................................................................................................................................................................
#=GR JCVI_SCAF_1096628075208/934-1434 SS_TT  .....................................................................................................................................................................................................................................................................................................................................................................................................................................................................................................................................
NC_009439.1/315956-316457                    CUCGACAGCAACAUCUGAGUUUCGCCGCUCUGAAGAAGCCCCGCCUUGCGCGGGGUUUUUUCGUUUUCAGGGCUAGACGCUGUUUUUUCACGGUGUUAAAUUCGGC.CUCGCUGCA....UUUCCUUA.UGCAGCCCUCUGCAUGCCGUCGCCGA.UUCAU.UC..C..UACUCGAACUCGUU.CGCGA.UCCUG.UCGCCUUCUCUGCGGCGCGGCCUCUCAAGCUAACAGCUUUCUUCUCCUCUCGAUGAUCACGUCAUUCCUAUGAAUCUGACCGAACUCAAGCAAAAGCCGAUUGCCGAACUGCUGGACAUGGCCGAACAGAUGGGCCUGGAAAACAUGGCUCGUUCGCGCAAGCAGGACAUCAUCUUCGCCCUGCUGAAAAAGCAUGCCAAAAGCGGCGAGGAAAUUUCCGGCGACGGCGUGCUGGAGAUUCUCCAGGACGGUUUCGGCUUCCUGCGCAGCGCCGACUCCUCCUACCUGGCCGGCCCGGACGACAUUUACGUAUCGCCCAGC
#=GR NC_009439.1/315956-316457 CODON         ...............STP.......................................................................................................................................................................................................................................................AUG.........................................................................................................................................................................................................................................................
#=GR NC_009439.1/315956-316457 SS_TT         ......................................<<<<<<.....>>>>>>..............................................................................................................................................................................................................................................................................................................................................................................................................................................................................
NC_004578.1/5963168-5962669                  CGCGUUUCUCGACGCCAACAUCUGAAGCACUUCAAAGCCCCGCAAAUAGCGGGGUUUUUUUCGGGUGUCGUACUAGACGCCUGGAAAAUCAGGUGGUACAUUCGGC.CCCGCAACG...GCUUCUC...CGUUGCCCCCUGCUAGCCGUCGCCGA.CGC...UCU.CCU..UUCGAUUUAGUA.CGCGA.UCCUG.UCGCCUUUUCUGCGGCGCGGCCUCAUUAAGCCAAAAGCUUAAUUUCCCCCUCCAUACAUGAUUACGUCAUUCCCCAUAUGAAUCUGACUGAACUCAAGCAAAAGCCGAUUACCGAAUUGCUCGAAAUGGCCGAACAGGCUGGCAUCGAAAAUAUGGCCCGUUCGCGUAAGCAGGACGUCAUUUUUUCCCUGCUUAAACGGCACGCCAAAAGUGGCGAGGAAAUAUCCGGUGAUGGCGUGCUGGAGAUUCUCCAGGACGGCUUCGGUUUCCUGCGCUCUGCAGACGCGUCCUACCUGGCCGGCCCGGAUGACAUCUACGUCU
#=GR NC_004578.1/5963168-5962669 CODON       ......................STP........................................................................................................................................................................................................................................................AUG.................................................................................................................................................................................................................................................
#=GR NC_004578.1/5963168-5962669 SS_TT       .....................................<<<<<<.....>>>>>>...............................................................................................................................................................................................................................................................................................................................................................................................................................................................................
NC_005773.3/330373-330872                    CGCGUUUCUCGACGCCAACAUCUGAAGCACUUCAAAGCCCCGCAAAUAGCGGGGUUUUUUUCGGGUGUCGUACUAGACGCCUGGAAAAUCAGGUGGUACAUUCGGC.CCCGCAACG...GCUUCUC...CGUUGCCCCCUGCUAGCCGUCGCCGA.CGC...UCU.CCU..UUCGAUUUAGUA.CGCGA.UCCUG.UCGCCUUUUCUGCGGCGCGGCCUCAUUAAGCCAAAAGCUUAAUUUCCCCCUCCAUACAUGAUUACGUCAUUCCCCAUAUGAACCUGACUGAACUCAAGCAAAAGCCGAUUACCGAAUUGCUCGAAAUGGCCGAACAGGCUGGCAUAGAAAAUAUGGCCCGUUCGCGCAAGCAGGACGUCAUUUUUUCCCUGCUCAAACGGCACGCCAAAAGUGGCGAGGAAAUAUCCGGUGAUGGCGUGCUGGAGAUUCUCCAGGACGGCUUCGGUUUCCUGCGCUCUGCAGACGCUUCCUACCUGGCCGGCCCGGAUGACAUCUAUGUCU
#=GR NC_005773.3/330373-330872 CODON         ......................STP........................................................................................................................................................................................................................................................AUG.................................................................................................................................................................................................................................................
#=GR NC_005773.3/330373-330872 SS_TT         .....................................<<<<<<.....>>>>>>...............................................................................................................................................................................................................................................................................................................................................................................................................................................................................
NC_007005.1/320064-320563                    UAUCGACCUUCCUAAACCUGUUUGAGACGUUUCAAAGCCCCGCAAAAUGCGGGGUUUUUUUCGGGUGUCGUACUAGACGCCUGGAAAAUCAGGUGGUACAUUCGGC.CCCGCAACG...GCUUCUC...CGUUGCCCCCUGCUAGCCGUCGCCGA.CGC...UCU.CCU..UUCGAUUUAGUA.CGCGA.UCCUG.UCGCCUUUUCUGCGGCGCGGCCUCAUUAAGCCAAAAGCUUAAUUUCCCCCUCCAUACAUGAUUACGUCAUUCCCCAUAUGAACCUGACUGAACUCAAGCAAAAGCCGAUUACCGAAUUGCUCGAAAUGGCCGAACAGGCUGGCAUCGAGAAUAUGGCCCGUUCGCGCAAGCAGGACGUCAUUUUCUCCCUGCUCAAACGGCACGCCAAAAGUGGCGAGGAAAUAUCCGGUGAUGGCGUGCUGGAGAUUCUCCAGGACGGCUUCGGUUUCCUGCGCUCUGCAGAUGCUUCCUACCUGGCCGGCCCGGAUGACAUCUAUGUCU
#=GR NC_007005.1/320064-320563 CODON         ......................STP........................................................................................................................................................................................................................................................AUG.................................................................................................................................................................................................................................................
#=GR NC_007005.1/320064-320563 SS_TT         .....................................<<<<<<.....>>>>>>...............................................................................................................................................................................................................................................................................................................................................................................................................................................................................
NC_007492.1/6124713-6124213                  ACAUCUAAGCGUCGCGGUAAAGAUUGUCCGCAAAAAGCCCCGCAAAUUGCGGGGCUUUUUGCGUAUUCAGGGCUAGACGCUCCGAAACUCAGGUGGUACAUUCGGC.CCCGCACUG...GUUUCUC...CACUGCCCCCUGCUAGCCGUCGCCGA.CGCAC.UC..C..UUUUCGAAUAAGUA.CGCGA.UCCUG.UCGCCUUCUCCGCGGCGCGGCCUCAUUAAGCCAAAAGCUUAAUUUCCCCCCCUCCAUAAAUGAUUACGUCAUUCCUAUAUGAAUCUGACUGAACUCAAGCAAAAGCCGAUUACCGAACUGCUCGAAUUGGCCGAACAGAUGGGCAUAGAAAAUAUGGCCCGUUCGCGCAAGCAGGACGUGAUUUUCUCCCUGCUGAAAAAGCACGCUAAAAGCGGUGAGGAAAUCUCCGGUGAUGGCGUGCUGGAGAUUCUCCAGGACGGCUUCGGCUUCCUGCGCUCCGCUGACGCUUCCUACCUCGCCGGCCCUGACGACAUCUACGUC
#=GR NC_007492.1/6124713-6124213 CODON       .....STP..........................................................................................................................................................................................................................................................................AUG................................................................................................................................................................................................................................................
#=GR NC_007492.1/6124713-6124213 SS_TT       ....................................<<<<<<<.....>>>>>>>..............................................................................................................................................................................................................................................................................................................................................................................................................................................................................
NC_004129.6/6800598-6800098                  CAACAUCUAAGCGUCGAUUUUCAGUGCCCUGGAAAAGCCCCGCAAAAUGCGGGGCUUUUUCGUAAUUGAGGGCUAGACGCUCCGAAACUCAGGUGUUACAUUCGGC.CCCGCACUG...GUUUCUC...CAUUGCCCCCUGCAAGCCGUCGCCGA.CGC...UCUCC..UUUUCGAAUUAGUA.CGCGA.UCCUG.UCGCCUUCUCUGCGGCGCGGCCUCAUUAAGCCAAAAGCUUAAUUUCCCCCCUCUAUAAAUGAUUACGUCAUUCCUAUAUGAAUCUGACUGAACUCAAGCAAAAGCCGAUUACCGAACUGCUCGAAUUGGCCGAACAGAUGGGCAUAGAAAAUAUGGCCCGUUCGCGCAAGCAGGACGUGAUUUUCUCCCUGCUGAAAAAGCACGCGAAAAGCGGUGAGGAAAUCUCCGGUGAUGGCGUGCUGGAGAUCCUCCAGGACGGCUUCGGCUUCCUUCGCUCUGCUGACGCCUCCUAUCUCGCUGGCCCGGACGAUAUCUACGUCU
#=GR NC_004129.6/6800598-6800098 CODON       .......STP.......................................................................................................................................................................................................................................................................AUG.................................................................................................................................................................................................................................................
#=GR NC_004129.6/6800598-6800098 SS_TT       ....................................<<<<<<<.....>>>>>>>..............................................................................................................................................................................................................................................................................................................................................................................................................................................................................
JCVI_SCAF_1096626956697/1973-1474            UUCCUCGACGCGAACAUCUAAGCGUCGUCAAAAAAGCCCCGCAAAAUAGCGGGGCUUUUUCGUGAAACAGGGCUAGACGCUCCGAAAUUCAGGUGGUACAUUCGGC.CCCGCACUG...GUUUCUC...CACUGCCCCCUGCAAGCCGUCGCCGA.CGCAU.UC..C..UUUUCG.AUUAGUA.CGCGA.UCCUG.UCGCCUUCUCUGCGGCGCGGCCUCAUUAAGCCAAAAGCUUAAUUUCCCCCCUCCAUAAAUGAUUACGUCAUUCCUAUAUGAAUCUGACUGAACUCAAGCAAAAGCCGAUUACCGACCUGCUCCAAUUGGCCGAAGAAAUGGGCAUAGAAAAUAUGGCCCGUUCGCGCAAGCAGGACGUGAUUUUCUCCCUGCUCAAAAAGCACGCGAAAAGCGGCGAGGAAAUCUCCGGUGAUGGCGUGCUGGAGAUUCUCCAGGACGGCUUCGGCUUCCUCCGCUCUGCAGACGCUUCCUAUCUCGCCGGCCCAGACGAUAUUUACGUCU
#=GR JCVI_SCAF_1096626956697/1973-1474 CODON ..................STP............................................................................................................................................................................................................................................................AUG.................................................................................................................................................................................................................................................
#=GR JCVI_SCAF_1096626956697/1973-1474 SS_TT ...................................<<<<<<........>>>>>>..............................................................................................................................................................................................................................................................................................................................................................................................................................................................................
NC_010501.1/5563796-5563297                  GCCGCGUUCCUCGACGCCCACCUGUGAUGUGAAAAAGCCCCGGAAAUUCCGGGGCUUUUCUUUUCCAACCCACUAGACGUCGAAAAAAGCAAGUGUUACAUUCGGC.CUCGCACUG....UUUCUC...CAGUGCCCCCUGCACGCCGUCGCCGA.CGCACU....CCUAAUUAGAAUCUGUG.CGCGA.UCCUA.UCGCCUUC.UAGCGGCGCGGCUUCAUUAAGCCAGAAGCUUAAUCCUCCCUUCAUACAUGAUUACGUCAUUCCCCUUAUGAACCUGACUGAACUCAAGCAAAAGCCGAUUACCGAUCUGCUGGAAAUGGCCGAACAGAUGGGCAUCGAAAACAUGGCCCGUUCGCGCAAACAGGACGUGAUUUUCGCCCUGCUGAAGAAGCACGCGAAAAGCGGCGAAGAGAUCUCAGGUGACGGCGUGCUGGAGAUUCUCCAGGAUGGUUUCGGUUUCCUGCGUUCGGCUGAUGCGUCCUAUCUGGCCGGCCCUGACGACAUCUACGUCUC
#=GR NC_010501.1/5563796-5563297 CODON       ........................STP.....................................................................................................................................................................................................................................................AUG..................................................................................................................................................................................................................................................
#=GR NC_010501.1/5563796-5563297 SS_TT       ....................................<<<<<<<.....>>>>>>>..............................................................................................................................................................................................................................................................................................................................................................................................................................................................................
NC_008027.1/5652849-5652349                  CGGCGCAAGCAGGCGCGCCCCACGAUAUCGCCCCUUCCGGUAAAAACCUGUCGAUAUGUGUGGCUAAAACCACUAGACGUCGAAAAAAUCAAGUGUUACAUUCGGC.CUCGCACUG...ACCCUUU...CAGUGCCCUCUGCACGCCGUCGCCGA.AGCA..UC..CCUAAUUCGAAUCAGUA.CGCGA.UCUUG.UCGCCAUC.UAGCGGCGCGGCCUCAUUAAGCCAAAUGCUUACUCUCUCCCUUCUUACAUGAUUACGUCACUCCCCUUAUGAACCUGACAGAACUCAAGCAAAAGCCGAUUACCGAUCUUUUGGAAAUGGCCGAACAGAUGGGCAUCGAAAACAUGGCCCGUUCGCGCAAACAGGACGUGAUUUUCGCCCUGCUGAAAAAGCAUGCGAAAAGCGGCGAAGAGAUCUCGGGUGACGGCGUGCUGGAGAUUCUCCAGGAUGGUUUCGGUUUCCUGCGUUCGGCGGAUGCCUCCUACCUGGCCGGCCCUGACGACAUCUACGUGU
#=GR NC_008027.1/5652849-5652349 CODON       .................................................................................................................................................................................................................................................................................AUG.................................................................................................................................................................................................................................................
#=GR NC_008027.1/5652849-5652349 SS_TT       ...............................................................................................................................................................................................................................................................................................................................................................................................................................................<<<<<<<<<.....>>>>>>>>>...............................................................
NC_010322.1/5894989-5894490                  GGCCGCGUUCCUCGACGCCCACCUGUGAUGUGAAAAGGCCCCGCAAAUGCGGGGCUUUUCUUUUUCAGAGCACUAGACGCAGAAAAAAGCAAGUGUUACAUUCGGC.CUCGCACUG....CUUUUC...CAGUGCCCUCUACACGCCGUCGCCGA.AGCA..UC..CCUAAUUCGAAUCAGUA.CGCGA.UCCUG.UCGCCAUC.UAGCGGCGCGGCCUCAUUAAGCCAGAAGCUUAAUUCUCCCUUCUUACAUGAUUACGUCACUCCCCUUAUGAACCUGACUGAACUCAAGCAAAAGCCGAUUACCGAUCUUUUGGAAAUGGCCGAACAGAUGGGCAUCGAAAACAUGGCCCGUUCGCGCAAACAGGACGUGAUUUUCGCCCUGCUGAAGAAGCAUGCGAAAAGCGGCGAAGAGAUCUCGGGUGACGGCGUGCUGGAGAUUCUCCAGGAUGGUUUCGGUUUCCUGCGUUCGGCUGAUGCGUCCUACCUGGCCGGCCCAGACGAUAUCUACGUCUC
#=GR NC_010322.1/5894989-5894490 CODON       .........................STP....................................................................................................................................................................................................................................................AUG..................................................................................................................................................................................................................................................
#=GR NC_010322.1/5894989-5894490 SS_TT       .....................................<<<<<<<....>>>>>>>..............................................................................................................................................................................................................................................................................................................................................................................................................................................................................
NC_002947.3/5948719-5948220                  GGCCGCAUUCCUCGACGCCCACCUGUGAUGUGAAAAGGCCCCGCAAAUGCGGGGCUUUUCUUUUUCAGAGCACUAGACGCAGAAAAAAGCAAGUGUUACAUUCGGC.CUCGCACUG....CUUUUC...CAGUGCCCUCUACAUGCCGUCGCCGA.AGCA..UC..CCUAAUUCGAAUCAGUA.CGCGA.UCCUG.UCGCCAUC.CAGCGGCGCGGCCUCAUUAAGCCAGAAGCUUAAUUCUCCCUUCUUACAUGAUUACGUCAUUCCCCUUAUGAACCUGACUGAACUCAAGCAAAAGCCGAUUACCGAUCUUUUGGAAAUGGCCGAACAGAUGGGCAUCGAAAACAUGGCCCGUUCGCGCAAACAGGACGUGAUUUUCGCCCUGCUGAAGAAGCAUGCGAAAAGCGGCGAAGAGAUCUCGGGUGACGGCGUGCUGGAGAUUCUCCAGGAUGGUUUCGGUUUCCUGCGUUCGGCUGAUGCGUCCUACCUGGCCGGCCCAGACGAUAUCUAUGUCUC
#=GR NC_002947.3/5948719-5948220 CODON       .........................STP....................................................................................................................................................................................................................................................AUG..................................................................................................................................................................................................................................................
#=GR NC_002947.3/5948719-5948220 SS_TT       .....................................<<<<<<<....>>>>>>>..............................................................................................................................................................................................................................................................................................................................................................................................................................................................................
NC_009512.1/5757764-5757265                  GGCCGCAUUCCUCGACGCCCACCUGUGAUGUGAAAAGGCCCCGCAAAUGCGGGGCUUUUCUUUUUCAGAGCACUAGACGCAGAAAAAAGCAAGUGUUACAUUCGGC.CUCGCACUG....CUUUUC...CAGUGCCCUCUACAUGCCGUCGCCGA.AGCA..UC..CCUAAUUCGAAUCAGUA.CGCGA.UCCUG.UCGCCAUC.CAGCGGCGCGGCCUCAUUAAGCCAGAAGCUUAAUUCUCCCUUCUUACAUGAUUACGUCAUUCCCCUUAUGAACCUGACUGAACUCAAGCAAAAGCCGAUUACCGAUCUUUUGGAAAUGGCCGAACAGAUGGGCAUCGAAAACAUGGCCCGUUCGCGCAAACAGGACGUGAUUUUCGCCCUGCUGAAGAAGCAUGCGAAAAGCGGCGAAGAGAUCUCGGGUGACGGCGUGCUGGAGAUUCUCCAGGAUGGUUUCGGUUUCCUGCGUUCGGCUGAUGCGUCCUACCUGGCCGGCCCAGACGACAUCUAUGUCUC
#=GR NC_009512.1/5757764-5757265 CODON       .........................STP....................................................................................................................................................................................................................................................AUG..................................................................................................................................................................................................................................................
#=GR NC_009512.1/5757764-5757265 SS_TT       .....................................<<<<<<<....>>>>>>>..............................................................................................................................................................................................................................................................................................................................................................................................................................................................................
#=GC SS_cons                                 ....................................................................................................::::...---<<<<<<<.._________>>>>>>>-----,,--<<<<-<<<<<-.---------.-----------------.-<<<<<<___>>>>>>-------->>>>>>>>>............................................................................................................................................................................................................................................................................................................
#=GC ACTUAL_MOTIF                            ....................................................................................................<...................................................................................................................>............................................................................................................................................................................................................................................................................................................
#=GC HYPHENATION                             ****************************************************************************************************.....................................................................................................................************************************************************************************************************************************************************************************************************************************************************************************************************
#=GC R2R_LABEL                               ----------------------------------------------------------------------------------------------------......................................................t..............................................................------------------------------------------------------------------------------------------------------------------------------------------------------------------------------------------------------------------------------------------------------------------------------------------------------------
#=GF DUPLICATES NC_008463.1/6172594-6172094=NC_002516.2/5900381-5899881=NZ_AAKV01000091.1/82703-83203=NZ_AAKW01000062.1/141434-141934=NZ_AAQW01000001.1/6128267-6127767
#=GF R2R turn_stem_at_internal t +1 r
#=GF SORT_STATS 18 117 0
#=GC cons                                    nnnnnnnnnYnnnnnnnnnnnnnRnnnYnnYnnRRRnnCCYnnnnnnnnnnnGGnnUUUYUnnnnYnnnnnRnURGACGCnnnRnnnnYnnRGUGYUAnAUUCGGC-CYCGCRnYG---nYYUYYY---CRYYGCCCYCUGCnnGCCGUCGCCGA-YGCAn-UC--C--nnUUnGAAYnnGUn-nGCGA-UCCUG-UCGCCnUCnYYGCGGCGCGGCYUCnYnARnYnAnAnnYUUnnUYYYCYCYYnYYnnYnnnnnnnnYnnnnYnnnYYnRnnnnnnnnnnnRnnnYnRnnnnRnRnYnRnYnRCnRRnYnnnnnnRAnnRRnnRRnnnnRnnRRnYnnRRnnnnnnnRnYnnnnYnnnnnAnYnnnnnnnnnnYnYnnnnnnRnnnRRnnRRnnnnnnnRARnnRnnnnnRRRnnnYnnnnnRnnnnnnnnnnnnnRRnnYYnnnnnnnnnYYYnGnnYnnYnYYnnYYnnYnnnnYCnnnCnRnYYnnnnnnnCnnnnnnRYnYYnnYnnnY
#=GC conss                                   1111111113111111111111131113113113331133311111111111331133233111131111131222122311131111311211132111111133023111311300041321130003133133312323111311333121303313402200300223333323113310131130313330111323334131133131111113111111113131111111333331311133113111111113111131111313111111111113111313111131313131313313313111111131133113311113113313113311111113131111311111313111111111131311111131113111331111111333113111113311113111113111111111111133111311111111133113111113133111311311113311131313311111113111111331331131111
#=GC col_entropy_0                           1111111111111111111111111111111111111110111111111111011100011111111111111010000011111111101100010010000000001000110000020100010100011000000000110000000000001000110010000110110001110010000000000100000001001010000000000000101000010101000011011100000111111111111111111111110111111111111111111111111111111111111011111111111001111111111111111111111111111111111111111111111111111111111111111111111011111111111101111111111101111101011111111111101111110111111111011010110111111110111111111011101111111111111111111111111111110
#=GC col_entropy_1                           .....................................................................................................................................................................................................................................................................................................................................................................................................................................................................................................................................
#=GC col_entropy_2                           6984898682998869799898819996676863515306438857754331805756311658856987220313033578645639493000023040000057524000359655519139838156953055493535150500444030442605433307599526015633579965950045507065000534654810054040000907595088857857880055533289799856845499415586895535839473477445983493834437353231332452637765451729735953413387384784886294582451397760213848245255095734889378846588614977583924235275333154283553554798894897837962542958598944349446938867935957859833552789457348582844558763438363370469995554478548899
#=GC col_entropy_3                           9633475317567397983940771239617685758645672120122332196595731742206333376535055675721864497600065000000036380000677733349954898737716033725373770300777050771703735549377742594588239933340074400494000456591380047070000706191088816249880016489517687345840702362499474476967139174165107416004774886597676136029783409989576938121041383523964109798147669509571085985802473404909760174401074379757899468175787731687406151974091596241015786163774111069998301226062867017406218109478754861074982572469213004263686403879682919
#=GC cov_SS_cons                             ..............................................................................................................102?220...........022?201.........0100.2???0...............................200?02...20?002........0???20010............................................................................................................................................................................................................................................................................................................
#=GF NUM_COV 6
#=GF WEIGHT_MAP  NC_009434.1/602049-602551 2.2325 NC_009656.1/6182487-6181988 0.906036 NC_008463.1/6172594-6172094 0.906036 NZ_AAAU03000002.1/309729-309221 2.18127 JCVI_SCAF_1096628042271/1743-1243 0.985157 JCVI_SCAF_1096628075208/934-1434 1.21904 NC_009439.1/315956-316457 0.985157 NC_004578.1/5963168-5962669 0.37629 NC_005773.3/330373-330872 0.37629 NC_007005.1/320064-320563 0.623566 NC_007492.1/6124713-6124213 1.88581 NC_004129.6/6800598-6800098 0.799223 JCVI_SCAF_1096626956697/1973-1474 0.799223 NC_010501.1/5563796-5563297 1.20052 NC_008027.1/5652849-5652349 1.20128 NC_010322.1/5894989-5894490 0.601184 NC_002947.3/5948719-5948220 0.360711 NC_009512.1/5757764-5757265 0.360711
#=GF USED_GSC TRUE
#=GF DID_FRAGMENTARY FALSE
//
