# Supplementary material for: Comparative genomics reveals 104 candidate structured RNAs from bacteria, archaea, and their metagenomes
Source: Genome Biol. 2010 Mar 15;11(3):R31. doi: 10.1186/gb-2010-11-3-r31 (PMC2864571; doi:10.1186/gb-2010-11-3-r31)
Supplement: Additional file 4 — Raw text alignment files, including annotation. Raw alignments of RNAs, including annotations (for example, predicted transcription terminators, flanking sequences) in "Stockholm" text format. The alignment format and appropriate viewing programs are discussed on Wikipedia [113]. The Stockholm files can be retrieved from the .tar.gz archive file by using programs such as WinZip (Windows), StuffIt Expander (Mac), or tar/gzip (UNIX). [file gb-2010-11-3-r31-S4.GZ › sto/GUCCY-hairpin.sto]

# STOCKHOLM 1.0
#=GF ID GUCCY-hairpin
#=GF DE GUCCY-hairpin RNA
#=GF AU Weinberg Z
#=GF TP Gene; sRNA;
#=GF WK http://en.wikipedia.org/wiki/GUCCY-hairpin_RNA_motif
#=GF DATABASES microbial 32 env 4
#=GF FancifyStockholm -upDownGeneStats -mergeTandem -longtable -recycleGeneColors
#=GF FancifyStockholmGeneContext -leftCount 1 -rightCount 1
#=GF Note: I've already checked that the overlaps are benign
#=GF StockholmCheckOverlaps.pl -ignoreAllOverlaps
#=GF ORIGINAL_MOTIF 118	3344	0	0	env	3	env-whalefall	jeremy	s40_45_50_55S100O5Min3	cmfinder		ethresh=2&nr=0	end
NC_007677.1/2503572-2503138                  GCGGAAAGAUUGUCGCACACUGGAAUAUUUUCUCUGAGAACGAGUUGUGCUAUAUGUGGAUAGAAUGUGUGCCCUGCUCCAAACGCCAGAAAUAAGCAUCGUCGUC.GCUCCAAGCU.UGACUUGGAGC.CUAUCCAUCCACACAGGGAGGCCUCAACGGUCGUCAGAUAGGCUCCAGAUCAAGUCUGGAGCGACGGAGGUGGUGUUUUCCAGUGAAAGAUGCUUAUCCCGGGGGUGUGCACAUACAUUACACAACAGCACAGGCCGUUCUGAGAGGAAGGGGCGAACGUCCGUCGUCGGCCUUUCCUGUAGCGUGUCGUCUCAUUUCUCCCGCUUCCGCUGAUGCGCUCUGUCUUCUGGAUGCUCGUGCUCGUGUGGGCGCCAUGUGCCUCCGCGUCGCCCCCGCCUGCUGUGGCCCCAAGUUCGUGGACGCGAGGC
#=GR NC_007677.1/2503572-2503138 CODON       ...........................................................................................................................................................................................................................................................................................................................................................................................................................AUG........................
#=GR NC_007677.1/2503572-2503138 SS_TT       ......................................................................................................................................................................................................................................................................................................................................................................................................................................................
NC_007677.1/2503278-2503712                  GACGACGGACGUUCGCCCCUUCCUCUCAGAACGGCCUGUGCUGUUGUGUAAUGUAUGUGCACACCCCCGGGAUAAGCAUCUUUCACUGGAAAACACCACCUCCGUC.GCUCCAGACU.UGAUCUGGAGC.CUAUCUGACGACCGUUGAGGCCUCCCUGUGUGGAUGGAUAGGCUCCAAGUCAAGCUUGGAGCGACGACGAUGCUUAUUUCUGGCGUUUGGAGCAGGGCACACAUUCUAUCCACAUAUAGCACAACUCGUUCUCAGAGAAAAUAUUCCAGUGUGCGACAAUCUUUCCGCGCGGGGACGGGAGAUAAUGGCGAGGUAAUUUCGACGGACCUCGUCCGGCGUCGGGACACGCGAAACGGCCCAAGCGUCCAGCCUCAGGCCCGUACAUCCCUCGGUCGGGCCGCCCCGUCACAGGAGGGCGCCUGCGGAAA
#=GR NC_007677.1/2503278-2503712 CODON       ......................................................................................................................................................................................................................................................................................................................................................................................................................................................
#=GR NC_007677.1/2503278-2503712 SS_TT       ......................................................................................................................................................................................................................................................................................................................................................................................................................................................
NC_007677.1/2631341-2631775                  UUUCGGUGCCGUUGAGGGCAAUAACAUCAGUGAUCUACGCUGUGGGGAAUGUCCUCAAACGUCCAUUUCCGAAAGACCGUGUGUUGGAAAAGCACUCCCCUUCGUC.GCUCCAAACU.UGAUUUGGAGC.CCAUGAUGCAACCAAUCGGGCCUCCCUUCGGGAUUAUAGGCUCUGAAUCGAGUUCAGAGCGACGGGGGCACCUCGAUGCCGAUUGCCCCGCGGUGCCGUUGGGACGUUGCCCUCACCCGAUGUUCGGGGCCACCGCGGGCGUUCCAACCUUUCAACGUCCACCCCAAAACAUUCCCCCGGCUCGAAAAUAGAUCUAUUUGUCCUGUCGAACUCAUUUCGCGCAUUUCCACUUCUAUGAUUCCCCUGAUCACGCCCGACGACACCGCCCGCCUCGACGCCAUUGUGAGCCGGGGCGGCACCUUCAGCGA
#=GR NC_007677.1/2631341-2631775 CODON       .............................................................................................................................................................................................................AUG......................................................................................................................................................................................................................................
#=GR NC_007677.1/2631341-2631775 SS_TT       ......................................................................................................<<<<.<<<<<<<<......>>>>>>>>.>>>.................................................................................................................................................................................................................................................................................................................
JCVI_SCAF_1101668563340/264-1                CCUGCCAAAAGCAUCAACAAAUACAAGGAAAGAAGUGUUUUUAACGCCCGCUGCAUUAGGGUUAGUAUAGCAUAAUUUUCAAGUAACCAGAAAUGAGUAUCAUGUC.AUCCUGAUCU.UGAAUCAGGAU.CUAGGCUUGCGACGUACUUGCGUAAUCGUUGAAGAUUCCUGGAUCAAGUCCAGGACAGGCUCUGACUUUCGUCAGGAAGACUUUGGUUGUGACUUUUAUUGCUAUUCCAUUCACGAUAAUCGAGUCGCUUACUCGAA...........................................................................................................................................................................
#=GR JCVI_SCAF_1101668563340/264-1 CODON     ......................................................................................................................................................................................................................................................................................................................................................................................................................................................
#=GR JCVI_SCAF_1101668563340/264-1 SS_TT     ..........................................................................................................................................................................................................................<<<<<<<<<<<<<............>>>>>>>>>>>>>>>....................................................................................................................................................................................
wf3_AHAI11607_x1/392-828                     GAGGCCGAGGAUGACGACGGUGAGGCCGGAGCAUGGCGGCGAUGGUUCGUAGCGGCGGGACGACAAACAGGCCCCUCAGGGGCACAUGAGCACCCCACCCUUCGUCAUCCUAGGGCU.UGGCCCUAGGAUCCAUUCCGUGAUCGCGCGUCACCGCAAGCCCAUCGCGAGGCACGCUCCAGUCGACACUGGCCCCUCACCACCCGGUACCGCGAAACAGUUCAAACCAGUCCGGGUUGGUCUUCUCGAUCAAAUUGAUUUUCCACUGACGCGGCCAGCGCUUGAGAGAUUUUUCACGCUGGAUGGCGUCGCGCAUGUCAAAAUGCUCUUCAUACCAGACCAGCCGCCGCACGCCGUAACGGCUGGUGAAGCGCGAGCCGGUUCCGGCCGCGUGUUCAGGCACGCGCCGCCCCAGAUCAUUGGUCACGCCGAUGUAAAUG
#=GR wf3_AHAI11607_x1/392-828 CODON          ..................................................................................................................................................................................................PTS.................................................................................................................................................................................................................................................
#=GR wf3_AHAI11607_x1/392-828 SS_TT          ......................................................................................................................................................................................................................................................................................................................................................................................................................................................
JCVI_SCAF_1096627189024/739-1173             UACUUAUUUAAGGAAGAAGGAGUAAGUUUUUAGUAAUUAGUGAAGAGUGAUUAGUAAUUAGCUUUAUAUAACUUUUGAUUAAGAAAGAAACUUACACAAUCUUGUC.AAGCUGAACU.CGAUUCAGCUU.CUAAAAUAAAUAAGAUUCUGAAUCAAGUUCAGAAUGACAAAAACAUUUAUGUUUUAUAAAAGGAAUAGUUUUUGAUUCUUUUGCAUAAAAAUUUAAUACCAUGAAAAAACUAACAUUCACAUUUCUAUUCAUAACAACAGCAGCUUUUUCACAAGUAGAUAGAACCUUAGGCGAUUUUACUAAAGUUACUUCUUUUGAUAAACUAGAUGUUUUAUUAAUACAAUCAACUGAAAAUAAAAUCACAAUUAAUGGAAAUGAAGCCGAAAGUGUGGAAACCGUUAAUAAAAAUGGUGAAUUAAAAAUAAGAA
#=GR JCVI_SCAF_1096627189024/739-1173 CODON  .........................STP..........................................................................................................................................................................................................AUG.............................................................................................................................................................................................................
#=GR JCVI_SCAF_1096627189024/739-1173 SS_TT  ......................................................................................................................................................................................................................................................................................................................................................................................................................................................
wf3_AHAI14153_x1/467-32                      GCGUUUGUUUAUUUUUAUUAUCAGGUUUACCCUAGCCCUAAAGGGAACUCUUAAUUUGUUUUUAAUUUUUGCCUUGUUCUUUAGAACAUUCAAAUCAAGUUUUGUC.AUUCCGUGCAACGACACGGAAU.CCAUCAUGUUGAUAGUAAAAAUGCUUAAUGGUGAAUCAAUCCCCAAUAAUUUGAGGACAAGGUUCAGGAUAAUAAUGAGGGCUUUGCUCUAUAUUCUUACAGCAAAGCGGUCUUGCAUCUUAGUUUGUGUCUUUUUCAGCUUGGUUAAUUACAGUAUUUUUUAUUCUCUUUCUUAACACAUCAAAAAGAACUAAAAACAAUCCGAAUAUUAUCAACAAUAUCAGCAUCAUGAUUACACUACUAAAAAUGGAGAUAGCCAGAUUACUUCAAUACCAUCGCAUAGUAUACAAACUCCCUCCUUUUUCCCC
#=GR wf3_AHAI14153_x1/467-32 CODON           ......................................................................................................................................................................................................................................................................................................................................................................................................................................................
#=GR wf3_AHAI14153_x1/467-32 SS_TT           ......................................................................................................................................................................................................................................................................................................................................................................................................................................................
wf2_AHAA16149_x1/259-656                     CCCGAUCGGGGAUCCAUGUGAGCGCAAGCGAAUGCCUUUAAAGUCCGACGCCAGACACCUGACGUCUGACGUUAAAAGGUCUGAAGUCUGAAUCCAGAAGUACGCC.AUACUCGACCCCGACCGAGUAU.UCAUGUAACCCGCAUUCCCACUCGCUGGUUUUUUCUAAGAAUAAAACCUAAACGCCAUAUUCGCAUACGCCUGCCUCGGUUAUUACUAAUGGCCUGAAAUCCCUGUGUUGUUACAGUGGCUCAGGGUUUAAGGAAGUUCGCCAUUUUCAUUGUCAAUCCACUGUAACUUUUUUGUAAGUCAUUGAUUAUUUAAGGUUGGUUUUGAUUGGCAUAAGGCUUGCUCUAAUCACGUAGGCAAUGCUGAUUCUGUGGCGGUAUAGGAAUUGGGNN......................................
#=GR wf2_AHAA16149_x1/259-656 CODON          ......................................................................................................................................................................................................................................................................................................................................................................................................................................................
#=GR wf2_AHAA16149_x1/259-656 SS_TT          ......................................................................................................................................................................................................................................................................................................................................................................................................................................................
wf2_AHAA9624_x1/595-159                      UGCGCCCAAUGUGGCAGCCGUGCGGACCUCGCUGACGAUCCGGCAGAGCAAGCAUCAGCCCGGUGUGCCGCUUGAGGCUUUGGGGUAGGUUUAAAAAUAGACCGUCAUCCCGGGACU.UGAUCCCGGGAUCCAUGUAGCAGCAGAAAACGGUGUGGGAUGGGUCCCGGGAUCAAGUCCCGGGACGACAUUGAGAGUGUGCCGCUUACUUAAACGAGAUCUUCAAAAUCUCGUAAGACUUGCCGCCGCCGGGCGUGUUCACUUCCACGCUAUCGCCAACCGAUUUGCUGAUCAUGGCGCGUGCGAUGGGCGAGGUGACCGAGACUUUGCCUUUUUUCACGUCGCCUUCCAUUUCGCCGACGAUCUGAUAGCGGACUUCUUCUUCCGUAUCCUCGUCCACCAGCGUCACGAAGGCGCCGAACUUCACCGUGUCGCCCGAC
#=GR wf2_AHAA9624_x1/595-159 CODON           .....................................................................................STP...................................................................................................................PTS........................................................................................................................................................................................................................................
#=GR wf2_AHAA9624_x1/595-159 SS_TT           ......................................................................................................................................................................................................................................................................................................................................................................................................................................................
JCVI_SCAF_1101668606422/464-30               AGCUGGAAUACAUCGACACCGACACGUUCGAAAACGCACUCAGCACGAGGUUUGAAUAACCAAGUAAAAUCUAUAGUGCUCGUAUCCUAAACCCCCUCCCCACGUC.AUCCCAAACU.UGAUUUGGGAU.CUAUUGAAUGAAACAAGCACAUGUCCUACCGGCUGGAUACCUGUCCGCCGCGGCGGACAGGGACGACAGUACUUUUUAUUCCCCUCCUUGAAUAAGGAGGAGUGAGGGGUGGUUUGAAAGUUACCCCCCUCCCAACCUCCCCCUACAUAGGGGGGGGGAGGAGAAAAGCCCGGCACAUCCGUGCCGGGCUUUUAGUGGGAGUAUUUUAAAAUCUAUUUCAGAGAAGUAAUCUUUACCUUCAUGUACGGCUGGCGGUGACCAUACGUACGGUGAUAUGUAGACUUCGCUCGGAAGCGGGUAACGCGGAU
#=GR JCVI_SCAF_1101668606422/464-30 CODON    ........................................................STP...........................................................................................................................................................................................................................................................................................................................................................................................
#=GR JCVI_SCAF_1101668606422/464-30 SS_TT    .........................................................................................................................................................................................................<<<<<<<<<<<<<<<<<<....>>>>>>>>>>>>>>>>.......................................................................................................................................................................................................
NC_010831.1/2054895-2054459                  AGUCCGGCAUGACUUUCCGGGGGGCAUGGAUGCCGGAUCACCCCGUGAAAUAGAUGUUUGGAUUUCACAGGUCUUACACGGGAAUCCAUACUCCCCCUCUCCAGUCAUUCCCGUGCU.UGACACGGGAAUCCAUUCUUUAUAUUGGGAGUAUUCAUGGAUGCCGGAUCAAGUCCGGCAUGACUUUCCGGAGGGCAUGGAUGCCGGAUCACCCCUGUGAAAUAUGAGCAUCUAUUUCACAGGUCUUACACGGGAAUUCAUUCUCCCCCUCUCCUGUCAUUCCCGUGCUUGACACGGGAAUCCAUUCUUUAUAUUGGGAGUAUUCAUGGAUGCCGGAUCAAGUCCGGCAUGACUUUCCGGAGGGCAUGGAUGCCGGAUCACCCCUGUGAAAUAUGAGCAUCUAUUUCACAGGUCUUACACGGGAAUUCAUUCUCCCCCUC
#=GR NC_010831.1/2054895-2054459 CODON       ......................................................................................................................................................................................................................................................................................................................................................................................................................................................
#=GR NC_010831.1/2054895-2054459 SS_TT       ................................................................................................................................................................................................................................................................................<<<<<<<<<<<<<.....>>>>>>>>>>>>........................................................................................................................................
NC_010831.1/2658889-2659325                  CAAGAACGAGAAACGUUCCCUUUUCUGUCAUUCCCGUGCCUGACCCGUGAAAUUUGAGCAUCUAUUUCACAGGUAUUACACGGAAAUCCAUCCCCCCUCUCCUGUCAUUCCCGUGCU.UGACACGGGAAUCCAUUCUUGAUAUUGGAAGUAUUCAUGAAUGCCGGAUCACCCCGUGUAUUACUCUUACACAGGGUGGCAUGACUGCAUGUGGUUUUCAGCUUUAUUACCAGUUUUCACGAGUGAAUCCGGAGACAUGAUUGGCCACUGUAUAUUUCUACAAUUCGGGUUUUCGAACGCUCAUGAAUUAUUCAGAUUAGAAAUGAAAAAGAAUAGAUCAUAUACCAUUUCUGGAAGGAGUAACGAGGCCAUCCAGUGCAGGAGGUAUUCGCCACGUUCUAGAGAAUUCACUCAGUCACAAUAACCCUCUAUAUGAACCG
#=GR NC_010831.1/2658889-2659325 CODON       .........................................................................................................................................................................................................................................................................................................................................................................................................................PTS..........................
#=GR NC_010831.1/2658889-2659325 SS_TT       ......................................................................................................<<<<<<<<<<<<<......>>>>>>>>>>>>.................................................................................................................................................................................................................................................................................................................
NC_010831.1/2265438-2265002                  GUUAUCAAGGGAAUCCACGUUAGUGCCGGAGUCUGCAUGGAUGCCGGAUCACCCCGUGUGUAAUAUUAUUACACAGGGCGGCAUGACCUCUUCUCCACUCCCUGUCAUUCCCGUGCU.UGACACGGGAAUCCAUUCUUGUCAUGUAAAACCCCAUGGAUGCCGGAUCACCCCGUGUAAUAUUAUUACACAGGGCGGCAUGACUGUAUGUGGUUUUUAGCUUUUAUAUGUAGUUUGAACCAUAGGUGAAAGGCUUCUGAGACAGCCACUUUUCUUUUAUAUCUACGGUGUAUAGUUGAGGUUGGGUGCCAGCCACUUUUCCGCUUCAGCCAUGCUCAUCCCUUUACGGAGAGCAUACUCUUCAACCUGGUCUUUUCCUAUCGAUCCCAGAACGAAAUAUUUCGCUUCAGGAUGUGCGAAGUAAAGCCCGCAGACCGACG
#=GR NC_010831.1/2265438-2265002 CODON       ........................................AUG............................................................................................................................................................................STP..............................................................PTS...........................................................................................................................................................
#=GR NC_010831.1/2265438-2265002 SS_TT       ......................................................................................................<<<<<<<<<<<<<......>>>>>>>>>>>>.................................................................................................................................................................................................................................................................................................................
NC_010831.1/2055231-2054795                  GUCCGGCAUGACUUUCCGGAGGGCAUGGAUGCCGGAUCACCCCUGUGAAAUAUGAGCAUCUAUUUCACAGGUCUUACACGGGAAUUCAUUCUCCCCCUCUCCUGUCAUUCCCGUGCU.UGACACGGGAAUCCAUUCUUUAUAUUGGGAGUAUUCAUGGAUGCCGGAUCAAGUCCGGCAUGACUUUCCAGAGGGCAUGGAUGCCGGAUCAUCCCGUGAAAUCUGAGCAUCUAUUUCACAGGUCUUACACGGGAAUCCAUUCUCCCCAUCUCCUGUCAUUCCCGUGCUUGACACGGGAAUCUACAGUAUCUUACGUAAAACCGUAUGGAUGCCGGAUCAAGUCCGGCAUGACUUUCCGGGGGGCAUGGAUGCCGGAUCACCCCGUGAAAUAGAUGUUUGGAUUUCACAGGUCUUACACGGGAAUCCAUACUCCCCCUCUC
#=GR NC_010831.1/2055231-2054795 CODON       ......................................................................................................................................................................................................................................................................................................................................................................................................................................................
#=GR NC_010831.1/2055231-2054795 SS_TT       ......................................................................................................<<<<<<<<<<<<<......>>>>>>>>>>>>.................................................................................................................................................................................................................................................................................................................
NC_010831.1/1165971-1165535                  AGACACGGGAAUCCAUUCUUGUCCUGAAACCCCAUGGAUGCCGGAUCACCCCGUGUAAUAACUUGAAUAGUACACAGGGCGGCAUGACUCCUCUCCACUCCCUGUCAUUCCCGUGCU.UGACACGGGAAUCCAUUCUUACUAUUGGGAGGCCCUGUGGAUGCCGGAUCACCCCGUGUAAUAACAGGAAUAGUAGACAGGGCAGCAUGACUGUCUGUGCGUCGUGAAGGCCCACGAGCUCUUCGUCAGGGAUUUGCAAGCAUCCGGCAUGCCCUGCACCACGGUCAUCCGGCCGACCGGCUUCUUUUCGGACAUGGGCAUGUUCUUCUCCAUGGCCCGCUCGGGGCACAUGUUCAUGCUGGGGGAUAGCGAAAACCGGGUAAACCCGAUUCACGGAGCGGAUCUCGCCAAAUUCUGUGGCGACGUUGUGGAAGGCGGCG
#=GR NC_010831.1/1165971-1165535 CODON       ..........................................................................................................................................................................................................................................................................AUG.........................................................................................................................................................................
#=GR NC_010831.1/1165971-1165535 SS_TT       ......................................................................................................<<<<<<<<<<<<<......>>>>>>>>>>>>.................................................................................................................................................................................................................................................................................................................
NC_010831.1/873762-873326                    UCUCCACUCCUGUCAUUCCCGAGCCUGACCCGUGAAAUCCAUUCUUGUCCUGUAAAACCCAAUGGAUGCCGGAUCACGUCCGGCAUGACUCCUCUCCACUCCUGUCAUUCCCGUGCU.UGACACGGGAAUCCAUUCUUGUCCUGUAAAACCUCUUGGAUGCCGGAUCACGUCCGGCAUGACUACUCUCCACUCCUGUCAUUCCCGUGCUUGACACGGGAAUCCAUUCUUGUCCUGUAAAACCUCAUGGAUGCCGGAUCACGUCCGGCAUGACUCCUCUCCACUCCUGUCAUUCCCGUACUUGACACGGGAAUCCAGGCAAAGGAUGAACGAACCAUGAACUGCUUCGCGUGACGAAAUACCUGACAAGACUGUCUUCGGCUCUCUCCGGAAGAAUAGUAGCUGUCUGUUCAUGAAUCCUCUAUAACAGAGUGGCAUAC
#=GR NC_010831.1/873762-873326 CODON         ......................................................................................................................................................................................................................................................................................................................................................................................................................................................
#=GR NC_010831.1/873762-873326 SS_TT         ......................................................................................................<<<<<<<<<<<<<......>>>>>>>>>>>>.................................................................................................................................................................................................................................................................................................................
NC_010831.1/2036683-2037119                  GGGAAUCCAUACAUCCCCUCUCCUGUCAUUCCCGUGCUUGACCCGUGAAAUCUGAGCAUCUAUUUCACAGGUCUUACACGGGAAUCCAUACUUCCCCUCUCCUGUCAUUCCCGUGCU.UGACACGGGAAUCCAUUCUUGAUAUUGGAAGUCUUCAUGGAUGCCGGAUCAAGUCCGGCAUGACUUUCCGGAGGGCAUGGAUGCCGGAUCACCCCGUGAAAUACAACGAAUAUUACACAGGGCGGCAUGACUAUCUUAACGUAGUCACUGGUCUUCUUUGGGCCGUUCAGCCAUUCAGCUAACCAGCUAUUCAGCCUGUUUACUUUUGCAAACCAUUGAGGCAAAAAUCGUAUUCACCGGCUUUGCCUGUUGGAAAGUCUCUUAUUAUCGCCGGUGACAGGCCCAGGGGUUUAUUGCUUCGGCAUUUGCCGGACAAUAAA
#=GR NC_010831.1/2036683-2037119 CODON       ......................................................................................................................................................................................................................................................................................................................................................................................................................................................
#=GR NC_010831.1/2036683-2037119 SS_TT       ......................................................................................................<<<<<<<<<<<<<......>>>>>>>>>>>>.................................................................................................................................................................................................................................................................................................................
NC_010831.1/2372257-2372693                  AGAGGCUAUCUCAGAAGGGCGGCCUCUCGUAUUUUGAGCAGGCAAUAGUGAGCGGCAUCCAUCCUGGUUGUCAUCCUGGGGCAUGACCUCUUCUCCACUCCCUGUCAUUCCCGUGCU.UGACACGGGAAUCCAUUCUUGUCAUGUAAAACCCCAUGGAUGCCGGAUCAAGUCCGGCAUGACUGUAUGUGGUUUGAACCAUAGGUGACAGGCUUCUGAGACAGCCUCUUAAACGGAUCUAUGCACACCGUUGUUUACACAGCGAUACCGCUAAUUGGUAAACGUGAUAUUGAGAUGGCCCUCGUCGAAAUCAGCCCCCUCUGUUUUCCUUCCCACAAGAAUGUUCGGAAGAACAAUGCUUUUUCUGAAAUUGUUAAUAUCGACAAGCAGUUCAUCCCCCUUGAUGUUCACAUUCAGCUUGGUAAUCUCAACGUUGGGCA
#=GR NC_010831.1/2372257-2372693 CODON       ............................................................................................................................................................................................................................................................................PTS.......................................................................................................................................................................
#=GR NC_010831.1/2372257-2372693 SS_TT       ......................................................................................................<<<<<<<<<<<<<......>>>>>>>>>>>>.................................................................................................................................................................................................................................................................................................................
NC_010831.1/2077680-2077244                  ACGGCCAUCGGGCUUCUUUUUUCGGUCAUCUUCGGGCCUUACCCGUGAAAUCUGAACAUCUAUUUCAAUGGUCUUACACGGGAAUUCAUUCUCCCCCUCUCCUGUCAUUCCCGUGCU.UGACACGGGAAUCCAUUCUUUAUAUUGGGAGUAUUCAUGGAUGCCGGAUCAAGUCCGGCAUGACUUUCCGGGGGCAUGGAUGCCGGAUCACCCCUGUGAAAUAUGAACAUCUAUUUCACAGGGCGGGGUUUAUCAGAUAGCAUACAAUUCCAUGAUGGAAGUGGCGUGCCAGCUUAUGAUUUCUGUUGAUCUGAAGCUUGCAGAUGAAGAUCAACAUCAGUUGAGAAAGCAAGAAAUAUUUGAAUUAUCCAACAAGAUCAAUGCUCUUCAUAGACGUUGUCUUGAGUAGAAUGCAAGGCCGAUUAUGGCUCUGUAGAGGU
#=GR NC_010831.1/2077680-2077244 CODON       .............................................................................................................................................................................................................................................................................AUG....................................................................................................................................STP...............................
#=GR NC_010831.1/2077680-2077244 SS_TT       ......................................................................................................<<<<<<<<<<<<<......>>>>>>>>>>>>.................................................................................................................................................................................................................................................................................................................
NC_010831.1/2054726-2054290                  GUCCGGCAUGACUUUCCGGAGGGCAUGGAUGCCGGAUCACCCCUGUGAAAUAUGAGCAUCUAUUUCACAGGUCUUACACGGGAAUUCAUUCUCCCCCUCUCCUGUCAUUCCCGUGCU.UGACACGGGAAUCCAUUCUUUAUAUUGGGAGUAUUCAUGGAUGCCGGAUCAAGUCCGGCAUGACUUUCCGGAGGGCAUGGAUGCCGGAUCACCCCUGUGAAAUAUGAGCAUCUAUUUCACAGGUCUUACACGGGAAUUCAUUCUCCCCCUCUCCUGUCAUUCCCGUGCCUGACACGGGAAUCCAUUCUUUAUAUUGGGAGUAUUCAUGGAUGCCGGAUCAAGUCCGGCAUGACUUUCCGGAGGGCAUGGAUGCCGGAUCACCCCUGUGAAAUAUGAACAUCUAUUUCACGGGGCGGGGUUUAUCAGAUAACAUACAGUUC
#=GR NC_010831.1/2054726-2054290 CODON       ......................................................................................................................................................................................................................................................................................................................................................................................................................................................
#=GR NC_010831.1/2054726-2054290 SS_TT       ......................................................................................................<<<<<<<<<<<<<......>>>>>>>>>>>>.................................................................................................................................................................................................................................................................................................................
NC_010831.1/874403-873967                    UGCUCUUUUCUGUCAUUCCCGUACCUGACCCGUGAAAUCCAUUCUUGUCCGGUAAAACCCCAUGGAGCCCUGAUCACGUCCGGCAUGACUCCUCUCCACUCCUGUCAUUCCCGUGCU.UGACACGGGAAUCCAUUCUUGUCCUGUAAAACCUCAUGGAUGCCGGAUCACGUCCGGCAUGACUCCUCUCCACUCCUGUCAUUCCCGAGCCUGACCCGUGAAAUCCAUUCUUGUCCUGUAAAACCCAAUGGAUGCCGGAUCACGUCCGGCAUGACUCCUCUCCACUCCUGUCAUUCCCGAGCCUGACCCGUGAAAUCCAUUCUUGUCCUGUAAAACCCAAUGGAUGCCGGAUCACGUCCGGCAUGACUCCUCUCCACUCCUGUCAUUCCCGUGCUUGACACGGGAAUCCAUUCUUGUCCUGUAAAACCUCUUGGAUGCCG
#=GR NC_010831.1/874403-873967 CODON         ......................................................................................................................................................................................................................................................................................................................................................................................................................................................
#=GR NC_010831.1/874403-873967 SS_TT         ......................................................................................................<<<<<<<<<<<<<......>>>>>>>>>>>>.....................................................................................................................................................................................................................................................<<<<<<<<<<<<<.....>>>>>>>>>>>>..............................
NC_010831.1/873671-873235                    CUCUCCACUCCUGUCAUUCCCGUGCUUGACACGGGAAUCCAUUCUUGUCCUGUAAAACCUCUUGGAUGCCGGAUCACGUCCGGCAUGACUACUCUCCACUCCUGUCAUUCCCGUGCU.UGACACGGGAAUCCAUUCUUGUCCUGUAAAACCUCAUGGAUGCCGGAUCACGUCCGGCAUGACUCCUCUCCACUCCUGUCAUUCCCGUACUUGACACGGGAAUCCAGGCAAAGGAUGAACGAACCAUGAACUGCUUCGCGUGACGAAAUACCUGACAAGACUGUCUUCGGCUCUCUCCGGAAGAAUAGUAGCUGUCUGUUCAUGAAUCCUCUAUAACAGAGUGGCAUACGAACUUUGAUUUUUCAGUUAUUAAUCAUACCCUAAGUUGAGCGAUUGUUGAGCAUGCUGUAGAUGCAAGGCACAGGGGACGCCGCUGUAGU
#=GR NC_010831.1/873671-873235 CODON         ......................................................................................................................................................................................................................................................................................................................................................................................................................................................
#=GR NC_010831.1/873671-873235 SS_TT         ...........<<<<<<<<<<<<<.....>>>>>>>>>>>>.............................................................................................................................................................................................................................................................................................................................................................................................................
NC_010831.1/2131581-2132017                  GACUUCCCCCUCCUGUCAUUCCCGUGCCUGACACGGGAAUCCAUUCUUCUCCUGUAAAACCCCAUGGAUGCCGGAUCACGUCCGGCAUGACUUCCCCCCCCCUGUCAUUCCCGUGCU.UGACACGGGAAUCCAUUCUUGUCCUGUAAAACCGCAUGGAUGCCGGAUCGAGUCCGGCAUGACUCCCCCUUCCUGUCAUUCCCGUGCUUGACACGGGAAUCCACUCUUAUCCUGUAAAACCGUUUGGAUGCCGGAUCACCCCGUGAAAUAGAUGUUUUGAUUUCACAGGGCGGCAUGACUCCCCCCUCCUGUCAUUCCCGUGCUUGACACGGGAAUCCACUCUUAUCCUGUAAAACUGCAUGGAUGCCGGAUCGAGUCCGGCAUGACUCCCCCCUCCUGUCAUUCCCGUGCUUGACACGGGAAUCCAUUCUUAUCCUGUA
#=GR NC_010831.1/2131581-2132017 CODON       ..................................................................................................................................................................................................GUA.................................................................................................................................................................................................................................................
#=GR NC_010831.1/2131581-2132017 SS_TT       .............<<<<<<<................>>>>>>>......................................................................................................>>>>>>>>>>>>>>>.........<<<<<<<<<<<<<<<............................................................................................................................<<<<<<<<<<<<.....>>>>>>>>>>>>>....................................................................................................
NC_010831.1/2131999-2132435                  AAUCCAUUCUUAUCCUGUAAAACUGCAUGGAUGCCGGAUCGAGUCCGGCAUGACUUUCUGACGGGGGGCAUGCCCUUCACGUCCGGCAUGACUCCCCCCUCCUGUCAUUCCCGUGCU.UGACACGGGAAUCCAUUCUUGUCCUGUAAAACCGUUUGGAUGCCGGAUCGAGUCCGGCAUGACUCCCCCUUCCUGUCAUUCCCGUGCUUGACACGGGAAUCCACUCUUAUCCUGUAAAACUGCAUGGAUGCCGGAUCGAGUCCGGCAUGACUCCCCCUUCCUGUCAUUCCCGUGCUUGACACGGGAAUCCACUCUUAUCCUGUAAAACUGCAUGGAUGCCGGAUCGAGUCCGGCAUGACUUUCUGACGGGGGACAUGCCCUUCAAGUCCGGCAUGACUCCUCCUUCCUGUCAUUCCCGUGCCUGACACGGGAAUCCAUUG
#=GR NC_010831.1/2131999-2132435 CODON       ......................................................................................................................................................................................................................................................................................................................................................................................................................................................
#=GR NC_010831.1/2131999-2132435 SS_TT       ......................................................................................................<<<<<<<<<<<<<......>>>>>>>>>>>>.................................................................................................................................................................................................................................................................................................................
NC_010831.1/2062876-2062440                  UGGAAUCCAUACUCCCCCUCUCCUGUCAUUCCCGAGCCUGACCCGUGAAAUCUGAGCAUCUAUUUCACAAGUCUUACACGGGAAUCCAUUCUCCCCAUCUCCUGUCAUUCCCGUGCU.UGACACGGGAAUCCAUUCUUCUCCGGUAAAAACGCAUGGAUGCCGGAUCAAGUCCGGCAUGACUUUCCGGAGGGCAUGGAUGCCGGAUCGCCCCGUGAAAUCUGAGCAUCUAUUUCACAAGUCUUACACGGGAAUCCAUUCUCCCCAUCUCCUGUCAUUCCCGUGCUUGACACGGGAAUCCAUUCUUCUCCGGUAAAAACGCAUGGAUGCCGGAUCAAGUCCGGCAUGACUAUCCAGAGGGCAUGGAUGCCGGAUCACCCCGUGAAAUAGAUGUUUGGAUUUCACAGGGCGGCAUGACUUUCCGGGGGGCAUGGAUGCCG
#=GR NC_010831.1/2062876-2062440 CODON       ......................................................................................................................................................................................................................................................................................................................................................................................................................................................
#=GR NC_010831.1/2062876-2062440 SS_TT       ......................................................................................................<<<<<<<<<<<<<......>>>>>>>>>>>>.............................................................<<<<<<<<<<<<...........>>>>>>>>>>>>>................................................................................................................................................................................................................
NC_010831.1/2032819-2032383                  ACUUACACUUGUCCCACUCUCCAGUCAUUCCCGUGCUUGACCCGUGAAAUCUGAGCAUCUGUUUCACAGGUCUUACACGGGAAGUCCAUACUCCCCCUCUCCUGUCAUUCCCGUGCU.UGACACGGGAAUCCAUUCUUCUCCGGUAAAAACGCAUGGAUACCGGAUCGAGUCCGGCAUGACUAUCCGGAGGGCAUGGAUGCCGGAUCAAGUCCGGCAUGACUAUCCAGAGGGCAUGGAUACCGGAUCGAGUCCGGCAUGACUAUCCGGAGGGCAUGGAUGCCGGAUCAAGUCCGGCAUGACUAUCCAGAGGGCAUGGAUACCGGAUCGAGUCCGGCAUGACUAUCCGGAGGGCAUGGAUGCCGGAUCAAGUCCGGCAUGACUAUCCAGAGGGCAUGGAUACCGGAUCGAGUCCGGCAUGACUAUCCGGAGGGCAUGGA
#=GR NC_010831.1/2032819-2032383 CODON       ......................................................................................................................................................................................................................................................................................................................................................................................................................................................
#=GR NC_010831.1/2032819-2032383 SS_TT       ......................................................................................................<<<<<<<<<<<<<......>>>>>>>>>>>>.................................................................................................................................................................................................................................................................................................................
NC_010831.1/874128-873692                    UCUCCACUCCUGUCAUUCCCGAGCCUGACCCGUGAAAUCCAUUCUUGUCCUGUAAAACCCAAUGGAUGCCGGAUCACGUCCGGCAUGACUCCUCUCCACUCCUGUCAUUCCCGUGCU.UGACACGGGAAUCCAUUCUUGUCCUGUAAAACCUCUUGGAUGCCGGAUCACGUCCGGCAUGACUCCUCUCCACUCCUGUCAUUCCCGUGCUUGACACGGGAAUCCAUUCUUGUCCUGUAAAACCUCUUGGAUGCCGGAUCACGUCCGGCAUGACUCCUCUCCACUCCUGUCAUUCCCGAGCCUGACCCGUGAAAUCCAUUCUUGUCCUGUAAAACCUCUUGGAUGCCGGAUCACGUCCGGCAUGACUCCUCUCCACUCCUGUCAUUCCCGAGCCUGACCCGUGAAAUCCAUUCUUGUCCUGUAAAACCCAAUGGAUGCCG
#=GR NC_010831.1/874128-873692 CODON         ......................................................................................................................................................................................................................................................................................................................................................................................................................................................
#=GR NC_010831.1/874128-873692 SS_TT         ......................................................................................................<<<<<<<<<<<<<......>>>>>>>>>>>>.................................................................................................................................................................................................................................................................................................................
NC_010831.1/1524580-1525016                  UGCUUGACACGGGAAUCCAUCGUUGGGGCCAGGGUCUGCAUGGAUGCCGGAUCACCCCGUGUAAUAGUAUUACACAGGGCGGCAUGACUCCUCUCCACUCCCUGUCAUUCCCGUGCU.UGACACGGGAAUCCAUUCUUGUCCUGUAAAACCCCAUGGAUGCAGGAUCACCCCUUGUAAUAGCAGUACACAUGGCGGCAUAACUGUAUAUGGUUUUGAGCUUUUUUACCAGUUUUCACGAGGGAAUCAGGGUAUAUGAUCAGCUCACUGUAUAUUCUAUAACUUGAGGUCUCAAACUCACAUGAAUUAUUCAGCUUAAAGCAUAUCACAUGACAUUUUCCCUUGAUACUGAAAACAUUCUCACCCGGGAAGCAGCGGAAACCCGCAGCACCCUGGUUUCCAAUACCAGCUAUACCCUUGAACUCACCCUGAAAGAGCAU
#=GR NC_010831.1/1524580-1525016 CODON       .......................................................................................................................................................................................................................................................................................................................................AUG............................................................................................................
#=GR NC_010831.1/1524580-1525016 SS_TT       ......................................................................................................<<<<<<<<<<<<<......>>>>>>>>>>>>.................................................................................................................................................................................................................................................................................................................
NC_010831.1/2131873-2132309                  UGACUCCCCCCUCCUGUCAUUCCCGUGCUUGACACGGGAAUCCACUCUUAUCCUGUAAAACUGCAUGGAUGCCGGAUCGAGUCCGGCAUGACUCCCCCCUCCUGUCAUUCCCGUGCU.UGACACGGGAAUCCAUUCUUAUCCUGUAAAACUGCAUGGAUGCCGGAUCGAGUCCGGCAUGACUUUCUGACGGGGGGCAUGCCCUUCACGUCCGGCAUGACUCCCCCCUCCUGUCAUUCCCGUGCUUGACACGGGAAUCCAUUCUUGUCCUGUAAAACCGUUUGGAUGCCGGAUCGAGUCCGGCAUGACUCCCCCUUCCUGUCAUUCCCGUGCUUGACACGGGAAUCCACUCUUAUCCUGUAAAACUGCAUGGAUGCCGGAUCGAGUCCGGCAUGACUCCCCCUUCCUGUCAUUCCCGUGCUUGACACGGGAAUCCACUC
#=GR NC_010831.1/2131873-2132309 CODON       ......................................................................................................................................................................................................................................................................................................................................................................................................................................................
#=GR NC_010831.1/2131873-2132309 SS_TT       ...............<<<<<<<<<<<<.....>>>>>>>>>>>>>........................................................................................................................................................................................<<<<<<<<<<<<<.....>>>>>>>>>>>>...................................................................................................................................................................................
NC_010831.1/2368493-2368057                  ACACGGGAACCCAUCGUUGGUUUCGGGGUCUGCAUGGAUGCCUGAUCACCCCGUGUAAUAACUUGAAUAGUACACAGGGCAGCAUGACUCCUCUCCACUUCCUGUCAUUCCCGUGCU.UGACACGGGAAUCCAUUCUUGUCCUGUAAAGCCCCAUGUAUGCCACAUCAGGUCCGGCAUGACUGUAUGUGGUUUUGACCUUGCUAACCGGUUUUCAGUAGCAAAUCCGGGUACAUGAUCGGCUCUAUGAUAUUUCUACAAUUCGGGUUUUCGAACGCUCAUGAAGUAUUCGAUGUAGACGCCGGUAAACGGUUCAGCGCAUAUCCUCAUCCGGUUCGUACAACAGUGUGGACGCCUCUGUAUGCUGUUGCAGAUAUUCUGCAGCAUACCCCAGAUCAUCGGGGGUUAUGUUGUCAAUGCGGCUGAUUUUUUCUUCCAGU
#=GR NC_010831.1/2368493-2368057 CODON       .......................................................................................................................................................................................................................................................................................................................PTS............................................................................................................................
#=GR NC_010831.1/2368493-2368057 SS_TT       ......................................................................................................<<<<<<<<<<<<<......>>>>>>>>>>>>.................................................................................................................................................................................................................................................................................................................
NC_010831.1/2062709-2062273                  AGUCCGGCAUGACUUUCCGGAGGGCAUGGAUGCCGGAUCGCCCCGUGAAAUCUGAGCAUCUAUUUCACAAGUCUUACACGGGAAUCCAUUCUCCCCAUCUCCUGUCAUUCCCGUGCU.UGACACGGGAAUCCAUUCUUCUCCGGUAAAAACGCAUGGAUGCCGGAUCAAGUCCGGCAUGACUAUCCAGAGGGCAUGGAUGCCGGAUCACCCCGUGAAAUAGAUGUUUGGAUUUCACAGGGCGGCAUGACUUUCCGGGGGGCAUGGAUGCCGGAUCACCCCGUGAAAUCUGAGCAUCUAUUUCACAGGUCUUACACGGGAAUCCAUUCUUCCUCUCUCCUGUCAUUCCCGUGCUUGACACGGGAAUCUACAGUAUCUUACGUAAAACCGUAUGGAUGCCGGAUCAAGUCCGGCAUGACUUUCCGGGGGGCAUGGAUGCC
#=GR NC_010831.1/2062709-2062273 CODON       ......................................................................................................................................................................................................................................................................................................................................................................................................................................................
#=GR NC_010831.1/2062709-2062273 SS_TT       ..........................<<<<<<<<<<<<...........>>>>>>>>>>>>>........................................................................................................................................................................................................................................................................................................................................................................................
NC_010831.1/1714622-1714186                  CUCCACUCCCUGUCAUUCCCGUGCUUGACACGGGAAUCCAUCGUUGGGGCCAGGGUCUGCAUGGAUGCCGGAUCAAGUCCGGCAUGACUUCUCUUCACUCCCUGUCAUUCCCGUGCU.UGACACGGGAAUCCAUUCUUGUCCUGAAAACCCCAUGGAUACCGGAUUACCCCGUGUAAUAACAUGAAUAGUACACAGGGCGGCAUGAAAUUAUUCAGAAUAGCUGCUCUCUUCGAUAAGCGUUUCUGUACUGCUAUAGAGCUUCUCGCGAAUAACAGCUACAAUAAAUGCUGACACCGGGAUAGAAACAAAAAUACCUGGUAUGCCGAAAAAGUACCCGAAGAGGAUGAUCGACAGAAAGAGAAUAAUCGGAUUAAGGUGAACCUUUCCGCCGACUAUUUUCGGUACCAUGAACAGGAUUUCAAGCGCCUGUAUCGAGA
#=GR NC_010831.1/1714622-1714186 CODON       ................................................................................................................................................................................................................PTS...................................................................................................................................................................................................................................
#=GR NC_010831.1/1714622-1714186 SS_TT       ......................................................................................................<<<<<<<<<<<<<......>>>>>>>>>>>>.................................................................................................................................................................................................................................................................................................................
NC_010831.1/874037-873601                    CUCUCCACUCCUGUCAUUCCCGUGCUUGACACGGGAAUCCAUUCUUGUCCUGUAAAACCUCUUGGAUGCCGGAUCACGUCCGGCAUGACUCCUCUCCACUCCUGUCAUUCCCGUGCU.UGACACGGGAAUCCAUUCUUGUCCUGUAAAACCUCUUGGAUGCCGGAUCACGUCCGGCAUGACUCCUCUCCACUCCUGUCAUUCCCGAGCCUGACCCGUGAAAUCCAUUCUUGUCCUGUAAAACCUCUUGGAUGCCGGAUCACGUCCGGCAUGACUCCUCUCCACUCCUGUCAUUCCCGAGCCUGACCCGUGAAAUCCAUUCUUGUCCUGUAAAACCCAAUGGAUGCCGGAUCACGUCCGGCAUGACUCCUCUCCACUCCUGUCAUUCCCGUGCUUGACACGGGAAUCCAUUCUUGUCCUGUAAAACCUCUUGGAUGCCG
#=GR NC_010831.1/874037-873601 CODON         ......................................................................................................................................................................................................................................................................................................................................................................................................................................................
#=GR NC_010831.1/874037-873601 SS_TT         ...........<<<<<<<<<<<<<.....>>>>>>>>>>>>.................................................................................................................................................................................................................................................................................................................................................<<<<<<<<<<<<<.....>>>>>>>>>>>>..............................
NC_010831.1/910718-911154                    ACACGGGACUCCAUCGUUGGUGCCGGGGUCUGCAUGGAUGCCGGAUCACCCCGUGUAAUAAUAUGAAUAGUACACAGGGCGGCAUGACUCCUCUCCACUCCCUGUCAUUCCCGUGCU.UGACACGGGAAUCCAUUCUUGUCCUGUAAAACCUCAUGGAUGCCGGAUCACCCCGUGUAAUAACAUGAAUAGUACACAGGGCGGCAUGACUGUAUGUGGUUUUGAGCUUGUUUACCGGUUUUCAGGAGGGAAUCCGGGUACAUGAUCGGCUCAAUGUAUAUUUCUACAAUUCGGGGUUUCGAACUCUCAUGAAUUAUUCAGGCUAAAAAGUGUCAUGAGCAACCAACGUGCAAGGCGGAUGGAGCGGAGAAACCGGAGUGUACAGAGAGUACAUGAGGAUUUCGAGCACCGACCAACGCAGCAAUUUGGAUGCGCAAUAA
#=GR NC_010831.1/910718-911154 CODON         ......................................................................................................................................................................................................................................................................................................................................................................................................................................................
#=GR NC_010831.1/910718-911154 SS_TT         ......................................................................................................<<<<<<<<<<<<<......>>>>>>>>>>>>.................................................................................................................................................................................................................................................................................................................
JCVI_SCAF_1101668633095/73-507               UUGAUCCGAAGAUCUCCUGAAGGGUUCUGGUAUAAACCAGAUCCUCGGGUCAAGCCCGAGGAUGACAAUCGUACGAUGGUUGUCGCCCCGCACCCCCUAACUUGUC.GCCCCGCACU.UGAUGCGGGGU.CCAGUAUACCUAAGGGUAUGCGACAAUGGUGCUGGUUAGCUUAGUAGCUAGCUUGUAAUGUCUUAACAUCAAACACCAUCGUUCCUGACAAACUCAGACCUGGAUCCCGUGUCAAGCACGGGAUGACAAUAAGGGAGGUAUAAAAGAAUCCAGGGCUUGCUUAAUUUUUAACUUCAACGACUUUGACGGUACGGUUCUUUAACUGUAAGCCAGCUUCGCCCUUAAGCACCUUCAGAGCAUCAUUUCCAAAAACUUCUUUUCGCCAGCCCUGUAAGACUUGAAUAUCUUGUUUGCCGGCACAUAAUUGU
#=GR JCVI_SCAF_1101668633095/73-507 CODON    ..................................................................................................................................................................................................................................................................................................PTS.................................................................................................................................................
#=GR JCVI_SCAF_1101668633095/73-507 SS_TT    ....................................>>>>>>>>>>>>.......<<<<<<<<<<<<<..................................................................................................................................................................................................................................................................................................................................................................................
JCVI_SCAF_1101668590036/188-622              CACUUGGCGACGUCAUCCCCGCCUACGCGGGGAUGACGGAGGAUUUGUUCGGAAUGAAGUCAAUUGGCAUCGCUUAAGUAUUCGCGCUUCUGCCUCUCCGGCCGUC.GCCCCGCACU.UGAUGCGGGGC.CCAGAAUAAAGCCGGUUUUAAUGUUGGAGAAUGUCAGUGGCGGUUGGCCUGUGUCCCGGCUCGGUGGCCGGGACGACGUUUUCGUUUCAUCAGUAAACUUCUACUAGUAGAAAAGGCCACCUAUUCCGCAGCCUUGGCAGAUUUGCCACUUAGGAGGAAAUCAGGCACCCGGCAACCCGCCUUGCAGCAGCGGCCCGGUUGUUUGUCCGCGGCUGUGCCGUCGGUGCGUUCAAGCAGGUCGCGAUCCAUUAACUGCUGAACGAUUUCCUUCUUUUCGCCGACCGGGUAAUUGCGCCAGAUUUCGCGCU
#=GR JCVI_SCAF_1101668590036/188-622 CODON   ..........................................................................................................................................................................................................................................................PTS.........................................................................................................................................................................................
#=GR JCVI_SCAF_1101668590036/188-622 SS_TT   ...................................................................................................................................................................................<<<<<<<<<<<......>>>>>>>>>>>>......................................................................................................................................................................................................................................
soil_Contig25495/411-845                     GAUUUUCUUUGAGCACUAUAUUCACUAUGAUGCAUUGUUGCGAAAAGCAACCACAGACUUAAAGAAAGAAUAAGCUGACAAAUAGUUUUUGAAUCAGCCUUUUGUC.AUGCCGGACC.AGAUCCGGCAU.CUCGCAAUGAUAAAAGAGAUUCCGGCUCGGCGGCCGGAAUGACAAUCUUACUGUUCACGAAAGAAGUAGCUCGCAUUCAUUCAAUAAUUUCUCUUUAUUCACAGCAACGGUUCCCACUUCUUCACAAACCAGGCCCCCGGCAAUAUUGGCAACUUCCGCCAUGAGGUGUACAUUUUUUGUAACGGCAUAGACCAGCGAAGCCACAGCGAUCACGGUAUCACCGGCACCGGAAACAUCAGCAAUAUUCCGCAAAUGAGACGGGAUGAUCGAGGCCGUACCAUUUUGCUGGUAAAAAACGCCUCUUUCAG
#=GR soil_Contig25495/411-845 CODON          ......................................................................STP...............................................................................................................PTS................................................................................................................................................................................................GUA........................................................
#=GR soil_Contig25495/411-845 SS_TT          ......................................................................................................................................................................................................................................................................................................................................................................................................................................................
JCVI_SCAF_1101668610559/1065-1499            ACGGGCAGUUGUCAAGGGGAAUGGGGGUGAAUCAUUAUGUCGCCCCACACCAUCCCUUAUGUCACCCCGCACCUUCCCAUUGUCACCCCGCACUAUCCCUUAUGUC.ACCCCGCACU.CGAUGCGGGGU.CCAGCUGUAUUUCAUGAAUGUAUCAAAGUAUUUUCUGUAAAAUAUGUCUCUUUAUGAGACAAUAUGUUCCAUAUCUUUUUUGUCAUGAAUUACUACGUCUAUAUUCUUACAAACUAUAGGAAUGGAACACUAUAUGUAGGAGUUACAAAUAAUCUUGUUAGAAGAGUGGAAGAGCAUAGAAACGAGGUAUUUGAUGGUUUUACAAAGAAAUAUGGUCUCCAUAAACUCGUUUAUUACGAUGUAACAGAUGAUGUGAGUGGUGCUAUAGAUUUUGAGAAACGUUUAAAAAAGUGGAAAAGGGCAUGGAA
#=GR JCVI_SCAF_1101668610559/1065-1499 CODON .................................................................................................................................................................................................AUG..................................................................................................................................................................................................................................................
#=GR JCVI_SCAF_1101668610559/1065-1499 SS_TT .........................................................................................................................................................................................................................................<<<<<<<<<<<<<<<<..........>>>>>>>>>>>>>......................................................................................................................................................................
wf2_AHAA744_b1/564-1000                      AGCAGCCGGGCAGAGUAAAAUCGGUGCUGGCGUAUCAAUGGGUCCACCGCCGAAGUGCGCCGCUCGUCGACGUGACCACCCACCUCGAAAUCAUCCCGCAGUCGUCACCCUCGGACU.UGAUCCGAGGGCCCAAGAUGAGACGGCAAGAAGGCACAUUCGUAGCCAUAUUUUCCCGGAGUUCCCGUACCCUCGGACACUCUCAGCUUCGGCCUUGGAUCCGUCGCGGAAGUUACAUUUUUGCUGCUGAUGGCGGUGCCGCAUGGACCCUCGGGUCCACUUCCGAGGAUGAAGAAACGGGGGUGGGUUUGUACCCCGUUGAAAAACAAAAUGUCUCGCCCCGUCGCCUAACACGUGGCUCUUCCCCAAACUUUGCGCCCCCCUCAGGGCCUUUGUUUAAAAGUUUUGAACACCCCCCAACCCCAACCUGAUAAGGGCCC
#=GR wf2_AHAA744_b1/564-1000 CODON           ......................................................................................................................................................................................................................................................................................................................................................................................................................................................
#=GR wf2_AHAA744_b1/564-1000 SS_TT           ......................................................................................................................................................................................................................................................................................................................................................................................................................................................
soil_XZS98530_b1/608-174                     AAGCUUGUAAGAAAUUACUGGCGAACCAGAUCAUGGAAGGAUAUUCUGUAACGGUGGUGGAGGCUUAGUGGAUUGUUUAUCUGCUGAUUUAGUUGGUUAAAAGGUC.AUGCUGAACU.UGAUUCAGCAU.CUUUUAACAGGUUGGGAGACUCUGAAUCAAGUUCAGAGUGACGUCGUUCAAGGGUGAAAUCAGCAGAAUCUACUUCUUAAAAUAUUCCAGACUUUUCAGAAUCAACUCUGUUGAAACCGCAACAUCAAAUUGGCAUUUUCCAAUUCCAUUCAGCAGUGAAAAAUUGAUUUUUCCGGUUGUGUUCUUUUUGUCGUUUUGCAUUAACUGAAGAAUGCGUUCUGUAUUCACUUUUUCAGUGAGAUAUUUUCCAAAAUAACGUUUGCAGACAGACUCAACCUGGUUGAAUUCGGAAUCAGAAAUCAGGUUCA
#=GR soil_XZS98530_b1/608-174 CODON          .................................................................STP...................................................................................................................................PTS............................................................................................................................................................................................................................................
#=GR soil_XZS98530_b1/608-174 SS_TT          ......................................................................................................................................................................................................................................................................................................................................................................................................................................................
JCVI_SCAF_1101668115658/778-1212             UAAAGCUCGGGAUCGAUGGGCAUGGGGUGUCUCCGGUAGAUAGCUGCCGUUUAGCAAUCCAUUCCACUCGGUUCGUGUCAAUCACUUCCGAAUUACAUCGGACGUC.GCCCCGGACU.UGAUCCGGGGC.CUAUUCAUCCGGCGGCACGUCAAGAGCCGUUCGUGGAAUGGAUCCCGGAUCAAGUCCGGGAUGACGCCAGAGUUUAGGAUUGAAGAUAGUCUCAGAGCGACUUGGUGUAGACGUACUCGACCGACUGAGACGCGUCGUUGCGGUGCACGAGGCCCGGCUGGCGUUCGUAGUCCAACCGCUCGUAGAGCCGGUGCGCAUUCAAAAAGCGCGAGUCGGAAUACAGCAUCAUCAUCGACGCCUGCAGGUCAUCCUUGGCGGCACGCUCGACCAGACGGCAAAGCGUUUCGCCUACGCCACGGCGGCGCGCG
#=GR JCVI_SCAF_1101668115658/778-1212 CODON  ......................................GUA....................................................................................................................................................................................PTS......................................................................................................................................................................................................................
#=GR JCVI_SCAF_1101668115658/778-1212 SS_TT  ......................................................................................................................................................................................................................................................................................................................................................................................................................................................
wf3_AHAI20491_b2/952-516                     CGGGGCGCGGCGCAAUUAUGCGCCGGGGCCUCAAUGGCCCAGUCAGCGCUAUGGCCCGCUCCCGGCUGCGGAAUCUCAAGUUCUUGCAAUGUUCUCUCCNUUCGUCUUCCUCGGGCU.UGACCCGGGGAUCCAGAGCUGUUUGUUGUGUGGUUGGCGGACUUUAGAGAGAUCGCGCAAGCGAAGAAGUGGACCCUCGGAUCAAGUCCGAGGGUUGACGCUCACUGGCUUGCCAGUGGCGUCAAGUUCUUGAUUCGUUCUUGACUUUUAUCUUUAUCUGUGUUAGGCGUACUGCAUCACCUGUGGCCCGCAAGGAAAUAUGGUUUCGCGUUGCCGUGUGGAGUUACAGGGCGGUGAGCCGGUUGGUUUUCAGGAGAAUAACGCGCCUGAUUAUUUUAUCGGCAGUGAAAUUGCAUGUUCCUGGACCGACGCCGAGGUCA
#=GR wf3_AHAI20491_b2/952-516 CODON          ......................................................................................................................................................................................................................................................................................................................................................................................................................................................
#=GR wf3_AHAI20491_b2/952-516 SS_TT          ......................................................................................................................................................................................................................................................................................................................................................................................................................................................
wf3_AHAI1709_g1/522-86                       GAUGAUGCACUGGGUCCCCGGGACAAGCCCUGGGACGACGGGUUUGGAAGAUUUCGCGGGCUGGAAUUACACGUGCUCUUCCAAACCUCACAACACUCCCCUCGUCAUCCCCGGGCU.UGUCCCGGGGAUCCAGAAUCAGAGAAAUCUCCGGCCUUCCGCCAUUACGGAAAUCCGGUCCGCUGUUCUAACUUGCAAACACACGUUCAAAAUCCCGGAAGGUUUUGAAUUCCAGGGCCACAUCGCCCGGGGCAUCUAUGAAAAAGGUGCCCUGUUCGCCGGGCUCGCCCGCAAACCGCAUUUGCGGCUCAAUCCGAAACGCCACAUUUGCUGCGCGCAGGCGCUCAACCAGGCUGUGCCAGUCAUCCCAGGCCAGAACGACGCCAAAAUGCGGCAUUGGCACGGCCUUGUUGUCUACGGCUCCGGUGCCGCCUUCGGCC
#=GR wf3_AHAI1709_g1/522-86 CODON            .........................................................................................................................................................................................PTS.........................................................................................................................................................................................................................................................G
#=GR wf3_AHAI1709_g1/522-86 SS_TT            ......................................................................................................................................................................................................................................................................................................................................................................................................................................................
wf3_AHAI1027_g1/121-557                      AAGUCCGAGGAUGACGAUGGAGGGGUGUCGGGCAAACCGAAUCUGUGAAUGCAAUCCUCUGUCGUCAUCCACAACCCACUCCUGUCUUCCACAACCCACUUCCGUCAUCCUCGGACU.UGUUCCGAGGAUCCAGGCCUACCGCGCGAUUUCCCGUUCCUGUGAACCCAUCUGGCGCAACAUCCGCAAAAGUCCUAAUCCGGUUCCUGCUCGUCCAAAGCCUGACCAUCAGCACGCGACGCACUAUCCAUGCCCAGCGCUUCGCGUGAUCCCGAUUCAUCUGCACUUCCAUCUUCGAGUUGGGCCAGCGCAUCCUCGACUGAGCCGAGCAGCGCGUCAUAAUCAUUUCCCAGAUCGAUAUUGACCCGCGCACGCAACUCAUCGCGCAGCUCCAGCAAUUGUGCGCGCCGCGUUUCCAGCGGCUCACUGGAAUAGAGCAG
#=GR wf3_AHAI1027_g1/121-557 CODON           ................................................................................................GUA.............................................................................................PTS...................................................................................................................................................................................................................................................
#=GR wf3_AHAI1027_g1/121-557 SS_TT           ......................................................................................................................................................................................................................................................................................................................................................................................................................................................
wf2_AHAA9624_x1/307-743                      AUCAGCAAAUCGGUUGGCGAUAGCGUGGAAGUGAACACGCCCGGCGGCGGCAAGUCUUACGAGAUUUUGAAGAUCUCGUUUAAGUAAGCGGCACACUCUCAAUGUCGUCCCGGGACU.UGAUCCCGGGACCCAUCCCACACCGUUUUCUGCUGCUACAUGGAUCCCGGGAUCAAGUCCCGGGAUGACGGUCUAUUUUUAAACCUACCCCAAAGCCUCAAGCGGCACACCGGGCUGAUGCUUGCUCUGCCGGAUCGUCAGCGAGGUCCGCACGGCUGCCACAUUGGGCGCAGGCGUGAGCAACCCCGUCAGAAAACUCUGGAACGUCGAGAGGUCCGGCGCAACGCAUUUCAGAAUGAAGUCGAUCUCGCCGUUGAGCAUAUGGCACUCGCGCACCAGCGGCCAUGUGCCGACAAGCGUUUCAAACGCCUGAAGGUCGG
#=GR wf2_AHAA9624_x1/307-743 CODON           ....................................................................................STP...................................................................................................................PTS.........................................................................................................................................................................................................................................
#=GR wf2_AHAA9624_x1/307-743 SS_TT           ......................................................................................................................................................................................................................................................................................................................................................................................................................................................
wf2_Contig447/481-45                         UGGUGAAGGCGAUUCUGGGGUGAGCCCCAACAUAACGUCUGUUGCCCCGGCACAAGGCAGGAAUGACAUAUAAUUUACGGUGAAAUUCCGCCCCAAACUCGAUGUCGUCCCGUGACU.UGAUCGCGGGACCCAUGUUUUAUCCACAGGGCAAACUGUUGCGAUUAUCGCAAUAAGCUUUGAUAGGUGCGACAAUAGGAAAAUUCCAAUUGCCGCGUGGUCCCCAUGAGCUUCCCCAAGUCCUUUCUCGACGAGUUGAAGGCGCGUAUCCGCGUCUCCGAUGUCGUUGGGCGCAAGGUGAAGCUGAUCCGGCGGGGGCGCGAGUUUGUCGGCCUGUCGCCGUUCAACAAUGAAAAGUCGCCGUCUUUCACCGUCAACGACGACAAGCAGUUCUGGCAUUGCUUCUCGACAGGCGAGCACGGCGACGUCAUCAAAUUUCG
#=GR wf2_Contig447/481-45 CODON              ....................STP...............................................................................................................................................................................................................................................................................................................................................................................................................................
#=GR wf2_Contig447/481-45 SS_TT              ......................................................................................................................................................................................................................................................................................................................................................................................................................................................
wf2_AHAA10811_x1/142-576                     GGAACGUGUCGUGGAAUUAGGAGGAAGGGCAUACAAACCAAUAAGCCCAACUAGAGUAUAUAAAAUUUUCUUUUUCAUGGAUGGAAUUUAAUAAAACGUAUUCGUC.AUCCCGAACU.UGUUUCGGGAU.CUUAUGUAAAAGCUACUAAUUCAAAAUUGAUAACAGAGCUUACAACAAAAUUUGUAGAUCCUUCGGAAUGCAAACAGGCGCGCCUACUCCAAAUAAUGUAUAGCUAGUUCAUAAGUAUGUGCAUCCCUCGGAUUCAAUCGAGAACCGUCGAUUGAAUCAUCUCCCUUCAAAGGGAGAUUUUGGUAUCUAUUUCAAUUUCUCUGCUAAAAUUGGAUUCUCUUUCAUUUUACUUAGUACAUAAAAAGCCGAUUUAUGAUCCAAUCCAUCAGCAAAGAAAACAUCUUUUUCUCUAUAUCUAGUACUCAUUC
#=GR wf2_AHAA10811_x1/142-576 CODON          ...........................................................................GUA..............................................................................................................................................................................................................................................PTS.......................................................................................................................
#=GR wf2_AHAA10811_x1/142-576 SS_TT          ......................................................................................................................................................................................................................................................................................................................................................................................................................................................
ABEF01009878.1/536-970                       CCAUAGCCGGACGAACCGGCACCCGUAAUAUGCGCCUCUCCAUGCUUUUUCGCAAGGUGGAUGGGAGGCAGGGGCACAAGGGUGCGCUUGGGCACAUACGUUCGUC.GUCCUGAACU.CGAUUCAGGAC.CCAUGGGCGGCGGCUGCGCCAUUUAAAUGCAUGGAUCCCAAACCAGUUUGGGAUGACGGUUGAGAAUGUAUCGGCGUUGGCGGAUUGCACAGCCCCCGCACCCGGCUAGAAUGCGCCGGUGGGGUAGGGAGAGAGCCGCUGUCGAUUGUCCAGAAAAUCACCGAGAACGUGAUCCGGGGCAUGGCCGCCAAGGCCAGGCCCGAGAAGCGCGGGCUGCUGCUGGUGUCCUCCGGCGGGCUCGGCGAUACGAUCCUGUUCUCGCUGAUAAUCCAUCGCUUCAUCGCCCUGGUGCCCGAGGACGAGCCGGU
#=GR ABEF01009878.1/536-970 CODON            ......................................................................................................................................................................................................................AUG.............................................................................................................................................................................................................................
#=GR ABEF01009878.1/536-970 SS_TT            ......................................................................................................................................................................................................................................................................................................................................................................................................................................................
NZ_AAMP01000001.1/1202253-1202687            ACGAUUAAAGCUAUUAAAACCUUUUGGUCGGUUUAGAGUGAGUGUGGCAACGUUUCCGUUUAUGGUUUUUAGUAUGGGUUGGUCGGUCAUAUUUAUUUUUUUUGUC.AACCUGAACU.UGAUUCAGGUU.CUCUUAUUUUUCAAAUUUUGAAUAGUAUAAUGUGAUUCUGAAACGAAUUCAGAAUGACGGCGAGCUUAUAUUUUAAAGUUCUCGUUUCUAACAUAGAGAUUCCUGCCUACGCAGGAAUUAGGUUAAACAUUUAAAAUAGUCGAACGGCUCUUGGCAAUCGUCACAUUUAAACAUUGCUUUGCAAGCCGUUGAGCCAAACUGACUUACCAAAUGUGUGUUCGUACUUCCGCAGUUUGUGCAUUUUACAAUCUUGGCAUUUCCUAGUAACGCAGCUUUAUCUGCUGUGGCGUCCAUUGGUGGCGCGAUGC
#=GR NZ_AAMP01000001.1/1202253-1202687 CODON .......................................................................................GUA.............................................................................................................................................................PTS............................................................................................................................................................................................
#=GR NZ_AAMP01000001.1/1202253-1202687 SS_TT ......................................................................................................................................................................................................................................................................................................................................................................................................................................................
NZ_ABAH01000013.1/125624-125190              GUAUUAGUAACAGGUGGAAAUGGCCAAUUAGGAUCGGAACUUAGAGAGCUUGUAAAUAUUAGUAGGGAAAUUCCGGGACAAGUUGGGAAUGACAUUGUAUCUAGUC.AUCCUGAACU.UGAUUCAGGAU.CUCAUAAUAGCUUUGAGUAUAUUUUUACACAUAGCAAGUCAUUAGACAUUACCGAUCAUCAAGCAGUUGAGAGAUUUAUUAUUGAUAAUAGUAUUGGUGCUAUUAUUAAUUGUGCUGCAUACACAGCUGUUGAUAAAGCAGAGUCAGAUAUUGAAAUGGCUGAUAAGAUAAAUCAUCUAGCUGUUGUAAAUAUGGUAGAGCUUGCUAAAAAGUAUAGUAUGAAGCUUAUUCAUAUAUCUACAGAUUAUGUUUUUGAUGGUAAGAAUUAUAAACCAUAUCUUGAAACGGACAUUACUAAUCCACAAAGU
#=GR NZ_ABAH01000013.1/125624-125190 CODON   ......................................................................................................................................................................................................................................................................................................................................................................................................................................................
#=GR NZ_ABAH01000013.1/125624-125190 SS_TT   ......................................................................................................................................................................................................................................................................................................................................................................................................................................................
JCVI_SCAF_1101667020378/91-525               UGUUUGGUUCGGCGAUUGAAUGAAUUCAAUCGCUUCUGAUGUUUUGCUUGUUCGGUGUGCCCGCGGUUAAAACCAGCGGGCAAUUAAUGAAGCCAACUCUAUGGUC.AUUCCGUGCU.UGACACGGAAU.CUUUUGUUUUUAUGCUUGUAUUGCGUUUAUGGUUCAAACCAUUUCGAUUGAAUGAAUUCAAUCGUUUCUGAUGUGUCGCCUGUUUGGUGUGCCCGUGGUUAAAACCAGCGCGCAAUUAAUGAAGCCAACUCUAUGGUCAUUCCGUGCUUGACACGGAAUCUUUUGCUUUUAUGCUUGUAUUGAGUUUAUGGUUCAAACCAUUUCGAUUGAAUGAAUUCAAUCGUUUCUGAUAUUUUGCUUGUUUGGUGUGCCCGUGGUUAAAACCAACGGGCAAUUAAUGAAGCCAACUCUAUGGUCAUUACGUGCUU
#=GR JCVI_SCAF_1101667020378/91-525 CODON    ......................................................................................................................................................................................................................................................................................................................................................................................................................................................
#=GR JCVI_SCAF_1101667020378/91-525 SS_TT    ...........................................<<<<<<<<<<<<<...............>>>>>>>>>>>>...................................................................................................................................................................................................................................................................................................................................................................
JCVI_SCAF_1101668604990/728-1162             AAGACGAUGGGGCCUCUUAAAAUUGGCCUUGUAUUAAGACUCGCCGAUUAUAACAGCGAUUCUUGUAUUUUCAAGUAUUUUUCAUACAAUACGCAAAGUAUUCGUC.GUCCCGGGCU.UGACCCGGGAU.CUAGAAAUAUUACCUCUGGAUCCUGAAUCAAGUUCAGGAAGACGAUAGAAGUGCAAUUAGAGCUCAGCUGGUAGAGCGCCCGCUUGACUCGCGGGAGGCCAGGGGUUCAAGUCCCUUAUUGCACACCGAUUGUAUGAAUAUUUUAGCCAUCGAAACAAGUUGUGACGAAACGGCAUUGACGAUUUUGAGUGUUAACGAAUCUGGUAAACAACCAGUGUUUUCAGUUUUGUCGCACAUGGUGAUGUCGCAAAUUGAUAUCCAUGCCGAGUACGGCGGUGUCUUUCCUAAUCUUGCCAAACGCGAACAUG
#=GR JCVI_SCAF_1101668604990/728-1162 CODON  .....................................................................................................................................................AUG............................AUG...........................................................................STP.................................................................................................................................................................................
#=GR JCVI_SCAF_1101668604990/728-1162 SS_TT  ......................................................................................................................................................................................................................................................................................................................................................................................................................................................
JCVI_SCAF_1096627479218/960-1394             GAAGCCCGCGCCAGGACAGCUAGAUGAAAAGGCUGGCCCAAUACCGGUAAAAGAAUUCUCUAAAUUCCACGAAUAAGUGAGGAAUAGCAAAGAACCACCAAUCGUC.ACCCCGCACU.UGAUGCGGGGU.CGAUGCCUGAUACCGCGCCGACACGCGGUCACUGGAUCCCGCAUCAAGUGCGGGAUGACGAUAGACGUUAUGGGAUGACGGCUAGAGAAGGUUGGCAAGACGGAGGGGGUUUUGUGCCCUAUUCCACACUCACAAAUAUCUCAUCCAGCCCGGGCGCUUCCGGCAAAAACCCUUCCUCGACCAAGUAGCGCGUGAAGGUUUCCAGAUGACGGCGGUUGGCUUCCAGCCCGUAGGGCCAGGCAUCGCCGCUAAAAAUCUCGUUCAUCUCGUCGACCGCGUCGUGCAGCCAGGGUGUCAUCGAGACCAGC
#=GR JCVI_SCAF_1096627479218/960-1394 CODON  ........................................................................................................................................................................................................................................................PTS...........................................................................................................................................................................................
#=GR JCVI_SCAF_1096627479218/960-1394 SS_TT  ......................................................................................................................................................................................................................................................................................................................................................................................................................................................
wf2_AHAA2242_g1/251-685                      AAGAUCACAUAAUCGGAAAAGGCUUUAUUGUUUGGUAUUCACACGAUAAAGGGGUCCCAAGAUUUGAUCGGGUAUUGAAGCUGAUUAAGUAAUCUAAUAAUAGGUC.AUCCCGGACU.UGAUCCGGGAU.CUGUGUAAGACAAUUAGCUCAAUUAAAGAUUCUUACUUUUGUGUCGACACAAGUACCAAGAACUCUCGGCGAAGUUCCUUUCACACCCUACAUCCUCGAAGCGAGGGACAAUACCAAAUCCUUUGCGCCUCAGCAGGUUUUGCCCUGCUAACGCUUCAUGAACUCCAUGCCGAUGUGUUUGCUCUUCGGUUUUGGAAGGAAAGCUCUCAAUGUAAAACCAUACCACUAUUGGCAUUGAUGAGUUUUAUCAUUUUAUUAUUUGAUGAAAUGGUUAGAAAGCAACUAAUCAGUUUUUGAAAUCAACUCUA
#=GR wf2_AHAA2242_g1/251-685 CODON           .........................................................................................STP............................................................PTS...............................................................................................................................................................................................................GUA.........................................................................
#=GR wf2_AHAA2242_g1/251-685 SS_TT           ......................................................................................................................................................................................................................................................................................................................................................................................................................................................
wf2_AHAA8239_y1/46-480                       AGAUGAUCAAGANUCGGCUGAGAGGACAGAAUUUUUCACUAUUCCAGAAAUAUCGCACCUUCCCAAUAAGAGGCCACGUCAUCCCCACCCUGUAAGAGGCGCCGUC.GUUCCGGGCU.UGACCCAGAAU.CCAUUUUGCUCCUUUUUUGGGCCAUGGAGAGAAAAUGGAUCCCGGGUCAAGCCCGGGAUGACGGGGGUGGGCCCGAGACGACGGAGAUAGUGUGAUUCAAUCCAAGCCAGUCACCAGUAGAAUAAUACCCGGCCUCUUGCCCGACCAGCCACUCGCCCGCCUUCAAAGCACCCUUCGCGAAAACAUCACGAUCGAGUGCCUUAUGGGUAAUUUCUAUCACUUCAUCGGCCAGUUCAAAGCUGACCGUAUGCUCACCGAUGACCUCGCCUUCACGCACACUGGUAAAGGUCAGUUCACCUUCAUCAUCA
#=GR wf2_AHAA8239_y1/46-480 CODON            ................................................................................................................................................................................PTS...................................................................................................................................................................................................................................................................
#=GR wf2_AHAA8239_y1/46-480 SS_TT            ......................................................................................................................................................................................................................................................................................................................................................................................................................................................
wf3_AHAI18676_g2/643-1032                    GACAGGAUAUGCCGGACCUGCUCGCCAACGCGCAGCAAGCGGACCGAACGACCUUCAGGAGAUGUAUCGUUAUAUUUUGCCACAAUUAUAAAGCCUCAAAUUCGUC.AUCCUGAACU.CGGUUCAGCAU.CCAAGAAGGGCAAGCACGAACUACGUGCCCAUCCCCGCUGGAUCCCGGAUCAAGUCCGGGAUGACGAUUGCAUUAAAGAACCCGUUCUUUCUCCGUGACCUGNAAGACUUCGAGCAUAUCGCCUGGCUUGAUAUCGUUGGUAUCUUCCAGAACCCGCACACAUUCCAUGCCGGGCGCGGACUUCCUCGACAUCGUCCUUGAAACGCCGCAACGACGCGAUGGCCCUUGCCCUGAAAAUGACAUCGUCCCGGGUAAAAACGGCA.............................................
#=GR wf3_AHAI18676_g2/643-1032 CODON         ................................................................................GUA...................................................................................................................................................................................................................................................................................................................................................................
#=GR wf3_AHAI18676_g2/643-1032 SS_TT         ......................................................................................................................................................................................................................................................................................................................................................................................................................................................
wf2_AHAA6174_x1/487-802                      GCCAGCGUCGAUGGCUGCAUCGAUGGCGGCUUCGGUGGACAGGCCGCAGAUCUUGAUUUGGGUUUUUGUCAUGGGAGGGCUAAUAGCGAGGCAAGCCAUGUUCGUC.AUCCUGAACU.UGUUUCAGGAU.CCCGCGAGACUGUGUUGUGCCGGUGGAGGUCCUGAAACGAGUUCAGGAUGACGUCUCCUCAUUCAGGAUGACGUUUCUAAGUUCAGGAAGACGACUCUAUCGGAGUCGGGCCGCGCUGGUUUAAAGCGUCGCCUCGAUCGCCCGCGCUGCCGCGUUAGGGUCCUCCGCUCCGGUAAUCGGNCUGCCGNU.......................................................................................................................
#=GR wf2_AHAA6174_x1/487-802 CODON           ................................................................................................GUA...................................................................................................................................................................................................................................................................................................................................................
#=GR wf2_AHAA6174_x1/487-802 SS_TT           ......................................................................................................................................................................................................................................................................................................................................................................................................................................................
wf3_Contig7131/3120-2686                     CGCGCUGUCGGUACGAAUAAACGUCAUCCCUCCCCCUCGUCAUCCUGAACUCGUUUCAGGACCCCUCUAGGUUCACGCGCUGCCGAUGGAGGUCCAUCCCUUCGUC.AUCCUGAACU.CGUUUCAGGAU.CCCUCAAGCUUCACGCGCUGCCGAUGGAGGUCCUGAAACAAGUUCAGGAUGACGAUCCUCACUACGCACCAGCUUCACCGCUGCGGCAACAACCUCCGCCAAUCCCCCCACAGCACCACCGCCAGCGAAACCCCGAUCACCACCAGAUCCAACACCGCCUCGACCGGCGCAUAUUGCAACCCGGCGAGCGCUGACAGUCCGCCAAUCACCGCCCAGACAGUAAACAGCUUCCGCCCGCCGUCCCAGCCUUUCACCAGGCCAAUACCAGCAGCAAAGAGCAGCAUCGGCGAGAGCAUCAUCAGGAUCGG
#=GR wf3_Contig7131/3120-2686 CODON          ............................................................................................................................................................................................................PTS.......................................................................................................................................................................................................................................
#=GR wf3_Contig7131/3120-2686 SS_TT          ......................................................................................................................................................................................................................................................................................................................................................................................................................................................
NC_007794.1/1239715-1239281                  CUUGCCGCCGAAAUCCUCGAUAGCCUGGAGCAGCGCGCGCUUCGAAGGGGUUCGGCGGGUGCCGGUGUUGCGGGGAGAACUGACCGCGCCUCCUUCUCGCUGCGUC.AUCCCGAACU.UGAUUCAGGAU.CCAUUUUGCCGAUUGGGCCUCCGCCUCCGGGGAGGGAUGGACCCUGAAACGAGUUCAGGGUGACGGGGCUUGGUCUUCGGGGUGGUGAUGUUGCGUGGGUGCCCCUCCACAACCUUCGGCCGCCGCCCUCCUCGUGACGAGGAGAAACGGGUUGCCGGUGGUGCGUAAUUGGGGUUCAAGGGACUUUCGCAAAGUGGUGAUGAAAUCCACUCGAAAGAGGAUUAACUGAUGGCGACUUUCGCGGAUGGCGACGCACAGGCUCCGGCGCAGGGGUUGACUCCGGGCAAGGGGCUGGUGGUGCUGGUCGU
#=GR NC_007794.1/1239715-1239281 CODON       ......................................................................................................................................................................................................................................................................................................................................................................AUG.............................................................................
#=GR NC_007794.1/1239715-1239281 SS_TT       ......................................................................................................................................................................................................................................................................................................................................................................................................................................................
JCVI_SCAF_1101668567100/1479-1119            ..........................................................................GGUUUAUUAAAUAAUUGUUAGAUACUUUUGUC.AUCCUGAACU.UGAUUCAGGAU.CCAUCGUGUUCAAAACAAUAGAUUCCGGAUCAGGUCCGGAAUGAUAAAAAAGGAAUAUUAUCAUUUUCCAGAAUAUGACCCCCAAAAAACAAAACAUUUCAGAACUAGAGCGAGAAACCGAGGAAGUGGCUCGGGAGAUUUACGAUGACAACAACGAGCGGUUCGACCGGCCAACCAGCACACUCAUCUAUACCGUGAAGUACACCGUACUCGCCACCUUGAUUGGUGCCUUCGCAGGAGUAGUCGGAGCACUGUGGCUGCUUACUGGUGGAUCCGAGGCUCUCGGGUUGGGAGCGUUGGGUGACGUA
#=GR JCVI_SCAF_1101668567100/1479-1119 CODON ..........................................................................................................................................................................................AUG.........................................................................................................................................................................................................................................................
#=GR JCVI_SCAF_1101668567100/1479-1119 SS_TT .........................................................................................................................................................................................>>>>>>>>>>>>>>>>>>......<<<<<<<<<<<<<<<<<....................................................................................................................................................................................................................
JCVI_SCAF_1096627132434/491-925              ACAUAUGAAUUUCUAAUUAUUAUUUAAUAUUUGUUUGUCACCAAACUAUACCUUAUUUUUCAAAACUUUACAAGUGACUUUGAAAUCCACAGUGGACUUUAAAGUC.AUCCUGAACU.UGAUUCAGGAU.CCCUAAUGUCCAGAGAUACUGAAAUAAAUUCCAGAUAAUGUAUUUAAUUUAUCUUUUAUAAAAUUGAAUAACUGCCCCUAAAUUAAAGUGACUUUCAUGAGAAAUAUAAUUAGGAUUUCCUUUAAUUUUUAUAGUUUUUUUAUUCAUAUCGACUGAAAGCCAAGCAGGGAUUGAUGUAUCUUUAAUUCUUUCAUUAAGCCCUAUGAAAUUUCCCUUAUUCAAGCUUUUUUCUCUAAUAGAAAUCUGAUCUUUAUCAACAACACUAUACGAAGGGAUUGCUACUCUUUUUCCAUUUACAAGAAUGUGUC
#=GR JCVI_SCAF_1096627132434/491-925 CODON   .......GUA........................................................................................................................................................................PTS.................................................................................................................................................................................................................................................................
#=GR JCVI_SCAF_1096627132434/491-925 SS_TT   ......................................................................................................................................................................................................................................................................................................................................................................................................................................................
JCVI_SCAF_1096628043581/598-164              UNNNNNNNNNNNNNNNNNNNNNNNNNNNNNNNNNNNNNNNNNNNNNNNNNNNCGCUUUGUCUUCAGCCAAAGGGCUGUGUCCGGGAUGACGUUGAUUUAUUGUGUC.AUCCCCGGCU.UGACCGGGGAU.CCCAGAGAGGCUUGAUGUACCUAGAGCGUAAAGCUGGAGAGGUAGGGCUUGGCCUGUAGCAGGCAAAUGACGAUGGCGGUCAUAUAUCCUGAUGCGGCGAGUUCCGGUGCGCGAUGGGGCUGAUGGGAAUCCAGCCGGGUUUUCAUUUCAAACAGAAUGCGCUGAUUGCGAUCCAGAAAAACCCGACCCGGCAUGGUCGGGUCGGCCUGUUUGACCAGAUUUUUCAGGGUCCUGCGCUUGUCCGGAUUUUCCGCCGUGAAAGGCAGCUUGUUGACGAUGGCGCGCAGACUCAUCAGGUUGACCCCGUC
#=GR JCVI_SCAF_1096628043581/598-164 CODON   ......................................................................................................................................................................................................................................................................................................................................................................................................................................................
#=GR JCVI_SCAF_1096628043581/598-164 SS_TT   ......................................................................................................................................................................................................................................................................................................................................................................................................................................................
JCVI_SCAF_1101668066154/1028-1419            UUCGCCAAUACUGAACGGGACACGCAUUUCGUCGCCGAUGCCACAGCGGCUGCGCACGCGCACACGUACGAGCUAUUCAACGGUUUGAAGUAACACUCUAUCCGUC.AUCCCGCACA.UGAUGCGGGAU.CCAGUUGAGCGCAUCAGCGCGAAAUAAAGAAUUGGUUUUUUGAAGUGGAAAGAUGGACCCCAGAUCAAGUCCGGGGUGACAAGUGGCGUUAUGUCAUUUCCGUUAUCAUCCGCCGCACCGUCUCCACCCAUUCAUUGCCACGUCGGCCCAUAUCGAGGUUGUUCUGAUAGUGGUCGAAGUUUGGAAUGACUUGAUAUUCGACCGGCGUGCCCUGCGCCUCCAGGGCCUCAUGCAUCAACUUGCUGGUCGCCAUAACAUGCGGGAA...........................................
#=GR JCVI_SCAF_1101668066154/1028-1419 CODON .............................................................................................STP......................................................................................................................................................................................................................................................................................................................................................
#=GR JCVI_SCAF_1101668066154/1028-1419 SS_TT .......................................................................................................................................................................................>>>>>>>>>>>.....<<<<<<<<<<<<...................................................................................................................................................................................................................................
NC_010831.1/507836-507402                    AUGGCAUCGGACUGGCUAUCCGCGACCGUCUGCAACGCGCCGCCGAGAGGAAUGACAAAUAGAGGUCGCUACACCCACUCAGUCAUUCCGCCGCCGCCACUGAGUC.AUUCCGCACU.UGAUGCGGAAU.CCAUCCCCUGUACUAUAGAAUCGGAAAAUAAGUAAAUAUUGUUAGUAUGUCUGCCCUGCAUAUCCUGAACCCUAAAUUGAGCGACAAUCGCAAUGGGAUUCAGGAGAUACGAAUCUUUAAGCAUCUUCAUGCAAGCCCGAUGGAUUAUGGAUAGGUCUUAUAGACUUGUUUUGUAGCAUCUCUUGAAUCGAUCAACUCAGGCCUGAACAACGAAAGUGCUACAUGUAGAAAAUAUGGUUGCCGAUCGUGGUGACCUCCUGCUUUGUCCCCGCCCAGUAAGGCGCGACGUAAUCGGCAUGGUAGUAGAU
#=GR NC_010831.1/507836-507402 CODON         ...........................................................STP..........................................PT.S.....................................................................................................................................................GUA........................................................................................PTS.......................................................................................
#=GR NC_010831.1/507836-507402 SS_TT         ..............................................................................................................................................................................................................................................................................................................................................<<<<<<<<<......>>>>>>>>>................................................................................
soil_XZS49895_b1/514-80                      UUGACGGCACCGUGGAGCGAGUGUCGGAGCUGGCGGACCGCAGCGGGCUGAAGCCGGCGGUGCGGCGCUGGUUGCGGGGGAAGCCGGCGGCAUAGAUUGCUUCGUC.ACUCCGGGCC.UGACCCGGAGU.CCCGCUUAUUCUCAUCGGCGUAAAUCUCGUUCGCGAUCAGAAGAAAGAGAAGGCAGCGGGAUCCCGGCUCAAGGCCGGGAUGACGAAAAGAAGGAUGUCGCUCAGGAUUCGCCGAGGAUGGCGUAGGACGGAUCGGUGGGGCCGCGCGCGCCGCGAUAGUCGGGGCUGCGCGGUUCAAGCUCGCGGAGCUCGUCGACGUCGAUAAUAAGGAGGCGAUCGUCGAUCGCCCAAUGACCUUCGCGCCUGGACCAUUUGUCGAGAUAGCGCGCCCAGACGCGGAACAGCAUGGGCUUGCCGUCGCGGGUAUA
#=GR soil_XZS49895_b1/514-80 CODON           ............................................................................................STP........................................................................................................................................PTS....................................................................................................................................................................................GUA.....................
#=GR soil_XZS49895_b1/514-80 SS_TT           ......................................................................................................................................................................................................................................................................................................................................................................................................................................................
NZ_AANC01000002.1/392892-393326              AGGGAUAUUUGAUGGUUCCCUAAUUAUUUUGAGGCUAGUAAAUAUACUUAUUAAUAGUUAAAGGAAUAUCGAUAAUCCACUAUCUGCAAUAAUUAAUCUCUGCGUC.AUUCCGAACU.UGAUUCGGAAU.CUCACAAAGUUCUUAAAAUCAAAGGUUAUUAAGUGAGACCCUGAGUCAAGUUCAAGGUGACGACUCUUUUAUGAAACAUAACGGACAUUCAAAAGGAAUAUUCAUUUUAUGGAACUAAUAUAAACACGAAAUAAAUUUGUAAUUAGACGUGGUCAGUACGGCUAUAAUAGGUCUUGGCGUAUGCCAUAAAUUUAAGAAUUAUUUCAAUCGAUUGCGAGAUGUGUAACAAAGGUUACCAAUCCUUAAGAUAACAACCCAUAUCUUUAAAAGAUUUAAAAAUACAAAAACUAUGGCAACGCAUCAUCAAG
#=GR NZ_AANC01000002.1/392892-393326 CODON   ....................STP............................................................................................................................................................................................................................................................................................................................................................................................................AUG................
#=GR NZ_AANC01000002.1/392892-393326 SS_TT   ......................................................................................................................................................................................................................................................................................................................................................................................................................................................
JCVI_SCAF_1096626614167/1157-1591            AUCUUUUAGUUUCUAUAAUACAAUGAAGGAAGUGGAUGUUUUGGUAAAAGCUUUGGAAAGAGCUUUGGGAAUGUUGAGAUAAAUAAACUGUUCUUUUUCAACUGUC.AUUCCAAACU.UGAUUUGGAAU.CUCACAAAGAAUAUUUCGCUUAAGCUUUUUGGAACUAUAAAACAAAAGAAGGAAACGAAUGUAUGGCGCUCCUUCCAAUACUUUUCAGUAAUUUCACUCCAUAACUAUUCACUAAGCCAAUGACCUCAAUCCCAGAAAAACAUAAAGAUUUCUUCCAAUCGGUUUUCGAAAUAGUUCGGUAUAUUCCUGAAGGAAGGGUGACUAAUUAUGGAGCAAUUGCAAAAGUAUUGAGCACACCACGAUCUUCACGAAUGGUGGGAUGGGCAAUGAAUGCUUCUCAUUCGCAAAAAAAACAUGUUCCUGCACAC
#=GR JCVI_SCAF_1096626614167/1157-1591 CODON ..................................................................................STP....................................................................................................................................................................AUG..........................................................................................................................................................................................
#=GR JCVI_SCAF_1096626614167/1157-1591 SS_TT ......................................................................................................................................................................................................................................................................................................................................................................................................................................................
NZ_AAQH01000002.1/31848-32282                AUUUGGUGAAUGGUUAGGGCAUCGUCAUUCUCCGGCUUGACCGGAGGACCCAAAGAAACAAGCGUCAUUCCCGACUUGAUCGGGAAUCCAGGUAAAUAUGAACGUC.AUCCUCAGCU.UGACUGAGGAU.CCAAAAAAGAAAGCGUGAUUCCCGACUCGAUCGGGAAUCCAAACAAAACAACGUCAUUCCCGCGAAGGCGGGAAUCCAUAAAAACGAAACAAUAUGCCAAAAACAAUACUCGUAACAGGCGGAGCAGGAUACAUAGGCUCCCACACAUGUGUCGAACUACUCGAAGCCGGCUACGACGUAGUGGUGCUCGAUAACUUAAGUAAUAGCAACCCAAAAUCCCUCGACCGAGUGCAAGAGAUUACAGAUAAAACAUUACAGUUUAUUGAAGGUGACGUGCGAGACAGAGAAGUACUACAAGCUAUUUUCAA
#=GR NZ_AAQH01000002.1/31848-32282 CODON     .....................................STP.......................................................................................................................................................................................AUG....................................................................................................................................................................................................................
#=GR NZ_AAQH01000002.1/31848-32282 SS_TT     ......................................................................................................................................................................................................................................................................................................................................................................................................................................................
JCVI_SCAF_1101668135384/216-650              AAUGACGUUGAACAAGCAAUGAAGAUCAUCGCUGGAUCAGCAAGACAAAUGGGAGUUGAAAUUAAAUAAUUCAUUAUUAUAAAAUAAUUGUGGGAAAACCAGUGUC.AUUCUGAACU.UGAUUCAGAAU.CUAUCUAUGCAUCAGACCCUGAAAUAAAUUCAGGGUGACACAGUUUAUUUGCACCACGAAAAAAUUAUGUCAAAAGAAAAAACACCAGAAAUUGAAUAUGACAAAAUGAAAGUAUAUUCAAUCAAAGAAGGAAUCGAGCUUGUGAAACAAAUAUCAAAAGAAAAAUUUGACGCUUCAGUGGAAGCUCAUUUUAGACUUGGAAUUGAUCCAAGAAAAGGAGACCAACAAAUCAGAACAGCUGUUAGUUUACCACAUGGAACAGGAAAAAGUAUCAAAAUUGCUGCUUUUGUAAGUGAUGAUAAAAUCGA
#=GR JCVI_SCAF_1101668135384/216-650 CODON   .....................................................................STP.....................................................................................AUG......................................................................................................................................................................................................................................................................................
#=GR JCVI_SCAF_1101668135384/216-650 SS_TT   ......................................................................................................................................................................................................................................................................................................................................................................................................................................................
JCVI_SCAF_1096627950213/1288-1722            UCUAUCCGUUCCGAUGCCUAGAUCCUGAACUAAAUUCAGGAUGACCACGAACCCGGAUGCAGUUCAUCCCAACCCCCAAAACGUCAUUCUGAACCCCAACAACGUC.AUUCUGAACU.UGAUUCAGAAU.CUAUCCGCACGAACUCUAGAUCCUGAACUAAAUUCAGGAUGACCACGGACCCGGCCGCAGUCACCCUAAACCCCAACAAUGUCAUCCAAACCCCAAAGCCGUCAUAUAAAGGGACUAGUACCCCCUCAUCUCUAUCUGAGGUAUCUUGAAACGAGGUGAGGUCGAUGCGAACCGUCAAUGGCUUCGAGCCCCGCAGGAUGCUUCGUCGACCUCAUCUCAUCUCAGGAUACCUCCACGAGCUCCGUUAUUGGGUCGGGCUUCGAGCUUCAUUAACCAAUAUGAUAGGGACGGGAGUACUGAUCCUGACU
#=GR JCVI_SCAF_1096627950213/1288-1722 CODON ......................................................................................................................................................................................................................................................................................................................................................................................................................................................
#=GR JCVI_SCAF_1096627950213/1288-1722 SS_TT ......................................................................................................................................................................................................................................................................................................................................................................................................................................................
JCVI_SCAF_1096627621690/944-510              CAUUUAGUCAUGACCCAAGGUAGCAAAUUAAUCCGACCUGUCUUUCUCAUUGUUGUCUUCGUAAUGCUCUUGAAACUAAUUUUCACUUAAGCUCCACGUUCGUGUC.AUUCUGAACU.UGAUUCAGAAU.CCACCCGAAGGGAAGCCUGCAACGCACGCUUGUACUACGUAUGGAUCCUGAAUCAAGUUCAGAAGACACGAACGNNNNNNNNNNNNNNNNNNNNNNNNNNNNNNNNNNNNNNNNNNNNNNNNNNNAGGUCCCAAACAAAAAAGAGGCGCUAGAAAAAACUAACGCCUCGGUCCCCCAAUUGGCUAGUGUGUCGAUUACAUCCCACCUUAACUAACACACUAGCUCCCCCUUUGAGAUCGACAGUAGUUUCUAUUUUUAAAUUAAAACUGGAAACUAUUGUCGACCAAGUGGUAAUCAAAAGUAUGGAC
#=GR JCVI_SCAF_1096627621690/944-510 CODON   .......................................................................................STP............................................................................................................................................................................................................................................................................................................................................................
#=GR JCVI_SCAF_1096627621690/944-510 SS_TT   ......................................................................................................................................................................................................................................................................................................................................................................................................................................................
JCVI_SCAF_1101668553963/1024-590             GCAGUCCACCAACCGGGAUCUACAAAAUUAAUAAUUUCUCUUCCGCAUCUUUGACAAUAUCUUGGCUCUGGCGGUUCUUGCAUCACCGUCUCUCCUUUCUAAUGUC.AUCCCGGAUU.UAGUCCGGGAU.CCAGCCAUUCAAACUUUCUAAUGUCAUCCCGGAUUUAGUCCGGGAUCCAGCCAUUCAAACUUUCUAAUGUCAUCCCGGAUUUAGUCCGGGAUCCAGCCAUUCAAACUUUCUAAUGUCAUCCCGGAUUUAGUCCGGGAUCCAGCCAUUCAAAUUUCUUCUACAUUAAUUAUAUAAAAAAACAUAUGUUUUUACAUAUAUUUAAACUUAAGUUUAAAUUUAAACUUGCAAUAAAAAUAGAACCACUUCCCAAGUUAAUUGACACACCCCCAAUCCUGUCCACACGGCAUCACACCUAUACACCAGUGUUA
#=GR JCVI_SCAF_1101668553963/1024-590 CODON  ......................................................................................................................................................................................................................................................................................................................................................................................................................................................
#=GR JCVI_SCAF_1101668553963/1024-590 SS_TT  ..........................................................................................................................................................................................................<<<<<<<.....>>>>>>>.........................................................................................................................................................................................................................
JCVI_SCAF_1101668553963/978-544              AUCUUUGACAAUAUCUUGGCUCUGGCGGUUCUUGCAUCACCGUCUCUCCUUUCUAAUGUCAUCCCGGAUUUAGUCCGGGAUCCAGCCAUUCAAACUUUCUAAUGUC.AUCCCGGAUU.UAGUCCGGGAU.CCAGCCAUUCAAACUUUCUAAUGUCAUCCCGGAUUUAGUCCGGGAUCCAGCCAUUCAAACUUUCUAAUGUCAUCCCGGAUUUAGUCCGGGAUCCAGCCAUUCAAAUUUCUUCUACAUUAAUUAUAUAAAAAAACAUAUGUUUUUACAUAUAUUUAAACUUAAGUUUAAAUUUAAACUUGCAAUAAAAAUAGAACCACUUCCCAAGUUAAUUGACACACCCCCAAUCCUGUCCACACGGCAUCACACCUAUACACCAGUGUUAAGUAAGUUGCCAUCACUUACUUGUUGAACUUAGUUUGAAUCGGCCG
#=GR JCVI_SCAF_1101668553963/978-544 CODON   ......................................................................................................................................................................................................................................................................................................................................................................................................................................................
#=GR JCVI_SCAF_1101668553963/978-544 SS_TT   ............................................................................................................................................................<<<<<<<.....>>>>>>>.......................................................................................................................................................................................................................................................................
JCVI_SCAF_1101668553963/932-498              UCCUUUCUAAUGUCAUCCCGGAUUUAGUCCGGGAUCCAGCCAUUCAAACUUUCUAAUGUCAUCCCGGAUUUAGUCCGGGAUCCAGCCAUUCAAACUUUCUAAUGUC.AUCCCGGAUU.UAGUCCGGGAU.CCAGCCAUUCAAACUUUCUAAUGUCAUCCCGGAUUUAGUCCGGGAUCCAGCCAUUCAAAUUUCUUCUACAUUAAUUAUAUAAAAAAACAUAUGUUUUUACAUAUAUUUAAACUUAAGUUUAAAUUUAAACUUGCAAUAAAAAUAGAACCACUUCCCAAGUUAAUUGACACACCCCCAAUCCUGUCCACACGGCAUCACACCUAUACACCAGUGUUAAGUAAGUUGCCAUCACUUACUUGUUGAACUUAGUUUGAAUCGGCCGUUUAAUCGCAAAGACGCAUAACAAAGCUGGGCGAUCGCCAGCUUUG
#=GR JCVI_SCAF_1101668553963/932-498 CODON   ......................................................................................................................................................................................................................................................................................................................................................................................................................................................
#=GR JCVI_SCAF_1101668553963/932-498 SS_TT   ............................................................................................................<<<<<<<......>>>>>>>......................................................................................................................................................................................................................................................................................................................
JCVI_SCAF_1101668553963/886-452              AACUUUCUAAUGUCAUCCCGGAUUUAGUCCGGGAUCCAGCCAUUCAAACUUUCUAAUGUCAUCCCGGAUUUAGUCCGGGAUCCAGCCAUUCAAACUUUCUAAUGUC.AUCCCGGAUU.UAGUCCGGGAU.CCAGCCAUUCAAAUUUCUUCUACAUUAAUUAUAUAAAAAAACAUAUGUUUUUACAUAUAUUUAAACUUAAGUUUAAAUUUAAACUUGCAAUAAAAAUAGAACCACUUCCCAAGUUAAUUGACACACCCCCAAUCCUGUCCACACGGCAUCACACCUAUACACCAGUGUUAAGUAAGUUGCCAUCACUUACUUGUUGAACUUAGUUUGAAUCGGCCGUUUAAUCGCAAAGACGCAUAACAAAGCUGGGCGAUCGCCAGCUUUGUUAUGCAACAAGAGUGAAUAAAAAAAGUUUAACGCCGCUUCUUGAG
#=GR JCVI_SCAF_1101668553963/886-452 CODON   ......................................................................................................................................................................................................................................................................................................................................................................................................................................................
#=GR JCVI_SCAF_1101668553963/886-452 SS_TT   .............................................................<<<<<<<.....>>>>>>>......................................................................................................................................................................................................................................................................................................................................................................
NC_008048.1/3118417-3117983                  CGCUCGACGACGGCGAUUAUCGCGGCCGCAUUCCGGUGACGGUCGAGUAUCAAUAGGUCAGGCGGCUUUGGGGUGGGGAACCGACGUCUAUUUGUCCAGCGUCGUC.AUCGCGGACU.UGAUCCGCGAU.UCACUGCGGCGCUGAAGUCAUGAACCCCGGAUCAGGUCCGGGGUGACGGUGAAAGCGGCGACCGAAACCGGUCAAUGGAGCAACCUCCCUGCUCAAUCGUCGGCGAGCAGCGCCAGUUUCACGCGCGCGGUGCCGCUGCGGUGCAGACCGAUUUCGCGCGCGGCGGCGUGGCUGACGUCGAUCACCCGGCCAUGGGCAAAGGGUCCGCGGUCGUUGAUCCGCACGACGACGCUGUCGCCGGUGGCGACAUUGGUGACGCGCACCAUCGAGCCGAAGGGCAAGGUGCGGUGCGCCGCGGUGAGCUGGCC
#=GR NC_008048.1/3118417-3117983 CODON       .....................................................STP......................................................................................................................................................................PTS.....................................................................................................................................................................................................................
#=GR NC_008048.1/3118417-3117983 SS_TT       ......................................................................................................................................................................................................................................................................................................................................................................................................................................................
NZ_AAPD01000004.1/129100-129534              AACUCAUUAAGAUACUGGUGAUACGUCACACCAUCAUCUCUCAAGACAUUACAUAGGUUCCAUAAUUUAUUAGCAAUUUCAUCUGCACUCAUAUCUUUCCUUUGUC.AUGCUGAACU.UGAUUCAGCAU.CUUGAUUGUUUUAUCUAUUGUUGUGUUCUCGCUUUCUUUUUGUCUCGCUUUCGCGAAAGCGUAAUUAAAUCAAAGUAGUGGUUCACAAUAUUGUUUGUUCACUACACGAUCUCUCAGUUUCUGUUUAUCAUUAAAGUUUCUAGUAAUAUUGCGUACAAUAUCGCUAUAAUUAUCACUUCCAUCCUUUUUUAGAUGAUAAUAAGGUUUAAUAGAAACGCAGUUAUCAUGUUCAAAUAAGGUGUUGAGUAAAGUCCUGUCUGAAUUACCACAAGAAUGCCCCAUAAUUACCACCUGAUAUUGAUCACUAU
#=GR NZ_AAPD01000004.1/129100-129534 CODON   .........................................................................................GUA...........................................................................................................PTS............................................................................................................................................................................................................................................
#=GR NZ_AAPD01000004.1/129100-129534 SS_TT   ......................................................................................................................................................................................................................................................................................................................................................................................................................................................
NZ_AAQH01000002.1/51611-51177                UGAUCCGCGCUCUGUGGUAUGGGACGAAGCAGAAAACCGCCUGCACGCACAAAAAGCCCUGAUGGAAUUUUUGCUUAGUGCUUAGUGUUGAGUGUCCCAAAUCGUC.AUUCCCGACU.UGAUCGGGAAU.CUACAACCCGCCAUCCUCACAACUUGAUUGAGGAUCCACUAUUCGGUUUGAAAUCAAUUGGAUGGAUUCUCAGUCGAGCUGAGAAUGACGAGCCCCCGAUAUUCUCCGGCGUCGCAAAGCGACAGACCGGAGAAUCCAUCACUAAACACUCGAAACUCAAUAUUUAAAACUAAAAACGGUGGAUGCAAACAUCCCUCAACUGCGAUAAAAUGCGUGACGACUAAACUCUUAAUUUCAUUAAGGAUGUGGCCUUGGACCUCAAACUAUCUAACCGUGUUCAAAGCAUUAAACCUUCACCCACUCUUGCC
#=GR NZ_AAQH01000002.1/51611-51177 CODON     ..................................................................................STP........................................................................................................................................................................................................................................................................................................AUG......................................................
#=GR NZ_AAQH01000002.1/51611-51177 SS_TT     ......................................................................................................................................................................................................................................................................................................................................................................................................................................................
JCVI_SCAF_1101668528582/372-806              UUAAAUUAAUAUAAACCUAGUCAAGAACCUUUAAUAAACUCGAAUCGGCACCUACUAGACAAUCUAAAUCGCCACCUACUGUCCGAUAUGAACAUCCAAAAACGUC.ACCCUGAACU.UGAUUCAGGGU.CUUUCUCUGGCAUGCUCAACACAUUGCAUUAAACUCUCUUUAACGAACCGUUUUGUUCCGCUGGGGAGAGAUCCUGAAUCGAGUUCAGGAUGACAAAACCGCACAUUUAAAAAGGGGAGUACUAUAUCAUUAUUUAAAUCAUGAUAAAUGCUAUUUUUAAUUACUAUUAUUUUUUUACCCGGACACUAGUGACAUAAGCUCUAGCAUAGAUUUGGAUCAAUUAAUUAAAUUAGGUCUAAAAAACAGCAAAAUCCAUUUUAAAUAGGGCUUAAGCAAAGCCUUCAUCCCCUCAAAAACUAAAUCAGGUU
#=GR JCVI_SCAF_1101668528582/372-806 CODON   ..........................................................................................................................................................................................................................................................................................................................................................PTS.........................................................................................
#=GR JCVI_SCAF_1101668528582/372-806 SS_TT   ............................................................................................................<<<<<<<......>>>>>>>......................................................................................................................................................................................................................................................................................................................
NC_007794.1/3277500-3277934                  GGACGAGACGCCGGUGGUCGAGCCGGAUCAGGCGGAACCGCAAAGCCCGCAGGAAGUGCCAAUGCCGCCGGACUGAUUCGGCGACCUUGCCUAUCAGGGCAACGUC.ACCCUGAACU.UGUUUCAGGGU.CCAACUUUCAACCCACCCUGUGGUUCGUGGGGAGAGAUGGAUCCUGAAACAAGUUCAGGAUGACGGCGUUGUGGUUUCGACGAACCGAUCUCUCAGGCAACCAGCCGUCCGAGCCAGGCCAGAAGCCCCAAAUCGGCCUUCCGCUGCCGCAUAUUCGCGGUGCCCCGAUCAUCGCUUGCACACUCCAGGCAAUAAGCCUUGAUCCCGCCGCCUUCGAUCAGCCGCAGCAGGUCCGCCUGCAUGCGCGCGACAAGGCCCUGCUGCUGCGCUGCCAGCGCGCCUGCAAGAUCGUGCGCUCUUGCCUCGGG
#=GR NC_007794.1/3277500-3277934 CODON       ..............................................................................................................................................................................................................................PTS.....................................................................................................................................................................................................................
#=GR NC_007794.1/3277500-3277934 SS_TT       .......................................................................................................<<<.<<<<<<<........>>>>>>>.>>>>>...............................................................................................................................................................................................................................................................................................................
wf3_AHAI13901_x1/773-339                     AAAUUCGUCGAGCGUUUUCGGGCGCAGGGCAGCGUCGAUGUCUUCCGGCUGGCGCUGCGGCGUAAGAUGCGGAUUGUCAGUAACGGCCAAUACCCCUGAAUGCGUC.ACCCUGAACU.UGUUUCAGGGU.CCAUGGUGCGUCCAUAUACCGCCCGUGCGACAAACGAAACAACCCUGCGUCUACAUACUCGCCAGCCAGCCCUACGGCACGUUGUACAUCGGCGUAACAUCGAACCUGAUCCAGCGCCUUUACCAGCAUCGCAACAAACUGACGCCCGGAUAUACCUCCAAAUAUGCGGUGUAUCGCCUUGUCCGAUUUGAGAUGUUCGACGACAUGAACAGCGCGAUCACGCGAGAGAAACAACUGAAAAACUGGCAUCGCCAAUGGAAAAUUAAUCUGAUCGAAUCGGAAAACCCGCAAUGGGUCGAUCUGGCGGU
#=GR wf3_AHAI13901_x1/773-339 CODON          .........................................................................................................G.UA.............................................AUG.........................................................................................................................................................................................................................................................................................
#=GR wf3_AHAI13901_x1/773-339 SS_TT          ......................................................................................................................................................................................................................................................................................................................................................................................................................................................
wf3_AHAI13901_x1/101-535                     AUCAAGGCAACGAUUUCAGCUUCUCGCCUAGUAUGUUCUGUGCAAACUGUGGGAACGAUAAUGACCGACCUUGAUCGCCUCCAAUUCCCAGAACAUACACCUCGUC.ACCCUGAACU.UGUUUCAGGGU.CCAUUUCUCCACGCUCGCAGGCUUUGAUUAGGGCGGGAUGGAUGCUGAAACGAGUUCAGCAUGACGGUGGUUGUAUGCUAUCAGUCGCCUAUCGGGGGCAGACCGAGAUUUACCGCCAGAUCGACCCAUUGCGGGUUUUCCGAUUCGAUCAGAUUAAUUUUCCAUUGGCGAUGCCAGUUUUUCAGUUGUUUCUCUCGCGUGAUCGCGCUGUUCAUGUCGUCGAACAUCUCAAAUCGGACAAGGCGAUACACCGCAUAUUUGGAGGUAUAUCCGGGCGUCAGUUUGUUGCGAUGCUGGUAAAGGCGCUG
#=GR wf3_AHAI13901_x1/101-535 CODON          ..................................................................................................................................................................................................................PTS.................................................................................................................................................................................................................................
#=GR wf3_AHAI13901_x1/101-535 SS_TT          ......................................................................................................................................................................................................................................................................................................................................................................................................................................................
NC_007794.1/3481036-3481470                  GUAGUCGCGCGGUUCGGUCAUGACCGGCGGGCACUAGAGCAAUUGCGCGCAUUGGGGAAGUGGGGCGCUGGCAGGGCGGCGAAGCCUCCCAACCAAACACAUCGUC.ACCCUGAACU.UGUUUCAGGGU.CCAUCUCUCCACCCGCGCGGACAGCGUUUGCUGCUCCAUGGAUGCUGAAACAAGUUCAGCAUGACGUUCCCAAGAACGAGAGUGCAGUCAGGCCAGCAGCCGCCGCGCCUCGUCGCAAUCGCGCUCCAUUUGCGCCACCAGCGCAUCCAGGCCAUCGAACUUCGCCUCGGGCCGCAGGAAAUGGUGGAAUGCUACCUCGAUCUCCUGGCCGUAGAGAUCACCCGAGAAAUCGAAGAAGUGCGGUUCGAGCAAUUCCUUGGGCGGAUCGAAGGUGGGGCGGAUGCCGAUGUUGGCUGCACCCUUGACCA
#=GR NC_007794.1/3481036-3481470 CODON       ..................GUA....................................................................................................................................................................................................PTS..........................................................................................................................................................................................................................
#=GR NC_007794.1/3481036-3481470 SS_TT       ......................................................................................................................................................................................................................................................................................................................................................................................................................................................
NC_007794.1/2437958-2437524                  AUGGCCGAUCCAGGGCCUGAUCCGCCAUUUCCGCCCUGAGAUCGAGCGCCGGAUCGCCGAGAACGCUCGGGAGGCAGCGGAGUGACGACCAUCGCCCUUCAUCGUC.ACCCUGAACU.UGUUUCAGGGU.CCAUCUCUCGUCCCGCACCGUCCGUGUUCGUUGCGGGAUGGAUGCUGAAACAAGUUCAGCAUGACGGAGUGUUUCAUGCCUAAGGUUAAGGUAGACGGCGUAGAACUCGAAGUUCCGGCAGGCGCCACCGUCCUGCAGGCGUGCGAGCUGGCCGGCAAGGAAAUCCCGCGCUUCUGCUAUCACGAACGGCUGAGCAUUGCCGGCAAUUGCCGCAUGUGCCUGGUCGAAGUGAAGCCCGGACCGCCGAAGCCGCAGGCUUCCUGCGCGCUCCCGGCGACCGAGGGCCAGGAAAUCCGCACGGACUCCGA
#=GR NC_007794.1/2437958-2437524 CODON       ..................................................................................STP........................................................................................................................AUG......................................................................................................................................................................................................................................
#=GR NC_007794.1/2437958-2437524 SS_TT       ......................................................................................................................................................................................................................................................................................................................................................................................................................................................
NC_007794.1/910781-910347                    GCGCGUUGAGCGCCUGCGGGCGGUUCAGAGUGAUGAGGGUGACAGCACCCUUCUGUUCGACGAGGAUGGUUUCGUACUCGGCCAUUGAUGCCUCCUGCAAUUCGUC.ACCCUGAACU.UGUUUCAGGGU.CCAUGUUUCAAUUCGGAGCAUCGCGCGUGGGGCACGAUGGAUGCUGAAACGAGUUCAGCAUGACGCUGCUCUUAAAGUGGCUGCCAUUCCUCCGCAGGCGGAAGCGGCGCGAAAAUCUGGUCGAGGAGGUCGUCGGUAACGCCUUCCGCCGUCUCAGGCGACCACUUCGGAGCGUGGUCCUUGUCGACGAUGACCGCGCGCACGCCCUCGGCAAAGUCGGGCAGGACGAGCACGCGCGAACCGACCCGAUACUCCAUCGCCAUGUUGGCGGCGAAAUCGGGCAGGGUCAGGCUCGUGGCGAGCUGGCG
#=GR NC_007794.1/910781-910347 CODON         ..................................................................................GUA....................................................................................................................PTS..........................................................................................................................................................................................................................................
#=GR NC_007794.1/910781-910347 SS_TT         ......................................................................................................................................................................................................................................................................................................................................................................................................................................................
wf3_AHAI10348_x1/699-265                     ACCACCGUUCGUCCUGAGCCUGUCGAAGGACAGCCUGUGCGCUCGCCAUUCAUACUUCGACAAGCUCAGCACGAACGGCUCAGGCUCGACACAUCUUCACCUCGUC.ACCCUGAACU.UGUUUCAGGGU.CCAGAGCGGCAAGCGCAGAAAUACGGGGCGGCUCUCCCUGGAUGCUGAAUCAAAUUCAGCAUGACGAAUGUUUUUCGGAGACUAUCCAUGCCUAAAGUCACCGUAGAUGGCAUCGAAAUUGAAGUACCGCAGGGCGCGACCGUGCUGCAGGCUGCUGAGCUUGCGGGCAAGGAAAUCCCGCGUUUCUGCUACCACGAACGGCUGAGCAUCGCCGGCAAUUGCCGCAUGUGUCUGGUUGAAGUGAAGCCGGGACCGCCGAAGCCGCAGGCGAGCUGUGCCUUGCCGGCUGCCGAAGGUCAGGAAAUCCG
#=GR wf3_AHAI10348_x1/699-265 CODON          .........................................................................................................................................................................................................................AUG..........................................................................................................................................................................................................................
#=GR wf3_AHAI10348_x1/699-265 SS_TT          ......................................................................................................................................................................................................................................................................................................................................................................................................................................................
JCVI_SCAF_1096627925836/319-1                UGAGACAACCCCGUUUUUUGUCAUCUCACUUCUUUCUAUAAGUACCGUGUUGGCGUUGGCAGGGGCAUUAGUUGGCAAUUUCUGGAAAAAUAACCCAGUCCUUGUC.AUCCUCAGCU.UGACUGAGGAU.CCAUACUAAGCGGGAAAGGUGUGGUGUAAGGAAAGGCUCUCUUCUGCUGCCUCUGACGGUAAGCAUGGGUAUCCUAACGUUAGUGUCCAUUCAGGGUGGAUCCUCGCCUCCGCGAGGAUGACAAAAAACAGGGCGACAUUUGGGGGCUUAGGAACAAUUUAUUAGUGAAUGGUGCCCGGGACUGGACUUGAA....................................................................................................................
#=GR JCVI_SCAF_1096627925836/319-1 CODON     ......................................................................................................................................................................................................................................................................................................................................................................................................................................................
#=GR JCVI_SCAF_1096627925836/319-1 SS_TT     ......................................................................................................................................................................................................................................................................................................................................................................................................................................................
wf1_AGZO18857_g2/662-228                     GGAUUAUUAGAGGUUCCCUUUAGCCCCCAGGUUCAUCCUGGGGGUUCGAACUCAUUCCAUAAUCUUUACAAUAUAUACCGCAGCUGAAAAUUCACACAUAGAUGUC.AUUCCCAGCU.UGACUGGGAAU.CCAGACAAUCAAGAACAGAAAACCCCUUUUGUGCUCUCUCGUGUUCUUUUGCGGUGAAUCCUUCAAGUAAACUACGAUAACAUAGACAGGUAGGAUGGGCUGAUAAUAUGAUUCCUGCCCCACGCAUUAAACAAUUCCAAACGCAAUGUAUCGCUGGCAUCUUGCCGGCAGAUCACUAACCAAUGAUCAGAAAAAGUCAUCUGUAAAAACGCAAAACAUAUACAUGUUGAUCUAAACUUCACAGCUUGGAAUAAUCGGAAUCCUCGCUCUGCUUUUCUCUCCUCGAAAUCACCACUGCAAGCAAUACC
#=GR wf1_AGZO18857_g2/662-228 CODON          ................................................................................................................................................................................................................................................................................................................................................................................PTS...................................................................
#=GR wf1_AGZO18857_g2/662-228 SS_TT          ......................................................................................................................................................................................................................................................................................................................................................................................................................................................
NZ_AAQH01000010.1/69262-68828                AGAAGGCGUGCGUUCUUUCUUAGAACGUCGCGAAGCGAAAUUUGUUGGGGAAUGAAAUGAGUUGUGAGUUGUGAGUUGUGAGUUGUGAGUUGUGAGUAAUAGCGUC.ACCCUCAGCU.UGACUGAGGGU.CCAUUUAUCGCUUAACGAAACGGCUUAAUGGAUUCCCAAUCAAGUUGGGAAUGACGAUAUUGUUUGACUUUAACAAUCAAACUCCAAUCAUUCACAACUCACAACUCAACAAAUAGAGCGCUUGGUUUAAACGACUUAAACCUCGUUGUUUAAAAUUCGGUUCGUCUUCUAAAAUAUCCCGUUCAUGUAUGACUGCCACCUUAAAAUCAUCGGCAUAGUGAUUGUUUAUCUCUUCCGCCAUUACACUAAACGGAGGGCCAUCCAUUUCGUUCUGAUCGUAAUCUAAUGUGAUCAAACACUGCGCUGCU
#=GR NZ_AAQH01000010.1/69262-68828 CODON     ....................................................STP......................................................................................................................................................................PTS......................................................................................................................................................................................................................
#=GR NZ_AAQH01000010.1/69262-68828 SS_TT     ......................................................................................................................................................................................................................................................................................................................................................................................................................................................
NZ_AAQH01000012.1/33767-33333                UCAGCUUGACUGACCCUUCGUCAUCCUCCGUCGGGAGCACACGAAAACCUGAUCGGAGGAUCCACUUAAAUAGUGUUGAAUGUUGAGUUGCUAAUGACGAACCGUC.ACCCUCAACU.UGAUUGAGGGU.CCAUCUAAUUCAAUCGAGGUUAACGCAAUACCAAUAAUGGAAUCUUGCUGCUGGCAAUCAUCUUUGAGGUAUUGCUACCCACAAAGAAUUCACGCAAGCGUGUAUGGCCAUAGGCACCCAUGACCAUUAAUUCGAUCUUAUGGUUUUGCUUAAACGCAUCCAGUGCAUCAAGCACAUCACCAUUAAGCAAGUGACCUUCAAUAUCCAGUCCGUUUUGCUUUAAGGUAUCCACAGCGUUAUCCAGUGUGGCUUGUUCUUUAUCAGAACCUACCAUGACGAUGUGGCCUUUGAUGCCUUUUAACAAAGGA
#=GR NZ_AAQH01000012.1/33767-33333 CODON     .....................................................................................................................................................PTS..............................................................................................................................................................................................................................................................................................
#=GR NZ_AAQH01000012.1/33767-33333 SS_TT     ......................................................................................................................................................................................................................................................................................................................................................................................................................................................
NZ_AAQH01000002.1/60612-60178                UCAGAAAAUGCGAAAGCCCGUGCUGAUAAGGCUCAUGAUGAGCUUGAUCGAGAGAUGGAAUAAUUGGUGAGUGUUGAAUGUUGAAUGUUGAGUGUUCAAUAUCGUC.AUUCUCAGCU.UGACUGAGAAU.CCACUUCAAUAGUUUUGAAUGUUGAGUUAUGAGUUGUGAAUAAUGGAUUCUCCGGUCUGUCGCUUCGCGACGCCGGAGAAUGACGAAAAACUCACAACUCACAACUCACAACUCACAACUCACAACUCACAACUCACAACUCACAACUCAACACUAAACACUAAACACUAAACACUCAACACUAAACACUAAACACUCAACACUAAACACUCAACACUAAACACUCAACACUAAACACUAAACACUAAACACUAUUUGGCCAUUAGCUCUUCUAAAGCUGGAUGAGUUGCUUCAUAAGCUUUUGUGCA
#=GR NZ_AAQH01000002.1/60612-60178 CODON     ............................................................STP..............................................................................................................................................................................................................................................................................................................................PTS......................................................
#=GR NZ_AAQH01000002.1/60612-60178 SS_TT     ................................................................<<<<<<<<<<<<<<<<<<........>>>>>>>>>>>>>>>>.>..........................................................................................................................................................................................................................................................................................................................................
NZ_AAQH01000012.1/22820-23254                AUGACAACGUCGGCAGUCAUUCUCAGCUUGACUGAGAAUCCACCUAAUUGAUUUCAAACUGGAAAAUGGAUACGCGAUCAAGUCGGGUAUGACAACGUCGGAAGUC.AUUCUCAGCU.UGACUGAGAAU.CCAUCUAAUUGAUUUCAAACUGGAAGAUAGAUACCCGAUCAAGUCAGGCAUGACGUAUUUUCUAAAUCAGAGUUUAAAACAAAAAAACCCGGAAGAAGCCGGGUUUUUUAGUCGAAAUCCGAUUAAAGAUUAGCGACGACCAGCACGACGCAAAGCAGCUGGAGUGUAGUCUUUUUCUUCACGAGUGAAACCGAAGUCAUAAGAAUCCGUUUCUUCGUUAUCCAAGCCAAGCGCUAGGUAACGACCAGAUUGAAGGUCGUAAAGAGUUUCAAUAGUGUACCAAGGCACCAUCUCAUCAUAGAAGAAGA
#=GR NZ_AAQH01000012.1/22820-23254 CODON     ...................................................................................................................................................................................................................................................................PTS................................................................................................................................................................................
#=GR NZ_AAQH01000012.1/22820-23254 SS_TT     <<<<<<................................................................................................................................................................................................................................................................................................................................................................................................................................................
NZ_AAQH01000002.1/17080-16646                ACUGCGUGAUCUAGUAAAGUCAUAAAUGGUUUAGUGUUGAAUGCUUAAUAUUUAAUAUUUAAUAUUUAGUGUUUAGUGUUUAGUGUUUAGUGUUUAGUUUAUCGUC.AUUCUCAGCU.UGACUGAGAAU.CCAGCUAGUUUAUUUCAUACCGCUCAAUGGAUUCCCGAUCAAGUCGGGAAUGACGGGUUGAACUCAACAUUCAACACCAAACACUCAAAACUAUCAAAGUACGGCUUUUGGAUACGAACCUAAUACUUUCACUUCCGUUGCUGAGGCCGACACCUUGCCUAAAACCUCUUUUAUGUUUUCGUUUGUCACAUGCCCUUCAAAAUCAAUAAAGAAAUUAUAAUUCCAAGUACCGACACCUGAUGGACGUGUUUCAAUACGCGUUAAGCUAAUGUCUUUUUCGUGAAAGGGCGCGAGCACAUGAUACAAAG
#=GR NZ_AAQH01000002.1/17080-16646 CODON     ....................GUA........................................................................................................................................................................................................PTS....................................................................................................................................................................................................................
#=GR NZ_AAQH01000002.1/17080-16646 SS_TT     ......................................................................................................................................................................................................................................................................................................................................................................................................................................................
NZ_AAQH01000006.1/24746-24312                AAAAUGGAUUCCCGAUCAAGUCGGGAAUGACGGGGACUAAAGCGACAAUAGUCUUUGCAUUACGGGUAAUACAGCCACAAUGGUGUAGGGCAUGACUGAUCGUGUC.AUUCUCAGCU.UGACUGAGAAU.CCAUCCAAUGGGUUUUCACCUGAAAAAUGGAUUCCCGAUCACGUCGAGAAUGACGAAUAGAAAUCAACAUGUAGAAACAAAAGCUAAAAAAGGACGACGGUUGCCGCCCUGUUUCCGCUUUUUUAGAAAAAUACCACUCAGCUACUAUAACUGAAUAAUAGUCUGCGUCACGGUAUCGGAAGUCUCGAUAGUUUUCGCGCUUGCCUGGAAGUUGCGCUGCGCGAUAAUCAAACCGACGAGUUCCUCGGAUAAGUCCACAUUACUAUCUUCCAAUGCUGAAGAACGCAGGUUACCAAAGGUACCCGUAC
#=GR NZ_AAQH01000006.1/24746-24312 CODON     ..................................................................................................................................................................................................................................................................................PTS.................................................................................................................................................................
#=GR NZ_AAQH01000006.1/24746-24312 SS_TT     ........>>>>>>>.....<<<<<<<..................................................................................................................................................................................................>>>>>>>....<<<<<<<.......................................................................................................................................................................................................
NZ_AAQH01000002.1/29269-28835                CCUUUUUCUUGGCCUCGGUGUGUAUAGCGUAAUUCGUGACACGAGCCCGUGACGCCCGAUACCGCUCCGUGGUGAUUUAUCAUAGUUUUUAGUUUCCAAUACUGUC.AUUCUCAGCU.UGACUGAGAAU.CCAUCCAAUUGAUUCUCUACUGAACAAUGGUUACCCGAUCAAGUCGGGUAUGACGGAUAGAGCAUUCCCGGUCAAAUCGUGAAUGGCGUAUAAAACUGACCUAACUAUCAAACAUUCAAAGCUUGUGUUUCAUACUUCUAAAGGCUUUGAUUAAGCCAAGGGUGGAUGCGUCAAAGUGAUUAUCGAUAUUCGUAUCGCCUUCCGCUUGUAUUGCAGCAUGAACUUGGUUGCCUAAUUGCUUGCCAAGCUCUACCCCCCAUUGAUCGAAGCUGUUGAUAUCCCAGAUUUUGCCUUGCACAAAAACUUUG
#=GR NZ_AAQH01000002.1/29269-28835 CODON     ................................................................................GUA..................................................................................................................................................................PTS..............................................................................................................................................................................................
#=GR NZ_AAQH01000002.1/29269-28835 SS_TT     ......................................................................................................................................................................................................................................................................................................................................................................................................................................................
NZ_AAQH01000012.1/41365-41799                AUGACGAUACUCGCUGUCAUUCUCAGCUUGGCUAAAAAUCCAUGCAAUUGAUUUUAAAUCGCUUGAUGGAUUCCCGAUCUAGUCGGGAAUGACGAUACUCGCUGUC.AUUCUCAGCU.UGACUGAGAAU.CCAUGCAAUUGAUUUUAAAUCGCUUGAUGGAUUCCCGAUCGAGUCGGGAAUGACGAUACUCGCUGUCAUUCUCAGCUUGGCUGAGAAUCCAUGCAAUUGAUCUUAAACCGCUUGAUGGAUUCCCGAUCGAGUCGGGAAUGACGAUACUGAAAUUCAAAACUCAAAACUAAUAACUAAAAGCUAAUACUGCCCUACUUGUGUAUUUUCUAAAUCACAGACUUCGGAACUUAGCAUAAACUGCUCAAAACUAGCAUUACUAUCAUCAAUACGUUUAUCGAUGCAUUGCCAAUACCGAUUAUCUUCUUUUG
#=GR NZ_AAQH01000012.1/41365-41799 CODON     ......................................................................................................................................................................................................................................................................................................................PTS.............................................................................................................................
#=GR NZ_AAQH01000012.1/41365-41799 SS_TT     ......................................................................................................................................................................................................................................................................................................................................................................................................................................................
NZ_AAQH01000012.1/41189-41623                AUGACGAUACUCGCUGUCAUUCUCAGCUUGGCUGAGAAUCCAUGCAAUUGAUUUUAAACCGCUCAAUGGAUUCCCGAUCAAGUCGGGAAUGACGAUACUCGCUGUC.AUUCUCAGCU.UGACUGAGAAU.CCAUCCAAUUAUUUUUAAACCGCACAAUGGAUUCCCGAUCGAGUCGGGAAUGACGAUACUCGCUGUCAUUCUCAGCUUGGCUAAAAAUCCAUGCAAUUGAUUUUAAAUCGCUUGAUGGAUUCCCGAUCUAGUCGGGAAUGACGAUACUCGCUGUCAUUCUCAGCUUGACUGAGAAUCCAUGCAAUUGAUUUUAAAUCGCUUGAUGGAUUCCCGAUCGAGUCGGGAAUGACGAUACUCGCUGUCAUUCUCAGCUUGGCUGAGAAUCCAUGCAAUUGAUCUUAAACCGCUUGAUGGAUUCCCGAUCGAGU
#=GR NZ_AAQH01000012.1/41189-41623 CODON     ......................................................................................................................................................................................................................................................................................................................................................................................................................................................
#=GR NZ_AAQH01000012.1/41189-41623 SS_TT     ......................................................................................................................................................................................................................................................................................................................................................................................................................................................
NZ_AAQH01000002.1/65911-65477                AAAUUACGUACACGCCUUUGUAAAAGAAAAAACGUUAACGAGUAAUAUUACUGCGUUUGGUGGUAAUCAAGAUUUGCUUAGCUAAUUGUGAGUUGUGGACAUUGUC.AUUCUCAGCU.UGACUGAGAAU.CCAUCCGAUUGAUUUCAAACUGCAAAAUGGAUUCCCGCCUUCGCGGGAAUGACGAGGAAGAAUCAUCCGCGGAAAAGACAACGCCGUCUUCCUACGGCGUCGCGACGCAACAUAGACCGGAGGAUCCACAACUAACAACACAAAAGCCAACAUUAAAAAAAUAAGAAGGUGGAUUCCCACCUUCGCGGGAAUGACCAAAAUCAUCCGCGGACAAAGUAACACCGUCAUCCUGCGGCGUCGCGAGGCGACAGAGACCAGAGGAUCCAUACGAUUGAUUUCAAACUGCAAAAUGGAUUCCCGCCUUCGCG
#=GR NZ_AAQH01000002.1/65911-65477 CODON     ..................................................................................STP.................................................................................................................................................................................................................................................................................................................................................................
#=GR NZ_AAQH01000002.1/65911-65477 SS_TT     ......................................................................................................................................................................................................................................................................................................................................................................................................................................................
NZ_AAQH01000004.1/37325-36891                GUGUUGAACACUAUCGUCAUUCUCAGCUUGACUGAGAAUCCAUCCAAUUGAUGUUAAACCGAAUAAUGGAUCCUCAAUCGAGUUGAGGAUGACAACCGCUGUCGUC.AUUCUCAGCU.UGACUGAGAAU.CCAUCCAAUUGAUUUCAAACCGUGCAAUGGAUACCCGAUCAAGUCAGGUAUGGCUAACCUGACCGUCAUUCUCCGGCGUCGCGAAGCGACAGACCGGAGAAUCCAUCACUCAUAAUUCAACAUUCACAAUUCAACACUAUGUGGAUGGAUCCUCAAUCAAGUUGAGGAUGACGGCAAACUCACAAUUCACAACUAGAGCUCAACUUGCCACAGAUUUUGUUUUUCUUUGUCAUAGAAAAACCACAAGCGCGCAUACGUGACAUCGAGCUCAGGGUGUUUUUCAUCAGGCGCUAAGUCCACCAUAGGCA
#=GR NZ_AAQH01000004.1/37325-36891 CODON     ..................................................................................................................................................................................................................................................................................................................................PTS.................................................................................................................
#=GR NZ_AAQH01000004.1/37325-36891 SS_TT     ......................................................................................................................................................................................................................................................................................................................................................................................................................................................
NZ_AAQH01000002.1/15544-15110                GACAGGUUGUAUUCGUCAUUCUCAGCUUGACUGAGAAUCCAUCCAAUUUAUUUCAUACCGCUCAAUGGAUUCCCGAUCAAGUCGGGAACGACAGGUUGUAUUCGUC.AUUCUCAGCU.UGACUGAGAAU.CCAUCCAAUUUAUUUCAUACCGCUCAAUGGAUUCCCGAUCAAGUCGGGAACGACAGGUUGUAUUCGUCAUUCUCAGCUUGACUGAGAAUCCAUCCAAUUUAUUUCAUUUCGUCCAAUGGACUACCUAUCGAAUCGGGAAUGACAUGUAAAAAUCAACACUUAACAUUCCAAACUCAAUACAAAUUAAAUAGAUUCUCCGGUCCAUGUCGCUUCGCGACGCCGGAGAAUGACGAUAUUGUUUGACAUAAGUAUCAAUAAAUAAAUCAUCGAACACUCACGACUCAACACUAACUAUUACUAUUAGCAAA
#=GR NZ_AAQH01000002.1/15544-15110 CODON     .................................................................................................................................................................................................................................................................................................................................................................................................................................PTS..................
#=GR NZ_AAQH01000002.1/15544-15110 SS_TT     ......................................................................................................................................................................................................................................................................................................................................................................................................................................................
NZ_AAQH01000002.1/15455-15021                GACAGGUUGUAUUCGUCAUUCUCAGCUUGACUGAGAAUCCAUCCAAUUUAUUUCAUACCGCUCAAUGGAUUCCCGAUCAAGUCGGGAACGACAGGUUGUAUUCGUC.AUUCUCAGCU.UGACUGAGAAU.CCAUCCAAUUUAUUUCAUUUCGUCCAAUGGACUACCUAUCGAAUCGGGAAUGACAUGUAAAAAUCAACACUUAACAUUCCAAACUCAAUACAAAUUAAAUAGAUUCUCCGGUCCAUGUCGCUUCGCGACGCCGGAGAAUGACGAUAUUGUUUGACAUAAGUAUCAAUAAAUAAAUCAUCGAACACUCACGACUCAACACUAACUAUUACUAUUAGCAAAUUCAUCCAUGUAGGCAAUUAAUGCAUCUACCGCCUCUUCUGGUACGGCGUUGUAAAUACUCGCACGCAUACCACCAACACUGCGAUGCC
#=GR NZ_AAQH01000002.1/15455-15021 CODON     ........................................................................................................................................................................................................................................................................................................................................PTS...........................................................................................................
#=GR NZ_AAQH01000002.1/15455-15021 SS_TT     ......................................................................................................................................................................................................................................................................................................................................................................................................................................................
NZ_AAQH01000002.1/15633-15199                GACAGGUUGUAUUCGUCAUUCCCAGCUUGACUGAGAAUCCAUCCAAUUUAUUUCAUACCGCUCAAUGGAUUCCCGAUCAAGUCGGGAACGACAGGUUGUAUUCGUC.AUUCUCAGCU.UGACUGAGAAU.CCAUCCAAUUUAUUUCAUACCGCUCAAUGGAUUCCCGAUCAAGUCGGGAACGACAGGUUGUAUUCGUCAUUCUCAGCUUGACUGAGAAUCCAUCCAAUUUAUUUCAUACCGCUCAAUGGAUUCCCGAUCAAGUCGGGAACGACAGGUUGUAUUCGUCAUUCUCAGCUUGACUGAGAAUCCAUCCAAUUUAUUUCAUUUCGUCCAAUGGACUACCUAUCGAAUCGGGAAUGACAUGUAAAAAUCAACACUUAACAUUCCAAACUCAAUACAAAUUAAAUAGAUUCUCCGGUCCAUGUCGCUUCGCGACG
#=GR NZ_AAQH01000002.1/15633-15199 CODON     ......................................................................................................................................................................................................................................................................................................................................................................................................................................................
#=GR NZ_AAQH01000002.1/15633-15199 SS_TT     ......................................................................................................................................................................................................................................................................................................................................................................................................................................................
NZ_AAQH01000024.1/16610-17044                UAAACGCGGUUUGGAGAAAGGCGGUGAGUACGAUUACGCUUAGUUAGUUUUGAGUUGUGAGUGGGCAAUGAUUGAUUCAUCGAUACUCAUUUCAAGCAAAAUCGUC.AUUCUCAGCU.CGACUGAGAAU.CCAUCCAAUUGAUUUCCAACCGAAUAAUGGAUCCUCAAUCAAGUUGAGGAUGACGAGUAUCAUUCACAACUCAAAACUCAACCCUCAUAACUCCGAUACUAUGCCGGAUUAUCGAUAUCAAUAAAGCUCACAUCCAAGCCAAACUCUUGAGCUAGAUGCUCCCCCACUGCUUUCGCGCCAUAGCGCUCUGUAGCGUGAUGACCUGCAGCAUAAAAAUGACAACCUGUUUCGCGGGCAUUAUGUACAACAGGUUCAUUAAUCUCCCCAGUUAAAUAGGCGUCGAUCCCCUGCUCCAUGGCAUAACUCAU
#=GR NZ_AAQH01000024.1/16610-17044 CODON     ........................................STP.........................................................................................................................................................................................PTS...............................................................................................................................................................................................................
#=GR NZ_AAQH01000024.1/16610-17044 SS_TT     ......................................................................................................................................................................................................................................................................................................................................................................................................................................................
NZ_AAQH01000008.1/40900-41334                UUGAGUGUUGAGUGUUGAGUGUUGAGUGUUGAGUGUUGAGUGUUGAGUGUUGAGUGUUGAGUGGGCAAUAAUUGGUAUUUGAGCUUCCGAGUCAAGCUACAUCGUC.AUUCUCAGCU.UGACUGAGAAU.CCAUCCAAUUACCUUUACACAGAAACAUGGAUUCCCGAUCGAGCCGGGAAUGACGCAUUGAACUCAACAUUCAAAAUUCAACACCACAAAAACCAAUCGACUAGACGUUUCUUACUGGCACAAAAAAAGGCCGCCGAAGCGACCUUUCUUUUAGCGUAGUGCUAAUCGUCUGUAAUUAAAUAUUACUCAACGAUCUUAGCAACAACACCCGCACCUACUGUACGACCACCUUCACGAAUCGCGAAACGUAGACCUUCGUCCAUCGCGAUUGGAGCGAUCAAUUCAGCAGUUAGCUGUACGUUGUCACC
#=GR NZ_AAQH01000008.1/40900-41334 CODON     ........................................................................................................................................................................................................................................................................................................................PTS...........................................................................................................................
#=GR NZ_AAQH01000008.1/40900-41334 SS_TT     ..........................................................................................................................................................>>>>>>>>>>>>>>.....<<<<<<<<<<<<<............................................................................................................................................................................................................................................................
NZ_AAQH01000014.1/76882-77316                AUAAGAGCCAGGGAUAGAAGGUUGUUAGAGACGGGAGUACAAGAAAGUUGUGAGUGUUGACUGUUGAGUUGUGAAUGCUUAGUUAUGAGUGGUGAGCAAGAUCGUC.AUUCUCAGCU.UGACUGAGAAU.CCAUCCAAUUGAUGUUAAGCCGAACAAUGGAUGCCCGAUCAAGACGGGUAUGACGGGUUUAGGCACCGAGAGCAUUUGAUUUUACUGCGUUCCGAGGCAUGGAUGCCGAGGUGAGGCCUACAAGGAUGUAUUCACGUCGUUCGCGCAUGAGUUGGGGAUGGUGGAAGCCGAUGAUUAAAGUGCUUAAGACGAUGACCUACUAUGGGUCCAAGACUUCGCCUUGUCUCACUUCGUGACGCUUCGCGCCCCAAACCCGUUCCUGCGGAACAGGGCUUGUCACAUGUGACAGGACGGAAGAGAGAAUCAGC
#=GR NZ_AAQH01000014.1/76882-77316 CODON     ......................................................................................................................................................................................................................................................................................................................................................................................................................................................
#=GR NZ_AAQH01000014.1/76882-77316 SS_TT     .................................................................................<<<<<<<<<<<<<<......>>>>>.>>>>>>>>>..................................................................................................................................................................................................................................................................................................................................
NZ_AAQH01000004.1/37413-36979                AUGGACAAAUUAUCAAUGUGGAUGGUGGGCGAACGGUACAUUCUUAAUUGUGAAUGUUGAGUGUUGAGUGUUGAGUGUUGAGUGUUGAGUGUUGAACACUAUCGUC.AUUCUCAGCU.UGACUGAGAAU.CCAUCCAAUUGAUGUUAAACCGAAUAAUGGAUCCUCAAUCGAGUUGAGGAUGACAACCGCUGUCGUCAUUCUCAGCUUGACUGAGAAUCCAUCCAAUUGAUUUCAAACCGUGCAAUGGAUACCCGAUCAAGUCAGGUAUGGCUAACCUGACCGUCAUUCUCCGGCGUCGCGAAGCGACAGACCGGAGAAUCCAUCACUCAUAAUUCAACAUUCACAAUUCAACACUAUGUGGAUGGAUCCUCAAUCAAGUUGAGGAUGACGGCAAACUCACAAUUCACAACUAGAGCUCAACUUGCCACAGAUUUUGU
#=GR NZ_AAQH01000004.1/37413-36979 CODON     ............................................STP...........................................................................................................................................................................................................................................................................................................................................................................PTS.........................
#=GR NZ_AAQH01000004.1/37413-36979 SS_TT     ......................................................................................................................................................................................................................................................................................................................................................................................................................................................
NZ_AAQH01000001.1/502996-503430              CGAAGUGGUAAUCGUCUGUCAUUCUCAACUUGAUUGAGAAUCCAUGGAAAGGUUUUGAAACAACUAGAUGGAUUCCCGCCUUCGCGGGAAUGACGACGCUAAUGUC.AUUCUCAACU.UGAUUGAGAAU.CCAUGGAAAGGUUUUGAAGCAACUAGAUGGAUUCCCGCCUUCGCGGGAAUGACGACGCUAAUGUCAUUCUUAACUUGAUUGAGAAUCCAUGGAAAGGUUUUGAAACAACUAGAUGGAUUACCGCCUUAGCGGAAAUGACGAUUAUAAGCUCACGUCAUUCUCUGGCUGACGCGAAGCGGUCAGACCAGAGAAUCUAUGUCAACGGAUUAAGACUGCUUUCGACGAAUACCGUAGAACAAACAGAACAAUACCGGUACAGCAAUCAAGGUCAGUAUGGUUGCGAAUGCCAAACCACCCAUAAUGGUAAC
#=GR NZ_AAQH01000001.1/502996-503430 CODON   ........STP.....................................................................................................................................................................................................................................................................................................................................PTS...................................................................................................
#=GR NZ_AAQH01000001.1/502996-503430 SS_TT   ...............................................................................................................................................................................................................................................................................................<<<<<<<<<<<<<........>>>>>>>>>>>>>>....................................................................................................................
NZ_AAQH01000001.1/502910-503344              UGGUCGCUUUUAUGGUACGUUAAAAGAUGAGAGCGGUGGUAUUUAUACUGUUAAUGGUGCAUUGGGUUUUUGUGAAGACCAUUAUGCGAAGUGGUAAUCGUCUGUC.AUUCUCAACU.UGAUUGAGAAU.CCAUGGAAAGGUUUUGAAACAACUAGAUGGAUUCCCGCCUUCGCGGGAAUGACGACGCUAAUGUCAUUCUCAACUUGAUUGAGAAUCCAUGGAAAGGUUUUGAAGCAACUAGAUGGAUUCCCGCCUUCGCGGGAAUGACGACGCUAAUGUCAUUCUUAACUUGAUUGAGAAUCCAUGGAAAGGUUUUGAAACAACUAGAUGGAUUACCGCCUUAGCGGAAAUGACGAUUAUAAGCUCACGUCAUUCUCUGGCUGACGCGAAGCGGUCAGACCAGAGAAUCUAUGUCAACGGAUUAAGACUGCUUUCGA
#=GR NZ_AAQH01000001.1/502910-503344 CODON   ..............................................................................................STP.....................................................................................................................................................................................................................................................................................................................................PTS.............
#=GR NZ_AAQH01000001.1/502910-503344 SS_TT   .....................................................................................................................................................................................................................................................................................................................................................................................<<<<<<<<<<<<<........>>>>>>>>>>>>>>..............................
wf2_AHAA6604_x1/522-88                       CUUAGACCAGACUCACACUGCACGUGAUGUCUGGUGCUAAAUGCAUUCGCUGCCGCUCACACUGGAUCCCCGAUCGGGGUCGGGGAUGACGUGGUAUGGUGGCGUC.AUCCUCAACU.UGAUUGAGGAU.CCAUAGCCCUCGGACUUUGCAGCACUCCACAUACUCCGCUUUACGUCAGAAGUCUGGCGUCCGACGCUAAAGGCAUUCGCUUCCCUCACACUGGAUCCCCGAUCGGGGUCGGGGAUGACGUUGUGUUGGAUGGUCGGGGAUGACGUGUUUUUAGGUUGCGGUGAUGACGUGGUUUUGAGGCCGCAUGAAGGCGUAGUUUUAUGUUGUCAUCCUCAACGCUACUCAGUAAUCCUCAGUGUACAGCCGCCCUCACCCUCAACGUUCCCAAUCCGUCAUCCUCAACUCGAUUGAGGAUCCAGCAAUCUUGC
#=GR wf2_AHAA6604_x1/522-88 CODON            ......................................................................................................................................................................................................................................................................................................................................................................................................................................................
#=GR wf2_AHAA6604_x1/522-88 SS_TT            ......................................................................................................................................................................................................................................................................................................................................................................................................................................................
NZ_AAQH01000004.1/36924-37358                ACCCUGAGCUCGAUGUCACGUAUGCGCGCUUGUGGUUUUUCUAUGACAAAGAAAAACAAAAUCUGUGGCAAGUUGAGCUCUAGUUGUGAAUUGUGAGUUUGCCGUC.AUCCUCAACU.UGAUUGAGGAU.CCAUCCACAUAGUGUUGAAUUGUGAAUGUUGAAUUAUGAGUGAUGGAUUCUCCGGUCUGUCGCUUCGCGACGCCGGAGAAUGACGGUCAGGUUAGCCAUACCUGACUUGAUCGGGUAUCCAUUGCACGGUUUGAAAUCAAUUGGAUGGAUUCUCAGUCAAGCUGAGAAUGACGACAGCGGUUGUCAUCCUCAACUCGAUUGAGGAUCCAUUAUUCGGUUUAACAUCAAUUGGAUGGAUUCUCAGUCAAGCUGAGAAUGACGAUAGUGUUCAACACUCAACACUCAACACUCAACACUCAACACUCAAC
#=GR NZ_AAQH01000004.1/36924-37358 CODON     ................................................................................STP...................................................................................................................................................................................................................................................................................................................................................................
#=GR NZ_AAQH01000004.1/36924-37358 SS_TT     ......................................................................................................................................................................................................................................................................................................................................................................................................................................................
NZ_AAQH01000024.1/16893-16459                AUCUAGCUCAAGAGUUUGGCUUGGAUGUGAGCUUUAUUGAUAUCGAUAAUCCGGCAUAGUAUCGGAGUUAUGAGGGUUGAGUUUUGAGUUGUGAAUGAUACUCGUC.AUCCUCAACU.UGAUUGAGGAU.CCAUUAUUCGGUUGGAAAUCAAUUGGAUGGAUUCUCAGUCGAGCUGAGAAUGACGAUUUUGCUUGAAAUGAGUAUCGAUGAAUCAAUCAUUGCCCACUCACAACUCAAAACUAACUAAGCGUAAUCGUACUCACCGCCUUUCUCCAAACCGCGUUUAUACGCGUCGCGGGCUUGAAAGCGUUUUACAUACUCAUACGUAUGUGGGUAAUUGUCUUCGCGAAUCAUGCCACGAGCGACGCUGGCCUCUAGAGGAAAACUCAUUUGAAAAUCAGCCGCCGUGACCUGAUCACCGCAAAAAUAUUUAUUCU
#=GR NZ_AAQH01000024.1/16893-16459 CODON     ........................................................STP.........................................................................................................................................................................................PTS...............................................................................................................................................................................................
#=GR NZ_AAQH01000024.1/16893-16459 SS_TT     ......................................................................................................................................................................................................................................................................................................................................................................................................................................................
NZ_AAQH01000004.1/37130-37564                AUGACGGUCAGGUUAGCCAUACCUGACUUGAUCGGGUAUCCAUUGCACGGUUUGAAAUCAAUUGGAUGGAUUCUCAGUCAAGCUGAGAAUGACGACAGCGGUUGUC.AUCCUCAACU.CGAUUGAGGAU.CCAUUAUUCGGUUUAACAUCAAUUGGAUGGAUUCUCAGUCAAGCUGAGAAUGACGAUAGUGUUCAACACUCAACACUCAACACUCAACACUCAACACUCAACAUUCACAAUUAAGAAUGUACCGUUCGCCCACCAUCCACAUUGAUAAUUUGUCCAUUAAUGUAAUCGUUCUCACAUAAGAACAAGAUGGUUUGAGCAAUAUUGCGAACGUCACCCAAACGCUGCAUGGGCACCUUAUUUAGAAUCUCUUCUUUUACCGCAUCACUCACGUCAUCUUUUUCGGGCCACAGAAUAGCUCCUGGACUUAC
#=GR NZ_AAQH01000004.1/37130-37564 CODON     ................................................................................................................................................................................................................................................PTS...................................................................................................................................................................................................
#=GR NZ_AAQH01000004.1/37130-37564 SS_TT     ......................................................................................................................................................................................................................................................................................................................................................................................................................................................
NZ_AAQH01000001.1/510087-510521              UGUAUUGCUGACGACGGUUUUGAGUAUGGCCGUAUUUUUGGUUUUGAAUACGCUUUUGUGAAUGAGUGUUGAGUGGAAUGGUGAUACCCGAAUUACACUACCCGUC.AUCCUCAACU.CGAUUGAGGAU.CCAUUUAAUUAGUGUUGAACUGCGAAUGCUGAGUCAUGAAUGAUGGAUUCUCCGGUCUAUCGCUUCGCGGAGCCGGAGAAUGACGAUACACUAAAAACGACCUAAGCACGUCCCAUGAAUUUCUUUUCUUCUACAUUGAUCUUUACUCGAUCACCAGUCGAAAUAUGUUCUGGAACUUGAAUCACUAGACCAGUGGACAUUGUCGCAGGCUUUGUGCGCGACGUUGCCGAUGCACCUUUAAUGGAAGGGUCAGUUUCAGUGAUUUCUAGCUCAACUGUAGAGGGUAGUUCAACGGUAACAGGAGCGUC
#=GR NZ_AAQH01000001.1/510087-510521 CODON   ..........................................................STP..........................................................................................................................................................................PTS............................................................................................................................................................................................................
#=GR NZ_AAQH01000001.1/510087-510521 SS_TT   ......................................................................................................................................................................................................................................................................................................................................................................................................................................................
NZ_AAQH01000002.1/61559-61125                AAUAAUGAAACACUAAGUGGUCCUCAACUUGAUUGAGAAUCCACCUAAUUGAUUUCAAACUGGACAAUGGAUUCCCGAUCAAGUCGGGAAUGACAGUUUUUUUGUC.AUCCUCAACU.CGAUUGAGGAU.CCAUCUAAUUGAUUUCAAACUGGACAAUGGACUCCCGAUCAGGUCGGGAAUGACAUCUAAAAAAUUUAUAUCGUUACUAAAUACUUAUAAUUCACAUCUCAUAAAUUAAAAAGCACCUAUGGCAAAGUCUCUACAAGAACAACUGCUAAGCGCAGGCUUAACCAAUAAGAAAAAAUUAAAGCAAUCAGAACGCGAAAAGCAAAAGCAAGCCAAGCAGAAGCGUGAAGGCGAGGAUGUCAUUGACGAAGCCAAAUUACGAGCAGAAGAAGCUCGUAAAGCUAAGCUCGAGAAAGAUCGCGCCUUAAAUG
#=GR NZ_AAQH01000002.1/61559-61125 CODON     ..STP...................................................................................................................................................................................................................................................AUG...........................................................................................................................................................................................
#=GR NZ_AAQH01000002.1/61559-61125 SS_TT     ...................................................................<<<<<<<<<<<.....>>>>>>>>>>>>.......................................................................................................................................................................................................................................................................................................................................................
NZ_AAQH01000011.1/59803-60237                GAUUCAUAAUAGAGAUCAGUGAUAAAUAAUAGAAAUUGAUAGUGUUUAUCUAGGUGAUAGGUUUUAGCUAUUGACUUGGGUUUCCGGCAAAAAGCCCAUUUUCGUC.AUCCUCAACU.CGAUUGAGGAU.CCAUUUAUCGGUUUUGCUUGAAAUUAGAUGGAUCCCCGAUCAAGUCGGGAAUGACUUGAAGAUCGGGGAUAUAUUGAGAUAUUAACGUGCCGCUUUGCCUGUGCUGUAGUACUUGAGGCUAUCUGCGAAGUCCUGUAGCGCUUGAAUACCAGACUCUUCAGCGCGCUUGCACCAGUCUUCCAUGGCUUUAAUCAGUUCUUCACUAUUAGAAGUACGCUUUUUCCAUACUUGCUGGAGCUGCUCUUUCAUUUCGUAGAGUUUUUCCAUCAUUUCAUUGUGCUCAAGCAAGGUCUGCAAUUGCUGCUGAU
#=GR NZ_AAQH01000011.1/59803-60237 CODON     ...................................................................................................................................................................................................................PTS................................................................................................................................................................................................................................
#=GR NZ_AAQH01000011.1/59803-60237 SS_TT     ..................................................................................................................................................................<<<<<<<<<<<<<<<<<.....>>>>>>>>>>>>>>>...............................................................................................................................................................................................................................................
NZ_AAQH01000011.1/55109-55543                AGGAUCUACCAGAAUUAGCUGACUGAUCAUUUACUUGAAUUGGAUGGAUUCCCGAUCAAGUCGGGAAUGACGAGGUUUUUGUUCGGAAAUACAUUGUAUUUCUGUC.AUCCUCAACU.UGAUUGAGGAU.CCAUGUAUCGGUUUUGCUUACAUUAGAUGGAUUCCCGAUCAAGUCGGGAAUGACAUUGUUUUCGUCAUCCUCAACUUGAUUGAGGAUCCAUGCAUCGGUUUUGCUUAAAUUAAGUGGAUUCCAGAUUAAAUCGGGAAUGACAUUGUUUUCGUCAUCCUCAACUUGAUUGAGGAUCCAUGUAUCGGUUUUGCUUUCAUUAGAUGGAUUCCAGAUUAAAUCGGGAAUGACAUUUCUAAUAGCGAUCCUUGUGGGGCGUAUCCAUAAUAUCCGUAGCUGCGCCAAUACCAUCAUCUAGCCAAACUCGAAUU
#=GR NZ_AAQH01000011.1/55109-55543 CODON     .......................STP................................................................................................................................................................................................................................................................................................................................................PTS.........................................................................
#=GR NZ_AAQH01000011.1/55109-55543 SS_TT     .............................................................................................................................................................<<<<<<<<<<<.....>>>>>>>>>>>>.............................................................................................................................................................................................................................................................
NZ_AAQH01000011.1/55283-55717                GAAUGACAUUGUUUUCGUCAUCCUCAACUUGAUUGAGGAUCCAUGCAUCGGUUUUGCUUAAAUUAAGUGGAUUCCAGAUUAAAUCGGGAAUGACAUUGUUUUCGUC.AUCCUCAACU.UGAUUGAGGAU.CCAUGUAUCGGUUUUGCUUUCAUUAGAUGGAUUCCAGAUUAAAUCGGGAAUGACAUUUCUAAUAGCGAUCCUUGUGGGGCGUAUCCAUAAUAUCCGUAGCUGCGCCAAUACCAUCAUCUAGCCAAACUCGAAUUCUCUUCGCAUCCUCUCCUUCUUGCUCUUGGUACGGCUUAAUGGCUCGGUUGUAAAUAUCUAAGGCUUGCUUAGCCGCUGCUUUAGAAUUCCCCUUGAGUACUUCAAAUGCCUGGCUGAACGAGGCCUCCUGUUCGAGGGUUUGUACCAGUCGAUAAUCCUUAUGAGCAAAGGUG
#=GR NZ_AAQH01000011.1/55283-55717 CODON     ............................................................................................................................................................................................PTS.......................................................................................................................................................................................................................................................
#=GR NZ_AAQH01000011.1/55283-55717 SS_TT     >>>>>>>>..............................................................................................................................................................................................................................................................................................................................................................................................................................................
NZ_AAQH01000011.1/55196-55630                AAUACAUUGUAUUUCUGUCAUCCUCAACUUGAUUGAGGAUCCAUGUAUCGGUUUUGCUUACAUUAGAUGGAUUCCCGAUCAAGUCGGGAAUGACAUUGUUUUCGUC.AUCCUCAACU.UGAUUGAGGAU.CCAUGCAUCGGUUUUGCUUAAAUUAAGUGGAUUCCAGAUUAAAUCGGGAAUGACAUUGUUUUCGUCAUCCUCAACUUGAUUGAGGAUCCAUGUAUCGGUUUUGCUUUCAUUAGAUGGAUUCCAGAUUAAAUCGGGAAUGACAUUUCUAAUAGCGAUCCUUGUGGGGCGUAUCCAUAAUAUCCGUAGCUGCGCCAAUACCAUCAUCUAGCCAAACUCGAAUUCUCUUCGCAUCCUCUCCUUCUUGCUCUUGGUACGGCUUAAUGGCUCGGUUGUAAAUAUCUAAGGCUUGCUUAGCCGCUGCUUUAGAA
#=GR NZ_AAQH01000011.1/55196-55630 CODON     ...................................................................................................................................................................................................................................................................................PTS................................................................................................................................................................
#=GR NZ_AAQH01000011.1/55196-55630 SS_TT     ...................................................................<<<<<<<<<<<.....>>>>>>>>>>>>.......................................................................................................................................................................................................................................................................................................................................................
wf2_AHAA6604_x1/227-1                        GUGGUUUUGAGGCCGCAUGAAGGCGUAGUUUUAUGUUGUCAUCCUCAACGCUACUCAGUAAUCCUCAGUGUACAGCCGCCCUCACCCUCAACGUUCCCAAUCCGUC.AUCCUCAACU.CGAUUGAGGAU.CCAGCAAUCUUGCACUUAAACCACCGGCGCUUUGCGCUUUCCUUUUUUGCGUGGCAAGCUGUUAUACUGCGGUGACUCGAGCCGAUCAAACCUCCUCCGU................................................................................................................................................................................................................
#=GR wf2_AHAA6604_x1/227-1 CODON             ......................................................................................................................................................................................................................................................................................................................................................................................................................................................
#=GR wf2_AHAA6604_x1/227-1 SS_TT             ......................................................................................................................................................................................................................................................................................................................................................................................................................................................
ABEF01035071.1/82-516                        AUUGUUGCUUCUCUUAGUCCUGAUGAAUUGGAAAAGAGAGGCAUCCAUUCCUGGCCAUCCUGGUCUUGUUAUGGGUUUGAAUGACUAAAUUUAUUUUAGCGUUGUC.AUUCCUGACU.UGAUCAGGAAU.CCAGAAUCAUUUUUUAAACCACCCCAAUAUUAUUUUUCAUCUCUAUGAUUUGUAAUUGAAACCUUUUUUUAAAAGGGGAAUUGAAGGAGUAGUUGCAGAAAUAUGAUACGAUUAAUUAAAACCUAAUGAAAAUAUCCAUCACCCAACUCACCGAAACCGCAAAAGAAGAAAAGAACAUUGAAUCAUGGCCAAUCUGGUCCUGUGAAAUUUCAGAAUUCCCUUGGACAUACAGCGACAAGGAAACCUGUCUGAUCCUGGAAGGAGAAGUGAUCGUUACAACCGAUCAUGAAGAAGUCACCAUUCGUCAC
#=GR ABEF01035071.1/82-516 CODON             ...............................................................................................................................................................................................................................................................AUG....................................................................................................................................................................................
#=GR ABEF01035071.1/82-516 SS_TT             ...................................................................................................................................................................................................................................................................................<<<<<<<<<<............>>>>>>>>>>...................................................................................................................................
JCVI_SCAF_1101668637199/1-365                ......................................................................CAUUCGGGCGGUUUUUUAGAUGCGUGAUUUUUUGUC.AUCCUGGACC.UGAUCCAGGAU.CAUUAGCUUGCUUAGAAUCAUGUAGAUCCCAAAUCAAGUUUGGAAUGACAGGAAUUUUAGGUUUAGGUUGAUGCUUCGGCUUCAAUAGUCAGCUUCAAUGUUCCAGCAAGAUCUUCGUACGCAAGUGCGAUAUCGUGAUCUCCGGUUUCCUUGAUAGACGGUAGCUCGAAAUACUCGGGCGCAAGUACUACUUCUAGCUGCUUCUUGGCUGCAGCAACAACCUGAGCAUCAGUAACUGAUUCGUACAAUCCGCCUUGCUCAUUGGCUGACAGCGUUAGCGUGAUUGUCUUGCCAUCGAGAGCUUGGAU
#=GR JCVI_SCAF_1101668637199/1-365 CODON     ................................................................................................................................................................................................PTS...................................................................................................................................................................................................................................................
#=GR JCVI_SCAF_1101668637199/1-365 SS_TT     ......................................................................................................................................................................................................................................................................................................................................................................................................................................................
JCVI_SCAF_1096627473590/1375-1650            CAUUACUUAAUGUUUAGAUAGUAAAGGAACGAAGGGAUCUGGAAAUCAACAUUUACAUAUGUUAAGAAAUAAUUAUACCUGAUCUACCACAUUUUACGCUAUCGUC.AUCCUGGACU.UGAUCCAGGAU.CUUUAGAAUACGAGAUUCUAGAUUUAUCUUACGUUAAUGAAAGGAGGUUAUGUCUACAUUAUGUCAAAUGCUACAAGGACAACUUUGUAUAUAGGGGUAACGUCCAAUUUGGAGUCACGUGUUUAUGAGCAUAGACACGAAAGUGGCUC...............................................................................................................................................................
#=GR JCVI_SCAF_1096627473590/1375-1650 CODON GUA...................................................................................................................................................................................................................................................................................................................................................................................................................................................
#=GR JCVI_SCAF_1096627473590/1375-1650 SS_TT ............................................................................................................<<<<<<<......>>>>>>>......................................................................................................................................................................................................................................................................................................................
JCVI_SCAF_1101668550812/19-453               GCCGCCAGCGGAUGAUCGCAGAAGCACGGGCGCGGACGACGGAAGAAAGAAACACCGAAACAAAAACGGAGCGCAAACGGGCUGUCCCAAAACUCACGUUUCCGUC.AUCCCUGACG.UGAUCAGGGAU.CCAAAACGUUAAUGUUUACUGGAUUCCCGCUUUCGCGGGAAUGACGAGUUUGAGUUUUGGGACAGUCCCCAAUGCUCCGUUUUUUGAUCCCGUAACUCUUUAUUCUUGAUCUUACAAUACACCUUACAAUAAAAAAUAAGUAGUUUACAAUAAUCGUUAUUGAAGAUAUACUUUUCCCAUGGGAAUACGAGAACGGAUCAUUCCAUUUCUCAAAAAGAAUCAACGCGCAACAUCAGCCGAUAUUGCGCGGCAUUUUGAUGUCACACGGCAGCAUGCAAGCAACGUGCUCAGCAUUCUUUCCGACGCGG
#=GR JCVI_SCAF_1101668550812/19-453 CODON    ....................................................................................................................................................................................................................................................................................................................AUG...............................................................................................................................
#=GR JCVI_SCAF_1101668550812/19-453 SS_TT    .....................................................................................................................................................................................<<<<<<<<<<......>>>>>>>>>>.......................................................................................................................................................................................................................................
wf2_Contig82/89-523                          CUCUUUAUCAGGAAUGGUAUUGAGAUAGAUAGUGCAACAGAAAACAAACCGCUUCAAUGCGGAGCAUUGGUUAAAUUUCAAUUAACUGAUAAUAACAGAUUUUGUC.GUUCCGGGCU.UGACCCGGAAU.CUGUGUAGGUUCAAGUUUAGUCUCCUCACAGAUCCUGAAACAAGUUCAGGAUGACGUCCUUUUUGUUAUUUCUAGCUUGAAAUUUGGAGUUUCCAACGCUCCGCGUUGGAGUAAGGGUGAAAAGGUGAGGUAAGAGCUCACCGCUCCAAGGGCGACUGAGGAGGCACGGUAAACCUCGCGGGGUGCAAGUUCAUGUAAGAUGGUAUACGCCGCUUGUCGUGACGCCAUCGGGUGGGACGCACUAGAUAAAUGAUCACUGAAUCUGCCUUUGGCGGAGGAACAAAAUCCGGCUUAUAGACUUUCCUGUU
#=GR wf2_Contig82/89-523 CODON               ......................................................................................................................................................................................................................................................................................................................................................................................................................................................
#=GR wf2_Contig82/89-523 SS_TT               ......................................................................................................................................................................................................................................................................................................................................................................................................................................................
JCVI_SCAF_1101668149540/1075-1410            UAGGGCGCUUGCCGGGUGGGCUGUUUCAGCGGGUAGGGGCGGGAUAAGCUGACAGGCUUCGUCACCCCCGACUUAUGACGCUGUCACCCCGACUUAGGACGCUGUC.ACCCCCGACU.UGAUCGGGGGU.CCACGCAGUCGUUGCAGAUAGAUACCCGGUCAGGCCGGGCAUGACAGCAUUGAUGUCAGGUGCGGGAAAAUGCUGCAAGUCAUGACCGCAUCAUGUCAGGUGCGGCAACAACACGGCAAGGUGUGCAGACAUUUACGCCGGGCAUGACGACGAUCCAGCCCGGCUUGGCGAGGUCAGACCACUGCGCCUGAAUUUUCGUCGCCGGGGUC...................................................................................................
#=GR JCVI_SCAF_1101668149540/1075-1410 CODON ...............................................STP....................................................................................................................................................................................................................................................................................................................................................................................................
#=GR JCVI_SCAF_1101668149540/1075-1410 SS_TT ......................................................................................................................................................................................................................................................................................................................................................................................................................................................
ABEF01014020.1/171-605                       CCUGUCGCCGCCGCCAUCGUUACCGCCACGCACUUCGGCGCCAUCGUCACCCUGCCGGUGAUAUUAGGGCUGAUGCUUCAUUGACCGAAAAAAUUACGCCACCGUC.AUCCCAAACU.UGAUUUGGGAU.CCAUGAGCGUCGGCACAAUAUCGGCUUGAAUGCAUGGGCCCUGAAUCGAGUUCUGGGCGACGGAACAAGCGUCUACGCCGCCGUUACUGCUGGCAUCCCUGCAAUGGGCUUUUAGUCUCAUUUCAUUCUCAACCAUUUGUGAUUUCUGCGGAUUGCCCGGGAUGUGCAUAGUCCUCGCCAAUCGGAUUGAUCACAUUCGCAGGAAAUCAUCAUGUCCAUCACAAUGGCCAUCGUCAUCGCGGCGCUCGCGGUCGGCACUCUGCUUAUCUCGCCGCGUCGCGUCACCGUCGACGGUUUCUUUCGCGGCC
#=GR ABEF01014020.1/171-605 CODON            .................................................................................STP.................................................................................................................................................................................................................................................................AUG..............................................................................................
#=GR ABEF01014020.1/171-605 SS_TT            ......................................................................................................................................................................................................................................................................................................................................................................................................................................................
wf3_Contig7757/2549-2984                     UUCCGGCCAUUAUUGUCCGAGCGCAUGGAAGUGAUUGCGCCACCGGCGCAUUAUGAAAAAGUGGAUUUUUGACGCGCCACGGAAUGCGAUAGCGUUCCGCAGCGUCAACCCCGGACU.UGAUCCGGGGU.CUGGUUACGACAAACACUAAAGCGUCUUGAUCAUCAACACCUUGUCCAUGCCGGGCGCAAAGCCGUCUUUUUCCCGGCCGGUUUCGAUAAAUCCGAAUUUCUCGAAGAAGGGCGCGAUUCGUGGCGUAGUGGAAAGGUCGGCUUCGCUAUAGUCGCCGGACCUGACAAUUUCCUGCAGCCGAUGCUCGGUCAGCAGCCGUCCGAGACCGUCGCCGUGGAGCGCCUGAUCGACCAUGCCCCAGGUAAAGCGCGCCUGCCCCCGCUCCUCCCUGGCAAAGCCACCGCAACCGACAAUCCGCCCGUCCUUU
#=GR wf3_Contig7757/2549-2984 CODON          .....................................................................STP..........................................................................PTS.................................................................................................................................................................................................................................................................................................
#=GR wf3_Contig7757/2549-2984 SS_TT          ......................................................................................................................................................................................................................................................................................................................................................................................................................................................
wf1_Contig1736/315-1                         UAAACGUUUUGUCAAUUGUAAUGGAUAUUAUGUCUGCGUUCGUUCCUCACUUGCCUGGCUUAUGGCAGCCAGUUAAAUAGAACACACAUGCCUCAUUCCUUACGUC.AUUCCGCACU.UGAUGCGGAAU.CUUUUUAAUAUUCUGUACAAAUAUCUAAAUAAAAUAUUCUAAGCGAUUCUCAGCGAUUUAUAAGGUUUAUCGUUUUGUCCUUAUAAUUAGACAUUAUAAGACAUAUGAAUUAACUACAACACAUUGUUAAAUAAUAACAUACAAGAACAUUUAGCAGUAACAACCUCGAGCCGAUUCUGACACUUGGG........................................................................................................................
#=GR wf1_Contig1736/315-1 CODON              ......................................................................................................................................................................................................................................................................................................................................................................................................................................................
#=GR wf1_Contig1736/315-1 SS_TT              ......................................................................................................................................................................................................................................................................................................................................................................................................................................................
JCVI_SCAF_1101668613633/905-471              CGAAGUGGAGAGAUCCCUUUCACCACCGCUUCCGAUCACCCAACCCUCAUCAUUCUACGUGCCGAGCUCAGCUAGGAGGCUUGCCCAGGAAACUCACUCUCCUGUC.AUUCCCGACC.UGAUCGGGAAU.CUAUACAUCACACCCACACCCCCGUCAUUCUGCCCGCCCUAUUGCGGGAAGCUUGCCGAAGAAUCUCCCAACUCAUAGCUCACUACUCGUAUGUUCUACAAAUGGUUACCAACACAACCAUGACGUCUUACAGUAAAAAAGCACAGCCCCCAAACUUGAAGAGGGCCUACUGACAACGACAGUACGUCCACCGAGCAGUAUGAGCAUCAUCACCACAGGUGCGAGAACUCGGAGACAUAACACUAUCACAUAUAUAUCCACUUUGAAGCUCACCACAACUUUCAACAAAUGGAGUAUACACCCAGAAU
#=GR JCVI_SCAF_1101668613633/905-471 CODON   ......................................................................................................................................................................................................................................................................................................................................................................................................................................................
#=GR JCVI_SCAF_1101668613633/905-471 SS_TT   ......................................................................................................................................................................................................................................................................................................................................................................................................................................................
ABDH01006045.1/1-339                         ................................................................................................GAGCGCCGUC.AUUGCGGGCU.UGACCCGCAAU.CUUUGUUUUCUCGGCGUAUUAACAUAUACAUCAAUGCGCCGUAAAACAAACGUUACUCCCCACAUCCAACCCCAAUAUCUCCGCCGCGUUCCCCCCGUUCACCCCUAUCUCCAUCAACCCCGCCGACCCCGGAUACGCCACCGCGUUCCAUAAGGGAACGUCGCUGUAGUGGUUGCCGAGCGGCACGCGCCUGUCGUUCUCCAGUAUGCACUCCGGAGCGUCGCCGCACGAGAAUACGACUUCGCGCGGGCUUAUGGAUGUUAUAGCGUUUCCGAAGCGGUCUAUGUAUAUCACCGCCGCCUCCGCAG
#=GR ABDH01006045.1/1-339 CODON              ................................................................................................................................................................PTS...................................................................................................................................................................................................................................................................................
#=GR ABDH01006045.1/1-339 SS_TT              ......................................................................................................................................................................................................................................................................................................................................................................................................................................................
ABDH01008616.1/521-87                        CGUUGCGGCUGCUGCUUGCUCCUUUUUUAUGCGCCAUAUCUGUCGCUCCUUGCCUUAUUUUAUUUGUUGAUACAGAUUAUCCGUUAUAUAUACCGCUACUGCCGUC.AUUGCGGGCU.UGACCCGCAAU.CUACUUGAAUUUAAGGGGAUACCGGAUCGCCGUGUUUAUCGCGGCGAAACCAACCCCGGCAUGACGGUCACAACACUAUCUGAAACCUUACGCGUUGAUCGACACUAUCUCGAUCUGCGUGAACUUCUGCCUGUGCCCGUUCUUCCGCUUGUAGUCCUUCCGGCGCUUCUUCUUGAUGACCAGCACCUUCUUGCCCGCGCCGUGCUCCACGACUUUGGCGCUGACCGUCGCCCCGGCGACCGUCGGGGAACCCACGCUGACGUUGCCGCUGUCGUCGGCCGUCAGCAACACGCGGUUUAUGGUCAGAC
#=GR ABDH01008616.1/521-87 CODON             ..................................GUA....................................................................................................................................................................................PTS..........................................................................................................................................................................................................................
#=GR ABDH01008616.1/521-87 SS_TT             .......................................................................................................<<<.<<<<<<<<......>>>>>>>>.>>>>................................................................................................................................................................................................................................................................................................................
wf2_AHAA16979_x1/645-211                     AAAUGUCCAUGUACUUUACAGAGCAUACCUCGCUUUUGCCUCAAAUGUCAAUGUACUUUAUGUUUGCCAUUAAGUCUUAACUUUUUGAGGUUUUCGCUAACCCGUC.AUUCCGGACU.UGAUCCGGAAU.CUUGUGAAAUCAGCACGUUAGUAUAGAUUCCGGAUCAAGUCCGGAAUGACAAAAGAGCGAAAAUCAAGAAAUCUACUGCCAUAGCGAAGCGGAGCAGUCCAUGAAUCCGUUCUCAGGAGCUUCCCCCUGCCAACACAAACGAAACAGCAGCAUCAACAUGAACAACUGUAGUAUCAAUCAAAGGCAAAGAACUCUCCUCCUCACCAACAAGCAUCCCAAUCUCAGUACAACCAAGAAUAACCGACUGCGCUGACCGCUCACGAAACAGAUCAACAGCACGCAAAUAGAUAUCCCGUGAAGAAUCCACU
#=GR wf2_AHAA16979_x1/645-211 CODON          ......................................................................................................................................................................................................................................................................................................................................................................................................................................................
#=GR wf2_AHAA16979_x1/645-211 SS_TT          ......................................................................................................................................................................................................................................................................................................................................................................................................................................................
NZ_AAQH01000001.1/416798-417232              GCGGACAAAUGUUCCGAGUGCCAUACACUAUGAUAGGUGCAGCCUACUAUGGCAUUCGCGACAAACUAGGGAUUUAGUAUCGCCAUUCUCCACUACUAAAACCGUC.AUGCCCGACC.UGAUCGGGCAU.UCAUUUAAAUCGCAGAAAAAAUAAACUUACAUUAGCAAGCAACAUCGCUUUGUACGGCAUCGCAAAAUGACAGACUGUGCGCUAAACCAUAGUAAGUAAGCAUCUCGGGGGUUAAGCUACGGUUUUCAGCCAUUUGCUUAACCUGUGAGGUAUUAAUGUUAAGUUAUUCCCAGUGGGGUUUAGUAGCCGACGCCUAUAUCCCUGUUUUGGCCUUGAUCACGCUUAUAUUUUUGCUAAAAGAACUCGUCAAGUUUAAUUUCCAACGACCCUUGAAGCAAUUAUUAUGGAUUUUCAUAUCCGGUUGUUUU
#=GR NZ_AAQH01000001.1/416798-417232 CODON   ..........................................................................STP................................................................................................................................................................................................................AUG......................................................................................................................................................
#=GR NZ_AAQH01000001.1/416798-417232 SS_TT   ............................................................................................................<<<<<<<......>>>>>>>......................................................................................................................................................................................................................................................................................................................
wf1_AGZO6705_g2/639-205                      GAGAGGUGAUUAUUGUUUCAAAUAGGGAAAUCUGGCAACAUGCGAUGAAGAUACCGAUCCUGAAUGAUUUUGUUCUGCUAAAAAAAAGUGUCAGCCCAACUUUGUC.AUGCCCGACU.UGAUCGGGCAU.CCAGUAUUAGGCCCGAAUGGGCCGAAAGAACGCAUAGCCGGGCGGCGUAAGCCCCCGGAAAAGUUGUGCCUGCAACCAUAAAGCCCUGAAAGGGCGAAAGAAAACAACAUGAAUCCAGAUUAUUUCAAGCUGGCAUCCUGUUGCAUUGAUAGUAUCAGGAUUCUUUUGGUUUUUUCAGUGACUUUGACACGGUCAGCGAUUCGGAUUCCCGCAACCCCGAUAAUGCCCUGAUCAUCACAAAUCAAAGCUAUUCUGCUGCGAUAUUCAUUUGGUAUUUUCUGGUUCGUAAAGAAGUCACCAAGUGUUUU
#=GR wf1_AGZO6705_g2/639-205 CODON           .........................................................................................................................................................................................................................................................PTS..........................................................................................................................................................................................
#=GR wf1_AGZO6705_g2/639-205 SS_TT           ......................................................................................................................................................................................................................................................................................................................................................................................................................................................
wf1_AGZO6705_b2/1-413                        ......................NNGGUGGGNNNNNNGGAUGAUGGCCGAGCGCCGAUUGACAUCGCUGGUUAUGGUUGGCAAACGUCCAAAUCAUACAGACUUGUC.AUGCCCGACC.UGAUCGGGCAU.CCAGUAUUAGGCCCGAAUGGGCCGAAAGAAUGCAUAGCCGGGCGGCGUAAGCCCCCGGAAAAGUUGUGGCUGCUACUGUAAAGCCCUGAAAGGGCGAAAGAAAACAAAAUGCUGAAUUUUUGACGCAUGCGUCAAGGUUACAUUUUUUUUGAGGUAAUUAUGCGAGUACUUUUUAUCAAUCCGCCAUGGGUCAAAGAUGCGGAUAAUGUCUGGAAUAAUAUCGCUUGUGUUAUGCCGCCUAUGGGGCUGGCAUGGAUGGCGGCUGUGCUCGAACGGGAUGGUCAUGAGGUGGUUAUCCUCGAUGCUCA
#=GR wf1_AGZO6705_b2/1-413 CODON             .................................................................................................................................................................................................................................................................................................AUG..................................................................................................................................................
#=GR wf1_AGZO6705_b2/1-413 SS_TT             ......................................................................................................................................................................................................................................................................................................................................................................................................................................................
NZ_AAQH01000001.1/417482-417916              AAACGUUAGAGUGAACCAAUUAAGCUUCGAACUUCGAGAAAUAAUCAGAUGAAUCCUCAGUCAAGCUGGGAAUGACAUUAGAAGUUGAGAAUGACUAGCGUUCGUC.AUGCCCGACC.UGAUCGGGCAU.CCAUUAGAAUCGUUAUCGCAAUCUUAGUGACACGAUUUCUUAAAUUUCUCCAAACGCCAAUAGUUAUAGGGCCAUGGUGUAAUAAAGCCCACAAACAGCGCGAUUGGAAUCACCCACCACGUUAAAAUGGCGCCACCGGUUAAUGCAUAGUCGGUGAUAUUCAUCGCCAACUCCAUAGCGAUCAUGGAAAUAAAGCUCAUGCCUAACGCGGUUUUUAAUGCAUCUUUAAAGUCAAACUUUGCACGUAGCAAUAUGAUAGUUUCUAGCAAGAUACUGGUUAAUAAACCAUUCACCAUAGCCAGUGCCAU
#=GR NZ_AAQH01000001.1/417482-417916 CODON   ......STP................................................................................................................................................PTS..........................................................................................................................................................................................................................................................................................
#=GR NZ_AAQH01000001.1/417482-417916 SS_TT   ......................................................................................................................................................................................................................................................................................................................................................................................................................................................
NZ_AAQH01000002.1/31886-32320                GACCGGAGGACCCAAAGAAACAAGCGUCAUUCCCGACUUGAUCGGGAAUCCAGGUAAAUAUGAACGUCAUCCUCAGCUUGACUGAGGAUCCAAAAAAGAAAGCGUG.AUUCCCGACU.CGAUCGGGAAU.CCAAACAAAACAACGUCAUUCCCGCGAAGGCGGGAAUCCAUAAAAACGAAACAAUAUGCCAAAAACAAUACUCGUAACAGGCGGAGCAGGAUACAUAGGCUCCCACACAUGUGUCGAACUACUCGAAGCCGGCUACGACGUAGUGGUGCUCGAUAACUUAAGUAAUAGCAACCCAAAAUCCCUCGACCGAGUGCAAGAGAUUACAGAUAAAACAUUACAGUUUAUUGAAGGUGACGUGCGAGACAGAGAAGUACUACAAGCUAUUUUCAAUAAACAUGAUGUCUAUGGUGUUAUUCACUUUGCCGGCU
#=GR NZ_AAQH01000002.1/31886-32320 CODON     TP.......................................................................................................................................................................................AUG..........................................................................................................................................................................................................................................................
#=GR NZ_AAQH01000002.1/31886-32320 SS_TT     ......................................................................................................................................................................................................................................................................................................................................................................................................................................................
wf2_AHAA6604_x1/174-609                      GUAGCGUUGAGGAUGACAACAUAAAACUACGCCUUCAUGCGGCCUCAAAACCACGUCAUCACCGCAACCUAAAAACACGUCAUCCCCGACCAUCCAACACAACGUC.AUCCCCGACCCCGAUCGGGGAU.CCAGUGUGAGGGAAGCGAAUGCCUUUAGCGUCGGACGCCAGACUUCUGACGUAAAGCGGAGUAUGUGGAGUGCUGCAAAGUCCGAGGGCUAUGGAUCCUCAAUCAAGUUGAGGAUGACGCCACCAUACCACGUCAUCCCCGACCCCGAUCGGGGAUCCAGUGUGAGCGGCAGCGAAUGCAUUUAGCACCAGACAUCACGUGCAGUGUGAGUCUGGUCUAAGCGAACCCCGNUAAUUCCUACAAAACGCCAAGCAAGGAAAGUCACAAAAUACGCAAAUACAGGUCAUCCCAGUCAGGAUUUUUCGCCU
#=GR wf2_AHAA6604_x1/174-609 CODON           ......................................................................................................................................................................................................................................................................................................................................................................................................................................................
#=GR wf2_AHAA6604_x1/174-609 SS_TT           ......................................................................................................................................................................................................................................................................................................................................................................................................................................................
wf2_AHAA6604_x1/330-765                      CGUCGGACGCCAGACUUCUGACGUAAAGCGGAGUAUGUGGAGUGCUGCAAAGUCCGAGGGCUAUGGAUCCUCAAUCAAGUUGAGGAUGACGCCACCAUACCACGUC.AUCCCCGACCCCGAUCGGGGAU.CCAGUGUGAGCGGCAGCGAAUGCAUUUAGCACCAGACAUCACGUGCAGUGUGAGUCUGGUCUAAGCGAACCCCGNUAAUUCCUACAAAACGCCAAGCAAGGAAAGUCACAAAAUACGCAAAUACAGGUCAUCCCAGUCAGGAUUUUUCGCCUCAAUCAACUCCAUCUUCCACGCUCUGUUCCAGCGCUUUAGCUGUCGUUCUCUGCAUAUUGCCGUGUACAUAUCUUCGAAUUGCUCGUAAAUACACCAGCAAAUGCACGCGAUAUUUUUUACUAAAACCGUCGACUAAGCCCGUCUUAUGCUGGCAU
#=GR wf2_AHAA6604_x1/330-765 CODON           ......................................................................................................................................................................................................................................................................................................................................................................................................................................................
#=GR wf2_AHAA6604_x1/330-765 SS_TT           ......................................................................................................................................................................................................................................................................................................................................................................................................................................................
NZ_AAQH01000012.1/22927-22493                AUGACUUCCGACGUUGUCAUACCCGACUUGAUCGCGUAUCCAUUUUCCAGUUUGAAAUCAAUUAGGUGGAUUCUCAGUCAAGCUGAGAAUGACUGCCGACGUUGUC.AUACCCGACU.CGAUCGGGUAU.CCAUUUUCCUGUUUGAAAUCAAUUAGGUGGAUUCUCAGUCAAGCUAAGAAUGUCGAUGUGACCACUCACCACUCACCACUCACCACUCACCACUCACCACUCACCACUCAACACUCAACACUCAACACUCAACACUCAACACUCAAUAGGUUCGUGCUACAAUAGUCCCACUAAUAAGAAUAAACAGGCGUAUUUGUGGUCACGAUUGAGCAUUCUGUGGUGAAAACCCUCGAGCAAUUUGAUCUAAAAGUGCUGGCAAUGAAGAUGCAGCUGCCAAGCCUUCCCCUUGCUCAUGUAAAGCGCACUUC
#=GR NZ_AAQH01000012.1/22927-22493 CODON     .....................................................................................................................................................................................................................................................................................................................................AUG..............................................................................................................
#=GR NZ_AAQH01000012.1/22927-22493 SS_TT     ......................................................................................................<<<<.<<<<<<<<......>>>>>>>>.>>>.................................................................................................................................................................................................................................................................................................................
NZ_AAQH01000002.1/30585-31019                CAUGACUUCCCUGAUAUUGAUGUCAUCAUCCCAGAGAAAUAAACGCGUCGUCUAAAAAAGUGACGUCAUUCUCUGGCUUGACCAGAGGAACCAAAAAAGUGACGCC.AUUCCCGACU.UGAUCGGGAAU.CCAUGUGUGUAACGUCAUUCCCGACUUGAUCGGGAAUCCAUGGGGGUAACGUCAUUCCCGCGAAGGCGGGAAUCCAUGGGGGUAACGUCAUUCCCGCGAAGGCGGGAAUCCAUUGGCCGUCAGUAACUGUAUAGGAAGGCCGUUGAAGUUACUUAACGGAAUAAAUUAACGAGUUAUUCGUUAUUGAGAGAAACCGUGGUUCUUCGACUUGACCGGAGAAUCCAAAUAAGAACGCCAUUCCCGCGAAGGCGGGAAUCUAUAAAAACGAAACAUGAUAAGAAUAUGGUCAAAAAAGCAGUUAUCCCAGU
#=GR NZ_AAQH01000002.1/30585-31019 CODON     .......................................STP..................................................................................................................................................................................................................................................................................................................................................................................AUG.......................
#=GR NZ_AAQH01000002.1/30585-31019 SS_TT     ...............................................................................................................................................................................................................................................................................................................................................................................<<<<<<<....>>>>>>>.....................................................
NZ_AAQH01000002.1/31808-32242                UUGUAGAAUAUGGCUUAAAACACCAAGCUGACGGCGAAGCAUUUGGUGAAUGGUUAGGGCAUCGUCAUUCUCCGGCUUGACCGGAGGACCCAAAGAAACAAGCGUC.AUUCCCGACU.UGAUCGGGAAU.CCAGGUAAAUAUGAACGUCAUCCUCAGCUUGACUGAGGAUCCAAAAAAGAAAGCGUGAUUCCCGACUCGAUCGGGAAUCCAAACAAAACAACGUCAUUCCCGCGAAGGCGGGAAUCCAUAAAAACGAAACAAUAUGCCAAAAACAAUACUCGUAACAGGCGGAGCAGGAUACAUAGGCUCCCACACAUGUGUCGAACUACUCGAAGCCGGCUACGACGUAGUGGUGCUCGAUAACUUAAGUAAUAGCAACCCAAAAUCCCUCGACCGAGUGCAAGAGAUUACAGAUAAAACAUUACAGUUUAUUGAAG
#=GR NZ_AAQH01000002.1/31808-32242 CODON     .............................................................................STP.......................................................................................................................................................................................AUG............................................................................................................................................................................
#=GR NZ_AAQH01000002.1/31808-32242 SS_TT     ......................................................................................................................................................................................................................................................................................................................................................................................................................................................
NZ_AAQH01000006.1/52582-53016                CACGUUGAUCGGGAAUCCGUUUUAUUAGUUAUAGAUUCUCCGGUCUGUCGUUUCGCGACGCCGGAGAAUGACGGCCAAUCAAUAACUCGAGACUAUUAAAGACGUC.AUACCCGACU.UGAUCGGGUAU.CCAUUUCUAUUUUUAUACAGUUCCCCGUCAUUUCCGCGAAGGCGGAAAUCCAUCGAAUGAAUCGUGUAUCAAUUUUUAUUUCAGCUUCGGCGUGUAUUGACAAUAAAAUUGAUACAUGGCGCUAAAUGUAUUGGGGUUUUCUUGCUCAAAUUCAUGCCAAUCUUGUAGUGAGUCAACCUUCCCAUAACCAUUAUAAAAAUUGGAAAAUUUGUCCAUGGUCUGAUUAUCUAAGUUGCUAAAUCCAAGCCAACAUAAAUCGAACUCGUCACAGAGUGUUUUAAUAUCCAUCAGAUUAAACUGACGUUCAU
#=GR NZ_AAQH01000006.1/52582-53016 CODON     .............................................................................................................................................................................................................PTS......................................................................................................................................................................................................................................
#=GR NZ_AAQH01000006.1/52582-53016 SS_TT     ............................................................................................................<<<<<<<......>>>>>>>......................................................................................................................................................................................................................................................................................................................
NZ_AAQH01000006.1/24463-24897                UAUUCAGUUAUAGUAGCUGAGUGGUAUUUUUCUAAAAAAGCGGAAACAGGGCGGCAACCGUCGUCCUUUUUUAGCUUUUGUUUCUACAUGUUGAUUUCUAUUCGUC.AUUCUCGACG.UGAUCGGGAAU.CCAUUUUUCAGGUGAAAACCCAUUGGAUGGAUUCUCAGUCAAGCUGAGAAUGACACGAUCAGUCAUGCCCUACACCAUUGUGGCUGUAUUACCCGUAAUGCAAAGACUAUUGUCGCUUUAGUCCCCGUCAUUCCCGACUUGAUCGGGAAUCCAUUUUUCAGGUGAAAACCCGUUGGAUGGUUUCUCAGUCAAGCCCACCUCCGAACUUGGCAUCCCCUUUGCAAUUUCCUAAAUAACACAUAAACGUUUGCCGCUCUUUGCGGUGAAUAAAAGGGUGAAUAUUAUGGAUCGUGCUUUGUAUAUCGCCA
#=GR NZ_AAQH01000006.1/24463-24897 CODON     ..........STP................................................................................................................................................................................................................................................................................................................................................................................................................AUG......................
#=GR NZ_AAQH01000006.1/24463-24897 SS_TT     ................................................<<<<<<<....>>>>>>>..................................................................................................................................................................................................<<<<<<<.....>>>>>>>...............................................................................................................................................................
NZ_AAQH01000001.1/348659-349093              CUUGGAAGGACUCGAAAGUGCCAUGACUGGCUUAAACUUGUUCUUCACUGGUGGCAAUAAAGGCAAGCUAAUCGUUAAACUUUAGAUUUGAGUGUUGACUAUAGUC.AUUCCCGACU.UGAUCGGGAAU.CCAUCUAAUUAGUGUUGAAUUAUGAAUGUUGAGUUAUGAGUGAUGGGUUCUCCGGUCUGUCGCUUCGCGACGCCGGAGAAUGACGAUUAUACUUGACUUCCAAAGUUCAAGACACAUCAUUAAAAACUCACAACUCACAACUCACAACUCACAACUCACAACUCACAACUCACAACUCACAACUCACAACUCACAACUCACAACUCACAACUCACAACUCACAACUCACAACUCACAACUCACAACUCACAACUCACAACUCACAACUCACAACUCACAACUCAAAAUUAAAGUCGACUAACAACGCU
#=GR NZ_AAQH01000001.1/348659-349093 CODON   ..................................................................................STP............................................................................................................................................................................................................................................................................................................................................PTS..................
#=GR NZ_AAQH01000001.1/348659-349093 SS_TT   ..............................................................................<<<<<<<<<<<<<<.........>>>>>.>>>>>>>>>..................................................................................................................................................................................................................................................................................................................................
NZ_AAQH01000011.1/55392-54958                GGAUGACGAAAACAAUGUCAUUCCCGAUUUAAUCUGGAAUCCACUUAAUUUAAGCAAAACCGAUGCAUGGAUCCUCAAUCAAGUUGAGGAUGACGAAAACAAUGUC.AUUCCCGACU.UGAUCGGGAAU.CCAUCUAAUGUAAGCAAAACCGAUACAUGGAUCCUCAAUCAAGUUGAGGAUGACAGAAAUACAAUGUAUUUCCGAACAAAAACCUCGUCAUUCCCGACUUGAUCGGGAAUCCAUCCAAUUCAAGUAAAUGAUCAGUCAGCUAAUUCUGGUAGAUCCUUAAACAACUCUAACGCUUCCGGGUUUUUCAACGCAUCCGUAUUUUUAACGUCGCGGCCAUGAAUCACCUCGCGUACGGCCACUUCAACAAUUUUACCACUGAGUGUGCGCGGAAUAUCUUCCACUUGUGCAAUCACUGAGGGAACAUGGCG
#=GR NZ_AAQH01000011.1/55392-54958 CODON     .....................................................................................................................................................................................................................................................................PTS..............................................................................................................................................................................
#=GR NZ_AAQH01000011.1/55392-54958 SS_TT     ......................................................................................................>>>>.>>>>>>>>......<<<<<<<<.<<<.................................................................................................................................................................................................................................................................................................................
NZ_AAQH01000011.1/55282-54848                CCGACUUGAUCGGGAAUCCAUCUAAUGUAAGCAAAACCGAUACAUGGAUCCUCAAUCAAGUUGAGGAUGACAGAAAUACAAUGUAUUUCCGAACAAAAACCUCGUC.AUUCCCGACU.UGAUCGGGAAU.CCAUCCAAUUCAAGUAAAUGAUCAGUCAGCUAAUUCUGGUAGAUCCUUAAACAACUCUAACGCUUCCGGGUUUUUCAACGCAUCCGUAUUUUUAACGUCGCGGCCAUGAAUCACCUCGCGUACGGCCACUUCAACAAUUUUACCACUGAGUGUGCGCGGAAUAUCUUCCACUUGUGCAAUCACUGAGGGAACAUGGCGCGGAGUGGUGUUUUCACGGAUAGUUUUACGAAUAAGCGCUUGUAGCUCGUCAUCCAGUGUUAAGCCGUCUCGCAAAACCACAAAUAAAACGACGCGCACAUCAUCGGACC
#=GR NZ_AAQH01000011.1/55282-54848 CODON     .......................................................................................................................................................PTS............................................................................................................................................................................................................................................................................................
#=GR NZ_AAQH01000011.1/55282-54848 SS_TT     >>>>.....<<<<<<<<<<<..................................................................................................................................................................................................................................................................................................................................................................................................................................
NZ_AAQH01000011.1/60087-59653                AAGAGUCUGGUAUUCAAGCGCUACAGGACUUCGCAGAUAGCCUCAAGUACUACAGCACAGGCAAAGCGGCACGUUAAUAUCUCAAUAUAUCCCCGAUCUUCAAGUC.AUUCCCGACU.UGAUCGGGGAU.CCAUCUAAUUUCAAGCAAAACCGAUAAAUGGAUCCUCAAUCGAGUUGAGGAUGACGAAAAUGGGCUUUUUGCCGGAAACCCAAGUCAAUAGCUAAAACCUAUCACCUAGAUAAACACUAUCAAUUUCUAUUAUUUAUCACUGAUCUCUAUUAUGAAUCCAUGAAUUCGAGGCAAGAAUUCAAAAACGAUUUUUAAACCCUAAAUUCAUUUAAAUUAGUUAGGAGAUAGGAUGACUACUCUAGUUAACACUGAGAUCAAACCUUUUAACGCAACUGCAUUUAAACAAGGCGAGUUCGUCGAAAUUUCUG
#=GR NZ_AAQH01000011.1/60087-59653 CODON     ..........................................................................STP..........................................................................................................................................................................................................................................................................................AUG............................................................................
#=GR NZ_AAQH01000011.1/60087-59653 SS_TT     .........................................................................................>>>>>>>>>>>>>>>......<<<<<<<.<<<<<<<<<<......................................................................................................................................................................................................................................................................................................................
NZ_AAQH01000012.1/41560-41126                AUGACAGCGAGUAUCGUCAUUCCCGACUCGAUCGGGAAUCCAUCAAGCGAUUUAAAAUCAAUUGCAUGGAUUCUCAGUCAAGCUGAGAAUGACAGCGAGUAUCGUC.AUUCCCGACU.AGAUCGGGAAU.CCAUCAAGCGAUUUAAAAUCAAUUGCAUGGAUUUUUAGCCAAGCUGAGAAUGACAGCGAGUAUCGUCAUUCCCGACUCGAUCGGGAAUCCAUUGUGCGGUUUAAAAAUAAUUGGAUGGAUUCUCAGUCAAGCUGAGAAUGACAGCGAGUAUCGUCAUUCCCGACUUGAUCGGGAAUCCAUUGAGCGGUUUAAAAUCAAUUGCAUGGAUUCUCAGCCAAGCUGAGAAUGACAGCGAGUAUCGUCAUUCCCGACUCGAUCGGGAAUCCAUCAAGCGGUUUAAGAUCAAUUGCAUGGAUUCUCAGCCAAGC
#=GR NZ_AAQH01000012.1/41560-41126 CODON     ......................................................................................................................................................................................................................................................................................................................................................................................................................................................
#=GR NZ_AAQH01000012.1/41560-41126 SS_TT     ......................................................................................................................................................................................................................................................................................................................................................................................................................................................
NZ_AAQH01000012.1/41648-41214                UUGAAUUUCAGUAUCGUCAUUCCCGACUCGAUCGGGAAUCCAUCAAGCGGUUUAAGAUCAAUUGCAUGGAUUCUCAGCCAAGCUGAGAAUGACAGCGAGUAUCGUC.AUUCCCGACU.CGAUCGGGAAU.CCAUCAAGCGAUUUAAAAUCAAUUGCAUGGAUUCUCAGUCAAGCUGAGAAUGACAGCGAGUAUCGUCAUUCCCGACUAGAUCGGGAAUCCAUCAAGCGAUUUAAAAUCAAUUGCAUGGAUUUUUAGCCAAGCUGAGAAUGACAGCGAGUAUCGUCAUUCCCGACUCGAUCGGGAAUCCAUUGUGCGGUUUAAAAAUAAUUGGAUGGAUUCUCAGUCAAGCUGAGAAUGACAGCGAGUAUCGUCAUUCCCGACUUGAUCGGGAAUCCAUUGAGCGGUUUAAAAUCAAUUGCAUGGAUUCUCAGCCAAGC
#=GR NZ_AAQH01000012.1/41648-41214 CODON     ......................................................................................................................................................................................................................................................................................................................................................................................................................................................
#=GR NZ_AAQH01000012.1/41648-41214 SS_TT     ......................................................................................................................................................................................................................................................................................................................................................................................................................................................
NZ_AAQH01000012.1/41296-40862                AUGACAGCGAGUAUCGUCAUUCCCGACUUGAUCGGGAAUCCAUUGAGCGGUUUAAAAUCAAUUGCAUGGAUUCUCAGCCAAGCUGAGAAUGACAGCGAGUAUCGUC.AUUCCCGACU.CGAUCGGGAAU.CCAUCAAGCGGUUUAAGAUCAAUUGCAUGGAUUCUCAGCCAAGCUGAGAAUGACGACUUUGCUUGACUAGAAAGCUAAAGUACCAAUCAUUUAACACUUAACACUUAACACUUAACACUUAACACUUAACACUUAACACUUAACACUUAACACUUAACACUUAACACUCAACACUCAACUCUUCUAAGCCUUUCAAUAUAAUCUUAUAGGUAUCCUCUGGGCUUUCCAUCGGCAUCAAAUGACCGUAGUCUGUUUUCUCAAUGAAAAGUGCAUUAUCUUGAAUGUCUUGCCAUCGAUCCCAAAGUGCA
#=GR NZ_AAQH01000012.1/41296-40862 CODON     ..................................................................................................................................................................................................................................................................................................PTS.................................................................................................................................................
#=GR NZ_AAQH01000012.1/41296-40862 SS_TT     ......................................................................................................................................................................................................................................................................................................................................................................................................................................................
NZ_AAQH01000012.1/41736-41302                UUGAGCAGUUUAUGCUAAGUUCCGAAGUCUGUGAUUUAGAAAAUACACAAGUAGGGCAGUAUUAGCUUUUAGUUAUUAGUUUUGAGUUUUGAAUUUCAGUAUCGUC.AUUCCCGACU.CGAUCGGGAAU.CCAUCAAGCGGUUUAAGAUCAAUUGCAUGGAUUCUCAGCCAAGCUGAGAAUGACAGCGAGUAUCGUCAUUCCCGACUCGAUCGGGAAUCCAUCAAGCGAUUUAAAAUCAAUUGCAUGGAUUCUCAGUCAAGCUGAGAAUGACAGCGAGUAUCGUCAUUCCCGACUAGAUCGGGAAUCCAUCAAGCGAUUUAAAAUCAAUUGCAUGGAUUUUUAGCCAAGCUGAGAAUGACAGCGAGUAUCGUCAUUCCCGACUCGAUCGGGAAUCCAUUGUGCGGUUUAAAAAUAAUUGGAUGGAUUCUCAGUCAAGC
#=GR NZ_AAQH01000012.1/41736-41302 CODON     ..............................................................STP.....................................................................................................................................................................................................................................................................................................................................................................................
#=GR NZ_AAQH01000012.1/41736-41302 SS_TT     ......................................................................................................................................................................................................................................................................................................................................................................................................................................................
NZ_AAQH01000002.1/15261-15695                GUUGAUUUUUACAUGUCAUUCCCGAUUCGAUAGGUAGUCCAUUGGACGAAAUGAAAUAAAUUGGAUGGAUUCUCAGUCAAGCUGAGAAUGACGAAUACAACCUGUC.GUUCCCGACU.UGAUCGGGAAU.CCAUUGAGCGGUAUGAAAUAAAUUGGAUGGAUUCUCAGUCAAGCUGAGAAUGACGAAUACAACCUGUCGUUCCCGACUUGAUCGGGAAUCCAUUGAGCGGUAUGAAAUAAAUUGGAUGGAUUCUCAGUCAAGCUGAGAAUGACGAAUACAACCUGUCGUUCCCGACUUGAUCGGGAAUCCAUUGAGCGGUAUGAAAUAAAUUGGAUGGAUUCUCAGUCAAGCUGGGAAUGACGAAUACAACCUGUCGUUCCCGACUUGAUCGGGAAUCCAUUGAGCGGUAUGAAAUAAACUAGAUGGAUUCUUAGUCA
#=GR NZ_AAQH01000002.1/15261-15695 CODON     ......................................................................................................................................................................................................................................................................................................................................................................................................................................................
#=GR NZ_AAQH01000002.1/15261-15695 SS_TT     .........................................................................................................................................................................................................................................................................................................................................................................................................<<<<<<<<<<<<..............>>>>>>>>>>>>.......
NZ_AAQH01000002.1/15350-15784                GACGAAUACAACCUGUCGUUCCCGACUUGAUCGGGAAUCCAUUGAGCGGUAUGAAAUAAAUUGGAUGGAUUCUCAGUCAAGCUGAGAAUGACGAAUACAACCUGUC.GUUCCCGACU.UGAUCGGGAAU.CCAUUGAGCGGUAUGAAAUAAAUUGGAUGGAUUCUCAGUCAAGCUGAGAAUGACGAAUACAACCUGUCGUUCCCGACUUGAUCGGGAAUCCAUUGAGCGGUAUGAAAUAAAUUGGAUGGAUUCUCAGUCAAGCUGGGAAUGACGAAUACAACCUGUCGUUCCCGACUUGAUCGGGAAUCCAUUGAGCGGUAUGAAAUAAACUAGAUGGAUUCUUAGUCAAGCUGAGAAUGACGAUAAACUAAAUACUAAGCAUUAAUAACCAAACAAAGUUGGCUGUUAAAACUGAGAAUAAACAGUGAGUGAAGAAC
#=GR NZ_AAQH01000002.1/15350-15784 CODON     .........................................................................................................................................................................................................................................................................................................................................................................................................................................AUG..........
#=GR NZ_AAQH01000002.1/15350-15784 SS_TT     ................................................................................................................................................................................................................................................................................................................<<<<<<<<<<<<..............>>>>>>>>>>>>................................................................................................
NZ_AAQH01000002.1/15439-15873                GACGAAUACAACCUGUCGUUCCCGACUUGAUCGGGAAUCCAUUGAGCGGUAUGAAAUAAAUUGGAUGGAUUCUCAGUCAAGCUGAGAAUGACGAAUACAACCUGUC.GUUCCCGACU.UGAUCGGGAAU.CCAUUGAGCGGUAUGAAAUAAAUUGGAUGGAUUCUCAGUCAAGCUGGGAAUGACGAAUACAACCUGUCGUUCCCGACUUGAUCGGGAAUCCAUUGAGCGGUAUGAAAUAAACUAGAUGGAUUCUUAGUCAAGCUGAGAAUGACGAUAAACUAAAUACUAAGCAUUAAUAACCAAACAAAGUUGGCUGUUAAAACUGAGAAUAAACAGUGAGUGAAGAACAAGAGUUAAGCAAAUUGCGUGAUCAAAUUGAUCAAAUUGACCAGCAAAUACAGCAGCUAGUGAAUGAUCGAGCGAAAUGCGCACAAGCA
#=GR NZ_AAQH01000002.1/15439-15873 CODON     ................................................................................................................................................................................................................................................................................................................................................AUG...................................................................................................
#=GR NZ_AAQH01000002.1/15439-15873 SS_TT     .......................................................................................................................................................................................................................<<<<<<<<<<<<..............>>>>>>>>>>>>.........................................................................................................................................................................................
NZ_AAQH01000002.1/15528-15962                GACGAAUACAACCUGUCGUUCCCGACUUGAUCGGGAAUCCAUUGAGCGGUAUGAAAUAAAUUGGAUGGAUUCUCAGUCAAGCUGGGAAUGACGAAUACAACCUGUC.GUUCCCGACU.UGAUCGGGAAU.CCAUUGAGCGGUAUGAAAUAAACUAGAUGGAUUCUUAGUCAAGCUGAGAAUGACGAUAAACUAAAUACUAAGCAUUAAUAACCAAACAAAGUUGGCUGUUAAAACUGAGAAUAAACAGUGAGUGAAGAACAAGAGUUAAGCAAAUUGCGUGAUCAAAUUGAUCAAAUUGACCAGCAAAUACAGCAGCUAGUGAAUGAUCGAGCGAAAUGCGCACAAGCAGUGGCCGAAGUGAAAGAGCGUUAUGCUCAGGGACAGCAGAUCCAGUUUUAUCGCCCAGAACGUGAAGCUCAAGUGCUUCGAAAGGUAAU
#=GR NZ_AAQH01000002.1/15528-15962 CODON     .......................................................................................................................................................................................................................................................AUG............................................................................................................................................................................................
#=GR NZ_AAQH01000002.1/15528-15962 SS_TT     .............................................................................................................................<<<<.<<<<<<<<..............>>>>>>>>>>>>..................................................................................................................................................................................................................................................................................
NZ_AAQH01000002.1/6066-6500                  GCGAAGCGACUGACCAGAGAAUCCAUCACUCAGAAUUCAUAACUACGCAUUCAAAACCAUCAAGAGGGAUUCUCAGUCAAGCUGAGAAUGACGGAUACAAACCGUC.AUUCCCGACU.UGAUCGGGAAU.CCAUUGAUCGUAUUUGAACGAAUUAGAUGGAUUCUCAGUCAAGCUGGGCAUGACGAUAUUGGGCAAUAAACACUAGAUAUCCAGCGCUUGGCCGUUUAUGCCCUUACUUUCGGCACUCAUUAAGUAAAUGUAACGUGCAACUAAGUCUUCCGGUGAUUUCACUGUAGCAGGGUCUUCCGCCGGAUAGGCCUCUGCACGCAUGUCGGUUCGAGUGCCACCGGGAUUAAUACUAUUAACACGUACAUUACUCGUGUUUUCUAGUUCUUCCGCCAUGGUUUGCAUCAAGCCUUCAGUGGCGAAUUUUGAAA
#=GR NZ_AAQH01000002.1/6066-6500 CODON       ..........................................................................................................................................................................................................PTS.........................................................................................................................................................................................................................................
#=GR NZ_AAQH01000002.1/6066-6500 SS_TT       ......................................................................................................................................................................................................................................................................................................................................................................................................................................................
NZ_AAQH01000012.1/41472-41038                AUGACAGCGAGUAUCGUCAUUCCCGACUAGAUCGGGAAUCCAUCAAGCGAUUUAAAAUCAAUUGCAUGGAUUUUUAGCCAAGCUGAGAAUGACAGCGAGUAUCGUC.AUUCCCGACU.CGAUCGGGAAU.CCAUUGUGCGGUUUAAAAAUAAUUGGAUGGAUUCUCAGUCAAGCUGAGAAUGACAGCGAGUAUCGUCAUUCCCGACUUGAUCGGGAAUCCAUUGAGCGGUUUAAAAUCAAUUGCAUGGAUUCUCAGCCAAGCUGAGAAUGACAGCGAGUAUCGUCAUUCCCGACUCGAUCGGGAAUCCAUCAAGCGGUUUAAGAUCAAUUGCAUGGAUUCUCAGCCAAGCUGAGAAUGACGACUUUGCUUGACUAGAAAGCUAAAGUACCAAUCAUUUAACACUUAACACUUAACACUUAACACUUAACACUUAACAC
#=GR NZ_AAQH01000012.1/41472-41038 CODON     ......................................................................................................................................................................................................................................................................................................................................................................................................................................................
#=GR NZ_AAQH01000012.1/41472-41038 SS_TT     ......................................................................................................................................................................................................................................................................................................................................................................................................................................................
NZ_AAQH01000002.1/16797-17231                CAAGGUGUCGGCCUCAGCAACGGAAGUGAAAGUAUUAGGUUCGUAUCCAAAAGCCGUACUUUGAUAGUUUUGAGUGUUUGGUGUUGAAUGUUGAGUUCAACCCGUC.AUUCCCGACU.UGAUCGGGAAU.CCAUUGAGCGGUAUGAAAUAAACUAGCUGGAUUCUCAGUCAAGCUGAGAAUGACGAUAAACUAAACACUAAACACUAAACACUAAACACUAAAUAUUAAAUAUUAAAUAUUAAGCAUUCAACACUAAACCAUUUAUGACUUUACUAGAUCACGCAGUACAAGCGGUUAAGGAACUUCGUCCUUAUCAACCCGGCAAACCCAUUGAUGAGCUAGCCCGUGAAUUUGGUCUAGCAGUCGAAGAUAUUGUCAAGCUUGCCAGUAACGAGAAUCCGUUAGGACCCAGCCCGAAGGCGAUCACAGCUAUUGAA
#=GR NZ_AAQH01000002.1/16797-17231 CODON     .............................................................STP........................................................................................................................................................................................................AUG...........................................................................................................................................................................
#=GR NZ_AAQH01000002.1/16797-17231 SS_TT     ......................................................................................................................................................................................................................................................................................................................................................................................................................................................
NZ_AAQH01000012.1/41384-40950                AUGACAGCGAGUAUCGUCAUUCCCGACUCGAUCGGGAAUCCAUUGUGCGGUUUAAAAAUAAUUGGAUGGAUUCUCAGUCAAGCUGAGAAUGACAGCGAGUAUCGUC.AUUCCCGACU.UGAUCGGGAAU.CCAUUGAGCGGUUUAAAAUCAAUUGCAUGGAUUCUCAGCCAAGCUGAGAAUGACAGCGAGUAUCGUCAUUCCCGACUCGAUCGGGAAUCCAUCAAGCGGUUUAAGAUCAAUUGCAUGGAUUCUCAGCCAAGCUGAGAAUGACGACUUUGCUUGACUAGAAAGCUAAAGUACCAAUCAUUUAACACUUAACACUUAACACUUAACACUUAACACUUAACACUUAACACUUAACACUUAACACUUAACACUUAACACUCAACACUCAACUCUUCUAAGCCUUUCAAUAUAAUCUUAUAGGUAUCCUCUGG
#=GR NZ_AAQH01000012.1/41384-40950 CODON     ..........................................................................................................................................................................................................................................................................................................................................................................................PTS.........................................................
#=GR NZ_AAQH01000012.1/41384-40950 SS_TT     ......................................................................................................................................................................................................................................................................................................................................................................................................................................................
NZ_AAQH01000002.1/30622-31056                AAUAAACGCGUCGUCUAAAAAAGUGACGUCAUUCUCUGGCUUGACCAGAGGAACCAAAAAAGUGACGCCAUUCCCGACUUGAUCGGGAAUCCAUGUGUGUAACGUC.AUUCCCGACU.UGAUCGGGAAU.CCAUGGGGGUAACGUCAUUCCCGCGAAGGCGGGAAUCCAUGGGGGUAACGUCAUUCCCGCGAAGGCGGGAAUCCAUUGGCCGUCAGUAACUGUAUAGGAAGGCCGUUGAAGUUACUUAACGGAAUAAAUUAACGAGUUAUUCGUUAUUGAGAGAAACCGUGGUUCUUCGACUUGACCGGAGAAUCCAAAUAAGAACGCCAUUCCCGCGAAGGCGGGAAUCUAUAAAAACGAAACAUGAUAAGAAUAUGGUCAAAAAAGCAGUUAUCCCAGUAGCAGGUCUAGGCACACGAAUGUUGCCAGCCACCAAG
#=GR NZ_AAQH01000002.1/30622-31056 CODON     ..STP..................................................................................................................................................................................................................................................................................................................................................................................AUG............................................................
#=GR NZ_AAQH01000002.1/30622-31056 SS_TT     ..........................................................................................................................................................................................................................................................................................................................................<<<<<<<....>>>>>>>..........................................................................................
NZ_AAQH01000010.1/71936-72370                GUUGAGUGGUGAAUGUUGAUUCAAGACACCGUCAUUCCCAACUUGAUUGGGAAUCCAUUUUGAAAUGUUGAAUGCCUAAUGGCGACUGAUGAUUCAAGACACCGUC.AUUCCCAACU.UGAUUGGGAAU.CCAUUUUUAAGUGUUGAAUGCCUAAUUGUGACUGAUGGGUGUGAAUAGCAAUGACUGAAAAAGAAACUCGUGAUAUCUGGGUCGUCGGGUUUGAUGGUGCUCUGGCCACAGCCAUUACUGGCGUAGUGGACUUAUUGGCACUGGCCGGUGUGACGUACCAACGUAUACAAGGCCAAGCGAUUGAACCACUUUUUAAUCUGAGAGUGGUAGCGGCCGAGCGCGGCCCCAUUCGCUGUAUUAAUGGAUUAAAUCUAUACGCAGAACACGACUUUCAAAGUCUGAUGAGUAAUGUUGAUAGUGAAGGGGUG
#=GR NZ_AAQH01000010.1/71936-72370 CODON     ....................................................................................................................................................................................AUG...............................................................................................................................................................................................................................................................
#=GR NZ_AAQH01000010.1/71936-72370 SS_TT     ......................................................................................................................................................................................................................................................................................................................................................................................................................................................
NZ_AAQH01000010.1/71863-72297                AGCAUGUCUGUAAUUGGCAAUAAUGACAUUUAUAGUGCUAAAAGUGACAUUUUUGGAGUGGUUAGUGUUGGAUGUUGAGUGGUGAAUGUUGAUUCAAGACACCGUC.AUUCCCAACU.UGAUUGGGAAU.CCAUUUUGAAAUGUUGAAUGCCUAAUGGCGACUGAUGAUUCAAGACACCGUCAUUCCCAACUUGAUUGGGAAUCCAUUUUUAAGUGUUGAAUGCCUAAUUGUGACUGAUGGGUGUGAAUAGCAAUGACUGAAAAAGAAACUCGUGAUAUCUGGGUCGUCGGGUUUGAUGGUGCUCUGGCCACAGCCAUUACUGGCGUAGUGGACUUAUUGGCACUGGCCGGUGUGACGUACCAACGUAUACAAGGCCAAGCGAUUGAACCACUUUUUAAUCUGAGAGUGGUAGCGGCCGAGCGCGGCCCCAUUCGCUG
#=GR NZ_AAQH01000010.1/71863-72297 CODON     .............................................................................................................................................................................................................................................................AUG......................................................................................................................................................................................
#=GR NZ_AAQH01000010.1/71863-72297 SS_TT     ......................................................................................................................................................................................................................................................................................................................................................................................................................................................
NZ_AAQH01000010.1/68978-69412                GAAUUUUAAACAACGAGGUUUAAGUCGUUUAAACCAAGCGCUCUAUUUGUUGAGUUGUGAGUUGUGAAUGAUUGGAGUUUGAUUGUUAAAGUCAAACAAUAUCGUC.AUUCCCAACU.UGAUUGGGAAU.CCAUUAAGCCGUUUCGUUAAGCGAUAAAUGGACCCUCAGUCAAGCUGAGGGUGACGCUAUUACUCACAACUCACAACUCACAACUCACAACUCACAACUCAUUUCAUUCCCCAACAAAUUUCGCUUCGCGACGUUCUAAGAAAGAACGCACGCCUUCUUGAGCAUCUUUGCUCUUAAUAAUUUUCGGCAUGUCUUCGAACACAGUGGAUAACGCAGUUUCAUGAUCACGAUAACGGGAUAGUUUGGAGCUUUUCAGUGCUGCUUGCACACCAAGAGGUGCGGCUUUAGCGAUUUUUGUAGCCAGCUCU
#=GR NZ_AAQH01000010.1/68978-69412 CODON     ................................................................STP......................................................................................................................................................................PTS..........................................................................................................................................................................................................
#=GR NZ_AAQH01000010.1/68978-69412 SS_TT     ......................................................................................................................................................................................................................................................................................................................................................................................................................................................
NZ_AAQH01000006.1/24613-25047                UGGAUGGAUUCUCAGUCAAGCUGAGAAUGACACGAUCAGUCAUGCCCUACACCAUUGUGGCUGUAUUACCCGUAAUGCAAAGACUAUUGUCGCUUUAGUCCCCGUC.AUUCCCGACU.UGAUCGGGAAU.CCAUUUUUCAGGUGAAAACCCGUUGGAUGGUUUCUCAGUCAAGCCCACCUCCGAACUUGGCAUCCCCUUUGCAAUUUCCUAAAUAACACAUAAACGUUUGCCGCUCUUUGCGGUGAAUAAAAGGGUGAAUAUUAUGGAUCGUGCUUUGUAUAUCGCCAUGUCAGGGGCGAAGCAAAAUACUCUCGGACAAACUGCCGAAGCCAAUAAUUUGGCAAAUGUAUCCACGACUGGCUUUCGUCGUGAUUUUGAACAAGCUCGCUCAAUGCCGGUAUUUGGCGACUACUAUCCAACACGCGCAUACGCCAUGG
#=GR NZ_AAQH01000006.1/24613-25047 CODON     .......................................................................................................................................................................................................................................................................AUG............................................................................................................................................................................
#=GR NZ_AAQH01000006.1/24613-25047 SS_TT     ............................................................................................................<<<<<<<......>>>>>>>......................................................................................................................................................................................................................................................................................................................
NZ_AAQH01000002.1/49931-49497                CCCGACUUGAUCUGGUAUCCAAUACCCGACUUGAUCGGAUAUCCAUUGAUUGACUCGAAAUAAAUUAGAUGGCUCCUCAGUCAAGCUGAGAAUGACACGCCCCGUC.AUACCCGACU.UGAUCGGGUAU.CCAUUGAUUGACGCGAAAUAAAUUAGAUAGCCCCUCAGUCAAACUGAGAAUGACAUGCCCCAUUGUCAUUCUCCGGCGUCGCGAAGCGACAGACCGGAGAAUCCAUCAAUAUGAUGCAACAUUCACAAUUCGACAUUCUUCCGCUCUUCCCGCGUCGAACAAGAAGAAUGGGAAUGCACCUGAGACGCCAAAAAGAGAACCGUUAAAACAUAAAAGUGAUUAAAAAUAUCAUGCUCAAACAACGCAACACUCAAACCCGCCACAAAAUAAACAAUCAAAACCGAUAUUCCGCAGAAGGACAAAUAAGC
#=GR NZ_AAQH01000002.1/49931-49497 CODON     ............................................................................................................................................................................................................................................................PTS.......................................................................................................................................................................................
#=GR NZ_AAQH01000002.1/49931-49497 SS_TT     ......................................................................................................................................................................................................................................................................................................................................................................................................................................................
NZ_AAQH01000002.1/61363-61797                UAUAAAUUUUUUAGAUGUCAUUCCCGACCUGAUCGGGAGUCCAUUGUCCAGUUUGAAAUCAAUUAGAUGGAUCCUCAAUCGAGUUGAGGAUGACAAAAAAACUGUC.AUUCCCGACU.UGAUCGGGAAU.CCAUUGUCCAGUUUGAAAUCAAUUAGGUGGAUUCUCAAUCAAGUUGAGGACCACUUAGUGUUUCAUUAUUUCUUCGCUUUUUUCUCUUCAGCUUCAGCUUCUUUACGAGCCCGCUCUUCCGCUAAUGCCGCUUCUUCUGCUUCCAUUAUGUCUGGCGUUUCAUAGGUUAAUUUGCCCAUUUUGCCGUUACGAAGUUCAUGGAUCAAGAUUUCAGCUGCUUUAUGCAUAUCAACCACGCCACCACUUCGCAAGCAACCGCGCUUGCGCCCAAUGGCAUCAAUGACCUCUUCGCCACUCUCGGGUAGUGC
#=GR NZ_AAQH01000002.1/61363-61797 CODON     ...................................................................................................................................................................................................PTS................................................................................................................................................................................................................................................
#=GR NZ_AAQH01000002.1/61363-61797 SS_TT     ......................................................................................................>>>>.>>>>>>>>......<<<<<<<<.<<<.................................................................................................................................................................................................................................................................................................................
NZ_AAQH01000012.1/39588-40022                AAUCAAUCGUAAAACCCUAGUUUAACAGAGAUCUCCAUUUUCAGCUGCAUAGACACUGAUAAAUAGCUAGUUAGUGUUGAAUUCAAAAAGUUGAGUUAUAAGUGUC.AUGCCCGACU.CGAUCGGGUAU.CCAUUGUGCGGUUUAAAAUCAAUUGCAUGGAUUCUCCGGUCUGUCGCUUCGCGACGCCGGAGAAUGACACACCAGUACUGUCAUACCCGACUUGAUCAGGUAUCCAUCAGAUCAGCGUAAAGUAGUGAAUGUUAAGUCGAGAGUGUCAUGCCCGACUCAAUCGGGAAUCCAUUGUGAGGCUUAAAAUCAAUUGCAUGGAUUCUCCGGUCUGUCGCUUCGCGACGCCGGAGAAUGACACACCAGUACUGUCAUACCCGACUUGAUCGGGUAUCCAUUGUGAGGUUUAAAAUCAAUUGCAUGGAUGCUCA
#=GR NZ_AAQH01000012.1/39588-40022 CODON     ......................................................................................................................................................................................................................................................................................................................................................................................................................................................
#=GR NZ_AAQH01000012.1/39588-40022 SS_TT     ......................................................................................................................................................................................................................................................................................................................................................................................................................................................
NZ_AAQH01000004.1/4580-5014                  UAGGCCUCACCUCGGCAUCCAUGCCUCGAUACGCAGCAAAAUCAAAUGCUCUUGGUGUAGGGCAACGUUACCCAAACGUAUUAAAUUACGAUCCUGCUAAACCGUC.AUACCCGACU.UGAUCGGGUAU.CCAUUAUUCGGGUUAACAUCUAUUGGAUGGAUUCCCGCCUUCGCGGGUAUGGCAAUGUUGAGAACUCACCUCAUCCAUUAUCUUUUUUCUGUUUUACCCCGACCGUUCGACCAGCAGCAUUUGUUUUCAGCCAUCCUCUAACGCGUCUGGUUAUUAAAUUAUGUCGAUCAAAAGUAUUGUCGUCGCGGACAGUUAACGGGAUCUGUAUGUAUUUGUCAUUUUGAUUUCUAACAAUGGCACUUUUCCGAUUCCUCGCCGCGCGCUUUGCCUCAGGAGUUUGAUAGGUAUAAAUAUCCAGAAUCGGUAUU
#=GR NZ_AAQH01000004.1/4580-5014 CODON       ........................................................................................................................................................................................................PTS...........................................................................................................................................................................................................................................
#=GR NZ_AAQH01000004.1/4580-5014 SS_TT       ......................................................................................................................................................................................................................................................................................................................................................................................................................................................
NZ_AAQH01000012.1/39859-40293                GUCAUGCCCGACUCAAUCGGGAAUCCAUUGUGAGGCUUAAAAUCAAUUGCAUGGAUUCUCCGGUCUGUCGCUUCGCGACGCCGGAGAAUGACACACCAGUACUGUC.AUACCCGACU.UGAUCGGGUAU.CCAUUGUGAGGUUUAAAAUCAAUUGCAUGGAUGCUCAGUCAAGCUGAGAAUGAAGAAGCUACCACUCACAACUCAAUACUUAAAUUUCGGUCAACUUUUUGUUCGUUUUGGCUAUUUAUACUGAUUCAGCUUCAUGCUCUUAUAAGACUAAAUCUAGCUACAAUCAGAAUUUAUGACUUUACCCCCUUAUAUCCACAAAAAAGGCCCCGGCUGCGCUUUGCACUUAUAUCAUGCAAAUGGCUUUAGCAACGGUGUUUACGCUCCGCUGCUGGACCGCCUGAGUGAACAGUAUAAUGUUUAUGCAAUGG
#=GR NZ_AAQH01000012.1/39859-40293 CODON     ..............................................................................................................................................................................................................................................................................................................AUG.....................................................................................................................................
#=GR NZ_AAQH01000012.1/39859-40293 SS_TT     ......................................................................................................................................................................................................................................................................................................................................................................................................................................................
NZ_AAQH01000012.1/82285-81851                CGCGAAGCGACAGACCGGAGAAUCCAUCACUCAGAACAAAUAACUCGACGUUCAUCACUAUUGAAGUGGAUUCUCAGUCGAGCUGAGAAUGACAACCAGAUUCGUC.AUACCCGACU.UGAUCGGGUAU.CCAUUGUAGAGUUUUAAAUCAAUUGGAUGGAUUCUCAAUCAAGUUGAGAAUGACGGUUUUGCUUGACUAGAAAGUUCAACACUCAGCAUUCACAAUUCAAAACUCAAAUAAGCUCAACACUCAACAAGUAGCCAAAAAAAAGGCUUCCCGAGGGAAGCCUUUUUUAAUCUAUCUCGUUUAAGAGAUGAUUACUUCUUAGCGUUACGCUCUUUAACCUGCUCAAUUACUUUUUCAGUAAUUUGUUGAGGGCAAGGCGCGUAGUGUGCGAACUCCAUAGAGAACUGACCACGACCAGAAGUCAUCGUACG
#=GR NZ_AAQH01000012.1/82285-81851 CODON     ..............................................................................................................................................................................................................................................................................................................................PTS.....................................................................................................................
#=GR NZ_AAQH01000012.1/82285-81851 SS_TT     ...............................................................................................................................................................................................................................................................................<<<<<<<....>>>>>>>.....................................................................................................................................................
NZ_AAQH01000004.1/37042-37476                AUUGAGGAUCCAUCCACAUAGUGUUGAAUUGUGAAUGUUGAAUUAUGAGUGAUGGAUUCUCCGGUCUGUCGCUUCGCGACGCCGGAGAAUGACGGUCAGGUUAGCC.AUACCUGACU.UGAUCGGGUAU.CCAUUGCACGGUUUGAAAUCAAUUGGAUGGAUUCUCAGUCAAGCUGAGAAUGACGACAGCGGUUGUCAUCCUCAACUCGAUUGAGGAUCCAUUAUUCGGUUUAACAUCAAUUGGAUGGAUUCUCAGUCAAGCUGAGAAUGACGAUAGUGUUCAACACUCAACACUCAACACUCAACACUCAACACUCAACAUUCACAAUUAAGAAUGUACCGUUCGCCCACCAUCCACAUUGAUAAUUUGUCCAUUAAUGUAAUCGUUCUCACAUAAGAACAAGAUGGUUUGAGCAAUAUUGCGAACGUCACCCAAAC
#=GR NZ_AAQH01000004.1/37042-37476 CODON     ........................................................................................................................................................................................................................................................................................................................................PTS...........................................................................................................
#=GR NZ_AAQH01000004.1/37042-37476 SS_TT     ......................................................................................................................................................................................................................................................................................................................................................................................................................................................
NZ_AAQH01000002.1/61276-61710                GCCUGCGCUUAGCAGUUGUUCUUGUAGAGACUUUGCCAUAGGUGCUUUUUAAUUUAUGAGAUGUGAAUUAUAAGUAUUUAGUAACGAUAUAAAUUUUUUAGAUGUC.AUUCCCGACC.UGAUCGGGAGU.CCAUUGUCCAGUUUGAAAUCAAUUAGAUGGAUCCUCAAUCGAGUUGAGGAUGACAAAAAAACUGUCAUUCCCGACUUGAUCGGGAAUCCAUUGUCCAGUUUGAAAUCAAUUAGGUGGAUUCUCAAUCAAGUUGAGGACCACUUAGUGUUUCAUUAUUUCUUCGCUUUUUUCUCUUCAGCUUCAGCUUCUUUACGAGCCCGCUCUUCCGCUAAUGCCGCUUCUUCUGCUUCCAUUAUGUCUGGCGUUUCAUAGGUUAAUUUGCCCAUUUUGCCGUUACGAAGUUCAUGGAUCAAGAUUUCAGCUGCUUU
#=GR NZ_AAQH01000002.1/61276-61710 CODON     ....................................GUA...................................................................................................................................................................................................................................................PTS.........................................................................................................................................................
#=GR NZ_AAQH01000002.1/61276-61710 SS_TT     ................................................................................................................................................................................................>>>>>>>>>>>>.....<<<<<<<<<<<..........................................................................................................................................................................................................................
NC_007948.1/3322811-3322377                  GUCAGCAUGACGCUGUCGGUGAAAGGCAGCUUGCUCUGCCACCAGUGCUGGAACCGGCUGCGUAUGAAAGCCAAUGGACUGAUGAUGGCCGUAUUCAUCGUUUGUC.AUUCCGGCCU.UGAGCCGGAAU.CCAGGCUGUUGCGGCGGUGGAUUGCGGAUCAAGUCCGCAAUGACAAAGCUCUUUCAUGGCAAGGGCACGGCUUCCAGCAUGGCGCGUACCUGUUCCACGGAGCCGCGGCCGGCAUCGCUGACGGGAAUGAGGCGGUGCGCUGCGGUCUGCGGCAGCACGGCGGCGAUGUCGUCGGGGGCGACAUAGUCGCGGCCGUCCAGGAAGGCCUGCGCCCUGGCGGCGCGCAUGACGGCGAUGCCGGCCCGCGGGCUCAGGCCCUGCAGAAACCAGCGCCCCGAGCGCGUGGCCGCCACCAGGUCCUGCAGAUA
#=GR NC_007948.1/3322811-3322377 CODON       ...............................................................................................GUA.....................................................................................PTS............................................................................................................................................................................................................................................................
#=GR NC_007948.1/3322811-3322377 SS_TT       ......................................................................................................................................................................................................................................................................................................................................................................................................................................................
NC_010831.1/1130054-1129620                  CUUUACAAAAAAGGAUCAAAGAGCCCCCUUUUUCUUUCUUUACCACCCACCUUUGAACAGGCGCCGGUUACCAGUCAGCGGUCUCCAAUCACUUUUUCUCAUUGUC.AUGCCGGACC.CGAUCCGGCAU.CCAUCUUUCUUGCAUAUUGACAUCGACAUGGAUCUUCGGGUCAAGCCCGAAGAUGACAGCAAAAUAAAACUCCGGUCUCCCUUUCUCCCCGACUUCCACUAUUCAUUACAUUAGUCAUUUGACAGUAGACACUCCUCCGUCACCCACUCAUCGCUCAGUACUCAGCACUUUCUUUCCUCUUGUCACUUUCCCCCAAUCAUCAAUCAAAAAUCAUAAAUCCUUCAACGCGUCCUCUGCCGCCUCCUUUAUUGAUUCGGAAAGCGUGGGAUGGGCGUGUAUCGUUUCGGCAAUCUGUUCAGCCGUAACCC
#=GR NC_010831.1/1130054-1129620 CODON       ....................................................................................................................................................................................................................................................................................................................................................PTS...............................................................................................
#=GR NC_010831.1/1130054-1129620 SS_TT       ......................................................................................................<<<<.<<<<<<<<......>>>>>>>>.>>>.................................................................................................................................................................................................................................................................................................................
JCVI_SCAF_1101668032871/377-811              AGUAUUACUUUUAGAUUACAUUUGUAAGGCCCCUUUUUUAAGGGGCUUUUUUUAUUCCUGCUUUUCAAAGAAUGACCGUAUUGUCAUUCCGGGCUUGACCCUUGUC.AUUCCGGGUU.UGACCCGGAAU.CCAUUCCACUGUUAUUAGUGCGCCUGUGGAUUCCUGUUUUCACAGGAAUGGCAUUCUGUUGGAGUAGGGUCAUUCAGCCAUGCCAGCACUAUACAAAAACCUCCAAACAGUUUCCUUUACCCUGAAUACUGAGCCGUUCAAUGGCUGCAGGAACAAGUAAGCAAUUGCCAUAGGGGAGAGGAUAGUUUUCUCCAGCAUAGCUUACGCUUAGUUUCCCUGCUACGCCCAUUAAAACAUGAAAUGAACCCCGGCCUUCGUAGUCUCGAUCCAUUAUUCCAUCAAUGGGAAGAAAAGAAGUUGAGAAAUAA
#=GR JCVI_SCAF_1101668032871/377-811 CODON   ..STP.................................................................................................................................................................................................................................................................................................................................................................................................................................................
#=GR JCVI_SCAF_1101668032871/377-811 SS_TT   ............................<<<<<<<....>>>>>>>........................................................................................................................................................................................................................................................................................................................................................................................................
sludgePhrap_Contig7695/273-1                 GCAACGAAUUCGGAACGCGGUCCUUCGGGGCCGCGUUUUUUCUUUGUCCGAAGGCCGAAGCCUGCACGCCUGCCGCACACCGAUUUUUCUCGGAACCACAACCGUC.AUCCCGGGCU.UGCCCCGGGAU.CCAUCGAAGGGCUCUGGCGCUCUACGAUGGAUCCCGGAUCGGCGCGGCUUCGCCGCUUGUCCGGGAUGACGCGCGAUUUCCGGAUUGACAUGCAAAAAUCGCAUAAAAGAAUCAUAUAUAUCUCUAUAGCAUCAUCACCGACCGUU..................................................................................................................................................................
#=GR sludgePhrap_Contig7695/273-1 CODON      .........................................................................................................G.UA.........................................................................................................................................................................................................................................................................................................................................
#=GR sludgePhrap_Contig7695/273-1 SS_TT      ......................................................................................................................................................................................................................................................................................................................................................................................................................................................
JCVI_SCAF_1101668557757/1003-569             GAUAAAGUUUCUGUAGAUGAGUUUUGGAAAAUACUCAUUGAUUCCCUUCCUGAAUAAUUCCUCCUGUUAAGAUCAUGAAGUUCGGAGUAUAUCACCCGCUUGCGUC.AUCCCCGGCU.UGAUCGGGGAU.CCAGGAAGAACAGACGCCAUAAAACACUUUGUUAACCUACCUCUUCAUGAGCACAUAUGUUCACCUCAACAGCACAUUACAAAAAGCAGAAGAGGCUCGUAUCUCUCCGUUCGAUCACGGUUUUCUGUACGGCGAUGGAAUCUACGAAAGCCUCCGUACAGUAGGGGGACAGGUUUUUGAUUUCGAAUCGCACAUGCAAAGGCUUCGGUCUUCAGCGGAGAUCAUGGAUAUUCCAAUUCCCUGGAGUGAUGAUGAGUUAGAAAAGUGGACAGAAGAAACAGUACAAAAAAAUGCAGAGACGCAUCACG
#=GR JCVI_SCAF_1101668557757/1003-569 CODON  ......................................................STP.....................................................................................................AUG.....................................................................................................................................................................................................................................................................................
#=GR JCVI_SCAF_1101668557757/1003-569 SS_TT  ......................................................................................................................................................................................................................................................................................................................................................................................................................................................
wf1_AGZO6863_g2/933-498                      UGAAAUAGCAAGUGAGGGAAAUUCCCGAGCAUUGAGCUCGCCUCCUAUCGGGACCAGUCCUCCACACGAAGGUGGGGUGUUCCCGUCUGUCCACCCCACCCUCGUU.AUCCCGGACCCCGAUCCGGGAU.CCAGCAGCGACCGCUUCUGCGGGCGCGGGAAAUUGUUUCGUCAAACCCCAAGAGUAGCAACAGGUUAUCGGCUCGCGGGCGCUCGCCCGCUGGGUGCCGGAUCAAGUCCGGCAGGACCGUGCAUCAGGCCAUUUGCAAAAACUUCCAUCACCAUUUCAUCCCCACCCUCCAAACCCGUGUCAUGAUUCCCGCACUCCCGCUGCCGGAUGGAUCGCGAACGUUUUCGACCAAGCGGGAGGAAUGCCUUUCGGGGUUUGCCGUAACGUGCGGUAGAUUCAGGAAGGAGGCGGUGACCAUCGUGGCUCCGC
#=GR wf1_AGZO6863_g2/933-498 CODON           ......................................................................................................................................................................................................................................................................................................................................................................................................................................................
#=GR wf1_AGZO6863_g2/933-498 SS_TT           ......................................................................................................................................................................................................................................................................................................................................................................................................................................................
JCVI_SCAF_1101668570623/949-515              GUUAAGCUAAGGAUCGGGUGUGAUUCGAAGACGUGUCAUUGCGAGACCUAAUAUUUUGGACAACCAAAACAGACAAAUCGAAAUGACAAGGAUAGCGGUUUUCGUC.AUUCCGGACU.UGAUCCGGAAU.CUCAGUCAGAAUAGUAAGACCUUUUGAUCAGCGGUAUUACUAUUCCGACCGAGAACCUGAAUUGAAAAUCGGCGAAGCCAUUCGAGUUCAGGUUGACGUACCGAUAGUUUUCUGCUAUCUGUCAUAGGUAAUGAAAUGAAGCAAUUCAGUCGUUGGAAAGUACUGGGGUACUUCACAUUGCUGUUAGUCAAGUCUUUACUUAAAAACCUUAAUGAUAGGUUGAAGGGGGUGUGUGGGCUGCUAAACUGCGUUAAUUUACAAUGAAAAUAAAAGUGUUACCAUCUAUGAAGCCAAUACAGAAUGUCAUG
#=GR JCVI_SCAF_1101668570623/949-515 CODON   ......................................................................................................................................................................................................................................................................................................................................................................................................AUG.............................................
#=GR JCVI_SCAF_1101668570623/949-515 SS_TT   ...............<<<<<<<<....>>>>>>>>...................................................................................................................................................................................................................................................................................................................................................................................................................
soil_XZS14765_b1/415-804                     UGCUUAUUUCCAUGCUCCGUUGAGGCGAUAGUUUUCCUGUUCUACUUUUUCAUAUUCCUUUGUUGCUAUACAUGCUGUUUGCUAUCGAUCCUAAUCUAUUACUGUC.AUCCCGGGCU.UGACCCGGGAU.CUCCAACAUCUUUAGGUGCUUUCUUUUUUAAAGCUUUAUCUACAUUUCAACUUUUUUAAAACCCUUUGUUUUCCAACACAACANAUCGCGUCCUUCAACCUGCCUGCUAUCUGUCAACCCACUCCCACCUGUCAUGCUGAACUUGUUUCAGCAUCUCAUUCUUCCACCUAUCAAACUUUUCAAAACCCUUUGUUGCACAUCAUCAGUUGAAAAACUAUUCUUCAACAUACAUCAUCUUCCUGCUGUCAUCCCGGGCUUGACCC.............................................
#=GR soil_XZS14765_b1/415-804 CODON          ......................................................................................................................................................................................................................................................................................................................................................................................................................................................
#=GR soil_XZS14765_b1/415-804 SS_TT          ......................................................................................................................................................................................................................................................................................................................................................................................................................................................
NC_007722.1/1690738-1691172                  CACCGAACUUGGGAUCAGGCAGGAUUUCCCGUUUCUCGGGACGACGACGACGUGACAUUCUUUAAUCUCCAAAUGUCCGGAGCGAAGCGGAGGUCUUCAAAACGUC.AUCCCGGACU.UGAUCCGGGAU.CUUUCUCCGCUGGCGCUCUAUCUCAGAAACUUGCCAGUUGACGUUCGACCUGGUGGCACGAGGUCCCAGCUUUCGCUGGGAUGACGGGUGCAAUCAGGCGAGCGCCGACCCACUCCUUACUUGGGCCGCUUGGCGCCGUACUUCGAACGGCUCUGCUUGCGGUCCUUGACCCCUUGCGUAUCGAGCACGCCGCGCAGGACGUGGUAACGCACGCCCGGCAAGUCGCGCACACGGCCGCCGCGGAUGAGCACGACAGAGUGCUCCUGCAGGUUGUGGCCUUCGCCCGGGAUGUAGGAGAUGACUUCGCG
#=GR NC_007722.1/1690738-1691172 CODON       .......................................................GUA............................................................................................................................................................................................PTS.............................................................................................................................................................................................
#=GR NC_007722.1/1690738-1691172 SS_TT       ............................................................................................................<<<<<<<......>>>>>>>......................................................................................................................................................................................................................................................................................................................
JCVI_SCAF_1101668580956/1-365                ......................................................................CUUAUCUUACCGUCAUUCCCCGGCUGCAGCACCGUC.AUCCCGGACU.UGAUCCGGGAU.CUCCAACGUGUACUGCCUUAAAUAUUAAGCAACCUCUGCUACACGGUACAAAUUACAAACCAAAUCAGCAACAGCCACUUUACUGCUAAUCUGAAAACCCUCAGAAACAUAUAGCGGUAAAAUAUCAUAGCAUUGUUGGCGUAGUGCCGCUUCAAGCACAGGCCGCAGUAAAGCUGCUUGUACCGGUGGUGGCAACAUAAAAGUUUUAUAGGCUGAUAAUGCCGCAACAAAACGAUUAUCCAAGACCCGUGCCAAACGCCCCGUAUAAACCGUAGUAAGUACUGUCUUUUCAUCAGUCAUAUUAAUCA
#=GR JCVI_SCAF_1101668580956/1-365 CODON     ..........................................................................................................................................................PTS.........................................................................................................................................................................................................................................................................................
#=GR JCVI_SCAF_1101668580956/1-365 SS_TT     ......................................................................................................................................................................................................................................................................................................................................................................................................................................................
NC_007722.1/1556965-1557399                  GGACAGCGGCGCCUCGCUCGGCGACAUCCUCGGCGAAGCGCUCAAGGGCAAGGAAGACUGACGAUGCAGCUUGGUGCCCGCGCAAGCGGGUGCCUAGCGAACCGUC.AUCCCGGACU.UGAUCCGGGAU.CUUUAUCGGUCAAUCCCGACUUGGCUGUAUGAGAUCCCAGCUUUCGCUGGGAUGACGAUGAGGAUGAAAGGCCCGCCUUCCGAUGGAGUGGCGGGCCUUUUCUAUUGCGGGUCAGCGAUGUAGGCUCAGUGCAUGCUAGAGAUCCAUCAAUUCCCCUGCCUGUCCGACAAUUACGGCUUCCUGCUCCACGAUCCCGACAGCGGAGAAACCGCUGCGAUCGAUACGCCUGACGGAAAGGAAUACCUGAAACAGGCCAAGGCCAAGGGCUGGACGAUCACUCAUAUCUGGAACACCCACUGGCACCCGGA
#=GR NC_007722.1/1556965-1557399 CODON       ..........................................................STP.........................................................................................................................................................................................................AUG.............................................................................................................................................................................
#=GR NC_007722.1/1556965-1557399 SS_TT       ............................................................................................................<<<<<<........>>>>>>......................................................................................................................................................................................................................................................................................................................
ABDH01049625.1/108-542                       AAGGCCAGCGGGUGGCCGAAGAAUUUCUCUUGGGCGCGGGAGUCGAAAAAUUUUAUUUUCAUUGUUAUACUUCCCACAGUUAAAUAUUGUGUCUACCUAACCAGUC.AUGCCGGACU.UGAUCCGGCAU.CUCCAUGAAUUGCAGGAGAUCGGCUUUGCAAAGAUCAAGAUUGCGGGUCAAGUUCGCAAUGACAGUGCGCUCAUUAACUUCUUACCCUCGGAUCAGCAAUUACCAAUAAUAUAUCCGCCAACAGAUUUCCCGCUAUCAACAUCAAUCCGGCCAAUAACAAACUGCCCAUAACUAAAAACGUAUCUUGGGUUUGUACGGCGCUUAACAUGAGGCUGCCAAGGCCCGGCCAAUUCAUUAUUAUUUCCAACAGCGCGGCGCCGCUCAGCAGCGACGAGAACUCGAAGCCGAAUAGGGUUAUCAGAGGGUUC
#=GR ABDH01049625.1/108-542 CODON            ...........................................................GUA.............................................................................................................................................PTS........................................................................................................................................................................................................................................
#=GR ABDH01049625.1/108-542 SS_TT            ......................................................................................................................................................................................................................................................................................................................................................................................................................................................
ABDH01016308.1/429-863                       AGACGUAAACAGCCCUAAGUCGGUGUCAUUUAAGGUUUUAAACAAUGACGCGCUGCUGAAAGAAAAGGAUUAAUUUGAGAGCUACGGUUGCAAAAACCACACUGUC.AUGCCGGGCU.UGACCCGGCAU.CUCCUUGAUUUGUAAGGGAUUGCGGGUCAAGCCCGCAAUGACGGAUACUCCCAAACAUCAUAUACGUUAUAAUUGCGUUAAUACGUAACUCUUUGAUUUUCGAGAAGAUAAGGAGGGGCCGAACAAUGAUGAAGGUAAUCGCCUUUAACGGAAGCCCGCACUACGACGGCGUAGUAGCCAAAGGAAUCUCCAUAAUCCAGCGAGAACUGGAAAAAUCGGGCACGAUCUCGGUCGAGAUUGUCCACAUCGGCAACAAACACAUCCGCGGCUGUAUAGACUGCCGCCAAUGCGGAGAAACCCAUCGCUGC
#=GR ABDH01016308.1/429-863 CODON            ......................................................................STP.........................................................................................................................................................................................AUG.................................................................................................................................................................................
#=GR ABDH01016308.1/429-863 SS_TT            ............................................................................................................<<<<<<........>>>>>>......................................................................................................................................................................................................................................................................................................................
ABDH01052590.1/109-543                       UUCCCGCCAUAAUCCCGGAAGAACCGUUUUUUAUGAUAGGGGUCGGCCGUGAAAGACGAGGCUGUCCCAAAAACUGUGUAAACUGAACAAAUUCAAUCUGACCGUC.AUGCCGGGCU.CGACCCGGCAU.CUCUAUGAUUGGCAAGGGAUUGCGGGGCAAGCCCGCAAUGACAACGAUUUCAACGGCAUAGACAUUUACACAAAAUUUGGGACAGUCUCGUGAAAGACCGCCCCUAUAUUUUAUCAUUCCAUAUCGCCCAACGUCAACGGAUAUUGCUCCUCUUCAUCUCGUCUUGUAUCUCUUUGUUCCCCGGAUCCAAUUUGCUGGCGUUCUGCAAGCGUUUUUGGUAUUCGGCCUGAUUCUUCUGCGCCUUGGCCCACUUCGCCAAACCGAGCUCCGCCAGCGCGAACUUGGGAUCCAGCUUCAGCGCCCUCUCA
#=GR ABDH01052590.1/109-543 CODON            .......................................................................................................................................................................................................................................................................PTS............................................................................................................................................................................
#=GR ABDH01052590.1/109-543 SS_TT            ......................................................................................................................................................................................................................................................................................................................................................................................................................................................
JCVI_SCAF_1096628049322/1040-606             AGCCAUACUUUCACCUCCCAUCGUUCCAUUUUCCUGUCNNNNNNNNNNNNNNNNNNNNNNNNNNNNNNNNNNNNNNNNNNNNNNNNNNNCAAAAACGCAGACUGUC.ACCCCGGACU.UGAUCCGGGGU.CUAUGAGGGGGUCCGGUCUGCGUCUUCCUCCGUAUGGAUCCCGGCUCACAAAUUCUUUGCGGCCGGGAUGACGUCAGAUGAGUGGGUGACGGCUGAGUGUCGUGGGAAGACCGGUCUCCACAAAUUGAACUGCGCUCUCGGCCCUGAAUGUUCUAAGCUCCCUUUCAGAUUGAAUGAGGGGAAGCGUUAUGAGUCUGUGGCCACUAAACAAUCUCUUGAACACGUUUGUUCAGAAGGGGCGGCUCACCGUUUAUGACGUGGAUGGCUCUCAGCACGAAUUUGGUGUGGGCGGCGAAGGCGACGAGGCG
#=GR JCVI_SCAF_1096628049322/1040-606 CODON  ...............................................................................................................................................................................................................................................................................................................AUG....................................................................................................................................
#=GR JCVI_SCAF_1096628049322/1040-606 SS_TT  ......................................................................................................................................................................................................................................................................................................................................................................................................................................................
ABDH01016308.1/700-266                       AAGGCGAUUACCUUCAUCAUUGUUCGGCCCCUCCUUAUCUUCUCGAAAAUCAAAGAGUUACGUAUUAACGCAAUUAUAACGUAUAUGAUGUUUGGGAGUAUCCGUC.AUUGCGGGCU.UGACCCGCAAU.CCCUUACAAAUCAAGGAGAUGCCGGGUCAAGCCCGGCAUGACAGUGUGGUUUUUGCAACCGUAGCUCUCAAAUUAAUCCUUUUCUUUCAGCAGCGCGUCAUUGUUUAAAACCUUAAAUGACACCGACUUAGGGCUGUUUACGUCUCUGACGACGAUCCCCUCCUUCUCCUGUCCGCUAGGAUACUUGCCUUUGGCUUUUUCCAAAAGCGUUUCCAAUGUGUACGCGAAGCUCUCCCCACGCUCUUCCAAGGGGACGGUGGAAACGCCUAAGUCGUUGCAGAGCUUGCACAUAUCGUCGUAGGGAAGAU
#=GR ABDH01016308.1/700-266 CODON            ..............GUA.........................................................................................................................................................................................PTS.........................................................................................................................................................................................................................................
#=GR ABDH01016308.1/700-266 SS_TT            .....................................................................................................................................................>>>>>>.......<<<<<<..............................................................................................................................................................................................................................................................................
wf2_AHAA15655_x1/662-1096                    GCUCGGGGCCUGCCCCGGCCUACGAGCUGGGGCCGGGAUGACGAGGUAGUGGGAGCUGUUGAAGUUCGGUGUUUUCGAUGAUCAGCUAAAACGACCUUAAGUCGUC.ACCCCGGCCU.UGAGCCGGGGU.CCAGAGUAGUCUGNCUUGCUGUGUAAAAGCGCGGGACUACGUGAGCCGUCUUGAGCUGGCGUAUGACAUGAGGGUCUCGGCGUAAGACUUCCUUCACCCUCUAAGGCGAGGGCGAUUCAACUUUUUGCCAAUUCGUCCUGCACCAAUUCAAAAACCGCGAGGUAGUUUCCUGACAAUAGGGGUUAAUUUGACAAGCAGUUGACCGCAUGCGUUGCAGGUGUGAAUAAUAUGCCCAGUGAGUCCGGCAAGUUUUGCCAUACAUGAUUGGUAAAGAAGUCAGCAUAAUACCGUCGACCAUCAUUAUCUAC
#=GR wf2_AHAA15655_x1/662-1096 CODON         ......................................................................................................................................................................................................................................................................................................................................................................................................................................................
#=GR wf2_AHAA15655_x1/662-1096 SS_TT         ......................................................................................................................................................................................................................................................................................................................................................................................................................................................
ABEF01047781.1/983-549                       UGACACCUUGUGUGGGCGCUCUAUUCGGGUGCGGCUACCCUAUCCGGUCGUGCGACAACCCGCAUCCGGCAACCCUUACUCUAUUGUUUCCUGACUAAAAAUUGUC.ACCCCGGACU.CGAUCCGGAGU.CCAGCGAAUUUCAUAAUCCGGUGGAUUAAUUGAGUCCGGACCCUAGAGCCGGAAAGACCCUGGGGUUGGGCCGUGAAAAGGGGCCGGACGUCGCCGCCCGGCCCCAUGCCGUUCCAGUUAAGCGAAAACGGUUCUAUUUGCGGGUCGCUGCCACCGCCUUCAGCAGCUUGCCGUAAGUUUCCUUGAGCUCCGGAUUCUUGGCGACCACGGCGGGGCCGACCUUUGCCAUCUUCGCAAUCAGCGUCUUCUGGUCGGCGGCGGGAAGCUUGAUCAGCUCGCCGCCGUUCUUGACCCACACAUUGCGCAGA
#=GR ABEF01047781.1/983-549 CODON            .......................................................................................................................................................................................................................................................................PTS............................................................................................................................................................................
#=GR ABEF01047781.1/983-549 SS_TT            ..........................................................................................................................................................................................................................................................................<<<<<<<<<<<<<<<...........>>>>>>>>>>>>>>>...................................................................................................................................
ABEF01038460.1/1356-1735                     UUCGAAAAUGUGGUCGAGCUCCACACCCAGAUGAACCCGGACUUCUUAAAGGCGACAACCCGCACCCGGCAACCGUUUCCCUGUUGUUUCCCGGCUAAAAAUUGUC.ACCCCGGACU.CGAUCCGGGGU.CCAGCCAACACCGCCGCCGGGCCGGGUGUCGCGCGCAACCUCUUCGCAGCCGCUCUUAUCGUAGUCUGGUGGAUUGGCUGAGUCCGGACCCUAACGCGGCUGGCGCACCAUCUCGAGGAUUCGCUGAAUCUCCGGAUCGUUCUUCCCCAUGGGAUCGACCCGGNGUGAAACGGGUUGCGCUGUUUCUCGCGCCAGGUCGCCGGCUUGGUGGCGUCGAUCGCCAUCUUGCCGCCGAUCCGCAUCACCGUAUAGU.......................................................
#=GR ABEF01038460.1/1356-1735 CODON          ............................................................................................................................................................................................................................................................................................................................................................................................STP.......................................................
#=GR ABEF01038460.1/1356-1735 SS_TT          ......................................................................................................................................................................................................................................................................................................................................................................................................................................................
ABEF01051355.1/1315-1640                     CAGUGGAUCGAGUCCGGGGUGACACCUUGUGAGGCAUUUUUAUCCGGUCGUGCGACAACCCGCAUCCGGCGGCUUUAUCUCUGGUGUUUCCAAACUAUAAAUUGUC.ACCCCAGACU.UGAUCCGGGGU.CCAAGAAACCCUCACAUCGUGCGCGAGGUCGAUGUAUGGAUUCCGGAAUCUACCCCAUCGCCUUUUGCAGGUUGGCAUCCAGCUUGUCGAGGAAUUCGUUGGUGGUCAGCCAUUUCUGCUCGGGCCCGAUCAUCAGCGCGAGGUCCUUGGUCAUGUCGCCGGCCUCGACGGUCUCCACACACACCUUCUCCAGGUCUCG.............................................................................................................
#=GR ABEF01051355.1/1315-1640 CODON          ...................................................................................................................................................................................PTS................................................................................................................................................GUA.............................................................................................................
#=GR ABEF01051355.1/1315-1640 SS_TT          ......................................................................................................................................................................................................................................................................................................................................................................................................................................................
NC_007948.1/222070-222504                    UGGGCCGCACCGGCCAGGCCAAGUGCCCCUACUGUGGGACGGUCUACAAACUCAAAGAGGGCGAGCACUUUGGUGCAAGCCACUGACGGUUCGUGCCUGGAUUGUC.AUUCCGGGCU.UGACCCGGAAU.CCACCGUUUGCGCGCCAGCAUGGAUGCCGGAUCGAGUCCGGCAUGACAAACCUUGAGCAAAUCACUGAUCAUUGCCCCGCAGUGGAUAGGCGACGCGGUGAUGACCGAGCCCUUGCUGCGCCGGCUGCAUGCACGGGGUGAGCGCAUCACGGUCGGGGCGCUGCCCUGGGUGGCGCCGGUGUACCGGGCCAUGCCGCAGGUGGCGGAAGUCAUCGAGUUUCCGUUUGCCCAUGGCGGCCUGCAGUUCAAGGCCCGCCGCGCCCUUGCCAAGCGCAUCGAAGGCCAGUUUGACGCGGCCUACGUGCUGC
#=GR NC_007948.1/222070-222504 CODON         ...................................................................................STP................................................................................................AUG.............................................................................................................................................................................................................................................................
#=GR NC_007948.1/222070-222504 SS_TT         ......................................................................................................................................................................................................................................................................................................................................................................................................................................................
JCVI_SCAF_1101668579874/928-494              AUGUUUGGCAAUCGGAGCGAUAAUUGGCAAUACAUUUAUAACCACCAAAAAACAGAUAAAAAGAUUUAAGAUGUUUUUAUUGAAAAAAGAUGCCAUUAUUGUUGUC.AUCCCGGACU.UGAUCCGGGAU.CUUGUAGAAGCUUACCAUGGUAAGUCUUUACUAACUUAUUAAUUUAUUUUUGAUUAAAUGCAUAAUAAAUCAAUAAAAAUAAAUUUAAGUAUAGAUUGCCACGUUUCCCCAUAAAAAUCCUUUCAGGAUUCACGGGGUUCACUCGCAAUGACAUCAUUUUUUUUCAAAUCCUUCACGUCAAUCUGUAUACUUCUUCUCCCAUUCCAUUCAUUGUAUUUCAGCAGACCAACCAAAUCAAUUUUAUCACCGAUGUCUAGGCUGCCAAAAUGCUCUGCAAGGUUGAAUCCAAUACCAUCAAGGAAUUUUCU
#=GR JCVI_SCAF_1101668579874/928-494 CODON   .........................................................................................................................................................................................................................................................PTS..........................................................................................................................................................................................
#=GR JCVI_SCAF_1101668579874/928-494 SS_TT   ......................................................................................................................................................................................................................................................................................................................................................................................................................................................
JCVI_SCAF_1101668567100/1279-1479            UCAUCGUAAAUCUCCCGAGCCACUUCCUCGGUUUCUCGCUCUAGUUCUGAAAUGUUUUGUUUUUUGGGGGUCAUAUUCUGGAAAAUGAUAAUAUUCCUUUUUUAUC.AUUCCGGACC.UGAUCCGGAAU.CUAUUGUUUUGAACACGAUGGAUCCUGAAUCAAGUUCAGGAUGACAAAAGUAUCUAACAAUUAUUUAAUAAACC..........................................................................................................................................................................................................................................
#=GR JCVI_SCAF_1101668567100/1279-1479 CODON .........................................................................................GUA..........................................................................................................................................................................................................................................................................................................................................................
#=GR JCVI_SCAF_1101668567100/1279-1479 SS_TT ....................................................<<<<<<<<<<<<<<<<<......>>>>>>>>>>>>>>>>>>.........................................................................................................................................................................................................................................................................................................................................................
wf2_AHAA11964_y1/435-1                       AAACAACAUCACCCCGUAAAACAACAUCACCCCGGGGUAAAACAACAUCACCCCGUAAAACAACAUCACCCCGUAAAACAACGUCACCCCGGGGUAAAACAACGUC.ACCCCGGGCU.CGACCCGGGGU.CCAUUUUGCUCUUUCCUUCUCCAUACCCACCACCGCCCGGUGUCCUAAUUGUUAAAGUCUGCCCCGCACUAGCGUCAAAUUGAAUUUUGCCAGGUAAUUUUUCACCAUCCAGUUCAUUAACCCCACACAAACCCGGCUCCCCACCUUCCAAACCCCAGGGUGGUAUUUCCGACGUUCGGUUAACAAGAUACUUCGCAUCUUCAAAACAUGUAUUACGCACAACACCUCGCUCGACCGAUUCUUGAUCCACUAGUUCCGACCAACCGCNNNNNNUUGGUUUCCCUUCUCUUUCUCUCCUCUCUUUUCUU
#=GR wf2_AHAA11964_y1/435-1 CODON            ........................................................................................................PT.S......................................................................................................................................................................................................................................................................................................................................GUA.
#=GR wf2_AHAA11964_y1/435-1 SS_TT            ......................................................................................................................................................................................................................................................................................................................................................................................................................................................
JCVI_SCAF_1101668133812/1610-1176            GGAAGUGUCAGUAGCUCGCCGCGGAUGGGCUGUAGAAAAAAGAUGUGGUAAACACUUGGUCCUGGACAGAUUUUGCUAAAUGGUUUAAACUAUAAAUACAUUUGUC.AUCCCGUACU.UGAUACGGGAU.CUAUAUAAAAAAUAUUUAUGGAUUCCCGAUUAGAUCGGGAAUGACAAGGAAAUAUGAAUCCUUUAUAUAUUGUCAUUGGCCUAGUAGUUUUACUUGGUGGAUGGUUACUUUUAACCUACAACGGGUUGGUUUCACUCCGUAAUAGAGUUAAAGAAGCGUGGAGCCAGAUUGAUGUUCAGCUUAAAAGACGUUCCUCUUUAAUCCCAAAUUUAGUUGAAACAGUCAAGGGUUACGCUAAGCAUGAAAAGCAAGUUUUUGAGAAUGUAACUAAGGCCCGCUCAGCUUUGGUUAAUGCCUCCAGUUUAAGU
#=GR JCVI_SCAF_1101668133812/1610-1176 CODON .......................................................................................................................................................................................AUG............................................................................................................................................................................................................................................................
#=GR JCVI_SCAF_1101668133812/1610-1176 SS_TT ......................................................................................................................................................................................................................................................................................................................................................................................................................................................
NZ_AAXX01000003.1/121196-120762              AGUUCUCGAUACAUUUUGUAUUUAUAAAUCUAAGGAUUUACAAAUACAAAACACUCGAAGUGACGGAAGUGGGAUUUUGCCAUAAAGUUAAAUAAUACUUUUUGUC.AUUCCGAACU.UGUUUCGGAAU.CUAUCUUAAGAAGCUGAAAUCGAAGAUUCAACGAAGUUAAACGAGUUCAGCUUGACAAAUUUCAGGACAAAUUUAUUAUUCAAAAACUUCCUCAUUUUCCCCAUCAAAACUAGCAAAAACCAUACUUGGAUGCGAAUCUUGAUGAAAGAUAUUUCCUUGUUUAUCAAUUCCGAUGGCACCUGCAAAACCAUCGUACGGUUUUAAUUCGGCAAAGGUUUUUUCGAAUGCUUUUUCUAUUGCAAAUCCGUCGGUAACGCGGGUUACAAUUUUUGCUGCUGUGGCGUUACUUACGAUGUCCUCGCCUACUC
#=GR NZ_AAXX01000003.1/121196-120762 CODON   .............................................................................................................................................................................................................PTS......................................................................................................................................................................................................................................
#=GR NZ_AAXX01000003.1/121196-120762 SS_TT   ......................................................................................................................................................................................................................................................................................................................................................................................................................................................
JCVI_SCAF_1096627451797/1-366                .....................................................................GCGGCGCGCUUUUCUUUUUGUUUUUUUACGUUGUGUC.UUUCCGGACU.UGAUCCGGAAU.CCAGGUUAUGAAAUUAUUUUUUAAAAAUAUUUAAUUCAGAAAGUUUUCACACAAAAAAUAUUUUUUUGUACAGAAAAUAAAAAAAUCUGGAUCCCAAAUCAAGUUUGGGAUAAAAAAUUUUGAUUACAAAAUUUUUUAGUUUUCCACAGUUUCGUGAAAAAAGUAUUGCUUGUGUGUUCACUAUGUACGAUAAUUAUUGUAGUCGCGAUUUGAUUUAGUCACAAAUUUUUUUCUGAAAUUAUUUUCAAUAUUUUUUCUGAAAAAGUUUUUGUGUGGUCGGAAUCAUUCGCCUCUUAGAAAUUAAUUCA
#=GR JCVI_SCAF_1096627451797/1-366 CODON     ......................................................................................................................................................................................................................................................................................................................................................................................................................................................
#=GR JCVI_SCAF_1096627451797/1-366 SS_TT     ......................................................................................................................................................................................................................................................................................................................................................................................................................................................
NC_009663.1/296226-296660                    UGAAGAGGCGCUUUACAACAUCGUCGAGACCAAUACGAUCAAGGACUGUACGAAUUGUAUCGCGCAUUUUAAAGAGCAGAUAGGGUAUAAGGAUUAAAUGUACGUC.AUUCCGGGCU.UGAUCCGGAAU.CUAUCUUUUAUAGAUCUAUUUCGUUUGUCGAAUUCCCCUGUUAUUGUAAUUGAGGUGUUGUUCUUCUCUUCAUUUUUUUUAGAAAAAAACGAAGCAAAAAAAUCGUCGUAUCUCUCGAUGAAAUCCCGCAGGAACGAGGACAAUCGCUUCGCUUUUCUGACACUAAAUGGCGAUACCUCUGUCGCUAAAGCGUAAGAGGGGUACAAGGUCGUUCGCAGAGACAGGCACACUGCGUGUGCUUUAAUGAGAGUGAUUUUUUUCAAAAAUCUUGACAAAUACAGAUAAAGUAUGUCACAAUUUUGCGUAUA
#=GR NC_009663.1/296226-296660 CODON         ..............................................................................................STP.....................................................................................................................................................................................................................................................................................................................................................
#=GR NC_009663.1/296226-296660 SS_TT         ......................................................................................................................................................................................................................................................................................................................................................................................................................................................
JCVI_SCAF_1096627812332/169-603              CGGGCUUUCUUCUAUCCUUCACCCUUUGCACGAUCGUUUUGAUGAAGUGAAUAAACACUUGACUUUGGAAGGGUUGAGGUUGAUAGCCGAAACUGUUUAGAACGUC.AUUCCGGGCU.UGAUCCGGAAU.CUCUCUAGGUCUGUAAAAGAUCUCUUCGUUACGCUACGAGAAGACACUUUGUAGAGGCUAAGGACUUACAAUGACAUUGUUGGCCUUCUUUACCAAGAAGCUUGUGGAUAGUGGAUUGCUUUGGUCCAAUGCUUAGGAUGUUGUGGAAGUUUGUUGGUGAGGAACACCAACAAAGGCCUGUCUUAGCUCCAACUACAAGCUUGCGUCAGCUGGGAUUGGUACUAGCCAAACCAUUCAGGUAGUUCUUUAUUUUUGGAGAUAUACGUCAAUUCUUCCUUUAUACCUUCAACUUCUCUGCCUUUUGGAAC
#=GR JCVI_SCAF_1096627812332/169-603 CODON   ....................................................................................................STP...............................................................................................................................................................................................................................................................................................................................................
#=GR JCVI_SCAF_1096627812332/169-603 SS_TT   .................................................................................................................................................................................................................................................................................<<<<<<<<<<<<<<<<.....>>>>>>>>>>>>>>>>................................................................................................................................
NZ_ABAH01000013.1/57392-56958                AAAGCUUGUGAGCAAUUAGCAGAUAUUAGAGCCAUAGAUUUUUUCUUUGCUAAAGAGGUGUUUGAUUUAGCUAAAAAUUUACCUAAAAGCUCAAAAAAUAAUUGUC.AUUCCGGGCU.UGAUCCGGAAU.CUCUAAAAUAUAGCAAAAAUGAAAAUGUAUUGUUCCAUAUUUUGAUAAAGCUUAUGCAUGUAUAUAGCCAUGGUCAUAGCUGUUUGAAGAUAGCAGAUAUAUCAAAUAAAACUAUUUUUGCUUCAGAGCAAAGUAAUCAGAGUGAUGCUAAAGUAGGCUUUAAAAUGCCAAGCUCUGAUAAAAUUGCAAGUAUUUUAGAUAACUUAAAUUACGAUAACUUACCUAUAUAUUUUGCCAAACAGUAUGAUUCUUUGUAUAUUAAAAGAUUGUGGAAUUAUGAGAAUGAAAUAGCUAACUUUAUAAAAUUA
#=GR NZ_ABAH01000013.1/57392-56958 CODON     ......................................................................................................................................................................................................................................................................................................................................................................................................................................................
#=GR NZ_ABAH01000013.1/57392-56958 SS_TT     ............................................................................................................<<<<<<<......>>>>>>>......................................................................................................................................................................................................................................................................................................................
NZ_ABXZ01000002.1/236451-236885              AAAGCUUGUGAGCAAUUAGCAGAUAUUAGAGCCAUAGAUUUUUUCUUUGCUAAAGAGGUGUUUGAUUUAGCUAAAAAUUUACCUAAAAGCUCAAAAAAUAAUUGUC.AUUCCGGGCU.UGAUCCGGAAU.CUCUAAAAUAUAGCAAAAAUGAAAAUGUAUUGUUCCAUAUUUUGAUAAAGCUUAUGCAUGUAUAUAGCCAUGGUCAUAGCUGUUUGAAGAUAGCAGAUAUAUCAAAUAAAACUAUUUUUGCUUCAGAGCAAAGUAAUCAGAGUGAUGCUAAAGUAGGCUUUAAAAUGCCAAGCUCUGAUAAAAUUGCAAGUAUUUUAGAUAACUUAAAUUACGAUAAUUUACCUAUAUAUUUUGCCAAACAGUAUGAUUCUUUGUAUAUUAAAAGAUUGUGGAAUUAUGAGAAUGAAAUAGCUAACUUUAUAAAAUUA
#=GR NZ_ABXZ01000002.1/236451-236885 CODON   ......................................................................................................................................................................................................................................................................................................................................................................................................................................................
#=GR NZ_ABXZ01000002.1/236451-236885 SS_TT   ............................................................................................................<<<<<<<......>>>>>>>......................................................................................................................................................................................................................................................................................................................
NZ_AAYF01000010.1/54173-53739                AAAGCUUGUGAGCAAUUAGCAGAUAUUAGAGCCAUAGAUUUUUUCUUUGCUAAAGAGGUGUUUGAUUUAGCUAAAAAUUUACCUAAAAGCUCAAAAAAUAAUUGUC.AUUCCGGGCU.UGAUCCGGAAU.CUCUAAAAUAUAGCAAAAAUGAAAAUGUAUUGUUCCAUAUUUUGAUAAAGCUUAUGCAUGUAUAUAGCCAUGGUCAUAGCUGUUUGAAGAUAGCAGAUAUAUCAAAUAAAACUAUUUUUGCUUCAGAGCAAAGCACUCAAAUCGAUGCUAAAGUAGGCUUUAAAAUGCCAAGUUUUGAUGAAAUUGUAAGUAUUUUAGAGUCUUUAGAUUAUGAUAAAUUACCUAUAUAUUUUGCUAAAGAGUAUGAUUCCUUAUACAUCAAAAGAUUGUGGAAUUAUGAGGUUGAAAUAGCUAACUUUAUAAAAUCU
#=GR NZ_AAYF01000010.1/54173-53739 CODON     ......................................................................................................................................................................................................................................................................................................................................................................................................................................................
#=GR NZ_AAYF01000010.1/54173-53739 SS_TT     ............................................................................................................<<<<<<<......>>>>>>>......................................................................................................................................................................................................................................................................................................................
soil_Contig5138/447-13                       GUGCCGACGCUCUCGUCGCCCUUGUCGAACGAGCCGACGUUGCGGGGGUUCUCGUAGUGGUCAACGACUUUUUCUGAAUAGGCCAUUUGAUUCUCCUGUAUUUGUC.AUUGCGGACC.UGAUCCGCAAU.CCACCGUGGAUUCCUGGUGAAGCCCGGGACGACACGGGAUGGUCAAUGCGCGCUCCACUGGAUGGUCGACAGGUCGAUGCCGUCCUGGUACAUCUCCCACAGCGGGCUCAGCUCGCGCAGCCGGGCCACAUUCUGCUUGAUCGUGGAGGCGGCGUAAUCGAUCUCUUCCUCGGUCGUGAAUCGGCCGAUGGUCAUGCGCAGGCUGCUGUGCGCCAGUUCGUCGCUGCGGCCCAGGGCGCGCAGCACGUAGCUGGGUUCCAGCGAAGCCGAAGUGCAGGCCGAGCCGGAGGACACGGCAAGUCCCUAUC
#=GR soil_Contig5138/447-13 CODON            ...................................................................................GUA......................................................................................PTS......................................................................................................................................................................................................................................................GUA..............
#=GR soil_Contig5138/447-13 SS_TT            ......................................................................................................................................................................................................................................................................................................................................................................................................................................................
NC_007948.1/3322538-3322972                  GACCGCAGCGCACCGCCUCAUUCCCGUCAGCGAUGCCGGCCGCGGCUCCGUGGAACAGGUACGCGCCAUGCUGGAAGCCGUGCCCUUGCCAUGAAAGAGCUUUGUC.AUUGCGGACU.UGAUCCGCAAU.CCACCGCCGCAACAGCCUGGAUUCCGGCUCAAGGCCGGAAUGACAAACGAUGAAUACGGCCAUCAUCAGUCCAUUGGCUUUCAUACGCAGCCGGUUCCAGCACUGGUGGCAGAGCAAGCUGCCUUUCACCGACAGCGUCAUGCUGACGCAGCGCAACGUUUACAUCCUGCCCACCCGCCCCGGCCUGAUGCUCGGCGUGACCCUGCUGGUGCUGCUGGUCGCCUCGAUCAACUACCAGCUCAAUCUGGGUUACCUGCUGACCUUUAUGCUGGCCGGCAGCGCCCUGGUGGGCAUGCAUGUGUGCCAUG
#=GR NC_007948.1/3322538-3322972 CODON       ...........................................................................................STP.....................................................................................AUG................................................................................................................................................................................................................................................................
#=GR NC_007948.1/3322538-3322972 SS_TT       ......................................................................................................................................................................................................................................................................................................................................................................................................................................................
JCVI_SCAF_1101668155579/1-398                .....................................GGGAGUUUGGGACGCUUAUGUGCCUGACCCCAACGCCGGUUGUCCUUGGCAACCCCUUGAAUAAAUGUC.AUCCCAGCCU.UGAGCCGGGAU.CCAGUGCUUCUCUGGGGGAUGGACCCCGGAUCAAGUCCGGGGUGACAGAAACAUCAAGUCCGGGGUGACAAGGGGCAUGUCACCCAGCGGAUAAGCAUCCUGGCGGUUUUCCAUAAGAUUCAGAGUUUGGUCGCUUUGGCGUCCCCACCUACCUACCCUUCCGACGCCCACACAUGAGCCUGCUUUUCACGCCCUUCACUUUUGAUGCGCCAUCCGGCCCGCUCACUUUGCCCAACCGCAUCGUGAUCGCGCCCAUGUGCCAGUACUCGGCCGACAACGGCCAAGCCACCGACUGGCACCUGACGCAU
#=GR JCVI_SCAF_1101668155579/1-398 CODON     ...............................................................................................................................................................................................................................................................................................................AUG....................................................................................................................................
#=GR JCVI_SCAF_1101668155579/1-398 SS_TT     ......................................................................................................>>>>.>>>>>>>........<<<<<<<.<<<.................................................................................................................................................................................................................................................................................................................
NZ_AAMQ01000006.1/40279-39845                CCGAACGCUCCAUGAAGCUCGGCGCCAGCCAGCUCGACGCCAUCCGCGCGAUGCUGGAUCGGCUGUAGGUUCUAUGCCGCUACGGACCAUGCCUUACCACUUUGUC.AUCCCGGCCC.UGAGCCGGGAU.CUACUGCAGGCGUCUCUGUGAUCAGAACAGAGUGAUUUCGGUAGAUCCCGGAUCGCUGCGCGUCCGGGAUGACAAUUGGUAUUACGAGUGAGGGAGUUCAGAAGGUUCGUAGCGGCAAGUUUCGUACUCUUCUGGGCUCAUUGGGGCUGAAGUCCCCCGUUGUUCGUCUGAGCAUUCACAAACCUGAGCCUCUUCGACCCAGCGACCACCACCAUCAAGGCAAGCAUCCAUCGGGUCGUAGAUCAUCAGAGCCACCCCAACGACACAAGCAAUCAGCAACAUGGCCAAGAGCAUCAGUGCCAGGAUCA
#=GR NZ_AAMQ01000006.1/40279-39845 CODON     .................................................................STP...............................................................................................................................................PTS................................................................................................................................................................................................................................
#=GR NZ_AAMQ01000006.1/40279-39845 SS_TT     ......................................................................................................................................................................................................................................................................................................................................................................................................................................................
NZ_AAMQ01000002.1/503735-504169              UCGGGCUUGACCCGGGGACCCAGACCAACCGAGCCGCCGCAUGGGCCUCCGGAUCAAGUCCGAAGGCCGAGAGGUUGGGUGUGCUCUUCCAAUCUUUCCACCCGUC.AUCCCGGCCU.UGAGCCGGGAU.CUACUGCAGGCGUCUCAGUGAUUAGACCUGAGCGUUUCCUGCAGAUCCCGGCGCGCUGCGCGUCCGGGAUGACACAAUGGCGGGGCAGGCGGUGCGCUGGCGGCUCAAUGUCACGCCGCAGGCGCGCGCGAUCUCGGCGGUCUCCGCCCCCGCCUCCCGCAUCGCCCGCGCCCGGACGAUCCUCGGAUCAUUGAUGUCAGGUGUCUCAGCGCUCAUGCCCUUGACGGUAAGGGGUGAGGGCGGGGUGGGGGAUAGGGCGGCGUUCUCCGCUUUAAGUCUCCCUCUUUCCCCGCGCAGGCGGGGACCCA
#=GR NZ_AAMQ01000002.1/503735-504169 CODON   .......................................................................................................................................................PTS.............................................................................................................................................................................................GUA............................................................................................
#=GR NZ_AAMQ01000002.1/503735-504169 SS_TT   ......................................................................................................................................................................................................................................................................................................................................................................................<<<<<<<<<........>>>>>>>>>......................................
NZ_AAMQ01000002.1/504145-504579              CUUUCCCCGCGCAGGCGGGGACCCAGAGAUCAUCAAGCGCUGCGUAACCGGCUCUGGGCCCCCGCCUGCGCGGGGGAAGAGGAGAGGGAAUUCAACCCCAGUCGUC.AUCCCGGCCU.UGAGCCGGGAU.CUACUGCAGGCGUCUCUGCGAUCAGAACGGGUUGAGUUAGUUCUAUCUGACCUAGAAUUGACUUGGGGCUGAGAAAGGAGGCGCUGCUAGAUCAAAACGAUAAAAAUUGAUCAAGUACAGGUUGCGGGCGCGGCUUAACAAAGUGUAAAAUAAUCACCUUAGCUUUAAAAAAGGAAGGUUUAUGGCUCGCUAUUACGUAAACAAAAACAUCGACGACCACGGGAAUCACGAGGUUCAUGUUCAUAGUUGCGCUUGGCUCCCCCUAGAACAUAACCGUAUAUAUCUAGGAGAUUUUUUAAGCUGCGGCC
#=GR NZ_AAMQ01000002.1/504145-504579 CODON   ......................................................................................................................................................................................................................................................................................................................................................................................................................................................
#=GR NZ_AAMQ01000002.1/504145-504579 SS_TT   ......................................................................................................................................................................................................................................................................................................................................................................................................................................................
NZ_AAMQ01000001.1/797939-797505              GAGGGCGAGGCGCAUGGGGGUAUCCGGUUCUGUUUUCAGAUCAAACUAGCGCCGAUAAACAUUUCAACCAAAUGAAACCCCGGGCGAGCUGGAAACACAGAGUGUC.AUCCCGGCCU.UGAGCCGGGAU.CUACUGAUAGCGUUUCUGCGAUCAGAACAGAGUGGUUCCGGUAGAUCCCGGAUCGCCUGUGGCGUCCGGGAUGACACCGAUAAAUAAAGGAAAACUAAGGCGCCGCUCCCACAAAGCUGGCGACGACCUUUUUCUCGCCGGCCUUGUCAAAGGCGACGGUGAGCUUGGCGCCGUCGGCGGCUUUGACGGUGCCGUAGCCGAAUUUCUGGUGGAAGACGCGGUCGCCGCGUUUCCAUUUCGAGUUUCCACUCACCGAGCUGGUGUCGAUCAGCGUGGCCUUGCCCUCGAUGACGCCGGGAUCGGCGCGG
#=GR NZ_AAMQ01000001.1/797939-797505 CODON   ............GUA.................................................................................................................................................................................................................PTS...................................................................................................................................................................................................................
#=GR NZ_AAMQ01000001.1/797939-797505 SS_TT   ......................................................................................................................................................................................................................................................................................................................................................................................................................................................
NZ_AAMQ01000002.1/575732-576166              GGAGAUCUCAAGCGCUGCGGGCUGUGGGCGGGUUAGAGGUUCUUCUGCUUUUGGCCGGAGGACGGGGACAGGAACGCACACCACCGAUGCCGUCGCUCUUAGCGUC.AUCCCGGCCU.UGAGCCGGGAU.CUACCCGUUUCGUUUCUGUAAUCAGAACAGAGCGGUUCCGGUAGAUCCCGGAUCGCUCCGCGUCCGGGAUGACAGCCAUACAAGUUGAAACCCCGGCCAAGCGCAGCGCAGAGCCGGGGCCUCCCUCAGGAUAGGGCGCUUAACGUGGAUGGAGGUCCCGGGUCAUCGCUUCGCUCGCCCGGGAAUUCACCACAUUAUCCAUCCGCGAACUGCAGCGCGCUCAAUUGCGCGUAGAGGCCGUUUUCCUGGAUCAGGCUGUCAUGGUCGCCGCUUUCCACGAUCUCGCCCGCCUUCAUCACAUAGAUGCG
#=GR NZ_AAMQ01000002.1/575732-576166 CODON   .................................STP................................................................................................................................................................................................................................................................................................PTS...............................................................................................................
#=GR NZ_AAMQ01000002.1/575732-576166 SS_TT   ......................................................................................................................................................................................................................................................................................................................................................................................................................................................
JCVI_SCAF_1101668633095/146-1                GUACGAUUGUCAUCCUCGGGCUUGACCCGAGGAUCUGGUUUAUACCAGAACCCUUCAGGAGAUCUUCGGAUCAAGUCCGAAGACGACAACGUACUCUCUUAUUGUC.AUGCCGUACU.UGAUACGGCAU.CCAGGACUGAGCUACCAGA.................................................................................................................................................................................................................................................................................................
#=GR JCVI_SCAF_1101668633095/146-1 CODON     ......................................................................................................................................................................................................................................................................................................................................................................................................................................................
#=GR JCVI_SCAF_1101668633095/146-1 SS_TT     ......<<<<<<<<<<<<<.......>>>>>>>>>>>>................................................................................................................................................................................................................................................................................................................................................................................................................
JCVI_SCAF_1101668584978/292-1                GCCAGAUGAAUUUUCGAUAUAAACAUCCGAAAAAUCGCCAUAGCCAAUAAGAUCUUUAAAUUUUUCUUUCUUAUUUGUACUCAUGUUGUAUCUUCCUUUAAACGUC.AUCCCGGGCU.UGACCCGGGAU.CCUGGUCUCAAACAUGUUUUUUAAAAAGAAGUUCCACUACCUGGACCCCGACUUUCGCCGGGGUGACGUCGGGUUGGGAUAUUUUAGCGAAUUGGGAGGAUAAUUUGAAAUGUCGAUCCUUUACCGAGCUCGGAGGACACGUGAAUCUUUCCAUCCAUCGAUCAA...............................................................................................................................................
#=GR JCVI_SCAF_1101668584978/292-1 CODON     ..........................................................................................................................................GUA.........................................................................................................................................................................................................................................................................................................
#=GR JCVI_SCAF_1101668584978/292-1 SS_TT     ......................................................................................................................................................................................................................................................................................................................................................................................................................................................
JCVI_SCAF_1101668633095/429-1                GGUGCUUAAGGGCGAAGCUGGCUUACAGUUAAAGAACCGUACCGUCAAAGUCGUUGAAGUUAAAAAUUAAGCAAGCCCUGGAUUCUUUUAUACCUCCCUUAUUGUC.AUCCCGUGCU.UGACACGGGAU.CCAGGUCUGAGUUUGUCAGGAACGAUGGUGUUUGAUGUUAAGACAUUACAAGCUAGCUACUAAGCUAACCAGCACCAUUGUCGCAUACCCUUAGGUAUACUGGACCCCGCAUCAAGUGCGGGGCGACAAGUUAGGGGGUGCGGGGCGACAACCAUCGUACGAUUGUCAUCCUCGGGCUUGACCCGAGGAUCUGGUUUAUACCAGAACCCUUCAGGAGAUCUUCGGAUCAAGUCCGAAGACGACAACGUACUCUCUUAUUGUCAUGCCGUACUUGAUACGGCAUCCAGGACUGAGCUACCAGA......
#=GR JCVI_SCAF_1101668633095/429-1 CODON     ...................................................................STP................................................................................................................................................................................................................................................................................................................................................................................
#=GR JCVI_SCAF_1101668633095/429-1 SS_TT     ....................................................................................................................................................................................................................................................................................................<<<<<<<<<<<<<.......>>>>>>>>>>>>..................................................................................................................
NC_003063.2/459857-460291                    UUAUUCUCCUCGGUGCCGAAGCUCGACCCAACAUGGCUCGACAAUCUCCAGCAGGAUGCGGAGCUGGUUAGGGCGUUUUCUAAGCGGUGAGAAACUCUCCUCCGUC.AUGCCGGCCU.UGAGCCGGCAU.CCAGCCGCAUCUGCGCCGUGAAAAGACUCUUUUGCGAGCAAGGACUUGAUCGCACUGGACCCCGGAUCAAGUCUGGGUUGACGGCGUCUGAAUGCAACGCCUUUCCAAAACCAUCGGCUUUGUGGGCGCUUGAGGCACCCCCUUCCACCUCAAAGCGGAAACAGGCUGGUCAGUGGCAUAUGCGAUUUUAUGAUCGGCGAUUUCAGCACCACGAAGCUGAAAUAUUUGUCGAUUCCGACAUCCAUAUCCGUCAGCCGCUCCAUGAUCGACUGGUAUUCGACGAUGCCUGACGUCACGAAUUUCAACAG
#=GR NC_003063.2/459857-460291 CODON         .......................................................................................STP.............................................................................................................................................................................................PTS............................................................................................................................................................
#=GR NC_003063.2/459857-460291 SS_TT         ......................................................................................................................................................................................................................................................................................................................................................................................................................................................
NC_003063.2/1652543-1652977                  UACGGCCGCGGGUGUGAGCUCGAUAUCGCUUUCAUCAGUUAUUCCGACCCUGAGCCGGCUGACUGCGCGUUGCCCAUAGUCGCCGGCGACGUUUCCUUCCUCCGUC.AUACCGGCCU.UGAGCCGGUAU.CCAGCCAGCCCAACUCAUUGGGCUGAAAAGAUUCUUCUCGCCGCGCGGACGCGCGGCGGCUGGAUUCCGGCUCAGGGCCGGAAUGACGGAAGCUAUAUGUUUCCGUCCUCCUCAUCGCCUUUUCGAUUUAAACCGGACAGUCGUGGACCCGGUCCUUUUGCCGGUGGCGGACGCCGCAAAAAAUCGGCAUGAAACCUCCGUCUGCCCCCAUAACAUCCCCUUAUUGCCCUUUUCACGGCCGCCGUUGUUUGAAAAGAUCGUCGCCCAGAGGAGUGGGAUGGCGAGUGGUUCGCCCAAAGCCCGCUCCU
#=GR NC_003063.2/1652543-1652977 CODON       ..............STP...................................................................................................................................................................................................AUG..............................................................................................................................................................................................................................S
#=GR NC_003063.2/1652543-1652977 SS_TT       ...................................................................<<<<<<<..........>>>>>>>...........................................................................................................................................................................................................................................................................................................................................................
NC_003062.2/935315-934881                    AGUGGCGCUACCGAAGUUCCUCGAGAACCGGUUCGGCCGGUAUUAUGGCGCGCAUGAGCCGCUGGCCCGGGUGGGGUGAUUUAGACCGCCUUCAGUUUCCUCCGUC.AUACCGGCCU.CGAGCCGGUAU.CCACCCAGCCCAAGCCCUUGGGCUGGAGAGAGUGCUCUCGCCGCGCGGACGCGCGUCGGCUGGAUGCCGGAUAAGGUCCGGCAAGACGGCCCGGGCGGAUGCUCAAGUCCCGCAAAACGUCCUGAACACCCGCUCAUGGCUCAUCGGCGGCUGCAUAUAGACGAAAUUGUCCGGCCGUUCCUCGAAGGGCGUUGCGAUGGCCGUCAGCAUGGCGUGGAAGGGCUCGAAAUCGCCAUCCUCCACCGCCGCCUCGAUCAGUUCUUCGAUGCGGUGGUUGCGCGGAAUGAUGGCCGGAUUGAUCGACAGCA
#=GR NC_003062.2/935315-934881 CODON         ............................................................................STP.........................................................................................................................................................PTS...........................................................................................................................................................................................................
#=GR NC_003062.2/935315-934881 SS_TT         .............................................................<<<<<<<<<<<<<...........>>>>>>>>>>.......................................................................................................................................................................................................................................................................................................................................................
NC_003062.2/1164012-1163578                  AGUCGAUUUCAAACGAUAGAACGACGUCUUUACAAUCUUUCCGGUUCGACAGGAAGCGGAGCAAUUGCACGUGUGCCAGCGUCGAUGCCGAUCAUUCUCCUCCGUC.AUACCGGCCU.CGAGCCGGUAU.CCAGUCGAUGAGCGUCUGCGCGGCGAAAAGACUCUUUUCAGCCCAAGGACUUGGGCUGGCUGGAUUCCGGCUCAGGGCCGGAAUGAAGGGUGGAUGAGGCGUCAGCGAGCAUUAUAACCCGCCGUGUCCCUGUCGGUUUACGCAGACGGAAAUUCCGCAAGCCUUGCGGCAUAACGGGCCAUCGUAUCGACCUCGAAAUUAACGAAAUCACCCGGCUGACGUUCGCCCCAGGUGGUGACGGCAAGCGUGUGACGGAUCAGCAGCACGUCGAAAUCGGUGCCUUCAACAGCAUUGACGGUGAGCGACGU
#=GR NC_003062.2/1164012-1163578 CODON       ...........................................................................................................................................................................................................................................................................PTS........................................................................................................................................................................
#=GR NC_003062.2/1164012-1163578 SS_TT       ......................................................................................................................................................................................................................................................................................................................................................................................................................................................
NC_007948.1/3580282-3580716                  AGCUUCAGCAGCGCCCGUACCUGUGCACUUUCAGUGCCAAUUUGGCCCUCAGCCCCUGCUGUGUCGACGUCAAUAGCUCUAUUUUUGAUAGCACUCAUACGCUGUC.AUGCCGGGCU.UGACCCGGCAU.CCAGGCUGUCAGGCCAACGCGGCAGGCGUGGCAUGGAUUGCGGGUCAGGCCCGCAAUGACAGAGAGGUUCAUGCCGCACUCCUGAUGGGGAUCACUGCCGAAGGUCGCGCCUCUUUGCUGAUCAUCUUGUCGAUCAGCUUGCGGGCCCACAUCGAGCCGGCGUCGAUGUUGAGGUUGUAGAACUGGUGGUCCGGGUGUUCGUCCAUGGCGAUCUGCUGCGCUUCCAGCACAUGCUCGUCUUCGCGGAAGAUGCUGGCCACGCCCUCGCGCAACUGAUGCGUGAGGCGCUGCUCGCCCAGACAGUAGUU
#=GR NC_007948.1/3580282-3580716 CODON       ...............................................................................................GUA....................................................................................................PTS.............................................................................................................................................................................................................................................
#=GR NC_007948.1/3580282-3580716 SS_TT       ......................................................................................................................................................................................................................................................................................................................................................................................................................................................
NC_007948.1/3577101-3577535                  AUGCCGUCGAAGAGGAUGGUGAGCAUCAGUGAUGGUAGUUAGUCAAGAAGUCGGGAUCAUGGAUUGCGGGCUCGACCCGCAAUGACAAGCAACCAAAAUAGCUGUC.AUGCCGGGCU.UGACCCGGCAU.CCAUCCUGGCGUGUACACGGCGAUGGAUUGCGGGUCAGACCCCAAUGACAUACCCGUUUUACCUGGCCUUGCCCGGGUCUUUCACAUCCUUGAUGGUUUCGAAUUCGACGUUGUAGAGCUGGCCGCCGACUUUCUCGACCUUGCGGAUGUAGACGUUUUGCACAAUGUCACGCGAUUGCGCGUCGACAAAGAUCGGGCCGCGCGGGCUCUCGAACACCUGGCCCUUCAUGGCAGCAAGCAAGGCCUCGCCGCCGCCGGCGCCCUUGGUGGUUUUCAGGGCUUCGUAGAUCACGCGCAUGCCGUCAUAG
#=GR NC_007948.1/3577101-3577535 CODON       .......................GUA..................................................................................................................................................................PTS.......................................................................................................................................................................................................................................................
#=GR NC_007948.1/3577101-3577535 SS_TT       ......................................................................................................................................................................................................................................................................................................................................................................................................................................................
wf2_AHAA7366_x1/612-178                      UCGACCUCUGACAUUUUCCCGGCCGGACAACCUCUUUUCAAACAGAAAUGGACCCCGGGUCAAGCCCGGGGAGACGGGCAAUUCCCGGGGAGACGGGUAAAUUGUC.GCCCCGGGCC.UGACCCGGGGU.CCAUUUUAUAGACUGCACUAGUCUGAUAAAUAUGCGCCAACACCACGAUCGGACAAUUCCUGGUAAUCAGGAAGCCCCCCGAUAGAAACCCCUUUCCCGUCCCUGACGUACUCCAGGUUAUCCGCCAGCAGUUUCACAGUUGUCACAUGCCUGGCAACCCGGUCUGCCAUUGGCUUUGCCCCGGUCUCGUAGGGAACAAAAAGCCGCCCCAGCUCAAAAGCCUUCACAUAGGCUUUAUCGGCCCCGGUCAGAAUAAGUGCUUCGUCGGUCCGACCACGGAAACGGCCAGCGCUGGGGUUACAGGUUUC
#=GR wf2_AHAA7366_x1/612-178 CODON           ...................................................................................................................................................PTS................................................................................................................................................................................................................................................................................................
#=GR wf2_AHAA7366_x1/612-178 SS_TT           ......................................................................................................................................................................................................................................................................................................................................................................................................................................................
JCVI_SCAF_1101668329979/682-248              CAACCACCUUUCAGGCUCAUCUUGCGUUGGUAACCGUUCAUGAUUAGCCAAACGAUCCCGCCAUUCCGGACUCCCUUUUUCGUCAUUCCGGACUCCCUUUUUCGUC.AUUCCGGACU.CGAUCCGGAAU.CCACACCCCAUUCUCUGGCGAAUCCUGAACGGGUACUUGCGUUGGAAGAGACUUAACUACUCAAUUCUUUAAUUGUGUGAUAGUAUCUUAAACUAACUGUAGUUAAGGAGUAACUGUGAAAAAAAGUGAUACAAUCGAAGUAACCGGAAAAGUACUUGAAUGCUUUAAAGGGGGCAAGUUUUUAGUUGAAUUGGACUCGGGCCAACAUGUCACGGCGUAUUUAUCGGGCCGAAUGAAAAAGUUCCGGAUUCGAGUCUUACUUGGUGAUGUCGUUAAAAUUGAAUUAUCACCAUACGAUUUGUCCAUUG
#=GR JCVI_SCAF_1101668329979/682-248 CODON   .....................................................................................................................................................................................................................................................AUG..............................................................................................................................................AUG.............................................
#=GR JCVI_SCAF_1101668329979/682-248 SS_TT   ......................................................................................................................................................................................................................................................................................................................................................................................................................................................
NZ_AAQH01000016.1/65369-65803                GGGGGGCCACAGUCUGUCAUUCCCGACUCGAUCGGGAAUCCAUGUAUCGGUAUGAAAUCAACUGGAUAGAUUCUCAGUCGAGCUGAGAAUGACAGCAAAGUUCGUC.AUUCCCGACU.CGAUCGGGAAU.CCAUGCCCGAUUUGAAAUCAAGUGGAUAGAUUCUCAGUCGAGCUGAGAAUGAUGAUAUUUUUCAACACUCAAUAGCUAUAUUCAUUUCAGAUAUAUAUAGAUUAAAAUAAGUUCUUUUUAAUUAUAUGAUCCCCGGUGUAAAGUGCGCUGUUACUAUAGUUUCAUCGAGUAUUUGUUUUGGAUUGGCAAGCAAGCUUAACCUUGGGCCUAAUGGUGUUGGCUCUCGGCGUUCUUAUUUUCACCCGUCUAGCACCGCAUAUGGUGAUGAUGGCGGUCAUGGUGGUGUUGAGCAUCACUGGUAUCCUAGA
#=GR NZ_AAQH01000016.1/65369-65803 CODON     ...................................................................................................................................................................................................................................................................................................................AUG................................................................................................................................
#=GR NZ_AAQH01000016.1/65369-65803 SS_TT     ......................................................................................................................................................................................................................................................................................................................................................................................................................................................
NZ_AAQH01000008.1/41183-40749                ACGCUAAAAGAAAGGUCGCUUCGGCGGCCUUUUUUUGUGCCAGUAAGAAACGUCUAGUCGAUUGGUUUUUGUGGUGUUGAAUUUUGAAUGUUGAGUUCAAUGCGUC.AUUCCCGGCU.CGAUCGGGAAU.CCAUGUUUCUGUGUAAAGGUAAUUGGAUGGAUUCUCAGUCAAGCUGAGAAUGACGAUGUAGCUUGACUCGGAAGCUCAAAUACCAAUUAUUGCCCACUCAACACUCAACACUCAACACUCAACACUCAACACUCAACACUCAACACUCAACACUCAACACUCAACACUCAACACUCAACACUCAACACUCAACACUCAACACUCAACACUCAAAUUGCUCUAUAAUCGCGCUUUUCAAAUUUGACUGUGGAGUUAAGAGUGUCGUCAGUUCAAGGUGUCCCAGUUAAGUAUCAGUUGAUGUUGAUUUU
#=GR NZ_AAQH01000008.1/41183-40749 CODON     ...........................................................................................................................................................................................................................................................................................................................................................................................................................................AUG........
#=GR NZ_AAQH01000008.1/41183-40749 SS_TT     .....................................................................................................<<<<<.<<<<<<<<......>>>>>>>>.>>>>>>..............................................................................................................................................................................................................................................................................................................
JCVI_SCAF_1101668572351/105-539              CUGCGCACACCAGAAACCUUAGACCGCAUUGAGCAUAUGUUGAAUACAGGAAAGCCAUUGAGAAAUUAACGGAAACCUUAGUGGCUUUGCCACUAAGGUUUCCGUC.AUCCUGGACU.UGAUCCAGGAU.CUGGAUCGACAAACUGAGAAGGUUAAAUAGAUUCCUGCCUUCGCAGGAAUGACGAAAGGAAACUAAUUAUGCCACACUAUACCGCACCAAUUCGCGAUUUUUUAUUCGGCCUGAAUGAAUGGCUCGAGAUUGAGCAAUAUAAAGACGUGCCCGGCUUUGCCGAGGGGCUAGAGAUUAUGGAGCCUAUCUUGAACGAAGGCGCACGCUUUUGUAAGGAGGUCCUGUUCCCGCUCAACAUGACAGGCGAUGAAGAAGGCCUGAAAUUUGAAGAUGGCAACAUCACGUUACCGACGGGUUUUGUCGACGCC
#=GR JCVI_SCAF_1101668572351/105-539 CODON   ............................................................................................................................................................AUG.......................................................................................................................................................................................................................................................................................
#=GR JCVI_SCAF_1101668572351/105-539 SS_TT   ...........................................................................<<<<<<<<<.....>>>>>>>>>....................................................................................................................................................................................................................................................................................................................................................
wf2_AHAA16729_y1/595-898                     ACGAAUUGGAUUGGAAGAUGGGGUUGCUGCUACUUACAGGUGGUAUUUAGAGAACAGCACAUAAUGCUGGGAGAGUAUCCGCAUCUCCUUUGAAAAACCGUACGUC.ACCCCGGACU.UGAUCCCGGGU.CCAUUUUUCUGGUGAAAGGCGAAAGAGCAAGGUGGAUUCCGGAUCAAGUCCGGAAAGACGGCGGGGGCCGGAAUGACGGUGGGGAUGGACCAACUGGNGUUUGAAUUAAUUCUUAUUGGGAACUGGUAAUAGUCUAUUCUGAUUGCAUGGCGGUGUAAUUGGAUUUGUUUCAAGGNA...................................................................................................................................
#=GR wf2_AHAA16729_y1/595-898 CODON          .............................................................STP......................................................................................................................................................................................................................................................................................................................................................................................
#=GR wf2_AHAA16729_y1/595-898 SS_TT          ......................................................................................................................................................................................................................................................................................................................................................................................................................................................
NZ_AAMV01000001.1/71892-71458                UGCCAGCCCACACCGUCGCAGCGCCCCCCCGGCGGACAGGCCCCGCACGGCUCAAUGGUUGGCGUAAACCUCAACCCAAACACGCCAAUAGAUCCCCACCCCCGUC.ACCCCGGACU.UGAUCCGGGGU.CUCUUGAGGAUUGCUUGGUCAAGGGCGCGCUACCGCAGCAUCUUGAGAAGGUAAGCCCAACAACUGUUCUACCUUUCAGCUGAUCAGGAACGACUGUCGGCAAUGCGCAGGAAACGGACAGUUCAAAAGCGCAAACCGUAAGCACCCUUCGGAACGCGACCGGCCCGAAGCGGACUUUGACAGGCACUUCCAGCGCUGCGGUGCAGCUUUCGCAUUGCGGCCAUUCAUCCACCGGCAGUUUUUUUAUUGCCUCAAUCGUUGGUCAGCGGGUAAAGCAACCGCAUUUACACCAAAGCCGAUUGGGCGCU
#=GR NZ_AAMV01000001.1/71892-71458 CODON     ......................................................................................................................................................................................................................................................................................................................................................................................................................................................
#=GR NZ_AAMV01000001.1/71892-71458 SS_TT     ......................................................................................................................................................................................................................................................................................................................................................................................................................................................
NC_007948.1/5038762-5038328                  CGCAGGAGGCCGCCAUGCCGUGGCUUGAAGCAAAAUCGGCCUCCAGCCGCUUUACGAGCGGACGCAACCAGCUAUCAAAGCAGGCGCGUUACCCACCCCGUCUGUC.AUUGCGGGCC.UGACCCGCAAU.CCAUGCCACGCAUCGCCCUACACGUUGCGCAAGGCACGCAAACGCUGGUGCGCAGCGCCCUCCAUGUCCACCGGCAACUGCUGUUUGGCAUUCAGGUAGUGGUUGGUAAACACAUCCAGAUAAGCCUCCAGCGUCUGCGCCGCAUGCGUUUCACCGGCCAGCUCCAGGCACAGGGCGGCUACUUCAGAAGUGCAAAAGUGGCUCUGUUCCCCAAUCUGGCGCUUCGAGCGGCGCAGCUUAUAGCGAGAGAGUUGCUCGCUCUGCAGGCUGAGCACAGGCAGGUGGUCCAGGUAAGGGCUCUUGCGAAA
#=GR NC_007948.1/5038762-5038328 CODON       ...................................................................................................................................................PTS................................................................................................................................................................................................................................................................................................
#=GR NC_007948.1/5038762-5038328 SS_TT       ......................................................................................................................................................................................................................................................................................................................................................................................................................................................
NC_007948.1/3580571-3580137                  ACGCCGGCUCGAUGUGGGCCCGCAAGCUGAUCGACAAGAUGAUCAGCAAAGAGGCGCGACCUUCGGCAGUGAUCCCCAUCAGGAGUGCGGCAUGAACCUCUCUGUC.AUUGCGGGCC.UGACCCGCAAU.CCAUGCCACGCCUGCCGCGUUGGCCUGACAGCCUGGAUGCCGGGUCAAGCCCGGCAUGACAGCGUAUGAGUGCUAUCAAAAAUAGAGCUAUUGACGUCGACACAGCAGGGGCUGAGGGCCAAAUUGGCACUGAAAGUGCACAGGUACGGGCGCUGCUGAAGCUGCGCGAGCUGAUCCUCUCGGGCGAACUGGCCGGCGGCACCCGCAUUGCCGAACUGGCGAUUGUCGAGCGCCUCGGUGUGUCGCGCACGCCGAUACGCGCGGCGCUGAUGCGGCUGGAGCAGGAGGGCCUGCUCGAAGCGUUGCCC
#=GR NC_007948.1/3580571-3580137 CODON       ............................................................................................STP....................................................................................................AUG................................................................................................................................................................................................................................................
#=GR NC_007948.1/3580571-3580137 SS_TT       ......................................................................................................................................................................................................................................................................................................................................................................................................................................................
NC_007948.1/1431432-1430998                  CGGGCCACGCACCGAAGUCAUGGAUUGCGGGUCAGGCCCGCAAUGACAAGCAUCCUGAGCCUUGUCAUCCGCGUUCCUGCCAUGUCAUCAGCGUUCCUGUCAUGUC.AUCCCGGACU.CGAUCCGGGAU.CCAUGACCCGAGCCCUUGACCCCGACAGUAAAAAAAACCACACCUGUUUUCUGCAACCCAGGUGCGGCUUGCACCGCUUAGCCCAACGGACUUUGCGGUGGCAACCUUAUUUGGUUGCUACUGUCGCGCUUUUCGCCGGCUCGUCUGGCUUCUUGUCGUUGCCUUCGAUGUACGGGCUCCAUGGCUUGGCCUUCACCGGGCCAGGCGUCUUCCACACCACAUUGAACUGGCCGUCGGCCUUGAUCUCGCCGAUGAAGACGGACUUGUGCAGGUGAUGGUUUUUCUCAUCCAUCUUCGACACGAUGCCC
#=GR NC_007948.1/1431432-1430998 CODON       ............................................................................................................................................................................................................................................PTS.......................................................................................................................................................................................................
#=GR NC_007948.1/1431432-1430998 SS_TT       .......................................<<<<<<<<<<<........>>>>>>>>>>>>................................................................................................................................................................................................................................................................................................................................................................................
NC_007948.1/2940161-2939727                  UCGGCGGAAACCCUGAGCCGGCUCAAGCAGCGCGGCAAGAUCUGAGCCGGAACUCGUCAUUGCGGGCUUGACAUGGCUUGACCUGCAUCCAUGCUCCCCGGCUGUC.AUGCCGGACU.CGAUCCGGCAU.CCAUGAAUUCAGGGGGUCAUGGAUUGCGGGUCAAGCCCGCAAUGACAGGCAGCAUUCAGUGCUUGGCUGCAGCGAAACGCCGGGUUGUGGCCAUCAGGCGCAACUGGUUGUCAACGCGGGUGACGCCGGGCACCGUGCCGGCGACCCUGGCCGCUUCCGCGCUUUCCUGCGCGUUCAGGACGAUCCCGCUGAGGACCAUCUGGCCUGCGUCGGAAUCGAUGCUGAUGUUGAUAUCGCGGGUCGAUUCCUGGUCUUUCAGUGCCGCGCGGACGCGCGCGUUGAGCGCCAGGUUUGCCAGCAUUGCCUUU
#=GR NC_007948.1/2940161-2939727 CODON       ..........................................STP............................................................................................................................................PTS..........................................................................................................................................................................................................................................................
#=GR NC_007948.1/2940161-2939727 SS_TT       ......................................................................................................................................................................................................................................................................................................................................................................................................................................................
soil_Contig31790/952-518                     UUGCGGGUCAGGCCCGCAAUGACAAAUCACCUGUCAUGCCGGACUCGAUCCGGCAUCCAUGACUACCUGGAUUGCGGGUCAGGCCCGCAAUGACAAAUCACCUGUC.AUGCCGGACU.CGAUCCGGCAU.CCAUGACUACCUGGAUUGCGGGGCCGGGCCGCAAUGACAAAUCACCUGUCAUGCCGGACUCGAUCCGGCAUCCAUGACUUCCUGGAUUGCGGGUCAGGCCCGCAAUGACAAAUCACCUGUCAUGCCGGACUCGAUGUCUGUCAUCCCGGACUCGAUCCGGGAUCCAUGGCUCCUGGAUUGCAGGUCGUGCCCGCAAUGACAGCCCCUGCAGCGCGUCCGGCGAUCACCGGGUACAUUGCGCGAGUUACCCACGCGCAUAUGGACACCAUCAAUCUGAACCAGAUCGCCGUCGAGGCGAUGCGCUCCCG
#=GR soil_Contig31790/952-518 CODON          .....................................................................................................................................................................................................................................................................................................................................AUG..............................................................................................................
#=GR soil_Contig31790/952-518 SS_TT          ......................................................................................................................................................................................................................................................................................................................................................................................................................................................
soil_Contig31790/881-447                     UUGCGGGUCAGGCCCGCAAUGACAAAUCACCUGUCAUGCCGGACUCGAUCCGGCAUCCAUGACUACCUGGAUUGCGGGGCCGGGCCGCAAUGACAAAUCACCUGUC.AUGCCGGACU.CGAUCCGGCAU.CCAUGACUUCCUGGAUUGCGGGUCAGGCCCGCAAUGACAAAUCACCUGUCAUGCCGGACUCGAUGUCUGUCAUCCCGGACUCGAUCCGGGAUCCAUGGCUCCUGGAUUGCAGGUCGUGCCCGCAAUGACAGCCCCUGCAGCGCGUCCGGCGAUCACCGGGUACAUUGCGCGAGUUACCCACGCGCAUAUGGACACCAUCAAUCUGAACCAGAUCGCCGUCGAGGCGAUGCGCUCCCGCGGCCUGCUGCCCGGCUUUGCGCCGCAGGCGUUGCAAGAGGCCGAGGCUGCACGACGCGCCGCCCCCGAAA
#=GR soil_Contig31790/881-447 CODON          ..............................................................................................................................................................................................................................................................AUG.....................................................................................................................................................................................
#=GR soil_Contig31790/881-447 SS_TT          ......................................................................................................................................................................................................................................................................................................................................................................................................................................................
soil_Contig31790/1023-589                    GGGGCAUCCAUGUCGGCACGUGAGGACUGUCAUACCGGACUCUGAUCCGGGGGCAUCCAUGACUACCUGGAUUGCGGGUCAGGCCCGCAAUGACAAAUCACCUGUC.AUGCCGGACU.CGAUCCGGCAU.CCAUGACUACCUGGAUUGCGGGUCAGGCCCGCAAUGACAAAUCACCUGUCAUGCCGGACUCGAUCCGGCAUCCAUGACUACCUGGAUUGCGGGGCCGGGCCGCAAUGACAAAUCACCUGUCAUGCCGGACUCGAUCCGGCAUCCAUGACUUCCUGGAUUGCGGGUCAGGCCCGCAAUGACAAAUCACCUGUCAUGCCGGACUCGAUGUCUGUCAUCCCGGACUCGAUCCGGGAUCCAUGGCUCCUGGAUUGCAGGUCGUGCCCGCAAUGACAGCCCCUGCAGCGCGUCCGGCGAUCACCGGGUACAUU
#=GR soil_Contig31790/1023-589 CODON         ............................................................................................................................................................................................................................................................................................................................................................................................................AUG.......................................
#=GR soil_Contig31790/1023-589 SS_TT         ......................................................................................................................................................................................................................................................................................................................................................................................................................................................
NC_007948.1/1767979-1767545                  CCCGGUGGACCUGCCGUGGAAAGACGGUGUGCCGGCGAGCGCACUACAGACCUCGAUGGAUGAAAUCGCACCUGAACGCAAAGCGGCCUGAGCCAAGUGGCAUGUC.AUGCCGGACU.UGAUCCGGCAU.CCAUGACCCGUUAACCACUUUAAUUUCGAUCCACCAUGGAUUGCGGGUCAAGCCCGCAAUGACAGGACCCCAAUGAACCUCUACACCAAACUCCAGCAACGCGCCGCCGACAACCAACCCGUGCGCAUCGGCCUGAUAGGCGCCGGCAAAUUCGGUUCCAUGUACCUGGCGCAGAUUCCCAGAACCCCCGGCGUGCACCUCGUCGCCAUUGCCGACCUGUCGCCCGACGCGGCCCGCACCAACCUCACCCGCGUCGGCUGGAAGCCCGAAAUGAGCCAGGCGGAAUCGGCGCAAACGGCGAUCAAGAC
#=GR NC_007948.1/1767979-1767545 CODON       ........................................................................................STP...............................................................................................................AUG.........................................................................................................................................................................................................................................
#=GR NC_007948.1/1767979-1767545 SS_TT       ......................................................................................................................................................................................................................................................................................................................................................................................................................................................
NZ_AAAP01003746.1/1756-2190                  UCCGCCGUCCGAAGGGGUGGGGGGAGGGCGGGGUGUUUGGAAAUCGGAUUCGUCACCCCUGCGCUUUAGAGUCUGUCCGCCUUAAGGCUAACCAAUGUGCCUCGUC.GUCCCGGGCU.CGACCCGGGAC.CCAGGAGUCGCAAGCGGUAACGCCUGAUGUUGCUCCUCCUGGAUCCCGGCUCGGGGCCGGGAUGACGAUUGUGGUCGUUAUUCCGCCGCCUUGGCCAGGGGCAGCAUGGAGCCGCUUUGCUGGAAGGCCAGAUGCCAUUCAAAGGCGCGCUCCAUGACGUGGGGCGUGUGGCCGCCGCGCGCCAAGGCGUCCUUGAGGUAGUCCCUGGCCAGGUCCUGAUAGUCGGGAUGCAUGCAGUGGUUAAUGACCAGAUGGGCCCGUUCGCGGGGCGCCAGGCCGCGCAGAUCGGCCAGGCCGCGUUCGGUGAC
#=GR NZ_AAAP01003746.1/1756-2190 CODON       ...............................................................................................................................................................................................................PTS....................................................................................................................................................................................................................................
#=GR NZ_AAAP01003746.1/1756-2190 SS_TT       ......................................................................................................................................................................................................................................................................................................................................................................................................................................................
NZ_AAAP01003851.1/8897-8463                  AAGAUGAAAGAAAAGGCCGCGGAGUGCUGCCCUGCACCCGCCGGGGACCUGUCGCGUCGUGUCUUUUUAGUCUGCCCGACUUGAGGCUGUACCACUUUGCCUCGUC.GUCCCGGGCU.CGACCCGGGAC.CCAGGAGUCGCGAGCAGUAACGCUUGAUGUUGCUCCCCCUGGAUCCCGGCUCAAGGCCGGGAUGACGGUGAAAUGGUGUUGAUUCAGCUUGCUUCAGACAAGCUCUAAGUCCCUCGACCCAUUCCCAAUAAUCCAAGGGGAUCAAAGGGCCUUGGGCCCUUUGCGGGCGUGGGCGGAGCCCACAGAAACUACCCCAGCACGACCUGAUUGGCGCCGCGCAGGCGGGACAGGGAAUUGCCCAGACGGGACCAUUCCUCGAAUCUGCGCCUUGCGUCGGCCUCGGCCUGGCGGCGCGAGACGCGGCCCAG
#=GR NZ_AAAP01003851.1/8897-8463 CODON       ..............................................................................................................................................................................................................................................................................................................................PTS.....................................................................................................................
#=GR NZ_AAAP01003851.1/8897-8463 SS_TT       ......................................................................................................................................................................................................................................................................................................................................................................................................................................................
JCVI_SCAF_1101668615421/165-1                CUACUGCAGCUUAUGAAAGACAUGCGAGUCGCUAUUAUGGAAAAUAGAUUUUUGGAGAUGAAAAAAGAGUGGACCAGGAAAUAGUAUAGCGCCUUAAUUAUGUGUC.AUGCCGGACU.CGAUCCGGCAU.CCACACUCCACCAAGUCUAUUGUAUUAAGUGGAUCCUU..............................................................................................................................................................................................................................................................................
#=GR JCVI_SCAF_1101668615421/165-1 CODON     .................................................................................STP..................................................................................................................................................................................................................................................................................................................................................................
#=GR JCVI_SCAF_1101668615421/165-1 SS_TT     ......................................................................................................................................................................................................................................................................................................................................................................................................................................................
NC_007948.1/222346-221912                    GUGAUGCGCUCACCCCGUGCAUGCAGCCGGCGCAGCAAGGGCUCGGUCAUCACCGCGUCGCCUAUCCACUGCGGGGCAAUGAUCAGUGAUUUGCUCAAGGUUUGUC.AUGCCGGACU.CGAUCCGGCAU.CCAUGCUGGCGCGCAAACGGUGGAUUCCGGGUCAAGCCCGGAAUGACAAUCCAGGCACGAACCGUCAGUGGCUUGCACCAAAGUGCUCGCCCUCUUUGAGUUUGUAGACCGUCCCACAGUAGGGGCACUUGGCCUGGCCGGUGCGGCCCACGUCCAGGUAGACCUUGGGGUGGCUGUUCCAGAUCUUCAUGUCGGCCUUGGGGCUGGGGCAGUAGACGCCGCCCUGGGCAUUGAGGUCAGACGCCAGCAGUUCAACGGUUGCGGAGGUAGUCAUGGUGUUCCAAUCAAUUCAGAGAGCCGCCACAAGG
#=GR NC_007948.1/222346-221912 CODON         ...............................................................................................GUA................................................................................................PTS............................................................................................................................................................................................................GUA..................................
#=GR NC_007948.1/222346-221912 SS_TT         ......................................................................................................................................................................................................................................................................................................................................................................................................................................................
soil_Contig10267/1504-1686                   UCGGCGCCAUGCUCACGGAACUGACCGAUGUGCAGGCCGAGUACAUCGGCGUGCCGAAGCAGGGACCGUACAAGCCGGAUAGCUAUCGUUAUUAAGGAAAUCUGUC.AUGCCGGACU.CGAUCCGGCAU.CCACGUUGGCGCGCCACCAGGAUUGCGGGUCGAGCCCGAAUACAUCUGUCUUGGGG............................................................................................................................................................................................................................................................
#=GR soil_Contig10267/1504-1686 CODON        ............................................................................................STP.......................................................................................................................................................................................................................................................................................................................................................
#=GR soil_Contig10267/1504-1686 SS_TT        ......................................................................................................................................................................................................................................................................................................................................................................................................................................................
JCVI_SCAF_1096628080544/1709-1312            .....................................CUGUUCCGCGACUGGCUGAUCCGCACCCUGCGCGAGGAUUGAGGGGGCGUUUCCCCGCUCCUGACCGUC.AUGCCGGACU.UGUUCCGGCAU.CCAUGUUUCCGCAAACGCACCAGCCGCCGCUCUUGCGGCACCCUGGACCCCGGCCUUCGCCGGGGCGACGGGUCUAGAAUGGCGAGGGGAGCGCGCUCCGCAAAGCGUCGCGGUCGCACGCCGCGCCUGUCCUACACCCGCCAACAUCGCGCAGCCUUACCGGCAGGAUGACGCACCGCCCCCCCGCCCGGAUCACGCCACGCCCGCGCGACGCUUACGCCACGCCCACGCGCCGCCGGGGCACCACGACGCGACACCGACGCGCGCGCAACACGUCCGGCGCCUCAACAUUCGCAACAUUCGCGCAA
#=GR JCVI_SCAF_1096628080544/1709-1312 CODON ......................................................................................................................................................................................................................................................................................................................................................................................................................................................
#=GR JCVI_SCAF_1096628080544/1709-1312 SS_TT ......................................................................................................................................................................................................................................................................................................................................................................................................................................................
gws2_d4_0169_47/31103-31537                  UUCAACGUGGCCGAUUAUGGUAUCGUCGGCGACCUGUUCGAAGUAGUGCCGGUUCUCAAGGAAGAAAUCGCCAAAGUAAGAAGCUAACUCGGCUGUCCGUAUCGUC.AUGCCGGACU.UGAUCCGGCAU.CCAGCUGUCCCUCUCGAAAUCCCUGGAUGCCGGCCUUCGCCGGCAUGACGGCUAAAACCUACCAGCCCGGUUCAUGAAUAGUUAAAAUUGAUUGAUGAGGUAGCCAUGAAUCCCCUGUUGAUGUCCAUCCUGCUGAUCGUAGCCCUGGCCGUAUUCGGCCGUACGAUGUGGGGUAAAAUCCAAUUGCUGCGCGCCCUGGAGCCGGCCGAUAGAGCCAAUCACAUUAAAGAGCGCGUGGUGGCCGUGCUGGUUCUGGCCGUGGGCCAGAAACGGCUGGUCGGGCGGGCCAGGGAACGCGGCUCCGGUAU
#=GR gws2_d4_0169_47/31103-31537 CODON       ....................................................................................STP....................................................................................................................................................AUG........................................................................................................................................................................................................
#=GR gws2_d4_0169_47/31103-31537 SS_TT       ......................................................................................................................................................................................................................................................................................................................................................................................................................................................
soil_Contig12548/763-1197                    GAAGGUGCUGACGUGCGCGGUGCCAUAGUCGCCAUGGUCGACGAUGAAGCCCUCGCUCAUCGAUCCGUUGCAUUUGGGGCAGUGGGCCAUGGCCUCUCCAUCCGUC.AUGCCGGACU.UGAUCCGGCAU.CCACCUUUUCUUGACGGCCGCAAUGAAGGAAGGUGGACCCCGGCUCAAGUGGCCGGGGUGACGGAGUAAGGAUGGACGCCGACAAACUCGCCGACAAAGUCGCCCGCGCCAUGCUCGCAGCGGAAGGCACCGGCCCGGCCUGGGGAAUCGUCCUCGAGGAAGCCCGCGAAAAUUACGCCCGGGUGUCGAUGCUGGUCCGCGCCGACAUGCUCAACGGCCACGGCAUUGCCCAUGGCGGGAUGAUCUUCGCGCUGGCGGAUUCGGCCUUCGCCUACGUCUGCAAUGGGUCGAACCACGCCAGCGUCGCC
#=GR soil_Contig12548/763-1197 CODON         .........................................................GUA.............................................................................................................................................AUG..........................................................................................................................................................................................................................................
#=GR soil_Contig12548/763-1197 SS_TT         ......................................................................................................................................................................................................................................................................................................................................................................................................................................................
soil_XZS67761_b1/548-114                     UUGGUGUCCAGCACCAGCGGCGGGCGGGGGUUCAUCCUAGUUGCUCCACCACGCUCCGCGCCACCCGCGACGCAUGAAACGGAUGUGUCGGUGUGCGCAGGUUGUC.AUUGCGGGCU.UGACCCGCAAU.CCAGUCUGGCGCUCGAAAACCCCUGGAUCCCGGGUCAAGCCCGGGAUGACAAGCUCGGGUGUUGCAAGUUUCACUUCACUUCCGUGCGGAGCCCCUCACCAUGUCGAACCUGAACAGGCGGCAUUCGAUGGGACCGUUCCACAUCGGCACGCGGCGCGAUUCCUUCAGCCGCAUGCGCGAUGGCAGUUUGAGGUCGGGCGUCAGUAUCCAGGCGGUCCAGCCCGGAUAGUUCUUUUUCCAGUGCGCGGCGAGCUGGUUGAAGAAGUCGCCGCCCUCGUUGCCUUGCGCGCGUUCGCGCCCGCCCUGGC
#=GR soil_XZS67761_b1/548-114 CODON          ................................GUA..........................................................................................................................................................................PTS......................................................................................................................................................................................................................................
#=GR soil_XZS67761_b1/548-114 SS_TT          ......................................................................................................................................................................................................................................................................................................................................................................................................................................................
soil_XZS100995_g1/760-326                    GCGGAAACGAAGGAGCUCACGCUCAAGGGCGUCGACCGCAUGGCGACGAUGGCGAAGCCGCGGGGGAUUUAGGUGGCAUUGCGGGCUUGACCCGCAAGAAUUCGUC.AUUGCGGGCU.UGACCCGCAAU.CCAUGGCUGACAUGGAUCCCGGAUCAAGUCGGGCCAGGCUCCUCAAGUCCGGGAUGACAAGACAAGGGCACUGUCAUUGGCGAGCUAACGAAGGAAUCGGCUGCCGCCGACGCCAUGGAAAAGCCGAGAAGAAUCUGACCCUUUGAGAGAGAGAGAAUGUUAGACGUCGGUCUUCGAGACCAGCGGAAAGGCUGCCGGAUUGCGCAGGGAUUCGACAGACAAGUCGAUGUCGAGCUGCGGCCAAUACAAGUGGUUCUCGGUUGGACGUUCGACUGCAAGGAUUUGCCCCACCGUAGCCUUGAUGAACC
#=GR soil_XZS100995_g1/760-326 CODON         .....................................................................STP.........................................................................................................................................................................................................................PTS..................................................................................................................................................
#=GR soil_XZS100995_g1/760-326 SS_TT         ......................................................................................................................................................................................................................................................................................................................................................................................................................................................
NC_007948.1/578520-578086                    CCACAGCGGCGUACCGCGCCAACCUGAUCAGCGUGCAGGCGCAGCGCGGGGUGGCGAAGGCGCUGGGCUAACCGGGCAAGGCCAAGGCGGGGUGGCGAAGGCUGUC.AUUGCGGGCU.UGACCCGCAAU.CCAUGAACCCGGCUUUUGGCUGGAGAAUGCGGAUGCAUGGAUCCCGGAUCAAGUCCGGGAUGACAACCGGGGCAAGGGCCUCACUGAACCAAAUUGCUCUCAGCCCUUGAUUUACGGGCGCAAGUAGCUAUUUAAUUGAUAGCCCAUGAAAAACCGGCAGGCCGAUUUCUAUGACACCUUUCCCAAGCAUUGAUGCGCUGAUGCAGGCGCUGCAGGGCGCCGGCUACUUUGCCGACCGCCGGCUGGCGACGGCGGUCUUUCUGGCCCUCAGGCUGCAGCGUCCGCUGCUGCUGGAAGGCGAGCCCGGC
#=GR NC_007948.1/578520-578086 CODON         ....................................................................STP.....................................................................................................................................................................................................................................AUG.......................................................................................................................................
#=GR NC_007948.1/578520-578086 SS_TT         .......................................................................................................................................................................................................<<<<<<<<<<................>>>>>>>>>>>..........................................................................................................................................................................................................
NC_007948.1/1431283-1431717                  GGGGUCAAGGGCUCGGGUCAUGGAUCCCGGAUCGAGUCCGGGAUGACAUGACAGGAACGCUGAUGACAUGGCAGGAACGCGGAUGACAAGGCUCAGGAUGCUUGUC.AUUGCGGGCC.UGACCCGCAAU.CCAUGACUUCGGUGCGUGGCCCGCUUUUUGAGCUAUCCCGGUGCAUGGUUUUCAAGGAAGUUGCAGUCUGGGCAUGGCGAUAGCGGGCAUCGGCUGGCCGCUGUGCCAACCCCAGGUUCUUCUCAUGAUGAUUCGCUUCUCAUUUUUAUUCGCUACGUUUUUAAUAGCUGCCAGCGCCCAUGCCUUGAGCCUGGACGAGGUCAAAGGCAUGGCCAUCGGGGAGACCGAAAGCCGUGUCGAAGCGCUGAACAAGGCGGCUGUGGCGGCGGACGAGAAAACCGCCGCCUUCAUCCAGGCCAUGGCCGACG
#=GR NC_007948.1/1431283-1431717 CODON       ..............................................................................................................................................................................................................................................................AUG.....................................................................................................................................................................................
#=GR NC_007948.1/1431283-1431717 SS_TT       ................................................................................>>>>>>>>>>>>........<<<<<<.<<<<<......................................................................................................................................................................................................................................................................................................................................
NC_007948.1/1767687-1768121                  GGUACAUGGAACCGAAUUUGCCGGCGCCUAUCAGGCCGAUGCGCACGGGUUGGUUGUCGGCGGCGCGUUGCUGGAGUUUGGUGUAGAGGUUCAUUGGGGUCCUGUC.AUUGCGGGCU.UGACCCGCAAU.CCAUGGUGGAUCGAAAUUAAAGUGGUUAACGGGUCAUGGAUGCCGGAUCAAGUCCGGCAUGACAUGCCACUUGGCUCAGGCCGCUUUGCGUUCAGGUGCGAUUUCAUCCAUCGAGGUCUGUAGUGCGCUCGCCGGCACACCGUCUUUCCACGGCAGGUCCACCGGGUAGUCUUUCAGCAGGCAGUCAUCCGGCAGGCAACUGAUCGGUGUGAAGUCGCGGUGCGCAAUGUAUUCAGGGCGCUUGUAGCGGCGAAUGUGGUUGCUGACGGCGCACAGGCUCAGGUAGACGCUGACGCGGUUGAAGGGCG
#=GR NC_007948.1/1767687-1768121 CODON       ...........................................................................................GUA...............................................................................................................PTS......................................................................................................................................................................................................................................
#=GR NC_007948.1/1767687-1768121 SS_TT       ......................................................................................................................................................................................................................................................................................................................................................................................................................................................
soil_XZS1879_b1/87-521                       ACGACUGCAGGGGUUAGGCGGCGCGGACUAGCGGCCCCGCAAAUCCAUGGAUCCCGGGUCAAGCCCGGGAUGACAGCCUUCUGGGGAUGACAGCCUUCCCCUUGUC.AUUGCGGGCU.UGACCCGCAAU.CCAUGUCCCCCGCUCGGCUACUUCAUGUACCCGCUGCCGUCGGCUGCGCCCUUCCUGCCGGCGACCUGCCAGGCCGUGCGCUGGUUCACCAGCCCGGCAAGCAACUCGAGCUCUUCAUCGGUGUGAUUGAUCAUCCUGGCCGCCGUCAGGUAGCGGCCGUUUAUCGGCUCGACUUCGCCCCAGAACGCCUGGUGGUACUCGGCGCGCGAAACCGUCUUGUCGCCACCGGCGCCGACAUCCACCGUGCCAUAGCAGUUGCAGAAAUAGCUGCGAUAGCCUUGCUGCGGGAAGACCUCGGUGUAAACGCC
#=GR soil_XZS1879_b1/87-521 CODON            ...................................................................................................................................................PTS................................................................................................................................................................................................................................................................................................
#=GR soil_XZS1879_b1/87-521 SS_TT            ......................................................................................................................................................................................................................................................................................................................................................................................................................................................
soil_Contig35217/359-1                       CUGGGCCGUCGCCAGGCUGCCAAGGUAUUUUCCGUCGGUCGAAUCGUUCAAGGUCGGGUACGCGAAGGGUAACCCGGCAUGAUAGCCCGGGGGCGAAGUUCUUGUC.AUUGCGGGCU.UGACCCGCAAU.CCAUGUUGGCUUGCCCGCCGAGAUGGAUGCCGGAUCAAGUCCGGCAUGACAAGGCGUUACGUUCCUGCCUUUGCAAGGAUCACCACCGAAACGCCCUGCGCCGGCGCGGCGCCGUCCGCGUUCUGGUACGAAUGCGGCAGGUUGCCGGGGAAGGCCAGCACGUCCCCGGCGGCCAAUGGAUACACGUCGCCGGCCACCAGCAGGCGCACGCGCCCCUCCAGGCAGUGAGAUU............................................................................
#=GR soil_Contig35217/359-1 CODON            .........................................................................................................G.UA.............................................................................PTS........................................................................................................................................................................GUA..............................................................................
#=GR soil_Contig35217/359-1 SS_TT            ......................................................................................................................................................................................................................................................................................................................................................................................................................................................
NC_007948.1/2881682-2882116                  GAUACUCGGCCGGCCGGGCGAAGUCUGGCUGCCCGAAAGCGGCACGGAGUUUAUUUCGGUGAUCAGGACGGGGUGAAUACCGCGAAAACUACAACGUUGAUUUGUC.AUUGCGGGCU.UGACCCGCAAU.CCAUGGACCCCGGAUCGAGUCCGGGAUGACAAGUCAGGGGCAAGGGUUUGACUGAACUGCAUUGCACUCAAGGCAGCGUGCCAUCGGCCACGCGCCGGUAGCGCACCUGGCGCUUGCGAAUAUUGUCUGUACCGAUGAAUUCAUUGCGUGACUCGAAUCGGACCUCGAACGCGGCAUACGGAAACUUGGGCGCAGAGGGCUUCUGCCCGUCAAUGCUGGUGUAGCGGCGCUUCAGGUUGGUACCGUCAAAGUGCCAUUCACCGGCGUGAUGAUGCUCGACCAGGACUCCGUCGCGCUGGGUGGCCUUG
#=GR NC_007948.1/2881682-2882116 CODON       .........................................................................STP.........................................................................................................................PTS..............................................................................................................................................................................................................................................
#=GR NC_007948.1/2881682-2882116 SS_TT       .......................<<<<<<<<<......>>>>>>>>>>......................................................................................................................................................................................................................................................................................................................................................................................................
NC_007948.1/2137293-2136859                  CCCGCCCAUCCAUUGUUGGCAUGCACCCUAAAAUGGUCCGCUAACCGCAAUACCAUUCAGUUAAGUUAUUCACCCUGAGCCGGAAUGACCAAAACCUUGACUUGUC.AUUGCGGGUC.UGACCCGCAAU.CCAUGGAUCCCGGAUCGGGCCUGCCCCGGACUUGAUCCGGGGUCCGGGAUGACAAACCAGGAGGCAAGGGCUUAACUGACUAGUAUUGCCGCUCACCGUUAACAAGCCCCUGGAGCCCGCUAUGAUCGUCGAACGCAUCUGGACCGGUAAUGCCUACCGCAAUUUCAAUUACCUGAUCGCCUGCCCCGAGACCGGCGAAGCGCUGGCCAUCGACCCGCUCGACCAUGAAAAGACGCUGGCCACCGCCAGGGUCAAGGGCUGGCAGAUCACGCAGGUCCUCAACACCCACGAGCACCACGACCACACCG
#=GR NC_007948.1/2137293-2136859 CODON       ...........................................................................................................................................................................................................................................................AUG........................................................................................................................................................................................
#=GR NC_007948.1/2137293-2136859 SS_TT       ...............................................................<<<<<<<<<<<<<<......>>>>>>>>>>>>>......................................................................................................................................................................................................................................................................................................................................................
NC_007948.1/745612-746046                    AGGCUGACCACACCUUCCUCACCCGGUUGCUGUUUUUCCGCUAGGGCCAAUACUGUUCGGUUAAGUUAUUCACCCUGAAUCGGAAUGAGCAAAACCUUGAUUUGUC.AUUGCGGGCC.UGACCCGCAAU.CCAUGGAUCCCGGAUCGGGCCUGCCCCGGACUUGAUCCGGGGUCCGGGAUGACAAACCAGGGGCAAGGGCUUAGCUCAACCGUAUUGCCGCCAGGGCUGGGUGGCGAGGGACUGGCUGGGAGUCAUGGCGGGGGAGUGACGGCAGGAGCGUGACUCUGUGCGAGGUGCGCGCCGGGAAUCCGGUGCAUCAUUGCUACAUCUACCUCCAUGGAGUUUCCAAUGCCACAGACCCCGGUCAUCCCGCUGAACCCAGAAGUCAUCGAAACACUCAAGCGCAUCACCACCGCCACGCUGACCACGGUCCUGCU
#=GR NC_007948.1/745612-746046 CODON         .........................................STP.................................................................................................................................................................................................................................................................................................................AUG......................................................................................
#=GR NC_007948.1/745612-746046 SS_TT         ......................................................................................................................................................................................................................................................................................................................................................................................................................................................
NC_007948.1/3921149-3920715                  CACAUCGCCCAGGGUUUUGACGUCAACAACCUGGGCGCGCCGCCGCAGAAGCAUCCGCUGACCUUGAUACGCAUGGCCUAUGGCCUCAAAUAAUUUUUGUUUUGUC.AUUGCGGGCC.UGACCCGCAAU.CCAUGGUUGAGCGACAUGGAUGCCGGAUCAAGUCCGGCAUGACAAUUUGUUGGAGCAUACAUCCCAUGGAAACCACCGGAAAAAUCACGCGCGAGUCUCUGAUGAGUCUCGAGGCCUACAGCAAGUACCGCAAGGAACACAAGCCCGCCAUCAUGGCCCACCGCAAGCUGCGCAGCGUGCGCCUGGGCGAGUACAUCAACGUGCAGUUCGAGAGCGAAACCAGCAUCCGCUACCAGAUCCAGGAAAUGUUGCGUCUCGAAAAAAUCUUUGAGGCAGACGGCAUUGAGCAGGAGAUCGAGGCCUAUGCG
#=GR NC_007948.1/3921149-3920715 CODON       ..........................................................................................STP......................................................................................................AUG................................................................................................................................................................................................................................................
#=GR NC_007948.1/3921149-3920715 SS_TT       ..................................................................................................................................................<<<<<<<<<<<.....>>>>>>>>>>>>........................................................................................................................................................................................................................................................................
NC_007948.1/2662832-2663266                  GGGCCACUGCCGCAGACCGCAAGCCUCUUCCGGGCCCUGCUUGGCGCAAUACUGUUCAGUCAAGUUAUUCACCCUGAAUCGGAAUGACCAAAAACCUUGACUUGUC.AUUGCGGGCU.UGACCCGCAAU.CCAUGGAUCCCGGAGCAAGUCCAGGAUGACAAACCAGGGCCAAGGGCUUAACUGAACCGUAUUGCUGCUUGGCGCGUGGCUCAAUCACGGAGAUAACCCAUGCCGCAAAUCGCUACAAAACUCAUGGCUACCACAACCCUGUUGAUGGUGGCUUCCAGUACUUUUUCAGCACAGCACCAAUGCGCAGCAAGCUCCGGCGCCACUAUCACGCCGGUGAUUGAGCUCUAUACGUCCGAAGGCUGCAGCUCCUGUCCACCGGCGGACAAAUGGGCAUCAAGCCUCAAAGGCAAAGACGUGGUGGUCCAGGC
#=GR NC_007948.1/2662832-2663266 CODON       .....................................................................................................................................................................................................................................AUG..............................................................................................................................................................................................................
#=GR NC_007948.1/2662832-2663266 SS_TT       ................................................................................................................................................................................................................................................................................................................................<<<<<<<<<<<...........>>>>>>>>>>>.....................................................................................
NC_007948.1/4356888-4356454                  GGCGGGGUUUUUUACGGAGUCUUCUCGCCGGGACUGGUCGGGCUAGGAGCAAUACAGUUCAGUAAGUUAUUCACCCUGAGCCGGAAUGACAAAACGUUGACUUGUC.AUUGCGGGCU.UGACCCGCAAU.CCAUGGAUCCCGGAUCAAGUCCGGGAUGACAAACCAGGGGCAAGGGCUUAACUGAACGGUAUUGGGGCUAUGAGGUGGCGGCGAGCAAGAACUCUGCGGCUUUUUUCUCUGAGCGCAUGGCCGCGACGAUGCGCGAGAUCUCAAUGAUUUUGACGUUCAAUUGCACGCUGGAGGUGCAGCGCUCGAUCUGCAGGCAGAGGACCUCGGAAUCCGGUCCAAGCAUAACGUCCAGCAAGUGUGUUGCACGCCGCAUCGCCGCCGUCAGGUCGGCGGCAUCCGGUUCAUUGUCUUUGGCCUUGGCGGGUUGA
#=GR NC_007948.1/4356888-4356454 CODON       .....................................................................................................................................................................................................PTS..............................................................................................................................................................................................................................................
#=GR NC_007948.1/4356888-4356454 SS_TT       ......................................................................................................................................................................................................................................................................................................................................................................................................................................................
NC_007948.1/1409967-1409533                  UUGCCGGAAGCAAGGCAGAUCUGCAUGCGGCAUUAGCCCCAAUACUGUUCAGUUAAGUUAUUCACCUUGAAUCGGAAUGUCGGAAUGACCAAAACCUUGGCUUGUC.AUGGCGGGCU.UGGCCCGCCAU.CCAUGGAUCCCGGAUCAAGUCCGGAUGACAAACCAGGGGCAAGGGCUUGACUGAACCGUAUUGGCGUUAGCCCACUGCACUGGUGCGCGUCUGCCGCAGCAUGACGGCAGCCAGAAUGGUAGUUGCCAGCAGCAGGGCCGCGCUGAUCGUGGCCGUUACCUGAAAUGCCUGGGCAAACGCGUCACGCGAGGUAUCGAGCAGCGCUGCGCCGCUGGUGCCGGGCAACUCCGCGGCCACGGCCACGGCGCCGCCCAGCGUGCUACGCACCGUCUGCAUGGCGGCGGGUGGUACACCGCUGAGAACGGUAU
#=GR NC_007948.1/1409967-1409533 CODON       ....................................................................................................................................................................................................PTS...............................................................................................................................................................................................................................................
#=GR NC_007948.1/1409967-1409533 SS_TT       ......................................................................................................................................................................................................................................................................................................................................................................................................................................................
soil_Contig31790/614-1048                    GCUGCAGGGGCUGUCAUUGCGGGCACGACCUGCAAUCCAGGAGCCAUGGAUCCCGGAUCGAGUCCGGGAUGACAGACAUCGAGUCCGGCAUGACAGGUGAUUUGUC.AUUGCGGGCC.UGACCCGCAAU.CCAGGAAGUCAUGGAUGCCGGAUCGAGUCCGGCAUGACAGGUGAUUUGUCAUUGCGGCCCGGCCCCGCAAUCCAGGUAGUCAUGGAUGCCGGAUCGAGUCCGGCAUGACAGGUGAUUUGUCAUUGCGGGCCUGACCCGCAAUCCAGGUAGUCAUGGAUGCCGGAUCGAGUCCGGCAUGACAGGUGAUUUGUCAUUGCGGGCCUGACCCGCAAUCCAGGUAGUCAUGGAUGCCCCCGGAUCAGAGUCCGGUAUGACAGUCCUCACGUGCCGACAUGGAUGCCCCAUCGGGCCCGGUCAGAGUCUCUGCG
#=GR soil_Contig31790/614-1048 CODON         ..............GUA.......................................................................................................................................................................................................................................................................................................................................................................................................................PTS...........
#=GR soil_Contig31790/614-1048 SS_TT         ......................................................................................................................................................................................................................................................................................................................................................................................................................................................
JCVI_SCAF_1101668582610/33-467               AUCGGAUAUUUUCACGCUCAUUGGUUGUGUAUUAAAGUUAACAUUCUAACCCAAGUUGUUCUUAAAAUUUACAAUUUUCUAGUAAACUUAUGCCGUGCCCUUUGUC.AUUCCGGGCU.UGACCCGGAAU.CCAUACACUGUUCCAUUGAAGAUUUAAUGUCUUGUACAAAUAUUAGUUAGACAGAGUAUAUGGAUGCCGGUUCGGGGACCGGCAUGACAAUAUCAAAAUACUAAGUUAGUUCGAUAGAUUUUGACUUAUCCCAAAACGAUUUGAAAUAGUGGUAACCAGAAACUAAUGCAAGCAAAGUAGCAAACGCUAUGCUGACUUGUCCUAUUACGUGGAAUAUAAAGUUAAAAUCUAGUAUCAAAAAUAGUAUAGCUACUAUCUCCACAACAGUUUUUAAUUUACCAAGUUUGCUUGGGCUUAUCGUAACAUUG
#=GR JCVI_SCAF_1101668582610/33-467 CODON    ......................................................................................................................................................................................................................................PTS.............................................................................................................................................................................................................
#=GR JCVI_SCAF_1101668582610/33-467 SS_TT    ......................................................................................................................................................................................................................................................................................................................................................................................................................................................
gws2_d1_0542_84/36263-35829                  GUCUUUCUGAACUUAACCUUGAAUCCAGUUCUACAUCUGUUAUUCCGGGCUUGGUAAGCCUGCCCCGGUAUGUGAUUGGCCGGGGAAAUCCAUUUAUACCUCUGUC.AUUCCGGGCU.UGACCCGGAAU.CCAGAUAAUUUCUUGUUUUUGCCUGACUGUAUGCCGGAUCUGGCAUCCCGUACUCGAUCCGGGACCGGCAUGAUGGAAGAAAUACCCACGCCCCCCAAUACCUUAUAAGGACUGUCGUGACGCCAUGAAUGCCGAAAUCAAAUUCGAUUUUACCGAGUGUUUCGAAAAACUGGAAGGGGUUGCCCACGCCGUCCCGUCCCAGAAGGCCGCGGUGGAUGAAAUUAUUUCCAUUAUUGAAUCCAAGGAUGCCAAAUGCGUCGCCCUAGCCAACCUGCCCAAAAAGCUGGUCACCGCCAUCGAAAAGCGCU
#=GR gws2_d1_0542_84/36263-35829 CODON       ..............................................................................................................................................................................................................................................................AUG.....................................................................................................................................................................................
#=GR gws2_d1_0542_84/36263-35829 SS_TT       ......................................................................................................................................................................................................................................................................................................................................................................................................................................................
JCVI_SCAF_1101668559813/1-433                ..GUGGUCCAAUGCCGUACCUACUGGAGGCGCGGGGUUGGCCUUACCAGCCUGGAUUUGGAGUUUUAGAGUUGUUUUGACUUUCUUUGCCAUAAUACCUCAUUGUC.AUUCCGGACU.UGAUCCGGAAU.CCAUACAUUAAGAUUAUAAUUUCUUUGCCUGCAAAAAAUCCAGCUCUACCGGGGUUUCUCUGCCGAAAAUAGAAACCAAUACUUUGACUUUGCCCUUGGCCUCGUCAAUGUCCGCGACUUUUCCCUCGUAUCCCUUGAAAGGUCCAUCAAUGAUCUGCACUAGAUCAUUUACAGCGAACUCAAUCUUGUAUUUGGGCUCAGCCACACCCAUGCGCUUCUGGAUCGUCUGCACUUCUUCGUCCGAGAUCGGAGUCGGCACAGUUCCUGAACCGACAAAGCCAGUCACGUUUGGAGUAUUUCUCACCACA
#=GR JCVI_SCAF_1101668559813/1-433 CODON     ...............................................................................................................................................PTS....................................................................................................................................................................................................................................................................................................
#=GR JCVI_SCAF_1101668559813/1-433 SS_TT     ......................................................................................................................................................................................................................................................................................................................................................................................................................................................
wf2_AHAA16979_x1/366-800                     AUGCUGCUGUUUCGUUUGUGUUGGCAGGGGGAAGCUCCUGAGAACGGAUUCAUGGACUGCUCCGCUUCGCUAUGGCAGUAGAUUUCUUGAUUUUCGCUCUUUUGUC.AUUCCGGACU.UGAUCCGGAAU.CUAUACUAACGUGCUGAUUUCACAAGAUUCCGGAUCAAGUCCGGAAUGACGGGUUAGCGAAAACCUCAAAAAGUUAAGACUUAAUGGCAAACAUAAAGUACAUUGACAUUUGAGGCAAAAGCGAGGUAUGCUCUGUAAAGUACAUGGACAUUUGGAGGUGGUAUGGACUUAACUGAAAAGCAGCAGGAUUUUUUUAAAUAUCUACACGAAAAACUUGUGGAAAAUGGUUGUGCUCCGAGUUUACGGGUGGCGGCCGACGAUCUUGGCGUGAGUCGUAAUGCCGUGGCUCAGUUGAUUGGGCAACUGGA
#=GR wf2_AHAA16979_x1/366-800 CODON          ....................................................................................................................................................................................................................................................................................................AUG...............................................................................................................................................
#=GR wf2_AHAA16979_x1/366-800 SS_TT          ......................................................................................................................................................................................................................................................................................................................................................................................................................................................
soil_XZS2824_g1/542-777                      GGCCACGUCCAUCCCCGCCUUGAUCAUCUGAAUCAAGGUUUCUUUGGUAUGGCUAGCCGGCCCAAUUGUAGCGAUUAUUUUAGUUUUUUUCAUAAGUAGUUUCGUC.AUUCCGGACU.UGAUCCGGAAU.CUAUACAUUAAUUAAUUUAUUGAAUAGAUCCUGAAACAAGUUCAGGAUGACGGUGUGUCUAUAGUAUAUCAGAAUAAGCUGGUUUGUUCAGCUUGGUUUUUUGCGCCUU.......................................................................................................................................................................................................
#=GR soil_XZS2824_g1/542-777 CODON           .......................................................................................................................................GUA............................................................................................................................................................................................................................................................................................................
#=GR soil_XZS2824_g1/542-777 SS_TT           ......................................................................................................................................................................................................................................................................................................................................................................................................................................................
ABEF01048853.1/594-160                       CCGGACUAUUUACGCUGUUUAACCACGAUUACUCCGGAAAUGGUUUUGUCCCUAAUUCCGAAGACUAAAACUAAUUAGUGCUUGCUGGAAAAGUAUUUCUUCUGUC.AUCCCGGACU.UGAUCCAGGAU.CCAAAUCGUCGUUAAGUUUGAGUACAAGAUUUGAAACAUUUUCCCUGGAUUCCGGAUCUAUGCAGCGCUUCGCCCGGAAUGGCAAAUGGGAAGAAUCGAAAGAAGAAAAUUAUUGUUCUCGUGAGGUUUCCUUGUUGAAUAAUGGACUCAAACGACAGAAGUGCAGGGCUUUCGUGCUUUUUCAGGAAACACCAUGCUGUUUACUUCAUCAAUUGAAUAAUUACUUAUUGAUAUCUUUGAAAAGUAUUAUUUUUCAGCAAGUGCAAAAUAUAUUGAAUAUAACCAGGCCCCGGGAGCAAAUCUUCCAG
#=GR ABEF01048853.1/594-160 CODON            ...........................................................................STP........................................................................................................................................................................................................................................................................................................................................................................
#=GR ABEF01048853.1/594-160 SS_TT            ......................................................................................................................................................................................................................................................................................................................................................................................................................................................
JCVI_SCAF_1101668595544/868-434              CGUCGAUGCAGAAAUCAAAAUGGUUUGAGCAAUCACAAUCCGCACAUUAUUUGGAAAAAGUGAAUCAUAAAGCUGAGCAGGAGUAUCAGAAGGUUUCUUCGUUGUC.AUCCCCGACU.UGAUCGGGGAU.CCAGGAAUGUUUAUUUAAAACUGGAUUCCCGCUUCCGCGGGAAUGACAACAAGAAAGACGAGGGCGCUGAAUUCCUUAUCAAGCCGCCGGCGCUGCGCCACUGGUUAAGCCAGCAAGCGCUUUUUGUACUUUGCUAUCUUGGUCCGCUUUCGCAAUGAGCAAAGCAGCUUGAGAGUUGAAAAUAUUCAAGGUGGCUGCUAGUGAAUCCAGUGUUUUUAUUAAUUUUUUUAAUGCUUUUUGGUCGACAUGUGUUUUAUGGCUAUUAAUAUUUUUUUCGCAUUCAGCCAUGCUGUCUUCAACCAUUUUCU
#=GR JCVI_SCAF_1101668595544/868-434 CODON   ......................................................................................................................................................................................................................................................................................................................................................................................................................................................
#=GR JCVI_SCAF_1101668595544/868-434 SS_TT   ................................................................................................................................................................................................................................<<<<<<<<<<.....>>>>>>>>>>>............................................................................................................................................................................................
JCVI_SCAF_1101668051072/495-61               GGUCAAGCCGGAGGACGACAAAUGGGGGAGGAGACGUCAGCCAGAACCACCCGGUCGCUCUCGCUCUUGCCCAUCGUGCUGCGCUUCUCUCUCAACCUCCCUUGUC.AUCCCCGACC.UGAUCGGGGAU.CCAUGCACGGACCUCUCCACCGCCCCAUUAUCGUCAUGGGCGAAGGCCGCCACGCUGCGGCGGGUCCUCCGGUCAAGCCGGGCGACGACAAACGGGGGAGGCGACGUCAGCCAGAACCACCCGGUCGCGCCCGCUCCUGCCCAUCGUGCUGCGCUUCUCUCUCAACCUACCUUGUCAUCCCCGACUUGAUCGGGGAUCCAUGCACGCACCUUUCCACCACGCCACACACCGCCAUGGGCACAUGCCGGGACGCAACAGCAUGGGUCCUCCGGUCAAGCCGGAGGACGACAAAGGAGAGAGGCGACAUC
#=GR JCVI_SCAF_1101668051072/495-61 CODON    ......................................................................................................................................................................................................................................................................................................................................................................................................................................................
#=GR JCVI_SCAF_1101668051072/495-61 SS_TT    ......................................................................................................................................................................................................................................................................................................................................................................................................................................................
JCVI_SCAF_1101668051072/298-1                GGUCAAGCCGGGCGACGACAAACGGGGGAGGCGACGUCAGCCAGAACCACCCGGUCGCGCCCGCUCCUGCCCAUCGUGCUGCGCUUCUCUCUCAACCUACCUUGUC.AUCCCCGACU.UGAUCGGGGAU.CCAUGCACGCACCUUUCCACCACGCCACACACCGCCAUGGGCACAUGCCGGGACGCAACAGCAUGGGUCCUCCGGUCAAGCCGGAGGACGACAAAGGAGAGAGGCGACAUCAGCCCGAAACACCCGUUCGGGUUGCCGCCACUGGCCGCAGCACGCGCACGGUGCUAGCAA.........................................................................................................................................
#=GR JCVI_SCAF_1101668051072/298-1 CODON     ......................................................................................................................................................................................................................................................................................................................................................................................................................................................
#=GR JCVI_SCAF_1101668051072/298-1 SS_TT     ......................................................................................................................................................................................................................................................................................................................................................................................................................................................
soil_XZS49895_b1/201-635                     UCCGCGAGCUUGAACCGCGCAGCCCCGACUAUCGCGGCGCGCGCGGCCCCACCGAUCCGUCCUACGCCAUCCUCGGCGAAUCCUGAGCGACAUCCUUCUUUUCGUC.AUCCCGGCCU.UGAGCCGGGAU.CCCGCUGCCUUCUCUUUCUUCUGAUCGCGAACGAGAUUUACGCCGAUGAGAAUAAGCGGGACUCCGGGUCAGGCCCGGAGUGACGAAGCAAUCUAUGCCGCCGGCUUCCCCCGCAACCAGCGCCGCACCGCCGGCUUCAGCCCGCUGCGGUCCGCCAGCUCCGACACUCGCUCCACGGUGCCGUCAAACCCGCGCAGCGCACCCGCGAGCAUGCGAUUGCGCAGGCUCGGCUUGAGCAGCAGCAAAUCGACGCACUCGACCCGGUCAUUGCCGAACAGCGCCUUGUGCGCGCCGUCGCCCUCGGUAAA
#=GR soil_XZS49895_b1/201-635 CODON          ...................................................................................STP........................................................................................................................................PTS.....................................................................................................................................................................................................................
#=GR soil_XZS49895_b1/201-635 SS_TT          ......................................................................................................................................................................................................................................................................................................................................................................................................................................................
NZ_AAQG01000019.1/66958-66524                UGCUCACGCUGCUGCUGGCCUUUUGGAUGAUUGGCGGCAUCUUUCUAUGCAUCGGGAUCAUGUUUUUUCCGAACGGCCUCGCCGGAUAGAACUCUUCACUAUCGUC.AUCCCGGCCU.UGAGCCGGGAU.CCCACUUCUUCCGUAUCGCCAGAAGGUCAACGGGAUGCCGGAUCGCGUCCGGUAUGACGAGGCGGAGGAAGGUUAAGCCGCCUGCGCCAUCGCGCCUUGCGUGCUGGCGAUCCAGCCGCCGCCCAGCACGCGGUCGCCGGCGUAAAGGACCGCCGCCUGCCCCGGCGCGACGCCAUAUUCCGGCGCGUCGAAGAUCAGCCGGUCGCCCUCCAGCCGCGCGGGCACGGGCCUGGCCAUCGAUCGCACCUUGGCGGUCAGCGGCCCAGCAAAGUCGCCGCCCAGCCAGUUGAUGUCCGACAAGAGCGCGC
#=GR NZ_AAQG01000019.1/66958-66524 CODON     ......................................................................................STP.................................................................................................................PTS.........................................................................................................................................................................................................................................
#=GR NZ_AAQG01000019.1/66958-66524 SS_TT     ......................................................................................................................................................................................................................................................................................................................................................................................................................................................
NZ_AAQG01000003.1/235644-236078              UCUAGCGGUCGCCCGGCGGCCCGGCCACGGGUCGGAGAAGCUGGGCGGCCCUUCGACAGGCUCAGGGCGAACGGGGGCUAUGUGGAAACGACCAUCAUUCACCGUC.AUCCCGGCCU.UGAGCCGGGAU.CCCGCUUCUUCAUGUGAGCGAAGAAAAGCGGGAUGCCGGGUCAAGCCCGGCAUGACGACUGUAGGAAUGGCAGGAAGCGACCGUUCUCGGACGUUCAUAAGGUAGAUGUGCUUGCCCGAAAGCAGCCGUUGGUCCACUCUUCGCGAAUGCCCACCGAUGCCGAUCGUGACGAACUUGAACUCCGCGUCAGCGACGUCGCAUACGAAGUCGCGAAUUUUGCUUGGGCUGAUUUGGCGGAGCGUAUCCCCUUAGGGAAAACCUACACAAGGCCCGCGAGCGAUGGCCCAUACAUGGCGGUCACAUGGGAU
#=GR NZ_AAQG01000003.1/235644-236078 CODON   ....................................................................................................................................................................................................................................................................................AUG...............................................................................................................................................................
#=GR NZ_AAQG01000003.1/235644-236078 SS_TT   ......................................................................................................<<<<.<<<<<<<<......>>>>>>>>.>>>>................................................................................................................................................................................................................................................................................................................
NZ_AAQG01000002.1/66372-65938                UGUGCUGGAGCCGGUCUGCCAUCAGGCCUAUAAUGAGAAGGUCGGGAUGAAGCCGUAAGGCUGGCGAGCGGCUUGCUGGAAAUUCGGGCCACGUCUUGUCAUCGUC.ACCCCGGCCU.UGAGCCGGGGU.CCGGCUUCUUCCGUUCAAGAGAGCGGGAUGCCGGAUCUAGUCCCGCAUGACGACGUGUCCGAUGGUCGCCAGAACGAAACAGGAUAGCGUGCGGGACAAGGUCGUAUUUCGACCAUUUUCGGUCGGUGAACCAAGCGUCAUGGGUUCCCGGUUUUAGACGUUGUUAUCGCGCUUCUGGCGUUUCAAUCGCAGAAAUAUAAAAACCGCAUACGCGAUAAAAUAAAAAUCGAAAAUUGCUAAGGCCGCACGCGCCGCCAAAUAAGGCCGAUGAACGCGCCCUAAAAACAUAUCAAAAUAGCUCUGCGAAA
#=GR NZ_AAQG01000002.1/66372-65938 CODON     .......................................................STP.................................................................................................................................................................................................................................PTS.................................................................................................................................GUA....................
#=GR NZ_AAQG01000002.1/66372-65938 SS_TT     .....................................................................................................<<<<<.<<<<<<<<......>>>>>>>>.>>>>................................................................................................................................................................................................................................................................................................................
NC_008048.1/1366647-1367081                  UCGCCGCGCGCCUGCGCAGCUUUGAGGUUCCACGGCUGGAAGCCGUAGAGAUUGGUGAAAAUGCGGUCCUUGUCGGCGAGGCUCAUCGGGCGGCUCCCAAUCCGUC.ACCCCGGACU.UGAUCCGGGGU.CCACGACUUCAGCGCCGCGAUGGAUGCCGGAUCAAGUCCGGCAUGACGAAGGAAUGAGGCGUUUGUCAUCAUCACCACUCCUUCCGAUAGUCAUGAUUGGCCUCGACCAUUUCCUUCAGCGUCGUCGGCCCGCCCUCAGGCUCGCUCGUGUGGCGCCGCGGGUUCUGCGUGCCGGUCUUGGGCUGUUUGCCCGCGGCAAGCUCGUCGAGGAUCCGCGUCAUGCUGUCGUAGUCGAGGUCUUCGUAAUUAUCGUCGUUGAUCUGGACCAUCGGCGCGUUGGCGCAGGUGCCCAUGCACUCGACCUCGCU
#=GR NC_008048.1/1366647-1367081 CODON       ...................................................................................GUA...................................................................................................................PTS..........................................................................................................................................................................................................................................
#=GR NC_008048.1/1366647-1367081 SS_TT       ......................................................................................................................................................................................................................................................................................................................................................................................................................................................
NC_008048.1/3118141-3118575                  CGGUCUGCACCGCAGCGGCACCGCGCGCGUGAAACUGGCGCUGCUCGCCGACGAUUGAGCAGGGAGGUUGCUCCAUUGACCGGUUUCGGUCGCCGCUUUCACCGUC.ACCCCGGACC.UGAUCCGGGGU.UCAUGACUUCAGCGCCGCAGUGAAUCGCGGAUCAAGUCCGCGAUGACGACGCUGGACAAAUAGACGUCGGUUCCCCACCCCAAAGCCGCCUGACCUAUUGAUACUCGACCGUCACCGGAAUGCGGCCGCGAUAAUCGCCGUCGUCGAGCGCCGCGACCUGCAAACGGCCGCCAAAGCGGAAUUGCAGGCGGCCAUCGGCGCCGAGCCGCGGCGCCGCCGACAGGUCGGUCACCAGCCCGGUAACGCGCGCGGUGCGGCCGUGGCCGCUGGUCAGGUCGACGCUGGCGGGCAGGAUCACGCGCACUUCG
#=GR NC_008048.1/3118141-3118575 CODON       .......................................................STP......................................................................................................................................................................PTS...................................................................................................................................................................................................................
#=GR NC_008048.1/3118141-3118575 SS_TT       ......................................................................................................................................................................................................................................................................................................................................................................................................................................................
[truncated: 573,544 more chars]
