# Supplementary material for: Comparative genomics reveals 104 candidate structured RNAs from bacteria, archaea, and their metagenomes
Source: Genome Biol. 2010 Mar 15;11(3):R31. doi: 10.1186/gb-2010-11-3-r31 (PMC2864571; doi:10.1186/gb-2010-11-3-r31)
Supplement: Additional file 4 — Raw text alignment files, including annotation. Raw alignments of RNAs, including annotations (for example, predicted transcription terminators, flanking sequences) in "Stockholm" text format. The alignment format and appropriate viewing programs are discussed on Wikipedia [113]. The Stockholm files can be retrieved from the .tar.gz archive file by using programs such as WinZip (Windows), StuffIt Expander (Mac), or tar/gzip (UNIX). [file gb-2010-11-3-r31-S4.GZ › sto/Chlorobi-RRM.sto]

# STOCKHOLM 1.0
#=GF ID Chlorobi-RRM
#=GF DE Chlorobi-RRM RNA
#=GF AU Weinberg Z
#=GF TP Cis-reg;
#=GF WK http://en.wikipedia.org/wiki/Chlorobi-RRM_RNA_motif
#=GF DATABASES microbial 32 env 4
#=GF FancifyStockholm -longtable -wrapGeneContext 6in -recycleGeneColors
#=GF FancifyStockholmGeneContext -leftNothing -rightOperonOrCount 1
#=GF ORIGINAL_MOTIF 74	1784	0	0	refseq	25	chlorobi	jeremy	s35_45_55S100O5Min3	cmfinder		ethresh=2&nr=0	end
NC_007645.1/455364-455834                UGGAAAUGGGAAUGUUCCAUAGUUAAAUCAUUUGACGUUUUGCCACUUUUGUUCCAGAUUUGUAUGCAUUGUGCGCAGCCGCGAAAGCGGGCCUGCAACCGAA...UUAG.CCAGCGGUUGG..CUAGUC..ACU..GACGAU..AAU.U.G.GAGCGUUUG.GUU.UUCGUC..AGUG..UGAUUGCUACA.GGCGCUCGUGACAAAUAAUGAGAUGGUGAGAUGAAUAUUUAUGUUGGAAACCUGUCCUACCAGGUAACAGAAGACGAUUUGCGGGAAGCGUUUGCGGCCUAUGGCGAUAUCAGCAACGUCAAUAUCAUCCGCGAUAGAGAUACCGGUCAAUCCAAAGGGUUCGGUUUCGUGGAAAUGUCCGACAACGGGCAGGCGGAAGAGGCGAUUCAGAAGCUUAACGAAAGCAACCUGAAAGGCCGUAACAUGAAAGUUAACGAGGCCCGUCCCCGGGAAGAAAAGCCAAAGCGUAAUUUCAGACCU
#=GR NC_007645.1/455364-455834 CODON     ...............................................................................................................................................................................................................................AUG...........................................................................................................................................................................................................................................................................
#=GR NC_007645.1/455364-455834 SS_TT     .............................................................................................................................................................................................................................................................................................................................................................................................................................................................................................................
NC_009337.1/1000754-1000282              AAACCCGUGGGCUCAGAGGUCAUUGUCAAUAAACCGACCCAAAUCAAUUGAAAACAUUUUCUUGUUGUUUAUCAACUGCAAUUAAACUAAACUCUGUCUGAAU...UCAG.CCAAUGGUUGG..UUGAGA..AGUGUGCGGGU..AAU.U.G.GUGCUAU.G.GUU.AUCUGCA.AGA..CUAUCUUU.UUAUCACUGCACGAGUUUACUGAGAUUAGACAAUGAAUAUUUAUGUCGGCAAUCUGCCUUACACCGUUUCUGAAGAUGACCUUCGUGACGCCUUUUCCGAAUUCGGACAGGUAGAGAGCGCAAACAUCAUCAUGGACAAAUUUUCCGGCCGCUCAAAAGGCUUCGGUUUUGUUGAAAUGUCUGAUGACGAUGCUGCACGCGAAGCCAUUGAAGCCAUGCACAACAAGGACUUCAUGGGCCGUUCCAUCAUGGUCAACGAGGCAAAGCCCCGCGAAGAAAGAGCUCCCCGCCGCGAUCAUUACUG
#=GR NC_009337.1/1000754-1000282 CODON   .............................................................................................................................................................................................................................AUG...........................................................................................................................................................................................................................................................................ST
#=GR NC_009337.1/1000754-1000282 SS_TT   .....................................................................................................................................<<<<<<<<<<..<<<.<.<.......>.>.>>>.>>>>>>>.>>>..>........................................................................................................................................................................................................................................................................................................................
NC_002932.3/128033-127557                AGGCGAAAAAGAAUCGUUUCUGAACGAAUUUUCACAGUGGAAUCGCCCGGUGAAAACGUUUUUCUUUUUGAAAACGAUUUUUUAAUGAGGUAAAUUAUAAAAUCAUUUAG.CCAGUGGUUGG..CUGAUC..GCU.UGCGAGA.AAAC..AG.GUGCUUU..GGUUAUCUCGU..GGCG..UUUCUUUUUUAUCGAAGCACAUGUUUCUACCGUCCCACAAUGAACAUUUACAUUGGCAAUCUGCCAUACAGCGUUACCGAUGAAGACCUGCGCGACAAAUUCUCCGAGUUCGGGCAGGUGCAUAGCGCCAACAUCAUCACUGACAAAUUUUCUGGUCGCUCCAAAGGCUUCGGGUUCGUUGACAUGCCGAACGAAAGUGAAGCUCGCGAAGCGAUCGAUGCCAUGAACGACAAGGACUUUAAAGGCCGCACCAUAAAAGUGAACGAGGCAAGGCCUCGCGAGCAGCGUCCUCCCAGAAGAGAGCAAUACUGA
#=GR NC_002932.3/128033-127557 CODON     ............................................................................................................................................................................................................................AUG...........................................................................................................................................................................................................................................................................STP
#=GR NC_002932.3/128033-127557 SS_TT     .............................................................................................................................................................................................................................................................................................................................................................................................................................................................................................................
NC_011059.1/1344590-1344126              AUUCUUCGUUAUGCUGAUAGGCGCACAUUGGUUUGUGAGAACGGAGGGCUGUUGUUUUUUGUUGUUGGUUUAUUUUUAUAAAAACGUAUAUUGGUACGUUAA....CCAC.AGAAUGGUU.....UGG.C..GCU.UUCAGGU..GAU.U.U.GUGCUCUUG.AUU.AUUUGUA.AGCG......UAUAGUAUGAUCAAAGCACAAAGUUUCACAUAGAAAAUAUGAACAUUUACAUUGGCAAUCUGGAUUACGGUGUUACAGAAGAAGAUCUUCGUGAGGCCUUUGGCGAAUUCGGUGAUGUUUCAAGCGCAAACAUCAUAACUGACAAAUUUACCGGCCGUUCAAAAGGCUUCGGUUUUGUUGAAAUGUCGAGCAGUGAUGACGCCAACGAAGCUAUCGAAUCUCUGAAUGACACGGAUCUCAAUGGUCGCACCAUCAAAGUUAACGAGGCAAAACCUCGUGCUGAGCGCCCUGCAAGACGUUACCAGUAU
#=GR NC_011059.1/1344590-1344126 CODON   ...............................................................................................................................................................................................................................AUG...........................................................................................................................................................................................................................................................................
#=GR NC_011059.1/1344590-1344126 SS_TT   .............................................................................................................................................................................................................................................................................................................................................................................................................................................................................................................
NC_010803.1/2339692-2340172              GCAAGGUCUGCCGUUUGCACCUGAAAGAUGCCCGACAGCCGACGGAAUAAUAGUUUUGGAUUAUUUUCCUUUUGUUUUAUACAAAAAUAAAAGGUAUAAUAGUUUGUUAGGCCAACAGUUGG.UCUGAAA..GCU.UUCAAGU..GAU.U.U.GUGCUUUUG.GUU.AUUUGAC.AGCCUUUCUCUUUUUGAUCAAAGCACGAUUACUAUGAAAAAAGCAUGAACAUUUACAUUGGCAACCUUGAUUACAACGUAACAGAAUCUGACCUUCGCGAAACAUUUGGCGAAUUCGGUGAAGUUUCUAACGCGAGUGUGAUCACCGAUAAAUUCACCGGACGUUCAAAAGGCUUUGGCUUUGUUGAAAUGCCUAACAACGCAGAAGCUUCUGAAGCCAUCUCUUCUCUGAACGACAGUGACUUGAACGGCAGAACCAUCAAGGUAAACGAGGCAAAGCCACGCGAGCAGCGCCCGAUUUCCCGCCCGAGGUACUAAG
#=GR NC_010803.1/2339692-2340172 CODON   ...............................................STP.........................................................................................................................................................................AUG...........................................................................................................................................................................................................................................................................STP.
#=GR NC_010803.1/2339692-2340172 SS_TT   .....................................................................................................<<<<<<<<<<<<<.....>>>.>>>>>>>..>>.......................................................................................................................................................................................................................................................................................................................................................................
NZ_AASE01000008.1/61379-61854            AGAACCCCAGGAUAAGCGUUCAUGCACGGCAUUGUAUAGAGUGCAUCUAUAUAAUAUUUUAAUUUCCCUUGCUUCUUGAAGAAAUAAAGCGUACUCUUGGAAG...CAAGACCAACGGUUGG.UCUGAAA..ACU.UUCAAGU..GAU.U.U.GUGCUUUUG.GUU.AUUUGAC.AGUG..UCUCUUUUUGAUCAAGGCACGAACUACUAUAUGAAAUUAUGAAUAUUUACAUUGGCAAUCUUGAUUACAGCGUAACUGAAGCUGAUCUUCGUGAGACUUUCGGCGAAUUCGGCGAAGUUUCAAGCGCAAGUGUCAUCAACGACAAAUUCACCGGCCGUUCAAAGGGUUUUGGUUUUGUUGAGAUGGCAAAUGAUGCAGAAGCUGCUUCUGCAAUCGCUGACCUCAACGACAGUGACCUGAACGGCAGAACCAUCAAGGUUAACGAGGCAAAGCCCCGUGAAGAGCGUCCAGCAUCCCGCUCAAGGUAUUAAG
#=GR NZ_AASE01000008.1/61379-61854 CODON ............STP............................................................................................................................................................................................................AUG...........................................................................................................................................................................................................................................................................STP.
#=GR NZ_AASE01000008.1/61379-61854 SS_TT .............................................................................................................................................................................................................................................................................................................................................................................................................................................................................................................
NC_010831.1/1507628-1507152              ACAGGAAGGAAUUCUCUGCUUGCAAUGCUCCAAAGGGAUUGUCCUGUGUUGCGUGUAUAUUAUUUUCUUCUUGUUAUAUGGCAAGUAAAAGAGUAUUAUCAAUCG.UUAG.CCAAUGGUUGG..UUGAUC..GCUG.UCCGAU..GAU.U.U.GUGCUUUUG.AUU.GUUUGAU.GGCGUUUCUCUCU.UUAUUAAAGCACACAUUACCAUGAGGUAAACAUGAACAUUUAUAUUGGCAAUUUGGAUUACGGCGUAAGUGAAGAAGAUUUGCGCGAAGCUUUUGGCGAGUUUGGAGAAGUCUCCAGCGCAAACAUCAUUUCUGACAAAUUCACAGGCCGUUCCAAAGGUUUUGGUUUUGUUGAAAUGCCGAAUGACGCAGAAGCAAACCAGGCAAUCGAUGCAUUGAACGAUACCGACCUUAAUGGUCGUUCUAUCAAGGUCAACCAGGCAAGACCUCGCGAAGAACGUCCGUCAAGACCUCGUUACUGAGCA
#=GR NC_010831.1/1507628-1507152 CODON   ............................................................................................................................................................................................................................AUG........................................................................................................................................................................................................................................................................STP...
#=GR NC_010831.1/1507628-1507152 SS_TT   ................<<<<<<<<<<<<.................>>>>>>>>>>>>....................................................................................................................................................................................................................................................................................................................................................................................................................................................
NC_002932.3/1802505-1802984              CCGGAAGGUCUGCUCCCUGCAUCUGAAAGAACGGCAACAUGGAAGUAUAUGAACUUCAGAUCAUCACGGAUUUGUAUGUUCACAUAAUAAAGAUUAUUAUAAACUUUCUGGACAACGGUUGGGCCAGA.G..GCU.UUCAAGU..GAU.U.U.GUGCUUUUG.AUU.AUUUGGC.AGCUUUUCUCUUU.CUAUCAAAGCACCAAGACCUUUAAAAAGCAUGAACAUCUACAUCGGCAAUCUCGACUAUAACGUCACUGAAGCAGACCUGAGCGGCGCAUUUGGCGAAUUCGGCACGGUUUCCAAAGCAAACGUCAUCAUCGACAAGUUCACUGGCCGUUCAAAAGGAUUCGGAUUCGUUGAAAUGCCUGACGACGCAGAGGCAAACGAAGCGAUUUCCCAGCUGAACGAAAGCAGCCUCAACGGAAGAAAAAUCAGGGUGAACGAAGCAAAGCCUCGUGAAGAGCGCCCGGCUGCCCGCCCCAGGUACUGAGC
#=GR NC_002932.3/1802505-1802984 CODON   .................................................STP............................................PTS............................................................................................................................GUA..............................................................................................................................................................................................................PTS..........................................................
#=GR NC_002932.3/1802505-1802984 SS_TT   .............................................................................................................................................................................................................................................................................................................................................................................................................................................................................................................
NC_009337.1/178428-177953                AGCGCCUGCUCAUUCCUGCGCCAUGAUAAAGCCCGGCGAGAGGGGGGGGGUGAAUUUUCCUCUUGGUAAAAAUUACGGAAAACGGUAAAUUAACGAUUAGAAA...UCAU.CCAAUGGUUGG..CUGAUC..GCUG.ACAGGU..UAU..GU.GUGCUUU..GGUU.ACCUGUUGAGCGUUUCUUUUUUCUACAAAUGCACGAGUAUACCGAGACCAAACAAUGAAUAUUUAUGUAGGUAACCUGCCUUAUUCCAUCACCGAAGAUGAUCUUCGCGACACCUUUUCCGCUUUCGGUCAGGUCGACAGCGCAAACAUCAUCACCGACAAAUUCUCAGGCCGUUCAAAAGGCUUCGGUUUUGUUGACAUGCCUAACGACAGUGAAGCACGCGAAGCAAUAGAGUCAAUGCACGAGAAAGAGCUCAGCGGACGCACCAUCACGGUCAACGAAGCAAGACCCCGUGAAGAACGCCCUGCAAGAAGGGAUUACUGAUC
#=GR NC_009337.1/178428-177953 CODON     .............................................................................................................................................................................................................................AUG........................................................................................................................................................................................................................................................................STP..
#=GR NC_009337.1/178428-177953 SS_TT     .............................................................................................................................................................................................................................................................................................................................................................................................................................................................................................................
NC_010831.1/100424-99949                 ACCCAUGGGUUUACCGGUCAGGAGGAACAGACAAGAGCACGGUUUAUUCUGCCUGUGAAAUUUUUUCUUUUGAAAUACGCAGAUCGGUAGAGUAAAUUACAACA..UCAG.CCAAUGGUUGG..CUGAUC..GCUAU.CGGAU..AAC..GU.GUGCUUUU.GGUU.AUUUGAC.AGCGGUUCUCUUU.CUAUCAAAGCACACGUCAUCUUAUAUCAAAAAUGAACAUUUACAUUGGCAAUCUACCCUACAGCUUAUCUGAAGAGGAACUCAGCGAUGCAUUCGCUCAAUUCGGUCAGGUAGACAGAGCGAACAUUAUCAUGGAUAAAGAAACCGGCCGCUCGAAAGGCUUCGGAUUUGUUGAAAUGCCAAACGACGAUGAAGCACAAAAUGCUAUCGAUUCUUUGCAUGACAGUGAUCUGAACGGCCGCUCUAUCAAAGUCAAUCAGGCAAGGCCCCGUGAAGAGCGACCCCCUCGGAGAGACAACUACUGA
#=GR NC_010831.1/100424-99949 CODON      ............................................................................................................................................................................................................................AUG...........................................................................................................................................................................................................................................................................STP
#=GR NC_010831.1/100424-99949 SS_TT      .............................................................................................................................................................................................................................................................................................................................................................................................................................................................................................................
NC_007512.1/94299-93827                  UUACGGCAGAGGAAGUGACGCGGACGAGGCAAAAACAACCCGUCCAGGGCGAUUUUAUUUUUUUGAAAACAAAUUCGCAUUACCAUAAAUUACCGCUUAGAAA...CCAG.CCAAUGGUUGG..CUGGUC..GCU.UACAGGU..AAU.U.U.GUGCCUU.G.GUU.AUCUGCAGAGCG..CCUCUUU.CUAUCAAUGCACCAUGUAUACCAAGACCUAAAAAUGAAUAUUUAUAUUGGCAAUCUGCCGUACUCCGUGUCAGAAGAUGAUCUUCGCGAUGCAUUCUCCCAGUUCGGGCAGGUCGACAGCGCAAACAUCAUCAUGGACAAAUUUUCCGGACGCUCAAAGGGGUUCGGCUUUGUUGACAUGUCGAGCGACGAGGCAGGCCGUGCCGCCAUCGAGGCGAUGAACGAGCAGGAGUUCAAAGGCCGAACCAUCAAAGUGAACGAGGCAAGGCCCCGGGAAGAAAGGGCUCCCAGAAGGAGCAGCUACU
#=GR NC_007512.1/94299-93827 CODON       ...................................................................................................................................................................................................AUG......................................................................................................................................................................................................................................................................................................S
#=GR NC_007512.1/94299-93827 SS_TT       ..............................................................................................................................................................................................................................................................................................................................................<<<<<<<<<....>>>>>>>>>.........................................................................................................................................
NC_011059.1/134370-133899                GACUGAAAGCAAAAAAUCGAGCGUAAAUGUUAAGGAUUUUUUUCAUUCCAGCGCAUUUUCUUUUUGAAAACUGCUUGACAGAAGAGUAAAUUGCGGUUGUA.....UUAG.UCAAUGGUUGA..CUGACC..GCA.UUCAAAU..AAU.U.UUGUGCUUUUG.GUU.GUUUGUC.UGCG..CUUCUUU.CUAUCAAAGCACAUGUUUCUACGAGAUCAACAUGAACAUUUACAUUGGUAACCUGCCCUACAACAUCACUGAAGACGACCUUCGUGAAGCCUUCAAUGAAUUCGGACAGGUAGACAGCGCAAACAUCAUUAUCGACAAGUUUUCCGGCCGCUCAAAAGGCUUCGGUUUUGUUGAAAUGCCAAAUGACGAAGAUGCUGAAAAAGCAAUCGACUCAUUGAACGACACCGAUUUUAAUGGCCGCACCAUCAAAGUCAACCAGGCAAGACCCCGCGAAGAACGUCCUGUACGCAGAGAUCGUUAUUGA
#=GR NC_011059.1/134370-133899 CODON     ............................................................................................................................................................................................................................AUG...........................................................................................................................................................................................................................................................................STP
#=GR NC_011059.1/134370-133899 SS_TT     .............................................................................................................................................................................................................................................................................................................................................................................................................................................................................................................
NC_010803.1/100793-100322                AAAAUAAAUUACGAUUUUGUAUAUUUUUAUCCGUAUUUCAGUUUAUUCCGGAUGUUUUUAUUUUUGAAAACGACUGCUAAUUGCGGUAAAUUAGGUUAUUAA....UUAG.CCAAUGGUUGG..CUGAUC..GCG.UUCAAAU..AAU.U.U.GUGCCUU.G.GUU.GUUUGCA.UGCG..UUUCUUUUCUAUCAAUGCACAUGUUUACUGAGACUAACAAUGAAUAUCUACAUUGGCAAUUUACCCUACUCCGUUACCGAAGACGAUCUUCGUGAUGUAUUCUCCCAGUUCGGACAGGUCGACAGCGCUAACAUCAUCACCGACAAGUUUUCAGGCCGCUCGAAAGGGUUUGGGUUUGUUGACAUGCCUAUCGACGGUGAAGCCCGCGAAGCUAUCGAAUCCAUGAACGACAAGGAUCUUAAAGGCCGUACCAUAAAGGUUAACGAAGCCAGGCCACGUGAAGAACGCCCCGCAAGAAGAGACCGCUAUUGA
#=GR NC_010803.1/100793-100322 CODON     ............................................................................................................................................................................................................................AUG...........................................................................................................................................................................................................................................................................STP
#=GR NC_010803.1/100793-100322 SS_TT     ............................................................................................................................................................................................................................................................<<<<<<<<<<<.....>>>>>>>>>>.......................................................................................................................................................................................................................
NC_008639.1/3066182-3066655              AACUGCCAUGCAGCCCCUGUGGCGGUUAUCGGGUAAAAUUAUUUGCCUUUCGUGAAUUUUUAUUUUUGAAAUCCUGUAGUAAUUAGGGUAAAUUGAAGCUAAU...UUAG.CCAGUGGUUGG..CUGAUC..GCGAUUCAAAU..AAU.U.U.GUGCUUU.G.GUU.AUUUGCU.UGCG..UCUCUAUUCUAUCAAUGCACAUGUUUACUGAGACUAACAAUGAAUAUUUACAUUGGUAAUUUGCCUUAUCAAGUCACUGAAGAUGAUCUUCGCGAUGCAUUCUCGCAGUUCGGACAGGUUGACAGCGCAAACAUCAUCACCGACAAGUUUUCAGGCCGUUCCAAAGGGUUCGGGUUUGUUGACAUGCCUCAUGAUGACGAAGCCCGUGAAGCUAUCGAAUCAAUGAAUGACAAGGAUUUGAAAGGUCGUACUAUAAAAGUCAAUGAAGCAAGGCCGCGCGAAGAAAGGCCGGCAAGAAGAGAUCGCUAUUAA
#=GR NC_008639.1/3066182-3066655 CODON   ............................................................................................................................................................................................................................AUG...........................................................................................................................................................................................................................................................................STP
#=GR NC_008639.1/3066182-3066655 SS_TT   .......................................................................................................................................................<.<<<<<<<.<.<<..........................>>>>>>>>>>>...................................................................................................................................................................................................................................................................................................
NC_007514.1/2033521-2033993              UAGAAUAGCUGUAAAACGAGACAAAUAUCACUGUCUCUACCUUCAUCUUAAUAAUUAUAUAUUUGAAAAUGAACAUCUUUUGGGUUAAACUUAGCAUAGUAA....UUAG.UCAAUGGUUGA..CUGAUUC.GCUACUCAAGU..AAU.U.U.GUGCGUU.G.GUU.ACUUGAC.GGUA..UCUCUUU.UUCUACCAAUGCAUAGAUACACUGAGACGAACAAUGAAUAUUUACAUUGGCAAUCUGGCUUACAGCGUUACUGAAAAUGACCUGCGUGACGCAUUCGGUCAAUUUGGACAGGUAGAAAGCGCAAGUAUUAUUACCGACAAAUUUUCAGGGCGCUCUAAGGGCUUUGGUUUUGUGGACAUGCCAAACGAUAGUGAAGCUCGCGAAGCAAUCGGAGCAAUGAAUGAAAAAGAACUCAAUGGUCGCCCAAUAAAGGUAAACGAGGCAAAACCUCGUGAGGAGAGACCAGCAAGAAGAGAUCGUUACU
#=GR NC_007514.1/2033521-2033993 CODON   ..............................................................................................................................................................................................................................AUG...........................................................................................................................................................................................................................................................................S
#=GR NC_007514.1/2033521-2033993 SS_TT   ......................................................................................................................................<<<<<<<<<..<<<.<...........>.>>>.>>>>>>>.>>>>..........................................................................................................................................................................................................................................................................................................................
NC_007512.1/1162397-1162869              GCGGCUGUGGUUCCGGCAGGAGUUCUUUUACUGAAGAAAUAAUCCGCUGAGGAAAUUUUCUUCUUGUAAACCACCGUUAAUAAAGGUAAACUCCAUACAUAAA...UCAG.CCAAUGGUUGG..CUGAUCGCGCUAU.CAAGU..AAU.U.G.GUGCUUU.G.GUU.ACUUGCC...UG.CUCUCUUU.UUAUCAAUGCACGCGUAUACUGAGACUGAUAAUGAACAUUUAUGUUGGCAAUCUGCCUUACACCAUUUCCGAAGAUGACCUUCGUGACGCUUUCUCCGAGUUUGGAGAAGUAGCAAGCGCAAACAUCAUCACUGACAAAUUCUCCGGCCGCUCCAAGGGCUUCGGUUUUGUCGAGAUGCCUGAUGACGAUGCAGCUCGCGAAGCCAUUGAGUCCAUGCACAACAAGGACUUCAAGGGCCGUUCCAUCAUGGUCAACGAGGCUAAGCCCCGCGAAGAACGAGCUCCCCGCCGCGAUCGUUACUGA
#=GR NC_007512.1/1162397-1162869 CODON   .......................................STP..................................................................................................................................................................................AUG...........................................................................................................................................................................................................................................................................STP
#=GR NC_007512.1/1162397-1162869 SS_TT   ....................................................................................................................................<<<<<.<<<<<..<<<.<.<.<....>>.>.>>>.>>>>>>>...>>.>........................................................................................................................................................................................................................................................................................................................
NZ_AASE01000039.1/9114-9564              AACAUUCACGAUAGUCCUCCCUGUAAAGCAAGGGCGUAUUACGGCAGUGGUUGUAAUUAUUUUUUGAAAUACAUUAUUAAUUACGGUAAAUUGUGCUCAGAAA...UCAG.CCAAUGGUUGG..CUGAUC..GCUAUGCAAGU..AAU.U.U.GUGCUUU.G.GUU.ACUUGCC.GGCG..UCUCUUU.CUAUCAAUGCACAUGCUUACUCAGACUAACAAUGAAUAUUUACAUUGGCAAUUUGCCUUACACUGUUUCUGAAGAUGAUCUUCGCGAUGCGUUCUCCCAGUUCGGACAGGUCGAUAGCGCAAACAUCAUUACCGACAAGUUUUCAGGCCGUUCCAAAGGGUUUGGAUUUGUUGACAUGCCUAAUGACAGUGAAGCUCGUGAAGCCAUCGAAUCAAUGAAUGACAAAGAUUUGAAAGGCCGCACUAUAAAGGUAAACGAAGCGAGGCCUCGCGAAGAAAGGCC......................
#=GR NZ_AASE01000039.1/9114-9564 CODON   .............................................................................................................................................................................................................................................................................................................................................................................................................................................................................................................
#=GR NZ_AASE01000039.1/9114-9564 SS_TT   .................................................................................................................................<..<<<<<<<<<<<..<<<.<...........>.>>>.>>>>>>>.>>>>..........................................................................................................................................................................................................................................................................................................................
NC_011060.1/1458831-1459303              UAAAAAUACAAGAGCCUCAUUCGGUGCUUAUUUCAACAAAUAUGCUGUCUAUGCAUUUUAUGUUUGAAAACGAUCAGUAAUUACGUUAAACUUCGUAUAGAAU...UCAG.UCAAUGGUUGG..CUGAUC..GCUAUUCAAGU..AAU.U.U.GUGCUUU.G.GUU.ACUUGCC.GGUA..UCUCUCC.CUAUCAAUGCACAUGUACACAGAGAUUAAAAAAUGAAUAUUUACAUCGGUAAUUUGGCUUAUACUGUUUCUGAAGAUGAUCUUCGUGAUGCUUUCUCCGAAUUCGGAGAGGUUGCAAAUGCGAGCAUCAUCAAUGACAAAUUUUCAGGUCGCUCAAAGGGAUUUGGAUUUGUUGAGAUGCCUAAGGACAGUGAAGCACGUGAGGCUAUCGAAUCAAUGAAUGGAAAGGAUUUGAACGGUCGCACGGUAACGGUAAACGAAGCGAAACCUCGCGAAGAGAGACCUCGUGAAGAAAGAUCGCCAAG
#=GR NC_011060.1/1458831-1459303 CODON   .............................................................................................................................................................................................................................AUG.............................................................................................................................................................................................................................................................................
#=GR NC_011060.1/1458831-1459303 SS_TT   .............................................................................................................................................................................................................................................................................................................................................................................................................................................................................................................
NC_011060.1/2187084-2187556              AAACAGACAAAUGGAGCAGAGGAGAUCCCGAUGAUGAAAAUUUGACACCGGAUGAAUUAUCUGUUUGAGAUGAAGAAUAAUUACGUUAAACUUGGUACAGAAA...UCAG.UCAAUGGUUGA..CUGAUC..GCUAUUCAAGU..AAU.U.U.GUGCUUU.G.GUU.ACUUGAC.GGUA..UCUCUUU.CUAUCAAUGCACAUGCAUACUGAAACUAACAAUGAAUAUUUACAUUGGCAAUUUGGCUUACACUGUUACUGAAGAUGAUCUGCGUGAUGCCUUCUCCGAAUUCGGACAGGUCGAGAGCGCAAGUAUCAUAAACGACAAAUUUUCAGGCCGUUCCAAGGGGUUCGGAUUUGUCGACAUGCCUAACGAAAGUGAAGCUCGUGAAGCCAUCGAAUCAAUGAAUGAGAAAGAUUUGAACGGCCGCACCAUAAAGGUGAACGAAGCAAAGCCCCGUGAAGAACGGCCAGCAAGAAGAGAUCGCUACUAA
#=GR NC_011060.1/2187084-2187556 CODON   ...................................................AUG...........................................................................................................................................................STP........AUG...........................................................................................................................................................................................................................................................................STP
#=GR NC_011060.1/2187084-2187556 SS_TT   .............................................................................................................................................................................................................................................................................................................................................................................................................................................................................................................
NC_008639.1/1451908-1452380              AUACGGGAACAGUAUCGAAGCAAUGCCUGAUGAUAACUAUUAUUGUUCCAUCGCAUUAUAAGUUUGAUAAUCAUCGGUAAUUACGUUAUACUUCGCUUAGAUG...UCAG.UCAAUGGUUGA..CUGAUC..GCUAUUCAGGU..AAU.U.U.GUGCUUU.G.GUU.ACUUGUC.GGUA..UCUCUUU.UUUUCAAUGCACAUGUACUAUGAGAAUUAAUAAUGAAUAUUUACAUUGGCAAUUUGGCUUACACGGUUUCCGAAGAUGAUCUCCGUGACGCCUUCUCCCAGUUCGGGCAGGUCGAUAGCGCUAACAUCAUCAACGACAAAUUUUCUGGCCGUUCCAAAGGAUUCGGUUUCAUUGAAAUGUCUAAUGACAGCGAAGCUCGCGAAGCUAUCGAAUCAAUGAAUGAUCAGGAUUUGAAAGGUCGCACCAUCAAGGUGAACGAAGCCAAACCUCGCGAAGAAAGAUCAGAGAGACGGGACCGCUAUUA
#=GR NC_008639.1/1451908-1452380 CODON   .............................................................................................................................................................................................................................AUG...........................................................................................................................................................................................................................................................................ST
#=GR NC_008639.1/1451908-1452380 SS_TT   .............................................................................................................................................................................................................................................................................................................................................................................................................................................................................................................
#=GC RF                                  ....................................................................................................AAA...UCAG.CCAAUGGUUGG..CUGAUC..GCuAUuCAAgU..AAU.U.U.GUGCUUU.G.GUU.AcUUGaC.aGCG.UUCUCUUU.CUAU............................................................................................................................................................................................................................................................................................................
#=GC SS_cons                             ..........................................................................................................<<<<<<<<<___>>>>.>>>>>.<..<<<--<<<<<<..<<<.<._._______.>.>>>.>>>>>>-.>>>>.::::::::.::::............................................................................................................................................................................................................................................................................................................
#=GC ACTUAL_MOTIF                        ....................................................................................................<...........................................................................................>............................................................................................................................................................................................................................................................................................................
#=GC HYPHENATION                         ****************************************************************************************************.............................................................................................************************************************************************************************************************************************************************************************************************************************************************************************************
#=GC R2R_LABEL                           ----------------------------------------------------------------------------------------------------.............................................................................................------------------------------------------------------------------------------------------------------------------------------------------------------------------------------------------------------------------------------------------------------------------------------------------------------------
#=GF DUPLICATES NONE
#=GF SORT_STATS 20 93 0
#=GF SORT_STATS 20 93 0
#=GC cons                                nnnnnnnRnnnnnnnnnnnnnnnnnnnnnnnnnnnnnnnnnnnnnnnYnnnnnnnnnnnnYnUUUnnnnnnnnnnnnnnnnnnnnnnnRRnnnnnnnnnnAAn---UYAG-YCAAYGGUUGR--CUGAnY--GCU-UnCRRRU--RAU-U-U-GUGCUUU-G-GUU-AYUUGnn-RGYR--UYUCUYU-YUAUnAnnGCACnnRnnnnYnnnRRnnnRnnRnnRnnnnYnnnnnnnnnnnnnYnnnnYnnnnYnnnnnnnRRRRRnnnnYYYnnnRnnnnYYnYYnnnnnnnnnnnRnRnnnnnRRnnnnRnnnnYnnnnnnnRnRAnnnnYYnnnnnnYYnnnRRRRnnnnnnnnYUnnnnRnRnnnnnnnnRRnnRnRRRnnnnnnnRRRnnnnnnnnnnnnnnnnnRRnRRnRnnnnnnnnRRnnnnnnYnnnnRnRnnnnnnRRRnnRRnnnYYnnnRRRRRnRnnnnYnnnnRnnnnRnnnnnnnnnn
#=GC conss                               1111111311111111111111111111111111111111111111131111111111113133311111111111111111111111331111111111233000322303213121112200322333003230322311200212030301211331030311031332130322300333313303333131133331131111311133111311311311113111111111111131111311113111111133333111133311131111331331111111111131311111331111311113111111131331111331111113311132131111111133111131311111111331131333111111133311111111111111111331331211111111231111113111131311111133311331113311123233131112322223222222222222222
#=GC col_entropy_0                       1111111111111111111111111111111111111111111111111111111011111101111111111111111111111111111111111111002110010001000000000100000011000001010100000100000000000100000000010000110101111010001011000101100001111111111111111111111111101111111111111111111111111111111111111111111111111111111111111111111111111111111111111111111111111101111111111111111111011111111110111111111111111111111111111111111111111111111111111111111111111111111111111111111111111111111111111111111111111111112111111111221222122
#=GC col_entropy_1                       .............................................................................................................................................................................................................................................................................................................................................................................................................................................................................................................
#=GC col_entropy_2                       6978999799899988898899978878989899899898997789949769797962533691079866997889787688778573258798681776380208723683306830003038833753526264953098202104057720300060955700209763875521502857802525856380799757766257438433856653335558291135665769765539778365875898888864326779944555759799355557589777577749148988245646648565445489878396564459731364778241948715738407106448588879778676569447789689756349858998978785889659547359868768359779864577468259758545357455626147624246579468880776669519108000700
#=GC col_entropy_3                       4681159734630787758921480144594454523226109965917623772012267494254020206617966002608732389765847829705073038560701210007387287361747802767995606404092340700050999000633837310448934303906169695244022095167137671562806733875308217695663127714581438794459106348547883282067902641129656389027008208010900048593896982755917502430706253095079928030026905665170176705796377339325738330566566480492398841457286605863601895055570256490402715858516955688202581035220107968133831396074407844549095619994
#=GC cov_SS_cons                         ..........................................................................................................222?2?001...100?.2?222.?..202..?22222..102.0...........0.201.22222?..202?..........................................................................................................................................................................................................................................................................................................................
#=GF NUM_COV 12
#=GF WEIGHT_MAP  NC_007645.1/455364-455834 1.43659 NC_009337.1/1000754-1000282 1.00156 NC_002932.3/128033-127557 0.908175 NC_011059.1/1344590-1344126 1.43659 NC_010803.1/2339692-2340172 1.12934 NZ_AASE01000008.1/61379-61854 1.12934 NC_010831.1/1507628-1507152 0.945615 NC_002932.3/1802505-1802984 1.48227 NC_009337.1/178428-177953 1.00156 NC_010831.1/100424-99949 0.950407 NC_007512.1/94299-93827 1.24822 NC_011059.1/134370-133899 0.815472 NC_010803.1/100793-100322 0.701545 NC_008639.1/3066182-3066655 0.701545 NC_007514.1/2033521-2033993 1.24822 NC_007512.1/1162397-1162869 0.802134 NZ_AASE01000039.1/9114-9564 0.652827 NC_011060.1/1458831-1459303 0.877878 NC_011060.1/2187084-2187556 0.652827 NC_008639.1/1451908-1452380 0.877878
#=GF USED_GSC TRUE
#=GF DID_FRAGMENTARY FALSE
//
