# Supplementary material for: Comparative genomics reveals 104 candidate structured RNAs from bacteria, archaea, and their metagenomes
Source: Genome Biol. 2010 Mar 15;11(3):R31. doi: 10.1186/gb-2010-11-3-r31 (PMC2864571; doi:10.1186/gb-2010-11-3-r31)
Supplement: Additional file 4 — Raw text alignment files, including annotation. Raw alignments of RNAs, including annotations (for example, predicted transcription terminators, flanking sequences) in "Stockholm" text format. The alignment format and appropriate viewing programs are discussed on Wikipedia [113]. The Stockholm files can be retrieved from the .tar.gz archive file by using programs such as WinZip (Windows), StuffIt Expander (Mac), or tar/gzip (UNIX). [file gb-2010-11-3-r31-S4.GZ › sto/Desulfotalea-1.sto]

# STOCKHOLM 1.0
#=GF ID Defulfotalea-1
#=GF DE Defulfotalea-1 RNA
#=GF AU Weinberg Z
#=GF TP Gene; sRNA;
#=GF WK http://en.wikipedia.org/wiki/Defulfotalea-1_RNA_motif
#=GF DATABASES microbial 32 env 4
#=GF FancifyStockholm -upDownGeneStats -mergeTandem -longtable -recycleGeneColors
#=GF FancifyStockholmGeneContext -leftCount 1 -rightCount 1
#=GF Note: I've already checked that the overlaps are benign
#=GF StockholmCheckOverlaps.pl -ignoreAllOverlaps
#=GF ORIGINAL_MOTIF 62	300	0	1	refseq	25	delta	jeremy	s40_50_55S100O5Min3	cmfinder		end
NC_006138.1/2160919-2160457                      AAAGGACAUCGCCGCUCUUUGGCAUCCCUACCACCGCGGCAUACAAUCUAUAAAAAGAGUAGCACUGUACAGAUAAUUAAAUUAGCGGGUAGGGAAAAUUAAGAUCACAGCUCUCUGCCAUCCA....................................................UGGCA.UCGCUUGCGUCC.CCUCAUCCCUGAGGGCAAAAAAAAACCAAGCUGAAAUUAAUCAACUUGGGGCUUUGGAUAUAAUUCGGCGGCGACCUACUCUUCGCCCCCCCCAUGCAGUACCAUCGGCGUAAAAAGGUAAGCGACCAACGGGAGACUCCGUCAAAGCGACCAAAGGGAGACUUCGUCAAAGCAAGUGCAACGAGACUCCGUCAAAGCGACCAAAGGUAGACUCCAGGUAAGCGUAGACUCCGGGUAAGCGUAGACUCCGGGUAAGCGUAAACUCCUGUUUCGCAUCGUGUUCGGAACGAGACAAUUUCAAAACCCGAUUGGCAACAAAAAC
#=GR NC_006138.1/2160919-2160457 CODON           .....................................................................................................................................................................................................................................................................................................................................................................................................................................................................................................................................
#=GR NC_006138.1/2160919-2160457 SS_TT           .....................................................................................................................................................................................................................................................................................................................................................................................................................................................................................................................................
NC_006138.1/2159892-2159430                      AAAGGGUGUCGCCGCUCUUUGGCAUCCCUGCCACCGCGGCAUACAAUCUAUAAAAAUAGGAGUACUGUACAGAUAAUUAAAUUAGCGGGUAGGGAAAAUUAAGAUCACAGCUCUCUGCCAUCCA....................................................UGGCA.UCGCUUGCGUAC.CCUCAUCCCUGAGGGCAAAAAAAAGCCCAAACUAAAUUAAUAGCUUGGGCUUUAUAUAUAAAAUUCGGCGGCGACCUACUCUCCCACACAGUCUCCCAUGCAGUACCAUCGGCGCUGAAGAGCUUAACUUCCGUGUUCGGAAUGGGAACGGGUGGAGCCUCUUCGCUAUGGCCACCGAAAAAAUUCGGCGUUCUUAAUUAAAUAUAGAGUAUUCAGUUAGUUUCUUAAUAGCAUAAUCAAGGAUAUGGAUAAGCCGCACGGCUUAUUAGUAUCGGUUAGCUCCAAGUGUUACCACUCUUCCACACCCGACCUAUCAACGUUG
#=GR NC_006138.1/2159892-2159430 CODON           ...............................................................................................................................................................................................................................................................PTS...........................................................................................................................GUA.......................................................PTS...........................................................................
#=GR NC_006138.1/2159892-2159430 SS_TT           ...........................................................................................................................................................................................................................<<<<<<<<<<......>>>>>>>>>>................................................................................................................................................................................................................................................................................
NC_006138.1/812325-811863                        GAAAGGACAUCGCCGCUCUUUGGCAUCCCUGCCACCGCGGCAUACAAUCUAUAAAAUAGGAGUACUGUACAGAUAAUCAAACUAGCGGGUAGGGAAAAUUAAGAUCACAGCUCUCUGCCAUCCA....................................................UGGCA.UCGCUUGCGUAC.CCUCAUCCCUGAGGGCAAAAAAAAGCCCCAAGUCGAAAUUAAUCAACUUGGGGCUUUGGAUAUAAUUCGGCGGCGACCUACUCUCCCACACAGUCUCCCAUGCAGUACCAUCGGUGCUGAGAUAGGCGAACAUGGUGAGACUUCGAGAAGAGUUAGAUAGCGACCGUAGGGAGACCUUCGUCAAAGCGAGUGCAACGAGACUCCAGGUAAGCGUAGACUCCUGUUUCGCAUCGUGUUCGGAAUGGGAACGGAUGAUCUUACCCCUGCCAACAAGACAAGUUAUGGUGAAUAUUUUUAAUGCUUUUCUCUAUGGUAAGCAUUU
#=GR NC_006138.1/812325-811863 CODON             ............................................................................PTS.........................................................................................................................................................................................................................................................................................................GUA..........................................................................................................................................
#=GR NC_006138.1/812325-811863 SS_TT             ...........................................................................................................................................................................................................................<<<<<<<<<<<<......>>>>>>>>>>>>............................................................................................................................................................................................................................................................................
NC_006138.1/1458068-1458530                      AAGGGGUGUCGCCGCUCCUUGGCAUCCCUGCCACCGCGGCAUACAAACUAUAAAAAUAGGAGUACUGUACAGAUAAUUAAAUUAGCGGGUAGGGAAAAUUAAGAUCACAGCUCUCUGCCAUCCA....................................................UGGCA.UCGCUUGCGUAC.CCUCAUCCCUGAGGGCAAAAAAAAGCCCCAAACUAAAUUAAUAGUUUGGGGCUUUGGAUAAAAUUCGGCGGCGACCUACUCUUCGACACCCCCCAUGCAGUACCAUCGGCGUAAAAAGGUAAGCGACCGGAGGGAGACUCCGUCAAAGCGAGUGCAACGAGACUCCAGGUAAGCGUAGACUCCUGUUUCGCAUCGUGUUCGGAAUGGGAACGGGUAAAGUCUCUUUUUUUGCUGUUGGGAAAAUAAGAAGAAAAGGGAAUGUCGGAUAAAUUUGCGGAGGUGCUUUUGGGGAAGAUCUUAGGAAAUGGAAAGGGUGUCGCGU
#=GR NC_006138.1/1458068-1458530 CODON           ...................................................................................................STP...............................................................................................................................................................................................................................................................................................................................................................................................................................
#=GR NC_006138.1/1458068-1458530 SS_TT           ...........................................................................................................................................................................................................................<<<<<<<<<<<......>>>>>>>>>>>..............................................................................................................................................................................................................................................................................
NC_007907.1/3254531-3254070                      UUGUUUGGGUCGUGUAGUUUUACGCACAACGCGUACUCCAUAGCUCCAGGACUGGUCAGUUUGCUUUCUUAACAGCUCAGCCAAACCCCGCUGCUUUCAGCAUGUGGCCGCUCCUGCACGUCCA....................................................UGUGC.CCGCGGCAUCA..GGACCUCCAUGUCCAAGCAACCGGUGGCUGCGCUAUGUUAAGAAAGCCUCAUUGACCUGACCGCCCUUCCGCUAAAUCCGUCCGCUUUUGUGCGUAAAGCUACGCUUGAGGGUCUUUUAGCUCUGUUUUUGGGUCUUUUUCAGAACGGGAUAACCUCAAAAAAUAGAAAAUUGGAUACAGAUAAAUAAAAAAACGCCGGAAAGGACGGGAUGGAAAUGCUGGAUAAGGCUGAAGUCGUUUCUCACCAAAUCAUGGGUGAUCCCCGCUAUAAGAUCAUGAAACUGGUUCUCCGGACCGAGAUUGCCCGGGAAGGGCAGCCGGG
#=GR NC_007907.1/3254531-3254070 CODON           ....................................................................................................................................................................................................................................................................................................................................................................................................................AUG..............................................................................................................
#=GR NC_007907.1/3254531-3254070 SS_TT           .....................................................................................................................................................................................................................................................................................................................................................................................................................................................................................................................................
NZ_AASF01001432.1/2073-2424                      UUUGCAUCAUCUUCAUUGGGUACUUCUCAUCGUGGGAGCCUCUGAAUGAAUCUGGGUGAGCAGAAUUGUGAGGCUAAAUUUUCCGCUGCAAGGCGGAAAUCGUAGGGUCGCUCAAUGACAUCC.....................................................UGUCU.CCGCGACACUU..GCACAUCCUUGUGCGGCGUAAUAGUAGGCCUAUUGCCAAGAUUUCCAACACAGCAGCGGGAAACUUGGGCCGCAAGGCAGCCGUCCAUAAUUCGUUCGGAAGCUCCUUUGUUCAAACCGCAUCCUCGUCGGCGAUCUUGUGCGCUUCCAUGUGGGUCAGCCCCGGAUGGUUACGCAGCAGAUAGCCGGCGGUGUGCAGCCGGAGUAUGGCUUC.............................................................................................................
#=GR NZ_AASF01001432.1/2073-2424 CODON           .............GUA..................................................................................................................................................................................................................................................................................................PTS................................................................................................GUA.............................................................................................................
#=GR NZ_AASF01001432.1/2073-2424 SS_TT           .....................................................................................................................................................................................................................................................................................................................................................................................................................................................................................................................................
JCVI_SCAF_1096626308176/930-469                  GAUGGUCAGUAUGUCGCGAGAGGCACGACUACAGGGUUGUAGGAGUUAGGGCGACGCAGGAUGCCAAAGCCGAGGACGCCGAAGCGACGAUGGUUUGAAAGGUCAGGCCGUUCUCGAACAUCCC....................................................UGUUCUUCACGACACUC..GUACAUCC.UGUACAUCGUAUGUCGUAAGAUGCACACCGAUAGGGGUAUUAGGAGUUAGAUCGACGCAGGACACCGAAGCGACGAUGGCCUUGAAAGAUUAGCCCGUUAUCGAACAUCCCCGUUCUUCACGGCACCCAUACAUCGUAUGACGCGUGCACAACGGCGCACACGACUACAUGUAGGCAGUAAGUGGAACAAAGCAGAAAACCUAGCCGCGGAGCGACGUCUAGCUACAUCGCGGCCUCAUUCAAUAACCGAUUUAAGCCCGGGAUCAACAAUCCCGCUUGCUGAUUACUCUAAACGUCAGAGCAUAAUUUCUGA
#=GR JCVI_SCAF_1096626308176/930-469 CODON       ................................................................................................................................................................................................................................................................................................................................................................................................................................................................................................................PTS..................
#=GR JCVI_SCAF_1096626308176/930-469 SS_TT       .....................................................................................................................................................................................................................................................................................................................................................................................................................................................................................................................................
JCVI_SCAF_1096627348977/2200-2661                AUCGAUUCAGAAAUAUUAUUAAAGCGGCAUACAUUCGAAUUCAGUAAGAUCCAAACAAAAAAGGCCACCUUACGGUAGCCAUUUUUAUUUGGUGGAGCCUAGCUUGGCCGUUCUCGGACAUCC.....................................................UGUCCUUCACGGCAUUC..GUACAUCCUUGUACUUCAUCGAACCACUUUCAGCGGUUCGGCAAUUUAACCAAACAAAAAAGGCCACCUUACGGUAGCCAUUUUUAUUUGGUGGAGCCUAGCGGGAUCGAACCGCUGACCUCUUCGCUGCCAGCGAAGCGCUCUCCCAGCUGAGCUAAGGCCCCAUCAAGCGAAGCAGGAUAUUAAUCAAACCGCUUGUCCCUUGCAACUAUUAAUCCUAUCGCUUGCAUAGAAGAGUGAUAGUUUUAAUUCUGAAAUAAAUUCACAAUAUGAAAUGUUCACUAUUUGAAAAACUUACUGCAUGAUGAAAAAUACACUAAGU
#=GR JCVI_SCAF_1096627348977/2200-2661 CODON     ...............................................STP......................................................................................................................................................................................................................................PTS.........................................................................GUA..............................................................................................................................................................
#=GR JCVI_SCAF_1096627348977/2200-2661 SS_TT     ............................................................................................................................................................................................................................................................................................................................................................................................................................<<<<<<<<<........>>>>>>>>>...............................................................................
NZ_AASF01000563.1/548-87                         GGCGGUGAUGUGCUGGAGCUCUGGGCUCGAGUAACAGGCAUGGACAGCCAGCGGGACUUUCCACAGGUGAUGGAAUCACUUGCGCGUUGGUUGGGUGAAACGCCGGGCCGCUCCUGUCCAUCCA....................................................UGGAC.CCGCGGCAUUC..GGACAUCCAUGUUCAUCAGCCUGUUACCCGACCUUACCAUUAAGAAACCGCCGGUCGAUGAACUCGGUCCUUGGUCAGCCAAGUGGGACUACCACAAUGGCGAUGGGCAGCUCAUUGCCUGCGUCUAUCGCUACGACACGCCGGAUGGCAAGGAGUACCGGCCAUGGGAUGUGCGCGCCCGGGCGAUGCGUGCUCCCAGCCCGAGGCCGCUCUACAACCAACCCCGGCUCAAGCAGGUCGAUGAGAUUGUUUUGGUCGAGGGUGAGAAAGCCGCCGAUGCGCUUAUGAGUCAUGGCAUCGUGGCCACCACGGCCAUGAACGG
#=GR NZ_AASF01000563.1/548-87 CODON              ...........................................................................................................................................................................................................AUG.............................STP.......................................................................................................................................................................................................................................................................................
#=GR NZ_AASF01000563.1/548-87 SS_TT              .....................................................................................................................................................................................................................................................................................................................................................................................................................................................................................................................................
wf1_AGZO6492_g2/1002-559                         ..................GGAAAGGGACGGGCUUUUUGCUUUUAAAAAUUAAAAAAAACAAAAAAAAUUAAUGGCUGCACCUGAAUUCAUUGCGACCUCAGAAGUGACCGCUCUAGUACAUCCA....................................................UGUAC.CCACGGCAUUA..GUACAUCCAUGUACGUCAAACGUGUUAGCGCCGGUGGUAAAUAGUGUGUGGAUGCUCUUCUCUUUAUGUGAGACCGCUCCUGUGCAUCCUGCACUUACGGCAUUAGUGCAUCUCGGUAAUUGCUCCUGCAUUACUCUACUAACCUACAUCCUUGUAGGAACAUGCACGUCAAAAACCCUUAGCUAAAGCUACGGGUUUUUUGUUUUCUGGCGUUUAAAAAAUCACAGGCACACUUGUGACAUUACUGGCGACUAAUUGUUUGCUAUUAAAGCGUGCAGUUCAUAGGUCAAUAUAAGUUAAGAAAUGACGACCUUUCGAUUCU
#=GR wf1_AGZO6492_g2/1002-559 CODON              ......................................................................AUG...................................................................................................................................................................STP......................................................................................................................................................................................................................................................................................
#=GR wf1_AGZO6492_g2/1002-559 SS_TT              .....................................................................................................................................................................................................................................................................................................................................................................................................................................................................................................................................
NC_009052.1/120467-120006                        AACAAAAAAUAAAACAGGUAGUUCUCAGCUGGUCCUAACCCCGGCUCAAUUCCGCAGAAUGUAACUCCCCAAAAAAUUACCAUAAAAGUAUAUAUAUCUCACUAUGGUCGCUCAUGUGCAUCCA....................................................UGCACUUCACGACAUUC..AGACAUCC.UGCCUAUCAAAUAGCGAGCUAGCUUUCGCAGGUGCAGGGGCGAAUGAAAAUCGGUGAUUUUCGCGCUUAUGAGCGAGAGGCAGGGAUUGCCGAACUGGAGUGCUUUACAUGGAUGUAAAGCGAGGACUUCGGAAGCGAUAGCAAAUUUGCCAAUGAGCACAAGGGGGCUUUCAACUCCGUUGGGGGCGGCAAGGGAGAUCCAAGAGGGAAUUGCUGUUGAUCCCCCUCUUGGUCGGGUGUGGGUUGAAGACCCACGACGUUAAUCAAGCGCAGCUUGAUAAUAAAAUCACAAUAGUGAUUAACCCAUACUUAU
#=GR NC_009052.1/120467-120006 CODON             .................................................................................................................................................................................................................................................................................................................................................................................................................................................................................................................................PTS.
#=GR NC_009052.1/120467-120006 SS_TT             .....................................................................................................................................................................................................................................................................................................................................................................................................................................................<<<<<<<<<<.......>>>>>>>>>......................................................
NC_008322.1/489245-488784                        AAUUAAUAUCAAAUAUGAGCUUUUAAAGUGUAUGACAGGUAAUGAAUCCCCCAUCAUAUGCAAAGUUACUGACUGGCAUUGAAGAAAAUCGCGUGAGCGAGGUAUGGUCGUUCUCUUGCAUCGA....................................................UGCACCUCACGACAUUC..AGGCAUCC.UGCCUAUCAGAUGCCGAGAUAGCGUCAAUCGAAUCAGGGACGAUCGUCUGACGCGAUAGCAUAAGGACGCUAAAUGCUCAAGGGGCUUUCAACUCCGUUGGGGCGUCUUGGCUGCUUGUGAAAACAAUGGCAAGGAGGAUAGGACGAGCAGUCCUCCUUGGUCGGGUGUGGGGUGAAGCCCCACGACUUUGACUUUGACUUUGACUUUGCUUUUACAUCACUUCAGCCGAUUCGAUAUUCAAAUCAGUUAACCAAUCCCAAAUCACAGCGAUAAAACUACCCUCGUAAAGCAAUCUUCAGAUUGAUCCCACCA
#=GR NC_008322.1/489245-488784 CODON             .......................STP...........................................................................................................................................................................................................................................................................................................................................................................................................................................................................................................
#=GR NC_008322.1/489245-488784 SS_TT             .................................................................................................................................................................................................................................................................................................................................................................................<<<<<<<<.....>>>>>>>>>..............................................................................................................................
NC_008577.1/3928963-3929424                      AUUUUUAUACCUUAACAAUCGACCAAUAACACCUGAGCCUAAGUAAUACACCAUCCCCUCGGAGUUGCCGCAGGGCGAAUAGGCAAAUUGCGUGAGUCUCGCCAUGGUCGUUAUCGUGCAUCCA....................................................UACACGUCACGACAUUC..AGGCAUCC.UGCCUAUCAGAUGGCGAGCUAGCUUUCGCAGGUGCUGGGACACAUCCUUCGGAAGCGAUAGCAAAUUUAUCGAUGAGCACAAGGGGCUUUCAACUCCGUUAGGGGCGUCUUGGCUGAUGUGAAAACAAUAGGCAAGGAGGAUAGGAGGAGCAGUUCUCCUUGGUCGGCUCUUGUUUAAAAAUCAGGGGGUGAAGCCCCACGACCUUGAUUCACCUCGGGCGACAGGCCGCAAAAGUAACCCUGAAACUAACACUCCAUUGCCAAUGGGAACGCCAGAAUUGGCACUGUUUCACCAGUGACCUUCUAAAACAUG
#=GR NC_008577.1/3928963-3929424 CODON           .....................................................................................................................................................................................................................................................................................................................................................................................................................................................................................................................................
#=GR NC_008577.1/3928963-3929424 SS_TT           .....................................................................................................................................................................................................................................................................................................................................................................................................................................................................................................................................
NC_004347.1/1172382-1171921                      AGCUUUUAUGCCUUAAAAAUUACCGAUAAAACCAAAUCCUAAGGAAUACACCAGCCCCUCGGAGUUGCCGCAGGGCGAAUAGACAAAUUGCAUGAGUCUCGCCAUGGUCGUUCUCGUGCAUCCA....................................................UGCACUUCACGACAUUC..AGGCAUCC.UGCCUAUCAUCAGAUGCCGAGAUAGCGUCAGUCGAACAUAAAAAAACAGGACUGGCAUAACUUUAAUCAGGUAUACGCUGGACUUAAAAAGAAUUAAGCACUGCCAUGGAAGUGACCGUUGACGGCAUGGAUGCCGUCGUCGAGCCCUCAGGGAUGAGUUCAUGGCGAGUCACUGGAAUGACAGUGCUUAAUUUAUUGCAGCGGACAGAGUUUGAAAUUUGAGUAUGCAAUCAAGCAUAAAAAAGCCCCGCAGUAUUAAACACUGCGAGGCUUUAUUUAUCUAGUGCGCAGCUAACCGCUGCGCCACCAAACC
#=GR NC_004347.1/1172382-1171921 CODON           .....................................................................................................................................................................................................................................................................................................................AUG...............................................................................................................STP...........................................................................................
#=GR NC_004347.1/1172382-1171921 SS_TT           ................................................................................................................................................................................................................................................................................................................................................................................................................................................................<<<<<<<<<<.......>>>>>>>>>>..........................................
NC_004347.1/4341275-4341736                      ACUCGGUUUGCUUUGUAUGACUUGCAAACAACGCAAAAGCUGAAGGAGUUCACCUCCCCUCGGAGUUGCCGCAGGGCAUUUGCGGUCGUUGCGUGAGCGAGGCAUGGUCGUUCUCGUGCAUCCA....................................................UGCACUUCACGACAUUC..AGGCAUCC.UGCCUAUCAGAUGCCGAGAUAUCGUCAGUCGAAUCAGGGACGAGCGUCUGACGCGAUAGCAUUAGAACGCUUAAUGCACAAGGGGCUUUCAACUCCGCUGGGGGCGUCUUGGCUGAUGUGAAAACAAUAGGCAAGGAGGAUAGGACGAGCAGCUCUCCUUGGUCGACUCUUUAUAAAAAAAUCAGGGGGUGAAGCCCCACGACGUUGACUUUGACUUUGCUUUUAAAGCCUUUUAAACGCAAUAAACGAAGUUUACAAAUAAACCUUAUUGUCGGAAUCCCGACAAAUACCCUACCUUGUGAUCCUCACAGUG
#=GR NC_004347.1/4341275-4341736 CODON           .............................................................................................STP.....................................................................................................................................................................................................................................................................................................................................................................................................................................
#=GR NC_004347.1/4341275-4341736 SS_TT           .....................................................................................................................................................................................................................................................................................................................................................................................................................................................................................................................................
NZ_ABAU01000009.1/74658-74197                    ACAUGCAUAACUAUCUUGGGAUUACGGCCAACACCGCGGUGACAGAAGUUCACCUCCCCUCGGAGUUGCCGCAGGGCAUUAGCGUUCGUUGCGUGAUCGAGGCAUGGUCGUUCUCGUGCAUCCA....................................................UGCACUUCACGACAUUC..AGGCAUCC.UGCCUAUCAGAUGCCGAGAUAGCGUCAGUCGAAUCAGGGAGUGAGCCCUACAACUUUGACUUUGAUUUAAAAAUAAAAACUAUGAUGGACAUAUUAAUCAUAUAAAAAAGGUGUGACACUUAGCGUGUCACACCUAGAUAAUUAAUUAUUAAAUUAUAAAUAUCAAAAUGAAUAAUUAGAAUCGAUAUUCAACACCUAAACUGGCUUGUUUAAAGUCUGUAUCUGUAUCUGCACCAUUGCUAACAUUCUCAACGGUAAUUCCUGCAUCAUACCAAGUGUACUCGGCAUUAAUUAAGAAUCGAUCUGUGACUUU
#=GR NZ_ABAU01000009.1/74658-74197 CODON         ...........................................................................................................................................................................................................................................................................................................................................................................................PTS.......................................................................................................................................
#=GR NZ_ABAU01000009.1/74658-74197 SS_TT         .....................................................................................................................................................................................................................................................................................................................................................................................................................................................................................................................................
NC_008750.1/620979-620518                        ACCACGCUUUAAUGCGUUAAGUGACCAAUAAACAACUCAACAAUCGACGGAAUAUCCCCUCGAAGUGACCGCAGGGCAUUAGCGUUCGUUGCGUGAUCGAGGCAUGGUCGUUCUCGUGCAUCCA....................................................UGCACUUCACGACAUUC..AGGCAUCC.UGCCUAUCAGAUGCCGAGAUAGCGUCAGUCGAAUCAGAGAUGAGCGUCUGACGCGAUAACAUAAGUGCGCUAAUUGCCCAAGGGGUUUUCAACUCCAUUAGGGGCGUCAUGGCUGAUUGUUUAUAAAUAGGAAGGAGGAUAGGACGAGCAGUGCUCCUUGGUCGAAUUUUAAUUAAAACAUCAGGGGGUGAAGCCCCACGACUUUGACUUUGAUUAAAUAAUUCAAACAAGAGUUGGGACUGUAACAGGAGUAGCAGUGCUUAACACGACUACCUGAAAUAGAUAGUAAUGCAUCGAAACUCAACCCUCCUUC
#=GR NC_008750.1/620979-620518 CODON             .....................................................................................................................................................................................................................................................................................................................................................................................................................................................................................................................................
#=GR NC_008750.1/620979-620518 SS_TT             .....................................................................................................................................................................................................................................................................................................................................................................................................................................................................................................................................
NC_009052.1/517246-516785                        GGGACAUAACUCUUUUGGGAUUUACUGCCAACCCGAGAUCACAGAAGUUCACCUUCCCUUCGGAGUUGACGCAGGGCAUUUGCGUUCGUUGCGUGAGCGAGGCAUGGUCGCUCAUGUGCAUCCA....................................................UGCACUUCACCACAUUC..AGGCAUCC.UGCCUAUCAGAUGCCGAGAUAGCGUCAGUCGAAUCAGGGACGAGCGUCUGACGCGAUAGCAUAAGAACGCUUAAUGCCCAAGGGGCUUUCAACUCCGUUAGGGGCGUCUUGGCUGCUUGUGAAAAGAAAGGCAAGGAGGAUAGGACGAGCAGUCCUCCUUGGUCGACUCUUUAUUAAAAAUCAGGGGGUGAAGCCCCACGACGUUGAUUUUUCUUUAAAAAAUGCUUAAGUCACGUAUUACUCUGCCAUGAGAUACCAAAACUCAUAAUUCAAAAACUUAAACGAAGUUUGAACACCCACAGCCCUGCGGCGC
#=GR NC_009052.1/517246-516785 CODON             .....................................................................................................................................................................................................................................................................................................................................................................................................................................................................................................................................
#=GR NC_009052.1/517246-516785 SS_TT             .....................................................................................................................................................................................................................................................................................................................................................................................................................................................................................................................................
NC_004347.1/488761-488300                        UCUUUAAUGCUUUAAGUGACCAAUAGACAACUCAACAAUCAAAGAAAUACACCAUCCCCUCGGAGUUGCCGCAGGGCAUUUGCGUUCUUUGCGUGAGCGAGGCAUGGUCGCUCACGUGCAUCCA....................................................UACACUUCACGACAUUC..AGGCAUCC.UGCCUAUCAGAUGUCGAGAUAGCGUCAGUCGAAUCAAGGACGAGCGUCUGACGCGAUAGCAUUAGAACGCUUAAUGCCCAAGGAGCUUUCAACUCCGUUAGGGGCGUCUUAGCUAAUGUGAAAACAAUAGGCAAGGAGGAUAGGACGAGCAGUCCUCCUUGGUCGACUCUUGAUUAAAAAUCAGGGGGUGAAACCCCACGACUUUGAGUUUGCUUUCAAAAGCAAUCAAACCAAGCAACUGCCCAAUCUUACUGGCAAAACCUUAAAACUUUGCACUUACGACAACACCAUUGAAAUUAAGGCAAUCUUUGAU
#=GR NC_004347.1/488761-488300 CODON             ..................................................................................................................................................................................................................................................................................................................................................................................................................................................................................PTS................................................
#=GR NC_004347.1/488761-488300 SS_TT             .....................................................................................................................................................................................................................................................................................................................................................................................................................................................................................................................................
NC_009997.1/1643337-1642876                      UGACGAGCAGUUUACAGGCUUGCCAUGGCAUUCACUCGCCGACUCGGUGAAUAGAAACCUAGGGCCUCUAAGCUUAUGAACGACAAGCUUAUGAACGAGAGCCAUGGUCGUUCUCAUGCAUCCC....................................................UGCAUUGCACGACAUUC..AGGCGUCC.UGCCUAUCAGAUGGCGAACGGGCAGUUAAACACGGAUGUUGUUCAAGUCAAUCCGUGGAUGCAGAGCCGCCCCAUCCAGCUCUUUGAUGAACGGCGUCAUCUCUGACAUUUAUCUGCAUACGUUAGUGAACACUUAAAUAUCAAUCCAAUAUUAAGAUGUUGAUUUAAAGUGUGAUAUCGCUACGACCUAAGGCAAUCGUUAGUGAUAAGUAGGAGAUCUUUAUCAAGUCGCUUUAACCUCGUGCGAUAGCGCACAUACUGAGGAGACCUUGGUCGUAUCCUCGACUCGGUUGGCUGUAUUCUCGACUAUGUC
#=GR NC_009997.1/1643337-1642876 CODON           .....................................................................................................................................................................................................................................................................................................................................................................................................................................................................................................................................
#=GR NC_009997.1/1643337-1642876 SS_TT           .....................................................................................................................................................................................................................................................................................................................................................................................................................................................................................................................................
NZ_ABAU01000042.1/9875-10336                     GACAAGCAGUUUACAGGCUUGCCAUGGCAUUCACUCACCGACUCGGUGAAUAGAAACCUAGGGCCUCUAAGCUUAUUGAACGACAAGCUUAUGAACGAGAGCCAUGGUCGUUCUCAUGCAUCCC....................................................UGCAUUGCACGACAUUC..AGGCGUCC.UGCCUAUCAGAUGGCGAACGGGCUGUUAAACACUGAUGUUGUGCAAGUCAAUCCGUGGAUGCAAGGCCGCGCCGUCCAGCUCUUUGAUGAACGGCGCUAUCUCUGACAUUUAUCUGCGUACGUUAGUGAACGCUUAAAUAUAAGUUUAAUAUUAAGAUGUUGAUUUAAAGUGUGAUAUUGCUGCGACCUAAGGCAAUCGUUAGUGAUAAGCAGGGGAGCUUUAUCAAGUUGCUUUAACCACGUGCGAUAGCGCACAUCCUGAGGAGACCUUGGUCGUAUCCUCGACUCGGUUGGCUGUAUUCUCGACUAUGUC
#=GR NZ_ABAU01000042.1/9875-10336 CODON          .....................................................................................................................................................................................................................................................................................................................................................................................................................................................................................................................................
#=GR NZ_ABAU01000042.1/9875-10336 SS_TT          .....................................................................................................................................................................................................................................................................................................................................................................................................................................................................................................................................
NC_009997.1/1893107-1893568                      AGGCUUAGCGUUUGUUGGUAUCCACUCAUAAAGGCUUGCCAUGGCAUUUACUCACCGACGCGGUGAAUAGAAACCUAGGGUUUUGAGCUUAUGAACGAGAGCCAUGGUCGUUCUCAUGCAUCCC....................................................UGCAUUGCACGACAUUC..AGGCGUCC.UGCCUAUCAGAUGGCGAACUGGCCGUUAAACAGGGAUGUUGUUCAAGUCCAUCCUUGGAUGCUCGACCGCCCCGUCCAUGGUGCGGACGGUCGUCUCGCUAAUCACCCCGGCUCACCUUUCGGUCAUUCACGUAAUCUGUUGAUUUACAAGAUAUACGCAACACAUUUUUGGACAUUUCUGAGUUAGGAAUUGGAUUGAUUUAGCUGUAUCUCGGAUUACCAAAUGUAUGGCACAUCAAGCCCAUCAGCUUUCGGGAUUAGUCUUCUUCACAAAGCUGUUUAUAUUUCCGUUUGGCAUUUCUUACCUGUAGGC
#=GR NC_009997.1/1893107-1893568 CODON           .....................................................................................................................................................................................................................................................................................................................................................................................................................................................................................................................................
#=GR NC_009997.1/1893107-1893568 SS_TT           .....................................................................................................................................................................................................................................................................................................................................................................................................................................................................................................................................
NC_009052.1/1546207-1545746                      UGACAAGUAGUUUACAGGCUUGCCAUGGCAUUCACUCGCCGACUCGGUGAAUAGAAACCUAGGGCCUCUAAGCUUAUGAACGACAAGCUUAUGAACGAGAGCCAUGGUCGUUCUCAUGCAUCCC....................................................UGCAUUGCACGACAUUC..AGGCGUCC.UGCCUAUCAGAUAGCGAACUGGCAGUUAAACACGGAUGUUGUGCAAGUCAAUCCGUGGAUGCAAGGCCGCGCCAUCCAGCUCUUUGAUGAACGGCGCCAUCUCUGACAUUUAUCUGCGUACGUUAGUGAACGCUUAAAUAUAAGUUUAAUAUCAAGAUGUUGAUUUAAAGUGUGAUAUCGCUACGACCUAAGGCAAUCGUUAGUGAUAAGUAGGAGAUCUUUAUCAAGUCGCUUUAACCACGUGCGAUAGCGCACAUACUGAGGAUACCUUGGUAGUAACCUCGACUCGGUUGGCUGUAUUCUCGACUAUGUC
#=GR NC_009052.1/1546207-1545746 CODON           .....................................................................................................................................................................................................................................................................................................................................................................................................................................................................................................................................
#=GR NC_009052.1/1546207-1545746 SS_TT           .....................................................................................................................................................................................................................................................................................................................................................................................................................................................................................................................................
NC_009665.1/1604237-1603776                      CCAAUUAACGUUUAUUGACUAACAGUUUAAAGGCUUGACAUGGCAUUCACUCGCCGACUCGGUGAAUAGAAACCUAGGGCCUCUAAGCUUAUGAACGAGAGCCAUGGUCGUUCUCAUGCAUCCC....................................................UGCAUUGCACGACAUUC..AGGCGUCC.UGCCUAUCAGAUAGCGAACUGGUAGUUAAACACGGAUGUUGUUCAAGUCAAUCCGUGGAUGCAAAGCCGCGCCAUCCUGCUCUUUGAUGAACGGCGCUAUCUCUGACAUUUAUCUGCGUACGUUAGUGAACGCUUAAAUAUAAGUUUAAUAUUAAGAUGUUGAUUUAAAGUGUGAUAUCGCUACGACCUAAGGCAAUCGUUAGUGAUAAGUAGGGGAUCUUUAUCAAGUCGCUUUAACCACGUGCGAUAGCGCACAUACUGAGGAUACCUUGGUAGUAUCCUCGACUCGGUUGCCUGUAUUCUCGACUAUGUC
#=GR NC_009665.1/1604237-1603776 CODON           .....................................................................................................................................................................................................................................................................................................................................................................................................................................................................................................................................
#=GR NC_009665.1/1604237-1603776 SS_TT           .....................................................................................................................................................................................................................................................................................................................................................................................................................................................................................................................................
NC_009831.1/3283622-3283162                      UGUUAGCUGGCAGGCUUUUGCAUUGACAUCUACACUUGAAAGAUUCGAUUUUGGAUGUUCAGGAGGCAAGGCGAAGGUCGAAUGAGCGUUUUGAGUGACAGGCUAGGUCUUUCUCAUGCGUCCU....................................................UGCAU.UCAAGGCAUUC..AGGUGUCC.UACCUAUCAGAUGCCGAACUGGCUUUUUCAGAUGGAUGUAAUUUGCCUAGACCUCGUUCUACUCACUCUUUAUUUACAAGCAGGCCUUGAAGAUACGCCCUUUUAUCAUUGUGUGAGUCGCACGGUGAGAAGGGCGUUUUUAUGUGGAAUAGAUAAUUACUCUGGCCAAUCUUUCGAGAAUAUCUUUAGAGGGGGGCUUUGUAGUUCUGUUAUGAGCGUUUGAUGACAAAAUUCACCGUUGUGUUAGGUUUGUCGGGUUAUUCAGUCAUAUAACUGUUUAGAGUGACAGUUUUAGCGUGUUUUUCUCAAACCG
#=GR NC_009831.1/3283622-3283162 CODON           ......................................................................................................................................................................................................................AUG...............................................................................................................................................................................................................STP..........................................................................................
#=GR NC_009831.1/3283622-3283162 SS_TT           ...........................................................................................................................................................................................................................................................................................................<<<<<<<<<<<<<<<<<<<.....>>>>>>>>>>>>>>>>>.................................................................................................................................................................................
soil_XZS79699_x1/611-947                         UGCGCGUGGGUAUGCGCGCUGACCUGGCAGUCUGGAAGCUACGUCACCCAGAACAACUCUGCGCCGAAGUCGGCACGCACAGGCCUGUGGAAAUCGCUGUAGGUCGGCCGCUCUAGCGCAUCC.....................................................UGCGC.CCGCGGCAUUC..ACGCAUCCAUGCGCAUCAGGCUUCAGCCCGACACCCUUANAACGACACGCUGAUGUUCAGCGUCGCCAUGUCGACGUCGGCUUCGUCCAGCGUGUCAUCUUCGCCGGCGUCNAACACGCGCCCGUAUUCCANCCGGAUGUUGUAAAUCUCAANAANNCUNAANCUGAUACCGACNCCCCGAANCAAAAUCGNNCCNNA............................................................................................................................
#=GR soil_XZS79699_x1/611-947 CODON              .................................................................................................................STP...................................................................................................................PTS............................................................................................................................................................GUA............................................................................................................................
#=GR soil_XZS79699_x1/611-947 SS_TT              .....................................................................................................................................................................................................................................................................................................................................................................................................................................................................................................................................
wf1_AGZO16092_g2/715-974                         NNNNNNNNNNCUGAUGAAGUGAACUAUGAAGUGAAUUGUAGGUAAGUUUGACUAACACUCGCAAGAGUGACACGUACAUAAAGCAUUGAAUAAGAAUUCGAAAAUCGUCGUUCCUUGGCAUCCA....................................................UGCCA.UCACGACAUUA..GUGCAUCCGUGCACGUCAACGUAUUUAUCAUCAUUAAAACAGUCUUUAUGAACGGGCUUUCAGAAUGGACCCCUUUUUGUCUAGCGAACAUAGCGACAUGGCCCCCACCUGAUCCCAUUC..........................................................................................................................................................................................................
#=GR wf1_AGZO16092_g2/715-974 CODON              .....................................................................................................................................................................................................................................................................................................................................................................................................................................................................................................................................
#=GR wf1_AGZO16092_g2/715-974 SS_TT              .....................................................................................................................................................................................................................................................................................................................................................................................................................................................................................................................................
NZ_AAQH01000003.1/35682-36143                    UCGGCGGGCCAAUCGCAAUACCUCCACUCAUAACAACAACCUCCAAAACUCCAUCAGUUUUGAUUCAAGCAAAAGCAUAGCCCUAGAUGUGAUGAGAACCUCUCAGGCCGCUCCUGCGCAUCCA....................................................UGCGC.UCGCGGCAUUU..GUACAUCCUUGUACUUCGUUCGACCUAGCGAGGAACGAGCGUAGGAGACGAACGAAGUGAGAGUGAGCCUGCGAACGGUCAAUCCUCGGCGGGCCAAUCAAAGUUUUUCAUUCCAGCAAAAACUAACGACUACUCUCAACUUAUUCCAAAAGCGAAAGAUUCGCCCUAAAAGGACGAGAAUCUCUGGUAGGCUCCCCAACCGCAUCCUUUCAGUCCUUCCCCGCCAAUUUAACCCUUUUUACCUACUUUGACCUGCUUUUACCCGGCGCUUUUACAGCCGUUCUACUACUAUGGGACUAAUAAUAAAAACACGCCUGUGGUG
#=GR NZ_AAQH01000003.1/35682-36143 CODON         .....................................................................................................................................................................................................................................................................................................................................................................................................................................................................................................................................
#=GR NZ_AAQH01000003.1/35682-36143 SS_TT         ..........................................................................................................<<<<<<<<<<<<..........................................................>>>>>.>>>>>>>........................................................................................................................................................................................................................................................................................................................................
JCVI_SCAF_1096627348411/6081-5620                CAUGCACAAUAGAAUGGCAUAUCUGAAGAUAUAAUGCACCAAAUUGGUGCGCGGGUAAUUGAGGCACAUCCGUAUGCUCGCAGGAUACCGUCCGUCCUGGACAUACCCUGCUCCAUUGCAUCCG....................................................UGCAA.UCGCAGGAUACC.GUCCGUCC.UGGACAUAAAAAACCCGGCAGAUGCCGGGUUUUUUGAAUCGAUAAGAGUCUUAAACUGAGUAGUAAAGAUCGUAUUCGAUUGGGUGUGUAGUCUGGCUCACUUGAGCACACUCUUCACGCUUAAGUUCGAUGUAAGCGUUUAGCAUGUCUUCAGUGAAUACGCCGCCGCGAGUUAGGAACUCGUGAUCAGCUUCUAGAGAGUCCAGAGCUUCUUCUAGUGAAGAACAAACCUGUGGGAUCUGAGCAGCUUCUUCAGCUGGUAGAUCGUAAAGGUCUUUAUCUGCUGCAUCGCCAGGGUGGAUCUUGUUCUGGA
#=GR JCVI_SCAF_1096627348411/6081-5620 CODON     ...........................................................................................................................................................................................................................................................PTS.......................................................................................................................................................................................................................................................................
#=GR JCVI_SCAF_1096627348411/6081-5620 SS_TT     .........................................................................................................................................................................................................................<<<<<<....>>>>>>............................................................................................................................................................................................................................................................................................
wf1_Contig1252/413-874                           CCUCUGACCCAGACUGACCUGGAAAGCGAAGCGGAUUAUCUGAAAAGUAUCGAUUACAAACUGAAGUGCAGCUAACCCCACAUUGUGGGUAGCUUGUUUUAGAUGCGCCGCGCCUGCGCAGCCA....................................................UGCGC.UCGCGGCAUAAC.GUACGUCC.CGUACAUAAAAAAGGGGAUCAAUUUCCAUUGACCCCCUUUUUUAUGCAACACCUAAGCUGUUACAGCUCAGGCCCUGCCUUAACGAUCUCUUGCGAAAUGCCAUUAAACUUAGUGAAAUUACUAACAAACUGACCAAUCAGGUCCUUCGCAGCCGCAUCAUAAGCCGCUGGAUCAGCCCAGGUCUCACGUGGAUUCAGCAAGCCACUGUUAACACCGGGGACAGCCAAAGGCACAGCCAGAUUAAUACCCGGCAGCUGCUGGGUUUCACAGUCUUUCAACGCUCCACUUUGAAUCGCACUGAUAAUAGCCCGG
#=GR wf1_Contig1252/413-874 CODON                ........................................................................STP.............................................................................................................................................................................................PTS..........................................................................................................................................................................................................................................................
#=GR wf1_Contig1252/413-874 SS_TT                .....................................................................................................................................................................................................................................................................................................................................................................................................................................................................................................................................
wf1_Contig1312/913-452                           CCUUUUGACCCAGACUGACCUGAAAGGGAAGCGGAUUAUCUGAAAAGUAUCGAUUACAAACUGAAGUGCAGCUAACCCCACAUGUGGGGUAGCUUGUUUUAGAUGCGCCGCGCCUGCGCAGCCA....................................................UGCGC.UCGCGGCAUAAC.GUACGUCC.CGUACAUAAAAAAGGGGAUCAAUUUCCAUUGACCCCCUUUUUUAUGCAACACNUAAGCUGUUACAGCUCAGGCCCUGCCUUAACGAUCUCUUGCGAAAUGCCAUUAAACUUAGUGAAAUUACUAACAAACUGACCAAUCAGGUCCUUCGCAGCCGCAUCAUAAGCCGCUGGAUCAGCCCAGGUCUCACGUGGAUUCAGCAAGCCACUGUUAACACCGGGGACAGCCAAAGGCACAGCCAGAUUAAUACCCGGCAGCUGCUGGGUUUCACAGUCUUUCAACGCUCCACUUUGAAUCGCACUGAUAAUAGCCCGG
#=GR wf1_Contig1312/913-452 CODON                ........................................................................................................................................................................................................................................................................PTS..........................................................................................................................................................................................................................................................
#=GR wf1_Contig1312/913-452 SS_TT                .....................................................................................................................................................................................................................................................................................................................................................................................................................................................................................................................................
wf1_Contig2174/328-1                             GCGCCUAUGCAGAAAAUGCAGGAGCAAUUUUCUGCCCGUACAUCCUGUACAUGCGCCGCUCCUGCGCAUCCAUGCGCCCGCGGCAUACCGUACAUCCUGUACAUGCGCCGCUCCUGCGCAUCCA....................................................UGCGC.CCGCGGCAUACC.GUACAUCC.UGUACAUAAAAAAACCUGCUGGAUGAGGCAGCAGGUUUUUACAGGGCACAAUUUUUGAGAAUGAAGCUGUUAUCUAAAAAGAAACCGGCAGACUUACUUUUUUUGAUCUUCUUUCAUCAAGACACGCAGCUUGAACCCUGCCCAAAUCAUACGCGAAACGAUCCAGCGAUCUACCUGGG......................................................................................................................................
#=GR wf1_Contig2174/328-1 CODON                  .....................................................................................................................................................................................................................................................................................................................................................................................................................................................................................................................................
#=GR wf1_Contig2174/328-1 SS_TT                  .....................................................................................................................................................................................................................................................................................................................................................................................................................................................................................................................................
wf2_AHAA10370_x1/423-1                           GGGCGAAAUGCCCCGGCGUACAAUCUGGAAAUCAAAUGCCGGACCGGAUUUGUCAUGUGACGGGGCCGGUCAACCCUUUUUCUAAUGCCGUGCGUAACUGACACACGCCGCUCCUGCGCGUCC.....................................................UGCGC.CCGCGGCAUACC.GUUCAUCC.UGAACAUAAAAAACCCGCUCAGCUGGCGCUAAAGCGGGUUUUGAAAUUGCCGCCGCUUUAGCUGUAUUUUUAGAGCGCCCGCAAGCUGAAAAUCAAAUCGGCGCUGAACCCAUAUUGUACCAAAAACAGCUCUAUUCUUGUACUGUUUUGGACUGUAUAUCCGCGCUUCACGCUACGUUCCGAAAUCUGCGCCGCAGCGAUGCAGAAGUGCGUAACCGUACCGUCACACGCGUGCCUGACCGAAUCAACUACCAGUUUCCCNNNNUUUUUUUUUC......................................
#=GR wf2_AHAA10370_x1/423-1 CODON                .....................................................................................................................................................................................................................................................................................................................................................................................................................................................................................................................................
#=GR wf2_AHAA10370_x1/423-1 SS_TT                .....................................................................................................................................................................................................................................................................................................................................................................................................................................................................................................................................
wf1_Contig2174/380-1                             GCAGCUUGCCCGUAUAAACCCUUAGAGCCCGCGGCAUAUAGCGCCAAGGAUGGCGCCUAUGCAGAAAAUGCAGGAGCAAUUUUCUGCCCGUACAUCCUGUACAUGCGCCGCUCCUGCGCAUCCA....................................................UGCGC.CCGCGGCAUACC.GUACAUCC.UGUACAUGCGCCGCUCCUGCGCAUCCAUGCGCCCGCGGCAUACCGUACAUCCUGUACAUAAAAAAACCUGCUGGAUGAGGCAGCAGGUUUUUACAGGGCACAAUUUUUGAGAAUGAAGCUGUUAUCUAAAAAGAAACCGGCAGACUUACUUUUUUUGAUCUUCUUUCAUCAAGACACGCAGCUUGAACCCUGCCCAAAUCAUACGCGAAACGAUCCAGCGAUCUACCUGGG..................................................................................
#=GR wf1_Contig2174/380-1 CODON                  .....................................................................................................................................................................................................................................................................................................................................................................................................................................................................................................................................
#=GR wf1_Contig2174/380-1 SS_TT                  .....................................................................................................................................................................................................................................................................................................................................................................................................................................................................................................................................
JCVI_SCAF_1101668564577/773-311                  CAGGAGCAAAAGCCAGUAUGCGCCCACGGGAUACGACCGCCAAGGAUGGCGGAAGUGCCGAUCAUGCAGGAGCAAUUAUCAGCCCGCCCAUCCCUGGAGGGCAUGUCCUGCUCCUGCGCAUCCA....................................................UGCGC.ACGCAGGAUACC.GUCCAUCCCUGGACAUAAAAAAACCCGGAAGGGGUUGCCUUCCGGGUUUUAGGGUUUUUCAACUGGAAGGAAACACCUGCCAGUCUAUUCUCUGACAGAUUAUAAAAAUAUGCAGCAUAUCGCCUGAAGCGAACUGAGCUGUGGCGUUAAGCGAUUACCUGCUUGAGAAUAAUGAAUUUUCAAAAAAUUUUCCUGCUUAUAUAAGGAGUUAAAUAAAAUUUCUGGGCAUUUUAAUGCGCAAUUUAAAAAAUACAAGUUUAUUUAUUAUAUUUUGGCAGUCGUAGGUUGGGCUGAGUAUGCGAAACCCAACAUCUAAAAUCAU
#=GR JCVI_SCAF_1101668564577/773-311 CODON       .....................................................................................................................................................................................................................................................................................................................................................................................................................................................................................................................................
#=GR JCVI_SCAF_1101668564577/773-311 SS_TT       ..........................................................................................................................................................................................................................<<<<<<<<<.....>>>>>>>>>....................................................................................................................................................................................................................................................................................
NZ_AAQH01000022.1/41514-41975                    AACAUAUGCGCUCUUUGCCAUCCAUGAUAACCGCUAUACGAUGCACAAGGAUGUGCAAGUGUCGAAAAGAGGCAGGAGCCGGUUUGACCCGUUCUUCCUGAACAUAUGCGCUCUUUGCCAUCCA....................................................UGGCA.UCGCGCUAUACC.GUUCAUCC.UGAACAUAAAAAAAGCCAACUUAGAAUCUCCAAGUUGGCUUUUUUCUACUGAAAAAGACUAUGCUUCUUCUUUCGCUUUAGUCUUUUUUGCGGGUUUCGCCUCUGCAGCAGGCGCUUCCGCUUGUGCUUCCGCUUCCGCUUUUUCUUCUGCUGGCUUAGCAACCACUAACAGUUGAUCACGGAUUUGCUUUUCAAGUUCUUUACUAACUUCUGGGUUCUCCUGAAGAUAGACACAAGCAUUGGCUUUACCCUGACCAAUCUUAUCGCCCUUGUAAGCGUACCAAGCACCAGACUUAUCCACUAAACCAAGCUU
#=GR NZ_AAQH01000022.1/41514-41975 CODON         ......................................................................................................................................................................................................................................................................PTS............................................................................................................................................................................................................................................................
#=GR NZ_AAQH01000022.1/41514-41975 SS_TT         ..........................................................................................................................................................................................................................<<<<<<<<.........>>>>>>>>..................................................................................................................................................................................................................................................................................
NC_006138.1/1458421-1458882                      GGUAAAGUCUCUUUUUUUGCUGUUGGGAAAAUAAGAAGAAAAGGGAAUGUCGGAUAAAUUUGCGGAGGUGCUUUUGGGGAAGAUCUUAGGAAAUGGAAAGGGUGUCGCGUCUCCAUGCCGUCC.....................................................UGGCA.CCGACGCAUACC.GCCCAUCCAUGGGCAUAAAAAAACCCCAAACUAAAUUAAUAGUUUGGGGCUUAUAUAUAUAAAAUUCGGCGGCGACCUACUCUCCCACACAGUCUCCCAUGCAGUACCAUCGGCGCUGAAGAGCUUAACUUCCGUGUUCGGAAUGGGAACGGGUGGAGCCUCUUCGCUAUGGCCACCGAAAAAAUUCGGCGUCUUUAAUUAAAUAUAGAGUAUUCAGUUAGUUUCUUAAUAGCAUAAUCAAGGAUAUGGAUAAGCCGCACGGCUUAUUAGUAUCGGUUAGCUCCAAGUGUUACCACUCUUCCACACCCGACCUAUCAACGUU
#=GR NC_006138.1/1458421-1458882 CODON           ................................................................................................................................................................................................................................................................PTS...........................................................................................................................GUA.......................................................PTS..........................................................................
#=GR NC_006138.1/1458421-1458882 SS_TT           .....................................................................................................................................................................................................................................................................................................................................................................................................................................................................................................................................
NC_006138.1/827337-826876                        GUAGGUUUGUAGGAAUUGCUUUUGGGGAAGGAAAAAGAAAAGGGAAUAUCGAAUAAAUUUGCGGGAGGUGCUUUUGGGGAAGGUCUUAGUAGGUGGAAGGGAUGUCGCGUCUCCAUGCCGUCC.....................................................UGGCA.CCGACGCAUACC.GCCCAUCCAUGGGCAUAAAAAAAGCCCCAAGUCGAAAUUAAUCAACUUGGGGCUUUAUAUAAAAAAUUCGGCGGCGACCUACUCUCCCACACAGUCUCCCAUGCAGUACCAUCGGCGCUGAAGAGCUUAACUUCCGUGUUCGGAAUGGGAACGGGUGGAGCCUCUUCGCUAUGGCCACCGAAAAAAUUCGGCGUUCUUAAUUAAAUAUAGAGUAUUCAGUUAGUUUCUUAAUAGCAUAAUCAAGGAUAUGGAUAAGCCGCACGGCUUAUUAGUAUCGGUUAGCUCCAAGUGUUACCACUCUUCCACACCCGACCUAUCAACG
#=GR NC_006138.1/827337-826876 CODON             ..................................................................................................................................................................................................................................................................PTS...........................................................................................................................GUA.......................................................PTS........................................................................
#=GR NC_006138.1/827337-826876 SS_TT             ..........................................................................................................................................................................................................................<<<<<<<<<<<<......>>>>>>>>>>>>.............................................................................................................................................................................................................................................................................
NC_006138.1/1424202-1423740                      CAGCUUUUCGUCUCAUCAACGCACCUAUACUUCAGAUUUCAGCUCAAAAUCAUCCAAUUAGAGAAUGAGAUGAGAAUUGGGCUGGCGAGGGGAACGUCCUAGCAUCACUGCUCCUUGGCAUCUC....................................................UGCCA.UCGCAGUAUACA.ACCCAUCCAUGGGUAUAAAAAAAGGGCCAACCAUCAGACGAUGGGGCCCCUCUUUCUUUCAGCAAAGAGCUGGUUUACAGUAGAGCUCUGCGGGCAGAGCUCAAAACAUGCUGCUACUCCUCCCCCUUCCAGGUAUUACAGGAGAGCUGGGCAUGAAUUUCAGGGAACUUACCGGCAUCAAAUUCCGGUAGCUUACCCGCCUUCAUCUGCCUUUCAUAAUCCCUAAUCACCGUCACGGCCACACCCGAGAGCAUAAAAAUAGCAAUGAUGUUCACCAGGGCCAUCAGGCCCAUGGAAAUAUCGGUAAGACUCCACACUGCCU
#=GR NC_006138.1/1424202-1423740 CODON           ....................................................................................................................................................................................................................................................................................................................PTS..............................................................................................................................................................................................................
#=GR NC_006138.1/1424202-1423740 SS_TT           ..........................................................................................................................................................................................................................<<<<<<<<<<<......>>>>>>>>>.................................................................................................................................................................................................................................................................................
NC_006138.1/2324676-2325138                      GCCUUUUCUCUUCAAUGCCCUAGCAUCUACCCUCACCUUCAUAAAUUGCUGUCUAAGCACAUCUCCUACUCUUUGUUAGAUACCACAUAGUGGUACUCUGGAAAACGCCGCUCCUUGGCAUCCC....................................................UGCCA.CCGCAGCAUACC.UCCCAUCCAUGGGCAUAAAAACAUAAAGAAAAAAGGUGGUUGCCAUGUCCUAACAACUGCUGUACAAAUUGUUUUAGCUGUUAAGAUUGUGCUCUUAGAGGGGGGGGCGACUCUUCCCUCGCCCAACGGACCGACACCUUCAACAUCGAUGGACGAAAAGUUAAGGUAAGCUAUCGCCAGACAGGCAGCACAAUCAAAACCAAAGGUUUCAUUAAGGGUGGUGCCCCCUGCAAGCAACUCAACGUCGACAUCUUCUUGGACAACAGCAAAAAGGAAGACACUGCCCACACCGAGACAACGAUCCGCCACUACAAACCCAAAG
#=GR NC_006138.1/2324676-2325138 CODON           ...........................................................................PTS.......................................................................................................................................................................................................................................................................................................................................................................................................................................GUA.............
#=GR NC_006138.1/2324676-2325138 SS_TT           .....................................................................................................................................................................................................................................................................................................................................................................................................................................................................................................................................
NC_006138.1/1445332-1445794                      UAUAGGGGCAGGCUUAGAUGGGGGUGUUUUUGUUUGUGAGAAGAGAAAUUCUAGUCAUAGCUAUUUGGGAUAGGCUGUUGUCGAAAUGGAGUAUAGUGGAGGGAUCGCCGCUCUUUGGCAUCCC....................................................UGCCA.CCGCGGCAUACC.GCCCAUCCAUGGGCAUAAAACACAAAAAGCCCCAAACUAAAUUAAUAGUUUGGGGCUUUGUAUAUAAAAUUCGGCGGCGACCUACUCUCCCACACAGUCUCCCAUGCAGUACCAUCGGCGCUGAAGAGUAGGUAAGCGAGUGAAACGAGACUCCGUCAUUCGUGUUCGGAAUGGGAACGGAUAAAGUCUCUUCUUUAGGUUUAUGCUGCUCUUUCUAAUAUCCGCCGUUUCACUGCUCGCCAUCUAACAUCUCGUACCCGCCAUUCCGCUCCGCUUCACUGCUGUUCUUUCUCCGUGUCCUCGGUAGUAGUGGUAAAUGCUU
#=GR NC_006138.1/1445332-1445794 CODON           ........................................................................................................................................................................................................................................................................................................................................................................................................................................PTS..........................................................................................
#=GR NC_006138.1/1445332-1445794 SS_TT           ...............................................................................................................................................................................................................................<<<<<<<<<<<......>>>>>>>>>>>..........................................................................................................................................................................................................................................................................
NC_006138.1/1446311-1446773                      GUGGUAAAUGCUUUUUUACUGUUGAGAACAAUAAGAAGAAAAGGGAAUGUCGGAUAAGUUUUCGGGAGUUACUGCUGGGGGAGUUGUAACAUGAGGAUAGGGCAUCGCCGCUCUUUGGCAUCCC....................................................UGCCA.CCGCGGCAUACC.GCCCAUCCAUGGGCAUAAAACACAAAAAGCCCCAAACUAAAUUAAUAGUUUGGGGCUUUGUAUAUAAAAUUCGGCGGCGACCUACUCUCCCACACAGUCUCCCAUGCAGUACCAUCGGCGCUGAAGAGCUUAACUUCCGUGUUCGGAAUGGGAACGGGUGGGGCCUCUUCGCUAUGGCCACCGAAAAAAAUUUGCUGACAUUAAAUACCCCAUCGCCGCUAAAAAAGCUAGGGGAAAGUUUAUUAUCUGUCAAUAAGUUCAGUAUUUUCCUCUUUCACCACCGUCAUCCUCUGCCAUGCCCCCCUGUAAUAUCGCCAUAGGG
#=GR NC_006138.1/1446311-1446773 CODON           .....................................................................................................................................................................................................................................................................PTS...........................................................................................................................GUA...............................................PTS.............................................................................
#=GR NC_006138.1/1446311-1446773 SS_TT           ...............................................................................................................................................................................................................................<<<<<<<<<<<......>>>>>>>>>>>..........................................................................................................................................................................................................................................................................
NC_006138.1/1445782-1446244                      GUGGUAAAUGCUUUUUUACUGUUGAGAACAAUAAGAAGAAAAGGGAAUGUCGGAUAAGUUUUCGGGAGUUACUGCUGGGGGAGUUGUAACAUGAGGAUAGGGCAUCGCCGCUCUUUGGCAUCCC....................................................UGCCA.CCGCGGCAUACC.GCCCAUCCAUGGGCAUAAAACACAAAAAGCCCCAAACUAAAUUAAUAGUUUGGGGCUUUGUAUAUAAAAUUCGGCGGCGACCUACUCUUCGACACCCCCCAUGCAGUACCAUCGGCGCUACGAUAAGCGACCAAAGGGAGAUCUUCGUCAAAGCGAACGUAGUGAGACUUCGAGAAAAGCGUUAGAUAGCGACCAUAGGGAGACCUUCGUCAAAGCGAGCGCAACGAGACUCCAUCAUUCGUGUUCGGAAUGGGAACGGAUAAAGUCUCUUCUUUAGGUUUAUGCUGCUCUUUCUAAUAUCCGCCGUUUCACUGCUCGCCAU
#=GR NC_006138.1/1445782-1446244 CODON           .......................................................................................................................................................................................................................................................................................................................................................GUA...........................................................................................................................................................................
#=GR NC_006138.1/1445782-1446244 SS_TT           ...............................................................................................................................................................................................................................<<<<<<<<<<<......>>>>>>>>>>>..........................................................................................................................................................................................................................................................................
NC_006138.1/2161015-2160563                      GCAGGUGCUUAGAACGCCUCUCCACCUUGACGAGGGGGAGAAUGAGAGGGGGUGCGCUUAUUUAGGGGAGGUUGGGUGGAGGUGUGCUUGUUUGGGAAAGGACAUCGCCGCUCUUUGGCAUCCC....................................................UACCA.CCGCGGCAUACA......AUCU.....AUAAAAAGAGUAGCACUGUACAGAUAAUUAAAUUAGCGGGUAGGGAAAAUUAAGAUCACAGCUCUCUGCCAUCCAUGGCAUCGCUUGCGUCCCCUCAUCCCUGAGGGCAAAAAAAAACCAAGCUGAAAUUAAUCAACUUGGGGCUUUGGAUAUAAUUCGGCGGCGACCUACUCUUCGCCCCCCCCAUGCAGUACCAUCGGCGUAAAAAGGUAAGCGACCAACGGGAGACUCCGUCAAAGCGACCAAAGGGAGACUUCGUCAAAGCAAGUGCAACGAGACUCCGUCAAAGCGACCAAAGGUAGACUCCA
#=GR NC_006138.1/2161015-2160563 CODON           .....................................................................................................................................................................................................................................................................................................................................................................................................................................................................................................................................
#=GR NC_006138.1/2161015-2160563 SS_TT           .....................................................................................................................................................................................................................................................................................................................................................................................................................................................................................................................................
NC_006138.1/812420-811968                        UUUAGGAAAUCGAGAAUGUGCUAGAGCUGACAGGUGCUUAGAACGCCUCUCCACCUUGACGAGGGGGAGGAAUGAGAGGGGGUGUGCUUGUUUGGGAAAGGACAUCGCCGCUCUUUGGCAUCCC....................................................UGCCA.CCGCGGCAUACA......AUCU.....AUAAAAUAGGAGUACUGUACAGAUAAUCAAACUAGCGGGUAGGGAAAAUUAAGAUCACAGCUCUCUGCCAUCCAUGGCAUCGCUUGCGUACCCUCAUCCCUGAGGGCAAAAAAAAGCCCCAAGUCGAAAUUAAUCAACUUGGGGCUUUGGAUAUAAUUCGGCGGCGACCUACUCUCCCACACAGUCUCCCAUGCAGUACCAUCGGUGCUGAGAUAGGCGAACAUGGUGAGACUUCGAGAAGAGUUAGAUAGCGACCGUAGGGAGACCUUCGUCAAAGCGAGUGCAACGAGACUCCAGGUAAGCGUAGA
#=GR NC_006138.1/812420-811968 CODON             ...........................................................................................................................................................................................................................................PTS...................................................................................................................................................................................................................................................GUA.................................
#=GR NC_006138.1/812420-811968 SS_TT             ....................................................................................................................................................................................................................................................................................................................................<<<<<<<<<<<<......>>>>>>>>>>>>...................................................................................................................................................................
NC_006138.1/2159988-2159536                      AAUGGUAAAUGCUUUUCUGCUGUUGGGAAAGGAAGAAGAAAAGGGAAAGUUUGGUAGGUUUGCGGGAGGUGCUUUUGGGGAAAGUCUUGGUGGGGAAAAGGGUGUCGCCGCUCUUUGGCAUCCC....................................................UGCCA.CCGCGGCAUACA......AUCU.....AUAAAAAUAGGAGUACUGUACAGAUAAUUAAAUUAGCGGGUAGGGAAAAUUAAGAUCACAGCUCUCUGCCAUCCAUGGCAUCGCUUGCGUACCCUCAUCCCUGAGGGCAAAAAAAAGCCCAAACUAAAUUAAUAGCUUGGGCUUUAUAUAUAAAAUUCGGCGGCGACCUACUCUCCCACACAGUCUCCCAUGCAGUACCAUCGGCGCUGAAGAGCUUAACUUCCGUGUUCGGAAUGGGAACGGGUGGAGCCUCUUCGCUAUGGCCACCGAAAAAAUUCGGCGUUCUUAAUUAAAUAUAGAGUAUUCAG
#=GR NC_006138.1/2159988-2159536 CODON           .........................................................................................................................................................................................................................................................................................................................................................................PTS...........................................................................................................................GUA...........................
#=GR NC_006138.1/2159988-2159536 SS_TT           .....................................................................................................................................................................................................................................................................................................................................<<<<<<<<<<......>>>>>>>>>>......................................................................................................................................................................
NC_006138.1/1457972-1458424                      CUGUGGUAAAUGUUUUUGCUGUUGGGAAAGGAAGAAGAAAAGGGAAAGUUUAGUAGAUUUGCGGGAGGUGCUUUUAGGGAAGGUCUUGGUAGGUGGAAGGGGUGUCGCCGCUCCUUGGCAUCCC....................................................UGCCA.CCGCGGCAUACA......AACU.....AUAAAAAUAGGAGUACUGUACAGAUAAUUAAAUUAGCGGGUAGGGAAAAUUAAGAUCACAGCUCUCUGCCAUCCAUGGCAUCGCUUGCGUACCCUCAUCCCUGAGGGCAAAAAAAAGCCCCAAACUAAAUUAAUAGUUUGGGGCUUUGGAUAAAAUUCGGCGGCGACCUACUCUUCGACACCCCCCAUGCAGUACCAUCGGCGUAAAAAGGUAAGCGACCGGAGGGAGACUCCGUCAAAGCGAGUGCAACGAGACUCCAGGUAAGCGUAGACUCCUGUUUCGCAUCGUGUUCGGAAUGGGAACGGGUA
#=GR NC_006138.1/1457972-1458424 CODON           .........AUG.......................................................................................................................................................................................................................................................STP...............................................................................................................................................................................................................................................................
#=GR NC_006138.1/1457972-1458424 SS_TT           .....................................................................................................................................................................................................................................................................................................................................<<<<<<<<<<<......>>>>>>>>>>>....................................................................................................................................................................
NC_006138.1/2050051-2049588                      UGUGGUCUCUGUGGUAAAUGCUUUUGCUGUUCAGCCGUUUCUGACAGCUGUUAUUCUUUCACAGCUUUCUGGACUAACAUGGGUGUUUGCUAAAGGACAGGGCAUUGCCGCUCCUUGCCAUCCC....................................................UGGCA.CCGCGUCAUACAAACCCAUCCCUGGGUAUAAAAAAAAGGCCUGACAUAAUCUGCCAGGCCCUUAAACGAUCAACUGCCCCUAAUUAACGAUAGUAGAGACUUGAGCUUCCCAUAGUGAGAAGAGACUUAUGCAAGUUUCGGCGAAACUCUCUUCUGUCCCAGAUACCCUGGAUAUGUCCGCGGCGCAGGGCAUUGCGAGCUGAGUGGUAAUCAGGUGGUAUAUCGAUACCAGUGGUCUCUCGAAUAACGCGAGGACCGGCAAAGCCCACUCGACUGGAGCGAAUGGCAAAUUGGUAGGGAGAACAUCCCAGAAAAGAUGCCACAGGCCCUGCAUA
#=GR NC_006138.1/2050051-2049588 CODON           .........................................................................................................................................................................................................................................................................PTS.........................................................................................................................................................................................................................................................
#=GR NC_006138.1/2050051-2049588 SS_TT           .........................<<<<<<<<<......>>>>>>>>.....................................................................................................................................................................................................................................................................................................................................................................................................................................................................................
NC_006138.1/2736041-2735579                      CUGUGGAGUAGGUAGGCGGGAUUUGCCAGAAAACGGAUAUCGGAGUAAAGUCCUAUCUCUGCCAUUGUGGCUGAUCAUGCAUGGUAACAGCCGCUCCCUGGGCAUCGUCGCUCCCUGGCAUCCC....................................................UGCCA.CCGCGACAUACA.AUCCGUCCCUGGAUAUAAAAAAAGCCCUCUCCGGUAUGACCGAAGAGGGCUUUUAACGUUUUUUUGCUCUAUCCAAUGAUGAGAGCAAGUUCUACCGGUCCAAGCAGUACGACAUUGCAUAUCAAAACGGUGAGAGUGAUUUGGGAAAGGGCACGAAAUUUUUGGGAAAGUAUCGCUUUCAUAAGAGUGUCUCUUUUUAGGUAUUUUUUUUAAAAACUCAGUGUUAUGUUUUAUGGUCAUUUCUUUAUGAUAAUUACUGUAUACAGUGCCUUUUUUGGAAAAUAAAUCACAAAAAACCAGACGAUAUGUUCGGUUUAACUGA
#=GR NC_006138.1/2736041-2735579 CODON           ........STP.....................................................................................................................................................................................................................................................................................................................................................................................................................................GUA.................................................................AUG..............
#=GR NC_006138.1/2736041-2735579 SS_TT           ..........................................................................................................................................................................................................................<<<<<<<<<<<.....>>>>>>>>>>>................................................................................................................................................................................................................................................................................
NC_006139.1/37132-36670                          AGGGAGAAAAAAAGAGUCUCAAGGAUUCAUUCGUGUCCAUUGACAGUUGCCACCCUCCCGGCCGCAACCAUUUCACCAUAUUGGGUUGCGCACUGUCAUGGGCAUAGCCGCUCCCUGGCAUCCC....................................................UGUCA.CCGCGCCAUACC.GUCCAUCCCUGGACAUAAAAAACCUGUUAAAAAUGCCCUCUUUCAAGUGCUGAAUGUUGUCCUGCAAGCCCAUGCCCUGCAUCCCGACCUGUUUCACUGGCCGUUCCGAAACGGAGCGAAGAAGGUGCUGAUAUUUCAUGAUAAAUUCUUCUUGCCUUAUGCUCUUACUGGUGCUUUAGUGUUGUGGAUGAUAGAGGAUUGUAUCGAGUGAUUCUCAUAUGGCGCUCCUCUCUGUACAACAAGAGCCGUAAAUUGAUUUAUGAAGAUUCGAGGAAUUUGGAUCAUGUAGUAAUACCCAGUUAAAAACCUGUACCAUGGAUAA
#=GR NC_006139.1/37132-36670 CODON               .................................................................................................AUG...............................................................................................................................................................................................................................................................................................................STP...............................................................................................................
#=GR NC_006139.1/37132-36670 SS_TT               .....................................................................................................................................................................................................................................................................................................................................................................................................................................................................................................................................
NC_006138.1/2392478-2392940                      UAAAGGUUUCUCAGGUUGACCCCUUAAGCUCUCCACUCUCCUGCGAAAGCCGUUAAGUCUUCUUUUAUUCUUAGCUAGAUACUACAGGGUAGCACCUCUGGAGAAAGUUGCUCCUUGGUAUCUC....................................................UGCCA.CUGCGGCAUACC.UCCCUUCCAUGGGAAUAAAAACAUAAAGAAAAAAAGGUAGUUGCCAGCAACUGGGCCCGUGGUGUACAAGUUUAUUCUAGUUGUUAAUGGUGUCGUUAGAAAGGGGCAUUGUUUGAUCAGGAAAGGGGCUCGGAGCUGAAUCCUCCCCUGACUCCACUAGGGGGAGGAAGAAAUAAGAAUUAUUAAAUAUAAUAUUGAAAUAAAAUAGUAAUGCUCAAAAUUCUCAAAAAUAAUACUCCUUUUUUAGACAAGGAACAGUAUGCCCAAUAUAUUCACCUUUGCAACCAGUGAGCUCUCCACCUCCGCCUUCUACGCCUGGCUU
#=GR NC_006138.1/2392478-2392940 CODON           ......................................................................................................................................................................................................................................................................................................................................................................................................................................................................AUG............................................................
#=GR NC_006138.1/2392478-2392940 SS_TT           .....................................................................................................................................................................................................................................................................................................................................................................................................................................................................................................................................
NC_006138.1/1448311-1448770                      CACUGCCGCCAUUUCGCUAUGCUUCAUUGCUGCUCUUUUUUUGUCCUCCCAGGGUAUUGCGUCUCCAUGCCAUCCCUGGCACCGACGCGGCUCAUCCAUGGGCAUUGCUGCUCCUUGGC.UGA......................................................GCCA.UCGCAGCAUACC.UCCCAUCCCUGGGCAUAUAAUCCAAAAAAUGUUUAGACGAAGAAAAGCACCUAGCGCUGAGCUAUUAGAGACGAAUUGUUGGGGGAAGGAUGGAAUUGCUGAAAAAAAGGUGCUUGAUUUUUUUGGGGCAAGGAGAUAUCUACACUCUUACAAAAACUCGGAUGAACAUAGCAGGAGAGAUUUUUCCCAUGGCAGUACGGAUGGGGAAGGCACCGAAGAAGUAAAUCUUUCAGGUCAAAGGACUGCUAUGGGACGAGCCUCUGGAGAGUCUCAUUAUGGGCACCGAAGGAGCAAGCCAGCGUGUAGCUGGUGAACCUCUCAG
#=GR NC_006138.1/1448311-1448770 CODON           ........................................AUG..............................................................................................................................................................................................................................................................................................................................................................................................................................................................................STP.........
#=GR NC_006138.1/1448311-1448770 SS_TT           .....................................................................................................................................................................................................................................................................................................................................................................................................................................................................................................................................
NZ_AAQH01000028.1/29728-29267                    CGCCAAAACUGAUCAAGCUGUUUGAAUGGAUCGCAAAGCGAUUGCUAAAGAAUUUGAAAGAGAAAAUUGUCCAACCGAUUUUGUGUAGGUUGUAGUAACCGGUGACGUCGUUCCUUGGCAUCCA....................................................UGCCA.CCACGACAUACC.GUACAUCC.UGUACAUACCAGUUUGCUUGACGACAUUAGAGCUGUGGAACCACCUGAACCCAUUCCGAACUCAGAAGUGAAACGCAGCAUCGCCGAUGGUAGUGUGGGGCUUCCCCAUGUGAGAGUAGGUCAUCGUCAAGCUCUUAUUCAAAAAGCCCGAUAGGUAAUACUAUCGGGCUUUUUUCAUGCGCGCUUGCCGAAAGCUGGCCCCGCGAGCGAGGCGAGUGUAUUGGGUCUGACCUACCUGCUUCGCAGGAAAAGGUCAUGGUAGAGUUAGCUUCGCUGAUCAAGCUUCUAUUCAAAGCCCCAGUAGCAAAUGUUA
#=GR NZ_AAQH01000028.1/29728-29267 CODON         P.........................................................................................................................................................................................................................AUG..................................................................................................................STP...................................................................................................................................................................................
#=GR NZ_AAQH01000028.1/29728-29267 SS_TT         .............................................................................................................................................................................................................................................................................................................................................................<<<<<<<<<......>>>>>>>>>................................................................................................................................................
NZ_AAQH01000004.1/3924-4385                      UGUUUGAAUGGAUCGCAAAGCGAUUGCUAAAGAAUUUGAAAACGCUGAAAAGCAAAGUAGAGAAAAUUGUCCAACCGAUUUUGUGUAGGUUGUAGUAACCGGUAACGUCGUUCCUUGGCAUCCA....................................................UGCCA.CCACGACAUACC.GUACAUCC.UGUACAUACCAGUUUGCUUGACGACAUUAGAGCUGUGGAACCACCUGAACCCAUUCCGAACUCAGAAGUGAAACGCAGCAUCGCCGAUGGUAGUGUGGGGCUUCCCCAUGUGAGAGUAGGUCAUCGUCAAGCUCUUAUUCAAAAAGCCCGAUAGGUAACCCUAUCGGGCUUUUUUCAUGCGCGCUUGCCGAAAGCUGGCCCCGCGAGCGAAGCGAGUGUAUUGGGUCUGACCUACCUGCUUCGCAGGAAAAGGUCAUGGUAGAGUUAGCUUCGCUGAUCAAGCUUCUAACAGUAAAAUCCCCAAUCGUUAGUU
#=GR NZ_AAQH01000004.1/3924-4385 CODON           .......AUG...........................................................................STP..................................................................................................................................AUG..................................................................................................................STP...................................................................................................................................................................................
#=GR NZ_AAQH01000004.1/3924-4385 SS_TT           .............................................................................................................................................................................................................................................................................................................................................................<<<<<<<<<<....>>>>>>>>>>................................................................................................................................................
NZ_AAQH01000014.1/77717-77256                    UGUUUGAAUGGAUCGCAAAGCGAUUGCUAAAGAAUUUGAAAACGCUGAAAAGCAAAGUAGAGAAAAUUGUCCAACCGAUUUUGUGUAGGUUGUAGUAACCGGUAACGUCGUUCCUUGGCAUCCA....................................................UGCCA.CCACGACAUACC.GUACAUCC.UGUACAUACCAGUUUGCUUGACGACAUUAGAGCUGUGGAACCACCUGAACCCAUUCCGAACUCAGAAGUGAAACGCAGCAUCGCCGAUGGUAGUGUGGGGCUUCCCCAUGUGAGAGUAGGUCAUCGUCAAGCUUCUAACAGUAAAAUCCCCAAUCGUUAGUUCGAUUGGGGAUUUUUUUUGCUUUAAAUUUAAUGACACAUAGUUUGGUUGCCAAAAGUCCAUUCCGAUUGGGGAUUAUAGUGUUUGAAUACGCUGAUUCUCUCUUCCGUCCUGUCACAUGUGACAAGCCCUGUUCCGCAGGAACGGGUUUGG
#=GR NZ_AAQH01000014.1/77717-77256 CODON         .......AUG...........................................................................STP..................................................................................................................................AUG.................................................................................................................STP....................................................................................................................................................................................
#=GR NZ_AAQH01000014.1/77717-77256 SS_TT         ..............................................................................................................................................................................................................................................................................................................................................................<<<<<<<<<<......>>>>>>>>>>.............................................................................................................................................
JCVI_SCAF_1096627235929/257-1                    AGGCAAAUACGGUGAAAUGCGUUUACCCACCCGUUGGCGUUUGGUGUUUUUAUCCACUGGCGAAGUGACGCUCGAAAGCCACCUCGCCAGUAUCGGCAAACGCGUGGUCGUUCCUGCGCAUCCA....................................................UGCGC.CCACGACAUACC.GUUCGUCC.UGAACAUAAAAGCGGGGCAGCAAGUGCGCGUGAUUGAUAUCAGUGCCGAUGCCGGAGCGCAAAUGGGCGUGUUUACCAUUGCCAUGACAUGAACGCCGCCGAUUUAGC.............................................................................................................................................................................................................
#=GR JCVI_SCAF_1096627235929/257-1 CODON         .....................................................................................................................................................................................................................................................................................................STP.............................................................................................................................................................................................................................
#=GR JCVI_SCAF_1096627235929/257-1 SS_TT         .....................................................................................................................................................................................................................................................................................................................................................................................................................................................................................................................................
NC_009832.1/1300662-1300201                      AUACCUUCUCAGAACAUGAGAUCGACAUGGAUGAAACCCUGAAAGUGCUGAAAAGCCUGUAAUCACAACCACCGCCAGCCGCAUAUACCCUAUGAAUUUCGAGUUGGCCGCUCUGGCGCGUCCA....................................................UGCGC.UCGCGGCAUUU..GUACAUCCCUGUACAGCACAGCUAGGCGACCAGCUAGCUCAUCCCCAGGCGCUUACUUCAGUAAGUAACUGGGGGGAGAUAGUGCAGGUAACAACGCUGCAGCUUGAAAGGCGACGGGUAUAAAACAUUCUAAGCAAUUUGAUACCACCUGUGUUAGCGUGGGUUUUCACCUGACACAGGCCAUUUUAUUAUGUCUGAUACCAGCAGUGUUAAAGGCUUUAUCAACCGCUCCACCAAAAUCGCCUGCCCCAAAUGCGCCUACGUCACCACUCAAAAAUGCUCGAUGCUGCGGCAAAAUGUCAUGCUUAUCUGCCCAAACUGC
#=GR NC_009832.1/1300662-1300201 CODON           ...........................................................STP.......................................................................................................................................................................................................................................................................................................................................................................................................................................................................
#=GR NC_009832.1/1300662-1300201 SS_TT           .....................................................................................................................................................................................................................................................................................................................................................................................................................................................................................................................................
NC_009832.1/3202254-3202715                      CCAUUGGCCGGGCUACGUUUUAGUAAUGCAGCUUGCGUGCCAGAUCUGUCAUUUUACAUACCCCAAUUUAUAGUUAUGUAAUUUAUACCCUAUGAAUUUCAAGUUGGCCGCUCUAGCGCGUCCA....................................................UGCGC.UCGCGGCAUUU..GUACAUCCCUGUACAGCACGGCUAGGCGCCCAGCUUGCUCAUCCCCAGGCGCUUACAAAAGUUAAGUAACUGGGGUGACAAAUCUGCCGGGAGCAGAUUUGAACGCUGCCAGCAGCGGCCCCAAAGGGGUGUGGCCCAUGGACGGGCCACAUAACUGAGUGCAGGUAACAACGUUGCAACUUGAAAGGCGACGGGUAUUUGCACGAUCGCAAGGCAGUAACUGCACUGACUGUGUGCAUAUACCCCUUAGGGAGUAUCCGCCACUGGCGGUAGAAUAUCCGCCACCGCCAGCAUGGCAUUGGCAAUAUCAAUCAGCCGCUGG
#=GR NC_009832.1/3202254-3202715 CODON           .........................................................................................................................................................................................................................................................................................................................................................................................................................................................PTS.........................................................................
#=GR NC_009832.1/3202254-3202715 SS_TT           .............................................................................................................<<<<<<<<<<..........................................................>>>>.>>>>>>>........................................................................................................................................................................................................................................................................................................................................
NC_009832.1/2918965-2919426                      AAUCACGAAAAUCACCAGAACCAACAAAAAAAUCAGCAAAUAUUUCACAUUCUUUCCCGCAAUGCCGAGUUAAUCGGAUGAAUUCUACCCUAUAGCUUUCAAGUUGGCCGCUCUAGCGCGUCCA....................................................UGCGC.UCGCGGCAUUU..GUACAUCCCUGUACAGCACAGCUAGGCGGCCAGCUCGCUCAUCCCCAAGCGCUUACUCAAGUAAGUAACUGGGGUGAGCGAGUGCAGAUAACAACGCUGCGACUUGAAAGAUGACGGGUAUAUGCCAAUACGUGGCUUCCCUAACCUUUAAGUUAGCAUUUCCCAUCGUGGCAGGGAAACCCUGCGGCACGAUAAAACCACAUAUCUGCUGGCAUAUUCGACAGUAAACGACGCUCCCGAACAAAUUAAUGAGAAAGCUUCUCAAAAUAAUAGAUUAAUAGGGAUGUGGGGGCAUUAAUAAGAAUUACAAUGACGGGAAAUG
#=GR NC_009832.1/2918965-2919426 CODON           .............................................GUA.....................................................................................................................................................................................................................................................................................................................................................................................................................................................................................
#=GR NC_009832.1/2918965-2919426 SS_TT           .............................................................................................................<<<<<<<<<<..........................................................>>>>.>>>>>>>........................................................................................................................................................................................................................................................................................................................................
NC_009831.1/711834-712294                        ACGAUAUCCAUAUCUAACAGCCAGCUCGGCAUCCAUGCCUCUUGUUCAUAUACUCAGAAACCUAAGGUUUCUAUUCACCGUGUCGCAGACGUGUUUGCACAUCCAGAUCGUUUAUUGGCAUCC.....................................................UGCCA.CCACGACAUUU..AUGCAUCUCUGCAUGGCACAAGCCGCAGGCUAUAGGUAGUCAUGAAGGCGAGACUUUCAAUUAUCCCUACCAAUCAGCCACUAAUGACAACUAUCAACCAUAACUAUUUACUACAAAAAAUGGCAGAACCUUACUCUUGCUUUCAUUUUGUACACUUUUCGUUGUACUCUGAGAUGCAAUCAACAAAUUCCGGGCAUUAGAUCACGGAAUGAAUAUAACAAUAAUGAUAAAGCGUCGACGAGGUUUGAAUGGAAGGAAUUACUGAAUUUGUAAGUAUGAUCAAUGGCUUCGUUUGGGGUACCCCCAUGCUGGUCAUGAUCUU
#=GR NC_009831.1/711834-712294 CODON             ...........................................................................................................................................................................................................................................................................................................................................................................................................................................................AUG.......................................................................
#=GR NC_009831.1/711834-712294 SS_TT             .....................................................................................................................................................................................................................................................................................................................................................................................................................................................................................................................................
NC_009831.1/3777095-3777555                      CCGAACUGGCAGUUAAACAAGGAUGUUGAUUGAAAUCGCAGAGUGCCCAGGGAUGACUCUUUUUGAAAUCAAGAACCAACGCUCUGAGAGGUUACUUACACAUAAGGUCGUUCAUCGGCAUCC.....................................................UGCCU.UCACGACAUUU..GUGCAUCCCUGCACGGCACACGCUGCAAGCGAUAGAUAACAAUGAAGGUACGACCUUCAGCGUACUCCGCAAUACCCAACACACCAAGAGUAACCAAAAAAAUGCCCCCCUUCAUUCCAAGGGCCGAUAACUUGGUAGACAGAAACACCACAGAUGCUAAAAUGUCGCCCUAUUUAUUUCAACAACUGGAUAUCGGUAAUGCGCGUUAGCAAGUACCUGCUUUCAACACAAAAAGAGACCCCUGCAGAUGCAGAGGUGAUCAGUCAUCAAUUAAUGUUACGUGCCGGCAUGAUCCGUCGUAACGCUUCAGGCCUUUACAGCU
#=GR NC_009831.1/3777095-3777555 CODON           ............................................................................................................................................................................................................................................................................................................................................................AUG......................................................................................................................................................................
#=GR NC_009831.1/3777095-3777555 SS_TT           .....................................................................................................................................................................................................................................................................................................................................................................................................................................................................................................................................
NC_009831.1/2552730-2553189                      AAACAUUCAAGUGUAAACGCGGCUGUGACCGUCCGUGACAGGGAUGUCACGGCCGAAGCUAUAGGGACCCUUUCCGUUAAUAGGGAGGUUUACAUUUGCACAUUAGGUCGUUCUUAGGCAUCC.....................................................UGCCU.UCACGACAUUC..GUAUGUCC.UAUACAGCACCUGCUGCAAGCAAUUGGUACAAGUAGGGCUAUGGUUUCCCACGAGUAAAUCCAAGACCAAACCAGGUUAAUGAAUCUAACCUAAAAAGAUAUUUGAAACUUGUGAUCCGACAAGUAGACAAGUUUUUGUCCAAAUGUGACUUACAAAAUGAUCAAACUUUGAUUGUCUUAAGACACAUUUCCUCUAGCUCAGUAACCCGAUCAGACAGAAUUAGGACGUAUUACUCGGUUCUGACGUCCUCCUCCUUAUCUAACUUUCUGUUUUAUUGAUACUUCCUUCAGCUUCUCACACCGACUAGGUGAU
#=GR NC_009831.1/2552730-2553189 CODON           .....................................................................................................................................................................................................................................................................................................................................................................................................................................................................................................................................
#=GR NC_009831.1/2552730-2553189 SS_TT           ..................................................................................................................................................................................................................<<<<<<<<<................>>>>>>>>..................................................................................................................................................................................................................................................................................
NC_009092.1/1060577-1061038                      CGGAUAUACGUACGCAGUAUUACUUUCUGUUACUCACAAAAUGUUUGAUCUAUCCGAGGUGUCCAUAUAUGUGCUUGCGGCGAGCCAAAAUAGUGUUUGCACAUACGUCGUUCCUUCACUUCCC....................................................UGUGA.UCACGACAUUC..GUACUUCCAUGUACAGCACCCGCUGGGCAGGCGAUAGAUUGCCAUGAAGGUACGACCUUCAAAUCUCCAGCAAAUACAAAUGUGGCCAAAAUCUCCUUCCCAAUCGGCAACAUUGCAGCCAAGUCGAAGAGACGUUGGAUACCGAGUGUAGAUGCAUCUGCGGACGGCGAUGAUAAGCGGCAAAUCCCUCGCCGCGUAUUGCGGCAAAAAAAAUCCCCCAGGGUGGUGGGGGAUUUGGGUGCCAUUGAAUCUAGGCAAAGGGAGCGCCUCUAACCUGAUGAGCGUCUUGCCAUCGAGCUAAAGGCCAAGGUUAACCAUUAAU
#=GR NC_009092.1/1060577-1061038 CODON           ................................................................................................................................................................................................................................................................................................................................................................................................................................................................................................................................PTS..
#=GR NC_009092.1/1060577-1061038 SS_TT           .....................................................................................................................................................................................................................................................................................................................................................................................................................................................................................................................................
NC_009092.1/2651692-2651231                      ACCGUAGAGCGGCCAAGGCCAAAAAUGUUCCCUACAUUUUUUGGCAUUCCCUACAUCCAUGUAGGUCAGAAGGCGCACAGCGUGUCACAGGCGUAUCUGCACAUCCGUCGCUCCUUCACAUCCA....................................................UGUGA.UCACGACAUUU..GUACUUCCAUGUACAGCACCCGCCGGAGCAGGCGUUAGAUUGCCAUGAAGGUACAACUCCCAACUCACUUAACAGAUGAACAGUUACAAUUACUUCUCGUAACAAAUGAAGCCAAAUCGAAGAGAUGUUGGAUACCGAGUGUAGAUACGCCGGUGAGCUUCCGAAACAGGGAUGUUUCGGUAGAGCCUAAAGGGAUUUAUUCACGGCGUCUCACAGGCGUAUCUGCACAUAAGCCUGCCGCAGGCAAUUAACAGCAAUGAAGGUACGACCUUCAAAACACCCUAACAAAAGCCAACACCACCAACGGCUAAAAUAAUUAUGC
#=GR NC_009092.1/2651692-2651231 CODON           .....................................................................................................................................................................................................................................................................................................................................................................................................................................................................................................................................
#=GR NC_009092.1/2651692-2651231 SS_TT           .....................................................................................................................................................................................................................................................................................................................................................................................................................................................................................................................................
NC_010506.1/774108-774620                        GUGUGAAUCCAAGUGUGAACUCGGUUUAUACUGUUGAAAUAUAUAGGCUUUAAUUGGCGGGUUAGGAAGUGUUUUACAGUGUCCCUCAGAAGUAUCUGCACAUCAGGUCGCUCUUUGGCAUCUGACCCAUAGGGAUAUGGGAAAUGUCAUGAUUAUGUAGGGAACAUCAUUGAC.CUGCCA.CUGCGACAUUG..GUGCAUCCAUGCACGGCACCUGCUGUAAGCAAUAAACAAGAUUGAAGCUAUGGUUUCCUAGAUACUAUCAAACAUCAAGCCAACCCAAUGAACCCAACCAAAAAGAUACUUGAAACUUGCUAUCGGGCAAGUAGAACAGCUGUGAUUAGACAAAUGUCAAAAGUCUUUGUUUUGACGCAGCGCCUUGGUGGCCCCUUUCUGCUUUUUAGCAUCGACUCGCCUGCGUUGGCUGCCCUUGGUAGGUUUGGUCGCUACCCGUCUUUUCUGUACUAUGGCCACACUGGCGACCAGUUCAAUAAACUGCUCCAAAGCGGUUUGGCGA
#=GR NC_010506.1/774108-774620 CODON             ...............................................................................................................................................................................................................................................................................................................................................................PTS...................................................................................................................................................................
#=GR NC_010506.1/774108-774620 SS_TT             .....................................................................................................................................................................................................................................................................................................................................................................................................................................................................................................................................
NC_009092.1/4020998-4021459                      CUCGAACAACCUCCCUGUUUAAAGGCCAGUUCGGCAUCCAUGCCUCUCGUUCGUAAGCACGAAGCUACGCUUCACUCACCGUGCCAAAAUAGUGUUUGCACAUAAGGUCGUUCUUUCACAUCCA....................................................UGUGA.UCACGACAUUG..GUAUAUCCUUAUACUGCACCCACCGCAGGUGAUAGGUUGCCAUGAAGGUGCGACCUUCAAACAUUUCCCCAACAUCCAUGCGGCUAGAGUCUACUCAGAAAAACCUGUAUUUUUUGCAGACGACAAAAAAAUCAAACUUUUCUAAAUUUUAUCCAUUAAAAUUACCCCACCUUUGCAUCAACAACAAAAAACAGAACCCAUAAUGCAAACCCUAAUUCCAUUUACAGCCGAGCGUUGCCAGGGCUUUGUCGCCAAGCGUGAGGGCGAAACCAAGAUUGGCCAGACAAUUCAUUGUUAUGAGGGCAAAACGCCACUCGGCGAG
#=GR NC_009092.1/4020998-4021459 CODON           .............................................................................................................................................................................................................................................................................................................................................................................................................AUG.....................................................................................................................
#=GR NC_009092.1/4020998-4021459 SS_TT           .....................................................................................................................................................................................................................................................................................................................................................................................................................................................................................................................................
NC_009831.1/5412762-5412249                      UAGACGCGGCUGCGAGCUUCCAAAACAUGGAUGUUUUGGCUGAGCCUACAAGGAAGACUCUUUUGAAAUCAAGAGCCGGCGUCUAGCAGAGGUAUCUGCACUUAAGGUCGUUCAUUCACAUCUGACCUAUAGGGAUAUAGGGAAUGCCGUCAUUAUGUCGGGAAUAUCGUUGGCCAUGUGA.UCACGACAUUC..GCAUAUCCUUAUGCAGCACCGCCGCAGGUUGUUAACCGACAACCCCUAACAGCGUUAGCGUCGUCUUGGCUUCACCAGCCUCGCCCCUAGAGCCUGAAACCUCGAACCUCGAAUCAAUAGCGAAGCGUCGUCUUAGCUUUACCAGCCUCGCUCCUAGCCCCUAAAACCUCGAAUCUUACCUAACUAGGAUUCCACAGCAACUGCCCACAGUCAGUGAGAUCAUACCCACCUAACGUGGCGGCCAGUUGCCGUGUCUGGGUGCUGGCAAGCAUAUCGAACAGGUGCUGCAGCUGGCGGCGGAAGUAGAUCCCCUGUGGCAUGA
#=GR NC_009831.1/5412762-5412249 CODON           ......................................................................................................................................................................................................................................................................................................................................................................................PTS............................................................................................................................................
#=GR NC_009831.1/5412762-5412249 SS_TT           .....................................................................................................................................................................................................................................................................................................................................................................................................................................................................................................................................
NC_010506.1/4595566-4595105                      AAAUAAUCGAGUGUGAACGCGGCUGUGACCUUCGAUAUCAAGGAUGAUGUCGCAGAGCGUAUAGGGACAUAUUUACAGCGUGUCGCAGAAGUGUUUACACAUUCAGGUCGUUCAUUCACAUCCA....................................................UGUGA.UCACGACAUUC..GUAUAUCCAUAUACAGCACCGCCGCAGGCUAUAGAUAACAAUAAAGCUAUGUUUACCUAAAACCAUCAAAUACCAAUUCCGCCCAAUGAACCUAAUUGAAAAAGAUAUUUGAAACUUGCUAUCUGGCAAGUCAGCAAAACCUGCGAAAAAGAAACAAAAAGCGCAAUCCUAAUGACUAGGAUUGCGCUUUCUUAAAAAUAAGAGAUUAGCAGCUUAGCGAUUGAAGCUUAUAAAGCUGGUUCUUCGCUGUAAUCCAAACUGUGGUACUCAAGACAAGCUUUAACUUCGUUGGCUGAGCCUAAGAUCACGGCUACGCGCUGGU
#=GR NC_010506.1/4595566-4595105 CODON           ......................................................................................................................................................................................................................................................................................................................................................................................................................................PTS............................................................................................
#=GR NC_010506.1/4595566-4595105 SS_TT           ...................................................................................................................................................................................................................................................................................................................................................................<<<<<<<<<<<.....>>>>>>>>>>>.......................................................................................................................................
NC_010506.1/4380215-4379754                      UGACAUCCUGUCACCACGGCAUUUGUGAAUCCAUUCACAUCAGAUGCCACCGUCGAGCUUAUAGGGACAUAUUUACAGCGUGUCGCAGAAGUGUUUACACAUUAAGGUCGUUCACUCACAUCCG....................................................UGUGA.UCACGACAUUC..GUAUAUCCAUAUACAGCACCGCCGCAGGCUAUAGAUAACAAUGAAGUUGUGACUCCCAACAAGCUAGUCAAACACAAACCCAGUCCAAUGAACUCAACCAAAAAGAUAUUUGAAACUUGCUAUCAGGCAAGUCAGCAAACUUUUGUCCAAAAAUGAGUUUAACCAUUAGGUCUUAAAUCGAAGAGAUAAACAAUCAGGUGUGAACGCGGCUGUGACCUUCGACAUCAAGGAUGAAACCGCAGAGCGUAUAGGGACAUAUUUACAGCGUGUCGCAGAAGUGUUUGCACUUAAGCCUGCUGCAAGCAAUAAACACCAAUGAAGC
#=GR NC_010506.1/4380215-4379754 CODON           .....................................................................................................................................................................................................................................................................................................................................................................................................................................................................................................................................
#=GR NC_010506.1/4380215-4379754 SS_TT           .....................................................................................................................................................................................................................................................................................................................................................................................................................................................................................................................................
NC_010506.1/5911022-5910561                      CUCUGACCCAUAAGGAUAUGGGAAAUGUCUUUAAAGCGUCAGGAACGCUUAAGACCAUGUAAGUCAGAUAGCUUCACAGCGUCCCGAGAGCUUACCUACACAUGAGGGCGUUCAUUCACAUCCA....................................................UGUGA.UCACGACAUUC..GUAUAUCCAUAUACAGCACCUGCUGCAAGCAAUAAAUAUCAAUGAAGCCAUGGUUCACAACUAUCGACCAAGUAUCAACCAAGUAUCAACCAAGUAUCAAAACCCAAAUGGGAAUGUGAUAAUAAAAACGAUGAUAUAGCUUCAUCGUUGAAGCUACCUCCCCUUGUUAAUCAACAAGUCAUUAAACAGAUUAGUUUCAACCAACUCCCACUCAUCGCACUUGUUAAACGCGGCAUACUCAUCAACCGCUAACCUAAACGCAGCGAUAAACUCCUCAAGCUCAGAACUAGUUGCGCUAGUGCUAAAAGCGCCCUCCUCUAUG
#=GR NC_010506.1/5911022-5910561 CODON           ............................................................................................................................................................................................................................................................................................................................................................PTS......................................................................................................................................................................
#=GR NC_010506.1/5911022-5910561 SS_TT           .....................................................................................................................................................................................................................................................................................................................................................................................................................................................................................................................................
NC_010506.1/5927000-5927461                      AGAGAUAGGGAUAUCGAACUGGCUGUUUAACAUGGACGUUAUUGGCUUUGGUAGAGCUUACAGGGAGCGUACUUGCAGCGUGUCAUAGAAGUAUCGACACAUAAGGGGCGUUCAUUCACAUCCA....................................................UGUGA.UCACGACAUUC..GUAUAUCCAUAUACAGCACCUGCUGCAAGCAAUAAACAUCAAUGAAGCUUUGGUGUUACAUAAACUUCAAAGUAAAAAUAAAAGCCAGAUGAGACCAAAACCUAACCAGAAAAGUUAUUUGCCAAACUUGUUAACCGACAAGUUCAGAUAAACUAGUGUUACAAUCCACCCACCUCAGGCUACACCUGCUAAAAAGCCAAACCUAUGACUGAAACUAGCAAAUUAAAACCAACAACAAACACAGCUGCAAACCCAACAUCUAACUAUAGAAAGAUGACUAAGGCCUUCAUCAUAGGCCUACCUCGAUCUGGUACAACAAGCG
#=GR NC_010506.1/5927000-5927461 CODON           ...........................STP.................................................................................................................................................................................................................................................................................................................................................................................AUG...................................................................................................................
#=GR NC_010506.1/5927000-5927461 SS_TT           .....................................................................................................................................................................................................................................................................................................................................................................................................................................................................................................................................
NC_010506.1/4600200-4600661                      GUAAAGCCCACAGGGCAGAAAAUGUUCCAGACAUUUUUCUGCAUUUCCUACUAUCCGUGUAGGUCAGACGUGCUAGUGGCACCUCGUAGAAGUAUCUGCACAUAAGGUCGUUCUUUCACAUCCA....................................................UGUGA.UCACGACAUUG..GUGCAUCCAUGCACGGCACCUGCGGCAGGCAAUUGAGAUAAUGAAGGUACGACCUUCAAUAACUCAGCCCAAUACCAAAGCAGUCAAAUAAACCAGAUCAGAAAGUGUAAUCAGCCUUCAUUCGAAGGCUAUCUAACUUUGGGGUAGAAGUGAUUUACAAAGCCUUACCUAAUACAGCUAAAUCGAAGAGAAAAAUAACCAAGUGCAGAUGCGGCUGUGACCGUCCGUGACAUGGACGUCACGGCCGAGACUAUAGGGAUAUACUUGUGUCGUGUCACAGAAGUAACUGCACAUUCCCCGCUGGGAAGCGAUAGGUAACAAU
#=GR NC_010506.1/4600200-4600661 CODON           .....................................................................................................................................................................................................................................................................................................................................................................................................................................................................................................................................
#=GR NC_010506.1/4600200-4600661 SS_TT           .....................................................................................................................................................................................................................................................................................................................................................................................................................................................................................................................................
NC_010506.1/3624066-3624527                      GUAAAGCCCACAGGGCAGAAAAUGUUCCAGACAUUUGUCUGCAUUUCCUACUAUCCGUGUAGGUCAGACGUGCUAGUGGCGUCUCGUAGAAGUAUCUAUACAUAAGGUCGUUCUUUCACAUCCA....................................................UGUCA.UCACGACAUUC..GUGCAUCCAUGCACAGCACCUGCUGUAGGCAAUUAGUGCUAAUGAAGGUACGACCUUCAAACACAUCCCCCAAUACCAAUCCAGCCAGAAUUUAACACUAAGCAAAUGUAAUCAAUCUCCAUUCAAAGAUAGUCCACCACGGAGGACACAGAGGAACACGGAGAAGUGCAAAAAAAAUAAAUCUAGCCAGCCAUUAUUAAUCAAUAACAUAGCGGUGUGGAAUUUACGCAACUAACUAUGCCUGUCCUCAUUUAUUUGCAAUGCAAACUAUGGAGAAAAACCGCCUUCAAAUUCUGCCUAAAGACCUAGCAAUGACAAUAAA
#=GR NC_010506.1/3624066-3624527 CODON           .....................................................................................................................................................................................................................................................................................................................................................................................................................................................................................................................................
#=GR NC_010506.1/3624066-3624527 SS_TT           .....................................................................................................................................................................................................................................................................................................................................................................................................................................................................................................................................
NC_009092.1/3688393-3687932                      UGGAUAACUGGGUGUAAACAGGCUUUUGGCCUUCGAAAUCAGGGAUGAUUUCGCAGAGCAUCCAAGGAUGGACUUGCUGCGUGCCAAAAGCGUGUUUGCACAGUAGGUCGUUCAUUCACAUCCA....................................................UGUGA.UCACGACAUUG..GUGCCUCCAUGCACUGCACCUGCCGCAGGCAAUUGAUACACCAUGCUGUCUUGGUUAAAGGAUGGCUUUCAUAUACGAAAUCGGGUAGAUGUUCUAAAAGGAAACUUUAAGAAAGCGUCAUUAGGCUGGCUGCUAACCAGCCUAGGUUAGAGUAACCAGCCUAGGUUAGAGUAACCAGCCUGGGUCAAAGGAACUAGCCUAGUACCUCGGUCAACACCCUCUGCCAAUUCCCGCCCAUUAUUUUAGCGCGAUCGCCGCUGCUGAAUCCGGCGCGGGCCAGAGCGUUGUCGAUACGCUCCAUGCGCUCGAUAUGGUUAAGCGC
#=GR NC_009092.1/3688393-3687932 CODON           ....................................................................................................................................................................................................................................................................................................................................................................................................PTS..............................................................................................................................
#=GR NC_009092.1/3688393-3687932 SS_TT           ...............................................................................................................................................................................................................................................................................................................................................<<<<<<<<.........>>>>>>>>.............................................................................................................................................................
NC_009092.1/1186460-1185999                      UGAAAAACCGGGUGUAAACACGCUUUUGGCCUUCGAAAUCAUGGAUGAUUUCGCAGAGCAUCCAAGGAUGGACUCGCUGCGUGCCAAAAGCGUGUUUGCACAUGAGGUCGUUCAUUCACAUCCC....................................................UGUGA.UCACGACAUUG..GUGCAUCCAUGCACUGCACCUGCCGCAGGCAAUUCAAAUACAGUAAGGCUCAAUGUUAGCACCUGCUAAGGAAUGUCAAUACGGCUACGGCCACCAACAAAGAAACUUCCUAACUUGUUUUCCAACAAGCUAGCUUGCGAUCCGCAACCUCGCCACAACACCACUUUAUUGCUAUAUUAGCGCCCAUUAUCUUAAGACAGGCUGCGCCUUCGCGCGGCCAGAUCCACCUAGACCAUAAAGGGUAUUCAAUGAAAAUUGGUAUUAUCGGCGCCAUGGAGCCAGAAGUCGCUCAUCUUAUCGCGUCUAUGACAGACACUCAGAC
#=GR NC_009092.1/1186460-1185999 CODON           ...........................................................................................................................................................................................................................................................................................................................................................................................................................................................AUG.......................................................................
#=GR NC_009092.1/1186460-1185999 SS_TT           .....................................................................................................................................................................................................................................................................................................................................................................................................................................................................................................................................
NC_009092.1/864653-864192                        UGUUCCCUACAUUUUUUGGCAUUCCCUCCAUCCAUGGAAGUCAGAUGUUUCGGCAGAGCCUACAAGGAAGUAUUCACGGCGUCUCACAGGCGUAUCUGCACAUAAGGUCGCUCAUUCACAUCCA....................................................UGUGA.UUGCGACAUUG..GUGCAUCCAUGCACUGCACCUGCCGCAGGCAAUUCAAAAAAUUGAAGGUCAAGGCUACGACUAGCUAAAUUCAAAUCAAAAUCAGCCAGACUAGACCCCAACCCAAAUCUAGGCGCUUGGACUUGCGCCUUCCUCAUCGUGUUCAAACCCGAUGGCUUCGAUGCCAUCUGGCAUCUCACUCUGACUGAUAUCCACUAUGGUGGAGCGGUUCAUGGUGAUCUUGUAGCGGGCAAACUGGGGGGGCUUGCGGCCCUCUUGCAGGGAGAGCACCAGGUUGAUCUGGUAGCGGCGCUCUACCGAGUCGCUGCUGAUCUUGCCGUCG
#=GR NC_009092.1/864653-864192 CODON             ...............................................................................................................................................................................................................................................................................................................PTS...................................................................................................................................................................................................................
#=GR NC_009092.1/864653-864192 SS_TT             ..................................................................................................................................................................................................................................................................................................................<<<<<........>>>>>.................................................................................................................................................................................................
NC_009831.1/2551276-2550816                      GAAAUUAACCCAGUGUAAUGCGGCUGCGGACGUUGAUGGCAUGGAUGCCAUCGUCGAGCCUCCAUGGAAGGAUUUACGGUGUUUCGCAGGAGUAUCUGCACAUAAGGUCGUUCUUUCACAUCC.....................................................UGUGA.UUACGACAUUG..GUGCAUCCAUGCACAGCACUCACCGCUGGUGAUAGAUAGCAAUGAAGGUAUAACCUUCAAAAAAUUAUCUAAUACCAACUCAGCCCGAAGCUAAAGCGGGGUUUUAGGUUAGCGCAUCAAGCCGAAAAUUUUGCAGGUUAAAUUCGAUGAUUUCACAAUUACCUGGCAGUAACUGACGGUUGGACCAAGCUUGUUCUCCGGCGAAGAAAUUUUGAAUGACUCGUAACCAUUCCCCAUGGCCGAUAACCACCAGGGUUUCUACAUUUAUGUAAGAUAACCCCUUCAAGAAGUGCUGUACCCGACUCAAUACAUCAGUAGCGGA
#=GR NC_009831.1/2551276-2550816 CODON           ..........................................................................................................................................................................................................................................................................................................PTS........................................................................................................................................................................................................................
#=GR NC_009831.1/2551276-2550816 SS_TT           .....................................................................................................................................................................................................................................................................................................................................................................................................................................................................................................................................
NC_009901.1/3591193-3590733                      GCCGAACUGGCAGUUUAACAGGGAAGUUAUUGGAAACCGCAGAGCGUAUAGGGAUACUUUCCGUUAUAAAGAAGUACAGCGUCUCGCAGCAGUGUCUGCACAUAAGGUCGUUCCUUCACAUCCA....................................................UGUGA.UCACGACAUUC..GGACAUCC.UGUCCAGCACCCGCUGCAGGCGAUUGAUAACCAUGAAGCGAAAAUGUAGAACACACUCCCCCGUAGCAACAAGCACAAAGAUAAAUGUAAUAAGCCUUCAUUCGAAGGCUGACUUACUUUGGGGCAAAACUAAGUUACGAGACUCACAGGAAACACCCAUUCCCUAUAGGAGUUGCCGAAGUACGUUGAAGACUCUUUAUAAACAAGAGUACCGUGAUACCCACACGGAUGUGGGUAUAGCUUUCGCGGGGCAGGCCGUUCUUUGGCAUCCAUGCCAUCACGGCAUUUGUGAAUCCAUUCACAUCAGAUGCCC
#=GR NC_009901.1/3591193-3590733 CODON           .....................................................................................................................................................................................................................................................................................................................................................................................................................................................................................................................................
#=GR NC_009901.1/3591193-3590733 SS_TT           .....................................................................................................................................................................................................................................................................................................................................................................................................................................................................................................................................
NC_010334.1/2713082-2712622                      CCAAUUAUUUAGUGCAGAUACGGCCGUGACCGUCCAUGAUAUGGACGUCAUGGCCGAGCUUCCAAGGACGGACUUGCAGCGUGUCACGGCAGUGUCUGCACAUAAGGUCGUUCCUUCACAUCCA....................................................UGUGA.UCACGACAUUC..GGACAUCC.UGUCCAGCACCCGCUGCAGGCGAUUAAUAACUCUAAAGCAACAGUGCAGAACUCGCUACCCUGUAGUCACAGCACAGAUAAAAAUGCAAUAAGCCUUCAUUAGAAGGCUAACCAACUUUGGGGCAAAAGCAAUUCACCACGGCGAAUAUGGCAAAGCCAUGUGCUAAUAAGCGAGAGCUAGGGAUAGCGAACUGGCUGUUAAACAAGGAUGUUAUUGGAACACGAAGAUCACGGAGAAACGCAACAGUCGAGGCCAGUUAAACUCUUCAUCUUUACCUCCGUGUUCUUGGUGAAAACGCACCGCUUCGUGGUG
#=GR NC_010334.1/2713082-2712622 CODON           .....................................................................................................................................................................................................................................................................................................................................................................................................................................................................................................................................
#=GR NC_010334.1/2713082-2712622 SS_TT           .....................................................................................................................................................................................................................................................................................................................................................................................................................................................................................................................................
NC_009901.1/4953383-4952923                      CAGGCCAUUGGAACCAUUGAUGUUGGAAGAUACAUCAAAUGCUUCCUAAGCAUUGAUGAAGAAAAGGUUCUCUGCUUUGGGGGAACUUCUAAGUUCUGAACAUAAGGUCGUUCAUUCACAUCCA....................................................UGUGU.UCACGACAUUC..GGACAUGC.UGUCCAGCACAGUCCCUGAUAAUUGCAACCACUGAAAGUAGAUUUGAGUUUCCACUCAAAGGUAGCUUCAAGGUUCCACCAUUUGACCUGGAAAUGGAGUCUUACUCCAUUAGCUUAAGCUGACUCUUGCCGUACUCAGUAGCAAACGGCAUCGCCUCUUGUGGGUUGAGGGUGAACUCGUUUUCGCAGCCGCUGCCGUUGGGUGUUUCCCAAAUUUCGAUGCCUUUUGGGCUGAGGGUUAGGUAGAAAUAACCUGAGCCGUCUGAGUUAUCGCAAUCCUCAACAACUUCCAUAUCGGCAAACAGCUUUGCGC
#=GR NC_009901.1/4953383-4952923 CODON           .................................................................................................................................................................................................................................................................................................................PTS.................................................................................................................................................................................................................
#=GR NC_009901.1/4953383-4952923 SS_TT           .....................................................................................................................................................................................................................................................................................................................................................................................................................................................................................................................................
NC_009092.1/3066334-3065873                      UAAGGCUUUAACUCGAAAAUGUCCAAAAAUGAUUUGGUGUUUGAUCGUCGCGGAUACAGAAGUCGCUCAAUCGAAGAGAUGGAUAACUAGGUGUUUGCACAUAAAGGUCGUUUAAUCACAUCCA....................................................AGUGA.UCUCGACAUUG..GUGCAUCCAUGCACUGCACCUGCGGCAGGCAAUUGAUACAUCAUAAAGCCAUGGUUACGGCUUACUUGCCAAUCCUCAAACUGGCUAGAUGCUAGAAAUGCAACUAAAUCGCUUUGCUCUCGGACUAUGGGGGGAGGGGAAUCGGGCGAUAUCAGCGUUGUCGCCAACGCAAGUGUCUCAUAAAUUGGUUAUCUAGAAUCUCACUUGUGGCCAUCCAGGCUCCAUGAUUCUGUUUUUUCGACAAUCUUGAGGACGAUAUCGGCCAGCUCUUGUCCUUUAGGUGUCAGUCCAUAGUUAACCGUUACCGGGAUGGUCGCUUGCU
#=GR NC_009092.1/3066334-3065873 CODON           ...........................................................................................................................................................................................................................................................................................................................................................................................................PTS.......................................................................................................................
#=GR NC_009092.1/3066334-3065873 SS_TT           .....................................................................................................................................................................................................................................................................................................................................................................................................................................................................................................................................
NC_009901.1/816612-817073                        GUUCCAACUCGGUGUAGAUACGGCUGAGACCUUCGAUGGCAUGGAUGCCAUCGUAGAGCUCACAUGGACGUGCUUGCAGCGAGUCUCAGAAGUGUCUGCACAUAAGGUCGUUCACUCACAUCCU....................................................UGUGA.ACACGACAUUU..GCACAUCCAUAUGCGGCACCGGCCGCAGGCCAUUGGAACCACUUUUUUUAGAUGCCACUCUCAGCCAAAAGUAUAUCGAGUCUUUGGGGGCUUUGUUAUCAAACGAAGUUUGAUUUCGCUUUAAGGGCUAGUCGAGCUGCAAGCUGUUGUCCCCCUUUUGCCCGAGUGUGAGCUGGAAGCUCACGACCUUUAUCAAACGAAGUUUGAUUAUUUCUCUUUUAGAGACAACCGAGCUGCAAGCUCUAACUCACUUUUGUCCAGAAGUAAGUGAGUAAACUCAAUAUUUAUCGCAAGCAAUAGAGGCAUGUUGAUGAGGUAAGUG
#=GR NC_009901.1/816612-817073 CODON             .....................................................................................................................................................................................................................................................................................................................................................................................................................................................................................................................................
#=GR NC_009901.1/816612-817073 SS_TT             .....................................................................................................................................................................................................................................................................................................................................................................................................................................................................................................................................
NC_009831.1/5439763-5440224                      AGGUUAAAUUAGCUCCCGUUGGAAGGUGAAUAUGGCGUAGCCAUAAGCUCAUGAACGAGAGCUAGGGAUAGGGAACUGGCAGUUAAACAGGGAUGUUGUUGGCGAGACCGCUCAUUAACAUCCA....................................................UGUUA.UCGCGGCAUUC..GUGAAUCCAUUCACAUCAGACGACAGCUCUCCUUGCCCUACUCUUUGCAAUUAAGAGUGGAAUGGAAUUCCACGACGUUCAUCAAGCGAAGCUUGAUAAUUGUUAAUAGCUAAAUGCCUAUUUAUAGAACACCCUUUUUAGCCUCAAAAGCGGCCAGACUCUCUGAGUACCUCUUGGUCCAGAAUGGAUGCUCGGUGUUAUUCAACGCAAGUUGCUCAUGUUUGAUGGCUAACUCAAACUCUCCAGCCUCUGCAUAGGCGUUCGCCAAUGCGUCAUGGGCCGUGUGUGAGUCGGGCGCAGCCUUCACUGCAAUCUGGUAAAC
#=GR NC_009831.1/5439763-5440224 CODON           ............................................................................................................................................................................................................................................................................................................................PTS......................................................................................................................................................................................................
#=GR NC_009831.1/5439763-5440224 SS_TT           .....................................................................................................................................................................................................................................................................................................................................................................................................................................................................................................................................
NC_008345.1/2377687-2378200                      UUGAUUAAAAAUGUUUGAAUUCAACUCUAAUCUGAGGCCGUUGAAGACUCUUUAUAAAAGAAUGCGUGAGCUUGAUAGGACGUCAGGCUAGCUUUGGAGGGGAAGGGUCGUUCCUUGGCAUCUGAUCCAUAUGGAUAUGGGGAAUGUCAUUAUGAUGUCGGGAACAUCAUUGACCUUGCCA.CCACGACAUUC..GUGAAUCCAUUCACAUAAGACUCCCAUCUGAAGCGUUAGCAUUUUCACUCUUUAUUACCAGAGGGGCCGAAGACGGUUAUAAACGAAGUCCAAAACUGGAUUGAUUUUCAUCGUAAUUUUUCGCUGCUGUUGUUUUUGUUAAAAAGCAAAGAAAAUUGCCGGAAUGCUGACGGUUUGCACAGGCUGAUUCAUAAACCAGAAUGCGCUUUACCCCUUUGCUCUGGUGUGGGCGAUGCGCACGACGUUAGUGGCCGCAGGCCAUAAAUACAUAAAGGCCAUAAGUACAAAACAAAAAACAGCUGGCUCACGGCUCAAAAGUAUU
#=GR NC_008345.1/2377687-2378200 CODON           .....................................................................................................................................................................................................................................................................................................................................................................................................................................................................................................................................
#=GR NC_008345.1/2377687-2378200 SS_TT           ............................................................................................................<<<<<<<<<<<<<<<<.......>>>>>>>>>>>>>>>...................................................................................................................................................................................................................................................................................................................................................................................
NC_008345.1/2432352-2432865                      AGGAUAUUGGAAAUGUCAUUAGGAUGUAGGGAACAUCAUUGACCAUGUGCUACAAGGCAUUCAGGCAUCCUGCCUAUCAGAUGUGAGCUUAGCUUUCGAGGUACAGGUCGUUCUUUGGCAUCUGACCCAUAUGGAUAUGGGGAAUGUCAUUAUGAUGUCGGGAACAUCAUUGACCUUGCCA.UCACGACAUUC..GUGAAUCCAUUCACAUCAGAUUCCCAUCGGAAGCGUUAGGAUUUUCACUCCUUAUUACAAGAUGGGCCAAAGCAGUCUACAAACGAAGUCCAAAGCUAGAUAAAUCCCAUGGCGAUCUUUUCGCAGCUGUUGUUUUGUAAAUAGAGAAAAUGUUGCGGGGCGGCUGGGCCAAUUCUUUUAUAAAGAGUAAAGAGGGAACAGCCGUUGGUUUCCUUUUGGUCUGGUGUGGGUGAAGCGCCACGACGUUUGUGGCCACAGGCCAUAUAUCCGACUCAUAAUAGGCAGCAACACAUGAGAAAAUACCUAUUUCAUUCAAUAGCUG
#=GR NC_008345.1/2432352-2432865 CODON           .....................................................................................................................................................................................................................................................................................................................................................................................................................................................................................................................................
#=GR NC_008345.1/2432352-2432865 SS_TT           .................................................................................................................................................................<<<<<<<<<<....>>>>>>.>>>>>..........................................................................................................................................................................................................................................................................................................................................
JCVI_SCAF_1096627390099/160849-160388            ACACUUUUGUCUCAAAGCAACACUCAUAUCUUCUUAAAAACCUAAAGAUUAUGCAGAUAUUAAAAAGGUUAUCCAUGGUGAUUCGCGAGACAACCGUCCACCCAUGGCUGCUUUUUGACAUAAA....................................................UGCCA.UAGCGGCAUUC..AUGAAUCCAUUCACAUCAGACUGGGCGGCCCUGCAUCCACGGAUGGACUCUCUGCGCGUCGUAGAGCAAAUAGCAUGGCUCACCAUAAGCCAAUACCAGCAAAACAGUUCUAAUUCCUAACACAUAAUCUCCCACUCAGUUUUAUUAAUUCUGCCAGUUAUUCAUCGCAUUUAUGGCUUUAAGUAUUUCUACUACUUAAAAAUCAUAUCCUUACAAAAUAGGGGAGUGCGAUAAGGGCGAUGCCGAUGGCGAUAAGUAGUGCGAGAUUGGUGACAAAAUAAGGGUAAAUCAUCAGGGUGAGGCCGACGGCCAGAGGGAUGGG
#=GR JCVI_SCAF_1096627390099/160849-160388 CODON ..........................................................................................................................................................................................................................................................................................................................................................................................................PTS........................................................................................................................
#=GR JCVI_SCAF_1096627390099/160849-160388 SS_TT .....................................................................................................................................................................................................................................................................................................................................................................................................................................................................................................................................
NC_008577.1/2788975-2788514                      CACUUUUACCCCAAAACGAGACACAUAUUUUCUUUAAAACAUACAGAUUACGCCGCUGCUAAACAGGUGAGCCAUGGUGAUUAGCGAGACGACCGUCCGCUCCAUGGCUGUUUUUUGAUAUAAA....................................................UGCCA.UCGCGGCAUUC..GUGAAUCCAUUCACAUCAGACGGGCGGCCCUAGAUCCACGGAUGGACUCGCUGCGCGUCGUCGAGCAAAUGCCAUGGCUUACUCAUUCGUAGGAACAGCAUGUUUGCCCGUCACUCAAAAAUUUUCUCUUUUCUUAUCUCAACGUAUUCCUAGUUUUUAGAGCUUCAUAUAUUAAAAUCAUAUUCUUACAAAAUAGGGGAGUGCGAUAAGGGCGAUGCCGAUAGCGAUAAGUAGCGUGAGAUUGGUGACAAAAUAAGGGUAAAUCAUCAGGGUGAGGCCGACGGCCAAAGGGAUGGGGGCGGCUUGGCGCUUGCCGUAGGUG
#=GR NC_008577.1/2788975-2788514 CODON           ....................................................................................................................................................................................................................................................................................................................................................................................PTS..............................................................................................................................................
#=GR NC_008577.1/2788975-2788514 SS_TT           .....................................................................................................................................................................................................................................................................................................................................................................................................................................................................................................................................
JCVI_SCAF_1096627388991/4153-3692                GCUUUUGUCCACAAACGAGUUACUAAUCUUCUUUCAAAACAAACAGGCGACAUCGAUGUUAAACAGGAGAACCAUGGUGAUUAGUGAGACGACCAUCCGCGCCAUGACCGCUCUUUGGCAUCCC....................................................CGCCA.UCGCGGCAUUU..GUGAAUCCAUUCACAUUAGAUUGGGGAGUCGAACAUAUGUGGAAGGACUUGAACAACAUCCCUGUUUAACGGCCAGUUCGCCAUCCAUGGCUCUCGUUCAUAAGCUUAGAAACCCUAGGUUUCUAUUCACCGUGUCGUCGAGUGAAUGUCAUGGCUCGCCAUAAAUCAGCACUUAAAGAAUUAGCGAGCACGUUUAUUGCUUUAUCUGCGGCUUUAAGGUGUUAGCCUGCGCAUUAAAAACGCAGUUGAAGUUGCAUCAAUCGGUAAAUUUUUACGGGGUUAGAUUUGCUUAUUCGAUGUGCGAUGAUGAUUUGCCGUGAAA
#=GR JCVI_SCAF_1096627388991/4153-3692 CODON     ...............................................................................................................................................................................................................................................................................................................................................................................................................................................................................................................................AUG...
#=GR JCVI_SCAF_1096627388991/4153-3692 SS_TT     .....................................................................................................................................................................................................................................................................................................................................................................................................................................................................................................................................
NC_009438.1/1566442-1566903                      UGAACAAUUUAGCAAAAUACUCAUGACUUAAUUUUUGAACCUACUGAUUACGCUAAUUAAGUGAAAGGUAAGCCAGGGAGAUUUGCGAGACGACCGUCCACCCCAAGACGCUUUUUGGCAUUAA....................................................UGCCA.UCGCGGCAUUU..GUAAAUCCUUUCACAUCAGACGGUGCGGCCCUACAUUUGAACAACAUCCAUAUUUAACUGACAGUGCACAGUCCAUGACUCUCAUUCAUAAACCGAGUCAUUAGAUUGAAGCCUACUUGCCGAUUUAGUACGCCUUUUUCUCUGAUUAUUACACGAUAAAAAGGCGAUAAAAAAGGGGACCUUAAUGGUCCCCAAUGAAUUGCAGGGGCACUACGUAGAGUAGUGCAGGGCUACCCUCAGGUACUAGUGUGCACCCCCUGCGUGUACCUUAUCUAUGCCAUAGGUUUUGCCUUCAGCAUGGCAGGUUGCACAAGAUUCAAUC
#=GR NC_009438.1/1566442-1566903 CODON           ......................................................................................................................................................................................................................................................................................................................................................................................................................................................PTS............................................................................
#=GR NC_009438.1/1566442-1566903 SS_TT           ..................................................................................................................................................................................................................................................................................................................................................................................................................................<<<<<<<.........................>>>>>>>............................................................
NZ_AAWY01000022.1/34692-35153                    UGAACAAUUUAGCAAAAUACUCAUGACUUAAUUUUUGAACCUACUGAUUACGCUAAUUAAGUGAAAGGUAAGCCAGGGAGAUUUGCGAGAUGACCGUCCACCCCAAGACGCUUUUUGGCAUUAA....................................................UGCCA.UCGCGGCAUUU..GUAAAUCCUUUCACAUCAGACGGUGCGGCCCUACAUUUGAACAACAUCCAUAUUUAACUGACAGUUCACAGUCCAUGACUCUCAUUCAUAAACCGAGUCAUUAGAUUGAAGCCUACUUGCCGAUUUAGUACGCCUUUUUCUCUGAUUAUUACACGAUAAAAAGGCGAUAAAAAAGGGGACCUUAAUGGUCCCCAAUGAAUUGCAGGGGCACUACGUAGAGUAGUGCAGGGCUACCCUCAAGUACUAGUGCGCACCCCCUGCGUGUACCUUAUCUAUGCCAUAGGUUUUGCCUUCAGCAUGGCAGGUUGCACAAGAUUCAAUC
#=GR NZ_AAWY01000022.1/34692-35153 CODON         ......................................................................................................................................................................................................................................................................................................................................................................................................................................................PTS............................................................................
#=GR NZ_AAWY01000022.1/34692-35153 SS_TT         ..................................................................................................................................................................................................................................................................................................................................................................................................................................<<<<<<<.........................>>>>>>>............................................................
NC_009092.1/3928638-3928177                      GUCCAAUAAUAACUUAGCUUUUGAUUGUUAGGGUCAUGACAAUAACGUCAAAUCGAAGAGGCGUUGGAUAACUAGUGCAGAUACGCCGGUGAGCUUCCGAAACAGGGCCGCUCUUUGACAUCCA....................................................UGUCA.CCGCGGCAUUU..GUGAAUCCAUUCACUUCAGAUGUUUCGGCAGAGCCUAAAGGGAUAUAUUCAAACAACGUACGUGUUUGAAGGCCAGUUCGGCAUCCAUGCCUCUCGUUCGUGAGCACGAAGCUACGCUUCACUCACCGUCUCACAGGCGUAUCUGCACAUGAGCCCACCGCAGGUGAUAAGUAUACCAAGAAGCCAUGGUUCAAAGCCCCCUCUCGAAUAGCGAAGUUUGUUUGACCUUAAGAAUUGAAAACCGACGGAUAUCAGUAACGUCAAAUCGAAGAGAUGAAUAACUCUGUGUAGGUGCGGCUGAGGCCUUCGAUUUCAGGGAUGA
#=GR NC_009092.1/3928638-3928177 CODON           .....................................................................................................................................................................................................................................................................................................................................................................................................................................................................................................................................
#=GR NC_009092.1/3928638-3928177 SS_TT           .....................................................................................................................................................................................................................................................................................................................................................................................................................................................................................................................................
NC_008321.1/3905660-3906121                      UACUUUUGCCCUAAAGUGAGAUUCAUAUCUCCUUUAAAACUCACAGGGUAUGCCAAUGCUAGGAAGGUGAGCCAUGGUAAUUAGCGAGACGACCGUCCGCCCCAUAGACACUCUUUAGCAUCCA....................................................UGCCA.UCGCGGCAUUU..GUGAAUCCAUUCACAUCAGACGGGCGACUCAGCAUAUCCACGGAUGGGUUUGUUGCGAGUCGUCGAGUGAAUGGCAUGUGGCUUACCCUAGGUUAGGCUAUUCGAAGAUUUUAACGCUCCAUCUGGAUAGAAACCUUACCCCCUUGUGAACACCUCAAUAAAGUCGCACUCCCAGCCGAGCACUAGCGGCUAUCUAGAUAAGAUUUUUAUGGUUUUGUGAACGGUAUCAAAUGCAGUAAGCGCUAAAUUAUCGAGGGUUUUACCCCUGUGCUGUUGUCCCUAACAUACGGGGCAGCGUUGUAAAGUUUAAUUUUUUGUUACA
#=GR NC_008321.1/3905660-3906121 CODON           .....................................................................................................................................................................................................................................................................................................................................................................................................................................................................................................................................
#=GR NC_008321.1/3905660-3906121 SS_TT           .....................................................................................................................................................................................................................................................................................................................................................................................................................................................................................................................................
NC_008322.1/794404-793943                        UACUUUUGCCCUAAAGUGAGAUUCAUAUCUCCUUUAAAACUCACAGGGUAUGCCAAUGCUAGGAAGGUGAGCCAUGGUAAUUAGCGAGACGACCGUCCGCCCCAUAGACACUCUUUAGCAUCCA....................................................UGCCA.UCGCGGCAUUU..GUGAAUCCAUUCACAUCAGACGGGCGACUCAGCAUAUCCACGGAUGGGUUUGUUGCGAGUCGUCGAGUGAAUGGCAUGUGGCUUACCCUAAGUUAGGCUAUUCGAAGAUUUUAACGCUCCAUCUGGAUAGAAGCCUUAUCCCCUUAAAAACACCUCAAUAAAGUCGCGCUCCCAGCCGAGCACUAGCGGCUAUCUAGAUAAGAUUUUUAUGGUUUUGUGAACGGUAUCAAAUGCAGUAAGCGCUAAAUUAUCGAGGGCUUUACCCCUGUGGUGUUGUCCCUAACAUAAGGGGCAGCGUUGUAAAGUUUAAUUUUUUGUUACG
#=GR NC_008322.1/794404-793943 CODON             .....................................................................................................................................................................................................................................................................................................................................................................................................................................................................................................................................
#=GR NC_008322.1/794404-793943 SS_TT             ............................................................................................................................................................................................................................................................................................................................................................................................................................................................................<<<<<<<<<<<<<<<........>>>>>>>>>>>>>>>>>.................
NC_007954.1/334746-334233                        CGCCAGUGCAUUAUGACUAUUAAUGAUAUUUAUCAAUAGUUAAACAUGUGACAAGGUACUGAAUAGAUGCGCCAUGGCAAUUUGCCAGCAGACCGUCAGCCCCAUGGCCGCUCUUUGGCAUCUGACUUACAUGGAAGUGGGAAAUGUCAUUAUGAUGAUGGGAUCAUCAUUGACCAUGCCA.UCGCGGCAUUU..AUGAGUCCUUUCACAUCAGACGAGGCUGUUCGACUUAAGUUUAAAUCAAGUGCCAUGGACGACUUUGGUUUACAUAACGUUGGUUUAAAUAGAUGCGGUUUACACUGAAGGCGGCGUGUCAGUACUUCUUGGUUGUACUCAAGCAUCAUGGUCAGCCAGUACUCAGGGUUCCUGUUAAACACCCACUCGCUGUAGAUAGCUAUCAAGGCGAACUAAAAGACGCUACUAGCCUGUACUGCACGCCUUUAACCAACACUUUUUUACGCGUAAAAGUGCGCAUGAGUAGUCCGGUUAACACCUACCAAAGCUAUGAAGUUCAAAG
#=GR NC_007954.1/334746-334233 CODON             .....................................................................................................................................................................................................................................................................................................................................................................................................................................................................................................................................
#=GR NC_007954.1/334746-334233 SS_TT             .....................................................................................................................................................................................................................................................................................................................................................................................................................................................................................................................................
NC_009901.1/3911260-3911721                      GGAAACACCAGUUCCCCAUCGGAGUUGCCGAAGUGCGUUGGAAGCUCUAUAUAAACCAGAGUUGCGUGAUAUCCACACGGACGUGGGCGUAGCUUUCGCGGGGUAGGCCGCUCCUAGGCAUCCC....................................................UGCCA.UCACGGCAUUU..GUGAAUCCAUUCACAUCAGAUGCCCCAUCGGAAGCGUUAGCAAUUUAUCCAUAAGCAUGAGGCCCGUAUCUAAUGAAUAUAACUCCGUCCGGUUAUACACUGUUGCCCCCUCUUGGCCGUAAAAUAAUUGGGUCAGAGUAAACUAAACAAUUCACUCCGAAUCCCCAGAGUUAUGCUUGUCUAACCCCGUGUAAAUACGGCCGUGACCGUCAAUCUUCUGGUGAGAGAUAACGAAGUUAUCAAGCUCUCGAACGAGAGGCAUGGAUGCCGAACUGGCUUUUAAACAUGGAAGUUGUUUGUCAUGGCCGAGCUUCCAGGGAUG
#=GR NC_009901.1/3911260-3911721 CODON           .....................................................................................................................................................................................................................................................................................................................................................................................................................................................................................................................................
#=GR NC_009901.1/3911260-3911721 SS_TT           .....................................................................................................................................................................................................................................................................................................................................................................................................................................................................................................................................
NC_010506.1/4687464-4687003                      CUUCCUUAAAGUAGAAGAUGGUUCUCAGAGAUAAUUACAAUAUCUUUAAGUCAAUGAGGCUUGGUAAAUAUCGAGCACUGUUGCAACUGUAAGCGUUGAUGGCAUGGCCGUUCAAUUACAUCCA....................................................UGUCA.ACACGGCAUUU..GUGAAUCCGUUCACAUCAGAUGUCAUCGUCGAGCCCAUCACGGAUGACUCUUGUUAAAUCAAAAGGCGGCGUUCUAUUGAGGUAACAGUGCAUAAGACUGCGGCAGGCAAUAGAUACAAAAAACACCUGAUGCCAACAAGUAUCAUGAAGAUAUUCGCUCGCAGGCAUCAGUUUAUAACAGUGUUCAGUUACUCAAGAGGACUUAGGAACAACCUAACCCAGUUGGCAAACUAACCUAAAAAAUGACUCCCGCUAUGGUCAUCCCCAUAGCGCCAAAUCUACCACCAACACACAUAAAACGCGCCGACAAUCAAAAUAACUG
#=GR NC_010506.1/4687464-4687003 CODON           .........................................................................................................................................................................................................................................................................................................................................................................................................................................................................................PTS.........................................
#=GR NC_010506.1/4687464-4687003 SS_TT           .....................................................................................................................................................................................................................................................................................................................................................................................................................................................................................................................................
NC_010334.1/968551-968090                        AUCAUCUUUUGCUCCCCAUCGAAGUUGCCGAAAUGCGUUGGAAACUCUUUAUAAACCAGAGUCGCGUGAUGCCGACAUGGAUGUCGGCGUAGCUUUCGCGGGGCAGGCCGUUCUUUGGCAUCCA....................................................UGCCA.UCACGGCAUUU..GUGAAUCCAUUCACAUCAGAUGCCCCAUCGGAAGCGUUAGUGAUUUAUCCAUAAGAUAGGAGGGAGACAACUUCGUAGGGGCGGCUCGGACUCUUUAUAAAAGAAAUGGUCAAGAGGGGGAAGCUGUUGUCCCCCUCUUGCCCGAGUGUGAGCUGGAAGCUCACGAUGUUGGUCAGGCGUAGCCUGAUGCAUUAGCAAUGUGGAGCAAAGCGCCACGACCCUUAUCAAACGAAGUUUGAUUGCAUUAAACGCUAAGCAACUAAACGCCAAAGUAGCAGAUACAAAAAAGCCUCCAUCUAUAAGAUGAAGGCUUUUGCUUCUU
#=GR NC_010334.1/968551-968090 CODON             .....................................................................................................................................................................................................................................................................................................................................................................................................................................................................................................................................
#=GR NC_010334.1/968551-968090 SS_TT             ...................................................................................................................................................................................................................................................................................................................................................................................................................................................................................................<<<<<<<<<.....>>>>>>>>>...........
NC_009901.1/3590897-3590436                      GGAAACACCCAUUCCCUAUAGGAGUUGCCGAAGUACGUUGAAGACUCUUUAUAAACAAGAGUACCGUGAUACCCACACGGAUGUGGGUAUAGCUUUCGCGGGGCAGGCCGUUCUUUGGCAUCCA....................................................UGCCA.UCACGGCAUUU..GUGAAUCCAUUCACAUCAGAUGCCCCAUCGGAAGCGUUAGGUUAUUUCGAAUAAGUACGAGGAAGACAACUUCGUCUGGGGCGCUGAGGGUUCGCUAAGGGGGACAAGCGCUUUCCCCCUUGGCUCGACUCUUGACUCGAGAAAGGGGCGAAGCGCCACGACUUUAGUCAGGCGUAGCCUGAUGCUUUAAAUCUCAGAUAUGGAUGAAGCGCAUCCGCUUCAUAACGUUCAGCUUGUGUUCACACUCAGUGGACUCUAAUGGCCUCAUUAAGCAUGAAUUUUCGAGGUGAAGAUGAACACAAACCAAACUCAUACAACUCAC
#=GR NC_009901.1/3590897-3590436 CODON           .......................................................................................................................................................................................................................................................................................................................................................................................................................................................................................................AUG...........................
#=GR NC_009901.1/3590897-3590436 SS_TT           .....................................................................................................................................................................................................................................................................................................................................................................................................................................................................................................................................
NC_009901.1/1415707-1415246                      GAAACACCCAUUCCCCAUCGGAGUUGCCGAAGUACGCAGAUGACACAUUACCUAAAAGAAUGCUGUAGAGCCAUCAUGGAUGAUGGCUCAGGCUCGGAGGGACAUGGCCGCUCUUUGGCAUCCA....................................................UGCCA.UCACGGCAUUU..GUGAAUCCAUUCACAUCAGAUGUCCCAUCUGAGCCGUUAGUCAAUUUUUAUUGGAGUAUGAGGAUCAACAACUUCGUCGGGGCGGCUAGGGACUCUUUAUGAAGGAAAUAGGCAAGAGGGGGUAGCUGUUUCCCCCUUCUUGGCCGAGUGUGAGCUGGAAGCUCACGAUUUUGGUCUGGCGCCAGCCUGAUGCUUUAAGUCUCAUGUGUGGGCAAAGCGCCACGACUUUCGUCAAACGAAGCUUGAUAGUUCUAGGGCUAGCCUCCCCUUUUCGUUUUUUGAAAAACCGAAUUUUUAUUCCUACACUCAUAAAAAGAUAACA
#=GR NC_009901.1/1415707-1415246 CODON           .....................................................................................................................................................................................................................................................................................................................................................................................................................................................................................................................................
#=GR NC_009901.1/1415707-1415246 SS_TT           .....................................................................................................................................................................................................................................................................................................................................................................................................................................................................................................................................
NC_009901.1/898573-899034                        GCUUUACUAACAGAAAACACCCAUUCCCCAUCGAAGUUGCCGAAGUACGCAGAUAACAAAUGCCGUAGAACCAUCAUGGAUGAUGGUUCAGGCUCGGGGGGACAUGGCCGUUCUUUGGCAUCCA....................................................UGCCA.UCACGGCAUUU..GUGAAUCCAUUCACAUCAGAUGUCCCAUCUGAGCCGUUAGGCAAUUUUUAUUGGAGUAUGAGGCCCGUAUCUAAUGCAUGUAACUUCGUCGGGGCGGCUCGGGUGAUGCAAGAGGGGGAAGCUGCUGUCCCCCUUUUGCCCGAGUGUGAGCUGGAAGCUCACGACUUUAGUUGUUAGACGAAGUCUAACUUAAAGGUCAAGCGAAGCUUGAUUGCUAAUACAAAGUGGCUGAGUUCGACGCCACCACGACGAUGAAAAUCCUGAUAUAGCUCAAACAAACGAUAAAUUAGUAAAAUUAUUUUUGUUUUAAAUGUUGAUUUUG
#=GR NC_009901.1/898573-899034 CODON             .....................................................................................................................................................................................................................................................................................................................................................................................................................................................................................................................................
#=GR NC_009901.1/898573-899034 SS_TT             ..................................................................................................................................................................................................................................................................................................................................................<<<<<<<<.....>>>>>>>>>.............................................................................................................................................................
NC_007954.1/1309645-1309184                      GUUAAGGUUAGCAUAGCUAUGGUUCUAGAUUUUUAAGAGCGAGAAGAACACACCUAAAUAUAUAAGGUGAGCCAUGAGUAUUUGCGAGCCGACCGUCCGCCCCACAGCCGCUCUCUGGCAUCCA....................................................UGCCA.UCGCGGCAUUU..GUGAAUCCUUUCACAUCAGAUGGGGCGGCCGACUUUAGUUUAAAUCAAGAGCCAAGGACGGACUUGCUGCGUGUCGGUGAGUGAAUGCCAUGGUAAGCCUGUAUGCGGGACUUCAGUGACCUACGUUUGAAGCUUAACGAUUUAGCACCAAUUAUCUGACACGUUUUUGGACAGAAGUUUGUUAGAUUUUUAGCAAUAAUUCGUGAAUUGGGGAUUAGCAUUGAAAACUAACGCCUGCCAGCAGAGGCGAGUGAAGCGAGUCCAGCCAGCUUGCUGGCGAAUUGGCUGGCUUUGUUAUGUGUGGUUACUUGCAUUGAUGUAU
#=GR NC_007954.1/1309645-1309184 CODON           .....................................................................................................................................................................................................................................................................................................................................................................................................................................................................................................................................
#=GR NC_007954.1/1309645-1309184 SS_TT           ........................................................................................................................................................................................................................................................................................................................................................................................................................................................................<<<<<<<<<<<<....>>>>>>>>>>>>.................................
NZ_ABAU01000046.1/18098-18559                    UCGGAGAUGACCAAAAGUGUGUUGCGUAUGUCUUUUAAAUCUACAGGUUACGCUAAAGCCAAAACGGUGAGCUAGGGUGAUUAGCGAGACGACCGUCCGCCCCAUGGACGCUCUUUGGCGUCCA....................................................UGCCA.UCGCAGCAUUU..GUGAAUCCUUUCAUAUUAGACGGGGCGGUCGAGCAUCCAUGGACGGACUGUCUGUGAGUCGACGAGUAAAUGCCAUGGCAAACCUGUGUGAGUGGGUAUCAACAGCCUAUCGUUCUAUUUUUUCGAAUGUUUAGGCCGUCAUUUCGCGUUAUUCUUUUGUAAACUUCCUUGUUAUUCUGCCUCCAUCAGCAAAGCGUUUGCGUCUUGUGUUAGCCGCAGUAUUUUGGCUUUUCACGCACCACUUUGCUCAACCGAUAGGAGAGCAGCAAUGAAAGUAUUAAGUCAGUUUUCCGCCAAAGCCGCGAUGGAUGGCGAUGGGGUC
#=GR NZ_ABAU01000046.1/18098-18559 CODON         ...............................................................................................................................................................................................................................................................................................................................................................................................................................................................................AUG...................................................
#=GR NZ_ABAU01000046.1/18098-18559 SS_TT         .....................................................................................................................................................................................................................................................................................................................................................................................................................................................................................................................................
NC_008322.1/1764228-1764689                      CUCGAAAUGUCCCAAAACAUUUUGUGUAAUUCUUUUUUAAACUACAGACUAAGUCAAUGCUAGAAAGGUGGCCAUGGUGAUUAGUGAGACGACCGUCCGCCCCAUGGCCGCUCUUUGGCAUCCA....................................................CGCUA.UCACGGCAUUC..GUGAAUCCAUUCUCAUCAGACGGGGCGGCCCUGCAUCCACGGAUGGACUUGAACAACAUCCGUGUUUAACGGCCAUUUCGCCAUCUGAUAGGCAGGACGCCUGAAUGUCGUUCAAUGCAGGGACGCAUGAGAACGACCAUGGCUCUCGUUCAUAAGCUUAGAAACCCUAGGUGUCUAUUCACCGUGUCGUCGAAUGAAUAUCAUGGCUCGCCUAUGAAGCCUGCGCUUAACGUACUCACUCUUAAACAAAAACAUCGGCCUAGGCCGAUGUUUUUUCUAUCGAUUAAAGAAUCAACCCAAGCGAGUUAGGCUUCUUUAAAGG
#=GR NC_008322.1/1764228-1764689 CODON           ....................................................................................................................................................................................................................................................................................................................................................................................................................................................................................................................PTS..............
#=GR NC_008322.1/1764228-1764689 SS_TT           ...............................................................................................................................................................................................................................................................................................................................................................................................................................................................<<<<<<<....>>>>>>>....................................................
NC_007954.1/733298-732837                        GCUUAUCGAUCGCGAAAAUCAGGUUAGUAAUCUUUUAAGGCUAACAGAUACGCCAAUGCUAAAAAGGUGAACCAUGGUGAUUUGCGAGCCGACCGUCCGACCCAUGGCCGCUCUCUGGCAUCCA....................................................UGCCA.UCGCGGCAUUU..GUGAGUCCCUUCACAUCAGACGGGAUGUUCGAGCAUCCACGGAUGGACUUGCUGCAUGUCGACGAGACUUUUUAUGAAAGAAAUGGGUCACGUCAAGCCUGUACGCAGGAAUGUCAGCAACUGGCUUUCCAGGGUUCAGUGUAAUUUUUCUAGCUCAUUUAUGUCCAAAAAUGGUUCAAGGAGCUAGCUCAAAACAAAAAGCCUCAACAUGGGUUGAGGCUUUUAUGAAUAUCAGCACAUUAAACUGAUUAACGCGCUUAGGCUUGGGCGCUUUAGGCGCUUGUGUUUGAGGCUUAAGGUUUGAGUUUAAGCACGGCAUCAA
#=GR NC_007954.1/733298-732837 CODON             ........................................................................................................................................................................................................................................................................................................................................................................................................................................................................................................PTS..........................
#=GR NC_007954.1/733298-732837 SS_TT             ...........................................................................................................................................................................................................................................................................................................................................................................................................<<<<<<<<....>>>>>>>>......................................................................................................
NC_007954.1/4055083-4054622                      CUGAUCACAAAGAGGGCGAUUAGUUCAGUUUUUUAUCCCGAGUUGAGGUUAACUAAUAUUAAAAAGGUGAACCAUGAGUGUUUGCGAGACGACCGUCCGACCCAUGGCCGCUCUCUGGCAUCCA....................................................UGCCA.UCACGGCAUUC..GUGAGUCCUUUCACAUCAGACGGGAUAUUCGAGCCCUCAUGGACGGCUCUUGAUCUCACUAGAAAUUGGCGUGUCGACGAGAUUUUUUAUUAAAAAAAUGGGUCAUGACAAGCCUGUACGCAGGAGUUUCAGUGAUUUACUUUUGAGAUUUAAUUGUUCAGAACAAAUUUUCUAGCUCAUUUUUUGUCUAAAUUCGCUUUGACGUUUUUUAUUCUAAGUGUUCUAAAAAGCCUCGCUGGUAUUUGCUGGCGAGGCUUUUUAUUUGUAUUCAGCUAAAUGUUAAAUACCCAAGAUUAGCCGAGUUUGUCUUUAAGCCAGCCGU
#=GR NC_007954.1/4055083-4054622 CODON           ........................................................................................................................................................................................................................................................................................................................................................................................................................................................................................................PTS..........................
#=GR NC_007954.1/4055083-4054622 SS_TT           ........................................................................................................................................................................................................................................................................................................................................................................................................................................<<<<<<<<<<<....>>>>>>>>>>>...................................................................
NC_007954.1/2843898-2843387                      GUUAAAUGUUGGGUGUAGUCUUUUGAGUUAAAAGGUUACGCUAAUACUAAAAAGGUGAACCAUGGCGCUUCACUAGGAGAAAGGCGAGAAGACCGUCCAUCCCAUGGCAGCUCUCUGGCAUCUGAACCAU.AAGG.AUGGUAAAUGUCAUUAUGAUGUCUGGAACAUCAUUGACCAUGCCA.UCGCGGCAUUU..GUGAGUCCCUUCACAUCAGACGGGAUGUUCGAGCCCUCAGGGAUGGCUCUUGAUCUCACAAGAAGUCGGCGUGUCGUAGAGCGAAUGCCAUGGCAAGCCUGUAUGCAGAAAUUUCAGUGGCAGGUUUAUGGGUCUUGAACUCACAGAAGUUGGCGUGUCGACGAGACUUUUUAUGAAAGAAAUAGACCAUGACAAGCCAGUAUGCAGGAAUGUCAGCGACUGGAUUUUCAGACAAGUUCAGUGGAAAUUUUCUAGCUCAUAUGUCCAAAAACGAGUUUGAAUUGGAUACAGGGGAAGGGCUUAUCGGUUAUUAACGUCGCAU
#=GR NC_007954.1/2843898-2843387 CODON           .....................................................................................................................................................................................................................................................................................................................................................................................................................................................................................................................................
#=GR NC_007954.1/2843898-2843387 SS_TT           .....................................................................................................................................................................................................................................................................................................................................................................................................................................................................................................................................
JCVI_SCAF_1096627389125/209151-208690            ACGCUUUUGUCCCAAAGCAUACUGCGUAAAGCUUUUAAAUCUAAAGAUUAAGCUAAUGCUAAAAAGGUGAGGCAUGGUGAUUCGCGACACGACCGUCCGCCCCAUGGCCGCUCUUUGGCAUCCA....................................................UGCCA.UCGCCGCAUUC..GUGAAUCCAUUCACAUCAGAUAGGGCGGUUGAGCAUCCACGGAUGGACUCGCAGCGUGUCGUCGAGCAAAUGCCAUUGGUCACCCUUCAUUUAACGUUCUUCUAUCCCAAAUCGAAUUGCAUGGGUAUCCAGCCAAGGUUGUACAACAUACUCAAAGCUGCCCGUUCGGGUAUCAAUUAGUCGGCUUAAUGCGAUGGUGCGACAGGCGUCAUCUCUAUCCCACGAAAGAGCUGAUAGCGGUCGAUAUCAUCGUCUAAAUAUUGGAUAUUUUGCGUCCACUGCCAUGCGCCCUGGGGCGAUUUAGCCUCGAAUAACAGUUGGA
#=GR JCVI_SCAF_1096627389125/209151-208690 CODON .........................................................................................................................................................................................................................................................................................................................................................................................PTS.........................................................................................................................................
#=GR JCVI_SCAF_1096627389125/209151-208690 SS_TT .....................................................................................................................................................................................................................................................................................................................................................................................................................................................................................................................................
NC_008750.1/3512593-3512132                      AGGUUUUUGUCCCAAAGCGUGCUGCGUAACGCUUUUAAAUCUGCAGGUUACGCUAAUGCCAAAAAGGUGAGCCAUGGUGAUUAGCGAGACGACCGUCCGCCCCAUGGCCGCUCUUUGGCGUCCA....................................................UGCCA.CCGCGACAUUU..GUGAAUCCUGUCACGUCAGAUGGGGCGACCCUGCAUCUACGGAUGGACUUGAACAACAUCCCUGUUUAACUGCCAGUUCGCCGUCCAUGGCUCUCGUUCAUAAGCUCAGAAACCCUAGGUUUCUAUUCACUGAGUCGACGAGCGAAUGCCAUGGCAAGCCUGUGUUAGUGGAUACCAGCAAACGCUAAACUGUUAAUAACUAAAAUUACAGGUCCCCAAAAAACUGGUCUACAACACAUAUAUGUCUGUUUCUAAGUCAGUAUGUCCGCAACCAUUUGACUUCAAACCGAGAGCAUUUACCUGCUAAUACGUGAUUUUAGCG
#=GR NC_008750.1/3512593-3512132 CODON           .....................................................................................................................................................................................................................................................................................................................................................................................................................................................................................................................................
#=GR NC_008750.1/3512593-3512132 SS_TT           .....................................................................................................................................................................................................................................................................................................................................................................................................................................................................................................................................
NZ_AAWY01000014.1/74325-74786                    AAAUUUCUGUCCCAAAGCGUGCCGGGUAUCUCCUUCAAAACCGCAGGUUACACUAAUGCCAAAAAGGUGAGCCAUGGUGAUUAGCGAGACGACCGUCCGCCCCAUGGCCGCUCUUUGGCGUCCA....................................................UGCCA.CCGCGACAUUU..GUGAAUCCUGUCACGUCAGAUGGGGCGACCCUGCAUCUACGGAUGGACUUGAACAACAUAUAUGGACCCAUCCGGUUUGCAAGACAUUCGAUAUCAAUUUUGAGAAGAGUUCAUUGCACCCAUAUAUUCGGCCUGUUAUUGAGGGAUUCCUCUGGCCCUGAUGGAUAUUUGCUUCUACUGUCCUUAUCAUCCCUGCGGCUUCAUCAGAGCCUGUGUUUUCGUAAGGUUUUUAGUAGAUCAGUCUGACUGUCUCAUCAUCAAAUCAAGUGUCUUAGCAACUUGCUGGUUGGUUAAUCGUUAACAUAAUAAGUACAUUUGAUGU
#=GR NZ_AAWY01000014.1/74325-74786 CODON         .....................................................................................................................................................................................................................................................................................................................................................................................................................................................................................................................................
#=GR NZ_AAWY01000014.1/74325-74786 SS_TT         .....................................................................................................................................................................................................................................................................................................................................................................................................................................................................................................................................
NC_009438.1/1220237-1220698                      AAAUUUCUGUCCCAAAGCGUGCCGGGUAUCUCCUUCAAAACCGCAGGUUACACUAAUGCCAAAAAGGUGAGCCAUGGUGAUUAGCGAGACGACCGUCCGCCCCAUGGCCGCUCUUUGGCGUCCA....................................................UGCCA.CCGCGACAUUU..GUGAAUCCUGUCACGUCAGAUGGGGCGACCCUGCAUCUACGGAUGGACUUGAACAACAUCCCUGUUUAACUGCCAGUUCGCCGUCCAUGGCUCUCGUUCAUAAGCUCAGAAACCCUAGGUUUCUAUUCACUGAGUCGACGAGCGAAUGCCAUGGCAAGCCUGUGUUAGUGGAUACCAGCAAACGCUAAACUGUUAAUAACUAAAAUUACAGGUCCCCCAAAAACUGGUCUACAACACAUAUAUGUCUGUUUCUAAGUCAGUAUGUCCGCAACCAUUUGACUUCAAACCGAGAGCAUUCACCUGCUAAUACGUGAUUUUAGCG
#=GR NC_009438.1/1220237-1220698 CODON           .....................................................................................................................................................................................................................................................................................................................................................................................................................................................................................................................................
#=GR NC_009438.1/1220237-1220698 SS_TT           .....................................................................................................................................................................................................................................................................................................................................................................................................................................................................................................................................
NZ_ABAU01000018.1/43611-43150                    GCUAGCUUCUGUCCCGAAGUGCGUUACGUACGCUUUUAAAUCUACAAGCUACGCAAAUGCCAAAAGGUGAGCCAUGGUGAUUAGCGAGACGACCGUCCGCCCCAUGGCCGCUUUUUGGCAUCCA....................................................UGCCA.UCGCGGCAUUU..GUGAAUCUUUUCACAUCAGACGGGGCGGUCGAACAUCCACGGAUGGACUACUGCGUGUUGCCGAGCAAAUGCCAUGACUCAUCCAUCAAUCAGAUCCAGCUUUUAAGUAUCCCAAACGUGAGUUGUGUGGUGUCGAGUGGAGGUUGUACGAUUAAGUCAUACGAUAUAAUCAAAACUGUCAGUUCGUGUAUGAGUUACUACAAAAAAGGGGGAGUCAGUUAACCUGACUCCCCUUUUAGCUGAGCUAUUGUUGCCGUUAGCUUUUAGAACAGUAAAUGCGCCACACCUGCGAUAACUGGCAGAGUCACUAAGGUACGUAGAA
#=GR NZ_ABAU01000018.1/43611-43150 CODON         ..........................................................................................................................................................................................................................................................................................................................................................................................................................................................................PTS........................................................
#=GR NZ_ABAU01000018.1/43611-43150 SS_TT         ...................................................................................................................................................................................................................................................................................................................................................................................................................<<<<<<<<<<.....>>>>>>>>>>.........................................................................................
NC_009997.1/659513-659052                        UGACUAAACAUAUACAUAAUCAGGUAUGGGACAAAGCUCCAAGACUUUGAUUUACCUCGACCGUAAGGCCGUAUUGAUCUUAUACAAGACAACCGCCUGCCCCAUGGCCGCUUUUUGGCAUCCA....................................................UGCCA.UCACGGCAUUU..GUGAAUCUUUUCACAUCAGACGUGCGAUCGAGCAUCCACGGAUGGACCAGCUGCGUGUCGGUGAGAAAGUGCCAUGGCAAGCCUAAACUCUUGGGCUAAUUUAUAAAAAAGCCAGCAAGGCUAUAGGCUUACUGGCUUUUCUGCUUUAUUUAUUAACUCGCUUUAUUUCAUCACACGAGCACUGAAUCAAAGCCGCUCAACUAUGACUUCUUAGGAAAAAUCGGAUAGGACUCAGUGCCUAACACUUUGCCAUCGACCGUGACACCAUAGUAAUCGCUGUCAUUGUGGUAUUUCUCCUGCGCCUGCUUCACAUCGCCCUUGC
#=GR NC_009997.1/659513-659052 CODON             ...........................................................................................................................................................................................................................................................................................................................................................................................................PTS.......................................................................................................................
#=GR NC_009997.1/659513-659052 SS_TT             .................................................................................................<<<<<<<<<<<.....................................................................>>>>.>>>>>>>>.......................................................................................................................................................................................................................................................................................................................................
NC_009052.1/4423320-4423781                      UGACUAAACAUAUACAUAAUCAGGUAUGGGACAAAGCUCCAAGACUUUGAUUUACCUCGACCGUAAGGCCGUAUUGAUCUUAUACAAGACAACCGCCUGCCCCAUGGCCGCUUUUUGGCAUCCA....................................................UGCCA.UCACGGCAUUU..GUGAAUCUUUUCACAUCAGACGUGCGAUCGAGCAUCCACGGAUGGACCAGCUGCGUGUCGGUGAGAAAGUGCCAUGGCAAGCCUAAACUCUUGGGCUAAUUUAUAAAAAAGCCAGCAAGGCUAUAGGCUUACUGGCUUUUCUGCUUUAUUUAUUAACUCGCUUUAUUUCAUCACACGAGCACUGAAUCAAAGCCGCUCAACUAUGACUUCUUAGGAAAAAUCGGAUAGGACUCAGUGCCUAAUACUUUGCCAUCGACCGUGACACCAUAGUAAUCGCUGUCAUUAUGGUAUUUUUCCUGCGCCUGCUUCACAUCACCUUUGC
#=GR NC_009052.1/4423320-4423781 CODON           .....................................................................................................................................................................................................................................................................................................................................................................................................................................................................................................................................
#=GR NC_009052.1/4423320-4423781 SS_TT           .................................................................................................<<<<<<<<<<<.....................................................................>>>>.>>>>>>>>.......................................................................................................................................................................................................................................................................................................................................
NC_009665.1/3818843-3818382                      GCUAGCUUCUGUCCCUAAGUGCGUUACGUACGCUUUUAAAUCUACAAGCUACGCAAAUGCCCAAAGGUGAGCCAUGGUGAUUAGCGAGACGACCGUCCGCCCCAUGGCCGCUUUUUGGCAUCCA....................................................UGCCA.UCGCGGUAUUU..GUGAAUCCUUUCACAUCAGACGGGCGGUCGAGUAUCCACGGAUGGACUAGCUGCGUGUCGUCGAGUGGAGGUUGUACGAUUAAGUCAUACGAUAUAAUCAAAACGGUCAGUUUGUGUAUGAGUUAGCACAAAAAAGGGGAGUCAGUUAACCUGACUCCCCUUGAUAUUUCAAAGGUUUUUGCAUUUAGAAUAGCAAGUGAGCAACACCUGCAAUCACAGGCAAAGUCACUAAGGUACGUAGAAUAAAUACCACGAACAGCUCAACAAAGUUGACGGGGAUUUUACUGCCGAUAAGCAAUGCGCCCACUUCACUCAUGUAGAU
#=GR NC_009665.1/3818843-3818382 CODON           ...........................................................................................................................................................................................................................................................................................................................................................................................PTS.......................................................................................................................................
#=GR NC_009665.1/3818843-3818382 SS_TT           ................................................................................................<<<<<<<<<<<<.....................................................................>>>>.>>>>>>.........................................................................................................................................................................................................................................................................................................................................
NC_007954.1/2349830-2350291                      AAACCUGUCGUUUAAUCUUUCUAAACGAUAUAGCUGUAGCUAACUGAUACCACUAAAACUAUCGAGCCGAACCAUGGCAAUUUGCGAGACGACCGUCCGACUCAUGGCCGCUCUUUGGCAUCCA....................................................UGCCA.UCGCGGCAUUU..GUGAAUCCUUUCACAUCAGACGGGUCAGUCGACUUUGGUUUAAAUCAAGAGCGCUGCCUGUCGCUGAGUGAAGGUGAUUUCAAGGCUUUACACCUGUGGCUUAGUGUCUAAUUCUUCACGAUUUAGCUUAUAAACUCACAGACCACACCAAAGCCUAAAAGUAGAACUACUGUGAUUCGUGAGACGACCGUCUGAGACAGGACGUCGAAGCGAGCUACAGGGACGUAUUCACGCGUGUCGUAGAGUGAACACAGUAGUGCGACUGUACCACACGCGUAAAUACCAUUUCGUAAGCUUUUAAAUUAGCCCUUCAAUCCCCGGU
#=GR NC_007954.1/2349830-2350291 CODON           .................................................................................................................................................................................................................................................................................................................................................................................................................................................................................................................PTS.................
#=GR NC_007954.1/2349830-2350291 SS_TT           ................................................................................................................................................................................................................................................................<<<<<<<<<<<<<<<..............>>>>>>>>>>>>>>>>........................................................................................................................................................................................................................
NZ_AAWY01000008.1/61370-60909                    CGCUUUUGUCCCAAAACUGUGAUGCGUAUGUCUUUUAAAUCUACAGGUUACGCUAAAGCCAAAACGGUGAGCCAUGGUGAUUGGCGAGACGACCGUCCGCCCCAUGGCCGCUCUUUGGCGUCCA....................................................UGCCA.UCGCGACAUUU..GUGAAUCCUUUCACAUCAGAUGGGGCAGUCGAGCAUCCACGGAUGGGCUUGAACAACAUCCCUGUUUAACUGCCAGUUCGCCGUCCAUGACUCUCGUUCAUAAGCUCAGAAACCCUAGGUUUCUAUUCACCGAGUCGACGAGCAAAUGGCAUGGCAAACCUAUAAGUCGGGGCCUAUGCAUUAAGUUCCCUACAACUUAAGUUAUAAGUCACUCAAUCGUACUAUUCGUGCACUUUUGUCCCAAAGCGUGCAGCAUAAGCUUUUUAAGUCUACAGGCUACGUCAAUGCUAAAUAGGUGAGCCAUCACCGUGUCGUCGAGCAA
#=GR NZ_AAWY01000008.1/61370-60909 CODON         .....................................................................................................................................................................................................................................................................................................................................................................................................................................................................................................................................
#=GR NZ_AAWY01000008.1/61370-60909 SS_TT         .....................................................................................................................................................................................................................................................................................................................................................................................................................................................................................................................................
NZ_AAWY01000024.1/27104-26643                    CUCGGAAUUGUCCAAAAGUGCGUUACGUUUGUUUUUAAAUCUACAGAUUACGCUAAUGCUAAAAAGGUGAGCCAUGGUGAUUGGCGAGACGACCGUCCGCCCCAUGGCUGCUCAUUGGCGUCCA....................................................UGCCA.UCGCGGCAUUU..GUGAAUCCUUUCACAUCAGAUGGGGCGGUCGAGCAGGACGGACUUGAACAACAUCUUUGUUUAACUGCCAGUUCACCGUCUAUGGCUCUCGCUCAUAAGCUUAGAAACCCUAGAUUUCUAUUCACCGUGUCGGUGAGUCAAUGCCAUGGUAAGCCUAUAUACGUAGAUACCAGCCAACACUAAAUCCCUAAAACCAAAAACAAAAGUCGCAGCCAUCCGAGACUACUUUCCUACACAUUUGAGUCCAAAACCAAUACAGCCGAUUUUAUAAUCUAGAGCCCUCAAUAUGCCCUACUGAAAUAUAUACCCAUAGCCACACUCA
#=GR NZ_AAWY01000024.1/27104-26643 CODON         .....................................................................................................................................................................................................................................................................................................................................................................................................................................................................................................................................
#=GR NZ_AAWY01000024.1/27104-26643 SS_TT         .....................................................................................................................................................................................................................................................................................................................................................................................................................................................................................................................................
NC_008750.1/2122135-2121674                      CUCGGAAUUGUCCAAAAGUGCGUUACGUAUGUUUUUAAAUCUACAGAUUACGCGAAUGCUCGAAAGGUGAGCCAUGGUGAUUGGCGAGACGACCGUCCGCCCCAUGGCCGCUCAUUGGCGUCCA....................................................UGCCA.UCGCGGCAUUU..GUGAAUCCUUUCACAUCAGAUGGGGCGGUCGAGCAGGACGGACUUGAACAACAUCCUUGUUUAACUGCCAGUUCACCGUCUAUGGCUCUCGCUCAUAAGCUUAGAAACCCUAGAUUUCUAUUCACCGUGUCGGUGAGUCAAUGCCAUGGUAAGCCUAUAUACGUAGAUACCAGCCAACACUAAAUCCCUAAAACCAAAAACAAAAGUCGCAGCCAUCCGAGACUACUUUCCUACACAUUUAAGUCCAAAACCAAUACAGCCGAUUUUAUAAUCUAGAGCCCUCAAUAUGCCCUACUGAAAUAUAUACCCAUAGCCACACUCA
#=GR NC_008750.1/2122135-2121674 CODON           .....................................................................................................................................................................................................................................................................................................................................................................................................................................................................................................................................
#=GR NC_008750.1/2122135-2121674 SS_TT           .....................................................................................................................................................................................................................................................................................................................................................................................................................................................................................................................................
NC_009438.1/4061989-4061528                      CAUUUAUGUCCACAAACGAGUCACAUAUCUACUUUAAAGCAAACAGGUUACACCGAUAUUAAAUAGGUGAGCCAUGGUGAUUGGCGAGACGACCGUCCGCACCAUGGCCGCUCUUUGGCGUCCA....................................................UGCCA.UCGCGGCAUUU..GUGAAUCCUUUCACAUCAGAUGGGGCGGCCCUGCAUCCACGGAUGAUGGGAUGGACACCUUUUGUGAAGUACUUGCUGCAUGUCGGUGAGUGAACACCAUGGCAAGUCUGCGUUAGUCGAUAUCAGUCAACGAAUACACGGGGUCAGUGUAAACGAAUCUGGUCGCCAUAACUUACCUAAUGCUAUUACCCACCUUUAGUGCAUAAAAUCUAACGCUUUUUUGUCCCGAAGUGAGUUGUGUGGUGUCAAGUAGAGAUUGUACGAUUAAGUCGUACUACAUAAUCAAAACUGCCAGUUCGUGUAUGAGUGAGUACACUUAUUG
#=GR NC_009438.1/4061989-4061528 CODON           ...............................................................................................................................................................................................................................................................................................................................................................................................................................................................................................................................PTS...
#=GR NC_009438.1/4061989-4061528 SS_TT           .....................................................................................................................................................................................................................................................................................................................................................................................................................................................................................................................................
NZ_AAWY01000028.1/10712-11173                    CAUUUAUGUCCACAAACGAGUCACAUAUCUACUUUAAAGCAAACAGGUUACACCGAUAUUAAAUAGGUGAGCCAUGGUGAUUGGCGAGACGACCGUCCGCACCAUGGCCGCUCUUUGGCGUCCA....................................................UGCCA.UCGCGGCAUUU..GUGAAUCCUUUCACAUCAGAUGGGGCGGCCCUGCAUCCACGGAUGAUGGGAUGGACACCUUUUGUGAAGUACUUGCUGCAUGUCGGUGAGUGAACACCAUGGCAAGUCUGCGUUAGUAGAUAUCAGUCAACGAAUACACGGGGUCAGUGUAAACGAAUCUGGUCGCCAUAACUUACCUAAUGCUAUUACCCACCUUUAGUGCAUAAAAUCUAACGCUUUUUGUCCCGAAGUGAGUUGUGUGGUGUCAAGCAGAUAUUGUACGAUUAAGUCGUACUACAUAAUCAAAACUGCCAGUUCGUGUAUGAGUGAGUACACUUAUUGA
#=GR NZ_AAWY01000028.1/10712-11173 CODON         ..............................................................................................................................................................................................................................................................................................................................................................................................................................................................................................................................PTS....
#=GR NZ_AAWY01000028.1/10712-11173 SS_TT         .....................................................................................................................................................................................................................................................................................................................................................................................................................................................................................................................................
NC_009997.1/3353443-3352982                      CUCGGAAUUGUCCUAAAGCUUGCUACGUAUUUCUUUAAAAAAACAGGCUUCGCCGAUGCUAAACAGGUGAGUCUUGGUGAUUUGCGAGACGACCGUCCGCCUCAUGGCCGCUCUUUGGCGUCCA....................................................UGCCA.UCGCGGCAUUU..GUGAAUCCUUUCACAUCAGAUGGGGCGGUCGAGCAUCCACGGAUGGACUUGCUGCGCGUCGAUGAGUGAAUGCCAUGGCUCACGAUUAAUCUGUGGCUGAAGCUAAGCUCACAACUUUUCUGCGAUGUAUGCUGUUCAUUUUUAACUUACUUGUGCCAAUCUCAUUCUGCUUAAGUCACUCUCAAACAAAAACAUCGGCCUAAGCCGAUGUUUUAUAUCUACUAAGAUGGUCGAACGUUAGCUGAUUAAGCCUCUUUGAACGUGCUCCAAAUGGGCGCGUGGUCUGAGGGUUUAUCUAUGCCGCGAAGAUCGUAAUCGACAU
#=GR NC_009997.1/3353443-3352982 CODON           ........................................................................................................................................................................................................................................................................................................................................................................................................................................................PTS..........................................................................
#=GR NC_009997.1/3353443-3352982 SS_TT           ...................................................................................................................................................................................................................................................................................................................................................................................................<<<<<<<....>>>>>>>................................................................................................................
NC_009052.1/1266190-1266651                      AAGGUUUUGUCCCAAAGCGUGCUGCGUAAAGCUUUUAAAUCUAUAGGUUACGCUAAUGCAAAAAAGGUGAGCCAUGGUGAUUAGCGAGACGACCGUCCGCCCCAUGGCCGCUCUUUGGCGUCCA....................................................UGCCA.UCGCGGCAUUU..GUGAAUCCUUUCACAUCAGAUGGGGCGAUCGAGCAUCCAGGGAGGGACUUGCUGCGUGUCGGUGAGUGAACAUCAUGGCUUGCCCAUUAGUAGGGGCCAGCAUUUAAGUUACCAAACAAGUUAUUUAGUCGUACUAGGCCUCUAUUUUUAACGCUAUUCUGUCUGUUUUUAAGUCAGUAUGUCCGCAACCUUUUGACUUCAAACCGAGAGUAUUCACCUGUAAAUACGUGAUUUUAGAGUGCAACUGCUGUAGCCUCGUGGAAAUUUAUUGUUUCUUGUUCUGAUCUUUUAGGAUGCAAGCUUCGAGCUUUGCCAUCUAAGG
#=GR NC_009052.1/1266190-1266651 CODON           .....................................................................................................................................................................................................................................................................................................................................................................................................................................................................................................................................
#=GR NC_009052.1/1266190-1266651 SS_TT           ................................................................................................................................................................................................................................................................................<<<<<<<<........>>>>>>>>.............................................................................................................................................................................................................................
NC_009997.1/1414033-1414494                      AUGCAUUUGUCCAAAAGCGUGCUGCGUAAGACCUUUAAAUCUACAGGUUACGCUAAAGCCAAAACGGUGAGCCAUGGUGAUUGGCGAGACGACCGUCCGCCCCAUGGCCGCUCUUUGGCGUCCA....................................................UGCCA.UCGCGGCAUUU..GUGAAUCCUUUCACAUCAGAUGGGGCGGUCGAGCAUCCAGGGAGGGACUUGCUGCGUGUCGGUGAGUGAACAUCAUGGCUUGCCCAUUAGUAGGGGCCAGCAUUUAAGUUACCAAACAAGUUAUUUAGUCGUACUAGGCCUCUAUUUCUAACGCUAUUCUGUUUGUUUCUAAGUCUAUAUGUCCGUAACCUUUUGACUUCAAACCGAGAGCAUUCACCUGUAAAAACGUGAUUUUAGCGUGCAACUGCUGUAGCCUCGUGGAAAUUUAUUGUUUCUUGUUUUGAUCUUUUAGGAUGCGGGCCUUGAGCUUUGCCAUCUAAGG
#=GR NC_009997.1/1414033-1414494 CODON           .....................................................................................................................................................................................................................................................................................................................................................................................................................................................................................................................................
#=GR NC_009997.1/1414033-1414494 SS_TT           ................................................................................................................................................................................................................................................................................<<<<<<<<........>>>>>>>>.............................................................................................................................................................................................................................
NC_009438.1/3422464-3422003                      CGCUUUUGUCCCAAAACUGUGUUGCGUAUGUCUUUUAAAUCUACAGGUUACGCCAAAGCCAAAACGGUGAGCCAUGGUGAUUGGCGAGACAACCGUCCGCCCCAUGGCCGCUCUUUGGCGUCCA....................................................UGCCA.UCGCGGCAUUU..GUGAAUCCUUUCACAUCAGAUGGGGCAGUCGAGCAUCCACGGAUGGACUUGAACAACAUCCUUGUUUAACUGCCAGUUCGCCGUCCAUGGCUCUCGUUCAUAAGCUCAGAAACCCUAGGCUUUUAUUCACCGAGUCGACGAGCAAAUGGCAUGGCAAACCUAUAAGUCGGGGCCUAUGCAUUAAGUUCCCUACAGCUUAAGUUAUAAGUCACUCAAUCGUACUAUUCGUGCACUUUUGUCCCAAAGCGUGCAGCAUAAGCUUUUUAAGUCUACAGGCUACGUCAAUGCUAAAUAGGUGAGCCAUCACCGUGUCGUCGAGCAA
#=GR NC_009438.1/3422464-3422003 CODON           .....................................................................................................................................................................................................................................................................................................................................................................................................................................................................................................................................
#=GR NC_009438.1/3422464-3422003 SS_TT           .....................................................................................................................................................................................................................................................................................................................................................................................................................................................................................................................................
NC_009438.1/2495146-2495607                      CAAGGUUCUGUCCAAAAGUGCGUUACGUAUGUUUUUAAAUCUACAGAUUACGCUAAUGCUAAAAAGGUGAGCCAUGGUGAUUGGCGAGACGACCGUCCGCCCCAUGGACGCUCUUUGGCGUCCA....................................................UGCCA.UCGCGGCAUUU..GUGAAUCCUUUCACAUCAGAUGGGGCGGUCGAGCAGGACGGACUUGAACAACAUCCUUGUUUAACUACCAGUUCACCGUCCAUGGCUCUCGCUCAUAAGCUUAGAAACCCUAGAUUUCUAUUCACCGUGUCGGUGAGUCAAUGCCAUGGUAAGCCUAUAUACGUAGAUACCAGCCAACACUAAACCCCUAAAACCAAAAACAAAAGUCGCAGCCAUCCGAGACUACUUUCCUACACAUUUGAGUCCAAAACCAAUACAGUCGACUUUAUAAUCUAGAGCCCUCAAUAUGCCCUACUGAAAUAUAUACCCAUAGCCACACUCA
#=GR NC_009438.1/2495146-2495607 CODON           .....................................................................................................................................................................................................................................................................................................................................................................................................................................................................................................................................
#=GR NC_009438.1/2495146-2495607 SS_TT           .....................................................................................................................................................................................................................................................................................................................................................................................................................................................................................................................................
NC_009052.1/4071834-4071373                      AAGAAGCUUUUGUCCAAAAAGUGUGUCGCGUAUGUCUUUUAAAUCUACAGGUUACGCUAAAGCCAAAACGGUGAGCUAGGGUGAUUAGCGAUGCGACCGCCCCAUGGCCGCUCUUUGGCGUCCA....................................................UGCUA.UCGUGGCAUUU..GUGAAUCCUUUCACAUCAGACGGGGCGGUCGAGCAUCCAAGGACGGACUGUCUGUGAGUCGACGAGUAAAUGCCAUGGCAAACCUGUGUGAGUGGGUAUCAGCAAUUUACCAUUCUAUUUUUUCGAAUGGUUAGGCCGUGAUUUCGCGUUAUUCUUUUGUAAACUUCCUUGUUAUUCUGCCUCCAUCAGCAAAGCGUUUGCGUCUUGUGUUAGCCGUAUGAUUUUGGCGUUUCACGCACCGCUUUGCUCAACCGAUAGGAGAGCAGCAAUGAAAGUAUUAAGUCAGUUUUCCGCCAAAGCCGCGAUGGAUGGCGAUGGGGUC
#=GR NC_009052.1/4071834-4071373 CODON           ...............................................................................................................................................................................................................................................................................................................................................................................................................................................................................AUG...................................................
#=GR NC_009052.1/4071834-4071373 SS_TT           .....................................................................................................................................................................................................................................................................................................................................................................................................................................................................................................................................
NC_009997.1/1062321-1062782                      ACGUCGCACGUCCAAAAGCGUGUUGUGCAUGUCUUUUAAAUCUACAGGUACGUUAAUGCCAAAACGGUGAGCGAGGGUGAUUAGCGAGACGACCGUCCGCCCCAUGGCCGCUCUUUGGCGUCCA....................................................UGCCA.UCGUGGCAUUU..GUGAAUCCUUUCACAUCAGACGGGGCGGUCGAGCAUCCAAGAACGGACUGUCUGUGAGUCGACGAGUCAAUGCCAUGGCCAACCUGUGUGAGUGGAUAUCAACAGCCUACCGUUCUAUUUUUUCGAAUGUUUAGACCGUGAUUUCGCGUUAUUCUUUUGUAAACUUCCUUGUUAUUCUGCCUCCAUCAGCAAAGUGUUUGCGUCUUGUGUUAGCCGCAGUAUUUUGGCUUUUCACGCACCACUUUGCUCAACCGAUAGGAGAGCAGCAAUGAAAGUAUUAAGUCAGUUUUCCGCCAAAGCCGCGAUGGAUGGCGAUGGGGUC
#=GR NC_009997.1/1062321-1062782 CODON           ...............................................................................................................................................................................................................................................................................................................................................................................................................................................................................AUG...................................................
#=GR NC_009997.1/1062321-1062782 SS_TT           .....................................................................................................................................................................................................................................................................................................................................................................................................................................................................................................................................
NC_008322.1/2627296-2626836                      CUCAUUCUUGUCCAAAAAGAUGUUCUGUAUUUCUUUAAAACCAACAGAUUAGCCGCUGCUAAACAGGUGAGCCAUGGUGAUUAGCGAGACGACCGUCCGCCCCAUGGCCGCU.UUUGGCAUCCA....................................................UGCCA.UCGCGACAUUC..GUGAAUCCAUUCAUAUCAGACGGGCGGCCCUGCAUCCACAGAGGGACUUGAACAACAUCCAUGUUUAACGGCAAGUUCGCCAUCUGAUAGGCAGGACGCCUGAAUGUCGUGCCAUGCAGGGACGUAUGGGAAUGACCAUGGCACUCGUUCAUACGCUUAGAAAUUAGGUUUCUAUUCACCAGGUCGUUGAGCAAAUACCAUGGCUCGCUAUAAGCCAAUACCUGCAAAGCAGUUUUAAUUUCUAAGAAUUUAUCAACCACUCAGCUUUAUUUUAAUCCUGUCAGUUAUUCAACGCAUUUCUGGCUUUGAGUAUUUCUACUAC
#=GR NC_008322.1/2627296-2626836 CODON           .....................................................................................................................................................................................................................................................................................................................................................................................................................................................................................................................................
#=GR NC_008322.1/2627296-2626836 SS_TT           ...........................................................................................................................................................................................................................................................................................................<<<<<<<<<<<<....................>>>>>>>>>>>...............................................................................................................................................................................
NC_004347.1/3939730-3940191                      AAACUUUUGUCCCAAAGCGUGCUGAGUAAGGUUAUUAAGUCUACAGGCUACGACAAUGCUAAACAGGUGAGCCAUGGUGAUUAGCGAGACGACAGUCCGCCCCACGGCCGCUCUUUGGCAUCCA....................................................UGCCA.UCGCGGCAUUU..GUGAAUCCAUUCACAUCAGACGGGGCGGCCCUGCAUCCAAGGAAGGACUUGAACAACAUCAGUGUUUAACGGCCAUUUCGCCAUCCAUGGCUCUCGUUCGUAAACUCAGAAACCCUAGGUUUCUAUUCACCGUGUCGUUGAGCAAAUAUCAUGGAUCGCCCUUAAAUAUGGACUGCAUUUAAUAACCAAGCAGUGAUAUUAGCCUUUCAAUAUUUAACGCUCUUCUGUCCAAAAGUGCGUUUCAAUCAUUAUUGUAUAACAACAACUCACUGGCUUUGCCGUUUCAAAGGCGCGAUUGAGCACCAACGCACUCAGACUCACA
#=GR NC_004347.1/3939730-3940191 CODON           .....................................................................................................................................................................................................................................................................................................................................................................................................................................................................................................................................
#=GR NC_004347.1/3939730-3940191 SS_TT           .....................................................................................................................................................................................................................................................................................................................................................................................................................................................................................................................................
JCVI_SCAF_1096627385280/42159-41698              CAUGCUUUUGUCCCAAAGCAUGCUGUGUGUUUCUUUAAAACCUGCAAGCUACACGGAUGCUAAAAGGGUGAGCCAUGGUGAUUAGCGAGACGACCGUCCGCCCAUGGCCGCUCUUUGGCAUCCA....................................................UGUCA.UCGCGUCAUUC..GUGAAUCCAUUCACAUCAGACGGGACGGUCGAGCAUCCACGGAUGGACUCGCUGCGCGUCGUCGAGCAAAUACCAUGGUUCGCCUUUCAAUUUUUAACGCUCUUCUGUCUCAAAGCACGCUGAGUCUCAUCAAGCAAAUACCAUUGUUCACCUUUCAAUGUUGUAUAAGUCUUUAUGACCUCAAUACCUUACUUAAAAAGCUUUGGGUUCUGGCUUCUUUAGGGCGAGUGAAUAAUUCCUCGGGGAUAUUGGACUCCACUACAUAGCCGCCAUCCAUAAAGAUGACUCUGUCGGAAACAUCGCGUGCAAAGCCCAUUUCGUG
#=GR JCVI_SCAF_1096627385280/42159-41698 CODON   ............................................................................................................................................................................................................................................................................................................................................................................PTS.......................................................................................................AUG............................................
#=GR JCVI_SCAF_1096627385280/42159-41698 SS_TT   .....................................................................................................................................................................................................................................................................................................................................................................................................................................................................................................................................
JCVI_SCAF_1096627195755/1507-1968                ACGCUUUUGCCCCAAAGCUUGCUGAGUGUUUCUUUAAAACCUGCAAGCAACACCGAUGCUAAAAGGGUGAGCCAUGGUGAUUAGUGAGACGACCGUCCGCCCCAAGGCCGCUCUUUGGCAUCCA....................................................UGCCA.UCGCGGCAUCC..GUGAAUCCAUUCACAUCAGACGGGGCGGUCGAGCAUCCAAGGAAGGACUCGUUGCGCGUCGUAGAGUGAAUGCCAUGGCUCAUUCAUCAAUCAAAUACUGCUUUUAAGUAUCUAUAAGCGCUCUUCGUGUUGUUGAGUAAAUCCCAUUGUUCACCUUUCAAUGUUGUAUAAGUCUUUAUUACCUUAGCACUUUACUUAAAAAGCUUUGGGUUCUGGCUUCUUUGGGGCGGGUAAAUAAUUCCUCGGGGAUAUUGGACUCCACCACAUAGCCGCCAUCCAUAAAGAUGACUCUGUCGGAAACAUCGCGUGCAAAGCCCAUUUC
#=GR JCVI_SCAF_1096627195755/1507-1968 CODON     .....................................................................................................................................................................................................................................................................................................................................................................................PTS.................................................................................................AUG.........................................
#=GR JCVI_SCAF_1096627195755/1507-1968 SS_TT     .....................................................................................................................................................................................................................................................................................................................................................................................................................................................................................................................................
NC_008577.1/1067969-1067508                      ACGCUUUCGUCUCAAAACGAGUCACUAUCUGCUUUAAAACAAACAGGCCACACCGAUGUUAAACAGGAGAACCAUGGUAAUUAGCGAGACGACCGUCCGCCCCAUGGCCGCUCUUUGGCAUUCA....................................................UGCCA.UCGCGGCAUUC..GUGAAUCCAUUCACAUCAGACUGGGCGGCCCUACAUCCACGGAUGGACUUGAACAACAUCCCUGUUUAACGGCCAGUUCGCCAUCCAUGGCUCUCGUUCAUAAGCUUAGAAACCCUAGGUUUCUAUUCACCGUGUCGGUGAGCGAAUACCAUGGCUCGCCUAGCAAUACUGUUUUCAACAAUUAUCGGCAAGUCAUUACAUACAAAAAAGCGAUAAACCACAUUGGCUUAUCGCUUUUUAUUAUCUUGCGAUUGCUACCUAGUUAUCACGUAAAUCAUAUGACAUAAGCAACUUCGCAAUCAUAUUCGCCGCACCUGUGCGA
#=GR NC_008577.1/1067969-1067508 CODON           .....................................................................................................................................................................................................................................................................................................................................................................................................................................................................................................................................
#=GR NC_008577.1/1067969-1067508 SS_TT           ....................................................................................................................................................................................................................................................................................................................................................................................................................<<<<<<<<<<.....>>>>>>>>>>........................................................................................
NC_008322.1/1090776-1090315                      ACUCUAAAAUGCCCCUAGCGGACCGCGUAUUUUUUAAAACUUACUGACAAUGUCAAUGCUAAACAGGUGAGCCAUGGUGAUUAGCGAGACGACCGUCCGCCCCAUGGCCGCUCUUUGGCAUCCA....................................................UGCCA.UCGCGGCAUUC..GUGAAUCCAUUCACAUCAGACUGGGCGGCCCUACAUCCACGGAUGGACUUGCUGCGCGUCGGCGAGUAAAUGCCAUGGUUCACCUAUAAACCUGCGCUUAUAGAGCAUUACGUCCAAGUUUUUCCUCAACCCAAUCCGUUGACCCAAACCGUAAACAAGCGAAUGUAAUGACGCGCCUACCAGUACAGCUAUCAACAUGAAACAGAAUACAAAAAAGCGAUAAACCACAUUGGUUUAUCGCUUUUGAUUGUCUUGCGUUCGCUAGCUAGUUAUCACGUAAAUCAUAUGACAUAAGCGGCUUUGCAAUCAUACUUGCCGCACC
#=GR NC_008322.1/1090776-1090315 CODON           .....................................................................................................................................................................................................................................................................................................................................................................................................................................................................................................................................
#=GR NC_008322.1/1090776-1090315 SS_TT           .....................................................................................................................................................................................................................................................................................................................................................................................................................................................................................................................................
NC_008321.1/1066677-1066216                      CACUCUUUUGUCAAAAAGUAUGUUACGUAAUCUUUUAAAUCUACAGGUUCCGCUAAUGCUAAAAAGGCGAGCUAUGGUGAUUGGCGAGACGACUGUCCGCCCCAUGGCCGCUCUUUGGCAUCCA....................................................UGCCA.UCGCGGCAUUC..GUGAAUCCAUUCACAUCAGACUGGGCGGUCGAGCAUCCACGGAUGAUGGGAUGGACACCUCUUGUGAAGUAGGCGUCAUUUACGCCAUAUUGAAUUUGCACGUUCAAUAACAACAAAAGGUGUCCAAAAUGAAAGUUACACUAAUAGGAAUUGAUCUCGCAAAAAAUAUCUUCCAAGUAUGUGGGGUAAAUCAAGCUGGCAAGAGUGUUUUUAACCGUUCGAUUAAACGUGCUCAGCUCCUUACUUUUCUGCGUACUUACCCUGAUGCCACUAUUGCGAUGGAAGCCUGCAGUGGCUCUAACUAUUGGGGCAGAGAGUUACU
#=GR NC_008321.1/1066677-1066216 CODON           ...................................................................................................................................................................................................................................................................................................................................AUG...............................................................................................................................................................................................
#=GR NC_008321.1/1066677-1066216 SS_TT           .....................................................................................................................................................................................................................................................................................................................................................................................................................................................................................................................................
NC_008321.1/3245605-3246066                      UCGAAAAUGUCCCUAAGCAUACUUCGUAUUUCUUUAAAACUUACAGACUACGCUAAUGCUAAACAGGUGAGCCAUGGUGAUUAGCGAGACGACCAUCCGCCCCAUGGCCGCUCUUUGGCAUCCA....................................................UGCCA.CCGCGGCAUUC..GUGAAUCCAUUCACAUCAGACGGGGCGGUCGAGCAUCCAAGGAAGGACUUGAACAACAUCCCUGUUUAACGGCCUGUUCGCCAUCCAUGGCUCUCGUUCAUAAGCUUAGAAAUCCUAGAUUUCUAUUCACCGUGUCGUUGAGCAAAUACCAUGGUUCGCCCUUAAAUAUGGUCUGCAUUCAAUAACCAAGCAAUGAUAUUCGUCUUCCAAUAUUUAACGCUCUUCUUGUCCCAAAGCAUGCUUUGUAUUUCUUUAAAACUUACAGACUACGCUAAUGCUAAACAGGUGAGCCAUGGUAAUUCCAAGAGUACAAAAGGACUAU
#=GR NC_008321.1/3245605-3246066 CODON           .....................................................................................................................................................................................................................................................................................................................................................................................................................................................................................................................................
#=GR NC_008321.1/3245605-3246066 SS_TT           .....................................................................................................................................................................................................................................................................................................................................................................................................................................................................................................................................
JCVI_SCAF_1096627387715/53013-52552              UCGAAAAUGUCCCAAAACAUUUUGUGUAAUUCUUUUUUAAACUACAGACUAAGUCAAUGCUAGAAAGGUGGCCAUGGCAAUUAGCGAGACGACCGUCUGCCCCAUGGCCGCUCUUUGGCAUCCA....................................................UGCCA.UCGCGGCAUUC..GUGAAUCCAUUCGCAUCAGACGAGGCGGCCUUGCAUCCAAGUAUGGACUUGAACAACAUCCUUGUUUAAAGGCCAGUUUGCUAUCUGAUAGGCAGGACGCCUGAAUGUCGUGCAAUGCAGGGACGCAUGAUAACAACCAUGGCUCUCGUUCAUAAGCUUAGAACUCCUAGGUUUCUAUUCACCGUGUCGUCGAGCGAAUACCAUGGCUCGCCUAUGAAACUUGCACUUAAAGUACUCACUUCCAAACAAAAACAUCGGCCUAGGCCGAUGUUUUUUAUAUCGAUUAAAGGAUUCACCCAAGCGAGUUAGGCUUCUUUAAAGG
#=GR JCVI_SCAF_1096627387715/53013-52552 CODON   .................................................................................................................................................................................................................................................................................................................................................................................................................................................................................................................PTS.................
#=GR JCVI_SCAF_1096627387715/53013-52552 SS_TT   .................................................................................................<<<<<<<<<<<.....................................................................>>>>.>>>>>>>>.......................................................................................................................................................................................................................................................................................................................................
JCVI_SCAF_1096627208462/192527-192066            UUUAUUCUGUUUGUCUGGUCGGCGAUGAACCACAUAAGGGCAAAGGAACCCAUCGCGACUCUUAUCGAUAAUGCGGGAUUACCAUUAGCGAGACGGCCGCCCCAUGGCCGCUCUUUGGCAUCCA....................................................UGCCA.UCGCGGCAUUC..GUGAAUCCAUUCACAUCAGACGGGCGAGCAUCCACGGAUGGACUUGAACAACAUCCGUGUUUAACGGCCAGUUCGCCAUCUGAUAGGCAGGACGCCUGAAUGUCGUACAAUGCAGGGACGCAUGAGAACGACCAUGGCUCUCGUUCAUAAGCUUAGAAACCCUAGGUUUCUAUUCACCGUGUCGAUGAUCAAAUACCAUGGCUCAUCAUAAGCCAAUACCAGCAAAACAGUUCUAAUUCCUAACACGUAAUCUCCCACUCAGCUUUAUUUUAAUCCUGUCAGUUAUUCAACGCAUUUCUAGCUUUGAAUAUUUCUACUACUU
#=GR JCVI_SCAF_1096627208462/192527-192066 CODON .....................................................................GUA.............................................................................................................................................................................................................................................................................................................................................................................................................................................................
#=GR JCVI_SCAF_1096627208462/192527-192066 SS_TT .................<<<<<<<<<<.......................>>>>>>>>>..........................................................................................................................................................................................................................................................................................................................................................................................................................................................................
NC_008321.1/3614062-3614523                      AAAAUGUCCCAAAACAUGCGGUGUAUUUCUUUGUUAAUACUCACAUGCGACGCCAAUGCUAAGCAGGUGAGCUAUGGUGGUUUGCGAGACGACCGUCCGCUCCAUGGCCGCUCUUUGGCAUCCA....................................................UGCCA.UCGCGGCAUUU..GUGAAUCCAUUCACAUCAGACGGGGCGGUCGAGCAUCCACGGAUGAUGGGAUGGACACCUCUUGUGAAGUAGGCGUCAUUUACGCCAUAUUGAAUUUGCACGUUCAAUAACAACAAAAGGUGUCCAAAAUGAAAGUUACACUAAUAGGAAUUGAUCUCGCAAAAAAUAUCUUCCAAGUAUGUGGGGUAAAUCAAGCUGGCAAGAGUGUUUUUAACCGUUCGAUUAAACGUGCUCAGCUCCUUACUUUUCUGCGUACUUACCCUGAUGCCACUAUUGCGAUGGAAGCCUGCAGUGGCUCUAACUAUUGGGGCAGAGAGUUACU
#=GR NC_008321.1/3614062-3614523 CODON           ...................................................................................................................................................................................................................................................................................................................................AUG...............................................................................................................................................................................................
#=GR NC_008321.1/3614062-3614523 SS_TT           .....................................................................................................................................................................................................................................................................................................................................................................................................................................................................................................................................
JCVI_SCAF_1096627191725/132497-132036            CCUGGAAAUAUCUCAAACAUACUACGUAUUUAUUUGAAACUUACAGAUUACGCUAAUACUAAAAAGGCGAGUGAUGGCGAUUAGAUAGAUGACCGUCUGCCCCAUGACCGCUUUUUGGCAUCCA....................................................UGCUA.UCGCGGCAUUC..GUGAAUCCAUUCACAUCAGACUGGGCGGUCGAGCAGAUGCCAUGAUUCGCCUAUAAGUCAGCGCUUUCAGAGCCAACUCGACCAUCCCACUGGCUCAAGAUUACAACUCUCUGAUUAUCAGUAAAUUUGUUGUGCCACCAAUCAAUCUUUACCCAAUUGCCAAUUUGGUUUCUGUAUAGCGCAGCUUUUUUACCCUUGGGUUGGCAAGGAAGUAGGCCAACAUUAGUGGGCCUAGGCGCCCCAUAAACAUCAUAAAGAUAAUAAUUCCUUGGCCUGCACUGGAUAAAUUGCCUGUUAAUCCGCGGGAUAGCCCGACGGUGCC
#=GR JCVI_SCAF_1096627191725/132497-132036 CODON ....................................................................................................................................................................................................................................................................................................................................................PTS..............................................................................................................................................................................
#=GR JCVI_SCAF_1096627191725/132497-132036 SS_TT .....................................................................................................................................................................................................................................................................................................................................................................................................................................................................................................................................
NZ_ABAU01000030.1/9336-8875                      CACUGCCAACCAUAGUUCAAUAAAAACUCCUCCCUCUUGAACCUCUAGACUACGCAAAUACUAAAAGGUGCGCCAUGGUGAUUGGCGAGACGACCGUCCGCCCAGGGCCGCUUUUUGGCAUCCA....................................................UGCCA.UCGCGGCAUUU..GUAAAUCCUUUCACAUCAGACGGGGCGGUCGAGCAUCCAAGGACGGACUGGCUGCGAGUCGUCAAGUGAACACCAUGGCAAACCAGACCAAAAAGACCGACCAUCCAAAAUUCUUUUUUUCUUUUAGAAAUACACAAACAACAUCAAAAAAUCAGGGCAAAAUAUCUUCAAAUGUAAGCUCUAAUCUUUUGAAUUGAAAAUCCCGGACACCCACAACUUUCUUGCUUAGCGCUACACGAACAACACCGAGAUAACCAGUUCAAGUCCGCGUAAAAUGAGAACUCCUGUCUUUAAAUCAACAGACUACGCAAAUGCCGAAAGG
#=GR NZ_ABAU01000030.1/9336-8875 CODON           .....................................................................................................................................................................................................................................................................................................................................................................................................................................................................................................................................
#=GR NZ_ABAU01000030.1/9336-8875 SS_TT           .....................................................................................................................................................................................................................................................................................................................................................................................................................................................................................................................................
NC_007954.1/1402377-1402838                      UUAGCAUAGCUAUGGUUCUAGAUUUUUAAGAGCGAGAAGAACACACCUAAAUAUAUAAGGUGAGCCAUGCCGAUUUACCACGAGAAAGGCGAGCCGACCGCCCAUGGCCGCUCUCUGCCAUCCA....................................................UGCCA.UCGCGGCAUUU..GUGAAUCCUUUCACAUCAGACGGGGCGGCCGACUUUAGUUUAAAUCAAGAGCCAAGGACGGACUUGCUGCGUGUCGGUGAGUGAAUGCCGAGCCUGUAUGCGGGACUUCAGUAACCGACGUUUGAUACUUAACGAUUUAGCACCAAUUAUCUGACACGUUUUUGGACAAAAACACUUCAGAAUUUAACCAUCAUGCACAUGCUGAGAUGUGCUGAUUUUUUAUCUAAAUGGUAACUCUGAUGCUAAUGAGAGGACAUUGGACUAAAUGGCUCGAGUCUAUCUCUUGAAUGAGGCUGCAGGGAUGCUGCGCCCGAGCCCAUAG
#=GR NC_007954.1/1402377-1402838 CODON           .....................................................................................................................................................................................................................................................................................................................................................................................................................................................................................................................................
#=GR NC_007954.1/1402377-1402838 SS_TT           .................................................................................................................................................................................................................................................................................................................................................................................................<<<<<<<<<<......>>>>>>>>>...........................................................................................................
NC_009665.1/1024403-1024864                      AAGAAGCUUUCGUCCAAAAAGUGUGUUGCGUAUGUCUUUUAAAUCUACAGGUUACGCUAAAGCCAAAACGGUGAGCCAUGGUGAUUAGCGAGGCGAGCGCCCGAUGGCCGCUCUUUGGCGUCCA....................................................UGCCA.UCGCGGCAUUU..GUGAAUCCUUUCACAUCAGACAGGGCGGUCGAGCAUCCAAGAACGGACAGUCUGUGAGUCGACGAGUCAAUGCUAUGGCCAACCUGUGUGAGUGGAUAUCAGCAAUCUACCGUUCUAUUUUAUCGAAUGUUUAGGCCGUGAUUUCGCGUUAUUCUUUUGUAAACUUCCUUGUUAUUCUGCCUCCAUCAGCAAAGCGUUUGCGUCUUGUGUUAGCCGUAUGGUCUUGGCGUUUCACGCACCGCUUUGCUCAACCGAUAGGAGAGCAGCAAUGAAAGUAUUAAGUCAGUUUUCCGCCAAAGCCGCGAUGGAUGGCGAUGGGGUC
#=GR NC_009665.1/1024403-1024864 CODON           ...............................................................................................................................................................................................................................................................................................................................................................................................................................................................................AUG...................................................
#=GR NC_009665.1/1024403-1024864 SS_TT           ..................................................................................................<<<<<<<<<<.....................................................................>>>>.>>>>>>>........................................................................................................................................................................................................................................................................................................................................
JCVI_SCAF_1096627390099/205514-205975            ACACGCUUUUGUCCAAAAACUGCUUAGCAUUUCUUUAGACCUACAGGCUAUACCGAUGCUAAACAGGUAAGCUGUGGUGAUUAGCAAGACGACCGUCUGCCCCAUGGCCGCUCUUUGGCAUCCA....................................................UGUCA.UCGCGGCAUUU..GUGAAUCCAUUUACAUCAGACGGGGCGACCCUGCAUCCAAAGAAGGACUUGCAGCGUGUCGUCGAACAAAUGCCAUGGCUCACCUAUAAACCAAAGCAAGAGACAUAUCCUCUUUAAAAUCUACAGAUUACGCCGUUCUAAAAAGGUGAGCCGUGAUGAUUAGCGAGGCGACCGUCCGCUAUUUGACAUGCCAUUGAUUGCCAUAAGCCAUACCAACGAAAAACUCCCUAAGUUAUUAAUAACUCGGUUGUAUUCCCCAUAUACAAAACGUAAAGACAUCACUUCAAUGCAAAUCACAGACACAAAAAAGCCCGCAACUGAU
#=GR JCVI_SCAF_1096627390099/205514-205975 CODON .....................................................................................................................................................................................................................................................................................................................................................................................................................................................................................................................................
#=GR JCVI_SCAF_1096627390099/205514-205975 SS_TT ...................................................................................................................................................................................................................................................................................................................................................................<<<<<<<<<....>>>>>>>>.............................................................................................................................................
NC_009831.1/2080658-2080197                      CUGCAACUCAUUUCGGGGCAGAGAUGAGUUACUAAACCUAGCAAUAAAGCCUAAUCGAAGAGAAAAACAACGCAGUGUAGAUACAGCUGUGACCGUCCGUGACAAGGCCGUUCUAUGACAUCCU....................................................UUUCA.CCACAGCAUUU..GUGAAUCCAUUCACAUCAGAUGUCACGGCCGAGACUAUAGGGAUACUUCUUAUGAAAUCAAGAGUCGUAUCGUGUCACAGAAGUGUCUGCACAUCCCUCGCCGGAGGCGAUAGAUAACUAUGGAGCUUCGACCACCAGCAUCUUAUUCAACACAAAAAAAUUAAAAUUUAUACUGCCUUAAUUCGAAGGCAGAUAACAUUUGUAACAAAUUCGACUCGCCUUGAACACCUCCUUUCUGUCACAAUUCACACACAAAAAUAACAAUAAGAAUUCAGCCAUAUAAUAAUGAAAUUCAAGCCCCCCUUCCCCACUCAAUUAUCGA
#=GR NC_009831.1/2080658-2080197 CODON           ................................................................................................................................................................................................................................................................................................................................................................................................................................................................................................AUG..................................
#=GR NC_009831.1/2080658-2080197 SS_TT           .....................................................................................................................................................................................................................................................................................................................................................................................................................................................................................................................................
NC_010506.1/5699116-5698655                      CAGUACUGCAUAGGGCAAAUUACUGUCACUAAUGCAUAAAGAGAUAAAGCCAAAUCGAAGAGACAAAUAAACAGGUGUAGAUGCGGCAGUGACCAUCCGUGACAUGGCCGUUCUAUGACAUCCA....................................................UGUCA.CCACGGCAUUU..GUGAAUCCAUUCACAUCAGACAUCACGGCCGAGACUAUAGGGAUAUACUCGUGUCGUGUCACUGAAGUAGCUGCACAUAAGCCUGCGGCAAGCAAUAAACAGUAAUGAAGGUGAGACCUUCAAACAGACCACCAAAUAACAAAACAACUGAAUAUUAAUCAAGAAAUGUAAUCAGCCUUCAUUUGAAUGCUAACCAAUUUUGGGGCAAAAAUCAGUUAUGGAACCCUACCAAGUAAAGAUAAAUCGAAGAGACAAAUGAACAGGUGUAGGUGCGGCUACGAGCUUCGAUUUCAAGGAUGAAAUCGCAGAGCGUAUAGGGAUA
#=GR NC_010506.1/5699116-5698655 CODON           .....................................................................................................................................................................................................................................................................................................................................................................................................................................................................................................................................
#=GR NC_010506.1/5699116-5698655 SS_TT           .....................................................................................................................................................................................................................................................................................................................................................................................................................................................................................................................................
NC_010506.1/1288751-1289211                      CAAUUGGGUCUAACUCACUUCUGUUCAAAAAUGAGUUACAGCCCAAAACCUCAAUCGAAGAGAUAAAUACUCAGGUGUAGGUACGUCAGUGAGCUUCGAUGACAUGGCCGUUCUAUGUCAUCC.....................................................UGUCA.CCACGGCAUUU..GUGAAUCCAUUCACAUCAGAUGUCAUCGCAGAGACUACAGGGUUGAAAAUGUUCCAGACAUUUUUCUGCAUUUUCUCCAUCCCUAGAGGUCAGAUAUACUUGCAACGAUAUCCAUAUCUAAAAUCAACAAUAAAGGGGUCGUAGUUCAUUAGCCCAAAUCGAAGAGAUGCUCAAGUAGGAAUCUGAGUCAGGUGUGAAUGCGUCUGUGGGCUUCGGUUUCAAGGAUGAAACCGCAGAGCGGCCAAGGAUGGCUUCACAGCGUCCCGCAGAAGUAUUCAUACAUUCAGCAUGCUGCAAGCAAUAGACACCAACUUAGCUAUGG
#=GR NC_010506.1/1288751-1289211 CODON           .....................................................................................................................................................................................................................................................................................................................................................................................................................................................................................................................................
#=GR NC_010506.1/1288751-1289211 SS_TT           .....................................................................................................................................................................................................................................................................................................................................................................................................................................................................................................................................
NC_010506.1/567131-567591                        UCCAGCCCCAAAACAAAGGGGUCGUAGCCCAUUGACCUGAAUCGAAGAGAUACCUAUGUAGUUGUCAGAGUCAGGUGUAGAUGCGGCAGUGAGUUUCGGUUUCAAGGCCGUUCUAUGACAUCC.....................................................UGUCA.CCACGGCAUUU..GUGAAUCCAUUCACAUCAGAUGUCAUCGUAGAGACUGCAGUACAACAAAGGGGUCGUAGCUCAUUGACCUAAAUCGAAGAGAUAAACAACUCAGUGUGAACGCGGCUGCGAGCUUCCAAAACAUGGACGUUUUGGUAGAGCUCACAGGGAUGUGCUUGCAGCGGUUCGCAAAAGUGUUUACACAUUCAGCGAGCCGCAGGCUAUAGAUUAAGCAUGAAGCCAUGCUUACCCACAAACCAUCAAACACCAACUCAGCCCAACCCCCCAAAGAAACCAUAAAAAGAUACUUCAAACUUGUUAUCCGACAAGUUCCCCAAUCUUG
#=GR NC_010506.1/567131-567591 CODON             .....................................................................................................................................................................................................................................................................................................................................................................................................................................................................................................................................
#=GR NC_010506.1/567131-567591 SS_TT             .....................................................................................................................................................................................................................................................................................................................................................................................................................................................................................................................................
NC_010506.1/1261448-1260988                      ACCCUAAGCACGAACUCUUUUAUGUCCAAUUGUUAGUCACAACAAGAGCCUAAUUCGAAGAGAUAAACAAUCAGGUGUGAAUGCGGCUGAGGGCGUUGGUGGCAUGGCCGUUCUAUGACAUCC.....................................................UGUCA.CCACGGCAUUU..GUGAAUCCAUUCACAUCAGAUGUCAUCGUAGAGACUACAGGGCAGAGAAUGUUCCAGACAUUUUUUCUGCAUUUCCUCCACUGACCCAUAGGGAUAUGGGGAAUGUCUUUAAAGGGUCUGGAACGCUUAAGACCUUGGAGGUCAGAUAUACUUGCAACGAUAUCCAUAUCUAAAAUCAACAAUAAAGGGGUCGUAGUUCAUUAGCCCAAAUUGAAGAGAUGCUCAAGUAGGAAUCUGAGUCAGGUGUGAAUGCGUCUGUGGGCUUCGGUUUCAAGGAUGAAACCGCAGAGCGGCCAAGGAUGGCUUCACAGCGUCCCGCAGA
#=GR NC_010506.1/1261448-1260988 CODON           .....................................................................................................................................................................................................................................................................................................................................................................................................................................................................................................................................
#=GR NC_010506.1/1261448-1260988 SS_TT           .....................................................................................................................................................................................................................................................................................................................................................................................................................................................................................................................................
NC_010506.1/4869973-4870433                      AACAUCAAACACUUCUUAUUAAAGAGCAACUAGGUCGUAACUAAUCGGCUGAAGUCGAAGAGAUAAACACUCAGGUGUGAAUGCAGCUGUGGGCGUUGGUGGCAAGGCCGUUCUAUGACAUCC.....................................................UGUCA.CCACGGCAUUU..GUGAAUCCAUUCACAUCAGAUGCCACCGUCGAGCGUAUAGGGACAUAUUUAUAGCGCCCCGCAGAAGUAUUUACACAUCGGCAUGCUGCAAGCAAUUGAUUAAUAUAGAGGUUACGGUUCCCUAUAAACCUCUAAACACCAAAACCAGCCCAAUGAAACCAAUCAAAAAGAUAUUUAAUGGGCUUAUUAUCCGAUAAGCCCCUAAGUUUCUGUUAUCAACUGCAAACUCGCAAACUCACGAUAAAGCUCACUCGAUUGCAUCAACUCUUGAUGAGUUCCAGUUGCGACUAGCUCUCCCUUGUCCAUCACAAGGAUCCUAUCG
#=GR NC_010506.1/4869973-4870433 CODON           ............................................................................................................................................................................................................................................................................................................................................................................................................PTS......................................................................................................................
#=GR NC_010506.1/4869973-4870433 SS_TT           ................................................................................................................................................................................................................................................................................................................................................................................<<<<<<<<<<<<<<<....>>>>>>>>>>>>>>....................................................................................................................
NC_010506.1/4380330-4379870                      AGCCAUUCGCUCUAUAGUUGAUACUCUAACGUGUUUUUGUCCAAAAAUAUCAAAUCGAAGAGAUAAACAAUCAGGUGUGAAUGCGGCUGUGGGCGUUGGUGGCAAGGCCGUUCUAUGACAUCC.....................................................UGUCA.CCACGGCAUUU..GUGAAUCCAUUCACAUCAGAUGCCACCGUCGAGCUUAUAGGGACAUAUUUACAGCGUGUCGCAGAAGUGUUUACACAUUAAGGUCGUUCACUCACAUCCGUGUGAUCACGACAUUCGUAUAUCCAUAUACAGCACCGCCGCAGGCUAUAGAUAACAAUGAAGUUGUGACUCCCAACAAGCUAGUCAAACACAAACCCAGUCCAAUGAACUCAACCAAAAAGAUAUUUGAAACUUGCUAUCAGGCAAGUCAGCAAACUUUUGUCCAAAAAUGAGUUUAACCAUUAGGUCUUAAAUCGAAGAGAUAAACAAUCAGGUGUGAACG
#=GR NC_010506.1/4380330-4379870 CODON           .....................................................................................................................................................................................................................................................................................................................................................................................................................................................................................................................................
#=GR NC_010506.1/4380330-4379870 SS_TT           .....................................................................................................................................................................................................................................................................................................................................................................................................................................................................................................................................
NC_009831.1/248556-248095                        GCUGAUUUCAACCAAGUUAACUUUUUAUAAAGCUCUAAGAUUAGAAACGAUUAAAUCGAAGAGAUAGAUCAACAAUGUAGGCACGGCUGUGACCGUCCGUGACAAGGCCGUUCUAUGACAUCCA....................................................UGUCA.CCACGGCAUUU..GUGAAUCCAUUCACAUCAGAUGUCACGGCCGAGGCUAUAGUGGACCUUUCUAUUAAUAGAGAGGGUGCCGUGUCACAGAAGUGCCUGCAUAAAAGUACGCUACAGGCGAUAGCUAACAAUGAAGCAAGACAAUACCUACCAGCUCUAAAAUAGACACUAAGUAUUUUGUCCCAAAUACAAACCCACUCCUACGCCAUCCGUGGCGUUCGCGGAUAAGUACUUCAAACGAGAACUCCAUGUACAAAAAAGCCCCGUUGAUAACAACGAGGCUUCUUAGUCACACAAUGCCGACGAAUCGAUAUUGCUAGCUGCUCACAUGCUA
#=GR NC_009831.1/248556-248095 CODON             .....................................................................................................................................................................................................................................................................................................................................................................................................................................................................................................................................
#=GR NC_009831.1/248556-248095 SS_TT             .....................................................................................................................................................................................................................................................................................................................................................................................................................................................................................................................................
NC_010506.1/1630691-1631152                      GUUGGGGCGUACCAUCUUAUUCGUGAGUUACGAACACUGCUAAAUAAAGUCAAAUCGAAGAGAAAAAUAACCAAGUGUAGGUGCGGCUGUGACCGUCCGUGACAUGGCCGUUCUAUGACAUCCA....................................................UGUCA.CCACGGCAUUC..GUGAAUCCAUUCACAUCAGAUGUCACGGCCGAGACUAUAGGGAUAUACUUGUGUCGUGUCACAGAAGUAUCUGCACAUAACCCUGCUGGAAGCAAUAAGCAGCAAUGAAGGUAAGACCUUCAAACACAUUACCAAAUGGCAAAUCAGCCAGAAGCUAAACAAGAAAAUGUAAUCCAGCUUCAUUCGAAGCAAUUAAACCACCAUUAUAGAUAAACGGUGGCUUAAUUGAUGAGGCAAAAAUAAAGCUGAUCGCUAAACAGCUAUUUAGCAAUAUCUACUUAGUUGCCAAGGGACGUAAAUCAAUCUCUGAUUGAGCCAUUAG
#=GR NC_010506.1/1630691-1631152 CODON           .....................................................................................................................................................................................................................................................................................................................................................................................................................................................................................PTS.............................................
#=GR NC_010506.1/1630691-1631152 SS_TT           .....................................................................................................................................................................................................................................................................................................................................................................................................................................................................................................................................
NC_007954.1/4160883-4160423                      AUGCUGUUGUUUUCCCCUCUUGGCCAGUGCAGAGUGGAACCCUGCGACUUUGAUCCAAACGGUGAAUAAUCAUCUUGGGUGAUUGCGCUUAUGAGCAAGAGGCAAGGCCGCUCCAUAGCAUCC.....................................................UGCUA.UCACGGCAUUC..GUGAAUCCAUUCACAUCAGAUGCCGAACUGGCUUUAUAAUAUGGAUGUUAUUGUUUGGACGUUAUUCUGACAAACAAGGAAUGAGGCAAAACGUGUCCUUGAUCAUGAUGCAUGUCGCUAAAUACGCCGAUUUUAAAUCUAAACGGCAACUCAGAUGUUAAUGAGAGGGUGUUGGGCUAAUGACUUGAGCCUAUCUCGUGCUCUUCCGAUUAUCUCAUUUGUCAUUGAAGUGUGAUCUAAUUGAAAAAUAGGCUUUAAAAGCUUAACAGUAACACUGAAUUUUAUAGACACAUCAUGGUAAUUUGCGAGACUACCUUCUACU
#=GR NC_007954.1/4160883-4160423 CODON           .....................................................................................................................................................................................................................................................................................................................................................................................................................................................................................................................................
#=GR NC_007954.1/4160883-4160423 SS_TT           .....................................................................................................................................................................................................................................................................................................................................................................................................................................................................................................................................
NC_007954.1/4438635-4439148                      CGAAUUGCUAAUUUAAAAUUCAAACAAGCCCCGCCUUAUGACCAGGCCUCGAUGUAAGAUGGUGGGCGAUUAUUGCACAGCAAUACGUUUAUGAGCGCGAGACAUGGCCGCUCCAUAGCAUCUGACCCAUAGGGAUAUGGGAAAUGUCAUUAAGAUGUAGGGAACAUCAUUGACACUGCUA.UCACGGCAUUC..GUGAUUCCAUUCACAUCAGAUGUCGAGCUGGGCUGUUAAGCAUGGAUGCUGUUGACGCUGCUGAUAACAAGCGUAAAUCCGCGUGACAGGCCGCUAUCUCUAAUAAAAAGCCCUAACCAACUGAACUACCGCCCGCUUUUGGUAUUUUCUGUCAGUUUUUGAUGUUCAUUCGUAAAUUUCAGAUACGAAAAAGGCCUUUGCAUUUCUGCAAAGGCCUUCAUCUAAAGUUGGCGGAGCGGACACUCUUUACACAAGAAGGAACCCGCGCCCCCCGGCGUGACAGGCCGCUGUCUCUAAUAAAAAGCCUUAACCAACUGAACUA
#=GR NC_007954.1/4438635-4439148 CODON           .....................................................................................................................................................................................................................................................................................................................................................................................................................................................................................................................................
#=GR NC_007954.1/4438635-4439148 SS_TT           .....................................................................................................................................................................................................................................................................................................................................................................................................................................................................................................................................
NC_007954.1/2847442-2847903                      UUGUGGGUGGCCACAUUUUUUAAUGGGGGAGUGGAACCCUGCCACGUUAAUCCAAACGGUGAUGAAUAAUCACCUUGGGUGAUUAUGCUUAUGAGCGAGAGGCACGGCAGUUCCAUAGCAUCCU....................................................UGCUA.UCACGGCAUUC..GUUAAUCCAUUCAUAUCAGAUGCCGAACUGGCUUUUUAAUAUGGAUGUUAUUGUUUGGACAUCCAUCAUCUAACUUUUGGAUAAAAUUGCUAGCAAUGAUCAAACUUUAUUAUGAUCCACAUUGGGUCCUGCUGGGAAUGCAGGCAGACUAGCCAGUUGGUUGAGCCAAGGCUGCGCCGAACUGCACCAAAUCUGAAAUUUUGGCACCAAGGUAUUUCGCUGUGCAACUGUCCCCAAGCGAAUGCCGUAGAUUUUUGCGCCCUCGCCUACCGAGGUAGCGUAAAUGGCUGAGCCACAAUUGCCACAAAACCCCUGUGCCCGU
#=GR NC_007954.1/2847442-2847903 CODON           ......................................................................................................................................................................................................................................................................................................PTS............................................................................................................................................................................................................................
#=GR NC_007954.1/2847442-2847903 SS_TT           .....................................................................................................................................................................................................................................................................................................................................................................................................................................................................................................................................
NC_009092.1/681072-681533                        CUUUUGUCCAAAAAUAAGUCAGCUUGUACGAGUUACACAAUCAACCCUAUAUCGAAGAGACGAUAGAGCCCCAGUGUAGAUACGCUAGUGAACUGUCCGUGACAGGGCCGCGUUAUGACAUCCA....................................................UGUCA.UUGCGGCAUUC..GUGAAUCCAUACACAUCAGAUGCCACGGCAUAGUCUGUAGGGAACGUACUUGCGGCGUCUCACAAGCGUAUCUGCACAUCAGCCCUGUGCAGGUGAUAAGUACACCAAGACGCCAUGACUCGACAUCCCCAGCUGUAUUCGCCCUACCGGGUUAAGAAAGCGUGUGAAACUAGAUGAGCUAGGCAGCCGCUAGGGUUAAUCUUAGUAAGGUCAUUUUGCGUAAGGUAAUUUUGCCUUGCAGGGCGUUUUAGUAUAGAUUCCGCCCUCGUUAAUCUAUUGGUAUGUAAGAAAAAAUGAAUAAAGAGGCCGUUGUAGCGGGUCA
#=GR NC_009092.1/681072-681533 CODON             ........................................................................................................................................................................................................................................................................................................................................................................................................................................................................................................AUG..........................
#=GR NC_009092.1/681072-681533 SS_TT             .....................................................................................................................................................................................................................................................................................................................................................................................................................................................................................................................................
NC_008321.1/2558680-2558167                      UUUGAGUUAAGGCUUUAACUCGAAAAUGUCCCUUAGCUUUUUACGUACAUAUCGCAAAUAGGAAGUUAAAACUGGCAUUGGGGAACCAGUGACCGUUGGCGACAUGGCCGCUAAUUAACAUCUGACCCAUAGGGAUUUAGGAAAUGCCAGUAUGGUGUCGGGAACAUCAUUGGCCAUGUGA.ACGCGGCAUUC..GUGAAUCCAUUCACAUCAGACGGGACGGCCCUGCAUGCACUUGAACAAUAUCCGUGUUUAAUGGCAAGUUCGCCAUCUGAUAGGCAGGACGCCUGAAUGUCGUGCCAUGCAGGGACGAAUGAGAACGAUCAUGGCUCUGGUUCAUAAGCUUAGAAAUUAGGUUUCUAUUCACCAUGUCAAUGAGUAAAUACCAUGGCUCGCUAUAAGCCAAUACCUGCAAAGCAGUUUUAAAUUCUAAGAAUUUAUCAACCACUCAGCUUUAUUUUAAUCCUGUCAGUUAUUCAACGCAUUUCUGGCUUUGAGUAUUUCUACUACUUAAUCA
#=GR NC_008321.1/2558680-2558167 CODON           ..................................................................................................................................................................................................................................................................................................................................................................................................................................................................................................................................PTS
#=GR NC_008321.1/2558680-2558167 SS_TT           .....................................................................................................................................................................................................................................................................................................................................................................................................................................................................................................................................
NC_009665.1/1891930-1891417                      AUGUGCCGACUUGAAAAUGGAAAUUGAUAGUGUGGAAACUGGCUAAAAAGGUACACAGGAAUUAACGAAAUUAAGCACACUCAUGGAAGUGACCGUUGGCGGCAUGGCCGCUCUUUCAUAUCUGACCCAUAGGGAUAUGGGGAAUGUCACUAUUAUGUCGGGAACAUAAUUGACCAUGUGA.CCGCGGCAUUC..GCGCAUCCAUAUGCAGUAAAUGCCGCCGUCGACCCCUCUGGGAUGACUUUUAUUAUUUAAGCAGAGCGUGUCACUGGAAUGAGAGUGCUUAAUUGUGUCGCUGAAUUUAUAGUUUCAACAUCAACACAUCACUAUAUCAAGGAACGACUAUGUACUUCAUUGCUGCUUUUGGUUUACUGAUGUUGUUAUUAAGUCUAGUGAUGGCUGUAAAGCCUGAGUCUUUCUCUAAGGGGAUUAUUUCAUUUAGCGAGCAGCCCUACUUCCAUAUUGCUGAGGUGACCAGCCGAAUUAUUGCGGGUCUCAUUUUUACCCAUUACUCAAC
#=GR NC_009665.1/1891930-1891417 CODON           ........................................................................................................................................................................................................................................................................................................................................................AUG..........................................................................................................................................................................
#=GR NC_009665.1/1891930-1891417 SS_TT           .....................................................................................................................................................................................................................................................................................................................................................................................................................................................................................................................................
NC_009665.1/4934253-4934713                      GAACCAGACUAGGCAAGUCUGAUUCACGGAUUUUAACGAGCCCGUAUUUAAUUCUCGCCCUAAAAGAGGAUUAAGCACUGCCACGAAAGUAGCAGUCCAUGACAUGGUCGCUUAUUCACAUCUA....................................................UAUGA.UCGCGGCAUUC..GUAUAUCC.UAUACAGCAGAUAUCACGUUCGAGUAUUUAGAUAAUGGACUUGCUGCAUGUCACUGAAAUGGACAUGCUUAAUGGUUGAUAGGUUAAUCCAAAUAAUCAACUUUUGAUUAUUUGGAUUACCGUGCAAAACAUUAGAAUUGAAUCAGCAACACAGUAUUAAAUUCACGAUCUAUAGCCGCUAGAUACACGCUGACAUUAAGGACACUAAGCAUUAAUUUACUUUAUGCAAAAACACUACGUCUUUAUCGAUGAUUUCGAGUCGCCAGCCAUAGUGAUGCGCGAGCCAUUCAAAGGUCGCUUCGGCAUAAAAGUU
#=GR NC_009665.1/4934253-4934713 CODON           ...............................................................................................................................................................................................................................................................................................................................................................................................................................PTS...................................................................................................
#=GR NC_009665.1/4934253-4934713 SS_TT           .....................................................................................................................................................................................................................................................................................................................................................................................................................................................................................................................................
NC_009052.1/1261697-1261236                      CUGACAACAAAGUUAUCUUGCUUUGAGGCAAUAGCUUUUUCGCAGAACGGCAGCGAGAGGGUUGGUUAGGAUUGGCAUUGUUGUAACAGUGACCGUUAGCGACAUGGCCGCUUUUUCACAUCCC....................................................UGUGA.ACACGGCAUAU..ACACUUCCGUGUGCUGUAGAUGUUGCCGUCGAGCCUAGAGGGAUUCUUCUUUUUAAAUCUAAAGACGGCGAAUCACAGGGGAAACAAUGACAAUUAAUGCAGCACAACUGACGAUUCAAUGAGCUUGCUUGGGGUAAAGACGCCCUAAAAAUAAAAAACCUCUUUCCAUGUAAUAUGAAAAGAGGUUUUAGUAUUGAGCGAAAGCGGCUCAUUCUCUUAUAUAGACAAAAAAGAGCGGUUAUAAAAACAGAACGCUUAUAGCACGAUCCAAGUCGCUUUCAGUUCUGUGUAUUUGUCGAAGGAGUGCAGAGAUUUAUCUCGG
#=GR NC_009052.1/1261697-1261236 CODON           ..................................................................................................................................................................................................................................................................................................................................................................................................................................................................PTS................................................................
#=GR NC_009052.1/1261697-1261236 SS_TT           ..................................<<<<<<<<<.........>>>>>>>>>........................................................................................................................................................................................................................................................................................................................................................................................................................................................................
NC_008577.1/1069206-1069667                      AGCUAACGAGCCGAAAUACGGAAUGGGGCAGAAAGCUUUUAGCCAGAUGAACGGUUCAAUGGUCGUUAAGAUUACCACUGUUACAACAGUGACCGUUGGCGGCAUGGUUGCUUAUUCACAUCCA....................................................UGUGA.UCGCAACAUUC..GUAAAUCCAUAUACAUUAGAUGCCGCCGUCGAGCCUAUAGGGAUACUUCUUGUUAAAUGAAGAGGGGGCGCUUCACUGGGGAAACAGUGGCAAUGCAUAUAACCCAAUAUCCGAUUCGACAGUCUUGUUUGGGGGUAAAAGCUUUUAGCCAGAUGAACAGUUCAAUGGUUGUUAAGAUUGCCACUGUUACAACUGUGACCGUUAGUAGCAUGGUUGCUAUUUCACAUUCAUAUGAACGUGGUAUUUCUAUUUCUGUGUGCUAUUUAAAGGUGGGGCUUCUAUAUUAUUUUUCUUUAUUUCUUCGCAGUAUUUCCCGUAUUUC
#=GR NC_008577.1/1069206-1069667 CODON           .....................................................................................................................................................................................................................................................................................................................................................................................................................................................................................................................................
#=GR NC_008577.1/1069206-1069667 SS_TT           .....................................................................................................................................................................................................................................................................................................................................................................................................................................................................................................................................
NC_009438.1/1219159-1218698                      AUCUUCGAGCCGUGGCACACUUAGGGGCAAUCGCUUUUUAGCUAAACGAACAGCGAUAGGGUUAGUUAAGAUUGUCACUGUUGCAACAGUGACCGUUGGCGGCAUGGUUGCUCAUUCGCAUCCA....................................................UAUGA.UCGCAACAUUC..GUAUAUCCAUAUGCAGCAGAUGCCGCCAUCGAUCCUAUAGGGAUACUUCUUGUUAAAUAAAUGGGGCGUGUUACUGGGGAAAUAAUGACAAUAAAUGCAGCACAACUGACGAUACAACUGUCUUGCUUUGAGGCAAAACCGCCCUAAAAAUAAAAACCUCUUUCCAUGCAAUAUGAAAAGAGGUUUUAGUAUUGAGCGAAAGCGACUCCUUCUUUUAUAUAGACAAAAAAAGAGCGGUUAUAAAAACAGAGCGCUUAUAGCACGAUCCACGUCGCUUUCAGUUCUGUGUAUUUGUCGAAGGAGUGCAGAGAUUUAUCUCGGC
#=GR NC_009438.1/1219159-1218698 CODON           .................................................................................................................................................................................................................................................................................................................................................................................................................................................................PTS.................................................................
#=GR NC_009438.1/1219159-1218698 SS_TT           ...............................................................................................................................................................................................................................................................................................................................................................<<<<<<<<<<<.....>>>>>>>>>>>...........................................................................................................................................
NZ_AAWY01000014.1/73247-72786                    AUCUUCGAGCCGUGGCACACUUAGGGGCAAUAGCUUUUUAGCUAAACGAACAGCGAUAGGGUUAGUUAAGAUUGUCACUGUUGCAACAGUGACCGUUGGCGGCAUGGUUGCUCAUUCGCAUCCA....................................................UAUGA.UCGCAACAUUC..GUAUAUCCAUAUGCAGCAGAUGCCGCCAUCGAUCCUAUAGGGAUACUUCUUGUUAAAUAAAUGGGGCGUGUUACUGGGGAAAUAAUGACAAUAAAUGCAGCACAACUGACGAUACAACUGUCUUGCUUUGAGGCAAAACCGCCCUAAAAAUAAAAACCUCUUUCCAUGCAAUAUGAAAAGAGGUUUUAGUAUUGAGCGAAAGCGACUCCUUCUUUUAUAUAGACAAAAAAAGAGCGGUUAUAAAAACAGAGCGCUUAUAGCACGAUCCACGUCGCUUUCAGUUCUGUGUAUUUGUCGAAGGAGUGCAGAGAUUUAUCUCGGC
#=GR NZ_AAWY01000014.1/73247-72786 CODON         .................................................................................................................................................................................................................................................................................................................................................................................................................................................................PTS.................................................................
#=GR NZ_AAWY01000014.1/73247-72786 SS_TT         ...............................................................................................................................................................................................................................................................................................................................................................<<<<<<<<<<<.....>>>>>>>>>>>...........................................................................................................................................
NC_004347.1/2320964-2320451                      CACAGACAACUCGUUAACUUGCCUUGGUCAAUAGCUUUUUGGCCAGAUGAACCGUUCAAUGGUCGUUAAGAUUGGCAUUGUUGCGACUGUGACUGUUGGCAACAUGGAUGCUCAUUCACAUCUGACCCAUAGGGAUAUGGGAAAUGCCACUAUGAUGUUGGGAACAUCAUUGGCCAUGUGA.UCGCAACAUUC..GGAUAUCCAUAUACAGCAGAUGCCGCCGACGAACCUAUAGGGAUACCUCUUGUUAAAUAAAUAGGCGGCGUGUCACAGGGAAAACAAUGACGAUUCAUCCAGCACUUCGGACUACAAAGUCAUCUCGCUUUGGGGCAUUAUCACUUUAAUCAAUUCGUUAAUCUCUUGCCUUGCUAAUACGUUUUUCCCGCUAAUAGGUCUAAUAACGCGUCCAUACUCUGCUCAAGCAAAUCGAGGACUAAUUCAAAUCCUUGGCUAUCGCCGUAAUAGGGAUCGGGGACUUCAUCAAUCUCACUAUUUCCGAAGGAUAACAUUAGCCUUA
#=GR NC_004347.1/2320964-2320451 CODON           ..............................................AUG.................................................................................................................................STP...........................................................................................................................................................................................PTS..................................................................................................................................................
#=GR NC_004347.1/2320964-2320451 SS_TT           .....................................................................................................................................................................................................................................................................................................................................................................................................................................................................................................................................
JCVI_SCAF_1096627388974/239676-239215            UAGAGUUGGGAAUCUAACAUGCUUUUGUCCCUUAGCUUUUUUAGACUCAUACAGCAAUUGGGUAGAUGAAAUUGGCAUUGGGGCUACAGUGACCGUCGGCGACAUGGUUGCUCAUUCACAUCCA....................................................UGUGA.UUGCAACAUUC..GUAUAUCCAUAUACAGCAGAUGUCGCCGUCGAGCCUAUAGAGACAUAUUCACGGCGUGUCACUGGGGAAACAAUGACAAUAAGCUCCCUCUGAGCAGAUAAAAUUGCUAUUAAGCUUUUGUCCCAUAUCUUCGGAUGACGAAACGGUUGUAUGUGGUGUGUGAAUUGCCAUUGAAGCACCAGUAACCGUUGGCAAUAUGGCAGCUCAUUCACAUCCAUGUGAUCGCUGCAUUAGUACAUCCUGUACAGCAGAUGUCGCCGUCGAGCCUCUGGGCUUUUUGUCAAAGAAUGGGAUGGCGUGUCACUGGGGAGACAAUGGCAAU
#=GR JCVI_SCAF_1096627388974/239676-239215 CODON .....................................................................................................................................................................................................................................................................................................................................................................................................................................................................................................................................
#=GR JCVI_SCAF_1096627388974/239676-239215 SS_TT .....................................................................................................................................................................................................................................................................................................................................................................................................................................................................................................................................
JCVI_SCAF_1096627388987/40506-40045              AUUCCCUGCAUUGAAAUUUGUAACACAGAGUGCCUUUAGUUUUUUAGACUCAUACAGGAAUUGGGGAGUUAUAAUUGGCAUUGGGGCAACAGUGACCGGCGACAUGGAUGCUCAUUCACAUCCA....................................................UGUGA.UUGCAACAUUC..GUAUAUCCAUAUACAGCAGAUGUCGCCGUCGAGUCUAUAGGGACACUUCUUGUUAAACAAGUAGGCGGCGUGUCACUGGGGAAACAAUGGCAAUAAAUUCGUGGAGCAGAUCAAAUGGCUAUUUUGCUUUUAUUCUUAAACUGAGUUGUGUGGUUACGAGUGGAGUUUGUACAGUAUAAAAAAGGGGAGUCAGUUAAUCUGACUCCCCUUGUUAUUUUAGGUGAUGUUGCGCUUAGAACAGCAGGUGAGCCACGCCGGCAAUUACUGGCAACGUCACUAAGGUACGCAGUACGAACACGACAAAUAGCUCAACAAAAUUCAC
#=GR JCVI_SCAF_1096627388987/40506-40045 CODON   ........................................................................................................................................................................................................................................................................................................................................................................................................................................PTS..........................................................................................
#=GR JCVI_SCAF_1096627388987/40506-40045 SS_TT   ..........................................................................................................................................................................................................................................................................................................................................................................................<<<<<<<<<<.....>>>>>>>>>>..................................................................................................................
JCVI_SCAF_1096627388963/175855-175395            AAAUUAGAGUUCAAAAUCUACCAUGCUUUGGUCCCAUCAUUUUGAUGACUAAACGGUUGUAUGGAUGUGAAUUGCCAUUGAAGCACCAGUGACCGUUGGCGACAUGGCAGCUCAUUCACAUCCA....................................................UGUGA.UCGCCGCAUUA..GUACAUCC.UGUACCGCAGAUGUCGCCGUCGAGCCUAUAGGGACAUAUUCACGGCGUGUCACUGGGGAGACAAUGGCAAUUUCCUUUGCCCGAGUGGUAAACAGUUCACACGCUUCUUAUUACGAGAAGUAUUGGUUUAAGCAAGUCAUAACGCCCUUUACUCAAUUCCAAACCAUUCUACUUUAUCGAAAAAUCUAAGCGUGAUUUCGCGUUAUUCUUUUGCAAAUUUCCUUGUUAUUCUGCCUCCAUCAGCAUUGCCACUGUUUCACUCUGUCACUUCUAACCCAAGUGUUCGUGAGUGCACAGGGUGAUGCCUUACGAG
#=GR JCVI_SCAF_1096627388963/175855-175395 CODON .....................................................................................................................................................................................................................................................................................................................................................................................................................................................................................................................................
#=GR JCVI_SCAF_1096627388963/175855-175395 SS_TT .....................................................................................................................................................................................................................................................................................................................................................................................................................................................................................................................................
JCVI_SCAF_1101668744010/502-42                   UAGGUAUAACAAUCACUUGCAGGCAUACAGCUGGUGCUUUUUACGUACAUAUAGCAAAUGGAUAGUUAAAAUUAGCAUUGGGUCUACAGUGACCGUCGGCGACAUGGCAGCUCAUUCACAUCCA....................................................UGUGA.UCGCUGCAUUA..GUACAUCC.UGUACCGCAGAUGUCGCCGUCGAGCCUAUAGGGAUACUUCAUGUUAAAUAAAGAGGCGGCGUGUCACUUUGGAAACAAUGGUAAUAAACUUCCUGAGUAGAUAAAAGGCUAUUUCGCUUUUGUCCCGAAGUGAGCUACAACGAGUAUGAUACUUUAAUACUCGGUUGUAGCUCGAUUCGGACUGAGUAGUAGCAAUUAGUAUAAAUCUUUAUUUUGGGUCAUGUUUAAUCUAAACGGUACUCACAGGGGUAAUUGAUUGUUUAGUAUCAAAUUUUAUUCCGCACCUACAAUAACGCCAUGAAUAUUUUGAUAA
#=GR JCVI_SCAF_1101668744010/502-42 CODON        .....................................................................................................................................................................................................................................................................................................................................................................................................................................................................................................................................
#=GR JCVI_SCAF_1101668744010/502-42 SS_TT        ..........................................................................................................................................................................................................................<<<<<<<<<<....>>>>>>>>>>...................................................................................................................................................................................................................................................................................
JCVI_SCAF_1096627388998/175288-174828            UAGGUAUAACAAUCACUUGCAGGCAUACAGCUGGUGCUUUUUACGUACAUAUAGCAAAUGGAUAGUUAAAAUUAGCAUUGGGUCUACAGUGACCGUCGGCGACAUGGCAGCUCAUUCACAUCCA....................................................UGUGA.UCGCUGCAUUA..GUACAUCC.UGUACCGCAGAUGUCGCCGUCGAGCCUAUAGGGAUACUUCAUGUUAAAUAAAGAGGCGGCGUGUCACUUUGGAAACAAUGGUAAUAAACUUCCUGAGUAGAUAAAAGGCUAUUUCGCUUUUGUCCCGAAGUGAGCUACAACGAGUAUGAUACUUUAAUACUCGGUUGUAGCUCGAUUCGGACUGAGUAGUAGCAAUUAGUAUAAAUCUUUAUUUUGGGUCAUGUUUAAUCUAAACGGUACUCACAGGGGUAAUUGAUUGUUUAGUAUCAAAUUUUAUUCCGCACCUACAAUAACGCCAUGACUAUUUUGAUAA
#=GR JCVI_SCAF_1096627388998/175288-174828 CODON ......................................................................................................................................................................................................................................................................................................................................................................................................................................................................................................................PTS............
#=GR JCVI_SCAF_1096627388998/175288-174828 SS_TT .....................................................................................................................................................................................................................................................................................................................................................................................................................................................................................................................................
NC_008321.1/865036-865548                        AAGCGUUUAGAUUAAACGGGGGACAUUUGAAUAGCUUUGUCCAAUCCUUAGAUGACGAGAUAGUUUGUGAAUUGCCAUUUUAGCACCAGUGACCGUUGGCGACAGGGCAGCUCAUUCACAUCUGACCCAUAGGGAUAUGGGAAAUGCCACUAUGAUGUUGGGAACAUCAUUGGCCAUGUGA.UCGCUGCAUUA..GUACAUCC.UGUACCGCAGAUGUCGCCGUCGAGCCUAUAUGGACACUUUUUGUGAAAGAAUAGGACGGCGUGUCACUGGGGAGGUAAUGGCAAUUACUUUUACAUUUUCGACCAACAGUACUCUGCCUUUUUCAAGACUAUAUUCAUUCAUUUGCUCUCUCUAAAAGUAAGUUUUUGAAGAAUUAAGUUUGGCCAAUAUAUAUUUUGCUCUAACACCAACCAUUCUACUUUAUCGAAAAAUCUAAGCGUGAUUUCGCGUUAUUCUUUUGCAAAUUUCCUUGUUAUUCUGCCUCCAUCAGCAUUGCCACUGUUUCACGCAGUC
#=GR NC_008321.1/865036-865548 CODON             .....................................................................................................................................................................................................................................................................................................................................................................................................................................................................................................................................
#=GR NC_008321.1/865036-865548 SS_TT             .....................................................................................................................................................................................................................................................................................................................................................................................................................................................................................................................................
JCVI_SCAF_1096627388974/239443-238983            GCAGAUAAAAUUGCUAUUAAGCUUUUGUCCCAUAUCUUCGGAUGACGAAACGGUUGUAUGUGGUGUGUGAAUUGCCAUUGAAGCACCAGUAACCGUUGGCAAUAUGGCAGCUCAUUCACAUCCA....................................................UGUGA.UCGCUGCAUUA..GUACAUCC.UGUACAGCAGAUGUCGCCGUCGAGCCUCUGGGCUUUUUGUCAAAGAAUGGGAUGGCGUGUCACUGGGGAGACAAUGGCAAUUUCCUUUGUCCUAGUGAUAAACAGUUCACACACUUUUUCACAAACGCUUUAUUUCGAGAAGUAUUGUUUAAGCAAGUUAUAACGCCGUUUACUCAAUUCCCAACCAUUCUACUUUUUCGAAAAAUCUAAGCGUGAUUUCGCGUUAUUCUUUUGCAAAUUUCCUUGUUAUUCUGCCACCAUCAGCAUUGCCACAGUUUCACCCUGUCAUUUGGGGAGCCAAGAGAUAGCGAGU
#=GR JCVI_SCAF_1096627388974/239443-238983 CODON .....................................................................................................................................................................................................................................................................................................................................................................................................................................................................................................................................
#=GR JCVI_SCAF_1096627388974/239443-238983 SS_TT .....................................................................................................................................................................................................................................................................................................................................................................................................................................................................................................................................
NC_004347.1/923143-923603                        ACCUUUAGUGCAUUAAAUCUAACGCGCUUUUGUCCCAUCUUUAGAUGACUAAACGGUUGUAUGGAUGUGAAUUGCCAUUGAAGCACCAGUGACCGUUGGCGAUAUGGCAGCUCAUUCACAUCCA....................................................UGUGA.UCGCUGCAUUA..GUACGUCC.UGUACAGCAGAUGUCGCCGUCGAGCCUCUGGGCUUUUUGUCAAAGAAUGGGAUGGCGUGUCACUGGGGAGACAAUGGCAAUUUCCUUUGUCCUAGUGAUAAACAGUUCACACACUUUUUCACAAACGCCUUAUUUCGAGAAGUAUUGUUUAAGCAAGUCAUAAUGCCACUUACUCAAUCACCAACCAUUCUACUUUUUCGAAAAAUCUAAGCGUGAUUUCGCGUUAUUCUUUUGCAAAUUUCCUUGUUAUUCUGCCACCAUCAGCAUUGCCACAGUUUCACGCUGUCAUUUGGGGAACCAAGAGAUUGCGAGU
#=GR NC_004347.1/923143-923603 CODON             .....................................................................................................................................................................................................................................................................................................................................................................................................................................................................................................................................
#=GR NC_004347.1/923143-923603 SS_TT             .....................................................................................................................................................................................................................................................................................................................................................................................................................................................................................................................................
JCVI_SCAF_1096627388993/179956-179443            UCUGAGACUUGCACCCAUCUUUAAAAGUUUAAUCAGAUAUUUAUCGCUAGAUUGUACGCAGAGAUCGAUGAUUCAGCGCUGGCAUACAAGCACCGUUGGCUACAUGGCCGCUCUUUCACAUCUGAUCCAUAGGGAUAUGGGAAAUGUCACUAUGAUGUCUGGAACAUCAUUGACCAUGUGA.UCGCGGCAUUU..GCACUUCCAUGUGCAGCAGAUGCCGCCGUCGAGCCUAUAGGGAUGACUUCUUGUCCAACCAAAGUCGGCGAGUCACUGGAAUGCCAGUGCUUAAUCAUUAGCUGGACUGCUAGUAAUCGCUAAGCUCUAAUCUGUCCAGUGCCUGAAACUAGGUAUUUUUCAGUGGUUAAGGCUUCGAGUCCCAUGGGGCCGUAGGCAUGUAGCUUAGUGGUGGCUAUGCCGAUUUCGGCGCCGAGGCCGAGUUCACUGCCAUCGGAAAAACGUGAUGAGGCAUUCACCAUAACGACAGAGGCAUCCACUGCGCGUUGAAAGCGGGCGGCGG
#=GR JCVI_SCAF_1096627388993/179956-179443 CODON .......................................................................................................................................................................................................................................................................................................................PTS...........................................................................................................................................................................................................
#=GR JCVI_SCAF_1096627388993/179956-179443 SS_TT .....................................................................................................................................................................................................................................................................................................................................................................................................................................................................................................................................
JCVI_SCAF_1096627195142/8998-9458                CCACCUGUUGUUAAAUUUCUAGGGUGUAUGUUUGUAUGAAGGGUUCAGAUUACUGAAGGGAUUGGUGAGAUUAAGCACUGGCAUGUUAGUGAUCGUUGGCGGCAUGGCCGCUCUUUCGCAUUC.....................................................UGUGA.UCGCGGCAUUC..GCACUUCCGUGUGCAGCAGAUGCCGCCGUCGAGCACACAGGGAUGUGCUUGCUGCGUGUCACUGGAAUGACUGUGAUUAAUCGCCACUUAUGCCUUGUCAAAAAAGACUAAGCAUAUGUGUUCUUCGAUAAGUCCUUUAUAAGUUAUUAACAGAGAAAUAGAAUUCAAUCUUAAUGGUUUCUCGCUCUAUUUUUUCUGGUGUUAAAUGCACAAGUUAAUGUUGUUUCUCGCUUUUAUCUUAUCCAUUCCUGCUGUGAUUAUUGGCGCAUUUGUCUUCGAGGAUAUUGGUGGUCAGCUGUUAAUCUCUUGGUUUUCAUUGGUG
#=GR JCVI_SCAF_1096627195142/8998-9458 CODON     ................................................................................................................................................................................................................................................................................................................................................................................................................AUG..................................................................................................................
#=GR JCVI_SCAF_1096627195142/8998-9458 SS_TT     .....................................................................................................................................................................................................................................................................................................................................................................................................................................................................................................................................
JCVI_SCAF_1096627388986/17155-16694              AGUCACACUUAUAAAUCACUUUGGGGCAAAUAUCUUUUUAGCUGACCGAGCAGCUAGAGGGAUAGUUAGGAUUGGCAUUGUUGCAACAGUGACCGUUGGCGGCAUGGCCACUCUUUCACAUCCA....................................................UGUGA.ACGCGACAUUU..ACACUUACAUGUGUUACAGAUGCCGCCGUCGAGCCUAUAGGGACAACUCUUGUUAAAUAAAGAGGCGGCGUGUCACUGGGAAAACAAUGGCAAUUCUCCCUGUACUCCAGCAAUUCAUCAGCUCUGCUUUAGCGCCUUUCUUUGGUGAUAAGAAAGGCGCUUUGUGUUUUUACUGUUUACGCUUUCUUCUGCGCCACGCGUAAGCGCCGAGUAGGGCGGCGAUGAUGGCAACGCUAACGGCCACAGGCUUUUUCAGUUUGUGGUAAAUCGCAUUCCACUCGGCGAUUUGGUUGGCUUUUUCCCGUUCGACGGCGCGGUCAAA
#=GR JCVI_SCAF_1096627388986/17155-16694 CODON   .........................................................................................................................................................................................................................................................................................................................................................................PTS.........................................................................................................................................................
#=GR JCVI_SCAF_1096627388986/17155-16694 SS_TT   ......................................................................................................................................................................................................................................................................................................................................<<<<<<<<<<<.......>>>>>>>>>>>..................................................................................................................................................................
JCVI_SCAF_1096627388993/181768-182229            ACCUCAGAAUAAAGCCGUUAUGUGUGCACUAUCAACUCAAUGAGCAAUACAGACAUCUGAGUUCGCUGAGUUAAACAUUCUCGCGACAGUGACCAUUGGCGACAUAGCCGCUCAUUCACAUCCA....................................................UGUGA.UCGCGGCAUUC..GCACAUCCAUAUGCUGCAGACGCCGCCGUCGAGCCCUCAGGGACGACUUCUUAUAAAAUAAAAGGGCGACGUGUCACUGAAGUGAGAGUACUUAAUAGCAGCCAUUUACUAAACCCUAUGCAAAACUUCGCGGCAUAGUUUACUCCACCCCAUCACACUGCGAUUUACCCGCUUGAUAACAGCUGGGUUGCCGUGGGCAGACGGCACCGCGGGAGCAGAUAAGCCGGGCAUCAUUUUUAAUACCGCGUUCAAUCCAGUUGAUAUUCAAUAUUUUAGCCACGCUGACGAGAUCGCUUUUAAUAUGCUUGGGAAUCGCGACUGA
#=GR JCVI_SCAF_1096627388993/181768-182229 CODON ..............................................................................................................................................................................................................................................................................................................................................PTS....................................................................................................................................................................................
#=GR JCVI_SCAF_1096627388993/181768-182229 SS_TT .....................................................................................................................................................................................................................................................................................................................................................................................................................................................................................................................................
NC_004347.1/2135135-2135648                      AUUGUCAGUAACCCCGAUAACGCGCAAUGGGGCAAUACUUUUAGAGAUGAACAAUUCAAUAGUCGUUAAGAUUGGCAUUGUUGCAACUGUGACCGUUGGCGGCAUGGCCGCAUUUUCACAUCUGCUCCAUAGGGAUAUGGGAAAUACUGCUAUGAUGUUGCGAACAUCAUUAGCCAUGUGA.UCGCGGCAUUC..GCACUUCCAUAUGCAGCAGAUGUCGCCGUCGGCCUAUAGGGACACUUCUUGUUAAAUAAAUAGACGGCGUGUCACUGGGGAAACAGUGGCAAUGUACAUAACGCGAUAUGCGAUUUGGCAAUCUUGCUGUGACCCAUUUUUAACUUCACAAUCACAGCGAAUCGAUAUGAACGCCGCCACUAGCAUCAGUUUUAUUCCUCCCUAACAAAUUAACCUUUCGCUUUGCUCUGGGCGGAUAAACCAAGGUUUAAAUAAAAAUCCUUGUACCAGAUCGACAUUCAGCUCGCGGGCAAGUUGGAGUUGUGCCUCAGUUUCAAUCCCU
#=GR NC_004347.1/2135135-2135648 CODON           ............................................................................................................................................................................................................................................................................................................................................................................................................PTS......................................................................................................................
#=GR NC_004347.1/2135135-2135648 SS_TT           .....................................................................................................................................................................................................................................................................................................................................................................................................................................................................................................................................
NC_009438.1/159226-159687                        AUUAUAUGUGAAGUUUAUCAAGGCAUUCAUUGUUCAAUUUGGCCACAGGUAUACUCAAAGGUUAAUGAGAUUAAGCACUGUCAUGGAAGUGACCGUUGGCGGCAUGGCCGCUCUUUCAUAUCCA....................................................UGUGA.UCGCGGCAUUU..GCACUUCCGUAUGUAGCUGAUGCCGCCGUCGAGUCUAUAGGGACACUUCUUGUUAAACGAAAGGGCGACGAGUCACUGGAAUGGCAGUGCUUAAUAGCUUAACGAUUAACUUUCAUAAUAAAUCAAAUAGUUAAGCUUUAGUCGUCACCGAAGACUGGUCUGCAUUGGGGUUAGAGACGUAAGAAUCGAGAGUUAAAAAAUGCCACUUACACAGAUCUUUUCGUGCUCUCGAACUACAUGUCCGGUCUUUUUCUAUGCUUAAUUUACAAUCCCUGGUAGAGCUUCUCUCAAAAGUUCCAACUCCUUUUUGUUUGCUUUAAUC
#=GR NC_009438.1/159226-159687 CODON             .....................................................................................................................................................................................................................................................................................................................................................................................................................................................................PTS.............................................................
#=GR NC_009438.1/159226-159687 SS_TT             .....................................................................................................................................................................................................................................................................................................................................................................................................................................................................................................................................
NZ_AAWY01000007.1/24267-23806                    AUUAUAUGUGAAGUUUAUCAAGGCAUUCAUUGUUCAAUUUGGCCACAGGUAUACUCAAAGGUUAAUGAGAUUAAGCACUGUCAUGGAAGUGACCGUUGGCGGCAUGGCCGCUCUUUCAUAUCCA....................................................UGUGA.UCGCGGCAUUU..GCACUUCCGUAUGCAGCAGAUGCCGCCGUCGAGUCUAUAGGGACACUUCUUGUUAAACGAAAGGGCGGCGAGUCACUGGAAUGGCAGUGCUUAAUAGCUUAACGAUUAACUUUCAUAAUAAAUCAAAUAGUUAAGCUUUAGUCGUCACCGAAGACUGGCCUGCAUUGGGGUUAGAGACGUAAGAAUCGAGAGUUAAAAAAUGCCACAGGCUGGUUUAUUGCCGGAUUUAUUAUUGGGGUGAGUCGAUUUUUCUGCUGAGCGAUAAGUUUGUCUGUUAUUGGUAUUCUGAAUUCCAUUCAACAGGUUAAGAAUGCCACUUACA
#=GR NZ_AAWY01000007.1/24267-23806 CODON         .....................................................................................................................................................................................................................................................................................................................................................................................................................................................................................................................................
#=GR NZ_AAWY01000007.1/24267-23806 SS_TT         .....................................................................................................................................................................................................................................................................................................................................................................................................................................................................................................................................
NC_009997.1/826387-826848                        CUAUCCAUUGUUAAAUUUGCAGAGUGUAUGCUUGUAAAAAGGCAUACAGAUUACUGGAAAGUUGGUUGAAUUAAGCAUUGGCAUGUAUGUGACCGUUGACGGCAUGGCCGCUCUUUCACAUCCA....................................................UUUGA.UCGCGGCAUUU..GCACUUCCGUAUGCAGCAGAUGCCGUCGUCGAGGCCUCAUGGAUACUUCUUGUGAAAUAAAAGGGGUGGCGUGUCACUGGAAUGACAGUGCUUAAUCAUCAGCUUGAUUUACUUUGGCUGUUAAGCCGUAAACGAGCAGCAAAAUAGUCUUCCAAUCUUUGAUAAUGAAAGAUAGCGGGCAGGCAUAUUUUUUAUGAUGAAUGAAUUUAGGUAAACAGUUACGUGAGUCGUGGAGUCUCAUUAUUGAGUAACUAGGCAGUUUAUCUGGUAAUUAACAUCUAAUCUGAUAACUUUGGUACAUUCUUCAUCAGAAAUUUAGCUA
#=GR NC_009997.1/826387-826848 CODON             .....................................................................................................................................................................................................................................................................................................................................................................................................................................................................................................................................
#=GR NC_009997.1/826387-826848 SS_TT             .....................................................................................................................................................................................................................................................................................................................................................................................................................................................................................................................................
NC_009997.1/823156-823617                        CCAUCCAUUGUGAAAUUUGCAGAGUGUAUGCUUAUAAAAAGGCAUACAGAUUACUGGAGAGUUGGUUGAAUUAAGCAUUGGCAUUUAAGUGACCGUUGACGGCAUGGCCGCUCUUUCACAUCCA....................................................UGUGA.UCGCGGCAUUU..GCACUUCCGUAUGCAGCAGAUGCCGUCGUCUAGCCCUCAUGGAUACUUCUUGUGAAAUAAAAGGGGUGGCGUAUCACUGGAAUGACAGUGCUUAAUCAUCAGCUUGAUUUACUUCGGCUGUUAAGCUGCAAACAAGCAGCAAAAUAGUCUGUCAACCUUUGAUAAGAUCGAAAGCGAGAAAACGCGGACAGACAUAUUUCUUUCUGAGUUAUUUAUAAGGGAGAAAUCGAGGACUGGCAAAAAGCAGUUUAGCUUGUCCCAUCUUUCUCAUUUGCUAAUUAACCUGAACUAGGGAUAACGAGUGUCGAAAAAUCUAAAUUUA
#=GR NC_009997.1/823156-823617 CODON             .....GUA.............................................................................................................................................................................................................................................................................................................................................................................................................................................................................................................................
#=GR NC_009997.1/823156-823617 SS_TT             .....................................................................................................................................................................................................................................................................................................................................................................................................................................................................................................................................
NC_009665.1/789994-790455                        CCAUCCAUUGUGAAAUUUGCAGCGUGUAUGCUUAUAAAAAGGCAUACAGAUUACUGGAGAGUUGGUUGAAUUAAGCAUUGGCAUUUAAGUGACCGUUGACGGCAUGGCCGCUCUUUCACAUCCA....................................................UGUGA.UCGCGGCAUUU..GCACUUCCGUAUGCAGCAGAUGCCGUCGUCUAGCCCUCAUGGAUACUUCUUGUGAAAUAAAAGGGGUGGCGUAUCACUGGAAUGACAGUGCUUAAUCAUCAGCUUGAUUUACUUCGGCUGUUAAGCUGCAAACAAGCAGCAAAAUAGUCUGUCAACCUUUGAUAAGAUCGAAAGCGAGAAAACGCGGACAGACAUAUUUCUUUCUGAGUUAUUUAUAAGGGAGAAAUCGAGGACUGGCAAAAAGCAGUUUAGCUUGUCCCAUCUUUCUCAUUUGCUAAUUAACCUGAACUAGGGAUAACGAGUGUCGAAAAAUCUAAAUUUA
#=GR NC_009665.1/789994-790455 CODON             .....................................................................................................................................................................................................................................................................................................................................................................................................................................................................................................................................
#=GR NC_009665.1/789994-790455 SS_TT             .....................................................................................................................................................................................................................................................................................................................................................................................................................................................................................................................................
NC_008577.1/2692165-2691652                      GAGCUAACGAGCCGAAAUACAGAAUGGGGCAAAAAGCUUUUAGCCAAUGAACAGUUCAAUGAUCGUAAAGAUUGCUAUUGUUGCAACUGUGACUGUUGGCGGCAUGGCCGCUCUUUCACAUCUGACCCAUAGGGAUAUGGGAAAUGCCACUAUGAUGUAGGGAACAUCAUAGGCCAUGUGA.ACGCGGCAUUC..GUACAUCCAUGUACAGCAGAUGUCGUCGUCGAGCCCUCAGGGAUGCUUCUUGUGAAAUAAAAGGGCGGCGUGUCACAGGGGAAACAAUGACAAUCCAUAUCUGCGCUAGGUGACAUUAAAUUUGAAGAAUCUCAGAGUUACCAAUGGCCAUGAACAUGAUUAAUUCUUCCAUACCAGUAUGUGACUGCAUCCUUCCCUAACAAAUUAACCUUUCACUUUGCUCGGGGCGGAUAAACCAAGGUUUGAAUAGAAAUCCCUGUACUAGAUCGAUAUUUAGCUCGCGGGCUAGCUGGAGUUGUGCCUCGGUUUCUAUGCCUUCGAG
#=GR NC_008577.1/2692165-2691652 CODON           .......................................................................................................................................................................................................................................................................................................................................................................................................PTS...........................................................................................................................
#=GR NC_008577.1/2692165-2691652 SS_TT           .....................................................................................................................................................................................................................................................................................................................................................................................................................................................................................................................................
NC_008577.1/4061479-4061940                      GAGCCGAAACACGGAAUGGGCAAAUAGCUUUUAGUAGAACGAGCUGCGAGAAGGCUAGUUAGCUUUGGCCAUUGGCAAUUUUACGGAAGUGACCGUUGGUGGCAUGGCCGCUCUUUCACAUCCA....................................................UGUGA.UCGCGGCAUUC..GUACAUCCAUGUACAGCAGAUGCCGCCGUCGAGCCUAUAGGGUCACUGCUUUUUAAACAAAAAGCAUGGCGUGUCACGGGGGAAACAAUGACAAUCCUGUACAGCGAGUUGGAGAGGCUUUUGAAGUCCAGCUUUUAAAACUAACGAGCAAAACUAAGCCUAGUCAGGCUUAAACACCCCUAUCACGGCACCUGUUGCUUUUUCGGUGACUUUCACAUCGGUUUGUUGUUCGCGGUAAUCACAGUCGGUGCAUUCUACGGUUUCGAUACCGUUUUCUUUAAACAGCAGAAUGCUGUCCUUGGCGCCACAUUUAGGGCAUUUG
#=GR NC_008577.1/4061479-4061940 CODON           ..................................................................................................................................................................................................................................................................................................................................................................PTS................................................................................................................................................................
#=GR NC_008577.1/4061479-4061940 SS_TT           ..........................<<<<<<<<<<<......>>>>>>>>>>>>..............................................................................................................................................................................................................................................................................................................................................................................................................................................................................
JCVI_SCAF_1096627390099/65009-64548              AGCCUCAACGAUCGUAACACCGAAUGGGGCAAAAAGCUUUUAGCCAAUGAACAGUUCAAUGAUCGUUAAGAUUGGCAUUGUUGCAACAGUGACCGUUGGCGGCAUGGCCGCUCUUUCACAUCCA....................................................UGUGA.ACGCGGCAUUC..GUACAUCCAUGUACAGCAGAUGUCGUCGUCGAGCCCUCAGGGAUGCUUCUUGUGAAAUAAAAGGGCGGCGUGUCACUGGGGAAACAAUGGCAAUGCACAUAACGCAAUAUGUUAUUUAGCAAUAUUGGUGUGAUCCAUUUCUAACUUCACAAUCACAGCGAACCUACAUUCACUCUGCCAUUCUUGUAUAAACCAUUAUUAUCCCUAACAAAUUAACUUUUCGCUUUGCUCUGGGCGGAUAAACCAAGGUUUGAAUAGAAAUCCCUGUACUAGAUCGAUAUUAAGCUCGCGGGCUAGCUGGAGUUGUGCCUCGGUUUCUAUG
#=GR JCVI_SCAF_1096627390099/65009-64548 CODON   ............................................................................................................................................................................................................................................................................................................................................................................................................PTS......................................................................................................................
#=GR JCVI_SCAF_1096627390099/65009-64548 SS_TT   .....................................................................................................................................................................................................................................................................................................................................................................................................................................................................................................................................
NC_008750.1/4046206-4045745                      CAACCAAUUGAACUUUAUUGAAACAUCCAUUGUUAAAUUUAGUGACAGGUAUACUCGGGAAUUAACGAGAUUAAGUACUUGCAUGGAAGUGACCGUUGGCGGCAUGGCCGCUCAUUCACAUCCA....................................................UGUGA.UCGCGGCAUUC..GCACAUCCAUAUGCAGCAGAUGUCGCCGUCGAGCCCUCAGGGAUGACCCAUUUCUAAAUCAAAGUUGGCGUGUCACUGGAGUGCAAGUGCUUAAUCUUUUGGCAAAUCAGGAAAGGACGCUUUACAGUAUCUGACCGAUAGGGGCAUAGAGAAUAUCACUAUAAUGCCUAGGACAUUAUUAACACUUCUUUUUAAAUCAUAAGCAGGCGUGUCACUGGGAAAACAAUGGCAAUUAAUACUGCAUAACUCAGCAGCUUUGCCUUGGUGGGAAACAACUCAGCCUGAGUUGCAAAAAUCUAUUAUGAUCUCCGCGCUAUAAAAA
#=GR NC_008750.1/4046206-4045745 CODON           .....................................................................................................................................................................................................................................................................................................................................................................................................................................................................................................................................
#=GR NC_008750.1/4046206-4045745 SS_TT           .....................................................................................................................................................................................................................................................................................................................................................................................................................................................................................................................................
NZ_ABAU01000021.1/30572-31033                    UAAACUGAGAGCUACCUUGCCAAGCACCAACAGGCCACUUUUAGUGCAGAUAUACUCAAGGGCUAGCUAAAUUAGCACUUGCAUGUAAGUGACCGUUGGCGGCAUGGCCGCUCAUUCACAUCCA....................................................UAUGA.UCGCGGCAUUC..GCAUAUCCAUAUGCAGCAGAUGCCGCCGUCGAGCCCUCAGGGAUGCUUCUUGUGAAAUAAAGGGGGUGGCGUGUCACAGGAAUGCCAGUCCUUAAUCAUUGGGACUAGGUCAUAGAACUUUUAAGACAUUAAAAAAGCGACCUUUCGGUCGCUUUUUUAUGCUUCAAAUUCGCUGAAGCCAACUACACCAUAAUUGCGUUGCUGGCGAAGCUAAUGCAAGGCGGAUUGAAAGCUUUCGCGCGGAGUUGACUCCCGUCAAACUCUCUAUUUCGAGCUAUGCGAAAGCCUCAUUCAACGCCGCAGUAGCUAGCCUAAGCAGCAA
#=GR NZ_ABAU01000021.1/30572-31033 CODON         .....................................................................................................................................................................................................................................................................................................................................................................................................................................................................................................................................
#=GR NZ_ABAU01000021.1/30572-31033 SS_TT         ...........................................................................................................................................................................................................................................................................................................................................<<<<<<....>>>>>>..........................................................................................................................................................................
NC_009052.1/707363-706902                        CUGUGACCUUCUUAACAGAGAGCUACCUUGCCAAGCACUAACAGGCCACUUUUAGUGCAGACAUACUCAAGGGCUAGCUAAAUUAAGCACGACCGUUGGCGGCAUGGCCGCUCAUUCACAUCCA....................................................UAUGA.UCGCGGCAUUC..GCAUAUCCAUAUGCAGCAGAUGCCGCCGUCGAGCCCUCAGGGAUGCUUCUUGUGAAAUAAAGGGGGUGGCGUGUCACAGGAAUGCCAGCCCUUAAUCAUUGGGACUAGGUCAUAGAACCUUUAAGACAUAAAAAAGCGACCUUUCGGUCGCUUUUUUAUGCUUCAGAUUCGCUGAAGCCGAAGAAUGAUAAUGGCGUUACUGCCAACGAUAAGGCAAGGAAGCCGAUGCUUUUCGCCACGGAGUUGACUGGUGUCAAACUCUCUAUUUCGAGCUAUGCGAAAGCCUCAUUCAACGCCGCAGUAGCUAGCCUAAGCAGCAAUU
#=GR NC_009052.1/707363-706902 CODON             ...................................................................................................................................................................................................................................................................................................................................................................................................................................................................................................................................PT
#=GR NC_009052.1/707363-706902 SS_TT             ..................................................................................................................................................................................................................................................................<<<<<<<<<.........>>>>>>>>>>.......................................................................................................................................................................................................................................
NC_004347.1/3779944-3779483                      AUGCCAUUUUGCUAACGAGGUAUGGGGCAUUAGCUUUUUAGCUGAACGAGCAGCGAGAGGGUUAGUUAAGAUUGGCAUUGUUGCAACUGUGACCGUUGGCGGCAUGGUCACUCUUUCACAUCCA....................................................UGUGA.UCGCGGCAUUC..GCACUUCCAUAUGCAGCAGAUGCCGCCGUCGAGCCCUCAUGGAUACUGCUUGUGAAAUAAAAGGGUGGCGUGUCACAGGGGAAAUAAUGACAAUUCACUCAGCACACCUAACGACAAAGUUAUCUUGCUUUUGUGCAAAAGCUUUUAGCCAUUGAACAGUGCGAUGGUCGUAAAGAUUGCUAUUGUUGCAACAGUGACCGUUGGCGGCAUGGCCACUCUUUCACAUCUGACCCAUAGGGAUAUGGGAAAUGCCACUAUGAUGUUGGGAACAUCAUCGGCCAUGUGAUCGCGGCAUUCGCACUUCCAUAUUGUAGAGGCUGGA
#=GR NC_004347.1/3779944-3779483 CODON           .....................................................................................................................................................................................................................................................................................................................................................................................................................................................................................................................................
#=GR NC_004347.1/3779944-3779483 SS_TT           .............................<<<<<<<<<<<<<<<......>>>>>>>>>>>>>>>....................................................................................................................................................................................................................................................................................................................................................................................................................................................................
JCVI_SCAF_1096627388971/117103-117564            AUUGUUCGCUCAGUUUUACAUCACACUUAGAUGCUUUUCAGACUUACAGAAUACGAUUUAGCUCGCGGAAUUAAGCACUGUCAUGGAAGUGACCGUUGGCGGCAUGGCCGCUCUUUCACAUCCA....................................................UGUGA.UCGCGGCAUUC..GCACUUCCAUAUGCAGCAGAUGCCGCCGUCGAGCCUAUAGGGACACUUCUUGUUAAACGAAAGGGCGGCGAGUCACUGAAAUGGCAGGGCUUAAUUGCAGAACGAUUAACUUUCAUAAUCAAUCAAGUCGUUACGCUUUGCUCUUUACCAAAGACUCGCUUGAAUACAAGUAUGAGAAAGUCUCAGACACAAAAAAAGAUGCCACUACAAGGGGUUAGUGGCAUAAAGUGCAUAAGAAUGUCCAUGGAACGAUAACGCAAAAGGGGUGGGUAGAAGACUGACAUUUGGUUGGGUACUGCAACAUCAGUCUCUACGCCGGGAA
#=GR JCVI_SCAF_1096627388971/117103-117564 CODON .....................................................................................................................................................................................................................................................................................................................................................................................................................................................................................................................................
#=GR JCVI_SCAF_1096627388971/117103-117564 SS_TT .....................................................................................................................................................................................................................................................................................................................................................................................................................................................................................................................................
NC_009997.1/1878892-1879353                      UCAUACUGAAUUAUUUAGAGUUUGGUCUUUUUGAUUCAUAUGUAGCAAAAAUUAUAGAAGGCUUGCUGAAUUAAGCUCUGUUAUGUAAGUUACCUUUUGCGGCAUGGCCGCUCUUUCACAUCCA....................................................UGUGA.UCGCGGCAUUC..GCACUUCCAUGUACAGCAGAUGUCGUCGUCGAGCCCUCAGGGACGAGUUUACGGCGUGUCACUGGAGUGACAGUGCUUAAUUUUUGGAUACCAAGGUUAAGUGAUUACUCUACAACUUCUUAUAUUUACCAUCUCUCUCAGUUAUUUCUGAGGCGCUUAAGCUAUUUCCCCAUGCACUCUGCUAACAACUUAACGAAAAAGUCGCUGCCUUUGCGUUCGCAAAAGGCAAUGUUACGUUCUGGGAUGGUUUCGGGAUCUGUGUAGCUGGCGAGAGCGAGCUCCAUGCUGGCUUCGCGGAUGAUGUGCAGGGUUGGGUAGGGCC
#=GR NC_009997.1/1878892-1879353 CODON           ....................................................................................................................................................................................................................................................................................................................................................................PTS..............................................................................................................................................................
#=GR NC_009997.1/1878892-1879353 SS_TT           .....................................................................................................................................................................................................................................................................................................................................................................................................................................................................................................................................
NC_009438.1/4063608-4064121                      AUGCCACUUUGCUAACAAGGAAUGGGCAAUACCUUUUUAGCUAAACGAACAGUAUAAGGGGGUAGUUAAGAUUGCUACUGUUGCAACAGUGACCGUUGGCUGCAUGGCCGCUCUUUCACAUCUGACCCAUAGGGAUAUGGGAAAUGCCACUAUGAUGUCGGGAACAUCAUCGGCCAUGUGA.UCGCGACAUUC..GCACUUCCAUAUGCAGCAGAUGCCGCCGCCGAGCCUCAGGGAUACUUAUUUUGAAAGAAAUGGGCGGCGUGUCACUGGGGAAACAGUGGCAAUGCACAAUAUACGAUUCAGCUGCCUUGCUUUGGGGGCGAAUGGAAUUAAAGUAACCUGUCGAAUCUAAUUGCAUCGUGAUUUGAAUAUUGACAGGUUAACUCUAGAUUAAUCCAAAUAAGUAUCCCUAAGCAUUAAAUUGCACCUUCAAAACCGAGUUGGCGCCAUGCUUCGUAGCUGAUAAUGGCCACCGCAUUAGAAAGGUUCAAACUACGACUCGUUGCCGCCAUGG
#=GR NC_009438.1/4063608-4064121 CODON           ........................................................................................AUG.......................................................................................STP..............................................................................................................................................................................................................................................PTS...............................................................................................
#=GR NC_009438.1/4063608-4064121 SS_TT           .....................................................................................................................................................................................................................................................................................................................................................................................................................................................................................................................................
NZ_AAWY01000028.1/9077-8617                      GAUGCCACUUUGCUAACAAGGAAUGGGCAAUACCUUUUUAGCUAAACGAACAGUUAAGGGGGUAGUUAAGAUUGCUACUGUUGCAACAGUGACCGUUGGCGGCAUGGCCGCUCUUUCACAUCA.....................................................UGUGA.UCGCGACAUUC..GCACUUCCAUAUGCAGCAGAUGCCGCCGCCGAGCCUCAGGGAUACUUAUUUUGAAAGAAAUGGGCGGCGUGUCACUGGGGAAACAGUGGCAAUGCACAUAACACAAUGUACGAUUCAGCUGUCUUGCUUUGGGGUAGAAUGGAAUUAAAGUAACCUGUCGGAUCUAAUCGCAUCGUGAUUUGAAUAUUGACAGGUUAACUCUAGAUUAAUCCAAAUAAGUAUCCCUAAGCAUUAAAUUGCACCUUCAAAACCGAGUUGGCGCCAUGCUUCGUAGCUGAUAAUGGCCACCGCAUUAGAAAGGUUCAAACUACGACUCGUUGCC
#=GR NZ_AAWY01000028.1/9077-8617 CODON           ..........................................................................................................................................................................................................................................................................................................................................................................................................................................PTS........................................................................................
#=GR NZ_AAWY01000028.1/9077-8617 SS_TT           .....................................................................................................................................................................................................................................................................................................................................................................................................................................................................................................................................
NC_009665.1/165883-166344                        ACUCACGAUUAAAGUUUUUGUAUUUAUGUAUGUAAAAUUCGGGCAUUAAGGUGUGAGUGGAUUAAAGGAAUUAAGCACUGUCAUGGAAGUGACCGUUGGUGGCAUGGCCGCUCUUUCACAUCCA....................................................UGUGA.UCGCAGCAUUC..GCAUUUCCGUAUGCAGCAGAUGCCGCCGUCGAGCCUAUAGGGACGCUUCUUGUUAAACGAAAGGGCGGCGAGUCACUGGAAUGAUAGUGCUUAAUACCUUAACGAUUAACUUUUAUAAUAAAUCAAUUAGUUAAGCUUUGGUCGUCACCAAAGACUGGCCUGCAUUGUGGUUGGAGAAGUAAGAAUAGAGAGCUAAAAAAAUGCCACUACAAGGGGUUAGUGGCAUAAAUGCAUAAGUCGGGCACAAGCUUAAAAGGGUGGGUAGAAGACUGACAUUUUGGCUGGGAACCGUUGCAACAUCAGUCUCUACGCCGGGAAGUAG
#=GR NC_009665.1/165883-166344 CODON             .....................................................................................................................................................................................................................................................................................................................................................................................................................................................................................................................................
#=GR NC_009665.1/165883-166344 SS_TT             .....................................................................................................................................................................................................................................................................................................................................................................................................................................................................................................................................
JCVI_SCAF_1096627389620/111580-111067            CCUGACGACAAACGUAUCUCGUUUUGGGGGAAAAAGCUUUUAGCCAAUGAACAGUUCAAUGGACGUUAAGAUUGGCAUUGUUGUAACAGUGACCGUUGGCGGCAUGGCCGCUCUUUCACAUCUGACCCAUAGGGAUAUGGGAAAUGCCAGUAUGAUGUCGGGAACAUCAUCGGUCAUGUGA.ACGCGGCAUUU..ACACUUCCAUGUAUUGCAAAUGCCGCCGUCGAGCCUAUAGGGAUACUUCUUGUAAAAUAAAAGGGCGGCGUGUCACUGGGGAAACAAUGACAAUUCAUCCUGCACACCUGACGACAAACUUACUAGUUUUGGGGCAUGAGCGAAAAAAUAGAUCGCUUAGAUAAAGAUUUAAAACUCUGCUUAAAUUAAAACGACUCAAGUCUCAAAACUUAUUCAGUCAUUAUUAUUUUAGAUAACUCAUCUCAGUACUCUUAACAUUCUUAAGUAGGUAUUUUCCGCUGGUAUCUAUCACUCAGCGAGGCAAUCACGGCUAUAUUGGCCU
#=GR JCVI_SCAF_1096627389620/111580-111067 CODON .....................................................................................................................................................................................................................................................................................................................................................................................................................................................................................................................................
#=GR JCVI_SCAF_1096627389620/111580-111067 SS_TT .....................................................................................................................................................................................................................................................................................................................................................................................................................................................................................................................................
NC_008321.1/1689615-1689102                      CCUGACGACGAACUUAUCUCGUUUUGGGGCAAAAGCUUUUAGCCAGAUGAACAGUUCAAUGGUCAUUAAAAUUGCCAUUGUUACAACAGUGAUCGUUGGCGGCAUAGCCGCUCUUUCACAUCUGACCCAUAGGGAUAUGGGAAAUGCCACUAUGAUGUCGGAAACAUCAUAGGCCAUGUGA.ACGCGGCAUUU..ACACUUCCAUGUGUUGCAGAUGCCGUCGUCGAGUCUAUAGGGAUACUUCAUGUUAAUACAGAGGCGUCGUGUCACAGGGGAAACAGUGGCAAUGUAUAUAUCGCAAUAUCCGAUUCGGCCGACUUAUUAUGACGCAAAAGCUUUUUAGCUAAACGAGCAGCAAAAGGGUUAGUUAAGAUUGGCAUUGUUGCACCAGUACCCCUCUAAAAUAGGGAUAUUUUAGUAAUAAAAGGAGAGCGUGAUAUUGGGGAAAUAGUGACAAUUACUGCUAUGCAACUCAGUUAUCUGCUUUGAGGUAUUUCGAAAAUGAAAUGGCGGAAAU
#=GR NC_008321.1/1689615-1689102 CODON           .........................................................................................................................................................................STP.........................................................................................................................................................................................................................................................................................................................................................
#=GR NC_008321.1/1689615-1689102 SS_TT           .....................................................................................................................................................................................................................................................................................................................................................................................................................................................................................................................................
NC_008577.1/4729016-4728503                      CCUGACGACAAACUUAUCUCGCUUUGGGGCAAAAGCUUUUAGCCAGAUGAACAGUUCAAUGGUCAUUAAAAUUGCCAUUGUUGCACCAGUGACCGUUGGCGGCAUGGCCGCUCUUUCACAUCUGACCCAUAGGGAUAUGGGAAAUGCCACAAUGAUGUUGGGAACAUCAUUGGCCAUGUGA.ACGCGGCAUUU..ACACUUCCAUGUGUUGCAGAUGCCGUCGUCGAGCCUAGCGGGACAACUCUGUUAAAUAAAACCGCGUUAUGUCAGUGGGAAACAAUGACAAUUCAUCCAACAUACCUGACGGCAAAAUUACUGGCUUUCAGGCCGAAUUGAGUUAAAGCGAUCUUUCGGCGUGGAUGGCUGAAUGAUUUGGCUGAGUGAUUGGAAAAUUGGCUGGUGAAGUCCAGCCUAAUCCAAAUCAGUAUUCCUACCUAUUAAAUUGCGCCUUCAAACCCGAGCUGACGCCAGGCUUCGUAGCUGAUAAUCGCCACGGCAUUGGAGAGGUUGAGGCUGC
#=GR NC_008577.1/4729016-4728503 CODON           ..................................................................................................................................................................................STP................................................................................................................................................................................................................................................................PTS.............................................................................
#=GR NC_008577.1/4729016-4728503 SS_TT           .....................................................................................................................................................................................................................................................................................................................................................................................................................................................................................................................................
JCVI_SCAF_1101667373750/979-469                  ...ACGAUCAGUCGUUUUGCUUUGGAGCAAAAAAGCUUUUAGCCAGAUGAACAGUUCAAUGGUCGUUAAAAUUGCCAUUGUUGCAACAGUGAUCGUUGGCGACAUGACCGCUCUUUCACAUCUGACCCAUAGGGAUAUGGGAAAUGCCACAAUGAUGUUGGGAACAUCAUUGGCCAUGUGA.ACGCGGCAUUU..ACACUUCCAUGUGUUGCAGAUGUCGCCGUCGAGCCUAUAGGGAUAACUCUUGUUAAAUAAAAAGGCGGCGUGUCACUGAGGUAACAAUGACAAUUCAUACUGUACACCUAGCGGCAAGGUUAUCUGGUUUUGGUGUGAAUUGAGUUAAAGCUAUCUUUCGGCGUGGAUGGCUGAAUGAUUUGGCUGAGUGAUUGGAAAAUUGGCUGGUGAAGUCCAGCCUAAUCCAAAUCAGUAUUCCUACCUAUUAAAUUGCGCCUUCAAACCCGAGCUGACGCCAGGCUUCGUAGCUGAUAAUCGCCACGGCAUUGGAGAGGUUGAGGCU
#=GR JCVI_SCAF_1101667373750/979-469 CODON       ....................................................................................................................................................................................................................................................................................................................................................................................................................................................PTS..............................................................................
#=GR JCVI_SCAF_1101667373750/979-469 SS_TT       .....................................................................................................................................................................................................................................................................................................................................................................................................................................................................................................................................
JCVI_SCAF_1101667400326/366-1                    AGAUAACGAGCCGAAACACAGAAUGGGGCAUUAGCUUUUUUGCCAAAUGAACAGUGCAAUGGCCGUCAAAAUUGCCAUUGCUGCAACAGUGACCGUUGGCGAUAUGGCCGCUCUUUCACAUCCA....................................................UGUGA.GCGCGGCAUUU..ACACUUCCAUGUGUUGCAGAUGCCACCGUCGAGCCUAUAGGGAUACUUCUUGUAAAAUAAAAGGACGGCGUGUCACUGGGGAAACAAUGACAAUUAAUCCUACACACCUGACGACAAACUUAUCUCGCUUUGGGGCAAUAGCUUUUAGUAAGAUGAACUGUGACCGUUGCGGCAUAUAAAUCUCCUUGUUCAAUGCUGAAUCAAGUAUAGAUGGAGGUUAUUCACG................................................................................................
#=GR JCVI_SCAF_1101667400326/366-1 CODON         .....................................................................................................................................................................................................................................................................................................................................................................................................................................................................................................................................
#=GR JCVI_SCAF_1101667400326/366-1 SS_TT         .....................................................................................................................................................................................................................................................................................................................................................................................................................................................................................................................................
JCVI_SCAF_1096627390098/45774-45261              AAAAAUGGAAUGCUGAAUUGCUUUGGGGCAAAAAGCUUUUAGCCUGAUGAACAGUUCAAUGGUCGUUAAGAUUGCCACUGUUGCAACUGUGACCGUUGGCGGCAUGGCCGCUCUUUCACAUCUGACCCAUAAGGAUAUGGGAAAUGCCACUAUGAUGUCGGGAACAUCAUAGGCCAUGUGA.ACGUGGCAUUU..ACACUUCCAUGUGUUGCAGAUGCCGCCGUCGAGUCUAUAGGGAUACUUCUUGUUAAAUAGGCGGCGUGUCACUGGGGAAGUAGUGGCAAUGUAUUAAUGCCAUAUUCGAUUCAGCUUUGGCUGCGUUGCUGGAAAAACAAUGACAAUCAAUAUCUGCACUAUGUGACUAUAAAAUUCGAAGAACCCUUAACAUUAUUAAUGGCGGCAAACCAAUACGCACUCUGCCAUUUUUGUAUAACACUUUAUUCUUCCUAACAAAUUAACUUUUCGCUUUGCUCUGGGCGGAUAAACCAAGGUUUGAAUAAAAAUCCCUGUACUAGAU
#=GR JCVI_SCAF_1096627390098/45774-45261 CODON   ...........................................................................................................................................................................................................................................................................................................................................................................................................................................................PTS.......................................................................
#=GR JCVI_SCAF_1096627390098/45774-45261 SS_TT   ...................................................................................................................................................................................................................................................................<<<<<<<<<<......>>>>>>>>>>>.......................................................................................................................................................................................................................................
NC_008321.1/2616954-2617415                      AGGAAUCUGAGGCUAGCAAGCUUUGGGGCAUUAGCUUUUUUGCCAAAUGAACAGUGCAAUGGCCGUCAAAAUUGCCAUUGUUGCAACAGUGACCGUUGGCGACAUGGCCGCUCUUUCACAUCUA....................................................UGUGA.ACGCGGCAUUU..ACACUUCCAUGUGUUGCAGAUGCCGCCGUCGAGCCUAUAGGGACAUAUUCACGGCGUGUCACUGGGGAAACAGUGGUAAUGCAUAUAUCGCAAUAUCCGAUUCAGCCGACUUGCUUUGGGGCAAUUACGCUUUAUUCAAGUUGCACUUAAUCGUUAUUCUUCCCAUCCGUUUUUCCGGCUAACUGCGCUAAUAAAGCGUCAAUACUCUGUUCGAGUAAAUCGAGGACUAAUUCGAAUCCUUGCGCACCGCCGUAAUAGGGAUCGGGGACUUCAUCCGUGUCGCAAUCACCAAAAGACAACAUCAGCUUUAAUUUGUAUUGAU
#=GR NC_008321.1/2616954-2617415 CODON           .....................................................................................................................................................................................................................................................................................................................................................PTS.............................................................................................................................................................................
#=GR NC_008321.1/2616954-2617415 SS_TT           .....................................................................................................................................................................................................................................................................................................................................................................................................................................................................................................................................
NC_008322.1/2844717-2845230                      GAGCUAACGAGCCGAAGCAAGGAAUGGGGCAAAAGCUUUUAGCCAGAUGAACAGUUCAAUGAUCGUUAAGAUUGCCACUGUUGCAACAGUGACCGUUGGCGGCAUGGCCGCUCUUUCACAUCUAACCCAUAAGAAUAUGGGAAAUGCCACUAUGAUGUCGGGAACAUCAUAGGCCAUGUGA.ACGCGGCAUUU..ACACUUCCAUGUGUUGCAGAUGCCGCCGUCGAGCCUAUAGGGAUACUUCUUGUAAAAUAAAAGGACGGCGUGUCACUGGGGAAACAGUGGCAAUGCAUAUAUCGCAAUAUCCGGUUCCAAAUAAAUCUGGCCACCCAUUUUAGUUCAACCAAAUAAAUCUGGCCACCCAUUUUAGUUCAACAACAUAAUGCACUUUCCGUUUACCUACAACUUGUAAAAGUUAACAUUGUUUAAAAAAGAGCCAUCAAAAGUCGCAAGGACAGCAUCUGAGGCAAUAAACUGCGCUAAUCCCUUAAAAAAUGGAGUAUUUCAGACGAGGUAA
#=GR NC_008322.1/2844717-2845230 CODON           .....................................................................................................................................................................................................................................................................................................................................................................................................................................................................................................................................
#=GR NC_008322.1/2844717-2845230 SS_TT           .....................................................................................................................................................................................................................................................................................................................................................................................................................................................................................................................................
NC_008322.1/2630393-2630854                      AGCUAAAGAUUUGAGUUGUUUUGGGCAAAAAAAUUUUUUUAGCCAGGUGAACAGUUCGGUGGUCGUUAAGAUUGUCAUUGUUGCAACUGUGACCGUUGACGGCAUGGCCGCUCUUUCACAUCCA....................................................UGUGA.ACGCGGCAUUU..ACACUUCCAUGUGUUGCAGAUGCCGCCGUCGAGCCUAUAGGGAUAUAUUUACGGCGUGUCACAGGGGAAACAAUAACAAUCCACCCUACACACCUGACGACAAACUUAUCUCGCUUUGGGGCAAAAGCUUUUCGCGGAAUUAACCGUGUCAUGGUUAGUUAAGAUUGCCAUCAAUACAGCAGUGCUCUUAACGGCAUAAAUAUCAUCCUAACUAACCUCCCCUAUCUCAGUAAAUAAGCCAAAACCAAUGAACUUAAUUAAUCUCUGCAGAUAGUUAAACGGCGAAUUGCAAAUAUACCCAGUAGCGAAAGGAUUAAUAGGG
#=GR NC_008322.1/2630393-2630854 CODON           ....................................................................................................................................................................................................................................................................................................................................................................................................................................................................PTS..............................................................
#=GR NC_008322.1/2630393-2630854 SS_TT           .....................................................................................................................................................................................................................................................................................................................................................................................................................................................................................................................................
NC_008577.1/3255457-3254996                      GAGAUAACGAGCCGAAACACACUUUGGGGCAAAAGCUUUUAGCCAGAUGAACAGUUCAAUGGUCGUUAAGAUUGUCAUUGUUGCAACUGUGACCGUUGGCGGCAUGGCCGCUCUUUCACAUCCA....................................................UGUGA.ACGCGGCAUUU..ACACUUCCAUGUGUUGCAGAUGCCGCCGUCGAGCCCUCAGGGUUGAGUUUAUGGCGUGUCACAGGGGAAACAAUGACAAUUCAUCCAGCACAUCUGACGACAAACUUAUCUUACUUUGGGUCAUAAGCUUUUUUGCGGUGGAGCAAAUCAGCCCCAAUAACUGAAAUGACUUAUCCUAGGCGCUAUAGCGAAUAAUAAAGGCGAGAAGUUCCCGCCUUUAUUACGUAAUUUGAGGAUUGGCUAGGAUUCAGGGCACACUUUGGGCUCGCGUUUAAACCGAAUAAUUCGCGGUAGCAGUAAGCCUGCGAUAACAACGAUAAUC
#=GR NC_008577.1/3255457-3254996 CODON           ...................................................................................................................................................................................................................................................................................................................................................................................................................................................PTS...............................................................................
#=GR NC_008577.1/3255457-3254996 SS_TT           .....................................................................................................................................................................................................................................................................................................................................................................................................................................................................................................................................
JCVI_SCAF_1096627390075/63259-62798              AGAUAACGAGCCGAAACACAGAAUGGGGCAUUAGCUUUUUUGCCAAAUGAACAGUGCAAUGGCCGUCAAAAUUGCCAUUAUUGCAACAGUGACCGUUGGCGACAUGGCCGCUCUUUCACAUCCA....................................................UUUGA.ACGCGGCAUUU..ACACUUCCAUGUGUUGCAGAUGCCACCGUCGAGCCUAUAGGGAUACUUCUUGUAAAAUAAAAGGACGGCGUGUCACUGGGGAAACAAUGACAAUUAAUCCUACACACCUGACGACAAACUUAUCUCGCUUUGGGGCAAUAGCUUUUAGUAAGAUGAACUGUGACCGUUGGCGGCAUAUAAAUCUCCUUGUUCAAUGCUGAACCAAGCAUGGUUGGAGGUUAGUGCCUGCUAUAAAAAGCUGGAUAUCUCAGUAUUUAACUUCAGUGUUUCCCGUAUUUCCCUUUCAAUAAAAAGUAUUACUUUUAUACGGGUUAAUACCUAG
#=GR JCVI_SCAF_1096627390075/63259-62798 CODON   .....................................................................................................................................................................................................................................................................................................................................................................................................................................................................................................................................
#=GR JCVI_SCAF_1096627390075/63259-62798 SS_TT   .....................................................................................................................................................................................................................................................................................................................................................................................................................................................................................................................................
NC_008577.1/734323-733862                        AGCUAGAAAGCCGAAACAAGGAAUGGGGCGUUAGCUUUUUUGCCAAAUGGACAGUGCAAUGGCCGUCAAAAUUGCCAUUGUUGCAACAGUGACCGUUGGCGACAUGGCCGCUCUUUCACAUCCA....................................................UGUGA.ACGCGGCAUUU..ACACUUCCAUGUGUAGCAGAUGUCGCCGUCGAGCCUAUAGGGACACUUUUUGUUAAAUAGAGGGGCGGCGUGUCACUGGGGAAACAAUGGCAAUUCAUCCUAAACACUUGACGACAAACUUAUCUCGCUUUGGGGUAAAAACGCGUUAGUUUUUACUCUAAGUCGUUGGCUUUAGCUUUAGACUUUUAUGGAUAACAUCCACACUUAGGGGUAAGAAUAUGAGCCGUAUUCGCCAAGCGGCCCCAUAUUUUGUCCCUGCGUUCGAAGGGAGCGACUAGAUCAGAUUGUUAGCUUUUCGCUGGUCCCAAAUAAUCAAACAAGC
#=GR NC_008577.1/734323-733862 CODON             ..................................................................................................................................................................................................................................................................................................................................................................................................................................................................................................PTS................................
#=GR NC_008577.1/734323-733862 SS_TT             .....................................................................................................................................................................................................................................................................................................................................................................................................................................................................................................................................
NC_008321.1/2562007-2562468                      GAUCUAACGAGCCGAAACAAGGAAUGGGGCAAAAGCUUUUAGCCAGAUGAACAGUUCAAUGGCCGUAAAGAUUGUCAUUGUUGCAAUAGUGACCGUUGGCGACAUGGCCGCUCUUUCACAUCCA....................................................UGUGA.ACGCGGCAUUU..ACACUUCCAUGUGUUGCAGAUGCCGCCGUCGAGCCUAUAGGGAUAUAUUUACGGCGAGUCACUGGGGAAACAAUGACAAUUCAUGCUGCACUAUUGACGACAAAGUUAUCUUGCUUUGGGGCAAAAGCUUUUCGCGGAAUUAACCGUGUCAUGGUUAGUUAAGAUUGCCAUCAAUACAGCAGUGCUCUUAACGGCAUAAAUAUCAUCCUAACUAACCUUCACUAUCUCACCUUCCCUAUCUGAAUAAAUGGCCCAAACCCAAUCAACUCAACUAUUCUCGGCAGAUAGUUAAACGGCGAAUUGCAAAUAUGCUAAGCAGCGA
#=GR NC_008321.1/2562007-2562468 CODON           ..................................................................................................................................................................................................................................................................................................................................................................................................................................................................................PTS................................................
#=GR NC_008321.1/2562007-2562468 SS_TT           .....................................................................................................................................................................................................................................................................................................................................................................................................................................................................................................................................
NC_008321.1/2742581-2742120                      AUGCAGCCGAUGUCCUGACACGUUUUUGUCCCUUUUCUUUUUACGUAUAUAUCGCAAAUGGGUAGUUAAAAUUGGCAUUGGGGCACCAUUGACCGUUGGCGACAUGGCCGCUCUUUCACAUCCA....................................................UGUGA.ACGCGGCAUUU..ACACUUCCAUGUAUUGCAGAUGUCGCCGUCGAGCCUAUAGGGAUACUUCAUGUUAAAUAAAGAGGCGGCGUGUCACUGGGGAAAUAAUGACAACACCCAACAAAUAGAUAUAAAAAUCAAUUGCUUAUAUCAAAAAGUGAGUCAGGUAACUUCUUUAAAAUCGGCAUCCGAAAAUGACAGUUGGAAUCAACACAAACCCAACUGUCUCUUGAAGCGUUCUUCUGGCUUAAAACUCAUUGCGAUAUGUUCGCUCUAAAUUAACUGUUGAAAUAAAUCUAGGUCGGUUAACCGCAUUUUAGCUAGAGCAGGCUAUUUCCUUGGG
#=GR NC_008321.1/2742581-2742120 CODON           .....................................................................................................................................................................................................................................................................................................................................................................................................................................................................................................................................
#=GR NC_008321.1/2742581-2742120 SS_TT           ..................................................................................................................................................................................................................................................................................................................................................................................<<<<<<<<<.............>>>>>>>>>....................................................................................................................
NC_008322.1/2809637-2809124                      UUAGAGUUAAUAACCCAACUCAUUUUUGUCCCUUUUCUUUUUACGUAUAUAUCGCAAAUGGGUAGUUAAAAUUGGCAUUGGGGCACCAUUGACCGUUGGCGACAUGGCCGCUCUUUCACAUCUGACCCAUAGGGAUAUGGGAAAUGCCAGUAUGAUGUCGGGAACAUCAUUGGCCAUGUGA.ACGCGGCAUUU..ACACUUCCAUGUAUUGCAGAUGUCGCCGUCGAGUCUAUAAGGAUACUUCUUGUGAAAUAAAGAGGCGGCGAGUCACUGGGGAAACAAUGACAAUACUCCAUAAAUAGAUACAAAGAUUAAUCACUUCUGUCCCAAAGCGAGUCAAGUAUCUUCUUUAGAAUCGACAUCCGAAAUGACAGUUGGAAUCAACACAAACCCAACUGUCUCUUGAAGCGUUCUUCUGGCUUAAAACUCUUUGCGACUAUAUGGCCGGGCUAAAUUAAGUGUGGAAUAAAUUCAGGUAGGUUAACCGCAUUUUAGCUAGAGCAGGCUAUUAUCCUUG
#=GR NC_008322.1/2809637-2809124 CODON           .....................................................................................................................................................................................................................................................................................................................................................................................................................................................................................................................................
#=GR NC_008322.1/2809637-2809124 SS_TT           .................................................................................................................................................................................................................................................................................................................................................................................<<<<<<<<<.............>>>>>>>>>.....................................................................................................................
NC_008321.1/3612419-3611958                      CUAACGAGCCGAAACACACUUUGGAGCAAAUAUCUUUUUAGCUGAACGAGCAGCUAGAGGGAUAGUUAGGAUUGCCAUUGUUGCAACAGUGACCGUUGGCGGCAUGGCCACUCUUUCACAUCCA....................................................UGUGA.UCGCGGCAUUU..ACACUUCCAUGUGUUGCAGAUGCCGCCGUCGAGCCUAUAGGGACAACUCUUGUUAAAUAAAGAGGCGGCGUGUCACUGGGGAAACAGUGACAAUUCCUCCUGCAUACCUAAUGGCAAAUUAUCAGGCAGUUAGCUUUAGCGCCUUUCUUUGGGAAUAUAAGAAAGGCGCUUUGUGUUUUUACUGUUUACGCUUUCUUCUGCGCCACGCGUAAGCGCCGAGUAGGGCGGCGAUGAUGGCAAAGCUAACGGCCACGGGCUUUUUCAGUUUGUGGUAAAUCGCAUUCCACUGGGCGAUUUGGUUGGCUUUUUCCCGUUCGGCGGC
#=GR NC_008321.1/3612419-3611958 CODON           .....................................................................................................................................................................................................................................................................................................................................................................................PTS.............................................................................................................................................
#=GR NC_008321.1/3612419-3611958 SS_TT           .............................................................................................................................................................................................................................................................................................................................................<<<<<<<<<<<.........>>>>>>>>>>>.........................................................................................................................................................
NC_008322.1/3683893-3683432                      CUGACGACGAACUUAUCUUGUUUUGGGGCAAAAAGCUUUUAGCCAGAUGAACAGUUCAAUGGCCGUAAAGAUUAGCAUAGUUGCAACUGUGACCGUUGGCGGCAUGGCCACUCUUUCACAUCCA....................................................UGUGA.UCGCGGCAUUU..ACACUUCCAUGUGUUGCAGAUGCCGCCGUCGAGCCUAUAGGGACAACUCUUGUUAAAUAAAGAGGCGGCGUGUCACUAGGGAAACAGUGACAAUUCCUCCUGCAUACCUAAUGGCAAAUUAUCAGGCAGUUAGCUUUAGCGCCUUUCUUUGGUUAUAAGAAAGGCGCUUUGUGUUUUUACUGUUUACGCUUUCUUCUGCGCCACGCGUAAGCGCCGAGUAGGGCGGCGAUGAUGGCAAAGCUAACGGCCACGGGCUUUUUCAGUUUGUGGUAAAUCGCAUUCCACUGGGCGAUUUGGUUGGCUUUUUCCCGUUCGACGGCGC
#=GR NC_008322.1/3683893-3683432 CODON           ...................................................................................................................................................................................................................................................................................................................................................................................PTS...............................................................................................................................................
#=GR NC_008322.1/3683893-3683432 SS_TT           .............................................................................................................................................................................................................................................................................................................................................<<<<<<<<<<<.......>>>>>>>>>>>...........................................................................................................................................................
NC_008321.1/2746194-2746707                      AACUAACGAGCCAAAACACGGAAUGGGGCAAAAAGCUUUUAGCAAGAUGAACGGUUCAAUGGUCGUAAAGAUUGCCAUUGUUGCAACUGUUACCGUUGGCGGCAUGGCCGCUCUUUCACAUCUGACCCAUAGGGAUAUAGGAAAUGCCACUAUGAUGUCGGGAACAUCAUAGGCCAUGUGA.ACGCGGUAUUU..ACACUUCCAUGUGUUGCAGAUACCGCCGUCGAGCCCUCAGGGAUGCUUCUUGUGAAAUAAAAGGGUGGCGUGUCACAGUGGAAACAAUGACAAUUCAUCCUGCACACCUGACGACAAACUUAUCUAGAUUUGAGGCAAUAGUUUUAGCCAGAUGAACUGUUGUUAUCUCGUGUUAACAAUUAAAAAAGCAAUGGCGGUUAUCUAAGAUUAACCGCCAUUUACUUAUAAACGUGCGAAGCAAACUUCUUUCAGUCUUCGAAGUAUUUCACCCAUAACUUCAAUUAAUCACAUUAAAAAACGCACUAUUUUGCAGCAGUUAACU
#=GR NC_008321.1/2746194-2746707 CODON           .................................................................................................................................................................................................................................................................................................................................................................................................................................................................................................................PTS.................
#=GR NC_008321.1/2746194-2746707 SS_TT           .....................................................................................................................................................................................................................................................................................................................................<<<<<<<<<<<<<<.........>>>>>>>>>>>>>>>>>........................................................................................................................................................
NC_008321.1/792203-791742                        GUUAGAGUUAAGGCUUAACUCGAAAAUGUCCCUUUGCUUUUUACGUACAUAUCGUAAAUGGGUAGUUAAAAUUGGCAUUGGGGCACCAGUGACCGUUGGCGACAUGGGCGCUCUUUCACAUCCA....................................................UGUGA.ACGCGGCAUUU..ACACUUCCAUGUGCUACAGAUGUCGCCGUCGAGCCUAUAGGGAUACUUCAUGUUAAAUAAAGAGGCGGCGAGUCACUGGGUAAACAAUGACAAUAAACUCCAUAAAUAGGUAAAAAGAUUAAUAGUUUUUGUCCCUUUCCUUUUUACCUAAACAAAUUGCACCCAAUAAAAAACCAGCACUUAGCUGGUUUUUUAUUGGAAGCGAAUCCUAAGCAAAUGUUAUUGCACACGUUCUACAUGUGCGCCCAAUCCUUGGAACUUCUGCUCGAUAUGCUCAUAACCGCGAUCUAAGUGAUAGAUGCGAUCGACUAUGGUUUUACCA
#=GR NC_008321.1/792203-791742 CODON             ..............................................................................................................................................................................................................................................................................................................................................................................................................................PTS....................................................................................................
#=GR NC_008321.1/792203-791742 SS_TT             .....................................................................................................................................................................................................................................................................................................................................................................................................................................................................................................................................
JCVI_SCAF_1101667406492/1-439                    .......................GGGGCAAUACCUUUUUAGCUGAACGAACAGCGAAAGGGUUAGUGAGGAUUGCCAUUGUUGCCACUGUGACCGUUGGCGGCAUGACCGCUCUUUCACAUCCA....................................................UGUGA.UCGCGGCAUUU..ACACUUCCGUGUGCUGCAGAUGCCGCCGUCGAAUCCAUAGGGAUGCUUCUUGUGAAAUAAAACGGUGGCGUGUCACUGGGGAAACAAUGACAAUUCAUGCCGCAUAUCUAACCACCAAAGUUAUCUGGCUUUCAGGUCGAAUUGAGUUAAAACAAUUUUUCGGCGUGGAUGGCUGAAUGAUUUGGCUUAGUAAUUGGAAAAUUGGCUGGUUCAGCCCAGCCAAUUUAAAUCAGUAUUCCUAUCUAUUAAAUAGCGCCUUCAAACCCGAGCUGACGCCAGGCUUCGUAGCUGAUAAUCGCCACGGCAUUGGAGAGGUUGAGGC
#=GR JCVI_SCAF_1101667406492/1-439 CODON         ........................................................................................................................................................................................................................................................................................................................................................................................................................................................PTS..........................................................................
#=GR JCVI_SCAF_1101667406492/1-439 SS_TT         .....................................................................................................................................................................................................................................................................................................................................................................................................................................................................................................................................
NC_009665.1/1186268-1185809                      AGCAAAAGAGCGGACAGCCAUAAAUUUUAAAUAAUAAUCUGCUAUCAAAAAUACACAGGGAGUAACCAAAUUAAGCACAAUCAUAGAAGUAAUCGUUGGUGGCAUGGCCGCUUUUUCACAUCC.....................................................UGUGA.UCGCAACAUUA..GUACGUCC.UAUACAGCAGAUGCCACGUUCGAGCAUCCAUAUACAGACUUGCUACGGGUCACUGGAAUGAUAGUGCUUAAUGGAUUAAGUUGGUAUUCCAACAAAACAAGGCUAUGCCUGUUCAAGAUAGGCGACACAGGUGCGGAGUUUGGCUGAGGUUUCUUAGGCGUGAUGCAUAAAUCACAUGGAUUUCAGUAGAUUGAUGAUACUUGGGUAGCACUCUGACUAAUAUAUUCGGCUAAUACCAUAAUUUUUUGCGUGCUAGAUAUAAAUAUGAGUCGAUGAUGCUACCAAGAUAUCGUCUACAUUCGGUCUUGCAGCA
#=GR NC_009665.1/1186268-1185809 CODON           .....................................................................................................................................................................................................................................................................................................................................................................................................................................................................................................................................
#=GR NC_009665.1/1186268-1185809 SS_TT           .....................................................................................................................................................................................................................................................................................................................................................................................................................................................................................................................................
NC_008750.1/1081436-1080976                      ACUUUGACUUUGACUUUGACUUUAGAAAUACAUCAAAUCAACUAUCAGACAUACACAGGGAUUAACCAAAUUAAGCACUAUCAUGGAAGUGACCGUCCGUGGCAUGGUCGCUUAUUCACAUCCA....................................................UGUGA.UCGCGACAUUA..GUAUGUCC.UAUACAGCAGAUGCCACGUUCGAGCAUACAUGGACGACUAUUUUAAAACCAAAGUCGGCGUGUCACUGGAAUGAUAGUGCUUAAUGGAUAUGCGGAAUUAAAGCUCCACCAAUAUUUACAAACGCACGAAGGAUUAAGUUGGCAUCCCAACUAAACUGCGGACAAAACUGAGUAUUCAUGAUCUCACGCUGCGGUAGAUUGCAUUAACUCACCAAAAGAUUUUUUGUUUACGAAAAAGUCUUAACCAAACAUAUCCUCAUUGAUCAAAAUAAGCUGAAAGAGCAAAAUGCGCCUCUUGAAGCCGUAUGCCAAU
#=GR NC_008750.1/1081436-1080976 CODON           .....................................................................................................................................................................................................................................................................................................................................................................................................................................................................................................................................
#=GR NC_008750.1/1081436-1080976 SS_TT           ........................................................................................<<<<<<<<.......>>>>>>>>......................................................................................................................................................................................................................................................................................................................................................................................................................
NZ_AAWY01000008.1/116988-117448                  ACUUUGACUUUGACUUUGAUUUUAGAAAUACAUCAAAUCAACUAUCAGACAUACACAGGGAUUAACCAAAUUAAGCACUAUCAUGGAAGUGACCGUCCGUGGCAUGGUCGCUUAUUCACAUCCA....................................................UGUGA.UCGCGACAUUA..GUAUGUCC.UAUACAGCAGAUGCCACCAUCGAGCCCUCAUGGACGGACUAUUUUAAAACCAAAGUCGGCGUGUCACUGGAAUGAUAGUGCUUAAUGGAUAUGCGGAAUUAAAGCUCCACCAAUAUUUACAAACGCACGAUGGAUUAAGUUGGCAUUCCAACUAAACUGCUGAUAAAACUGAGUAUUCAUGAUCUCACCCUGAGGUAGAUUGCAUUAACUCACCAAAAGAUUUUUUGUUUACGAAAAAGUCUUAACCAAACAUAUCCUCAUUGAUCAAAAUAGGCUGAAAGAGCAAAAUGCGCCUCUUGAAGCUGUAUGCCAA
#=GR NZ_AAWY01000008.1/116988-117448 CODON       .....................................................................................................................................................................................................................................................................................................................................................................................................................................................................................................................................
#=GR NZ_AAWY01000008.1/116988-117448 SS_TT       ........................................................................................<<<<<<<<.......>>>>>>>>......................................................................................................................................................................................................................................................................................................................................................................................................................
NC_009438.1/3477223-3477683                      ACUUUGACUUUGAUUUUGAUUUUAGAAAUACAUCAAAUCAACUAUCAGACAUACACAGGGAUUAACCAAAUUAAGCACUAUCAUGGAAGUGACCGUCCGUGGCAUGGUCGCUUAUUCACAUCCA....................................................UGUGA.UCGCGACAUUA..GUAUGUCC.UAUACAGCAGAUGCCACCAUCGAGCCCUCAUGGACGGACUAUUUUAAAACCAAAGUCGGCGUGUCACUGGAAUGAUAGUGCUUAAUGGAUAUGCGGAAUUAAAGCUCCACCAAUAUUUACAAACACACGAUGGAUUAAGUUGGCAUCCCAACUAAACUGCGGAUAAAACUGAGUAUUCAUGAUCUCACGCUGCGGUAGAUUGUAUUAACUCACUAAAAGAUUUUUUGUUUACGAAAAAGUCUUAACCAAACAUAUCCUCAUUGAUCAAAAUAGGCUGAAAGAGCAAAAUGCGCCUCUUGAAGCCGUAUGCCAA
#=GR NC_009438.1/3477223-3477683 CODON           .....................................................................................................................................................................................................................................................................................................................................................................................................................................................................................................................................
#=GR NC_009438.1/3477223-3477683 SS_TT           ........................................................................................<<<<<<<<.......>>>>>>>>......................................................................................................................................................................................................................................................................................................................................................................................................................
NC_009665.1/4215514-4215054                      AUCUUAUCUAGCUCACUUUGGGGCAAUAGCUUUUUAGCUAAGCUAUCAGCGAAAAGGUUGGCUGAGAUUGGUAUGUAUUGUUGUACCAGUGACCGUUGGCGACAUGGUCGCUUAUUCACAUCCA....................................................UGUGA.UCGCGACAUUA..GUAUGUCC.UAUGCAGCAGAUGUCGCUGUCGAGCCUAUAGGGAUACUUUUUUCAAUGAACGGGCGGAAGUCACAGGGGAAAAAAUGACAAUAAAUGCUGCACAACUGGCGAUACAAUUAUCUUGCUUUGGGGAACCAAAUUGCAGGCAUAAAAAAACCGCUGGGUAGCGGUUUUUAUAUUUUGCAAUCUUAACGGGUUUUAAUCGAAACCGAUUAUAGACCCGCGUCAGCGCGCAGUGCUUCAGCUUUGUCAGUUGCUUCCCAAGGGAAUUCGUUACGACCAAAGUGGCCAUAAGCGGCAGUCGCUUGAUAAAUCGGACGUG
#=GR NC_009665.1/4215514-4215054 CODON           .......................................................................................................................................................................................................................................................................................................................................................................................................................PTS...........................................................................................................
#=GR NC_009665.1/4215514-4215054 SS_TT           ...............................<<<<<<<<<<<<<..........>>>>>>>>>>>>>..................................................................................................................................................................................................................................................................................................................................................................................................................................................................
NC_009438.1/4204729-4204268                      UGCCUAUGUCAGGGUAUUGGACUUCGGUUAGGGGAGUUCUGGCUAUCAGGAUACAGGAUAGUUAACGGGAUUAAGCACUGGCAUCUAAGUGACCGUUGGCGGCAUGGCCGCUCAUUCACAUCUA....................................................UGUGA.UCGCGACAUUC..GUAUGUCCAUAUACAGCAGAUGCAGCCGUCGAGCCCUCAGGGAUGACUUAUUUUUAAACCAAAGUUGGCGUGUCACUGGAAUGACUGUGCUUAAUCUCAACCACUAAAUAUGCACAGGACUGCCAGCCUCCUCUUUUGCUAAUUGACAUAUAAUGUCAUCCCGCUAUUAUGGCGGCACCUCAGAUUACACGAACAAGAUCCUAUAAAUGAAAAAGUUAUUUAUUAUGCUGGCGAUGAUUUUUGCGGUUAGUUUAGUUACUAGCCCUGUCGUUGAAGCGAAAAAAUUCGGCGGUAGUAAGUCUAUCGGCAAAAGCCAUCAAAC
#=GR NC_009438.1/4204729-4204268 CODON           .................................................................................................................................................................................................................................................................................................................................................................................................................AUG.................................................................................................................
#=GR NC_009438.1/4204729-4204268 SS_TT           .....................................................................................................................................................................................................................................................................................................................................................................................................................................................................................................................................
JCVI_SCAF_1096627205315/46854-47315              GCCACCCAUUAUUAAAUUUAAAGAGUGUAUGUUACUAAGAGAUCUCAGAUUACUGUGGGGAUUGGCAAGGUUAAGCACUGGCAUGUAAGUGACCGUUGGCGGCAUGGUCGCUCAUUCACAUCCA....................................................UGUGA.UCGCGACAUUC..GUAUGUCUAUAUACAGCAGAUGCCGCCGUGGAGCACACAGGGAUGUGCUUGCUGCGUGUCACUGGAAUGACAGUGUUUAAUCGGAACUCACUAAAUAUGCACAAGACAAUCAGCUGCCGCUUUUUCAUAGUUGACAUAUAAUGUCAUCCCGCUAUGAUGCCUGCACCUCUGGUUAUACAUACAAAGAUCUUAUAAAUGAAAAAGUUAUUUAUUAUGCUGGCGAUGAUUUUUGCGGUUAGCUUGGCUGCUAGUCCAGUCGCAGAAGCAAAAAAAUUCGGCAGUAAUAAGUCUAUUGGCAAAAGUCAUCAAACGGCGCCGGCUC
#=GR JCVI_SCAF_1096627205315/46854-47315 CODON   ......................................................................................................................................................................................................................................................................................................................................................................................................AUG............................................................................................................................
#=GR JCVI_SCAF_1096627205315/46854-47315 SS_TT   .....................................................................................................................................................................................................................................................................................................................................................................................................................................................................................................................................
NC_009665.1/605288-605749                        UUAUUAUUUGUUAAAUUUGCAGAGUGCAUGCUUGUAAAAAGGCAUACAGAUUACUGAAGAGUUGGUUGAAUUAAGCAUUGGCAUGGAAGUGACCGUCCGUGACAUGGUCGCUCAUUCACAUCCA....................................................UGUGA.UCGCGACAUUC..GUAAAUCCUGUUACAUCAGAUGCCGUCGUCGAGCCCUCAUGGAUACUGCUUUUUUAAGAUAUAGGUGGCGUGUCACUGGAAUGACAGUGCUUAAUUAUCAGCGAUGUAUUGGUUAAGUUUGUGAAUGACUUAAACAAAAAGGCGCCUAAGCGCCUUUCUGCUCUUUGGGAAAGGGAAAACUCCUCAUCCCACUAUGAUUUGAUUAAACAAUCAGAUCAUACUCUUCCCGUAGGAUCUUGAUGAUAUCUGCCUUUGGAUUCGCUGGCAGUGGGAUUGGGGCGCCAGUCACUUUCUCGGCAACGCCAGUGUAAGUACGUGACAC
#=GR NC_009665.1/605288-605749 CODON             .............................................................................................................................................................................................................................................................................................................................................................................................................PTS.....................................................................................................................
#=GR NC_009665.1/605288-605749 SS_TT             .....................................................................................................................................................................................................................................................................................................................................................................................................................................................................................................................................
NC_009997.1/5240530-5240069                      UACCGAACUAUCUAGGUCUAUUUGUAAAACUUGAAAGAGCGUACUUAAGGUUUGUAUUGAGUUGUUGAGAUUAAGCACUCGCAUGUAAGUGACCGUUGGCGGCAUGGUCGCUCUUUCACAUCCA....................................................UGUGA.UCGCGACAUUC..GUAGGUCCUUCUACAUCAGAUGCCGCCGUCGAGCCUAUAGGGAUAUAUUCACGGCGAGUCACUGGAAUGAGAGUGCUUAAUCAUUAGUUAUGUCGUCACUCAUGUGUUUAGCGCUUUAAAAAGAACUCAUCUCACAAUCCCUACUCUAUGAUUUUUCAUCAAUCAGUCUCGCUUAUGGUUGACGUGAUUUUGUGUUUAAAAUCAUUGGUUAAUACAACAAACCGAGCAAACACACUACGGCGCUGGCUGGCAAUAUGGGCUGUAACCAGCGUGGCUUGUAGCUGAGUAAAAUUACUAGGAUUAUUGAACUUAAACACACCCA
#=GR NC_009997.1/5240530-5240069 CODON           ...................................................................................................................................................................................................................................................................................................................................................................................................................PTS...............................................................................................................
#=GR NC_009997.1/5240530-5240069 SS_TT           ........................................................................................<<<<<<<<.......>>>>>>>>......................................................................................................................................................................................................................................................................................................................................................................................................................
NZ_AAWY01000001.1/240016-239555                  AAGAUAAGAGGGGGCCACUUUUCGCCUUUGAUCUUUGCUGGCUGGCAGAGUUACGCAAAGGUUAAUAGGAUUAAGCACUGUCAUGUAAGUGACCGUUGACGGCAUGGUCGCUCUUUCACAUCCA....................................................UGUGA.UCGCGACAUUC..GUAAAUCCUUUUACAUCAGAUGCCGUCGUCGAGCCCUCAGGGAUGAGUUAAUGGCGUGUCACUGGAAUGACAGUGCGUAAUCGUUGAAACAGAAUGAUGAACACCCUCUCUAUGAGCAAUUAAUACAGCCUUGUAUUUGUUCAAUUCCUACCCUAAAAACAAAGAGCUGUUACCGAAACGCUGGAUUCCCACCCAUAAGCAUUGUGGGAAUGACAGUGCUUAAUCAAUGUUGUCAUUACAACACCAGUGCAAAGCAAGACGCGGCAACUUGUCAUUCGUCCUAUGGUUCUCGUCUAGUGGUUCUUGAUUAGCGGAUCAAACG
#=GR NZ_AAWY01000001.1/240016-239555 CODON       .....................................................................................................................................................................................................................................................................................................................................................................................................................................................................................................................................
#=GR NZ_AAWY01000001.1/240016-239555 SS_TT       ........................................................................................<<<<<<<<.......>>>>>>>>......................................................................................................................................................................................................................................................................................................................................................................................................................
NC_009831.1/4566373-4565912                      UGAGUCGUUAGGCGAUUUUUAUUGAAGUAUGAGGCCCGUACUCAAUGCAUGUAACUUCGCCGGGGCGUUAGGGUACUUUGGUUUACAGAGAAUCAAGGAGGGCGAUGCAACUCUUUGACAUCCA....................................................UGUCA.CCGCUACAUUU..GUGAAUCCAUUCACGUCAGACGAGCAGUCCUCCUUGCUCUGGUGUGGAAUUCCAUUCCACGACUUUAAUCCAAACGGAGUUUGGAAAAGCUUAAAGGCUGGAUCCCGGCCUAAAAGAGCACCGGGAUGGCGGGAUAAAAGAAUGGUCGAUGAUGUUCCAUACAUCAUUCUACAUAUCCUCCGUGGAGGUCUACCCAACGGGUUCCAGACCAGUUUUGGCAUUUCCUCUAUCUCUGGAGGUUAGAUACCUGCUAAAAGCAUUACCGGAAUGACAACUCCCUCAUCGGGAUGACAGCUAAAGGCAUGAAUCCCCGAAAAGAGAC
#=GR NC_009831.1/4566373-4565912 CODON           .....................................................................................................................................................................................................................................................................................................................................................................................................................................................................................................................................
#=GR NC_009831.1/4566373-4565912 SS_TT           .....................................<<<<<<<<<<<................>>>>>>>>>>>>.........................................................................................................................................................................................................................................................................................................................................................................................................................................................
#=GC SS_cons                                     ....................................................................................................::::::::<<<----<<<<<____.<<<<<<....>>>>>>....<<<..<<<<<<<<.....>>>>>>>>>>>..>>>>>.-->>>,,,,,,,.<<<<<____>>>>>,,,,,,,,............................................................................................................................................................................................................................................................................................................
#=GC ACTUAL_MOTIF                                ....................................................................................................<...................................................................................................................>............................................................................................................................................................................................................................................................................................................
#=GC HYPHENATION                                 ****************************************************************************************************.....................................................................................................................************************************************************************************************************************************************************************************************************************************************************************************************************
#=GC R2R_LABEL                                   ----------------------------------------------------------------------------------------------------.....................................................................................................................------------------------------------------------------------------------------------------------------------------------------------------------------------------------------------------------------------------------------------------------------------------------------------------------------------
#=GF DUPLICATES NC_009438.1/4204729-4204268=NZ_AAWY01000009.1/89270-88809 NC_009438.1/4063608-4064121=NC_008750.1/485319-484806 NC_009438.1/4061989-4061528=NC_008750.1/486938-487399 NC_009438.1/1566442-1566903=NC_008750.1/3101942-3101481
#=GF SORT_STATS 225 117 0
#=GF SORT_STATS 225 117 0
#=GC cons                                        nnnnnnnnnnnnnnnnnnnnnnnnnnnnnnnnnnnnnnnnnnnnnnnnnnnnnnnnnnnnnnnnnnnnnnnnnnnnnnnnnnnnnnnnRnRRnnnYYnnnnnYAnGGYCGYUCYYUnRCAUCCR----------------------------------------------------UGYnA-YCRCGRCAUUY--GYRnRUCCnUnYRCAnCARAYRnnRnnnYnRnnnnnnnnnRnnnnnnnnnnnnnnnnnnnnnnnnnnnnnnnnnnnnnnnnnnnnnnnnnnnnnnnnnnnnnnnnnnnnnnnnnnnnnnnnnnnnnnnnnnnnnnnnnnnnnnnnnnnnnnnnnnnnnnnnnnnnnnnnnnnnnnnnnnnnnnnnnnnnnnnnnnnnnnnnnnnnnnnnnnnnnnnnnnnnnnnnnnnnnnnnnnnnnnnnnnnnnnnnnnnnnnnnnnnnnnnnnnnnnnnnnnnnnnnnnnnnnnnnnnnnnnnnnnnnnnnnnnnnnnnnnnnnnnnnn
#=GC conss                                       1111111111111111111111111111111111111111111111111111111111111111111111111111111111111111313311133111113313223211333312121233000000000000000000000000000000000000000000000000000012213032113221233003331311132133331323333113111313111111111311111111111111111111111111111111111111111111111111111111111111111111111111111111111111111111111111111111111111111111111111111111111111111111111111111111111111111111111111111111111111111222222222222222222222222222222222222222222222222222222222222222222222222222222222222222222222222
#=GC col_entropy_0                               2222221222222211221122111111111111111111111111111111111111111111111111111111111111111111111111111111111110010000011011000001000000000000000000000000000000000000000000000000000000110010000100001001111100010111011001011111111111111111111111111111111111111111111111111111111111111111111111111111111111111111111111112222222222222222222212222222222222222212222222222222222222222221222222222222222222222222222222222222222222222222222222222222222222222222222222222222222222222222222222222222222222222222222222222222222222222
#=GC col_entropy_1                               .....................................................................................................................................................................................................................................................................................................................................................................................................................................................................................................................................
#=GC col_entropy_2                               0000009000000099009900999999999999999998999989899889999898998998898898989898898887989979786577557868574029417281531852150275555545455554545455444555565455544565554554455455554512258422917131265700365212182663901834763864676756577889858787979998989999999989997999999999999999999999999999999999999989999999999999990000000000000000000090000000000000000090000000000000000000000009000000000000000000010101001010101011111101111111111111111111111111011111111111111111111110111111111111111111111111111111111111111111111111111
#=GC col_entropy_3                               4675119445552450158900936588352556343259693475956999385489806439122706493858516619171481325705695344580988753953852039535479071381691019483815888080228814188122008118811880809769312198695843380656440933559228628552443719484490309435185122679204146002647510477876349768525636580891737676645784596696567775769745993213034064064456462485642455234210153695535544522324223516452567342235667727677648719090961907092810000080110120223312212224433425724431324450242445243348232233522441163266655246455556565565642556535664655
#=GC cov_SS_cons                                 ............................................................................................................222....22211.....212020....020212....122..?01?1012.....2101?10?221..11222...222........2222?....?2222....................................................................................................................................................................................................................................................................................................................
#=GF NUM_COV 16
#=GF WEIGHT_MAP  NC_006138.1/2160919-2160457 1.06604 NC_006138.1/2159892-2159430 1.03406 NC_006138.1/812325-811863 1.23408 NC_006138.1/1458068-1458530 1.03406 NC_007907.1/3254531-3254070 1.33904 NZ_AASF01001432.1/2073-2424 1.37094 JCVI_SCAF_1096626308176/930-469 1.40497 JCVI_SCAF_1096627348977/2200-2661 1.36603 NZ_AASF01000563.1/548-87 1.36456 wf1_AGZO6492_g2/1002-559 1.34053 NC_009052.1/120467-120006 1.32654 NC_008322.1/489245-488784 1.06884 NC_008577.1/3928963-3929424 1.24602 NC_004347.1/1172382-1171921 1.24602 NC_004347.1/4341275-4341736 0.856187 NZ_ABAU01000009.1/74658-74197 1.13174 NC_008750.1/620979-620518 0.966185 NC_009052.1/517246-516785 0.766651 NC_004347.1/488761-488300 0.766651 NC_009997.1/1643337-1642876 0.3873 NZ_ABAU01000042.1/9875-10336 0.630209 NC_009997.1/1893107-1893568 1.18971 NC_009052.1/1546207-1545746 0.3873 NC_009665.1/1604237-1603776 0.596531 NC_009831.1/3283622-3283162 1.32146 soil_XZS79699_x1/611-947 1.36456 wf1_AGZO16092_g2/715-974 1.3132 NZ_AAQH01000003.1/35682-36143 1.40071 JCVI_SCAF_1096627348411/6081-5620 1.29022 wf1_Contig1252/413-874 0.712407 wf1_Contig1312/913-452 0.712407 wf1_Contig2174/328-1 1.26334 wf2_AHAA10370_x1/423-1 1.32098 wf1_Contig2174/380-1 1.26334 JCVI_SCAF_1101668564577/773-311 1.36573 NZ_AAQH01000022.1/41514-41975 1.36774 NC_006138.1/1458421-1458882 1.24827 NC_006138.1/827337-826876 1.24827 NC_006138.1/1424202-1423740 1.40154 NC_006138.1/2324676-2325138 1.36891 NC_006138.1/1445332-1445794 1.13687 NC_006138.1/1446311-1446773 1.01506 NC_006138.1/1445782-1446244 1.01506 NC_006138.1/2161015-2160563 1.04101 NC_006138.1/812420-811968 1.29382 NC_006138.1/2159988-2159536 0.989228 NC_006138.1/1457972-1458424 0.989228 NC_006138.1/2050051-2049588 1.38922 NC_006138.1/2736041-2735579 1.3474 NC_006139.1/37132-36670 1.27203 NC_006138.1/2392478-2392940 1.36891 NC_006138.1/1448311-1448770 1.3851 NZ_AAQH01000028.1/29728-29267 0.673025 NZ_AAQH01000004.1/3924-4385 0.673025 NZ_AAQH01000014.1/77717-77256 0.908584 JCVI_SCAF_1096627235929/257-1 1.27203 NC_009832.1/1300662-1300201 1.20555 NC_009832.1/3202254-3202715 1.29645 NC_009832.1/2918965-2919426 1.20555 NC_009831.1/711834-712294 1.33341 NC_009831.1/3777095-3777555 1.25756 NC_009831.1/2552730-2553189 1.30502 NC_009092.1/1060577-1061038 1.38636 NC_009092.1/2651692-2651231 1.31661 NC_010506.1/774108-774620 1.25939 NC_009092.1/4020998-4021459 1.29177 NC_009831.1/5412762-5412249 1.31653 NC_010506.1/4595566-4595105 1.21745 NC_010506.1/4380215-4379754 1.21745 NC_010506.1/5911022-5910561 1.24552 NC_010506.1/5927000-5927461 1.26665 NC_010506.1/4600200-4600661 1.13355 NC_010506.1/3624066-3624527 1.13355 NC_009092.1/3688393-3687932 1.12405 NC_009092.1/1186460-1185999 1.12405 NC_009092.1/864653-864192 1.25122 NC_009831.1/2551276-2550816 1.24163 NC_009901.1/3591193-3590733 1.16871 NC_010334.1/2713082-2712622 1.16871 NC_009901.1/4953383-4952923 1.36603 NC_009092.1/3066334-3065873 1.31399 NC_009901.1/816612-817073 1.20703 NC_009831.1/5439763-5440224 1.34449 NC_008345.1/2377687-2378200 1.13087 NC_008345.1/2432352-2432865 1.13087 JCVI_SCAF_1096627390099/160849-160388 1.12674 NC_008577.1/2788975-2788514 1.12072 JCVI_SCAF_1096627388991/4153-3692 0.801671 NC_009438.1/1566442-1566903 0.625993 NZ_AAWY01000022.1/34692-35153 0.625993 NC_009092.1/3928638-3928177 1.17881 NC_008321.1/3905660-3906121 0.615237 NC_008322.1/794404-793943 0.615237 NC_007954.1/334746-334233 1.26098 NC_009901.1/3911260-3911721 1.16542 NC_010506.1/4687464-4687003 1.27951 NC_010334.1/968551-968090 1.1229 NC_009901.1/3590897-3590436 1.1229 NC_009901.1/1415707-1415246 1.23612 NC_009901.1/898573-899034 1.23612 NC_007954.1/1309645-1309184 1.17431 NZ_ABAU01000046.1/18098-18559 0.493045 NC_008322.1/1764228-1764689 0.656891 NC_007954.1/733298-732837 1.12516 NC_007954.1/4055083-4054622 1.19691 NC_007954.1/2843898-2843387 1.19237 JCVI_SCAF_1096627389125/209151-208690 0.989461 NC_008750.1/3512593-3512132 0.418853 NZ_AAWY01000014.1/74325-74786 0.968104 NC_009438.1/1220237-1220698 0.418853 NZ_ABAU01000018.1/43611-43150 1.1243 NC_009997.1/659513-659052 0.649154 NC_009052.1/4423320-4423781 0.649154 NC_009665.1/3818843-3818382 1.1243 NC_007954.1/2349830-2350291 1.17881 NZ_AAWY01000008.1/61370-60909 0.408574 NZ_AAWY01000024.1/27104-26643 0.358797 NC_008750.1/2122135-2121674 0.358797 NC_009438.1/4061989-4061528 0.758336 NZ_AAWY01000028.1/10712-11173 0.758336 NC_009997.1/3353443-3352982 1.04639 NC_009052.1/1266190-1266651 0.558139 NC_009997.1/1414033-1414494 0.558139 NC_009438.1/3422464-3422003 0.408574 NC_009438.1/2495146-2495607 0.489268 NC_009052.1/4071834-4071373 0.390914 NC_009997.1/1062321-1062782 0.493045 NC_008322.1/2627296-2626836 1.14537 NC_004347.1/3939730-3940191 0.685727 JCVI_SCAF_1096627385280/42159-41698 1.12674 JCVI_SCAF_1096627195755/1507-1968 0.986924 NC_008577.1/1067969-1067508 0.801671 NC_008322.1/1090776-1090315 1.03778 NC_008321.1/1066677-1066216 0.635485 NC_008321.1/3245605-3246066 0.685727 JCVI_SCAF_1096627387715/53013-52552 0.656891 JCVI_SCAF_1096627208462/192527-192066 1.25171 NC_008321.1/3614062-3614523 0.635485 JCVI_SCAF_1096627191725/132497-132036 1.12962 NZ_ABAU01000030.1/9336-8875 1.16673 NC_007954.1/1402377-1402838 1.22412 NC_009665.1/1024403-1024864 0.390914 JCVI_SCAF_1096627390099/205514-205975 1.05073 NC_009831.1/2080658-2080197 1.12886 NC_010506.1/5699116-5698655 1.00627 NC_010506.1/1288751-1289211 1.18667 NC_010506.1/567131-567591 1.29153 NC_010506.1/1261448-1260988 1.18667 NC_010506.1/4869973-4870433 1.09597 NC_010506.1/4380330-4379870 1.09597 NC_009831.1/248556-248095 1.21629 NC_010506.1/1630691-1631152 1.00627 NC_007954.1/4160883-4160423 1.25825 NC_007954.1/4438635-4439148 1.28897 NC_007954.1/2847442-2847903 1.25825 NC_009092.1/681072-681533 1.33984 NC_008321.1/2558680-2558167 1.12765 NC_009665.1/1891930-1891417 1.17293 NC_009665.1/4934253-4934713 1.29153 NC_009052.1/1261697-1261236 0.877517 NC_008577.1/1069206-1069667 0.753931 NC_009438.1/1219159-1218698 0.545671 NZ_AAWY01000014.1/73247-72786 0.545671 NC_004347.1/2320964-2320451 0.823409 JCVI_SCAF_1096627388974/239676-239215 1.08209 JCVI_SCAF_1096627388987/40506-40045 1.13268 JCVI_SCAF_1096627388963/175855-175395 1.09803 JCVI_SCAF_1101668744010/502-42 0.481257 JCVI_SCAF_1096627388998/175288-174828 0.481257 NC_008321.1/865036-865548 1.02939 JCVI_SCAF_1096627388974/239443-238983 0.713187 NC_004347.1/923143-923603 0.713187 JCVI_SCAF_1096627388993/179956-179443 1.11339 JCVI_SCAF_1096627195142/8998-9458 1.12274 JCVI_SCAF_1096627388986/17155-16694 0.863258 JCVI_SCAF_1096627388993/181768-182229 1.1781 NC_004347.1/2135135-2135648 1.03362 NC_009438.1/159226-159687 0.636168 NZ_AAWY01000007.1/24267-23806 0.636168 NC_009997.1/826387-826848 0.84455 NC_009997.1/823156-823617 0.425474 NC_009665.1/789994-790455 0.425474 NC_008577.1/2692165-2691652 0.90081 NC_008577.1/4061479-4061940 1.16892 JCVI_SCAF_1096627390099/65009-64548 0.915502 NC_008750.1/4046206-4045745 1.02979 NZ_ABAU01000021.1/30572-31033 1.04227 NC_009052.1/707363-706902 1.04227 NC_004347.1/3779944-3779483 0.855724 JCVI_SCAF_1096627388971/117103-117564 0.872689 NC_009997.1/1878892-1879353 1.1383 NC_009438.1/4063608-4064121 1.00289 NZ_AAWY01000028.1/9077-8617 1.00289 NC_009665.1/165883-166344 0.806716 JCVI_SCAF_1096627389620/111580-111067 0.782203 NC_008321.1/1689615-1689102 0.897994 NC_008577.1/4729016-4728503 0.897994 JCVI_SCAF_1101667373750/979-469 0.807446 JCVI_SCAF_1101667400326/366-1 0.463228 JCVI_SCAF_1096627390098/45774-45261 0.916611 NC_008321.1/2616954-2617415 0.987318 NC_008322.1/2844717-2845230 0.802293 NC_008322.1/2630393-2630854 0.762395 NC_008577.1/3255457-3254996 0.900784 JCVI_SCAF_1096627390075/63259-62798 0.463228 NC_008577.1/734323-733862 0.601136 NC_008321.1/2562007-2562468 0.762395 NC_008321.1/2742581-2742120 0.804244 NC_008322.1/2809637-2809124 0.804244 NC_008321.1/3612419-3611958 0.812095 NC_008322.1/3683893-3683432 0.767652 NC_008321.1/2746194-2746707 0.672402 NC_008321.1/792203-791742 0.921181 JCVI_SCAF_1101667406492/1-439 0.913674 NC_009665.1/1186268-1185809 1.18311 NC_008750.1/1081436-1080976 1.02048 NZ_AAWY01000008.1/116988-117448 0.533315 NC_009438.1/3477223-3477683 0.533315 NC_009665.1/4215514-4215054 1.21743 NC_009438.1/4204729-4204268 1.10028 JCVI_SCAF_1096627205315/46854-47315 1.12274 NC_009665.1/605288-605749 1.09759 NC_009997.1/5240530-5240069 1.15516 NZ_AAWY01000001.1/240016-239555 1.1383 NC_009831.1/4566373-4565912 1.36502
#=GF USED_GSC TRUE
#=GF DID_FRAGMENTARY FALSE
//
