# Supplementary material for: Comparative genomics reveals 104 candidate structured RNAs from bacteria, archaea, and their metagenomes
Source: Genome Biol. 2010 Mar 15;11(3):R31. doi: 10.1186/gb-2010-11-3-r31 (PMC2864571; doi:10.1186/gb-2010-11-3-r31)
Supplement: Additional file 4 — Raw text alignment files, including annotation. Raw alignments of RNAs, including annotations (for example, predicted transcription terminators, flanking sequences) in "Stockholm" text format. The alignment format and appropriate viewing programs are discussed on Wikipedia [113]. The Stockholm files can be retrieved from the .tar.gz archive file by using programs such as WinZip (Windows), StuffIt Expander (Mac), or tar/gzip (UNIX). [file gb-2010-11-3-r31-S4.GZ › sto/Bacillaceae-1.sto]

# STOCKHOLM 1.0
#=GF ID Bacillaceae-1
#=GF DE Bacillaceae-1 RNA
#=GF AU Weinberg Z
#=GF TP Gene; sRNA;
#=GF WK http://en.wikipedia.org/wiki/Bacillaceae-1_RNA_motif
#=GF DATABASES microbial 32 env 4
#=GF FancifyStockholm -upDownGeneStats -mergeTandem
#=GF FancifyStockholmGeneContext -leftCount 1 -rightCount 1
#=GF Note: I've already checked that the overlaps are benign
#=GF StockholmCheckOverlaps.pl -ignoreAllOverlaps
#=GF ORIGINAL_MOTIF 186	1022	0	1	refseq	32	bacillales	jeremy	s40_45_55_65S100O5Min3	cmfinder		end
NC_006270.3/1209976-1210443                  AGACAGCUGACGCUGAGGCCUGCUUUUAAAAAGCAGGCCUCAGCGUGUCGACAAACCCUCGCAUUCGUUGUCAGGCCUGCUAAGUCGGUGCUCACGAAUAGGAGAAGG.AUCGGCG.GCUAAUCGCC.CAGGCGUCCUGCCUG...AACGCCGCCGU.CGUCACUUCCUGUGAAAGUCCGCUCCGAUGCUCGGCCUUCCUAGACUGAAAGGGUUUUGGGUCACGCUGAAAGAAGGAUGACAAAAUCCCAAAACUAAGAGCCGUUUUGGGAUUUUGUCAACAAUCUAAGGCCUGCUUUUAUAAAGCAGGCCUCUGUUUUAUCUUAUCUUUUGUCUUUCCCCGGAAAAAAGACCGCCAAUGUUCCGGGUCCGGCGUGGGCGCCGACCGCUGAACCGAUCAUGUUGACGACGAUCUCCUCCGGCUGGAAUUCGGCUUCGAUCAUCCGUUUGACUUCUUCGGCCGUCUCUUCGUCAUCU
#=GR NC_006270.3/1209976-1210443 CODON       .......STP.......................................................................................................................................................................................................................................................................................................................PTS.......................................................................................................................................................
#=GR NC_006270.3/1209976-1210443 SS_TT       ..............................................................................................................................................................................................................................................................................................<<<<<<<<<<.....>>>>>>>>>>....................................................................................................................................................................
NC_006270.3/3243666-3244132                  AGUUUUUAGCCUGAAAUAAAAAGCCUGCAGAGGAAGCUGCAGGCUUCAGCGUGUCGACAAACCCUCGUUGUCAGACCUGCUAAGUCGGUGCUCAUGAAUAGAGGAAGG.AUCGGCG.GCUAACCGCC.CAGGCAUCCUGCCUG...AACGCCGCCGUCA.UCACCUUCUGUGA.AAGUCUGAUCAGAAAAAUUUAAACUUGCCUUUUUUCAGAACAAGUCCCGGCCCGCCGAUCAUGAAAAGCGAGCGGUUGUCGAUGAUUUUUUUCAUCAUGGACGCCGUCGUUCCCGUCAUCUUUCUGCCGAAUGCGACGCCGAUUGCAUCGUGUUCGCCGAGAGAAGCGACAGAGCCUUUGUUAUCAAAUGAGAACGUUUCCGUUUCUUUGCCGUGAAUCAGUGCGGCCAGAUUGUUUGCGCACGUUUCGCCUUGCUGCAUGGAAAUCUGCGCAGUCGGCGGAUAAGGCCUUUCGGUUUCUU
#=GR NC_006270.3/3243666-3244132 CODON       ......................................................................................................................................................................................PTS..................................................................................................................................................................................................................................................................................................
#=GR NC_006270.3/3243666-3244132 SS_TT       ...........................................................................................................................................................................................................................................................................................................................................................................................................................................................................................
NC_006270.3/800741-801207                    CGCAUAAAAACAAGCCGUGUCUGAAGAGGAACACGGCUUUCAGCGUGUCGACAAACCCUCGCAUUCGUUGUCAGGCCUGCUAAGUCGGUGCUCACGAAUAGAGGAAGG.AUCGGCG.GCUAA.CCGC.CAGGCGUCCUGCCUG...AACGCCGCCGU.AAUCACCUCCUGUGAAAGUCUGCUUCGAUGCUCGGCCUUCCUAGACUGCAAGGGUUGCGGGUCACGCUGAGCUUAAAGGAUGUUUAUUUUUUGACGCUUUCAAGCAGGUUGGCCAAAAAGUGUUUUUUAUAGCUUUGAAGCUUUCUUCCUUCAUACUUCGUCAUUCCCAGCUUUUUCAGUUCUUCUACAUACCAGCCUUUGCUUCCGUAAUGCAUGGCAGAAAACUCCCUUCUAUAUUUCGAUGCAAUUGGGAUUCUAACAUCUAUAGAAAAACGCUGAAAAGGGAUAGGCGGCAAUUUUUAAAAACUGAGUCUUUC
#=GR NC_006270.3/800741-801207 CODON         ....STP..........................................................................................................................................................................................................................................PTS..............................................................................................................................GUA......................................................................................................
#=GR NC_006270.3/800741-801207 SS_TT         ...........................................................................................................................................................................................................................................................................................................................................................................................................................................................................................
NC_006270.3/712073-712540                    CGGCGCCUAACUAAUUAGAAAAGCACCGAAAAGGUGCUUUCAGCGUGUCGACAAACCCUCGCAUUCGUUGUCAGGCCUGCUAAGUCGGUGCUCACGAAUAGAGGAAGG.AUCGGCG.GCUAACCGCC.CAGGCGUCCUGCCUG...AACGCCGCCGU.CAUCACCUCCUGUGAAAGUCCGCUCCGAUGCUCGGCCUUCCUAGACUGCAAGGUUUUCAAUCACGCUGAAAAGGUGACGAAAUCCUAAAACUUUAAACCGUUUUAGGAUUUCGUCAACAAUCUGCCACCUUCUUUCCCAAGAAGGUGUUUUUUUACGGACAGGGCAUUUCUUUCAUUGCAUAAGCCGGUCAGCAGGAAUUUGACUGGAUAAGCCUCGUGCUUUAAAAUGAAAGUAAUAAAAAUGAAUACUCCAAAGGGGAGUAGCUGUCACAGUAAAGUCGUCAUUACGGGAUGUCCUAGAUCCUCGGCUUUACUGG
#=GR NC_006270.3/712073-712540 CODON         ...........STP.............................................................................................................................................................................................................................................................................................................................................................................................................................................................................
#=GR NC_006270.3/712073-712540 SS_TT         ...........................................................................................................................................................................................................................................................................................<<<<<<<<......>>>>>>>>..........................................................................................................................................................................
NC_000964.2/3773445-3772979                  AGAAUCAGCAUAAUCAAACAUAGAGUCCUUUAUACAGAGGUGUCUCAGCGUGUCGACAAACCCCGCGUUCGUUGUCAAUGCACAUUGGUGCUCACGUGUUAUAAAAGG.AACGGCG.GCUAA.AUGCUUAGGCGUCCUGCCUAA...ACACCGCCGUCA.UCACAUCCUGUAA.AAGCCCUUUAUAUAGAGGGCUCUUUUUGUGUCUCAGAAUUCGACAAAAUCCGAGGAGUGUGAAAAAAUAUAAAGGCAGGAACAUUGCGGAGGGGAAGAGACAUUGAACGAUAAAGUAACUGCGGUCAGGGAUGUAUGGCGCUAUGAACAAGGGGAAAUAAGCAAAGUAGAAGACCGGAUGGUGACGGAAUUCCCUUUGACAGUGAUACUGAAUGGCAGUGAAUUUGUGACGCUCGUUUGUACGCCUGAGCAUAUCGAAGAGCUUGUCAUCGGAUUUCUCGCAUCAGAGGGUGUUAUACGAU
#=GR NC_000964.2/3773445-3772979 CODON       ....................STP.............................................................................................................................................................................................................................................................AUG....................................................................................................................................................................................................
#=GR NC_000964.2/3773445-3772979 SS_TT       ...............................................................................................................................................................................<<<<<<<......>>>>>>>........................................................................................................................................................................................................................................................................................
NC_000964.2/318464-318931                    AACUGAGCUAGAAUAGGAAAAGCACCUCUUAAAAGAGGUGCUUUCAGCGUGUCGACAAACCCUCGCAUUCGUUGUCAGGACUGCGCUUCGGUGCUCAAUGCGAAGUGG.AUCAACG.GCUAA.AUUCUCAGGCGUCCUGCCUAA...ACGCCGUCGU.CAUCACAUCCUGUGAAUGUCCGCUCCUAUGCUCGUCCUUCCUAGACUUCAAGGGUUUUCAAUCACGCUGAAAAGAUUUUGUCAACAAUCUGAGGCACCUCUUGAAUGAGGUGCUUUUUUACAAUUGCGCCCGGGCUGUGGAUUGGCGUUUCCCGGUUUUACUGAUUGUCUGGUAGAGCGUCAUAGAAAGUAUGAACAGAAUGGCAGUAAAUCCUGUGACAGCUCCGAAAUGCUGUGUGCUUUGAUAUAAAAAACCUGCAAUACUUGUACCGACAGUGGUUCCGGCAUACAUAGCGGCAUUGGAAAGGGAAGCGAUGG
#=GR NC_000964.2/318464-318931 CODON         .............STP...................................................................................................................................................................................................................................................................PTS.....................................................................................................................................................................................................
#=GR NC_000964.2/318464-318931 SS_TT         ........................................................................................................................................................................................................................................................<<<<<<<<<<......>>>>>>>>>>.........................................................................................................................................................................................................
NC_000964.2/514293-514760                    AAGUGGUACUCAUAUGAAAAAGCGGACGGUUAAUACCGCCGCUCCAGCGUGUCGGCAAACCCUCGCAUUCGUUGUCAGGACUGCGCUUCGGUGCUCAAUGCGAAGUGG.AUCAACG.GCUAA.AUUCUCAGGCGUCCUGCCUAA...ACGCCGUCGU.CAUCACAUCCUGUGAAAGUCCGCUCCUAUGCUCGUCCUUCCUAGACUUCAUGGGUUUUCAAUCACGCUGAAAAGAUGACAAAAUCCUAAAAUGAAAACCAUUUUAGGAUUUUGUCAACAAUCUGAAGCGGCGGUUAAUACCGCCGCUCUUUUUUUUGCACGCAUAAAAACGAAAGAAGAAACCCGCCGCAUAGUCCAAACAAAUGGGCCAUCAUGUUAAUAUUGGAGUUGAUAAACGACAUGAGAACGGCAAAUGCGAGCAGUGUGAUGAUCAUUUUGGAAUGCUCCUGCCCAAUUAACUCAUUGCGAAAAAGAACC
#=GR NC_000964.2/514293-514760 CODON         ..............................STP..................................................................................................................................................................................................................................................................PTS.....................................................................................................................................................................................
#=GR NC_000964.2/514293-514760 SS_TT         .........................................................................................................................................................................................................................................................................................<<<<<<<<<<<....>>>>>>>>>>.........................................................................................................................................................................
NZ_ABQN01000006.1/53319-53786                AAGUGGUACUCAUAUGAAAAAGCGGACGGUUAAUACCGCCGCUCCAGCGUGUCGGCAAACCCUCGCAUUCGUUGUCAGGACUGCGCUUCGGUGCUCAAUGCGAAGUGG.AUCAACG.GCUAA.AUUCUCAGGCGUCCUGCCUAA...ACGCCGUCGU.CAUCACAUCCUGUGAAAGUCCGCUCCUAUGCUCGUCCUUCCUAGACUUCAUGGGUUUUCAAUCACGCUGAAAAGAUGACAAAAUCCUAAAAUGAAAGCCAUUUUAGGAUUUUGUCAACAAUCUGAAGCGGCGGUUAAUACCGCCGCUCUUUUUUUUGCACGCAUAAAAACGAAAGAAGAAACCCGCCGCAUAGUCCAAACAAAUGGGCCAUCAUGUUAAUAUUGGAGUUGAUAAACGACAUGAGAACGGCAAAUGCGAGCAGUGUGAUGAUCAUUUUGGAAUGCUCCUGCCCAAUUAACUCAUUGCGAAAAAGAACC
#=GR NZ_ABQN01000006.1/53319-53786 CODON     ...........................................................................................................................................................................................................................................................................................................................................................................................................................................................................................
#=GR NZ_ABQN01000006.1/53319-53786 SS_TT     .........................................................................................................................................................................................................................................................................................<<<<<<<<<<<....>>>>>>>>>>.........................................................................................................................................................................
NC_006510.1/32849-33316                      UAGCAGAUUCGAGGAAGUGGGAUUCCUCGAUGCAAGACUGCAGAGAAGCAAAUUCAAGAAGCAGUCUCGUUCCUUGAAAACUAGAUAACCGGAAAAGCGGAGGCUCGU.AAUUUCG.CCUAAAGGCAGCCCGCGUCCUGCGGGC..AACGGCGAAAU.AUCGCCAUCGUGGCG..AUCGCGAUGGGCAAAUGUUCUUCGCCUGGAGGGAUGUUCACAUCCCGAAGGCGAAGGUUAUUUGACCCCGAGCGGCGGCGAGCCGAAGCUAGACAGUAAGGAAGAAGCCGAGAGCGCAAUAGGUUAAGCUGGAAAGGGCGCACGGUGGAUGCCUUGGCACUAGGAGCCGAUGAAGGACGGGGCAAACGCCGAAACGCUUCGGGGAGCUGUAAGCAAGCGUUGAUCCGGAGAUGUCCGAAUGGGGGAACCCACUGUCCGUAAUGGGGCAGUAUCCAUGCCUGAAUCCAUAGGGCAUGGAGG
#=GR NC_006510.1/32849-33316 CODON           ........................................................................................................................................................................................................................................................................................................AUG................................................................................................................................................................................
#=GR NC_006510.1/32849-33316 SS_TT           .................................................................................................................................................................................................<<<<<<<<<<<<<<<<<......>>>>>>>>>>>>>>>>...................................................................................................................................................................................................................................................
NC_006510.1/2946174-2945706                  AGCCGCCGAAGGUGGGGCAAGUGAUUGGGGUGAAGUCGUAACAAGGUAGCCGUACCGGAAGGUGCGGCUGGAUCACCUCCUUUCUAAGGAGAAAAGCGGAAGCGCCGU.AAUUUCG.CCUAAAGGCAGCCCGCGUCCUGCGGGC..AACGGCGAAAU.AUCGCCAUCCUGGCG.AUCUCGAAGCCAAAUGUUCUUCACCCGUUGGGGUGCUUGCACCCCGAGGGGGAAGGUUAUUUGGCAGAAGAGAGCCAGGCGCUGGAGCUAGACAUCAGUCGUUAUUCAAAGCAAAACGCGCUUCUGUUUCGUUCAGUUUUGAAGGAAUGAAAAAUUCCUUCAGUUGCUUUGCGUCUGCGUCUACAAGUGAAUUCAGAGAAGCUGGAUUCCUCGACGCAAAGCUGCAAGGAAGCUGUUUCAACGUAGUUGCUUUGCAUCUGUGCCUGCGUCUGCUAGCAGGUUCAGGGAAGCAAGAUUCCUC
#=GR NC_006510.1/2946174-2945706 CODON       .........................................................................................STP...............................................................................................................................................................................................................................................................................................................................................................................................
#=GR NC_006510.1/2946174-2945706 SS_TT       ...........................................................................................................................................................................................................................................................................................................................................................................................................................................................................................
NC_009848.1/138137-138604                    AUCUUUGAAAACUAAACAAGACAAAACGUACCUGUUAAUUCGAGUUUUUAUAAAAAAUCCUAUGAUGUUUCAUAGGUAGUCAGUCAAACGCUGACGAGGCAGGAUGUG.AUCACAU.GCUAA.GUUC.GCUACAUCGUGUAGC...AACGCAUGUGUGAUAUGCAUCCUGCAUACCUCGGAGAGUUUGAUCCUGGCUCAGGACGAACGCUGGCGGCGUGCCUAAUACAUGCAAGUCGAGCGAACAGAAGGGAGCUUGCUCCCGGAUGUUAGCGGCGGACGGGUGAGUAACACGUGGGUAACCUGCCUGUAAGACUGGGAUAACUCCGGGAAACCGGAGCUAAUACCGGAUAGUUCCUUGAACCGCAUGGUUCAAGGAUGAAAGACGGUUUCGGCUGUCACUUACAGAUGGACCCGCGGCGCAUUAGCUAGUUGGUGGGGUAAUGGCUCACCAAGGCGACGAUGCGUAGCCGACCU
#=GR NC_009848.1/138137-138604 CODON         ..............................................................................................................................................................................AUG..........................................................................................................................................................................................................................................................................................................
#=GR NC_009848.1/138137-138604 SS_TT         ...........................................................................................................................................................................................................................................................................................................................................................................................................................................................................................
NC_009848.1/905212-905682                    AUCUUUGAAAACUAAACAAGACAAAACGUACCUGUUAAUUCGAGUUUUUAUAAAAAAUCCUAUGAUGUUUCAUAGGUAGUCAGUCAAACGCUGACGAGGCAGGAAAUG.AUCACAU.GCUAA.GU.UCGCUACAUCGUGUAGCGACAACGCAUGUGUGAUAUGCAUCCUGCAUACCUCGGAGAGUUUGAUCCUGGCUCAGGACGAACGCUGGCGGCGUGCCUAAUACAUGCAAGUCGAGCGAACAGAAGGGAGCUUGCUCCCGGAUGUUAGCGGCGGACGGGUGAGUAACACGUGGGUAACCUGCCUGUAAGACUGGGAUAACUCCGGGAAACCGGAGCUAAUACCGGAUAGUUCCUUGAACCGCAUGGUUCAAGGAUGAAAGACGGUUUCGGCUGUCACUUACAGAUGGACCCGCGGCGCAUUAGCUAGUUGGUGGGGUAAUGGCUCACCAAGGCGACGAUGCGUAGCCGACCU
#=GR NC_009848.1/905212-905682 CODON         ..............................................................................................................................................................................AUG..........................................................................................................................................................................................................................................................................................................
#=GR NC_009848.1/905212-905682 SS_TT         ...........................................................................................................................................................................................................................................................................................................................................................................................................................................................................................
NC_009848.1/2738413-2737946                  UCUUUGAAAACUAAACAAGACAAAACGUACCUGUUAAUUCGAGUUUUUAUAAAAAAAUCCUAUGAUGUUUCAUAGGUAGUCAGUCAAACACUGACGAGGCAGGAGAUG.AUCACAU.GCUAA.GUUC.GCUACAUCGUGUAGC...AACGCAUGUGUGAUAUGCAUCCUGCAUACCUCGGAGAGUUUGAUCCUGGCUCAGGACGAACGCUGGCGGCGUGCCUAAUACAUGCAAGUCGAGCGAACAGAAGGGAGCUUGCUCCCGGAUGUUAGCGGCGGACGGGUGAGUAACACGUGGGUAACCUGCCUGUAAGACUGGGAUAACUCCGGGAAACCGGAGCUAAUACCGGAUAGUUCCUUGAACCGCAUGGUUCAAGGAUGAAAGACGGUUUCGGCUGUCACUUACAGAUGGACCCGCGGCGCAUUAGCUAGUUGGUGGGGUAAUGGCUCACCAAGGCGACGAUGCGUAGCCGACCU
#=GR NC_009848.1/2738413-2737946 CODON       .............................................................................................................................................................................AUG...........................................................................................................................................................................................................................................................................................................
#=GR NC_009848.1/2738413-2737946 SS_TT       ...........................................................................................................................................................................................................................................................................................................................................................................................................................................................................................
NC_009848.1/9403-9870                        UUCUUUGAAAACUAAACAAGACAAUACGUACCUGUUAAUUCGAGUUUUUAUAAUAAAUCCUAUGAUGUUUCAUAGGUAGUCAGUCAAACGCUGACGAGGCAGGAAAUG.AUCACAU.GCUAA.GUUC.GCUACAUCGUGUAGC...AACGCAUGUGUGAUAUGCAUCCUGCAUACCUCGGAGAGUUUGAUCCUGGCUCAGGACGAACGCUGGCGGCGUGCCUAAUACAUGCAAGUCGAGCGAACAGAAGGGAGCUUGCUCCCGGAUGUUAGCGGCGGACGGGUGAGUAACACGUGGGUAACCUGCCUGUAAGACUGGGAUAACUCCGGGAAACCGGAGCUAAUACCGGAUAGUUCCUUGAACCGCAUGGUUCAAGGAUGAAAGACGGUUUCGGCUGUCACUUACAGAUGGACCCGCGGCGCAUUAGCUAGUUGGUGGGGUAAUGGCUCACCAAGGCGACGAUGCGUAGCCGACCU
#=GR NC_009848.1/9403-9870 CODON             ..............................................................................................................................................................................AUG..........................................................................................................................................................................................................................................................................................................
#=GR NC_009848.1/9403-9870 SS_TT             ...........................................................................................................................................................................................................................................................................................................................................................................................................................................................................................
NC_009848.1/531846-532313                    UCUUUGAAAACUAAACAAGACAAAACGUACCUGUUAAUUCGAGUUUUUAUAAAAAAAUCCUAUGAUGUUUCAUAGGUAGUCAGUCAAACGCUGACGAGGCAGGAAAUG.AUCACAU.GCUAA.GUUC.GCUACAUCGUGUAGC...AACGCAUGUGUGAUAUGCAUCCUGCAUACCUCGGAGAGUUUGAUCCUGGCUCAGGACGAACGCUGGCGGCGUGCCUAAUACAUGCAAGUCGAGCGAACAGAAGGGAGCUUGCUCCCGGAUGUUAGCGGCGGACGGGUGAGUAACACGUGGGUAACCUGCCUGUAAGACUGGGAUAACUCCGGGAAACCGGAGCUAAUACCGGAUAGUUCCUUGAACCGCAUGGUUCAAGGAUGAAAGACGGUUUCGGCUGUCACUUACAGAUGGACCCGCGGCGCAUUAGCUAGUUGGUGGGGUAAUGGCUCACCAAGGCGACGAUGCGUAGCCGACCU
#=GR NC_009848.1/531846-532313 CODON         ..............................................................................................................................................................................AUG..........................................................................................................................................................................................................................................................................................................
#=GR NC_009848.1/531846-532313 SS_TT         ...........................................................................................................................................................................................................................................................................................................................................................................................................................................................................................
NZ_ABRX01000002.1/233-1                      UCUUUGAAAACUAAACAAGACAAAACGUACCUGUUAAUUCGAGUUUUUAUAAAAAAAUCCUAUGAAACAUCAUAGGUAGUCAGUCAAACGCUGACGAGGCAGGAAAUG.AUCACAU.GCUAA.GUUC.GCUACAUCGUGUAGC...AACGCAUGUGUGAUAUGCAUCCUGCAUACCUCGGAGAGUUUGAUCCUGGCUCAGGACGAACGCUGGCGGCGUGCCUAAUACAUGCAAGUCGAGC...........................................................................................................................................................................................................................................
#=GR NZ_ABRX01000002.1/233-1 CODON           ...........................................................................................................................................................................................................................................................................................................................................................................................................................................................................................
#=GR NZ_ABRX01000002.1/233-1 SS_TT           ...........................................................................................................................................................................................................................................................................................................................................................................................................................................................................................
NZ_ABRX01000010.1/1018-551                   UCUUUGAAAACUAAACAAGACAAAACGUACCUGUUAAUUCGAGUUUUUAUAAAAAAAUCCUAUGAAACAUCAUAGGUAGUCAGUCAAACGCUGACGAGGCAGGAAAUG.AUCACAU.GCUAA.GUUC.GCUACAUCGUGUAGC...AACGCAUGUGUGAUAUGCAUCCUGCAUACCUCGGAGAGUUUGAUCCUGGCUCAGGACGAACGCUGGCGGCGUGCCUAAUACAUGCAAGUCGAGCGGACAGAAGGGAGCUUGCUCCCGGAUGUUAGCGGCGGACGGGUGAGUAACACGUGGGUAACCUGCCUGUAAGACUGGGAUAACUCCGGGAAACCGGAGCUAAUACCGGAUAGUUCCUUGAACCGCAUGGUUCAAGGAUGAAAGACGGUUUCGGCUGUCACUUACAGAUGGACCCGCGGCGCAUUAGCUAGUUGGUGGGGUAAUGGCUCACCAAGGCGACGAUGCGUAGCCGACCU
#=GR NZ_ABRX01000010.1/1018-551 CODON        ...........................................................................................................................................................................................................................................................................................................................................................................................................................................................................................
#=GR NZ_ABRX01000010.1/1018-551 SS_TT        ...........................................................................................................................................................................................................................................................................................................................................................................................................................................................................................
NC_009848.1/555069-555536                    UUCUUUGAAAACUAAACAAGACAAAACGUACCUGUUAAUUCGAGUUUUUAUAAAAAAUCCUAUGAUGUUUCAUAGGUAGUCAGUCAAACGCUGACGAGGCAGGAAAUG.AUCACAU.GCUAA.GUUC.GCUACAUCGUGUAGC...AACGCAUGUGUGAUAUGCAUCCUGCAUACCUCGGAGAGUUUGAUCCUGGCUCAGGACGAACGCUGGCGGCGUGCCUAAUACAUGCAAGUCGAGCGAACAGAAGGGAGCUUGCUCCCGGAUGUUAGCGGCGGACGGGUGAGUAACACGUGGGUAACCUGCCUGUAAGACUGGGAUAACUCCGGGAAACCGGAGCUAAUACCGGAUAGUUCCUUGAACCGCAUGGUUCAAGGAUGAAAGACGGUUUCGGCUGUCACUUACAGAUGGACCCGCGGCGCAUUAGCUAGUUGGUGGGGUAAUGGCUCACCAAGGCGACGAUGCGUAGCCGACCU
#=GR NC_009848.1/555069-555536 CODON         ..............................................................................................................................................................................AUG..........................................................................................................................................................................................................................................................................................................
#=GR NC_009848.1/555069-555536 SS_TT         ...........................................................................................................................................................................................................................................................................................................................................................................................................................................................................................
NC_002570.2/561299-561762                    ACUCACGAACGAGACGUCAAGAAUUCCAUGACGCUUUUGAUGAAUAACAAAGAGUCUCAAGUAGAUCGAGGAAGCAAGGGUUUGAGGAAUGGAGCGUAUAGGAAAAGG.A.ACCAC.GCUAA.GGGC.GUGACAUCGUGUCAC...AACGCCUGGU..ACCUACAUCUUGUAG.GCAACAUGACCGAAAAUCCCGAAGCUGACAAAGAGAUACGAAGAGAAUCUGACGUUAUUUGGUUAAGUUAGAAAGGGCGCACGGUGGAUGCCUUGGCACUAGGAGCCGAAGAAGGACGCGACGAACGGCGAAACGCCUCGGGGAGCUGUAAGUAAGCUUUGAUCCGGGGAUAUCCGAAUGGGGGAACCCACCAUCCGUAAUGGGAUGGUACCCAUACCUGAAUCUAUAGGGUAUGAGGAGGCAGACCUGGGGAACUGAAACAUCUAAGUACCCAGAGGAAGAGAAAGCAAAUGCGAUUUCC
#=GR NC_002570.2/561299-561762 CODON         ..........................................................................................................................................................................................................................................AUG..............................................................................................................................................................................................................................................
#=GR NC_002570.2/561299-561762 SS_TT         ...........................................................................................................................................................................................................................................................................................................................................................................................................................................................................................
NC_002570.2/52768-53231                      ACUCACGAACGAGACGUCAAGAAUUCCAUGACGCUUUUGAUGAAUAACAAAGAGUCUCAAGUAGAUCGAGGAAGCAAGGGUUUGAGGAAUGGAGCGUAUAGGAAAAGG.A.ACCAC.GCUAA.GGGC.GUGACAUCGUGUCAC...AACGCCUGGU..ACCUACAUCCUGUAG.GCAACAUGACCGAAAAUCCCGAAGCUGACAAAGAGAUACGAAGAGAAUCUGACGUUAUUUGGUUAAGUUAGAAAGGGCGCACGGUGGAUGCCUUGGCACUAGGAGCCGAAGAAGGACGCGACGAACGGCGAAACGCCUCGGGGAGCUGUAAGUAAGCUUUGAUCCGGGGAUAUCCGAAUGGGGGAACCCACCAUCCGUAAUGGGAUGGUACCCAUACCUGAAUCUAUAGGGUAUGAGGAGGCAGACCUGGGGAACUGAAACAUCUAAGUACCCAGAGGAAGAGAAAGCAAAUGCGAUUUCC
#=GR NC_002570.2/52768-53231 CODON           ..........................................................................................................................................................................................................................................AUG..............................................................................................................................................................................................................................................
#=GR NC_002570.2/52768-53231 SS_TT           ...........................................................................................................................................................................................................................................................................................................................................................................................................................................................................................
NC_006270.3/3080504-3080969                  UGACGAUACUCGGGCUUCAUACGCUCUCGUUUUGAAACAAUUUCCAUUAUGCUAUUCUUGACGAGAUUCUGAGUCGAAAUUCCCCUUAGCAGAAUUUUUCCUGACUGG.UUGCCCG.GCUA..GACCUUUCACGUCCUGUGAAA..AACGCCCAGU..ACCUUCCUCCUGAAG.GCAGUUUUUUUAGCAAUUUUUGGAUCUCGAUUUAUGCAAUAAAAAAACCUUUUCCUAUUCGGUGAGGAAAGGGUCUGGUAUUGCGUGCCUUUCACUCUUAUCGCUCAAGGUAUUGAACACCUUGCAUCAGGUUAGCACCGUAGUUGUCUCAGAAACUGUUUUUUUCCAUUAAUAAGAGAAACCGGUUGCUGGGUUUCAUUGGGCCUGUCCCUCCACCAGCUCGGGAUAAGAGUAUCCGCUCAAUGAAAUAUCUUAUCUUAAAAUGGCUUGUUAUGUCAAUAUCGGCCGAAAUAAAUUUGAA
#=GR NC_006270.3/3080504-3080969 CODON       ...........................................................................................................................................................................................................................................................................................................................................................................................................................................................................................
#=GR NC_006270.3/3080504-3080969 SS_TT       ...........................................................................................................................................................................................................................................................................................................................................................................................................................................................................................
NC_000964.2/35062-35528                      CAUGGAGCUGACAGAUACUAAUCGAUCGAGGACUUAACCACAUUUUGAAUGAUGUCACACCUGUUAUCUAGUUUUGAGAGAACACCUCUCUAAAGGCGGAAGGUAAGG.AAACUCC.GCUAA.GGGCUCUCACAUCCUGUGAGA..AACGCCCAGU..ACCUUCAUCCUGAAG.GCAUUUGUUUGGUGGCGAUAGCGAAGAGGUCACACCCGUUCCCAUACCGAACACGGAAGUUAAGCUCUUCAGCGCCGAUGGUAGUCGGGGGUUUCCCCCUGUGAGAGUAGGACGCCGCCAAGCAAGCUUAAACCCAGCUUAAUGAGCUGGGUUUUUUGUUUACUCAAGAUCGAGAAAAUCAAACAAAUACAAACACCGAGGGCUUAUAUAGCCCAUAUACUGAUUUAAAGUUUCAAAAAGGUCUAAAUAGUGUAUACAAUAUCCGUUUUAAGGGGAGGCUAACUGUACGGAGGUGGAGAAG
#=GR NC_000964.2/35062-35528 CODON           ......................................STP............................................................................................................................................AUG.................................................................................................................STP...............................................................................................................................................................................
#=GR NC_000964.2/35062-35528 SS_TT           ..................................................................................................................................................................................................................................................................................................................<<<<<<<.....>>>>>>>......................................................................................................................................................
NC_006270.3/162914-163380                    AUGGAGCUGACAGAUACUAAUCGAUCGAGGACUUAACCUAAAUAUUUGUGAAUCGUCUGUCCGUUAUCUAGUUUUGAGAGAACACCUCUCAGAAAGCCAAAGGCAAGG.AAACUCG.GCUAA.AGGCCCUCACAUCCUGUGAGG..AACGCCCAGU..ACCUUCGUCCUGAAG.GCAUAGUUUGGUGGCGAUAGCGAAGAGGUCACACCCGUUCCCAUGCCGAACACGGAAGUUAAGCUCUUCAGCGCCGAUGGUAGUUGGGGGCUUCCCCCUGUGAGAGUAGGACGCCGCCAAGCUGUUAUAUAUCUUUACCCUGCAUGAAUUGAAGCUUUUCUUAUUCCGCAGUAGCUCAGUGGUAGAGCUAUCGGCUGUUAACCGAUCGGUCGCAGGUUCGAAUCCUGCCUGCGGAGCCAAUGCUUCCAUAGCUCAGCAGGUAGAGCACUUCCAUGGUAAGGAAGAGGUCAGCGGUUCGAGC
#=GR NC_006270.3/162914-163380 CODON         ....................................STP............................................................................................................................................AUG..............................STP...........................................................................................................................AUG.....................................................................STP..AUG.........................................................
#=GR NC_006270.3/162914-163380 SS_TT         ...........................................................................................................................................................................................................................................................................................................................................................................................................................................................................................
NC_006270.3/3118694-3118228                  CAUGGAGCUGACAGAUACUAAUCGAUCGAGGACUUAACCUAAAUAUUUGUGAAUCGUCUGUCCGUUAUCUAGUUUUGAGAGAAUGCUCUCAGAAAGCCAAAGGCAAGG.AAACUCG.GCUAA.AGGCCCUCACAUCCUGUGAGG..AACGCCCAGU..ACCUUCGUCCUGAAG.GCAUAGUUUGGUGGCGAUAGCGAAGAGGUCACACCCGUUCCCAUGCCGAACACGGAAGUUAAGCUCUUCAGCGCCGAUGGUAGUUGGGGGCUUCCCCCUGUGAGAGUAGGACGCCGCCAAGCGCUUAAGAAGACCAGCUUAUAUAAGCUGGUCUUUUUUGCGGGUGUUCGAUUGUAUAUACCGGAAGGGCAGGAGUGCAUAGACGAUUUCAACCCUUCAGGCCCCGCGAAACGGUGUGAAGAAUAGGCAAGCUGUCUUCAUCUUCUCUGGCCCGUGUUCUGGGUGUUCAAAUCCGAAUUUU
#=GR NC_006270.3/3118694-3118228 CODON       .......................................STP...........................................................................................................................................AUG..............................................................................................................STP..................................................................................................................................................................................
#=GR NC_006270.3/3118694-3118228 SS_TT       .................................................................................................................................................................................................................................................................................................................<<<<<<<<<....>>>>>>>>>....................................................................................................................................................
NC_006270.3/616607-617073                    AUGGAGCUGACAGAUACUAAUCGAUCGAGGACUUAACCUAAAUAUUUGUGAAUCGUCUGUCCGUUAUCUAGUUUUGAGAGAACACCUCUCAGAAAGCCAAAGGCAAGG.AAACUCG.GCUAA.AGGCCCUCACAUCCUGUGAGG..AACGCCCAGU..ACCUUCGUCCUGAAG.GCAUAGUUUGGUGGCGAUAGCGAAGAGGUCACACCCGUUCCCAUGCCGAACACGGAAGUUAAGCUCUUCAGCGCCGAUGGUAGUUGGGGGCUUCCCCCUGUGAGAGUAGGACGCCGCCAAGCUGUUUAUAUUAUCGCGGGGUGGAGCAGUUCGGUAGCUCGUCGGGCUCAUAACCCGAAGGUCGCAGGUUCAAAUCCUGCCCCCGCAACCAAAUAUAAUUUGCAUACAAUCAAACAAAAUAAAUAAAAAUAUGGUCCGGUAGUUCAGUUGGUUAGAAUGCCUGCCUGUCACGCAGGAGGUC
#=GR NC_006270.3/616607-617073 CODON         .....................................STP............................................................................................................................................AUG..............................................................................................................STP............AUG.......................................................................STP.........................................AUG..............................................
#=GR NC_006270.3/616607-617073 SS_TT         ...........................................................................................................................................................................................................................................................................................................................................................................................................................................................................................
NC_006270.3/14678-15144                      CAUGGAGCUGACAGAUACUAAUCGAUCGAGGACUUAACCUAAAUAUUUGUGAAUCGUCUGUCCGUUAUCUAGUUUUGAGAGAAUGCUCUCAGAAAGCCAAAGGCAAGG.AAACUCG.GCUAA.AGGCCCUCACAUCCUGUGAGG..AACGCCCAGU..ACCUUCGUCCUGAAG.GCAUAGUUUGGUGGCGAUAGCGAAGAGGUCACACCCGUUCCCAUGCCGAACACGGAAGUUAAGCUCUUCAGCGCCGAUGGUAGUUGGGGGCUUCCCCCUGUGAGAGUAGGACGCCGCCAAGCGCUAAGAGGACCAGCUUAUAUAAGCUGGUCUUUUUUGUUGUUUUCUUUUUUUCGAAUAAGCAAUUCAGCGAUAUAAUAAGGGAACUUUGACUCGACUAUAUGUAAAAACUGUUGGAUGAUGACAUAAUCAUCGCUGGCACUUUGAAGAAGAAGGUCAUACCACCAUUCUGUUUCAUACC
#=GR NC_006270.3/14678-15144 CODON           ......................................STP...........................................................................................................................................AUG..............................................................................................................STP...............PTS.................................................................................................................................................................
#=GR NC_006270.3/14678-15144 SS_TT           ................................................................................................................................................................................................................................................................................................................<<<<<<<<<....>>>>>>>>>.....................................................................................................................................................
NC_006270.3/99958-100424                     AUGGAGCUGACAGAUACUAAUCGAUCGAGGACUUAACCUAAAUAUUUGUGAAUCGUCUGUCCGUUAUCUAGUUUUGAGAGAACACCUCUCAGAAAGCCAAAGGCAAGG.AAACUCG.GCUAA.AGGCCCUCACAUCCUGUGAGG..AACGCCCAGU..ACCUUCGUCCUGAAG.GCAUAGUUUGGUGGCGAUAGCGAAGAGGUCACACCCGUUCCCAUGCCGAACACGGAAGUUAAGCUCUUCAGCGCCGAUGGUAGUUGGGGGCUUCCCCCUGUGAGAGUAGGACGCCGCCAAGCGCUUAGAAAGACCAGCUUAUAUAAAAGCUGGUCUUUUUUCUUUUCCCUAAGGUUUUAUGACAGCUAAAAGUGGAAAUAAUAAAGGACGAAGAGCAAUUAGUUGAAAAAAAAACGAAAACCACUUAUAGUAAAGUUAAAGUCAAAUAUAGUCAAAGUCAAGUGAAGGAGGGGGCUGAGUG
#=GR NC_006270.3/99958-100424 CODON          .....................................STP............................................................................................................................................AUG..............................................................................................................STP................................................................................................................................................................................AUG
#=GR NC_006270.3/99958-100424 SS_TT          .................................................................................................................................................................................................................................................................................................................<<<<<<<<<......>>>>>>>>>..................................................................................................................................................
NC_006270.3/39377-39843                      AUGGAGCUGACAGAUACUAAUCGAUCGAGGACUUAACCUAAAUAUUUGUGAAUCGUCUGUCCGUUAUCUAGUUUUGAGAGAACACCUCUCAGAAAGCCAAAGGCAAGG.AAACUCG.GCUAA.AGGCCCUCACAUCCUGUGAGG..AACGCCCAGU..ACCUUCGUCCUGAAG.GCAUAGUUUGGUGGCGAUAGCGAAGAGGUCACACCCGUUCCCAUGCCGAACACGGAAGUUAAGCUCUUCAGCGCCGAUGGUAGUUGGGGGCUUCCCCCUGUGAGAGUAGGACGCCGCCAAGCGCUAAGAGGACCAGCUUAUAUAAGCUGGUCUUUUUUAUUUGGAACCUCAUUGAUACAAACACCUAACACUUCCCGGCUACAUAUACUAAUCUAACCUUCAAAAACUUUCUUAAUUUUGUAUACAAAUAUUGUUCUUUGGGAAUACUGAAACCCAUGGAGGUGGAAUGGAUGAGUAAGUC
#=GR NC_006270.3/39377-39843 CODON           .....................................STP............................................................................................................................................AUG..............................................................................................................STP........................................................................................................................................................................AUG........
#=GR NC_006270.3/39377-39843 SS_TT           ................................................................................................................................................................................................................................................................................................................<<<<<<<<<....>>>>>>>>>.....................................................................................................................................................
NC_006270.3/2767503-2767036                  UUUGCUGUGAGGAACGCCGAGCACCUUUGUUCUGGUGUGAAAAGGACUCGGCUAAGGGCUUUCACAUCCUGUGAAAAAAGCCGAGUACCUUCGUCCUGGUGUGAAAGG.AGACUCG.GCUAA.GGUCUUUCGCGUCCUGCGAAA..AACGCCG.GUC.ACCUUCGUCCUGGUGUGAAAGGAGACUCGGCUAAGGUCUUUCGCGUCCUGCGAAAAACGCCGAGUACCUUCGUCCUGAAGGCAUGAUUUAUUAUAGGUUAGAGGUGUUUAUUUUGAAAAUAUCAACUAAAGGCAGAUACGGGCUGACGAUUAUGAUUGAGCUUGCGAAAAAGCAUGGGGAAGGCCCGACUUCUUUGAAAAGUAUUGCUCAGACAAACGAUUUAUCGGAACAUUAUUUGGAACAGCUUGUUUCACCUUUGCGGAACGCCGGGCUUGUGAAAAGCAUUCGCGGGGCCUACGGCGGCUACAUUCUUGGUG
#=GR NC_006270.3/2767503-2767036 CODON       ..............................................................................................................................................................................................................................................................................AUG..........................................................................................................................................................................................................
#=GR NC_006270.3/2767503-2767036 SS_TT       ...........................................................................................................................................................................................................................................................................................................................................................................................................................................................................................
NC_006270.3/2767438-2766972                  AUCCUGUGAAAAAAGCCGAGUACCUUCGUCCUGGUGUGAAAGGAGACUCGGCUAAGGUCUUUCGCGUCCUGCGAAAAACGCCGGUCACCUUCGUCCUGGUGUGAAAGG.AGACUCG.GCUAA.GGUCUUUCGCGUCCUGCGAAA..AACGCCGAGU..ACCUUCGUCCUGAAG.GCAUGAUUUAUUAUAGGUUAGAGGUGUUUAUUUUGAAAAUAUCAACUAAAGGCAGAUACGGGCUGACGAUUAUGAUUGAGCUUGCGAAAAAGCAUGGGGAAGGCCCGACUUCUUUGAAAAGUAUUGCUCAGACAAACGAUUUAUCGGAACAUUAUUUGGAACAGCUUGUUUCACCUUUGCGGAACGCCGGGCUUGUGAAAAGCAUUCGCGGGGCCUACGGCGGCUACAUUCUUGGUGAGGAGCCUGCGGCGAUUACGGCGGGCGAUAUCAUUCGCGUCCUGGAAGGGCCGAUCAGCCCGGU
#=GR NC_006270.3/2767438-2766972 CODON       ..............................................................................................................................................................................................................AUG..........................................................................................................................................................................................................................................................................
#=GR NC_006270.3/2767438-2766972 SS_TT       ...........................................................................................................................................................................................................................................................................................................................................................................................................................................................................................
NC_006270.3/2767568-2767101                  AUGCCUUAUGAGGAUGCACCGCGGCGCUUUCUGCGCCUGAACGGGACUCGGCUUAAGGGCUUUUGUUUGCUGUGAGGAACGCCGAGCACCUUUGUUCUGGUGUGAAAA.GGACUCG.GCUAA.GGGCUUUCACAUCCUGUGAAA..AAAGCCGAGU..ACCUUCGUCCUGGUGUGAAAGGAGACUCGGCUAAGGUCUUUCGCGUCCUGCGAAAAACGCCGGUCACCUUCGUCCUGGUGUGAAAGGAGACUCGGCUAAGGUCUUUCGCGUCCUGCGAAAAACGCCGAGUACCUUCGUCCUGAAGGCAUGAUUUAUUAUAGGUUAGAGGUGUUUAUUUUGAAAAUAUCAACUAAAGGCAGAUACGGGCUGACGAUUAUGAUUGAGCUUGCGAAAAAGCAUGGGGAAGGCCCGACUUCUUUGAAAAGUAUUGCUCAGACAAACGAUUUAUCGGAACAUUAUUUGGAACAGCUUGUUUC
#=GR NC_006270.3/2767568-2767101 CODON       ...............................................................................................................................................................................................................................................................................................................................................AUG.........................................................................................................................................
#=GR NC_006270.3/2767568-2767101 SS_TT       ...........................................................................................................................................................................................................................................................................................................................................................................................................................................................................................
NC_006582.1/1440403-1440868                  UCGCAACCGAGUCCUUUGAAAACUGAACAAAAGCCAAGCGUAAAAGAGAUACAAGGUAUCUCGUCAAUCAUAGUGAGCCACAACUUCGGUUGUGCAAUGAAGCUAAGG.AUCUUCG.GUUAA.GGUC.GCGACGUCCUGUCGC...AACACCGAAGC.CAACACAUCC.GUGUGUAAGUAAACUUUUUUAACGGAGAGUUUGAUCCUGGCUCAGGACGAACGCUGGCGGCGUGCCUAAUACAUGCAAGUCGAGCGGACAGAAGGGAGCUUGCUCCCGGACGUUAGCGGCGGACGGGUGAGUAACACGUGGGCAACCUGCCCCUUAGACUGGGAUAACUCCGGGAAACCGGAGCUAAUACCGGAUAAUCCCUUUCUCCACCUGGAGAGAGGGUGAAAGAUGGCUUCGGCUAUCACUAGGGGAUGGGCCCGCGGCGCAUUAGCUAGUUGGUAAGGUAACGGCUUACCAAGGCAACGA
#=GR NC_006582.1/1440403-1440868 CODON       ...........................................................................................................................................................................................AUG.............................................................................................................................................................................................................................................................................................
#=GR NC_006582.1/1440403-1440868 SS_TT       .........................................................................................................................................................................................................................................................................................................................................<<<<<<<<<<<<<................>>>>>>>>>>>>.........................................................................................................
NC_004193.1/423589-423122                    CGGAAGCAAUCAAAAUAUAUCGUAAAAGUGUUCAAGGUGGCGCUGCUCCCCGUACCGAAACGUAUGUAGUUAAUACGUGAGGAACUAAACAACAAAGCCAACAGAAGG.ACCUUCU.GCUAA.AAUCGCCCACGUCCUGUGGGC..AACGCAGAAAU.CACCACAUCCUGUGG.GUGCUCUUUUUGAACAAACCUAAAAUAAAUCUAAUUGUUUAGGUGCCAAACCUUGAUAAUCUAUCCCCAACAUCUCCUGUAAUUGCUUUGCAUUAUUUGCAGCAUGCCCUCCAGAGUUAUUAUUGAACAGUACUAUUACAUCGUGAUUGGGCUUAUUUAAUUGAGUCACUUCAUUCGCUAGUGUUAAUAGUUCUUCUUUGUUAUAGUCAUAGAGAUACCGGACCUCUCGCCAGUUUUCAUUCCCAGAUCUAGUCCAACCAUGAAAAUUCCGUCCAUGCAAUCGAAUAAUUGUUGUAUCAGG
#=GR NC_004193.1/423589-423122 CODON         ......................STP........................................................................................................................................................................PTS.......................................................................................................................................................................................................................................................................................
#=GR NC_004193.1/423589-423122 SS_TT         ................................................................................................................................<<<<<<<<<<<<<<..................>>>>>>>>>>>>>.>............................................................................................................................................................................................................................................................................................................
NC_004193.1/3405030-3404563                  AUCGAUGGGAUAUGGGAUCUAUAGUAAUAUGAAGAUAAGUAAGAAAGUGAAAGAAUAAUAGAAAAGGUUGUUCAAAAAGUGUGGUGAAAAUGACACAUAUCAGGGGGG.ACCUUCU.GCUAA.AAUCGCCCACGUCCUGUGGGC..AACGCAGAAAU.CACCACAUCCUGUGG.AAGCUCGUUAGCUCAGCUUUAAGUUCCUCACGUAUUCAUUACAUACGUUCUGGUACGGGGAGCUACGCCGCCUCGAACUUCUCGGUCCUUUUCAUCCUCCUUUUUGAACACGUAAUAGAAAGGGAGAUUUGAUGAAUUUUUUUCAUACCGAAACAUAUCCUUAUACAAAUCCAAGGCAUGCAACCUAUGCAAAAAAUGGAAUGGUGGCAACAUCGCAGCCACUUGCAUCAGAAGCCGGACUGUCGAUUCUAAAAAAAGGUGGUAAUGCGAUUGACGCUGCAAUUGCUACAGCGGCAUGUUU
#=GR NC_004193.1/3405030-3404563 CODON       .......................................................STP.......................................................................................................................................................................................................................................................AUG.......................................................................................................................................................................
#=GR NC_004193.1/3405030-3404563 SS_TT       ...........................................................................................................................................................................................................................................................................................................................................................................................................................................................................................
NC_004193.1/2452162-2452629                  UACAUAUUUUUAAUCACUGCAUCAAAGGUAAAACAAAAAAGCUUCGGAGUAGAAAAAUUCUACACACGAAGCUUUAAAUUCUUUUAGUACUAGCUGUUCAAAAAGGAG.ACUUUCU.GCUAA.AAUCGCCCAUGUCCUGUGGCU..AAAGCAAAAAUCA.CCACAUCCUGUGG.AAGCUCAUUUUUUACCCUACUUUUCGAACAAUCUUUAAGCUAUUUUAGUUAUUUUAACUCGUUUAAUUUGGAAGCCAUCUUUUUCAAUAAGUGCAAAUUCAUGUCCUUCAUAUUCCAUAACAGUUCCAACAUCUGCUUCUAAAUUAUGAGUAAAGAACCAUCCACCAAUUGUAUCUACUUCAUCGUCUUCUAAAUAGAUACUUAACCUUUGAUUUACUUCAUCUAAACUUAGUCUACCUGAAACAAGAAAUGUAUUUUCGUCUACCGUUUCAAAAUCCGGUGUUUCAUCUUCAUCAAACUC
#=GR NC_004193.1/2452162-2452629 CODON       ................................................................................................................................................................................................................PTS........................................................................................................................................................................................................................................................................
#=GR NC_004193.1/2452162-2452629 SS_TT       ........................................<<<<<<<<<<<<<.....>>>>>>>>>>>>>>...................................................................................................................................................................................................................................................................................................................................................................................................................
NC_004193.1/2350286-2349819                  CGCAAGGAAGAGAAGGAAGUCUGAUAGUUGAUAGAGACUGGAGCUAGAAUAUAUUGAUGUCACGUUACUCUUAUUUAGUUUUUAGGGUACAAUCCUAAAAAAAUAAGG.AAGUUCG.UUUAA.AACCGUUCACGUCCUGUGAAC..AACACCGAACG.ACCUACAUCCUGUAG.GUCUGGUAGCGAUAGCGAAGAGGUCACACCUGUUCCCAUGCCGAACACAGAAGUUAAGCUCUUCAGCGCCGAUGGUAGUUGGGGCUUUGCCCCUGCAAGAGUAGGACGCCGCCAGGCAACGAAAGAAAAGACGGAUUAGAUUUAAAUAUCUAAUCCGUCUUUUCUUUUGGCUCUAUAAUAUUUGUUGGGGUAAAAGAAAAAUAAAAAACACGCAAUCUCCUAUUUUUGUUAUCAUUGUUUAAACCACUAAACCAAACAAAAAGGAGAUGCGUGCAAUUGAAUUCUAACAUAACAUUACCUG
#=GR NC_004193.1/2350286-2349819 CODON       ................................................................................................................................................................................AUG..............................................................................................................STP........................................................................................................................................................AUG............................
#=GR NC_004193.1/2350286-2349819 SS_TT       ...............................................................................................................................................................................................................................................................................................................<<<<<<<<<<<<......>>>>>>>>>>>>..............................................................................................................................................
NC_004193.1/675133-675600                    CACGUGCAGCUGACGGAUACUAAUUGAUCGAGGACUUAUCUAAGUUCUUAAUAUUGAUGUCACGUUACUCUUAUUUAGUUUUUAGGGUACAAUCCUAAAUAAAUAAGG.AAGUUCG.UUUAA.AACCGUUCACGUCCUGUGAAC..AACACCGAACG.ACCUACAUCCUGUAG.GUCUGGUAGCGAUAGCGAAGAGGCCACACCUGUUCCCAUGCCGAACACAGAAGUUAAGCUCUUCAGCGCCGAUGGUAGUUGGGGCUUUGCCCCUGCAAGAGUAGGACGCCGCCAGGCAACGAAAGAAAAGACGGAUUAGAUUUAAAUAUCUAAUCCGUCUUUUUUCUUUUUUUGUUAGGGUUGAAAAAAAGGGCUCUACAAUAGUGGCUCUAUAAUAUUUGUUUGAGUAAAAGAAAACUAAAAAACACACAAUCUCCUAUUUUUAUUAUCAUUGUUUAAGCUACUAAACAAACCAAAAAGG
#=GR NC_004193.1/675133-675600 CODON         ........................................STP....................................................................................................................................AUG..............................................................................................................STP........................................................................................................................................................................................
#=GR NC_004193.1/675133-675600 SS_TT         ...............................................................................................................................................................................................................................................................................................................<<<<<<<<<<<<......>>>>>>>>>>>>..............................................................................................................................................
NC_009725.1/92718-93183                      GAUCACCUCCUUUCUAAGGAUUUUAACGGAAUAUAAGACCUUGGGUCUUAUAAACAGAACGUUCCCUGUCUUGUUUAGUUUUGAAGGAUCAUUCCUUCAAAACAUAGG.AACACCU.GCUAA.AUGC.GCCACUUCCUGUGGC...AACGCAUGUGU.UAGCAUGUCCUAUGC.GUUGUUCUUUGAAAACUAGAUAACAGAAGUAAUUCACAUUCAAUUAGUAAUGCAAGAUAUCACGUAGUGAUUCUUUUUAACGGUUAAGUUAGAAAGGGCGCACGGUGGAUGCCUUGGCACUAGGAGCCGAUGAAGGACGGGACGAACACCGAUAUGCUUCGGGGAGCUGUAAGCAAGCUUUGAUCCGGAGAUUUCCGAAUGGGGAAACCCACCACUCGUAAUGGAGUGGUAUCCAUAUCUGAAUACAUAGGAUAUGAGAAGGCAGACCCGGGGAACUGAAACAUCUAAGUACCCGGAGGAA
#=GR NC_009725.1/92718-93183 CODON           ..............STP..............................................................................................................................................................................................................................................AUG.........................................................................................................................................................................................................................
#=GR NC_009725.1/92718-93183 SS_TT           ..............................................................................................................................................<...<<<<<<<<..............>>>>>.>>>>.........................................................................................................................................................................................................................................................................................................
NC_000964.2/635085-634619                    CCGCCGCUAACAUCAGGGAGCAAGCUCCCAUCUGUUCGCUCGACUUGCAUGUAUUAGGCACGCCGCCAGCGUUCGUCCUGAGCCAGGAUCAAACUCUCCGAUAAAUGG.AUCACAG.GUUAA.GUC.CACCGCAUCCCGCGGUG...ACACCUGUGUGACCUGCAUCGUGCAG.GCCCUAGUUUGACUGACUACGCACAUCGCUGUGCGAUUUUCAAAAACUGAAUUAACAGGUACGUUUUGUCUUGUUUAGUUUUCAAAGAUCAUUCAAUAAUGGAGCGGGUGAUGAGAAUCGAACUCACGACAUCAGCUUGGAAGGCUGAGGUUUUACCACUAAACUACACCCGCGUGGUAUCUUAUAUGGCGCGCCCGAGAGGAGUCGAACCCCUAACCUUUUGAUCCGUAGUCAAACGCUCUAUCCAAUUGAGCUACGGGCGCUUAUUGAGCGACUUAACUAUCAUACUAUCAUUUGAUGU
#=GR NC_000964.2/635085-634619 CODON         .......................................................................................................GUA.......................................................................................................................................................................PTS....................................................................GUA.............PTS.......................................................................GUA......................................
#=GR NC_000964.2/635085-634619 SS_TT         ...........................................................................................................................................................................................................................................................................................................................................................................................................................................................................................
NZ_ABQM01000009.1/2926-3392                  GUCCGCCGCUAACAUGGGAGCAAGCUCCCACCUGUCCGCUCGACUUGCAUGUAUUAGGCACGCCGCCAGCGUUCGUCCUGAGCCAGGAUCAAACUCUCCGAUAAAUGG.AUCACAG.GUUAA.GUU.CACCGCAUCCUGCGGCG...ACACCUGUGUGACCUGCGUCGUGCAG.GCCCUCUUNNNNNAUACGCACAUCGCAGUGCGAUUUUUAAAAACUGAAUUAACAGGUACGUUUUGUCUUGUUUAGUUUUCAAAGAUCAUUUCGUUACUUCUCAAUGAAGCAGCUUUACUAAUAUAACAUUCAGCUUCUUUUUUGUCAACAACUUUUUUCAAGUUGUUUUGAAGCAUCUAGUUUGUGUCCGCUGUGCAUCAGCGACGUUUAAUAAUAUAACACCUGUAUUUAUUUAUUGCAAUAGUUUUUUAAAAAAAAUCUAUAAAACAAAUAAACUAUAAUCCUCGCCAUGAUUUCUAAA
#=GR NZ_ABQM01000009.1/2926-3392 CODON       ...........................................................................................................................................................................................................................................................................................................................................................................................................................................................................................
#=GR NZ_ABQM01000009.1/2926-3392 SS_TT       .................................................................................................................................................................................................................................................................................................................................................................<<<<<<<<<.....>>>>>>>>....................................................................................................
NC_000964.2/3177577-3178043                  GUCCGCCGCUAACAUCGGAGCAAGCUCCCACCUGUCCGCUCGACUUGCAUGUAUUAGGCACGCCGCCAGCGUUCGUCCUGAGCCAGGAUCAAACUCUCCGAUAAAUGG.AUCACAG.GUUAA.GUU.CACCGCAUCCUGCGGCG...ACACCUGUGUGACCUGCGUCGUGCAG.GCCCUGUUUGAUGAUACGCACAUCGCAGUGCGAUUUUUAAAAACUGAAUUAACAGGUACGUUUUGUCUUGUUUAGUUUUCAAAGAUCAUUUCGUUACUUCUCAAUGAAGCAGCUUUACUAAUAUAACAUUCAGCUUCUUUUUUGUCAACAACUUUUUUCAAGUUGUUUUGAAGCAUCUAGUUUGUGUCCGCUGUGCAUCAGCGACGUUUAAUAAUAUAACACCUGUAUUUAUUUAUUGCAAUAGUUUUUUAAAAAAAAUCUAUAAAACAAAUAAACUAUAAUCCUCGCCAUGAUUUCUAAA
#=GR NC_000964.2/3177577-3178043 CODON       .......................................................................................................GUA.................................................................................................................................................................................................................................................................................................................................................................................
#=GR NC_000964.2/3177577-3178043 SS_TT       ......................................................................................................................................................................................................................................................................................................................................................................<<<<<<<<<.....>>>>>>>>...............................................................................................
NZ_ABQL01000005.1/2159147-2159613            GUCCGCCGCUAACAAUGGAGCAAGCUCCCACCUGUCCGCUCGACUUGCAUGUAUUAGGCACGCCGCCAGCGUUCGUCCUGAGCCAGGAUCAAACUCUCCGAUAAAUGG.AUCACAG.GUUAA.GUU.CACCGCAUCCUGCGGCG...ACACCUGUGUGACCUGCGUCGUGCAG.GCCCUAUUUNNUAAUACGCACAUCGCAGUGCGAUUUUUAAAAACUGAAUUAACAGGUACGUUUUGUCUUGUUUAGUUUUCAAAGAUCAUUUCGUUACUUCUCAAUGAAGCAGCUUUACUAAUAUAACAUUCAGCUUCUUUUUUGUCAACAACUUUUUUCAAGUUGUUUUGAAGCAUCUAGUUUGUGUCCGCUGUGCAUCAGCGACGUUUAAUAAUAUAACACCUGUAUUUAUUUAUUGCAAUAGUUUUUUAAAAAAAAUCUAUAAAACAAAUAAACUAUAAUCCUCGCCAUGAUUUCUAAA
#=GR NZ_ABQL01000005.1/2159147-2159613 CODON ...........................................................................................................................................................................................................................................................................................................................................................................................................................................................................................
#=GR NZ_ABQL01000005.1/2159147-2159613 SS_TT ....................................................................................................................................................................................................................................................................................................................................................................<<<<<<<<<.....>>>>>>>>.................................................................................................
NC_000964.2/9913-9447                        CCGCCGCUAACAUCAGGGAGCAAGCUCCCAUCUGUCCGCUCGACUUGCAUGUAUUAGGCACGCCGCCAGCGUUCGUCCUGAGCCAGGAUCAAACUCUCCGAUAAAUGG.AUCACAG.GUUAA.GUU.CACCGCAUCCUGCGGCG...ACACCUGUGUGACCUGCGUCGUGCAG.GCCCUAGUUUGACUGACUACGCACAUCGCUGUGCGAUUUAUAAAAAUGAAUUAACAGGUACGUUUUGUCUUGUUUAGUUUUCAAAGAACUUGUGUGCUUCUCUCAAAGCGACUACUUAAUAGUAACAUUUUUAGUUAACUAGGUCAAUACUUUUUUGAAAAAGUUUUUACUAGUCAUAAUGGUCAUGCUUGUGUCUUUAAAAAGACAACAGAAAUGAUUAUACCAUAAUUUUUAUGACUGUAAAGGGUUAUGACACAAAAAAGCGCAGCUAUUUCAGCUGCGCUUUUUUUCACACUUCUUC
#=GR NC_000964.2/9913-9447 CODON             .......................................................................................................GUA.....................................................................................................................................................................................................................................................................................................................................................................PTS.........
#=GR NC_000964.2/9913-9447 SS_TT             ....................................................................................................................................................................................................................................................................................................................................................................................................................................................<<<<<<<<.....>>>>>>>>..................
NZ_ABQK01000005.1/2159101-2159567            GUCCGCCGCUAACAUCGGAGCAAGCUCCCACCUGUCCGCUCGACUUGCAUGUAUUAGGCACGCCGCCAGCGUUCGUCCUGAGCCAGGAUCAAACUCUCCGAUAAAUGG.AUCACAG.GUUAA.GUU.CACCGCAUCCUGCGGCG...ACACCUGUGUGACCUGCGUCGUGCAG.GCCCUCUUUNNNNNUACGCACAUCGCAGUGCGAUUUUUAAAAACUGAAUUAACAGGUACGUUUUGUCUUGUUUAGUUUUCAAAGAUCAUUUCGUUACUUCUCAAUGAAGCAGCUUUACUAAUAUAACAUUCAGCUUCUUUUUUGUCAACAACUUUUUUCAAGUUGUUUUGAAGCAUCUAGUUUGUGUCCGCUGUGCAUCAGCGACGUUUAAUAAUAUAACACCUGUAUUUAUUUAUUGCAAUAGUUUUUUAAAAAAAAUCUAUAAAACAAAUAAACUAUAAUCCUCGCCAUGAUUUCUAAA
#=GR NZ_ABQK01000005.1/2159101-2159567 CODON ...........................................................................................................................................................................................................................................................................................................................................................................................................................................................................................
#=GR NZ_ABQK01000005.1/2159101-2159567 SS_TT ...............................................................................................................................................<...<<<<<<<<<<<<<....>>>>>>>>>.>>>>>>.......................................................................................................................................................................................................................................................................................................
NC_000964.2/946135-945669                    CCGCCGCUAACAUCAGGGAGCAAGCUCCCAUCUGUCCGCUCGACUUGCAUGUAUUAGGCACGCCGCCAGCGUUCGUCCUGAGCCAGGAUCAAACUCUCCGAUAAAUGG.AUCACAG.GUUAA.GUU.CACCGCAUCCUGCGGCG...ACACCUGUGUGACCUGCGUCGUGCAG.GCCCUAGUUUGACUGACUACGCACAUCGCUGUGCGUUUUUUAAAAACUGAAUUAACAGGUACGUUUUGUCUUGUUUAGUUUUCAAAGAUCAUUUUCACUUCUUGUUGAAGCGACUUUAUUAAUAUAACAUUUUGACUUUCUUUUGUCAAAUGUUUUUUUGAUUUAUUUUCCCGCCGCUGUGAGCUUGUUUUCUCAGAAGCGCAUCAGCGACGUUUAAUAAUAUAACACGGUCAAGAAUCAGAGUCAACACCUUUUUUAAAAGAAUAUCCUCGGUGAUAGACAGCCUGUCCUUUCGUUUCUA
#=GR NC_000964.2/946135-945669 CODON         .......................................................................................................GUA..........................................................................................................................................................................................................................................................................................................PTS....................................................................
#=GR NC_000964.2/946135-945669 SS_TT         ...........................................................................................................................................................................................................................................................................................................................................................................................................................................................................................
NZ_ABQN01000009.1/2933-3399                  GUCCGCCGCUAACAUCGGAGCAAGCUCCCACCUGUCCGCUCGACUUGCAUGUAUUAGGCACGCCGCCAGCGUUCGUCCUGAGCCAGGAUCAAACUCUCCGAUAAAUGG.AUCACAG.GUUAA.GUU.CACCGCAUCCUGCGGCG...ACACCUGUGUGACCUGCGUCGUGCAG.GCCCUNNNNNNNNNUACGCACAUCGCAGUGCGAUUUUUAAAAACUGAAUUAACAGGUACGUUUUGUCUUGUUUAGUUUUCAAAGAUCAUUUCGUUACUUCUCAAUGAAGCAGCUUUACUAAUAUAACAUUCAGCUUCUUUUUUGUCAACAACUUUUUUCAAGUUGUUUUGAAGCAUCUAGUUUGUGUCCGCUGUGCAUCAGCGACGUUUAAUAAUAUAACACCUGUAUUUAUUUAUUGCAAUAGUUUUUUAAAAAAAAUCUAUAAAACAAAUAAACUAUAAUCCUCGCCAUGAUUUCUAAA
#=GR NZ_ABQN01000009.1/2933-3399 CODON       ...........................................................................................................................................................................................................................................................................................................................................................................................................................................................................................
#=GR NZ_ABQN01000009.1/2933-3399 SS_TT       .............................................................................................................................................................................................................................................................................................................................................................<<<<<<<<<.....>>>>>>>>........................................................................................................
NC_006270.3/921027-920561                    CCGCUGACCUAAGGGAGCAAGCUCCCGUCGGUCCGCUCGACUUGCAUGUAUUAGGCACGCCGCCAGCGUUCGUCCUGAGCCAGGAUCAAACUCUCCAUGAAGUAAUGG.AGCGCAG.AUUAA.GUUC.GUCACAUCCUGUGAC...AACAUCUGCAUGACCUGCAUCGUGCAG.GCCCCUGACUACGCACAUUCGCAUGUACGAUUUAUUUAAUGAAUUAACAGGUACGUUUUGUCUUGUUUAGUUUUCAAAGAUCAUUUCCGCUUCUGUCCGAAGCGACUUUAUUAGUAUAACAUUUUCAACGAGAAGUGUCAAAUGUUUUUUUGAUUUUUCGUCGCUGCUGCUUUCUGUUCAAAAACCGUUCCGCUAACAGCGACGCUUAAUAAUAUAUCACCGUUAUAAAUUAGUGUCAACACUUUUUUUAAUAAAAUAUCCUCGGUGAAAAAUCUUUUGGCCCUUUGUCUCUAUCGGCUUU
#=GR NC_006270.3/921027-920561 CODON         ...........................................................................................GUA..............................................................................................................................................................................................................................................................................................................PTS............................................................................
#=GR NC_006270.3/921027-920561 SS_TT         ...........................................................................................................................................................................................................................................................................................................................................................................................................................................................................................
NC_006270.3/3123207-3123673                  CCGCUGACCUAAGGGAGCAAGCUCCCGUCGGUCCGCUCGACUUGCAUGUAUUAGGCACGCCGCCAGCGUUCGUCCUGAGCCAGGAUCAAACUCUCCAUGAAGUAAUGG.AGCGCAG.AUUAA.GUUC.GUCACAUCCUGUGAC...AACAUCUGCAUGACCUGCAUCGUGCAG.GCCCCUGACUACGCACAUUCGCAUGUACGAUUUAUUUAAUGAAUUAACAGGUACGUUUUGUCUUGUUUAGUUUUCAAAGAUCAUUUCCGCUCCUGUCCGAAGCGACUUUAUUAAUAUAACAUUCUAUCAAUGUGAAUGUCAACAACUUUUUUUAAAAGUUUUUUUGAAGUUGUAUUUAUAAAGCCUUCUUUUUAGGGCGGAUACUAAUAUAACAUCUAUUUUCGUUUUGCACAAUAGCUUUUUUAAAAAAAUAAUAAUCAAAUGAAAUUCCCGAUCAUCCCGGACCAGCCGACAAUUGACG
#=GR NC_006270.3/3123207-3123673 CODON       ..........................................................................................GUA..............................................................................................................................................................................................................................................................................................................................................................................................
#=GR NC_006270.3/3123207-3123673 SS_TT       ...........................................................................................................................................................................................................................................................................................................................................................................................................................................................................................
NC_006270.3/10002-9536                       CCGCUGACCUAAGGGAGCAAGCUCCCGUCGGUCCGCUCGACUUGCAUGUAUUAGGCACGCCGCCAGCGUUCGUCCUGAGCCAGGAUCAAACUCUCCAUGAAAUAAUGG.AGCGCAG.AUUAA.GUUC.GUCACAUCCUGUGAC...AACAUCUGCAUGACCUGCAUCGUGCAG.GCCCCUGACUACGCACACUUACAUGUGCGAUUUAUAAUGAAUUAACAGGUACGUUUUGUCUUGUUUAGUUUUCAAAGAACUUCGCUGCCGCUCUCAAAGCGACCACUUAAAUAUAACAUUUAUAAGACAAGCGGUCAAUACUUUUUUAAAAAAAGUUUUUGUUGUUGCUUUUAUAAGCGACCAAGAGAAAUUAUAGCACAUUAUGUUCCUGAUGAAAAGAUUAUAUUUGAAAGAUUGAAUAGAAAAACAUGCAGCCAUUUGGCUGCAUGUUUUUAUGAUUCAUCCGCUUCCUGUUCUUCUG
#=GR NC_006270.3/10002-9536 CODON            ...........................................................................................GUA................................................................................................................................................................................................................................................................................................................................................................PTS..........................
#=GR NC_006270.3/10002-9536 SS_TT            .....................................................................................................................................................................................................................................................................................................................................................................................................................................<<<<<<<<<....>>>>>>>>>................................
NC_006270.3/612092-611626                    CCGCUGACCUAAGGGAGCAAGCUCCCGUCGGUCCGCUCGACUUGCAUGUAUUAGGCACGCCGCCAGCGUUCGUCCUGAGCCAGGAUCAAACUCUCCAUGAAAUAAUGG.AGCGCAG.AUUAA.GUUC.GUCACAUCCUGUGAC...AACAUCUGCAUGACCUGCAUCGUGCAG.GCCCCUGACUACGCACAUUCGCAUGUACGAUUUAUUUAAUGAAUUAACAGGUACGUUUUGUCUUGUUUAGUUUUCAAAGAUCAUUCUAAAAAUGGAGCGGGUGAUGAGAAUCGAACUCACGACAUCAGCUUGGAAGGCUGAGGUUUUACCACUAAACUACACCCGCAUCGCGAAUAUAUGGCGCGCCCGAGAGGAGUCGAACCCCUAACCUUUUGAUCCGUAGUCAAACGCUCUAUCCAAUUGAGCUACGGGCGCUUCAUCAGGCGACUUAACUAUAAUACUAUGAAUAUCAGUUAAAGUC
#=GR NC_006270.3/612092-611626 CODON         ...........................................................................................GUA............................................................................................................................................................................PTS....................................................................GUA............PTS.......................................................................GUA..............................................
#=GR NC_006270.3/612092-611626 SS_TT         ...........................................................................................................................................................................................................................................................................................................................................................................................................................................................................................
NC_006270.3/34700-34234                      CCGCUGACCUAAGGGAGCAAGCUCCCAUCGGUCCGCUCGACUUGCAUGUAUUAGGCACGCCGCCAGCGUUCGUCCUGAGCCAGGAUCAAACUCUCCAUGAAAUAAUGG.AGCGCAG.AUUAA.GUUC.GUCACAUCCUGUGAC...AACAUCUGCAUGACCUGCAUCGUGCAG.GCCCCUGACUACGCACACUCAAAUGUGCGAUUUAUAAAAAUGAAUUAACAGGUACGUUUUGUCUUGUUUAGUUUUCAAAGAACUUCGUUGCCGCUCUCAAAGCAACUAUAAUAUCUUAACAUUUAAUCGUGAUGUCGUCAACAACUUUUUUUCAAAAAAAUUAUUCGUCAUUAGCGACAAAUAUUAAUUUAACACCUUUAAAUAUAUUUGUCAACAAAAAAUUAUAUUGCGAUAAAUUGUUUAAUGACAAUAAGAGCUGCUACACCGGGAACCCCCAAUAAUCCGCUCACUCCGGUUGUUA
#=GR NC_006270.3/34700-34234 CODON           ...........................................................................................GUA.............................................................................................................................................................................................................................................................................................................PTS.............................................................................
#=GR NC_006270.3/34700-34234 SS_TT           ...........................................................................................................................................................................................................................................................................................................................................................................................................................................................................................
NC_006270.3/925487-925953                    UAAGAUCCCUGAAAGAUGAUCAGGUUGAUAGGUCUGAGGUGGAAGUGUGGCGACACAUGGAGCUGACAGAUACUAAUCGAUCGAGGACUUAACCUAAUAAAAUAAGUG.AACGCUG.GCUAA.AUAC.GCCACAUCGUGUGGC...AACGCCUGCAUGACCCACAUCCUGUGG.GCCUCGUCUGCCCGUUAUCUAGUUUUGAGAGAAUAAUUUCUCAAAAAAUGCACUUGCAUUUUUUCAAAUACAUAGUAUAAUGAUCUUUGUCACUAAAUUGUCUGGUGAUGAUGGCGAAGAGGUCACACCCGUUCCCAUGCCGAACACGGAAGUUAAGCUCUUCAGCGCCGAUGGUAGUUGGGGGCUUCCCCCUGCGAGAGUAGGACAUCGCCAGGCAGGCAUUAUUCCGCAGUAGCUCAGUGGUAGAGCUAUCGGCUGUUAACCGAUCGGUCGCAGGUUCGAAUCCUGCCUGCGGAGCCAU
#=GR NC_006270.3/925487-925953 CODON         .............................................................................................STP...............................................................................................................................................................................................AUG.......................................................................................STP...................AUG.....................................................................STP.
#=GR NC_006270.3/925487-925953 SS_TT         ...........................................................................................................................................................................................................................................................................................................................................................................................................................................................................................
NZ_AAOX01000001.1/32471-32005                CCCCAAAAAACGAAGUCAUCCAUUCUCCUCCUUGGACUUGCUAAUUCAGCAUAUGCACGUCCAAGGGGAAAUAGAAUUAGAAAAGCGGAGGCGACUGUUCUAUCGAGG.AACGCGG.ACUAA.GUAC.GCCACGUCGUAUGGC...AACGUCCUCAUGACCCGCUUCCUGCGG.GCCUAAAAAAUGCCAGGCACCUCCCGCGGACAAAUCACAUUGAAAUGUCCACAGACGGUGCCUGGCACUAAAAUUAUUUAAUGAUUCGAUGGCCUGCUGCUUUGAGAAGCCGGUUCAUAAUGGCUUCACCGACACCUUCUGCGGGGAAGGAUUCGCUGAAGAUCACAUCCACUCCAGAGCUGUUGAAGCUCCGUAAUGCUUCGUAAAGGGAGGCUGCCACUGUUUCCAGAUUCGCUCUCUUGCCGCAUAUAAAUGUAAAAUCGCUGUCGUAAAAUUUUUCAUUUUCGGCCGUUGUAAGCAC
#=GR NZ_AAOX01000001.1/32471-32005 CODON     .......................................................................................................................................................................................................................................................PTS.................................................................................................................................................................................................................................
#=GR NZ_AAOX01000001.1/32471-32005 SS_TT     ...........................................................................................................................................................................................................................................................................................................................................................................................................................................................................................
NZ_AAOX01000004.1/108132-108599              UCAUUUCCCUCCUUAAGUUUCUAUUUUACUUAGUGUACAUUUCUAUAGCAGCGGCUGAUCUCCUUCCUGCAGACGGCCUUUUUACAAAGAAAAGCGCAAGCGCCUUGGUCACGCAG.ACUAA.GAAC.GCCACGUCCUGUGGC...AACGUCUGCAUGACCCCCAUCCGGGGG.ACCUCACUCCAGGAAAGGCGUUCUUUGCCUUUUUGGGAGGAUUGGCUUGUGACCUCGAGGGGGUAGGCGCAGCUGCUAGACAGAAGACAAAGUAGAAAAGAUAUACUUUCUUAUCUUAUAAGAUGCAAAAAGCCCCGCCGUCUUGCGGCAGGGCUUCCUUUCCAUCAUUCACUUUUUUCGCUGGAAUCGGAGUCUUGUUUCUUUUCAGCUUUAUAGGCUUUCUUGAAAUCACUGCUGUAGUUCACUUCCUGGGUAUCGGAGAGCCCGUUGUUCUGCUCUGUGUUGAACCCUUUGUAUGGUG
#=GR NZ_AAOX01000004.1/108132-108599 CODON   .GUA.....................PTS.......................................................................................................................................GUA............................................................................................................................................................................PTS......................................................................................................................................
#=GR NZ_AAOX01000004.1/108132-108599 SS_TT   .................................................................................................................................................................................................................................................................................................................<<<<<<<<<.....>>>>>>>>>...................................................................................................................................................
NZ_AAOX01000018.1/15901-15437                UCCUCGAAAAAAAACAAAAACCCCAAAGCUCCCCCUUCAUGCACCCAGAAAAAGACGUGAGCAGGGGAACGGAUUAAACGAAGUGCGGAAGCGGCUUGCCCACUAAGG.AACGCAG.ACUAA...AA.ACCACGUACUGCGGC...AACGUCUGCAUAACCCACAUCCCGUGG.CUUAUGAUGACUCGAGGCCCGGGUUUUGGGGCUUUUGCCCCGAUAAAAAAGCAUAUAACCAUGGUUAUAUGCUUUUACCCAAUGAUGACUCUUUCCUUUGGAUAAUGAUAGAUUGACUUCUUUUCUUUUCCUCCAAUGAUGAAUAAGAAGGAAGUCAGCCCAAUUCUUCCAAUGAACAUCAGUAUGAUGAUCACGCACUUCCCGACCGCUGACAGAUCGGGGGUUAUCCCCAUCGACAAUCCUGUCGUUCCGAAGGCCGAACACACUUCAAAAAUAAUAGCUGUCACGCUGUGGGCCUCAG
#=GR NZ_AAOX01000018.1/15901-15437 CODON     ..........................................................................STP...........................................................................................................................................................................PTS................................................................................................................................................................................................................................
#=GR NZ_AAOX01000018.1/15901-15437 SS_TT     ................................................................................................................................................................................................................................<<<<<<<<<....>>>>>>>>>.....................................................................................................................................................................................................................................
NZ_AAOX01000026.1/47829-48295                CCUGAUCCGGAAGGAUGGAAGAUUCGUCAUCCCUGAACUCGAUGCGCUGAACCCUGAAAAUCUUAAAUAAACAGGAAUAAAAGCGCAAGCUCCUUGAUCACCUUAAGA.AACGCAG.ACUAA.GAAC.GCCACGUCCUGUGGC...AACGUCUGCAUGGCUCCCAUGCUGGAG.CCCUCAAGACGAACCUCCCGGAAACCUUUUUGGGUUGUUUGGCUAGUGACCUGGGCGCAGCUGCUGGACGUGGAUCAAGAAUUGAAAAUUAUACACAAGUCUUACAAUUUAUAAAUUCCUUAACAGCAAAAAAGGAUGCAGCAUGAGCCUGCAUCCUUUUUCUUAUGUAGCCAAAAGGCCUUUCCGGAGAGCGCCAGGAGACAGCCUGCCCAACGCUUCUGCACGGAACUUAUAAAGUGCCCUCAUAUGCUUCCUGGAAUUUCUGGAUGUCUCCCGCUCCCAUAAAGAGGAUGACACUGUU
#=GR NZ_AAOX01000026.1/47829-48295 CODON     ...................................................................STP.............................................................................................................................................................................................................................................................................................................................................PTS.....................................................................
#=GR NZ_AAOX01000026.1/47829-48295 SS_TT     ...................................................................................................................................................................................................................................................................................................................<<<<<<<<.......>>>>>>>>.................................................................................................................................................
NZ_AAOX01000016.1/93398-92932                CUCCUGGAUAAAAGGCGUUCUUUGCCUUUAAUCCAGGAGUGGCUUAUGACUCGGGCUAGCGCCCGGAACUGGACAAGUAGAAAAGCGGAGGCGACUGUUCCAACGAGG.AACGCAG.GCUAA.GGGC.GCCACGUCCUGUGGC...AACGCCUGCAUGACCCGCAUACUGCGG.GCCUCAAGCAUAAGACGAGCAGGACGGAAGGUUGUGCUUUAACCUUCUGGCCUGCUUGGCUUAUGACUCGAGCACCUAGGAGCCGGAGCUGGACAAAUAGAAGAGCGGUGGCGACUGUUCUAUCGCCGAGCGCAGGCUAAGGGCGCCAAGUCCUGUGGCAACGCCUGCAUGACCUGCAUCCUGUGGGCCUCAAGCACAAGACUCCUGGAUAAAAGGUGCUCUUUGCCUUUAAUUCAGGAGUGUCUUUUGACACGAGGGGCUGGGCUUUCGGGCUGGACAAUAGAAAAGCGGAGGGCGCCUU
#=GR NZ_AAOX01000016.1/93398-92932 CODON     ...........................................................................................................................................................................................................................................................................................................................................................................................................................................................................................
#=GR NZ_AAOX01000016.1/93398-92932 SS_TT     ...........................................................................................................................................................................................................................................................................................................................................................................................................................................................................................
NZ_AAOX01000033.1/19337-18871                AGAGCGGAAGGUUGUUCUUUAACCUUCUGAUCUGAUUGGCUUAAGACUCGAGGGGCUAACGCCUGCAGCUGGACAAUAUCGAAAAGCGGAAGGCGUUUGCUGUCAAGG.AACGCAG.ACUAA.AAAC.GCCACGUCCUGUGGC...AACGUCUGCAUGACCCGCGUCCUGCGG.GCCUCAAGCAUAAGACGAGCCGGACGGGAGGUUGUUCUUUAACCUCCCGGCCGGAUUGGCUUAUGACUCGAGCCAAUGGCCCCUGCAGCUGGACAAUCGAAAUGCGGAAAAGCCUUGUUCAGGCCCGACAAGCUUAAGACGCCUAAGGAUGGAAGGCGUUCUUUGCCUUCUGUCCUUAGGUGGCUUAAGACUCGAGGGCCUAAGCUUUCCAACUGACAAUCGAAACGCGGAGGGGGCCUGUAUCGGAGAAUGACUGUGAGCUCCCCUCAGGCAUUAUCCUUUUUCAAAGAAACCGCCCAUC
#=GR NZ_AAOX01000033.1/19337-18871 CODON     ...............................................................................................................................................................................................................................................................................................................................................................................................................................................................PTS.........................
#=GR NZ_AAOX01000033.1/19337-18871 SS_TT     ...........................................................<<<<<<<<<<<..............>>>>>>>>>>>............................................................................................................................................................................................................................................................................................................................................................................................
NZ_AAOX01000015.1/33544-33077                AAUAAAAGGCGUUCUUUGCCUUUAAUUUCUAAGUGGCUUAUGACUCGAGGGGCUAGCGCCCGGAACUGGACAAAACUGAAAUGUGGAGGCGGCUGUUCAGAUUAGAGG.AACGCAGGGCUAA.AACC.GCCACGUCCUGUGGC...AACGCCUGCAUGAACCGCGUCCUGCGG.GCCCAGCAUAAGCCGCUCCAGGAUAAAAGGCGUUCUUUGCCUUUAAUCCUGGAGCGGCUUAUGACUCGAGCACCUAGGAGCCGGAGCUGGACAACGAAAUGUGGAGGGCGCUUGUUCUAUUAAGGAACGCGACUAGGAACUCCAAAUCCAGCGCCAUGCACAGGCGCCGCUUUCUGCCCAAUCCAAAAAAGCAGACCUGUAAAGGCCUGCUUGUUUUACCAUAUUCAUGAUGUGACGGCUGCUUCAUUUUUAAUCAGUACUGCUUUGAUUGUAAAAUAGUCGAUUUCAUCCCCGAGGAGCU
#=GR NZ_AAOX01000015.1/33544-33077 CODON     ..............................................................................................................................................................................................................................................................................................................................................................................................................PTS..........................................................................
#=GR NZ_AAOX01000015.1/33544-33077 SS_TT     ............................................................................................................................................................................................................................................................................................................................................................................<<<<<<<<....>>>>>>>>...........................................................................................
NZ_AAOX01000019.1/82290-81824                AGAAUGAAAGGCGUUCUUUGCCUUUCAUUCUUGGGUGGCUUAUGACUCGAGGCUCUAGCCGCCGGAGCUGGACAAUAAGAAAUGCGGAGGGCGCUUGCUCAAUCAAGG.AACACAG.GCUAA.GAGC.GCCACGUCCUGUGGC...AACGCCUGCAUGACCCGCGUCCUGCGG.GCCUCAAGCAUAAGACGAGCAGGACGGAAGGUUGUUCUUUAACCUUCUGGCCUAAUUGGCUUAUGACUCGAGGGGCUAGCGCCCGGAGCUGGACAAAUGAAAUGCGGAGGCGACUGUUCAGGUGCGACAAGCAUAAGACGAUUUGGGAUUGAAGGCGUUCUUUGCCUUCGGUUCCAAAGUGGCUUAUGACUCGAGCACCUAGGAGCCGGAGCUGGACAAAUCGAAAUGCGGAGGCGGCUUUCUCCGUAAAUCGGCCUCCGCAAAAAGAAGGCAGAUGCCCGUUCCAGAGCAUCUGCCUUUC
#=GR NZ_AAOX01000019.1/82290-81824 CODON     ...........................................................................................................................................................................................................................................................................................................................................................................................................................................................................................
#=GR NZ_AAOX01000019.1/82290-81824 SS_TT     ...................................................................................................................................................................................................<<<<<<<<<<<<.......>>>>>>>>>>>>.........................................................................................................................................................................................................................................................
NZ_AAOX01000026.1/29564-30029                GACGGAAGGUUGUUCUUUAACCUUCUGGCCUGAUUGGCUUAUGACUCGAGGGGCUAGGCUUUGGAGCUGGACAAUUUGAAAUGCGGAGGCGACUGUUUAGAAUUAAGG.AACGCAG.GCUAAAAACG..CCACGUCCUGUGG....AACGCCUGCAUGACCCGCGUCCUGCGG.GCCCAGCAUAAGGCGCUUUGGAAUUGAAGGCGUUCUUUGCCUUCGGUUCCAAAGUGACUUAUGACUCGAGCACCUAGGAGCCGGAGCUGGACAAUCGAAAUGCGGAAAAGCCUUGUUCAGCCCCGACAAGCAUAAGACGAUCAGGACGGAAGGUUGUUCUUUAACCUUCUGGCCUGAUUGGCUUAUGACUCGAGGGGCUAACCCCCUAACCAGGGCACCCUGAACUGCAGAUAUUUGCGAGUUUUCAACUAUAUUUGCGGGUUUUUCAAUAUAUUUGCGACAUUUCUGAUAUAUUUGCGAG
#=GR NZ_AAOX01000026.1/29564-30029 CODON     ...........................................................................................................................................................................................................................................................................................................................................................................................................................................................................................
#=GR NZ_AAOX01000026.1/29564-30029 SS_TT     ..............................................................................................................................................................................................................................................................................................................................................................................................................<<<<<<<<<<<<<........>>>>>>>>>>>>>>>.........................................
NZ_AAOX01000011.1/44691-44225                CCAUAUCCCUUAUCAAAGCAUUGUAUAAGGAAUCCAAAGAACUGGGGAUCGGUCAGAUAAAAAGACGGAAGCAGUAGAAAGGCGGAAGGCGCUUGCCCAGAAUUAAGG.AACGCAG.GCUAA.AGGC.GCCACGUCCUGUGGC...AGCGCCUGCAUGACCCGCGUCCUGCGG.GCCCAGCAUAAGACGCGCAAGAAUAAAAGGCGUUCUUUGCCUUUAAUUCUUGCGUGGCUUAUGACUCGAGGCUCUAGCCGCUGGAGCUGGACAAUGAAAAGCGGAGGGCGCUUGCUCAGCCCCGACAAGCUUAAGACAAGCAGAUUGGAAGGUUGUUCUUUAAUUUGCUUGGCUUAAGACUCGAGGGGCUAGCGCCCGGAGCUGGACAAUGAAAAGCGGAAGCGGCUUGCUCAGAAUUAAGGAACGCAGGCAAAAGGCGCUACGUUCUGUGGCAGCGCCUGCAUGAGGGGGUUUAGUGACU
#=GR NZ_AAOX01000011.1/44691-44225 CODON     ..........................................................................STP..............................................................................................................................................................................................................................................................................................................................................................................................................
#=GR NZ_AAOX01000011.1/44691-44225 SS_TT     ...........................................................................................................................................................................................................................................................................................................................................................................................................................................................................................
NZ_AAOX01000014.1/110939-110473              GAUAGAAGGCGUUCUUUGCCUUCAAUCCUGAAGUGGCUUAUGACUCGAGGGGCUAGCGCCCGGAGCUGGACAAAUCGAAAUGCGGAGGCGGCUUGUUCAGAAUCAAGG.AACGCAG.GCUAA.AACC.GCCACGUCCUGUGGC...AACGCCUGCAUGACCCGCAUCCUGCGG.GCCCAGCAUAAGACGAGCAGGACGGAAGGUUGUCCUUUAACCUUCUGGCCUGAUUGGCUUAUGACUCGAGGCUCUAGCCGCCGGAGCUGGACAAAUCGAAAUGCGGAGGCGGCUUGCUCAGAAUCAAGGAACGCAGGCUAAAACCGCCACGUCCUGUGGCAACGCCUGCAUGACCCGCAUCCUGCGGGCCCAGCAUAAGACGAGCAGGACGGAAGGUUGUCCUUUAACCUUCUGGCCUGAUUGGCUUAUGACUCGAGGGGCUAGCGCCCGGAGCUGGACAAAUCGAAAUGCGGAGGGCGCU
#=GR NZ_AAOX01000014.1/110939-110473 CODON   ....................................................PTS.............................................................................................................................GUA................................................................PTS.....................................................................................................................GUA.........................................................................................................
#=GR NZ_AAOX01000014.1/110939-110473 SS_TT   ...........................................................................................................................................................................................................................................................................................................................................................................................................................................................................................
NZ_AAOX01000014.1/110752-110286              ACGGAAGGUUGUCCUUUAACCUUCUGGCCUGAUUGGCUUAUGACUCGAGGCUCUAGCCGCCGGAGCUGGACAAAUCGAAAUGCGGAGGCGGCUUGCUCAGAAUCAAGG.AACGCAG.GCUAA.AACC.GCCACGUCCUGUGGC...AACGCCUGCAUGACCCGCAUCCUGCGG.GCCCAGCAUAAGACGAGCAGGACGGAAGGUUGUCCUUUAACCUUCUGGCCUGAUUGGCUUAUGACUCGAGGGGCUAGCGCCCGGAGCUGGACAAAUCGAAAUGCGGAGGGCGCUUGUUCAGCCCCGACAAGCAUAAGACGCUUCAGGAUAGAAGGCGUUCUUUGCCUUCAAUCCUGAAGUGGCUUAUGACUCGAGGCUCUAGCCGCCGGAGCUGGACAAAUCGAAAUGCGGAGGGCGCUUGUUCAGCGCCGACAAGCAUAAGACGCUUCAGGAUAGAAGGCGUUCUUUGCCUUCAAUCCUG
#=GR NZ_AAOX01000014.1/110752-110286 CODON   ....................................................PTS.............................................................................................................................GUA....................................................................................................................................................................................................................................................................................................
#=GR NZ_AAOX01000014.1/110752-110286 SS_TT   ...........................................................................................................................................................................................................................................................................................................................................................................................................................................................................................
NZ_AAOX01000041.1/773-307                    GAAAGUAUCCGUAUAAAACCAAACUCACUAUUUCAUAAAUAUGUGGGAAAUGCUGUAUUAUGCCUGAUGGGGGAAAGAAAAGCGGAGGGCGCUUGUUCAGAAUAAAGG.AACGCAG.GCUAA.AGAC.GCCACGUCCUGUGGC...AACGCCUGCAUGACCCGCAUCCUGCGG.GCCCAGCAUAAGGCGCUUUGGAAUGGAAGGCGUUCUUUGCCUUCGGUUCCAAAGUGACUUAUGACUCGAGCACCUAGGAGCCGGAGCUGGACAAAAAGAAAAGCGGAGGGCGCUUGUUCUAUAAGCAGGAAUCUAUCUGCGUAACUGAAUAAGUAGAAAAAUUGGAAGCCCAAAUCAAAUGCAUGCAUAUGUUGAAUUAUUUUUUCAAUAAAAAACCCCGGCAAAAGCCGAGGCCUGAUUCAUAUAUUAAACAUUCAGGAAGCUGCCUACCUGGUCUUCCAGGAGCAGGUUUCCGACAAAG
#=GR NZ_AAOX01000041.1/773-307 CODON         ................................................................................................PTS........................................................................................................................................................................................................................................................................................................GUA......................PTS....................................................
#=GR NZ_AAOX01000041.1/773-307 SS_TT         ...........................................................................................................................................................................................................................................................................................................................................................................................................................................................<<<<<<<<....>>>>>>>>............
NZ_AAOX01000017.1/99594-100060               GACGGAAGGUUGUUCUUUAACCUUCUGGCCUGAAUGGCUUAUGACUCGAGCACCUAGGAGCCGGAGCUGGACAGUAAGAAAAGCGGAGGCGACUGUUCAGAAUUAAGG.AACGCAG.GCUAA.AAAC.GCCACGUCCUGUGGC...AACGCCUGCAUGACCCGCGUCCUGCGG.GCCCAGCAUAAGACGAGCAGGACGGAAGGUUGUUCUUUAACCUUCUGGCCUGAUUGGGUUAUGACUCGAGUACCUAGGAGCCGGAGCUGGACAGUAAGAAAAGCGGAGGGCGCUGCCUUAGCAGCGCCGCCCAUAAAAUAUCUAUAGCAAUGGAGGGUAUGCCAAUUGGCUAUUGAACAAAUAAAAAUGCCGCAGCUUGGUGAGAGUGUGACAGAGGGCACCAUCUCCAAGUGGCUUGUUUCUGUCGGCGAUACAGUAAAUAAAUACGACCCUUUAGCUGAGGUCAUGACAGAUAAAGUGA
#=GR NZ_AAOX01000017.1/99594-100060 CODON    ......................................................................................................PTS........................................................................................................................................................................................................GUA...............................AUG.....................................................................................................................................
#=GR NZ_AAOX01000017.1/99594-100060 SS_TT    ...........................................................................................................................................................................................................................................................................................................................................................................................................................................................................................
NZ_AAOX01000006.1/139539-139073              AGGAUAAAAGGCGUUCUUUGCCUUUAAUCCUUGCGUGGCUUAUGACUCGAGGCUCUAGCCGCCGGAGCUGGACAAAUAGAAAAGCGGAAGCGGCUGUUCGGAUUAAGG.AACGCAG.GCUAA.AGAC.GCCACGUCCUGUGGC...AACGCCUGCAUGACCCGCGUCCUGCGG.GCCCAGCAUAAGACGCUUUGGAAUUGGAGGCGUUCUUUGCCUUCGGUUCCAAAGUAGCUUAUGACUCGAGGCUCUAGCCGGCGGAGCUGGACAAUAGAAAAGCGGAAAUGCCUUGUUCCAGGAACACGGCAUAAAUACUCUGCGUUAUGCCAACAAAAAGAAGCCUGACAAAGGUUCAGGCUUCUUCCCAUUAAUCGUGCAGCAUCAAAUCUUUGGAAGCUCUCUUAUUUCAGCAGUCAUACCUGUUCCGCAAAGGGGGCAUAAUAAGUCAUCGGAUGCGAAAUCUUUCCUCAUCCACCCA
#=GR NZ_AAOX01000006.1/139539-139073 CODON   ..........................................................................................................................................................................................................................................................................................................................................................................................PTS..............................................................................................
#=GR NZ_AAOX01000006.1/139539-139073 SS_TT   .............................................................................................................................................................................................................................................................................................................................................<<<<<<<<<.......>>>>>>>>>.....................................................................................................................
NZ_AAOX01000027.1/25625-25160                AGAAGAAAUCGAAAACCGCGGCGGCCUUAAAAGGCAGGAAGCUGACUAUACACAUGGGACACGGGUCAGUUACGAGUAGACAUGCGGAAAAGCCUGGUUCAAUAGAGG.AACGCGG.ACUAA.GAGC.GCCACGUCCUGUGGC...AACGUCCGCAUGACCCGCAU.CUGUGG.GCCUCAUGCAUAAGACGAGCAGGUCGGAAGGUUGUUCUUUACCUUCUGGCCUGUUUGGCUUAUGACUCGAGGUUCCAGCGCCCGGAGCUGGACAAGUAGAAAAGCGAAAAAUCCUUGUUUCCUAAUUCACAAAAAAACAGCAGGGCUGCCCCCUGCUGUUCUAUUUAUGCUCCUGCACGUGCUUGAGCAUUUUCUGAUGGGAAACCGGAAAGGCAAAUUCCUUCAGCUCUUCUUCGGUUACAAGCUUCAGAUCGCUCCGUUCUUCUUCCAGGGAAAGCAGUGUCCCUUUAUAAACAUGGAU
#=GR NZ_AAOX01000027.1/25625-25160 CODON     ............................................................................STP...............................................................................................................................................................................................................................................................PTS..........................................................................................................................................
#=GR NZ_AAOX01000027.1/25625-25160 SS_TT     .................................................................................................................................................................................................<<<<<<<<<<<<<........>>>>>>>>>>>>>........................................................................................................................................................................................................................................................
NZ_AAOX01000017.1/72316-72782                CAACGAAAUCAUCCAAAUGGUAAAAGGCGAAAUCCCGCAGCUGCAGGUAGCAUCAGUAGAAUUUGAACCUGGGAAAUAGAAAAGCGGAGGGCGCUUGCUCAAUAAAGG.AACGCGG.ACUAA.GAAC.GCCACGUCCUGUGGC...AACGUCCGCAUGACCCGCAUCCUGCGG.GCCUCAAGCUUAAGACGAGCAGAGCGGAAGGUUGUUCUUUAACCUUCUGAUCUGAUUGGCUUAAGACUCGAGGGGCUAGCUCCCGGAGCUGGACAAAUAGAAAAGCGGAGGGCGCUCUCUCAAAACACCACUCUUGCAGAUAUGCUGAAAAGAGGCAGUGCAUCACUGAAUGCACUGCCUCUUUAAUGUUUGAUGCACACUAGGAUAAUAAAUCUGCCGGGUUUCACUUACUUUUUCUGAAACUCCACCAGAUCCUCCAGUGAAUGAUGAGCCUUUUUUAUCGACGAGAAGAUGUCUUCGU
#=GR NZ_AAOX01000017.1/72316-72782 CODON     ............................................................................STP..................................................................................................................................................................................................................................................................................................................................PTS.......................................................................
#=GR NZ_AAOX01000017.1/72316-72782 SS_TT     .....................................................................................................................................................................................................................................................................................................................................<<<<<<<<<<<<......>>>>>>>>>>>>........................................................................................................................
NZ_AAOX01000009.1/76859-76393                GGACGACCUUCAGCAGGUAAUAGCUGCUGUAAGAGAAGCCGACCUGACAGUCGAUGUGCAGUUUAUAAAUUACAGAUAGAAAAGCGGAAAAGCCUUGCUCGAUAAAGG.AACGCGU.ACUAA.GAAC.GCCACGUCCUGUGGC...AACGUCCGCAUGACCCACAUCCUGUGG.GCAUCAAGCUUAAGACGAGCAGAGCGGAAGGCGCUUGUUUAGUUAAAAUCCCCGGAUGCCAGAGGCAUGCCGGGGAUUUUAAUUUUAUUUUACAAACACAUACAUCAAAAGCUCAUCAGAAUAAGAGCCAUCAAAGUUCUUCACAUGCCUGAUCCUUCUGCCUUCCUCCUGGAAUCCCAUUUUUUUAUAUAAAUGAAUGCCCCGUUCAUUAUGUGAGAACACUUCCAGGCAUACUUUUUCAAUGCCCGGCUCCUCUUUAGCCCAUUCCAGGCAGGUGCCGAUCAGCUGCUUUCCGAUGCCU
#=GR NZ_AAOX01000009.1/76859-76393 CODON     ............................................................................STP...................................................................................................................................................................................PTS......................................................................................................................................................................................................................
#=GR NZ_AAOX01000009.1/76859-76393 SS_TT     ..............................................................................................................................................................................................................................<<<<<<<<<<<.....>>>>>>>>>>>>.................................................................................................................................................................................................................................
NZ_AAOX01000001.1/33620-33154                GGAUAAAAGGCGUUCUUUGCCUUCAAUCCUAAAGUGGCUUAUGACUCGAAGGGCUAGCACCCGGAGCUGGACAACACGAAGUGCGGAAGGGGCUUGCUCAGAUUAAGG.AUCGCGG.ACUAA.AAAC.GCCACGUCCUGUGGC...AACGUCCGCAUGACCCGCAUCCUGCGG.GCCCAGCAUAAGGCGCUUAGGAAUAAAAGGCGUUCUUUGCCUUUAAUUCCUAAGUGACUUAUGACUCGAGGCUCUAGCCCCUGGAGCCGGACAAACCGAAAUGCGGAGACGGCUUGCCCAGGGCCGACAAGCCUAAGACGCGCUAGAAUAAAAGGCGUUCUUUGCCUUUAAUUCUAGCGUGGCUUAUGACUCGAGGCCCUAGCCGUCGCAGCUGGACAAUACGAAAUGCGGAGGGGGCUUGCUCAGCCCUGACAAGCAUAAGACGCUUUAGGAUAGAAGGCGUUCUUUGCCUUCAAUCCUA
#=GR NZ_AAOX01000001.1/33620-33154 CODON     ...........................................................................................................................................................................................................................................................................................................................................................................................................................................................................................
#=GR NZ_AAOX01000001.1/33620-33154 SS_TT     ...........................................................................................................................................................................................................................................................................................................................................................................................................................................................................................
NZ_AAOX01000070.1/3309-3775                  GUUUUCAUAUCCUCUUCCUCUUUUCAGUCUCCAUCAAGUAGUUUCAUGUUAUAAAAGACAAAAUCGGAAGUCAAUAAAAAGAAAAGCGGAGGCGGCUGUUCACUAAGG.AACGCAG.GCUAA.GUAC.GCCACGUCCUGUGGC...AGCGCCUGCAUGGCCCACUUCCUGUGG.GCCUCAAGGAUAAGACAAUCCUAUACACAAAAACAAAAAGAGCCCCCAGUAUAAGGAGGCUCCCCAAAUAAUUAUUUCAAGAAAAUAAAGUAUAGGACAAACACUGCAAACAGGAAGUACAUGAUCGGGUGGAUCUCUUUAGCUUUGCCUUUUACGAUCAUGGUGAUUGGGUAGAAGAUAAAGCCGAUUGCGAUUCCGGUUGCAAUGCUGUAUGUGAGCGGCAUGGCUAUGAUCGUCAGGAAGGCUGGAACAGCAAUUUCGAAUCUCUUCCAGUCAAUCUGCCCAAGCGACGAGACCAUCA
#=GR NZ_AAOX01000070.1/3309-3775 CODON       .....GUA.............................................................................................................................................................................................................................................PTS...................................................................................................................................................................................................................................
#=GR NZ_AAOX01000070.1/3309-3775 SS_TT       ...........................................................................................................................................................................................................................................................................................................................................................................................................................................................................................
NZ_AAOX01000004.1/226907-227373              GCUCUUGGCAUGACCGCCGUUAUUAUUGAAGGCCCCGGACUUGAGCCUUCUUCGCAGCUUCAGCCUCUCUGAAGAACAAAAGCGCAAGCGCCUUGAUCACCCUUAAGG.AACGCAG.ACUAG.GAAU.GCCGCAUCCUGUGGC...AACGUCUGCAUGGCCAGCUUCCUGGGG.GCCUUAAGACGAACAUCCCGGAAAGGCGUUCUUUGCCUUUUUGGGAUGUUUAGCUUGUGAACUUGGUGCAGCUGCUGGACGUGGAUCAAGGAUUGAUAAUAUUCCACAAGACUUACAAUUUUUAAAUUUCCUGCACAAUAAGGAAGCCCGCUCUGUUAAUCCGGGCGGGCUGUUCCUUCCAGAAGAGGCUCGUACAUCAUAAUGGCAUGGUUCUCUGUUACAUAUUCGUCUUCAUAAAGCUUUCCCUGCCGGUUAUAGGACCUGCGGAAGAUUUCAUUAUGGCGGACAUAUCCGCCCCAGU
#=GR NZ_AAOX01000004.1/226907-227373 CODON   .....................................................................STP.................................................................................................................................................................................................................................................................PTS...............................................................................................................................................
#=GR NZ_AAOX01000004.1/226907-227373 SS_TT   ...........................................................................................................................................................................................<<<<<<<<<<<<<<<.....>>>>>>>>>>>>>>>.............................................................................................................................................................................................................................................................
NZ_AAOX01000016.1/19611-19145                CUAUGGUUCUCUAGCCUUAUUCGGCUUUUUUGAAACCUGAAUUGAUAAAAAAUUCCAUUUUGAGUUUUGAGCCGGAACAAAAGCGCAAGCGCCUUGAUCACCUUAAGG.AACGCAG.ACUAA.GAAC.GCCACGUCCUGUGGC...AACAUCUGCAUGACCAGCUUCCUGGGG.GCCUCAAGACGAACCUCCCGGAAAGGCGUUCUUUGCCUUUUUGGGAGGUUCGGCUUAUGACUUCGGCGCUGCUGCUGGACGUGGAUCAAGAAUUGAAAAUUAUCCACAAGUCUUCCAAUUUAUAAAUUCUUCAACUACAAAAAAACAGACCGCAUUGCGGCCUGCCUCAGGAAAUCUUAUUAAUGAAGCUCAUUCUCGGAUUCAAGUAUUGAUUCGGGCUUUUCAGCUGAAAACAAUUGGCUUGAUCGGAAUAAUCGAUUGUCAUGCUUUCAUCGAAAAAGACUUCUUUUGAUUUUUCUAU
#=GR NZ_AAOX01000016.1/19611-19145 CODON     ....................................................................................................................................................................................................................................................................................................................................................PTS....................................................................................................................................
#=GR NZ_AAOX01000016.1/19611-19145 SS_TT     ..................................................................................................................................................................<<<<<<<<<<<.<.............>>>>>>>>>>>>>..................................................................................................................................................................................................................................................................................
NZ_AAOX01000050.1/9603-9137                  CCACCUUCCCGAACAUUAUUAUUGUCUGCCCCCGCCCUUGAAUUAUGAGGCUAAAAAUUUACCUUAACUAACAGGAACAAAAGUGUAAGCGCCUUGAUCACCUUAAGG.AACGCAG.ACUAA.GAAC.GCCACGUCCUGUGGC...AACGUCUGCAUGACCAGCUUCCUGGGG.GCCACAAGGCAAACCUCCCGGAAAGGCGUUCUUUGCCUUUUUGGGAGGUUUGCCUUGUGACCUCGGCGCAGCUGCUGGACGUGGAUCAAGAGUUGGAAAUUUUCCACAAGUCUUUCAAAUUGUAAAAUCUUUAACAGAAAAAACCUGCCAGGCGACUGCGCCGGACAGGUUCAUUCUCAUUCUUUUUCAGCUCUUUCAAUGAUUUCAUUUCUUUCUCCGCCAUCUGAAAGCUCUUCAGAAAAUUGGAGUUCUUCUCCGUUUCCGAUCAGCUCUGAUGAUUUAAUUUCUGCUGCGGGGAGAU
#=GR NZ_AAOX01000050.1/9603-9137 CODON       .............GUA................................................................................................................................................................................................................................................................................PTS...........................................................PGUA.........................................................................................................................
#=GR NZ_AAOX01000050.1/9603-9137 SS_TT       ...........................................................................................................................................................................................<<<<<<<<<<<<<.........>>>>>>>>>>>>>.............................................................................................................................................................................................................................................................
NZ_AAOX01000022.1/86056-85590                UUACGAUCCCCGAUUCUACAUCAAUGGCCAAUCCUUCUUAUUCGAAGCGAUAAAAAAAGAAGCAGGGCAAUAAAGAACAAAAGCGCAAGCGCCUUGAUCACUUUAAGG.AACGAAG.ACUAA.GAAC.GCCGCGUCCUGUGGC...AACAUCUGCAUGACCAGCUUCCUGGGG.GCCUCAAGACGAACCUCCCGGAAAGGCGUUCUUUGCCUUUUUGGGAGGUUUGGCUUGUGACCUCGGCGCAGCUGCUGGACGUUGAUCAAGAAUUGAUAGUUAUCCACAAGACUUACCAUUUAUAAUUUCGUUAACAACGAAAAAGUAUGGGCAGAGAAAAUAGAGCCCAUACUUUUUUUAAUGUCGGGCAAAAUAGCACUAAUUGGAUUCGUCUAUUAACAUAGAAUGGAGUGCUAUUAUGAAUUUCAUCUGGGGAAUUGCCGGAAUACUGACCGUACUGGUCAUCGCUUUGCUGCUUUCC
#=GR NZ_AAOX01000022.1/86056-85590 CODON     ......................................................................STP.............................PTS.........................................................................................................................................................................................GUA.......................................................................................................................AUG............................................................
#=GR NZ_AAOX01000022.1/86056-85590 SS_TT     ...........................................................................................................................................................................................<<<<<<<<<<<<<<.......>>>>>>>>>>>>>>.............................................................................................................................................................................................................................................................
NZ_AAOX01000020.1/52696-52230                CUUGGCUUAUGACUCGAGGGGGUAGGCGCUGGAGCUGGACAGUGACCGAAGUAGAGAAAUACCACAUUCUUCUUUGCAGAAAAGCGGAAGCGCCUUGCUCACUUAAGG.AACGCAG.ACUAA.GAAC.GGCACGUCCUGUGGC...AACGUCUGCAUGACCCCCAUCCUGGGG.GCCUUAAGACAAGACACCCGAAAAGGCGUUCUUUGCCUUUUGGGGGGGGCUUGGCUUAUGACUCGAGGGGCACGCGCUGGAUUAGUAAAUUUCCUUAACUGCAAAAAAUGUUCCCAAAAGUGUAUAACCGUGUUCUUUAUGGAAAUAAUGUAAGUAACAACAUCUAUUCGAGGGUGUUGUUGCCAACCGCGGAGAAGACUUACGUUUCCCCAUAAGUUCUUCCUCCGGUUUCUCCUCUCCCUUUGCCUUCUGUCCCUAUGGGAUAUAGAAGGGCCCUGCAGGAAUGCAGGGUUUUUUUCUG
#=GR NZ_AAOX01000020.1/52696-52230 CODON     ...........................................................................................................................................................................................................................................................................................................................................................................................................................................................................................
#=GR NZ_AAOX01000020.1/52696-52230 SS_TT     ...........................................................................................................................................................................................................................................................................................................................................................................................................................................................................................
NZ_AAOX01000014.1/92701-93167                UAUGGGCAGAAUCACUCCUGAUGAAGAAGAGCAGCGUGAAAUGGAAAUAGGUCCAAACCGCUGUGCUGUCAGGUAAUUAGAAAAGCGCAAGCGCCUUGCUACUAAAGG.AACGCAG.ACUAA.GAAC.GCCACGUCCUGUGGC...AACGUCUGCAUGACCCCCAUCUUGGGG.GCCUCAAGGCGAUCCUCCAGAAAGGCGUUCUUUGCCUUUUUGGGAGGAUUGACUUGUGACCUCGAGGGGGCGCAGCUGCUAGACAGUAAUCUAAGUGAAAAUUGCCGUUUUUUUAUGAGGGAAAAGCCUGCCGUUUGAAUUUUCACAGCCGGCAGGCUUUUUCCUGAAAAGGGAGGAUGAGAACCAUGAGCAUUGAAUUAAUCAUCGUCAUUUUCCUGCUUGGCUUUGCUGGAUCGUUUAUUUCCGGGCUGCUCGGCAUAGGCGGUGCGAUCAUCAAUUUUCCUAUGCUGCUGUAUAUACC
#=GR NZ_AAOX01000014.1/92701-93167 CODON     .........................................................................STP...........................................................................................................................................................................................................................................................................................AUG.................................................................................................................
#=GR NZ_AAOX01000014.1/92701-93167 SS_TT     ...........................................................................................................................................................................................................................................................................................................<<<<<<<<<<<<........>>>>>>>>>>>>................................................................................................................................................
NZ_AAOX01000032.1/33882-33416                GAGCAGCACGAAUGCUAUGGGACUAAAUGUGAUAAGUGUCUUGACUUGAACUGACUGGAAUUCUAUAAAAUUAUAAGAAAAGCGCAAGCGCCUUGCUCACCCUUAAGG.AACGCAG.ACUAA.GAAC.GCCACGUCCUGUGGC...AACGUCUGCAUAACCCCCAUCCUGGGG.GCCUCAAGACGAUCAUCCCGGAAAGGCGUUCUUUGCCUUUUUGGGAUGAUUGGCUUGUGACCUCGAGGGGGUAGGCGCUGGAGCUAGACAGUAAUCGAAGUUAAAAAAAUAUACUUUCUUAUUUUACCAAAAAGACCCGGCCGGCGGCCGGGUCUUUCUCUGUCUCUAUUAUUCUGCGAUUGCUGCGUACUUUCUUUUAUGCAUGAUAGUGAAAUAAGUGAUCGUGCCAGCAAUGAAUGCGAGCAUAAAGCCAAGGAGGAUGGCUGCAUUAUGCCACAUGAAGGCAAAGUCUCCGCUCGAU
#=GR NZ_AAOX01000032.1/33882-33416 CODON     ...................................................STP................................................................................................................................................................................................................................................................................................PTS..................................................................................................................................
#=GR NZ_AAOX01000032.1/33882-33416 SS_TT     ...................................................................................................................................................................................................................................................................................................................<<<<<<<<.....>>>>>>>>...................................................................................................................................................
NZ_AAOX01000004.1/240754-241220              AUUGAUUCAGCAGAUUAUGCAGUUCUUUUACUCUUGCUUCGGCAUUUUGAAGGUCCAUAUUUUCCAGCCCUUUCAUUAGAAAAGCGCAAGCGCCUUGCUCCCUAAAGG.AACGCAG.ACUAA.GAAC.GCCACGUCCUGUGGC...AACGUCUGCAUGACCCCCAUCCUGGGG.GCCUCAAGACGAUCCUCCCUAAAAGGCGUUCUUUGCCUUUUUGGGAGGAUUGGCUUGUGACCUCGAGGGGGUAGGCGCUGGAGCUAGACAGUAAUCGAAGAUAAAAAAUAAACUUUCUUACCAUUAGAAAAACUCGGCCGCUGCCCGCCUCCAAUUAGGCCUGGCAGCUCCGCAGCAAUUAUGCUUUUUUAUCCUAUAUUUCUGUACUGUAUCAUCCUUUUGUAAUCGGAGCGAAUUUUGCCAGCAGGCGUUUGAUGCCGGUCGGGCUCGGGAAGGCGAUAUCGAGCUCUGUUCCUUCUCC
#=GR NZ_AAOX01000004.1/240754-241220 CODON   .......................................................GUA.......................................................................................................................................................................................................................................................................................................................................PTS.......................................................................................
#=GR NZ_AAOX01000004.1/240754-241220 SS_TT   .....................................................................................................................................................................................................................................................................................................................................................................................................................................................<<<<<<<<..........>>>>>>>>............
NZ_AAOX01000020.1/14555-14089                GGGACCUGAGGACUACGAUUUCAAAUUCCUGCGUGUGAUUAAAGAGCAUAAAGCGAUCAGGUAAGAAUAUGGAACAAAAGCGCAAGCGCCUUGAUCCACCCCUUAAGG.AACGCAG.ACUAA.AAAC.GCCACGUCCUGCUGC...AACGUCUGCAUGACCCCCAUCCUGGGG.GGCCUCAAGACGAACCUCCCGGAAAGGCGUUCUUUGCCUUUUUGGGAGGUUUGGCUUGUGACCUCGGCGCAGCUGCUGGACGUGGAUCAAGAAUUGAUAAUAAUCCACAAGGAUUACUAAUUAUAAAUUCCUAAACUUUAAAAAAGAAAGCAUGCAAUUUUUGCAUGCUUUCUUCUAUAAAAUCAUUUUUAAUGCUGAUUCUAAUUGCUUUUCUCUUUUUGUCCGCCUUUUCUGCAAUUGCAUUUCGCAUACAGAACCGUUACCUUUUCAUCUUCAAAGUGAUCGAUUGUUGAAUUGCAAU
#=GR NZ_AAOX01000020.1/14555-14089 CODON     .............................................................STP...........................................................................................AUG.....................................................................................................................................STP..........PTS..................................................................................................................GUA...................................................
#=GR NZ_AAOX01000020.1/14555-14089 SS_TT     ............................................................................................................................................................................................<<<<<<<<<<<<<<.......>>>>>>>>>>>>>>............................................................................................................................................................................................................................................................
NZ_AAOX01000016.1/10729-10263                AGGGCGGAAGGUUGUUCUUUAACCUUCUGGCCUGAUUGGCUUAUGACUCGAGGGGCUAGCGCCCGGAGCUGGACACUAAGAAAAGCGGAGGCGACUGUUCAACUAAGG.AACGCAG.ACUAA.AAAC.GCCACGUCCUGUGGC...AACGUCUGCAUGACCCACAUCCUGUGG.GCCUCAAGCAUAAGACGCUUUGGAAUUGAAGGUGUUCUUUACCUUCGGUUCCAAAGUGGCUUAUGACUCGAGGCUCUAGCCGAUGGAGCGGGACAAUAAGAAAAGCGGAGGGCGCUUGCCCUCCUCGAGAUACAAAAAGAGCGUGCAGCCACAUAAGGCUGCACGCUCUUCUUUCAUUCUUCCUUCCAAAUCCGCUCCAGAACAUGUCCCUCACCACUGAUGGCAAUCCUGAAAACAUCAGGAUUGGACAUUUUCAUCAGCACAUCAAAGCCGCUCUGUUCGUCGAAAUAUCUGAGCAGGA
#=GR NZ_AAOX01000016.1/10729-10263 CODON     .........................................................................................................................................................................................................................................................PTS...............................................................................................PGUA............................................................................................................................
#=GR NZ_AAOX01000016.1/10729-10263 SS_TT     ........................................................................................................................................................................................................................................................................................................................<<<<<<<<<<<<......>>>>>>>>>>>>.....................................................................................................................................
NZ_AAOX01000009.1/145167-144701              ACCUUCUUUGCAUAAGUCAGGCAAGUCAAACACUUGGCGUUCGCCGGCUUUGACCGGCGGACCGCUUUGUUUUUGUAUUGAAAUGCGGAGGCGGCUUGCCCAUUAAGG.AGCGCAG.ACUAA.GAAC.GCCACGUCCUGUGGC...AACGUCUGCAUGACCCACAUCCUGUGG.GCCUCAAGCAUAUGACGCGGUAGAAUAAAAGGCGUUCUUUGUCUUUAAUUCUACCGUGGCUUAUGACUAGAGGCUCCAGCCGCUGCAGCUGGACAAAUUGAAAUGCGGAAGGCGCUUGCUCAGCCCCGAAAAUCAUGAUUCCUAUUCAUUAAAAAGCCAGCCCGAAGGCUGGCUUUUUUGCGUGCUUAUUACUUUGUGAAGCCAAUCAUCUUGAUUUCUUUUAUAGACUUUACAGAAAUCGUUUCUAAGGAUUGAUCCAUAAGUUUUAUUUCUACCCUAUCUUCUGAAGGCAUGCUCUGCA
#=GR NZ_AAOX01000009.1/145167-144701 CODON   ..............................GUA.........................................................................................................................................................................................................................................................................................................................................PTS..............................................................................................................
#=GR NZ_AAOX01000009.1/145167-144701 SS_TT   ....................................<<<<<<<<<<<......>>>>>>>>>>>>..........................................................................................................................................................................................................................................................................................................................................................................................................................
NZ_AAOX01000009.1/75204-74738                UAUACCUCGCAAGCGACGACUCCUCCUACGUAUCCGGCCAAAUGCUUCAUAUUAAUGGCGGGAAGGUUGUUAAUGGUUAGAAAAGCGGAAGGCGCUUGCUCACUAAGG.AACGCAG.ACUAA.GAAC.GCCACGUCCUGUGGC...AACGUCUGCAUGACCCACAUCCUGUGG.GCCUCAAGCAUAAGACGCUUUAGGAUAGAAGGCGUUCUUUGCGUUCUUUGCCUUCAAUCCUAAAGUGGCUUAUGACUCGAGGGGCUAGCGCCUGGAGCUGGACAAGUAGAAAAGCGGAGGGCGCUGCACCUUUAUAAAAACAAUUGCAGAUCAAUCAUGCCAGCCGGAAGCACAACUUCCGGCUGGCCUUUUAUUAUCGGAAAAAUGAUUAUAUUAUCGAAAUCAAAAUUUUAUUAUCGAAAUAUGCAUUUUUUUAUCGAAAUCCUAACACCAAUCACCAAUAGCAUCACCGUCUUCUGAA
#=GR NZ_AAOX01000009.1/75204-74738 CODON     .............................................................................STP...........................................................................................................................................................................................................................................................................................................................................................................................................
#=GR NZ_AAOX01000009.1/75204-74738 SS_TT     ............................................................................................................................................................................................................................................................................................................................................<<<<<<<<<<<<.....>>>>>>>>>>>>..................................................................................................................
NZ_AAOX01000004.1/234374-234840              GAGGGUAAAACUAAUAAAAUUAUACACAAUUAAUUUAAUAGUAUAAAUAUUAAGAUAAAAACAUGACUAUCCUACUAGAAGAGCGCAAGCGCCUUGAUCACCCUAAGG.AACGCAG.ACUAA.GAAC.GCCACGUCCUGUUGC...AACGUCUGCAUGACCCGCAUCCUGGGG.CCUCAAGACGAACCUCCCGGAAAGGCGUUCUUUGCCUUCUUGGGAGGUUCGUCUUGUGACCUCGAGGGUGUAGUCGCUGGAGCUGGACGUUGAUCAAGAAAUACUAAUCAUCCACAAGAAUUACAAUUUAUAAAUUCCUUAACAAGCACAAAAAGCCCGCAUCCCAUAUUGGGAUGCGGGCAUGUCCGGCGGAUUAGUACAUUUCAGAAGUUGUCUUCGCCUGCAUAUGCAGAAGGAUAUAAUCAGGUCCUCCAGCUUUUGAAUCUGUACCAGACAUGUUGAAACCGCCGAAUGGCUGGUA
#=GR NZ_AAOX01000004.1/234374-234840 CODON   ...............................................................................................................................................................................................................................................................................................................................................................................PTS.........................................................................................................
#=GR NZ_AAOX01000004.1/234374-234840 SS_TT   ......................................................................................................................................................................................<<<<<<<<<<<<<<<<<<<.....>>>>>>>>>>>>>>>>>>>..........................................................................................................................................................................................................................................................
NZ_AAOX01000048.1/1-378                      .........................................................................................GGAGGAUCCUUUAUAAAGG.AACGCAG.ACUAA.AAAC.GCCACAUCCUGCGGC...AGCGUCUGCAUGACCCGAAUCCUGUGG.GCCUCAAAGAUCCAAAACAAUCAUCUAUGUAUGAAAAAAGAAGGACACCCAUAAGGCGCCCUUCUUUUAUUAUAUAUUAUUCACCUGAAACGUAAGGCAGUAAUGCCAUGAUACGCGCACGCUUGAUAGCAACAGUCAAUUUACGUUGGUAUUUAGCGUUUGUACCAGUUACACGGCGAGGUAAAAUUUUACCGCGCUCAGAGAUGAAUUUUUUCAGAAGAUCUACAUCUUUGUAGUCGAUGUGAGUGAUUCCGUUUGCUGUGAAGUAGCAAACUUUACGGCGCUUUGCACGUCCGCCUCU
#=GR NZ_AAOX01000048.1/1-378 CODON           ..........................................................................................................................................................................................................................................................PTS...............................................................................................................................................PTS............................................................................
#=GR NZ_AAOX01000048.1/1-378 SS_TT           ...........................................................................................................................................................................................................................................................................................................................................................................................................................................................................................
NZ_AAOX01000016.1/93212-92746                AGGACGGAAGGUUGUGCUUUAACCUUCUGGCCUGCUUGGCUUAUGACUCGAGCACCUAGGAGCCGGAGCUGGACAAAUAGAAGAGCGGUGGCGACUGUUCUAUCGCCG.AGCGCAG.GCUAA.GGGC.GCCAAGUCCUGUGGC...AACGCCUGCAUGACCUGCAUCCUGUGG.GCCUCAAGCACAAGACUCCUGGAUAAAAGGUGCUCUUUGCCUUUAAUUCAGGAGUGUCUUUUGACACGAGGGGCUGGGCUUUCGGGCUGGACAAUAGAAAAGCGGAGGGCGCCUUGCUCAGCCCCGACAAGCAUAAGACAUACAAAAAUAAAAGGCGUUCUUUGCCUUUAAUUCUUGGGUGGCUUAUGACUCGAGGGGCUAGCUCCUGGAGAUGGACAAUAGAAAAGCGGAGCGACUGUUCCAACGAGGAACGCAGGCUAAGGGUGCCGCGUUCUGUGGCAGCUUCUUAAAAGGGCCUUUG
#=GR NZ_AAOX01000016.1/93212-92746 CODON     ...........................................................................................................................................................................................................................................................................................................................................................................................................................................................................................
#=GR NZ_AAOX01000016.1/93212-92746 SS_TT     ...........................................................................................................................................................................................................................................................................................................................................................................................................................................................................................
NC_006270.3/57935-58401                      GCGACCUGGGAAUCAUGGCGAGGGGCGCAUUCGCAAUCUGAAGGAAUGACCGCAUGCCAAAGGCGAGGCAUCCUGCGCAGGCGCAUGCAUUUGUACUUGCGAGGAAUG.ACCGCAU.GCUAA.GAGC.GAGGCGUCCUGCCUC..AGGCGCAUGCAU.UUGUACGUCCUGUAC.UUCAAAAUAUGUUACAAUGUGGAUACUUAUGUUUAGAUGGAGAAGUAGGUGAAUGGAUUGCGUAUUUUAGAGAAGGCGCCGGCUAAAAUUAAUUUGUCGCUCGACGUUCGCCACAAACGUCCAGAUGGGUAUCAUGAAGUAGAGAUGGUCAUGACGACGAUUGAUUUGGCGGAUCGGGUCGAAUUAACAGAGCUGGCAGAAGAUAAAGUAACGGUUUCUUCGCAUAACCGCUUUGUUCCCGACGAUCAGCGAAACCUUGCUUAUCAGGCUGCAAUGCUCAUGAAAGAACGCUACGGCAUUA
#=GR NC_006270.3/57935-58401 CODON           .......................................................................................................................................................................................................................................AUG.................................................................................................................................................................................................................................................
#=GR NC_006270.3/57935-58401 SS_TT           ...........................................................................................................................................................................................................................................................................................................................................................................................................................................................................................
NC_006270.3/176504-176967                    AUCCCGUACGGGUCACCAUUCUUUUUUGGACGGCACGCUGGGAAAAGGAAGGCAUGCUAAAGGGAGUAACAUUCUGUUGCAACGCGCACUUGUACUUCAAAUGCAAGG.AAGGCAU.GCUAA.AAGC.GCAACGUCCUGUUGC...AACGCAUGCAC.UUGUACGUCCUGUA...CUUCGGAGGAUUAGCUCAGCUGGGAGAGCAUCUGCCUUACAAGCAGAGGGUCGGCGGUUCGAUCCCGUCAUCCUCCACCAUUUUUCGAAGCGGUUUUAGACACAACUGCGCCGGUAACUGCAUAAGAUACCGUAUCAUGCCGGUCUAGCUCAAUUGGUAGAGCAACUGACUUGUAAUCAGUAGGUUGGGGGUUCAAGUCCUCUGGCCGGCACUGUUUUUGGAGGGGUAGCGAAGUGGCUAAACGCGGCGGACUGUAAAUCCGCUCCCUCAGGGUUCGGCGGUUCGAAUCCGUCCCCCUCC
#=GR NC_006270.3/176504-176967 CODON         ...............STP.................................................................................................................................................................AUG......................................................................STP..........................................................AUG...................................................................STP........AUG..............................................................................
#=GR NC_006270.3/176504-176967 SS_TT         ...........................................................................................................................................................................................................................................................................................................................................................................................................................................................................................
NC_006270.3/926089-926554                    CACCGCCCUUUCACGGCGGUAACACGGGUUCGAAUCCCGUACGGGUCACCAUUCUUUUUUGGACAGCACGCUGAAAAGUAUCAGGUUUACACCAAAGCUUUUUAAAGG.AAGGCAU.GCUAA.GAUC.GCAACGUCCUGCUGC...AACGCAUGCAC.UUGUAGGUCCUGUAC.UUCGGAGGAUUAGCUCAGCUGGGAGAGCAUCUGCCUUACAAGCAGAGGGUCGGCGGUUCGAUCCCGUCAUCCUCCACCAUUUCUAUGAAAAUCAUAUUAUCGCGGGGUGGAGCAGUUCGGUAGCUCGUCGGGCUCAUAACCCGAAGGUCGCAGGUUCAAAUCCUGCCCCCGCAACCAAAUUACUCAUUAAUGGUCCGGUAGUUCAGUUGGUUAGAAUGCCUGCCUGUCACGCAGGAGGUCGCGGGUUCGAGUCCCGUCCGGACCGCCAUUUAAAUAGAGGCUCGGUAGCUCAGUUGGUAGA
#=GR NC_006270.3/926089-926554 CODON         ................................................STP..............................................................................................................................AUG......................................................................STP.....................AUG.......................................................................STP..............AUG.......................................................................STP..........AUG....................
#=GR NC_006270.3/926089-926554 SS_TT         ...........................................................................................................................................................................................................................................................................................................................................................................................................................................................................................
NZ_ABFU01000013.2/742-1207                   GACAGAUGAUUGGGGUGAAGUCGUAACAAGGUAGCCGUAUCGGAAGGUGCGGCUGGAUCACCUCCUUUCUAAGGAAUAUUCAUACAUCUACGAUGUAUGACAAAAAUG.AACUUCU.ACUAA.GUUC.GCCACGUCAUGUGGC...AACGUAGAAGUCA.GCGCGUCGUGCGC.AAGUACGUUACGUUGUUGUCUUUUCAGUUUUGAAGGUUUAAUCCUUCAAAACUUUGUACUUUGAAAACUAGAUAAAGCAACACAUGAAGAUAUAAUAUUUGCCAUUUGGCAAACCGAGUAUCGUCACUGAUGGAUUUUAACCGAUUUUUAAAGAAGUGAUCGCUCACUUCGAAUUGAGUUUUUAGGUUAAGUUAAUAAGGGCGCACGGUGGAUGCCUUGGCACUAGGAGCCGACGAAGGACGGGACUAACACCGAUAUGCUUCGGGGAGCUGUAAGUAAGCUUUGAUCCGGAGAUUUCCGA
#=GR NZ_ABFU01000013.2/742-1207 CODON        .........................................................................STP.........................................................................................................................................................................................................................................................................................AUG...................................................................................................................
#=GR NZ_ABFU01000013.2/742-1207 SS_TT        ........................................................................................................................................................................................................<<<<<<<<<<......>>>>>>>>>>.........................................................................................................................................................................................................................................................
NZ_ABFU01000131.1/543-1008                   GACAGAUGAUUGGGGUGAAGUCGUAACAAGGUAGCCGUAUCGGAAGGUGCGGCUGGAUCACCUCCUUUCUAAGGAAUAUUCAUACAUCUACGAUGUAUGACAAAAAUG.AACUUCU.ACUAA.GUUC.GCCACGUCCUGUGGU...AACGUAGAAGUCA.GCGCGUCGUGCGC.AAGUACGUUGCGUUGUUGUCUUUUCAGUUUUGAAGGUUCAAUCCUUCAACUUUAUAGCGAAGUAAGAAUGGGCCUAUAGCUCAGCUGGUUAGAGCGCACGCCUGAUAAGCGUGAGGUCGGUGGUUCGAGUCCACUUAGGCCCACCAUUUUCAUUUUUACAACUUAAAAAAAUGGGGCCUUAGCUCAGCUGGGAGAGCGCCUGCUUUGCACGCAGGAGGUCAGCGGUUCGAUCCCGCUAGGCUCCACCACUUGUACUUUGAAAACUAGAUAAAGCAACACAUGAAGAUAUAAUAUUUGCCAU
#=GR NZ_ABFU01000131.1/543-1008 CODON        ...................................................................................................................................................................................................................................................AUG.......................................................................STP..........................AUG......................................................................STP.....................................................
#=GR NZ_ABFU01000131.1/543-1008 SS_TT        .............................................................................................................................................................<<.<<<<<<<<<<.......>>>>>>>>>>>>..............................................................................................................................................................................................................................................................................................
NZ_ABFU01000134.1/1660-1195                  GACAGAUGAUUGGGGUGAAGUCGUAACAAGGUAGCCGUAUCGGAAGGUGCGGCUGGAUCACCUCCUUUCUAAGGAAUAUUCAUACAUCUACGAUGUAUGACAAAAAUG.AACUUCU.ACUAA.GUUC.GCCACGUCCUGUGGU...AACGUAGAAGUCA.GCGCGUCGUGCGC.AAGUACGUUGCGUUGUUGUCUUUUCAGUUUUGAAGGUUCAAUCCUUCAACUUUAUAGCGAAGUAAGAAUGGGCCUAUAGCUCAGCUGGUUAGAGCGCACGCCUGAUAAGCGUGAGGUCGGUGGUUCGAGUCCACUUAGGCCCACCAUUUUCAUUUUUACAACUUAAAAAAUGGGGCCUUAGCUCAGCUGGGAGAGCGCCUGCUUUGCACGCAGGAGGUCAGCGGUUCGAUCCCGCUAGGCUCCACCACUUGUACUUUGAAAACUAGAUAAAGCAACACAUGAAGAUAUAAUAUUUGCCAUU
#=GR NZ_ABFU01000134.1/1660-1195 CODON       .........................................................................STP.......................................................................................................................................................................AUG.......................................................................STP.........................AUG......................................................................STP......................................................
#=GR NZ_ABFU01000134.1/1660-1195 SS_TT       .............................................................................................................................................................<<.<<<<<<<<<<.......>>>>>>>>>>>>..............................................................................................................................................................................................................................................................................................
NZ_ABFU01000133.1/1938-2404                  GCUCCAAUUAAUGCUUGAUUGAACUUUGAAAACUGAAAAGACAACACGUCAACGUUAAAAUUAGUACCCAUGAGGUACAAAACUUAUUUAUACUUCGGUAUAAAAAUG.AACGUCG.AUUAA.GUUU.GCUACGUCCUGUAGC...AACAUCGACAUCAUGUGCAAAGUGAGC.UUGCUCAAACUUUUUAUGGAGAGUUUGAUCCUGGCUCAGGACGAACGCUGGCGGCGUGCCUAAUACAUGCAAGUCGAGCGAGGCCUUCGGGCCUAGCGGCGGACGGGUGAGUAACACGUGGGUAACCUGCCUGUAAGACUGGGAUAACUUCGGGAAACCGAAGCUAAUACCGGAUAAUAUUUUUGGUUGCAUGACCGAAAAUUGAAAGGUGGCUUUUAGCUAUCACUUACAGAUGGACCCGCGGCGCAUUAGCUAGUUGGUGAGGUAACGGCUCACCAAGGCAACGAUGCGUAGCCGACCU
#=GR NZ_ABFU01000133.1/1938-2404 CODON       ...STP...................................................................................................................................................................................AUG...............................................................................................................................................................................................................................................................................................
#=GR NZ_ABFU01000133.1/1938-2404 SS_TT       ...........................................................................................................................................................................................................................................................................................................................................................................................................................................................................................
NZ_ABFU01000135.1/1940-2406                  UCGCAUUUUUGAGGCGAUGAUUGAACUUUGAAAACUGAAAAGAUAACACGUCAACGUUAAAACUAGUACCCAUGAGGUACAAAACAAUUUACACUUCGGUGUAAAAUG.AACGUCG.AUUAA.GUUC.GCUACGUCCUGUAGC...AACAUCGACAUCAUGCACAUCAUGUGC.AAAGUGAGCUUGCUCAAACUUUUUAUGGAGAGUUUGAUCCUGGCUCAGGACGAACGCUGGCGGCGUGCCUAAUACAUGCAAGUCGAGCGAGGCCUUCGGGCCUAGCGGCGGACGGGUGAGUAACACGUGGGUAACCUGCCUGUAAGACUGGGAUAACUUCGGGAAACCGAAGCUAAUACCGGAUAACAUUUUUGGUUGCAUGACCGAAAAUUGAAAGGUGGCUUUUAGCUAUCACUUACAGAUGGACCCGUGGCGCAUUAGCUAGUUGGUGAGGUAACGGCUCACCAAGGCAACGAUGCGU
#=GR NZ_ABFU01000135.1/1940-2406 CODON       ..................................................................................................................................................................................................AUG......................................................................................................................................................................................................................................................................................
#=GR NZ_ABFU01000135.1/1940-2406 SS_TT       ...........................................................................................................................................................................................................................................................................................................................................................................................................................................................................................
NZ_ABFU01000002.2/840-374                    GCUCAAGGGCGACGGACAUUGAACUUUGAAAACUGAAAAGACAACACGUCAACGUUAAAAUUAGUACCCUUGAGGUACAAAAACAAUUUACACUUCGGUGUAAAAAUG.AACGUCG.AUUAA.GUUC.GCUACGUCCUGUAGU...AACAUCGACAUCAUGCACAUCAUGUGC.AAAGUGAGCUUGCUCAAACUUUUUAUGGAGAGUUUGAUCCUGGCUCAGGACGAACGCUGGCGGCGUGCCUAAUACAUGCAAGUCGAGCGAGGCCUUCGGGCCUAGCGGCGGACGGGUGAGUAACACGUGGGUAACCUGCCUGUAAGACUGGGAUAACUUCGGGAAACCGAAGCUAAUACCGGAUAACAUUUUUGGUUGCAUGACCGAAAAUUGAAAGGUGGCUUUUAGCUAUCACUUACAGAUGGACCCGCGGCGCAUUAGCUAGUUGGUGAGGUAACGGCUCACCAAGGCAACGAUGCGU
#=GR NZ_ABFU01000002.2/840-374 CODON         ..................................................................................................................................................................................................AUG......................................................................................................................................................................................................................................................................................
#=GR NZ_ABFU01000002.2/840-374 SS_TT         ...........................................................................................................................................................................................................................................................................................................................................................................................................................................................................................
#=GC RF                                      ....................................................................................................AggAAAGG.AuCacaG.GCUAA.GUuCcguCACAUCCUGUGacg..AACGCCuguGUGACCUgCAUCCUGcAG.G............................................................................................................................................................................................................................................................................................................
#=GC SS_cons                                 ....................................................................................................,,,,,,,,.,,<<<<<.<<---.----<<<<<<_____>>>>>>..--->>>>>>>,,,<<<<<_____>>>>.>............................................................................................................................................................................................................................................................................................................
#=GC ACTUAL_MOTIF                            ....................................................................................................<.........................................................................>............................................................................................................................................................................................................................................................................................................
#=GC HYPHENATION                             ****************************************************************************************************...........................................................................************************************************************************************************************************************************************************************************************************************************************************************************************
#=GC R2R_LABEL                               --------------------------------------------------------------------------------------------------------...............t.......................................................------------------------------------------------------------------------------------------------------------------------------------------------------------------------------------------------------------------------------------------------------------------------------------------------------------
#=GF DUPLICATES NC_006270.3/162914-163380=NC_006322.1/162718-163184 NC_006270.3/925487-925953=NC_006322.1/925338-925804 NC_006270.3/99958-100424=NC_006322.1/99762-100228 NC_000964.2/946135-945669=NZ_ABQK01000004.1/485160-484694=NZ_ABQL01000004.1/485160-484694=NZ_ABQM01000006.1/454324-453858=NZ_ABQN01000006.1/485165-484699 NC_000964.2/514293-514760=NZ_ABQK01000004.1/53317-53784=NZ_ABQL01000004.1/53317-53784=NZ_ABQM01000006.1/22475-22942 NC_006270.3/800741-801207=NC_006322.1/800547-801013 NC_006270.3/921027-920561=NC_006322.1/920878-920412 NC_000964.2/635085-634619=NZ_ABQK01000004.1/174109-173643=NZ_ABQL01000004.1/174109-173643=NZ_ABQM01000006.1/143267-142801=NZ_ABQN01000006.1/174111-173645 NC_006270.3/712073-712540=NC_006322.1/711879-712346 NC_000964.2/318464-318931=NZ_ABQK01000002.1/148440-148907=NZ_ABQL01000002.1/124230-124697=NZ_ABQM01000002.1/148440-148907=NZ_ABQN01000004.1/92119-92586 NC_006270.3/926089-926554=NC_006322.1/925940-926405 NC_006270.3/3080504-3080969=NC_006322.1/3080357-3080822 NC_006270.3/616607-617073=NC_006322.1/616413-616879 NC_000964.2/9913-9447=NZ_ABQK01000001.1/9913-9447=NZ_ABQL01000001.1/9913-9447=NZ_ABQM01000001.1/9913-9447=NZ_ABQN01000001.1/9913-9447 NC_006270.3/176504-176967=NC_006322.1/176309-176772 NC_006270.3/10002-9536=NC_006322.1/9806-9340 NC_006270.3/1209976-1210443=NC_006322.1/1209827-1210294 NC_006270.3/34700-34234=NC_006322.1/34504-34038 NC_006270.3/14678-15144=NC_006322.1/14482-14948 NC_006270.3/57935-58401=NC_006322.1/57739-58205 NC_006270.3/2767503-2767036=NC_006322.1/2767356-2766889 NC_006270.3/2767438-2766972=NC_006322.1/2767291-2766825 NC_006270.3/3243666-3244132=NC_006322.1/3243518-3243984 NC_006270.3/39377-39843=NC_006322.1/39181-39647 NC_006270.3/612092-611626=NC_006322.1/611898-611432 NC_000964.2/35062-35528=NZ_ABQK01000001.1/35062-35528=NZ_ABQL01000001.1/35062-35528=NZ_ABQM01000001.1/35062-35528=NZ_ABQN01000001.1/35062-35528 NC_006270.3/2767568-2767101=NC_006322.1/2767421-2766954 NC_000964.2/3773445-3772979=NZ_ABQK01000005.1/2754970-2754504=NZ_ABQL01000005.1/2755015-2754549=NZ_ABQM01000009.1/598792-598326=NZ_ABQN01000009.1/598802-598336 NC_009725.1/92718-93183=NC_009725.1/98603-99068 NC_006270.3/3123207-3123673=NC_006322.1/3123059-3123525 NC_002570.2/52768-53231=NC_002570.2/119701-120164=NC_002570.2/1020102-1020565 NC_006270.3/3118694-3118228=NC_006322.1/3118547-3118081
#=GF qR2R turn_stem_at_internal t +1 r
#=GF R2R multistem_junction_circular t-- s0 +45 m
#=GF SORT_STATS 96 75 0
#=GC cons                                    nnnnnnnnnnnnnnnnnnnnnnnnnnnnnnnnnnnnnnnnnnnnnnnnnnnnnnnnnnnnnnnnnnnnnnnnnnnnnnnnnnnnnnnnnnnnnnnnnnnnnnnnAAGG-AnCnYnG-RCUAA-RnnC-nYCACRUCCUGYGRn---AACGYCnRnRUnAYYYRCRUCCUGnRG-RYnYnRnnnnnnnnnnnnnnnnnnnnnnnnnnnnnnnnnnnnnnnnnnnnnnnnnnnnnnnnnnnnnnnnnnnnnnnnnnnnnnnnnnnnnnnnnnnnnnnnnnnnnnnnnnnnnnnnnnnnnnnnnnnnnnnnnnnnnnnnnnnnnnnnnnnnnnnnnnnnnnnnnnnnnnnnnnnnnnnnnnnnnnnnnnnnnnnnnnnnnnnnnnnnnnnnnnnnnnnnnnnnnnnnnnnnnnnnnnnnnnnnnnnnnnnnnnnnnnnnnnnnnnnnnnnnnnnnnnnnnnnnnnnnnnnnnnnnnnn
#=GC conss                                   1111111111111111111111111111111111111111111111111111111111111111111111111111111111111111111111111111111133320213131302311102113013331111211133100022132313133433323231232112303313131111111111111111111111111111111111111111111111111111111111111111111111111111111111111111111111111111111111111111111111111111111111111111111111111111111111111111111111111111111111111111111111111111111111111111111111111111111111111111111111111111111111111111111111111111111111111111111111111111111
#=GC col_entropy_0                           2221222222211222221221221122212222222222221221222212222212212122222222121211111111212211211111111111111101000011111001000001110111100000000011110000001011110111111010000011101111111111111111111111111111111111111111111111111111111111111111111111111211111122111111111211111111121111112111111111111212111111211111212112111111121111111111111111111112121111111111211121221121211111111111122121111212121111122111121111212111111122121222121111122121121222211121211112121211211111211
#=GC col_entropy_1                           ...........................................................................................................................................................................................................................................................................................................................................................................................................................................................................................
#=GC col_entropy_2                           0009000000089000009009009900090000000000009009000090000090090900000000909099998997090099089999989998788891731351533802600252797352072901401811440153171644439504137351483182265566878689989989999899799988999779999578899999999999999989989899999998999089999900999899989099999999909999970899999999999090999999099999090990999999909989999999999999999990909999999999089909009909099999999999900909999090909989900999909999090999999900909000909999900909909000099909099990909099099999099
#=GC col_entropy_3                           4668535553479561662265664846765375775431433576235465046667455315356253572689843553161361495832063089627570671241765287300018068527270200281337422321814177798008829300773153181093499794033160949654028459455912306132986714639969754110054507879158565077465810607568728053378424006082770887989675575020163967078427080880376998906784557411266973978670701994778764176609116919089149967899801115955191406379500798719477090568996700704001813573800704708000088907189480209190186589088
#=GC cov_SS_cons                             ...............................................................................................................?22?2.22........222221.....122222.....222?22?...?2222.....2222.?............................................................................................................................................................................................................................................................................................................
#=GF NUM_COV 14
#=GF WEIGHT_MAP  NC_006270.3/1209976-1210443 1.19017 NC_006270.3/3243666-3244132 1.33367 NC_006270.3/800741-801207 1.19017 NC_006270.3/712073-712540 1.19795 NC_000964.2/3773445-3772979 1.40537 NC_000964.2/318464-318931 1.17178 NC_000964.2/514293-514760 0.588655 NZ_ABQN01000006.1/53319-53786 0.588655 NC_006510.1/32849-33316 1.45937 NC_006510.1/2946174-2945706 1.49448 NC_009848.1/138137-138604 0.209174 NC_009848.1/905212-905682 0.209174 NC_009848.1/2738413-2737946 0.217964 NC_009848.1/9403-9870 0.174311 NC_009848.1/531846-532313 0.217964 NZ_ABRX01000002.1/233-1 0.155688 NZ_ABRX01000010.1/1018-551 0.155688 NC_009848.1/555069-555536 0.174311 NC_002570.2/561299-561762 0.719329 NC_002570.2/52768-53231 0.719329 NC_006270.3/3080504-3080969 1.44338 NC_000964.2/35062-35528 1.24936 NC_006270.3/162914-163380 0.778049 NC_006270.3/3118694-3118228 0.8252 NC_006270.3/616607-617073 0.766217 NC_006270.3/14678-15144 0.8252 NC_006270.3/99958-100424 0.757238 NC_006270.3/39377-39843 0.757238 NC_006270.3/2767503-2767036 1.30525 NC_006270.3/2767438-2766972 1.34466 NC_006270.3/2767568-2767101 1.30525 NC_006582.1/1440403-1440868 1.51038 NC_004193.1/423589-423122 1.47539 NC_004193.1/3405030-3404563 1.44878 NC_004193.1/2452162-2452629 1.44878 NC_004193.1/2350286-2349819 1.02656 NC_004193.1/675133-675600 1.02656 NC_009725.1/92718-93183 1.44331 NC_000964.2/635085-634619 0.968041 NZ_ABQM01000009.1/2926-3392 0.210283 NC_000964.2/3177577-3178043 0.305026 NZ_ABQL01000005.1/2159147-2159613 0.305026 NC_000964.2/9913-9447 1.01165 NZ_ABQK01000005.1/2159101-2159567 0.210283 NC_000964.2/946135-945669 0.968041 NZ_ABQN01000009.1/2933-3399 0.240323 NC_006270.3/921027-920561 0.846898 NC_006270.3/3123207-3123673 0.846898 NC_006270.3/10002-9536 1.02928 NC_006270.3/612092-611626 0.915566 NC_006270.3/34700-34234 0.96602 NC_006270.3/925487-925953 1.41338 NZ_AAOX01000001.1/32471-32005 1.40709 NZ_AAOX01000004.1/108132-108599 1.40709 NZ_AAOX01000018.1/15901-15437 1.37506 NZ_AAOX01000026.1/47829-48295 1.32397 NZ_AAOX01000016.1/93398-92932 1.13205 NZ_AAOX01000033.1/19337-18871 1.03163 NZ_AAOX01000015.1/33544-33077 1.04491 NZ_AAOX01000019.1/82290-81824 1.07494 NZ_AAOX01000026.1/29564-30029 1.00957 NZ_AAOX01000011.1/44691-44225 1.11823 NZ_AAOX01000014.1/110939-110473 0.934882 NZ_AAOX01000014.1/110752-110286 0.834909 NZ_AAOX01000041.1/773-307 1.11604 NZ_AAOX01000017.1/99594-100060 1.00957 NZ_AAOX01000006.1/139539-139073 1.129 NZ_AAOX01000027.1/25625-25160 1.24774 NZ_AAOX01000017.1/72316-72782 1.13205 NZ_AAOX01000009.1/76859-76393 1.18105 NZ_AAOX01000001.1/33620-33154 0.834909 NZ_AAOX01000070.1/3309-3775 1.37237 NZ_AAOX01000004.1/226907-227373 1.12643 NZ_AAOX01000016.1/19611-19145 1.00696 NZ_AAOX01000050.1/9603-9137 1.00696 NZ_AAOX01000022.1/86056-85590 1.00696 NZ_AAOX01000020.1/52696-52230 1.25446 NZ_AAOX01000014.1/92701-93167 1.29151 NZ_AAOX01000032.1/33882-33416 1.144 NZ_AAOX01000004.1/240754-241220 1.144 NZ_AAOX01000020.1/14555-14089 1.37878 NZ_AAOX01000016.1/10729-10263 1.03163 NZ_AAOX01000009.1/145167-144701 1.13351 NZ_AAOX01000009.1/75204-74738 1.2223 NZ_AAOX01000004.1/234374-234840 1.29151 NZ_AAOX01000048.1/1-378 1.37237 NZ_AAOX01000016.1/93212-92746 1.07693 NC_006270.3/57935-58401 1.50241 NC_006270.3/176504-176967 1.46245 NC_006270.3/926089-926554 1.43854 NZ_ABFU01000013.2/742-1207 1.17314 NZ_ABFU01000131.1/543-1008 0.875389 NZ_ABFU01000134.1/1660-1195 0.875389 NZ_ABFU01000133.1/1938-2404 1.27027 NZ_ABFU01000135.1/1940-2406 0.825175 NZ_ABFU01000002.2/840-374 0.825175
#=GF USED_GSC TRUE
#=GF DID_FRAGMENTARY FALSE
//
