# Supplementary material for: Comparative genomics reveals 104 candidate structured RNAs from bacteria, archaea, and their metagenomes
Source: Genome Biol. 2010 Mar 15;11(3):R31. doi: 10.1186/gb-2010-11-3-r31 (PMC2864571; doi:10.1186/gb-2010-11-3-r31)
Supplement: Additional file 4 — Raw text alignment files, including annotation. Raw alignments of RNAs, including annotations (for example, predicted transcription terminators, flanking sequences) in "Stockholm" text format. The alignment format and appropriate viewing programs are discussed on Wikipedia [113]. The Stockholm files can be retrieved from the .tar.gz archive file by using programs such as WinZip (Windows), StuffIt Expander (Mac), or tar/gzip (UNIX). [file gb-2010-11-3-r31-S4.GZ › sto/Gut-1.sto]

# STOCKHOLM 1.0
#=GF ID Gut-1
#=GF DE Gut-1 RNA
#=GF AU Weinberg Z
#=GF TP Gene; sRNA;
#=GF WK http://en.wikipedia.org/wiki/Gut-1_RNA_motif
#=GF DATABASES microbial 32 env 4
#=GF FancifyStockholm -upDownGeneStats -mergeTandem
#=GF FancifyStockholmGeneContext -leftCount 1 -rightCount 1
#=GF ORIGINAL_MOTIF 224	27716	0	0	env	4	env-mammal-gut	jeremy	s40_50_55_65_75_85S100O5Min3	cmfinder		ethresh=2&nr=0&EVD=null3&cmfv=0.3&disableMiniscan=1	end
BAAY01013587.1/1197-774               ..........................................................UAGCAGAUCUUCCCGGGUGAUUCGUCUGUCCGAUAAAACGGACUUUGGUAAUGACCG.CAAG................CGGUCAUUACA...........GUGAAAUUAGC....CGUUG.....GCGAGUGAAAUCUGACUU.U.....GUCAGGUGAAAUUGCCCUAUUGGGCAGUUGCGGUCGUGAAGACAGUCUGCAAAAUGAUAAGAAAAAGUUCCCGAUUAAUUUGAUUCGCUAUGCGAAUCAAUCUGUAGAAUACAAAACAAAAAUGCAUCAGAGCCUUACCGGGCAUCUGAUGCAUUUUAUUUAUCUGACUGUCUUCUCAAAUUACGGGCGGUGGUACACCACCAACCUUAAUUUUCCAUUUUCAAUUUUCAACUUUCAAUUUCCCAUACGCUCGGGCGAUUUUAUUCUCGCAUUUAUAAAACUGUCUUCACGAACCGGGAACGGCGACUCGCCGUUAU
#=GR BAAY01013587.1/1197-774 CODON    .........................................................................................................................................................................................................................................................................................................................................................................................................................................................................................................................................PTS.
#=GR BAAY01013587.1/1197-774 SS_TT    ..........................................................................................................................................................................................................................................................................................................................................<<<<<<<<<<<<<....>>>>>>>>>>>>>>....................................................................................................................................................................
hgutS8_s8_175002/1411-1892            GAUGUAGACACAGAAAUUCAGCAUUGUUAUUCCUCCUCGUUUUCAUUUGCCUUCCUUACUGUAUCUAUAUUUUAUCAAAAGAGGUGUCCGAUAAAACGGACUUUGGUAAUGACCGCAA.................GCGGUCAUUACA...........GUGGAAUUCGC....CGUUG.....GCGAGUGAAAUCUGACUU.U.....GUCAGGUGAAAUCGUCCUAUUGGGCAGUUGCGGUCGUGAAGACAGUCUGCAAAAUGAUAAACAAAAGUUCCCGAUUAAUUUGAUUCGCUAUGCGAAUAAUCUGUAGGAUACAAAACAAAAAUGCAUCAGAGCCUUACCGGGCAUCUGAUGCAUUUUAUUUAUCUGACUGUCUUCUCAAAUUACGGGCGGUGGUACACCACCAACCUUAAUUUUCCAUUUUCAAUUUUCAACUUUCAAUUUCCCAUACGCUCGGGCGAUUUUAUUCUCGCAUUUAUAAAACUGUCUUCACGAACCGGGAACGGCGACUCGCCGUUAUU
#=GR hgutS8_s8_175002/1411-1892 CODON ........................................................................................................................................................................................................................................................................................................................................................................................................................................................................................................................................PTS..
#=GR hgutS8_s8_175002/1411-1892 SS_TT .............................................................................................................................................................................................................................................................................................................................................................................................................................................................................................................................................
BABA01021652.1/929-1200               GCUUAUUGAAUUUCUGCGAUCUCGGCGGAGCCGGUCCGGGAAUUACCGGGCAUAACAAAUGCCGCGGCCGGUGAGGCGCCCUCCCGUAGGAUGUGCGCCUCUGUUUUAUUCG....ACUGACCG...............CGAGUGAU................AUUGCC....UUUCG.....GACAGUGAAAUGAUGCCU.U.....GCUUCGUGAUAUUGCCUGCGGCAGUUUGAACCGGCAUUAGAUAUUCCCAAAGCCGGCGGGUUAUAUUCACGUUCGACAAGGAAAUUUCCUCCGGCGCAGCCCGAAUUUCCCUUU...........................................................................................................................................................................................................
#=GR BABA01021652.1/929-1200 CODON    ......STP....................................................................................................................................................................................................................................................................................................................................................................................................................................................................................................................................
#=GR BABA01021652.1/929-1200 SS_TT    ........................................................................<<<<<<<<<<<......>>>>>>>>>>>>........................................................................................................................................................................................................................................................................................................................................................................................................................................
BAAZ01025322.1/307-1                  UCAGCUGGAUAGAGUGUCUGACUACGAAUCAGAAGGUCGGGAGUUCGAGUCUCUUCCGGCGCGCCAAGAAAAACGCACUUGUGUAAACAAGUGCGUUUUUCAGUUAUAUUCGCC..UGUC.................GACGAGUGAU................AUUG......CCGUG.......CAGUGAUAUUCGGUCA.U.....ACCGAGUGAUAUUGCCUGCGGCAGUUUUAAAGCGAAUAUAAUAUCACCGAGAGCGAAAGCGAGCGAUAACACAUUUAUAUCACACCGAGUUAAACGAGGCAUAUCACCGAUAACUUUACAGACAUUCGGCUUUGUGAUAUAUUGUAUUUUGGG....................................................................................................................................................................
#=GR BAAZ01025322.1/307-1 CODON       ...............................................................STP...........................................................................................................................................................................................................................................................................................................................................................................................................................................................................
#=GR BAAZ01025322.1/307-1 SS_TT       .........................................................................<<<<<<<<<....>>>>>>>>>..............................................................................................................................................................................................................................................................................................................................................................................................................................................
BAAZ01000095.1/896-1385               AGACCAUGGCAAGCCGUCUGACGGAGGCGCUCGGCGACAGCGUGAUCUUCUACGACCUCCGCGAGGAGUAAAAAUGGGGCUGCCGGAGAGGCGCACUCCGAAAGGAAGUGCGCC..UCUGUUAUAUUCGCCUGAC..GGCGAGCGAU................AUUGUC....CUUUG.....GACAGUGAUAUUAUGCUU.C.....GCAUCGUGAUAUUGCCUGCGGCAGUUUGACCGGCGAAUAUAAUAUCACAAAAGCCAUGCGGCUUUUAUAUCACUUUCCGAAAAGGAAAAUAUCACACCGGGCAAAGCCCGGAAUAUCACUUUAGUCCAUUGUCCAUAGGCACAGCAUGAAGCCUCUCCUGACGGCAGCCCCAAAAUAAAAUCAAAUUUUCGCGUGCUCCAAUUCCAGGAGCGCGCGCUUUUUUUCCACGCCUCCGGCGUAGCCGGUCAGGCUGCCAUCCGCGCCGAUGACCCGGUGGCAGGGAAUGAGGAUCGAGAUCGGGUUGUGCCCGACCGCCC
#=GR BAAZ01000095.1/896-1385 CODON    ....................................................................STP.............................................................................................................................................................................................................................................................................................................................PTS......................................................................................................................................
#=GR BAAZ01000095.1/896-1385 SS_TT    .......................................................................................<<<<<<<<<<.........>>>>>>>>..>>.......................................................................................................................................................................................................................................................................................................................................................................................................................
BAAZ01000085.1/2875-2466              .................................................................CUGCCGAGAGGCGCACUCUGGAAGGAAGUGCGCCUCAGUUAUAUUCGC...CUGACA................GCGAGUGAA................AUUGUC....CUUCG.....GACAGUGAUAGGAUACUU.C.....GCAUCGUGAUAUUGCCUGCGGCAGUUUAACGGGCGAAUAUAAUAUCACAAAAACCGAGAGGCUUUUAUAUCACUUUCCGAAUAGGAAAAUAUCACUCCGGGCAAAGCCCGGAAUAUCACUUGCUCUUUCCGGGCGGCCUGACAUUUGACGUCGAUUGUACCUUUUCUUUCCGGUAAUUCUCUGCUAUAAUGAGGAAAACCGAUUUCAGGAGGCAAGCCUAUGCCGAUCUCUGCAGAAGCACCGUGGCUGAAUUAUUACGGUGCGAUUCCCCGCACGCUGAAUUAUCCGCGCCUGACCAUCUACCAGCUCGUCGCGCA
#=GR BAAZ01000085.1/2875-2466 CODON   ...........................................................................................................................................................................................................................................................................................................................................................................................................................................AUG...............................................................................................
#=GR BAAZ01000085.1/2875-2466 SS_TT   .............................................................................................................................................................................................................................................................................................................................................................................................................................................................................................................................................
BAAZ01000322.1/94-568                 AAGUGCGACGAGGGCCUUGACGAUUUCGACGAGAUCGAGGCGUAAAAUCUCAUAAAAAAGCGCUGCGGCCGUGAGGCGCACUCCGUAAGGAAGUGCGCCUCAAUUAUAUUCGCC..UGAC.................GGCGAGUGAU................AUUGUC....CUUUG.....GACAGUGAUAUUAUGCUU.C.....GCAUCGUGAUAUUGCCUGCGGCAGUUUAACAGGCGAAUAUAUAUCACAAAAGCCGAGCGGCUUUUAUAUCACGUUCCGAAAAGGAAAAUAUCACUCCGGGCAAAGCCCGGAAUAUCAUUUUCGUCCAUAGGUACAGCGAGCAUCGGAUCUUGUCACCAAAAUCCAGUAUCGAUCCGUUUUCGGAUCGCGCCAAAAGAAGUGGCUGUCUCAAAAUGCGAAUUGUAAGAGAAUAGUUCCCUUCAAAAGUUAGAUAAAUGCCGUGGAAAUCCAGUUUUAAUUGGAUUUCCACGGCAUUUAUUGUUGGGCUAAUUUUCAGA
#=GR BAAZ01000322.1/94-568 CODON      ..........................................STP................................................................................................................................................................................................................................................................................................................................................................................................................................................................................................
#=GR BAAZ01000322.1/94-568 SS_TT      .......................................................................<<<<<<<<<<<.........>>>>>>>>>>>.......................................................................................................................................................................................................................................................................................................................................................................................................................................
BAAZ01000187.1/6911-6437              UUCCUCCUUUGCAGAUGUUCUGCUGGUUAGACGCAGCAGCGCACCGGAAGUUCCCGCAAAAAAGGAGGCCGCACAAGAGGCGCACUCCGGAAGUGCGCCUCAGUUAUAUUCGCC..UGAC.................GGCGAGUGAU................AUUGUC....CUUCG.....GACAGUGAUAUUAUGCUU.C.....GCAUCGUGAUAUUGCCUGCGGCAGUUUCACCGGCGAAUAUAAUAUCACAAAAGCCGGGAGGCUUUUAUAUCACGUUCCGAAAAGGAAAAUAUCACUCCGGGCAAAGCCCGGAAUAUCAUUUUGUCCACAGAUACAGCGAGCAUCGGGUUUUGUCACCAAUAAUCCAGUAUCGAUCCGUUUUCGAAUCAUAUAAAAGAAGGCAGCACAAAUUCUGCACUGCCUUCCUCCUUAUGGAGCCCCUCCAUAAGCGGCCCCCUGUCGUAUUCAAGUUCUCCGUAAGAAUAUCUCCCCGCACUUGCGGCAGACGAUCUUCGUCU
#=GR BAAZ01000187.1/6911-6437 CODON   .............................................................................................................................................................................................................................................................................................................................................................................................................................................................................................................................................
#=GR BAAZ01000187.1/6911-6437 SS_TT   .......................................................................................................................................................................................................................................<<<<<<<<<<<..................>>>>>>>>>>...............................................................................................................................................................................................................................................................
BAAZ01023714.1/641-167                AUUCCUCCUCGUUAUCAUUUGCCUUCCUUACUGUAUCUAUAUUUUAUCAANAGAGGUGUCCGAUAAAACGGACUUUGGUAAUGACCGCAAGCGGUCAUUACAGUGAAAUUCGCCG....U................UGGCGAGUGAA................AUCUGA....CUUUG.....UCAGGUGAAAUCGUCCUGUC.....GGACGGUGAAAUUGCCCCAUUGGGCAGUGGUGGUCGUGAAGCCAGUCUGCAAAAUGAUAAACAAAAGUUCCCGAUUAAUUUGAUUCGCUAUGCGACUCAAUCUGUAGGAUACAAAACAAAAAUGCAUCAGAGCCUUACCGGGCAUCUGAUGCAUUUUGUUUAUCUGACUAUCUUCUCAAAUUACGGGCGGUGGUACACCGCCAACCUUAAUUUUCCAUUUUCAAUUUUCAACUUUCAAUUUCCCAUACGCUCGGGCGAUUUUAUUCUCACAUUUAUAAAACUGUCUUCACGAACUGGGAACGGCGACUCGCCGUUAU
#=GR BAAZ01023714.1/641-167 CODON     .........................................................................................................................................................................................................................................................................................................................................................................................................................................................................................................................................PTS.
#=GR BAAZ01023714.1/641-167 SS_TT     .........................................................................................................................................................................................................................................................................................................................................<<<<<<<<<<<<<....>>>>>>>>>>>>>>.....................................................................................................................................................................
BAAZ01023713.1/469-943                AUUCCUCCUCGUUUUCAUUUGCCUUCCUUACUGUAUCUAUAUUUCAUCAAGAGAGGUGUCCGAUAAAACGGACUUUGGUAAUGACCGCAAGCGGACAUUACAAUGUCAUUCGCCG....U................UGGCGAGUGAC................AUCUGA....CUUUG.....UCAGGUGAAAUCGUCCUGUC.....GGACGGUGAAAUUGCCCCAUUGCGCAGUGGUGGACGCGAAUACUGUCUGCAAAAUGAUAAACUAAAGUUCGCGAUUAAUUUGAUUCGGUAUGCGACUCGAUCUGUAUCGAUACAAACAUAAAUGCAUCAGAAGCUUACCGGGCAUCUGAUGCAUUAUGUUUAUCUGACUAUCUAUCAAUUCACGGGGCGGUGGUACACGCCAACCAUAAUUUUCCAUUUUCAAUUUUCAACUUUCAUUUCCCAGUCGCUCGGGCGAUUUAGUCUCAAAUUUUAAAACUGCUUCACGACUGGGAACGGCAAUCCUCGUAUUUUAAUGU
#=GR BAAZ01023713.1/469-943 CODON     .............................................................................................................................................................................................................................................................................................................................................................................................................................................................................................................................................
#=GR BAAZ01023713.1/469-943 SS_TT     .................................................................................................<<<<<<<<<<<<<<<<.........................>>>>>>>>>................>>>>>>....................................................................................................................................................................................................................................................................................................................................................................
BAAV01002358.1/674-199                AUUUACGAAGUAAAUUAUUUCACCGCGAGCAAGGCGAGCGAUUUCACUAAAGCUUAUAGUGGCUUUAUUCGGCACUGCGAUUAACUGCAAGUGCCUUUUUCAGUGAAAUUUGCCC.UUGU................GGGCAAGUGAA................AUACGC....CUGCG.....GCGUGUGAAAUGCGA.UAAC......UCGCGUGAAAUGUUCGCUGCGCGAACGCGGGCAAAUUUCAUUUCACAUUGCGACGAAGGAGCAAUAUUUCACGUUUGCCGCAAGGCAAACAUUUCACAUCCCGCAUCGGCGGGAUAUUUCACCGGUGCUUUGAUUAAGUAGUACAGAAGCACUUGCAAUGCAGGUGCUCAGUCUGUAGAAAAACCCUAAAGCUCAAGAGAGUUUUAGGGUUUUAAAGUUAAAAUAUAAUAAAAAAUUGAAAAGCAAGGAAAAUUUGGCAGAUGGCUGAAGUGCAUUCAAUCUUUUCCACCUGUGAACUGCAUAUUUUUUCAGGUUC
#=GR BAAV01002358.1/674-199 CODON     .............................................................................................................................................................................................................................................................................................................................................................................................................................................................................................................................................
#=GR BAAV01002358.1/674-199 SS_TT     ......................................................................<<<<<<<<<......>>>>>>>>>>..............................................................................................................................................................................................................................................................................................................................................................................................................................................
BAAY01000359.1/765-1237               UAUGGGCGCAGGCGGUCAGAUGCCGCAGCAGUAAUCGCAGUUUAAAUUUAAUCAAACAAAAAAGGCACUCUUGGAAGAACCUUCGUAAAGAAGGUUCUUCCAAUUAAAUUAAUCC.UUGC................GGAUUAGUGAA................AUAUUC....UUUCA.....GAAUAUGAAAUUGC..UU.A.......GCAAUGAAAUACGCCUACGGCGUGAUAAGGAUUAAUUUUAUUUCAUAUCGAGCAAAGCAAAGCAGAUUUUAUAUCGAAAUUACAAAUUGCUCUCAAUGAAACUUAUGAGACAGAGUAUUGGUUAACACUUUUCCAAAGAGCAAACCUACUUAACGCUGAUGCGGCAAAAAUGUUAUUAAAUUUGUGCGGAACGAUACGCAGACUGUUGAUUGCCUCUAUUAAUACCGCUAAAGACAAUAAAUAAGAUUCACAGACCGAACGAGUAAUUUCCCUUUCGGUCUGUUUUCUUUUUCGGAUUUGGCAGUACAAACCCUA
#=GR BAAY01000359.1/765-1237 CODON    ...............................STP...........................................................................................................................................................................................................................................................................................................................................................................................................................................................................................................
#=GR BAAY01000359.1/765-1237 SS_TT    ......................................................................<<<<<<<<<<<<<<.....>>>>>>>>>>>>>>......................................................................................................................................................................................................................................................................................................................................................................................................................................
BAAV01000249.1/835-1307               UAUGGGCGCAGGCGGUCAGAUGCCGCAGCAGUAAUCGCAGUUUAAAUUUAAUCAAACAAAAAAGGCACUCUUGGAAGAACCUUCGUAAAGAAGGUUCUUCCAUUUAAAUUAAUCC.UUGC................GGAUUAGUGAA................AUAUUC....UUUCA.....GAAUAUGAAAUUGC..UU.A.......GCAAUGAAAUACGCCUACGGCGUGAUAAGGAUUAAUUUUAUUUCAUAUCGAGCAAAGCGAGAUAUUUCAUAAUUUGGUUUAGCAAAUUAUUUUAUAUUGCACAGCAAUAUUUCAUUUUAUAUGUUCAACUGCUUAUGAGGCGAUAUUGUGAAAGAAAACAAACUUAUUGAUUUAUCAAUGGAUUUUUCCGUUACUGUUUUAAAAGCAGUCGACUCAAUAAAAGGGCAUUAUGCGCUCGUCAAUCAGAUAGAACGUUCUGCAACAAGUAUCGGUGCAAAUAUUCACGAAGCAAACUAUGCUCAAAGCAAAGCAGAU
#=GR BAAV01000249.1/835-1307 CODON    ...............................STP...........................................................................................................................................................................................................................................................................................................................................................................................................................................................................................................
#=GR BAAV01000249.1/835-1307 SS_TT    .......................................................................<<<<<<<<<<<<<.....>>>>>>>>>>>>>.......................................................................................................................................................................................................................................................................................................................................................................................................................................
hgutS8_s8_175014/2966-2492            GUUUAAGAACCAAACAUAGUAUGCGAGACGGUUACUUUCCUCCCUUUACAAAGUAAGUUGGGGGAGCCAGAAAACGACAGGUUUUUACCUGUCUUUUUUUUAGUGAAAUAAAUCC.UUAC................GGAUUUGUGAA................AUACG.....CUUUG......CGUGUGAAAUAUUCAUU.C.....UGAAUGUGAAAUGCCUACGGCGUAAGAUGAUUUAUUUCAUUUCACUUUCUGCGUUAGCAGAAAAUUUCACAAUGCGUUACGUAGUAUUUCACCGUUUGCACAGCAACCAAUUUCACGGAGCAGUUGAUGUGCGGAAACGAAAUUUCAACCAUGUCGAGCAUCUUUUUGAUUACGGCAGUGCCGUUCGUAAGGUUAUGUGUACAACCAAUACGGUUGAAAGCAUAAAUUCAAGUUUCAGAAAAGUUACAAAAAAGGGUGCUUUUCCAAAUGAAAUGCACUACUCAAAUUGCUCUAUUUACGCACAACCGAGCUUUACA
#=GR hgutS8_s8_175014/2966-2492 CODON .......................................................................................................................................................................................................................................................................................AUG...................................................................................................................................................................................................................................................
#=GR hgutS8_s8_175014/2966-2492 SS_TT .............................................................................................................................................................................................................................................................................................................................................................................................................................................................................................................................................
BAAZ01000840.1/547-70                 AGCGGUUAAGACACCGCCCUUUCACGGCGGUAACACGAGUUCGAUUCUCGUCCGGGUCACCAGAAAAAAGAGCCUUGUCAAAAAGACAAGGCUCUUUUUUCAACGAAAUAAAUCCCUU.C...............GGAAUUUGUGAA................AUUGCC....CUUCG.....GGCAGUGAAAUGUUGCUG.C.....GCAACGUGAAAUACCUGUGGUGUGUGAACCGCGCUGCAGCGCGUAGGGAUUUAUUUCAUUUCAAUUGAUGCGUAGCAUCAAAUUUCACAUUUCGCAGCGCGAAAUAUUUCACUUAAAAAUGUCGAAUCUUGUCAAAUAAAACACGCCGUCUGCGAACCGAAAGCGGUUCGCGGACGGCGCUUUAAAAUUUAUUUAUAAAUUACACAAAUAAUCAUUCAAAGUCGUGGGUGUAAAUUUCGCUGCCGUCGCCGUUCAAGUAGACGAGGCGGACGUGCACACCGGAGAGACCUACUUCGCUUUCGAGCGUAUCGGCGAUA
#=GR BAAZ01000840.1/547-70 CODON      ...........................................................STP.................................................................................................................................................................................................................................................................................................................................................................................AUG...........................................................................................
#=GR BAAZ01000840.1/547-70 SS_TT      .....................................................................<<<<<<<<<<.....>>>>>>>>>>...............................................................................................................................................................................................................................................................................................................................................................................................................................................
BAAZ01000059.1/7955-8430              AAUUGAAAAUGCACCCCCUAAGCGUCCGGGGGUGCAUUCUAUUAAAGUUAAGGCUAUUUACCAGGAAAAAGAGCACUUGCUGAUGCAAGUGCUCUUUUUCAGUAUAAUCU.ACCC.UUGC................GGGUGAGGGAA................AUACCG....CUCCG.....CGGUGUGAUAUACGCCUC.C.....GGCAUGUGAGAUCGCUGCGGCGGUGGGUGGAUUUUAUGGAAACUCCGGAUCAAUCAUCUGCAGUUGAUACCGGCUCUCUUUUCGUCAAUCCAUCGGUAUGAAUGACCUAAAAAGCGCAAUGUAUUCCCGUGCUUUUCACAUCUCGACUCGCAAUAAUCACUCGCCAUCCAUGCUUGCUGAUUGGAUCAGAACUUCCAUAGUAAAUACCGCCGGAGCGGCUGCCUCGCAGCGGCUCCGGCGGUUCUGUUUUCGUUCCGUUCAGGACGCCUGCUCAAACUGGCUGUUAUAGAGGUCGGCAUAGAAGCCGCCUGCGGCCA
#=GR BAAZ01000059.1/7955-8430 CODON   ..................................................................................................................................................................................................................................................................................................................................................................................................................................................................................PTS........................................................
#=GR BAAZ01000059.1/7955-8430 SS_TT   .............................................................................................................................................................................................................................................................................................................................................................................................................................................................................................................................................
BAAZ01000224.1/3217-2743              UCGCUAGAUUCAGGUUCUAGUGUCCACUCCGGACGUGCGGGUUCAAGUCCCGCCUCGCGCACCAGAAAAAACCGGUUGUCCAGUGGACAACCGGUUUUUUCAACGAAAUAAAUCC.UGUC................GGAUUUGUGAA................AUGCG.....CUUCG......CGCGUGAAAUAUGGCUU.C.....GCCAAGUGAAAUGCCUGCGGGCGUAAGUGGAUUUAUUUCAUAUCACUUGAUGCGCCAGCAUCAAAUUUCACGCAUCACAUCCGGAGGAUAUAUCACUUUCGGGCAGGACUUCCCUGGAUGCAAAAUAUACUAAAUAUUAUGUAUAAGGACGAUGAACCCAUAACGCAAAUUGGGAAUUCAUGCCUAAUACAUUUGACCGGAUGCUUUUUGAACGAAAUAAAUCCUGUCGGAUUUGUGCAUGCACUUCGCGCGAAAUGUGCCUGCGGGUGUGCGUAGAUUAUUAUUUGAUCCAAUAUAUAGUGAGGAGGACCCGCCAU
#=GR BAAZ01000224.1/3217-2743 CODON   .............................................................STP...........................................................................................................................................................................................................................................................................................................................................................................................................................................................................AU
#=GR BAAZ01000224.1/3217-2743 SS_TT   .......................................................................<<<<<<<<<.....>>>>>>>>>...............................................................................................................................................................................................................................................................................................................................................................................................................................................
BAAV01000831.1/276-1                  UCAGCUGGUUAGAGCGCUUGCUUCACACGCAAGAGGUCCACGGUUCGAGUCCGUGCGUGUCCACCAUGAAAAAAGCACUUGCAUUUGCAAGUGCUUUUUUCAACGAAAUAAAUCUCUUUC...............GGGAUUUGUGAA................AUGCC.....CUGCG......GGCGUGAAAUACGCCUG.C.....AGCGUGUGAAAUCGCUGCGGCGGUGAGGAUUUAUUUCAUUUCACUUGAUGCGAAGCAUCAAAUUUCACAAUUCACGCAGUGAAUUAUUUCACGUCGAGCACGGCGAGACAUUUCAC.........................................................................................................................................................................................................
#=GR BAAV01000831.1/276-1 CODON       ...............................................................STP...........................................................................................................................................................................................................................................................................................................................................................................................................................................................................
#=GR BAAV01000831.1/276-1 SS_TT       ..........................................................................<<<<<<<<....>>>>>>>>...............................................................................................................................................................................................................................................................................................................................................................................................................................................
BAAV01005774.1/822-347                CUCAGUCGGUAGAGCAUGCGGCUGUUAACCGCAGGGUCGUUGGUUCGAGUCCAACAGGGGGAGCCAGGAAAAAAGCACUUGCAUUUGCAAGUGCUUUUUUCAACGAAAUAAAUCCCUU.C...............GGGAUUUGUGAA................AUGCC.....CUGCG......GGCGUGAAAUACGCCUG.C.....GGCGCAUGAAAUCGCUGCGGCGGUGAGGGAUUUAUUUCAUUUCACUUGACGCGAAGCGUCAAAUAUCACAAUUUGCAGAGCAAAUUAUUUCACCGUGAGCGAAGCGAACGAUUUCACUUUUUAUUUGGAUAAAACGCUUUGAAUAUUGGGCGCGGAGCGUGUCAAGGUUCGGAGCACCGCGCUGCCUGCGGCAGAUGAAGCGGUGCUCUGAGCAGGAAGAAACAACGAGCAUUGCGACGCGCUCCUCGUCCUCGGUGGCUCCAUAUCACUCGUUUCCGCCUUUGGCGAAAACUCAUUCAUUACGCACCUCGUCCUCU
#=GR BAAV01005774.1/822-347 CODON     ...............................................................STP...........................................................................................................................................................................................................................................................................................................................................................................................................................................................................
#=GR BAAV01005774.1/822-347 SS_TT     ..........................................................................<<<<<<<<....>>>>>>>>...............................................................................................................................................................................................................................................................................................................................................................................................................................................
BAAZ01000130.1/2580-2104              UUCUUUCACAUUUUGCGCCAGCAAAAAAAUAUCACGAAAACUCUUUAGCGGCUAUGCGUCCGUUGCUUCUGCGUGCACUUGCUUUCGCAAGUGCUUUUUUCAACGAAAUCCACCC.UUUC................GGGUGGGUGAA................AUACUG....CUUCG.....CGGUGUGAUAUACGCCUG.C.....GGUGUGUGAAAUCGCUGCGGCGGUGGGUGGAUUUCAUAUCACUUUCUGCGAAGCAGAAAAUAUCACAAACGCGCGAGCGUUUCUUUCACAUUUUGCGCCAGCAAAAAAAUAUCACGAAAACUCUUUAGCGGCUAUGCGUCCGUUGCUUCUGCGUGCACUUGCUUUCACAAGUGCUUUUUUCAACGAAAUCCACCCUUUCGGGUGGGUGAAAUACCGCUUCGCGGUGUGAUAUACGCCUGCGGCGUGUGAAAUCGCUGCAGCGGUGGCUGGAUUUCAUAUCACUUUCUGCGAAGCAGAAAAUAUCACAAACGCGAGAG
#=GR BAAZ01000130.1/2580-2104 CODON   .............................................................................................................................................................................................................................................................................................................................................................................................................................................................................................................................................
#=GR BAAZ01000130.1/2580-2104 SS_TT   ..........................................................................<<<<<<<<....>>>>>>>>............................................................................................................................................................................................................................................................................<<<<<<<......>>>>>>>...............................................................................................................................................
BAAZ01000130.1/2340-1864              UUCUUUCACAUUUUGCGCCAGCAAAAAAAUAUCACGAAAACUCUUUAGCGGCUAUGCGUCCGUUGCUUCUGCGUGCACUUGCUUUCACAAGUGCUUUUUUCAACGAAAUCCACCC.UUUC................GGGUGGGUGAA................AUACCG....CUUCG.....CGGUGUGAUAUACGCCUG.C.....GGCGUGUGAAAUCGCUGCAGCGGUGGCUGGAUUUCAUAUCACUUUCUGCGAAGCAGAAAAUAUCACAAACGCGAGAGCGUUUCUUUCAUAGUUUGCGCCAGCAAAAUAUUUCACAAAGGCUAUUCGCGUGCCCCAUCUAUAACAGCCUAUUAACAUAAAUCCGCCCAAAUCCUGCCAGUGAUGACCGGCAGGAUUUUUCUUUCUGGUUUGAUUCGUGAAUAGGAAUUGCGAAAAUGGUCGUACUUCGCUAUAAUAGAAAAGAGCGCAUGCUUAAGCACGGGCGUCCUCCAGCACGCUCCAUGCGCUUUCCGCAAGAA
#=GR BAAZ01000130.1/2340-1864 CODON   ..............................................................................................................................................................................................................................................................................................................................................................................................................................................................................................PTS............................................
#=GR BAAZ01000130.1/2340-1864 SS_TT   ..........................................................................<<<<<<<......>>>>>>>...............................................................................................................................................................................................................................................................................................................................................................................................................................................
BABA01009772.1/349-1                  UUCUUUCACAUUUUGCGCCAGCAAAAAAAUAUCACGAAAACUCUUUAGCGGCUAUGCGUCCGUUGCUUCUGCGUGCACUUGCUUUCGCAAGUGCUUUUUUCAACGAAAUCCACCC.UUUC................GGGUGGGUGAA................AUACCG....CUUCG.....CGGUGUGAUAUACGCCUG.C.....GGUGUGUGAAAUCGCUGCGGCGGUGGGUGGAUUUCAUAUCACUUUCUGCGAAGCAGAAAAUAUCACAAACGCGCGAGCGUUUCUUUCACAUUUUGCGCCAGCAAAAAAAUAUCACGAAAACUCUUUAGCGGCUAUGCGUCCGUUGCUUCUGCGUGCACUUGCGUUCGCAAGUGCUUUUUCAACGAAAUC................................................................................................................................
#=GR BABA01009772.1/349-1 CODON       ...............................................................................................................................................................................................................................................................................................................................PTS........................................................................GUA................................................................................................................................
#=GR BABA01009772.1/349-1 SS_TT       ..........................................................................<<<<<<<<....>>>>>>>>...............................................................................................................................................................................................................................................................................................................................................................................................................................................
BAAZ01000130.1/2820-2344              UUCUUUCACAUUUUGCGCCAGCAAAAAAAUAUCACGAAAACUCUUUAGCGGCUAUGCGUCCGUUGCUUCUGCGUGCACUUGCUUUCGCAAGUGCUUUUUUCAACGAAAUCCACCC.UUUC................GGGUGGGUGAA................AUACCG....CUUCG.....CGGUGUGAUAUACGCCUG.C.....GGCGUGUGAAAUUGCUGCGGCGGUGGGGGGAUUUCAUAUCACUUUCUGCGAAGCAGAAAAUAUCACAAACGCGCGAGCGUUUCUUUCACAUUUUGCGCCAGCAAAAAAAUAUCACGAAAACUCUUUAGCGGCUAUGCGUCCGUUGCUUCUGCGUGCACUUGCUUUCGCAAGUGCUUUUUUCAACGAAAUCCACCCUUUCGGGUGGGUGAAAUACUGCUUCGCGGUGUGAUAUACGCCUGCGGUGUGUGAAAUCGCUGCGGCGGUGGGUGGAUUUCAUAUCACUUUCUGCGAAGCAGAAAAUAUCACAAACGCGCGAG
#=GR BAAZ01000130.1/2820-2344 CODON   .............................................................................................................................................................................................................................................................................................................................................................................................................................................................................................................................................
#=GR BAAZ01000130.1/2820-2344 SS_TT   ..........................................................................<<<<<<<<....>>>>>>>>............................................................................................................................................................................................................................................................................<<<<<<<<....>>>>>>>>...............................................................................................................................................
BABA01009772.1/589-113                UUCUUUCACAUUUUGCGCCAGCAAAAAAAUAUCACGAAAACUCUUUAGCGGCUAUGCGUCCGUUGCUUCUGCGUGCACUUGCUUUCGCAAGUGCUUUUUUCAACGAAAUCCACCC.UUUC................GGGUGGGUGAA................AUACCG....CUUCG.....CGGUGUGAUAUACGCCUG.C.....GGCGUGUGAAAUUGCUGCGGCGGUGGGGGGAUUUCAUAUCACUUUCUGCGAAGCAGAAAAUAUCACAAACGCGCGAGCGUUUCUUUCACAUUUUGCGCCAGCAAAAAAAUAUCACGAAAACUCUUUAGCGGCUAUGCGUCCGUUGCUUCUGCGUGCACUUGCUUUCGCAAGUGCUUUUUUCAACGAAAUCCACCCUUUCGGGUGGGUGAAAUACCGCUUCGCGGUGUGAUAUACGCCUGCGGUGUGUGAAAUCGCUGCGGCGGUGGGUGGAUUUCAUAUCACUUUCUGCGAAGCAGAAAAUAUCACAAACGCGCGAG
#=GR BABA01009772.1/589-113 CODON     .............................................................................................................................................................................................................................................................................................................................................................................................................................................................................................................................................
#=GR BABA01009772.1/589-113 SS_TT     ..........................................................................<<<<<<<<....>>>>>>>>............................................................................................................................................................................................................................................................................<<<<<<<<....>>>>>>>>...............................................................................................................................................
BAAZ01000130.1/3060-2584              CCAAAGGGGGCAGACUGUAAAUCUGUUAGCAGUGCUUUCGGUGGUUCGAAUCCACCUUCCCCCACCAGAAAAAAGCACUUGCGUAAGCAAGUGCUUUUUUCAACGAAAUCCACCC.UUUC................GGGUGGGUGAA................AUACCG....CUUCG.....CGGUGCGAUAUACGCCUG.C.....GGCGUGUGAAAUUGCUGCGGCGGUGGGUGGAUUUCAUAUCACUUUCUGCGAAGCAGAAAAUAUCACAAACGCGCGAGCGUUUCUUUCACAUUUUGCGCCAGCAAAAAAAUAUCACGAAAACUCUUUAGCGGCUAUGCGUCCGUUGCUUCUGCGUGCACUUGCUUUCGCAAGUGCUUUUUUCAACGAAAUCCACCCUUUCGGGUGGGUGAAAUACCGCUUCGCGGUGUGAUAUACGCCUGCGGCGUGUGAAAUUGCUGCGGCGGUGGGGGGAUUUCAUAUCACUUUCUGCGAAGCAGAAAAUAUCACAAACGCGCGAG
#=GR BAAZ01000130.1/3060-2584 CODON   ................................................................STP..........................................................................................................................................................................................................................................................................................................................................................................................................................................................................
#=GR BAAZ01000130.1/3060-2584 SS_TT   ..........................................................................<<<<<<<<....>>>>>>>>............................................................................................................................................................................................................................................................................<<<<<<<<....>>>>>>>>...............................................................................................................................................
BAAX01002128.1/951-1427               CAGACGCGCACGUUUGAGGGGCGUGUGGUAAUCCCGUAUGGGUUCAAGUCCCAUCGCUCGCACCAGAAAAGGACAGAUUUCUAACGAAAUCUGUCCUUUUCAACUAAAUCCACCC.UUGC................GGGUGGGUGAA................ACAUUG....CUUCG.....CAAUAUGAAAUACGCUUU.C.....AGCGUAUGAAACCGCUGCGGCGAUGGGUGGAUUUAAUUUCAUUUUCUGCGUAGCCGAAAAUUUCAUCAAAACCGUAGGUUUUGAUUUCAUCGUGAGCAACGCGAACGAUUUCAUUAAAAAUUCCGAGAGUUCAACUCUAUCCACAAAAAACAUAAAAACAUCUUUUCUGUACCCCACAGACAAAAACGACAAAUCUCUUUUGGGAUUUGUCGUUUUUAUUUUUGUGAGUUUAUGCGUCAUCCGCCGAGAGUAAUAAUCGAGGUGCAAGCAAAAGACCGCAGAGAGCGUAUUUGCUUUCUGCGGUCUUUUUGAUUUUU
#=GR BAAX01002128.1/951-1427 CODON    ..............................................................STP............................................................................................................................................................................................................................................................................................................................................................................................................................................................................
#=GR BAAX01002128.1/951-1427 SS_TT    ......................................................................<<<<<<<<<<<....>>>>>>>>>>>.............................................................................................................................................................................................................................................................................................................................................................................................................................................
BAAV01000542.1/2006-1530              UCAAUUGGAUAGAGCGUCAGAUUCGGAUUCGGAGGGCGGCUGUUCGAAUCCAGUCAGCCGCGCCAGAAAAGGACAGAUUUCGUUAGAAAUCUGUCCUUUUCAACUAAAUCCACCC.UUGC................GGGUGGGUGAA................AUAUUG....CUUCG.....CAAUAUGAAAUACGCUUU.C.....AGCGUAUGAAAUCGCUGCGGCGAUGGGUGGAUUUAAUUUCAUUUUCUGCGUAGCCGAAAAUUUCAUCAAAACCGUAGGUUUUGAUUUCAUCGUGAGCAACGCGAACGAUUUCAUUAAAAAUUCCGAGAGUUCAACUCUAUCCACAAAAAACAUAAAAACAUCUUUUCUGUACCCCACAGCCAAAGCGGUAAAUCUCUGAUGAGAUUUACCGUUUUUAUUUGCUUUAUAUACUUGAUUUUACCUCGGCUUUGUAUUGUUCGGCUCUUUUUCGGAUAAACGGUACCGCGGCGCGGUAAAACGCAUAAUAUGUAAAAGAC
#=GR BAAV01000542.1/2006-1530 CODON   ..............................................................STP............................................................................................................................................................................................................................................................................................................................................................................................................................................................................
#=GR BAAV01000542.1/2006-1530 SS_TT   ......................................................................<<<<<<<<<<<....>>>>>>>>>>>.............................................................................................................................................................................................................................................................................................................................................................................................................................................
BAAY01000031.1/2765-2289              CAGCCGGAUAGAGUGUUUGGCUACGAACCAAAAGGUCGCGGGUUCGAAUCCCUCCCGGCGCGCCAGAAAAGGACAGAUUUCGUUAGAAAUCUGUCCUUUUCAACUAAAUCCACCC.UUGC................GGGUGGGUGAA................AUAUUG....CUUCG.....CAAUAUGAAAUACGCUUU.C.....AGCGUAUGAAAUCGCUGCGGCGAUGGGUGGAUUUAAUUUCAUUUUCUGCGUAGCCGAAAAUUUCAUCAAAACCGUAGGUUUUGAUUUCAUCGUGAGCAACGCGAACGAUUUCAUUAAAAAUUCCGAGAGUUCAACUCUAUCCACAAAAAACAUAAAAACAUCUUUUCUGUACCCCACAGACAAAAAUCGACAAGUCUCGUAAGAGAUUUGUCGAUUUUUAUUUUGUGUCGGCUCUACGGUCAGUUUCAUAUGACGGCUCAAAAUCACCGAUUUCGGUUUAUCGGUAUUCGAAAUUGUUAUUUCCGACAAAUUUGAAG
#=GR BAAY01000031.1/2765-2289 CODON   ..............................................................STP............................................................................................................................................................................................................................................................................................................................................................................................................................................................................
#=GR BAAY01000031.1/2765-2289 SS_TT   ......................................................................<<<<<<<<<<<....>>>>>>>>>>>.............................................................................................................................................................................................................................................................................................................................................................................................................................................
BAAV01000007.1/9865-9389              GUCGCUCGAGAGUUCAACUCUCUCCUGUAAAAACGGAAAAACAUCUUUUUCGUACCCAACAGACAGAAAAGGACAGAUUUCGUUAGAAAUCUGUCCUUUUCAACUAAAUCCACCC.UUGC................GGGUGGGUGAA................AUAUUG....CUUCG.....CAAUAUGAAAUACGCUUU.C.....AGCGUAUGAAAUCGCUGCGGCGAUGGGUGGAUUUAAUUUCAUUUUCUGCGUAGCCGAAAAUUUCAUCAAAACCGUAGGUUUUGAUUUCAUCGUGAGCAACGCGAACGAUUUCAUUAAAAAUUCCGAGAGUUCAACUCUAUCCACAAAAAACAUAAAAACAUCUUUUCUGUACCCCACAGACAACAAAGGUAUCGGGUUUUUCCCGGUACCUUUUUUCUGUAUAUUGAAAAGGCAGAGAGGCCCAAACUCUUCGCCUGCCUUUUGCGGGGCAUUUUCGUUAUUCACAGGAUUGCGGGGCGAUUUUUUUGAUAUACGGA
#=GR BAAV01000007.1/9865-9389 CODON   .............................................................................................................................................................................................................................................................................................................................................................................................................................................................................................................................................
#=GR BAAV01000007.1/9865-9389 SS_TT   ......................................................................<<<<<<<<<<<....>>>>>>>>>>>.............................................................................................................................................................................................................................................................................................................................................................................................................................................
BAAY01000734.1/1313-1789              AAAAUGCCUCUCAGGGUCUUCUCCUAAGCGGAAGGUCGGGGGUUCAAAUCCCUUUUGGCGCGCCAGAAAAGGACAGAUUUCUAACGAAAUCUGUCCUUUUCAACUAAAUCCACCC.UUGC................GGGUGGGUGAA................ACAUUG....CUUCG.....CAAUAUGAAAUACGCUUU.C.....AGCGUAUGAAAUCGCUGCGGCGAUGGGUGGAUUUAAUUUCAUUUUCUGCGUAGCCGAAAAUUUCAUCAAAACCGUAGGUUUUGAUUUCAUCGUGAGCAACGCGAACGAUUUCAUUAAAAAUUCCGAGAGUUCAACUCUAUCCACAAAAAACAUAAAAACAUCUUUUCUGUACCCCACAGCCACAAGCAAUACCGAAAGCCUUUGUUUUCAAGGGCUUUCGGUUUUUUAUUUUUGUCAAAAACGAGAAAAACAAAAAUCCACAGUUUUUAUUGGCUUUUUUCCGUCUGCUAAUGGAAUUUAUGACUGAUGUCGUCCGC
#=GR BAAY01000734.1/1313-1789 CODON   .............................................................................................................................................................................................................................................................................................................................................................................................................................................................................................................................................
#=GR BAAY01000734.1/1313-1789 SS_TT   ......................................................................<<<<<<<<<<<....>>>>>>>>>>>.............................................................................................................................................................................................................................................................................................................................................................................................................................................
BAAY01000985.1/3157-3633              CAGCUGGAUAGAGCGUCCGCCUCCUAAGCGGAAGGUCGGGGGUUCAAAUCCCUUUUGGCGCGCCAGAAAAGGACAGAUUUCGUUAGAAAUCUGUCCUUUUCAACUAAAUCCACCC.UUGC................GGGUGGGUGAA................ACAUUG....CUUCG.....CAAUAUGAAAUACGCUUU.C.....AGCGUAUGAAAUCGCUGCGGCGAUGGGUGGAUUUAAUUUCAUUUUCUGCGUAGCCGAAAAUUUCAUCAAAACCGUAGGUUUUGAUUUCAUCGUGAGCAACGCGAACGAUUUCAUUAAAAAUUCCGAGAGUUCAACUCUAUCCACAAAAAACAUAAAAACAUCUUUUCUGUACCCCACAGACACAAGCAAUACCGAAAGCCUUUGUUUUCAAGGGUUUUCGGUUUUUUAUUUUUGUCAAAAACGAGAAAAACGAAAAAGCCGCAGUUUUUAUUGGCUAUUUUUCCGUCUGCUAACGGAAUUUAUGACUGAUGUCGUCC
#=GR BAAY01000985.1/3157-3633 CODON   ..............................................................STP............................................................................................................................................................................................................................................................................................................................................................................................................................................................................
#=GR BAAY01000985.1/3157-3633 SS_TT   ......................................................................<<<<<<<<<<<....>>>>>>>>>>>.............................................................................................................................................................................................................................................................................................................................................................................................................................................
BAAY01000139.1/5433-4957              CAGACGCGCACGUUUGAGGGGCGUGUGGUAAUCCCGUAUGGGUUCAAGUCCCAUCGCUCGCACCAGAAAAGGACAGAUUUCGUUAGAAAUCUGUCCUUUUCAACUAAAUCCACCC.UUGC................GGGUGGGUGAA................ACAUUG....CUUCG.....CAAUAUGAAAUACGCUUU.C.....AGCGUAUGAAAUCGCUGCGGCGAUGGGUGGAUUUAAUUUCAUUUUCUGCGUAGCCGAAAAUUUCAUCAAAACCGUAGGUUUUGAUUUCAUCGUGAGCAACGCGAACGAUUUCAUUAAAAAUUCCGAGAGUUCAACUCUAUCCACAAAAAACAUAAAAACAUCUUUUCUGUACCCCACAGACAAAAACGACAAAUCUCUUUUGGGAUUUGUCGUUUUUAUUUUUGUGAGUUUAUGCGACAUCCGCCGAGAGUAAUAAUCGAGGCGCAAGCAAAAAACCGCAGAGAGCGCAUUUGCUUUCUGCGGUCUUUUUGAUUUUU
#=GR BAAY01000139.1/5433-4957 CODON   ..............................................................STP............................................................................................................................................................................................................................................................................................................................................................................................................................................................................
#=GR BAAY01000139.1/5433-4957 SS_TT   ......................................................................<<<<<<<<<<<....>>>>>>>>>>>.............................................................................................................................................................................................................................................................................................................................................................................................................................................
BAAV01000478.1/3880-3404              CAGACGCGCACGUUUGAGGGGCGUGUGGUAAUCCCGUAUGGGUUCAAGUCCCAUCGCUCGCACCAGAAAAGGACAGAUUUCUAACGAAAUCUGUCCUUUUCAACUAAAUCCACCC.UUGC................GGGUGGGUGAA................ACAUUG....CUUCG.....CAAUAUGAAAUACGCUUU.C.....AGCGUAUGAAAUCACUGCGGCGAUGGGUGGAUUUAAUUUCAUUUUCUGCGUAGCCGAAAAUUUCAUCAAAACCGUAGGUUUUGAUUUCAUCGUGAGCAACGCGAACGAUUUCAUUAAAAAUUCCGAGAGUUCAACUCUAUCCACAAAAAACAUAAAAACAUCUUUUCUGUACCCCACAGACAAAAACGACAAAUCUCUUUUGGGAUUUGUCGUUUUUAUUUUUGUGAGUUUAUGCGACAUCCGCCUAGAGUAAUAAUCGAGGCGCAAGCAAAAGACCGCAGAGAGCGUAUUUGCUUUCUGCGGUCUUUUUGAUUUUU
#=GR BAAV01000478.1/3880-3404 CODON   ..............................................................STP............................................................................................................................................................................................................................................................................................................................................................................................................................................................................
#=GR BAAV01000478.1/3880-3404 SS_TT   ......................................................................<<<<<<<<<<<....>>>>>>>>>>>.............................................................................................................................................................................................................................................................................................................................................................................................................................................
BAAU01007736.1/851-378                AUUUUUCUUUGUGCGGAAGAUGGAGUCGAAGUUUAUCCCCGUCAGGGGAAAUCCAUCUUCCCCCACCAGAAAAACCGUCUUGCCUUGCAAGGCGGUUUUUCAAUGAAAUCCGUCC..UGC................GGACGGGUGAA................AUCCUG....CCGUG.....CAGGAUGCAAUACGC.GC.C......GCGUGUGAAAUCGCUGCGGCGAUGGGUGGACGGAUUUCCUUUCACCCGAGCGAAGCAAGGAUUUCAUCUGCCAGCGACAGCCGGAGAUUUCACCGUGCGCAUGCACGAUCUCAUCAAAGGAGUUCACGCCAUGGCUGAAAACAAGCUCACCGACCUGUCCAUGGAUUUUGCCGUACAGACGCUGCAGCUCUGCGAAACCAUACACAGCCACAGCGCCCUCGUGAAUCAACUCGAACGCUCGUCCACCUCCAUCGGGGCCAACAUUCGUGAGGCGAGUUAUGCGCACGGAAAGGCAGACUUCAUCGCCAAGCUCCAG
#=GR BAAU01007736.1/851-378 CODON     .....................................................................................................................................................................................................................................................................................................................AUG.....................................................................................................................................................................................................................
#=GR BAAU01007736.1/851-378 SS_TT     ..........................................................................<<<<<<<<.....>>>>>>>>..............................................................................................................................................................................................................................................................................................................................................................................................................................................
BAAV01002358.1/907-413                GUCAAAUGGGGCAGACUGUAAAUCUGUUGUUUCGGCUUCGGUGGUUCGAAUCCACCCUCUCCCACCAGAAAAAGGCACUUGCGAUUGCAAGUGCCUUUUUCAGUGAAAUUCGUUCCUA.C...............GGAACGAGUGAAAUAUCUUCGAUGUGAAAUAUUUG...CCUCG....CAAAUGUGAGAUAUGCCUG.C.....GGCAUAUGAAG.GAACGAAUUUUAUUUCACUUGAUGCGCAGCAUCAAAUUUCACAAUUUACGAAGUAAAUUAUUUCACCGCGAGCAAGGCGAGCGAUUUCACUAAAGCUUAUAGUGGCUUUAUUCGGCACUGCGAUUAACUGCAAGUGCCUUUUUCAGUGAAAUUUGCCCUUGUGGGCAAGUGAAAUACGCCUGCGGCGUGUGAAAUGCGAUAACUCGCGUGAAAUGUUCGCUGCGCGAACGCGGGCAAAUUUCAUUUCACAUUGCGACGAAGGAGCAAUAUUUCACGUUUGCCGCAAGGCAAACAUUUCACAUCCC
#=GR BAAV01002358.1/907-413 CODON     ................................................................STP..........................................................................................................................................................................................................................................................................................................................................................................................................................................................................
#=GR BAAV01002358.1/907-413 SS_TT     .........................................................................<<<<<<<<<....>>>>>>>>>..............................................................................................................................................................................................................................................<<<<<<<<<......>>>>>>>>>>.......................................................................................................................................................................
BAAU01005691.1/1034-561               GGCUACGCCCGUAGAAAGCUGUGGGGAGCCCUUUUCGGACGCGGUUUCGAUUACCGCCAUCUCCACCAGAAAAAGCACUUGCUGUUGCAAGUGCUUUUUUCAAUGAAAUUCGUUUCUC.U...............GGAACGAGUGAA................AUAU......CUUAG.......AUGUGAAAUAUGCCUG.C.....GGCAUAUGAAAACAGGUCAAUAGCCGAUUUUCUAGACAGGCUGUAACCAAUGCAAGCCGGGAAAGUUCUUUACUACUCUCCCGGCUUGAUUUUUAUUUUUGCAGUCAUAUUCUGACUGCUUCAACCUCGUUUCCGUGUUCCGUUAUUAUAUCUAUAAGGUCGGUUGUUUUCAGCCACACCGUUGCGGUGUUGUCAUUCGGGUGGACUCCGAUGAGUCCGCCGUUUACGAGUUCCUCGUCAAGAAAAAAUUUCACUUUUUUCUCGCUGUCGUUGAGUAUACCGAGCGGCGUCACUGCGCCCGGUAUCAGACCGAGCAG
#=GR BAAU01005691.1/1034-561 CODON    ........................................................................................................................................................................................................................................................................................................................PTS..................................................................................................................................................................................................................
#=GR BAAU01005691.1/1034-561 SS_TT    ..........................................................................<<<<<<<<....>>>>>>>>...............................................................................................................................................................................................................................................................................................................................................................................................................................................
BAAV01001911.1/1405-1625              GAUUCCGAAGCUUUGAUUCUGCCAUACGGAUAUCACCUCUCAGUUCAGAAUACUACAAAAAUUCUAAAUUAUCAAGUGAAAUAUCGCAUUGCGCUCUUUUAAGUGAAAUAUCUCGCUG.C...............GCUCGAUGUGAA................AUAAUUUGCGCGA.G.CGCAAAUUGUGAAAUAUUGCUCCUGCGUCGCAAUGUGAAAUAAAAUUUGCCCUCGUUUGCGCAGCAAACAUUUCAC..............................................................................................................................................................................................................................................................................
#=GR BAAV01001911.1/1405-1625 CODON   .............................................................................................................................................................................................................................................................................................................................................................................................................................................................................................................................................
#=GR BAAV01001911.1/1405-1625 SS_TT   .............................................................................................................................................................................................................................................................................................................................................................................................................................................................................................................................................
BAAV01002358.1/1161-1418              GCAGGGCGGUGCUUUUGUAUAUCUAUGACGCGAUGAGCCGUCCGCCGCGUCGGAUAUCGCGCGGAUAUUACAUUGCUUCUGUACUACUUAAUCAAAGCACAAGUGAAAUAUCCCGCCGAU...............GCGGGAUGUGAA...............AAUGUUUGC..CUUNGC..GCAAACGUGAAAUAUUGCUCCUUCGUCGCAAUGUGAAAUGAAAUUUGCCCGCGUUCGCGCAGCGAACAUUUCACGCGAGUUAUCGCAUUUCACACGGCGCAAGGCGUAUUU.........................................................................................................................................................................................................................................
#=GR BAAV01002358.1/1161-1418 CODON   ..........................................................................................................................................................................................................................AUG....................................................................STP.........................................................................................................................................................................................................................................
#=GR BAAV01002358.1/1161-1418 SS_TT   .............................................................................................................................................................................................................................................................................................................................................................................................................................................................................................................................................
hgutS7_s7_168049/2-469                AACGGUUAGUUCAAAAAAAUAAGAUAAUCAUGAAAAAGACAAGUCAAAUUGACUUGUCUUUUUCAGUUAAAUCCGACCGUGUCGGGUGAAACCCCUACGAGGUUGAAAUCUCAC..UG.C.................GUGAGGUGAA................AUCU......CUACG.......AGAUGAAAUCUGC.UA.C......GCAGGUGAAAAGGAAAAGCACUUCCGAAAAUUCGGAAGUGCUUUUGAUUUUUGUUUCGUGACACAAGGUCAAGUGCGAUUAAAGCGAGAAUCCUUCACAAGUAUAAACAGUUCCGACUUUCAAGUUAUACUCACUCGUAAGAUUGGUGUUAAGACCGGGGCACGCUUUAACGGUAAGAGUAUUUCCUGAUACUGUAAACGUAAUAGUCUUUCCGACAUUACCCAUAUUACCGCCUUGUGCUGUUACCGUCACGGUAAGUUCGUUUCCUGAAAGCACACCGUUUGCAAAUUCCACAUAGAAUCCUGUAUAGCCAACU
#=GR hgutS7_s7_168049/2-469 CODON     ...............................................................................................................................................................................................................................................................................................PTS...........................................................................................................................................................................................................................................
#=GR hgutS7_s7_168049/2-469 SS_TT     .............................................................................................................................................................................................................................................................................................................................................................................................................................................................................................................................................
#=GC SS_cons                          .....................................................................................................,,,,,,<<<<<<<<<__._...............>>>>>>>>>,,,................<<<<<<<<<<_____.>>>>>>>>>>,,,<<<<<<<___......>>>>>>>::::..................................................................................................................................................................................................................................................................................................................
#=GC ACTUAL_MOTIF                     ....................................................................................................<...........................................................................................................................>............................................................................................................................................................................................................................................................................................................
#=GC HYPHENATION                      ****************************************************************************************************.............................................................................................................................************************************************************************************************************************************************************************************************************************************************************************************************************
#=GC R2R_LABEL                        ----------------------------------------------------------------------------------------------------...............................................1..............2.........................................................-----------------------------------------------------------------------------------------------------------------------------------------------------------------------------------------------------------------------------------------------------------------------------------------------------------------
#=GF DUPLICATES BAAZ01000130.1/3060-2584=BABA01009772.1/829-353 BAAV01000007.1/9865-9389=BAAX01002721.1/339-815=BAAY01000011.1/11551-12027 BAAZ01000095.1/896-1385=BAAZ01000132.1/11370-11859
#=GF R2R var_backbone_range 1 2
#=GF SORT_STATS 39 125 0
#=GC cons                             nnnnnnnRnnnnnnnnnnnnnnnnnnnnnnnnnnnnnnnnnnnnnnnnnnnnnnnnnnnnnnnnnnnnnnRnnnnnnnnnnnnnnnnnRRRYRnnYYYYYCARYnAAAUnnRYCn-UnnY----------------nGRYnRGUGAA----------------AUnnnn----CUYYG-----nnnnRUGAnAUnnnnYUn-Y-----RnnnnRUGAAAUnRnYnnnRnnnnnnnnRnnnnnnRnnnnnnYYYnnnnnnnnnnRnnnRnnnnnnnnnnnnnnnnnnnnnnnnnnnnnnnnnnnnnnnnnnnnnnnnnnnnnnnnnnnnnnnnnnnnnnnnnnnnnnnnnnnnnnnnnnnnnnnnnnnnnnnnnnnnnnnnnnnnnnnnnnnnnnnnnnnnnnnnnnnnnnnnnnnnnnnnnnnnnnnnnnnnnnnnnnnnnnnnnnnnnnnnnnnnnnnnnnnnnnnnnnnnnnnnnnnnnnnnnnnnnnnnnnnnnnnnnnnnnnnnnnnnnnnnnnnnnnnnn
#=GC conss                            222222232222222222222222222222222222222222222222222222222222222221111131111111111111111133333112323333321332212323303243000000000000000033331322223000000000000000012113300002332200000331111121121112331020000032111111132313131113111111113111111311111133311222222223222322222222222222222222222222222222222222222222222222222233333333333333333333333333333333333333333333333333333333333333333333333333333333333333333333333333333333333333333333333333333333333333333333333333333333333333333333333333333333333333333333333333333333333
#=GC col_entropy_0                    222222112222122222222222222222222222221222121222222212222222122211111111111111111111111111111111111110110000011110101111000000000000000011111100000000000000000000000111200000011000000211100001001111101010000011111000000011111111111111111111111111111111111222211221122121111121112222122221221112211122222222221111122222221212211122222222222222222222221222222222222222222222222222222222222222222222222222222222222222222222222222222222222222222222222222222222222222222222222222222222222222222222222222222222222222222222222222222
#=GC col_entropy_1                    .............................................................................................................................................................................................................................................................................................................................................................................................................................................................................................................................................
#=GC col_entropy_2                    000111981111911111101101011111110111119011909011100190100110800099697768787889878898988435452783502308429594567337681893664422222222222850535424227222222222224445503778054224923322245077781020027826457804333356488800092694457782739486757794789657886562769100099007800909888708890000601018009790199612011201219899801020109192199810212222111121200212119212201202210211222020122021322202212112222232233221121221322232122200222212103312012222222322223221222102322222221212332222322222232221212221122223323222212212222212122232222
#=GC col_entropy_3                    999182077428727822527264580110449560751060025880797692196729463652005215738944733186201882295880166130585903168862744349111100000000000405589893999333333333333331400882794226146522249782822034004345589534666600531600033825084435042897239225858592222241781278530149860055675825272416783313724368235900059190178677927004413692414704363561688567231627551284787671175278817708294433054391574452926805800775481626114201188387891862980054990858620079871865793877095858820349019748096963309614683305388751141588527202847789878108915
#=GC cov_SS_cons                      ...........................................................................................................222222220...................022222222...................0122222200......0022222210...01?2222.........2222?10......................................................................................................................................................................................................................................................................................................................
#=GF NUM_COV 18
#=GF WEIGHT_MAP  BAAY01013587.1/1197-774 0.807438 hgutS8_s8_175002/1411-1892 1.21211 BABA01021652.1/929-1200 1.26635 BAAZ01025322.1/307-1 1.39536 BAAZ01000095.1/896-1385 1.25783 BAAZ01000085.1/2875-2466 1.23827 BAAZ01000322.1/94-568 1.26635 BAAZ01000187.1/6911-6437 1.23827 BAAZ01023714.1/641-167 0.807438 BAAZ01023713.1/469-943 0.895012 BAAV01002358.1/674-199 1.51881 BAAY01000359.1/765-1237 1.29927 BAAV01000249.1/835-1307 1.29927 hgutS8_s8_175014/2966-2492 1.34671 BAAZ01000840.1/547-70 1.51136 BAAZ01000059.1/7955-8430 1.44129 BAAZ01000224.1/3217-2743 1.37088 BAAV01000831.1/276-1 1.12589 BAAV01005774.1/822-347 1.12589 BAAZ01000130.1/2580-2104 0.259317 BAAZ01000130.1/2340-1864 0.762776 BABA01009772.1/349-1 0.316141 BAAZ01000130.1/2820-2344 0.144065 BABA01009772.1/589-113 0.144065 BAAZ01000130.1/3060-2584 0.640619 BAAX01002128.1/951-1427 0.279073 BAAV01000542.1/2006-1530 0.798813 BAAY01000031.1/2765-2289 0.744833 BAAV01000007.1/9865-9389 0.854057 BAAY01000734.1/1313-1789 0.589934 BAAY01000985.1/3157-3633 0.589934 BAAY01000139.1/5433-4957 0.343474 BAAV01000478.1/3880-3404 0.279073 BAAU01007736.1/851-378 1.47005 BAAV01002358.1/907-413 1.46927 BAAU01005691.1/1034-561 1.46927 BAAV01001911.1/1405-1625 1.38446 BAAV01002358.1/1161-1418 1.38446 hgutS7_s7_168049/2-469 1.65249
#=GF USED_GSC TRUE
#=GF DID_FRAGMENTARY FALSE
//
