# Supplementary material for: Comparative genomics reveals 104 candidate structured RNAs from bacteria, archaea, and their metagenomes
Source: Genome Biol. 2010 Mar 15;11(3):R31. doi: 10.1186/gb-2010-11-3-r31 (PMC2864571; doi:10.1186/gb-2010-11-3-r31)
Supplement: Additional file 4 — Raw text alignment files, including annotation. Raw alignments of RNAs, including annotations (for example, predicted transcription terminators, flanking sequences) in "Stockholm" text format. The alignment format and appropriate viewing programs are discussed on Wikipedia [113]. The Stockholm files can be retrieved from the .tar.gz archive file by using programs such as WinZip (Windows), StuffIt Expander (Mac), or tar/gzip (UNIX). [file gb-2010-11-3-r31-S4.GZ › sto/sbcD.sto]

# STOCKHOLM 1.0
#=GF ID sbcD
#=GF DE sbcD RNA
#=GF AU Weinberg Z
#=GF TP Gene; sRNA;
#=GF WK http://en.wikipedia.org/wiki/SbcD_RNA_motif
#=GF DATABASES microbial 32 env 4 viral 28
#=GF FancifyStockholm -upDownGeneStats -mergeTandem
#=GF FancifyStockholmGeneContext -leftCount 1 -rightCount 1
#=GF ORIGINAL_MOTIF 232	5943	0	1	refseq	32	beta	jeremy	s40_50_65_80S100O5Min3	cmfinder		end
NC_010553.1/294283-293746              CGCAUGUAUUUGCGCCGCGACAUCGUUCGAGUCCGGACAUCGGGUGUCUCUCUCCAGACCAGAGUCUGGGUAGAACGAUCGUAGUCGACUGAGCCGUGAUCCUGC.GGCGGAGUGGUAUUUCCGAAAAU.GGGCUGUUGCGCGGCGUGACCAUGCUGCGCGAGGACGACCUAACGUCCUCGAU.AUGAGCC......GACC......GGCUCCCU.GAGCGCCACGUCCCCAGAAGGGACGUGGCGCUU..GGGUCAUUUCCACGAAUCCGAAAAGCGCGUU.CCUCUUGCC.GAGGGACGCGCUUUUUUUUCGUCGUUUGUUCCUGUCCCGGAGGUUCACAUGCUUCCCAACCGUCUCGACGCGCGCAUCGCCAACGUGAUCAGCAACACGAUCGCCGACGAGCGUGCAACUGCCGAUACCGCGUCGCCGGCCUGGCGCGCGCGGUGCGAGGUGGCUCAGUUCGCGAUGUACAGCGAUCCCGACCGCCGCAUCUUUCUUUCCCACAUCGCCGAACGCCGCGGAGAGGCGGCCGCCAGCACGCUCGAGCAGUCAGCGA..........
#=GR NC_010553.1/294283-293746 CODON   .....................................................................................................................................................................................................................................................................................................................................................AUG................................................................................................................................................................................................................................
#=GR NC_010553.1/294283-293746 SS_TT   ....................................................................................................................................................................................................................<<<.<<<<<<<<<<<<<<.....>>>>>>>>>>>>>>..>>>..........................................................................................................................................................................................................................................................................................................................
NZ_ABLK01000025.1/9090-8553            CGCAUUCAAUUGCGCCGCGACGUCGUUCGAGCCCGGACAACGGGUGUCUCUCUCCAGGCCUCUGUCUGGGUAGAACGACUGUAGUCGACUGAGCCGUGAACCUGC.GUCGGAAUGGCAUUUCCGAAAAU.GGGCUGUAGCGCAGCGUGACCAUGCUGUGCGAGGACGACCUAACGUCCUCUAU.AUGAGCC......GACC......GGCUCCCU.GAGCACCACGUCCCCGGAAGGGACGUGGUGCUU..GGGUCAUUUAUCCGAAUCCACGAAGCGCGUU.CCUCUGCC..GAGGAACGCGCUUUUUUUCGUCGUUUUUUCUGUCCCGGAGGUCCCUGUGCUUCCCAAUCGUCUCAAUUCCCGGAUUGCCGACGUGAUCAGCCAAACGAUCGCGGAGGAAAGGUCGGCUCCCGACACGACGUCACCCGCCUGGCGGGAGCGUUGCGAGGUAGCGCAAGUCGCGAUGUUCACCGACUCCGACCACCGGAUUUUUCUGUCCAGUAUCGCCCACCGCCGCGGAGAGGCGGCUGCCAACGCGCUCGAGCAAUCGGCGGACG.........
#=GR NZ_ABLK01000025.1/9090-8553 CODON ...................................................................................................................................................................................................................................................................................................................................................AUG..................................................................................................................................................................................................................................
#=GR NZ_ABLK01000025.1/9090-8553 SS_TT ....................................................................................................................................................................................................................<<<.<<<<<<<<<<<<<<.....>>>>>>>>>>>>>>..>>>..........................................................................................................................................................................................................................................................................................................................
NC_009227.1/92262-92799                CGCAUUCAUUUGCGCCGCGACGUCGUUCGACCCCGGACAUCGGGUGUCUCUCUCCAGGCCUCUGUCUGGGUAGAACGACUGUAGUCGACUGAGCCGUGAACCUGC.GUCGGAAUGGCACUUCCGAAAAU.GGGCUGUAGCGCAGCGUGACCAUGCUGUGCGAGGACGACCUAACGUCCUCUCU.AUGAGCC......GACC......GGCUCCCU.GAGCACCACGUCCCCGGAAGGGACGUGGUGCUU..GGGUCAUUUAACCGAAUCCACGAAGCGCGCU.CCUCUGCC..GAGGAACGCGCUUUUUUUUCGUCUUUUUUUUUCUGUCCCGGAGGUGCGUGUGCUUCCCAAUCGUCUCAAUUCCCGGAUUGCCGACGUGAUCAGUCAAACGAUCGCCGAGGAAAGGUCGACCACCGACACGACGACACCCGCCUGGCGGGAGCGUUGCGAAGUGGCCCAGGUCGCGAUGUUCACCGACUCCGACCGCCGGAUUUUUCUGUCCAGUAUCGCCAACCGCCGCGGAGAGGCGGCCGCCAACGCGCUCGAGCAAUCGGCGG.........
#=GR NC_009227.1/92262-92799 CODON     .......................................................................................................................................................................................................................................................AU..G............................................................................................................................................................................................................................................................................................................................
#=GR NC_009227.1/92262-92799 SS_TT     ....................................................................................................................................................................................................................<<<.<<<<<<<<<<<<<<.....>>>>>>>>>>>>>>..>>>..........................................................................................................................................................................................................................................................................................................................
NC_010682.1/1712637-1713184            CUAGGUCAUGCCUGUGAACACCGUCUGAGCCCCGGAAAUGUGUGGUCUCUCUCUCCAGCGCCUCCGGGUGCAGGACGGUUGUCGUCGACUGAUCCGUGAACCUGCGGU.GGACGAAA..GUCC.UAAAU.GGGUUGUUGUGCGGCGUGAACAUGCUGCACGAGAACGACUUUACGUUCUCCCCCCUGAGCGAAGUGCAUUGGCACGACGCUCCCUGU.GAGCCACGCCCCCGAAAGGGGCGUGGCA..GCAGGUUUCUCACAA.........GAAGCCCGCUUCCGGUUA...CCGGAGCGGGCUUUUUUUGCUUUUAAGUGAGAGACCCCACACGGAGGAGCUGACCAUGGCACUCGAAAUGACGUUGCAAUCCCAGAUCAAGGCGCAGAUCGCCGAACUGAUCCACGCCCGUCGACCGAAGUACAAGGACCAGCCGUACAGCUGGAAAAAUUUUUGCGAGGCGGCGCACGUUGCCAGCCUUUCCGACGCCGCGCGAGCGGCAUAUCUCAACGAAGUAACGACCCAACGCGGGGCCGACGCCGCCCUGCAUCUUGGGGACCGUGCUG
#=GR NC_010682.1/1712637-1713184 CODON ............................................................................................................................................................................................................................................................................................................................................................AUG.........................................................................................................................................................................................................................
#=GR NC_010682.1/1712637-1713184 SS_TT ....................................................................................................................................................................................................................<<<<<.<<<<<<<<<<<<.....>>>>>>>>>>>..>>>>>...........................................................................................................................................................................................................................................................................................................................
NC_006525.1/102118-102672              UCAUGAGCGCACGCUGGACACCGUUCGAGCCUGGGACCAUGUGGAGCUCUCUCAAAGGCCCCUCCUAGGCAGAACGGCAGACGUCGAGCCGAUCCGUGAACCUGCGGCCGAACCUGUGGGUUCGCGAAAAGGGUUGUUGUGCAGCGUGACCAUGCUGCACGAGGGCGACUUUACGUCCUCAACAUUGAGCCGCGCGCACUAGUGCGCCGCUCCCCG.AGUGCCACGCCCCCGGAAGGGGCGUGGCAGUUCGGGUUCCUGACAUC........AAAGCUCGCUGCCGGCGCAAACCGGGGCGGGCUUUUUUUGUUUCUGGUGAGAGACCUCGAUCUUCAGGAGAAGCUCAUGCACCAGAACGCCGAGAUUUCCGCCGCGAUCGCGGCAACGCUGAAUUUGCGCCGUCCCGAGUACAGGGACAUGCCGCAGGCUUGGCGAUCCCUUUGUGAGGCGGCAUAUGUCGCCAGUCUUCCGGAAGUCGCACAGAACGACUUUCUUAAUCGCGUAACGACCCAGCGCGGGGCCGACACAGCCCUGCGCCUUCGGGAGCAUGCUGCGUCCAUC....
#=GR NC_006525.1/102118-102672 CODON   ........................................................................................................................................................................................................................................................................................................................................................................................................................................................................................................................................................................................
#=GR NC_006525.1/102118-102672 SS_TT   ....................................................................................................................................<<<<<<<<<<<<<........>>>>>>>>>>>>>>>>...............................................................................................................................................................................................................................................................................................................................................................................................................
NC_005241.1/312312-311758              GAGCGCACGCGACUGACACCGUUCGAGCCCGGGAUCAUGUGGAGCUCUCUCUCAAAGGCCCCUCCCGGGCAGAACGGCAGCCGUCGAGCCGAUCCGUGAACCUGCGGCCGAACCUGUGGGUUCGCGAAAUGGGUUGCUGUGCAGCGUGACCAUGCUGCACGAGGACGACUUUACGUCCUCAGCAUCGAGCAGCGCGCAAUUGUGCGCCGCUCCCUG.AGUGCCACGCCCCCGGAAGGGGCGUGGCAUUGCAGGUUCUGAAUAGC........AAAGCUCGCUGCCGGCGCAAUCCGGAGCGGGCUUUUUUCGUUUCUGGCGCGCCAAUGGCGCCGCCAGUCUUUUCGGAAGCCUGCGCGUCAGGCUUUCCCAUCGCCGCAACGACCCAGCGCGGGGCCGACACAGCCCAGCGCCUUCGGGAGCAUGCUGCGUCCAUCCGGGCCGACGUCGUUCGCUUUCCUGACAGGAGAAAGGACGUACCAUGCAUGCACCCAUCACCUACAGCGAACCUGGCGGACGCCGGAGCCUGCUAGAGGAGCGGCCCACGCGGCCACCGAUCAUUGG....
#=GR NC_005241.1/312312-311758 CODON   TP.................................................PTS...........................................................................................................................................................................................................................................................................................................................................................................................................................................AUG........GUA.........................................................................
#=GR NC_005241.1/312312-311758 SS_TT   ....................................................................................................................................................................................................................<<<<.<<<<<<<<<<<<.......>>>>>>>>>>>>>>>>>...........................................................................................................................................................................................................................................................................................................................
#=GC SS_cons                           ............................................................................................................<<<<<______>>>>>,,,,,....,,<<<<<<<<<<<<____>>>>>>>>><<<<<<<______>>>>>>>>>>.,,<<<<<--<<<<____>>>>-->>>>><<<<<<<<<<<<<<<<<<_____>>>>>>>>>>>>>>>>>>......................<<<<<<<.<<<<......>>>>>>>>>>>........................................................................................................................................................................................................................................................................
#=GC SS_cons_1?                        ............................................................................................................................................................<<<<..........................................................>>>>..........................................................................................................................................................................................................................................................................................................................................................
#=GC ACTUAL_MOTIF                      ....................................................................................................<..........................................................................................................................................................>........................................................................................................................................................................................................................................................................................................................
#=GC HYPHENATION                       ****************************************************************************************************............................................................................................................................................................************************************************************************************************************************************************************************************************************************************************************************************************************************
#=GC R2R_LABEL                         ----------------------------------------------------------------------------------------------------...................................U.j.............................................12.3.........................T............................................4.............5..............<......>.................-----------------------------------------------------------------------------------------------------------------------------------------------------------------------------------------------------------------------------------------------------------------
#=GF DUPLICATES NC_010682.1/1712637-1713184=NZ_ABDZ01000013.1/70507-71054 NC_006525.1/102118-102672=NC_007972.1/42618-42064

#=GF R2R ignore_ss_except_for_pairs _1? outline

#=GF qR2R multistem_junction_circular j allstems-any-angle
#=GF R2R tick_label U unclear stem
#=GF R2R var_backbone_range 1 2
#=GF R2R var_backbone_range 4 5
#=GF R2R place_explicit 3 3-- +45 1 0 0 0 +90 f
#=GF R2R place_explicit T T-- 0 1 0 0 0 0
#=GF R2R var_term_loop < >

#=GF qR2R tick_label_regular_numbering 1 1 zero
#=GF SORT_STATS 6 156 0
#=GC cons                              YnnnnnnnnYnnYnYnRnnACnnYnYnnGnnYnnGRAYRnnGRGnnYYYYYYYnnAGGCCYCUnYYnGGnnRRAnnGnnnRYRnYnRRCYGAnCCGUGAACCUGCnGYCGRAnYnGYRnnUYCGnRAAn-GGGYUGUnGYGCRGCGUGACCAUGCUGYRCGAGGACGACYUnACGUCCUCnnYnnUGAGCnnnnnnnRnYnnnnnnnnGCUCCCUnnAGYRCCACGYCCCCGGAAGGGRCGUGGYRnUnnnGGnUCnUnnnnnC--------RAAGCnCGYUnCCnnYnnnn-nnGGRRCGnGCUUUUUUUnYnUYUnnYnnnnnnnYYnnRnnnnnnnnnnnnnYYYnnnnnYnnnnnnnnnnnnnYnnYnnCnnnGnnnnnnnnnnnRnYnRnnnnRnnRnRnnnnnnnnnYnnnRnnAnGnnnnnnnnYYnnYnnnnnnnnnGnnnRRnnnYnYnYnnnRCnRnRnnnnYnRnnnnCnnnnnnnRCRnnnYUYnnnYnnnnnnnnYnnnnnRnnnnnnRGnnnnnnnnRnnnnnRnnnYYnnnnnRnnnnYnGnnnnnnnn----
#=GC conss                             3111111113113131311331111311311311333331133111111111111333133331131131111311111131311111111111111113111114133111131333311113111110111111311111111111131111111111111331111111111131111114131111144444411114444441111111344313111111111113311111111111113314411113131111130000000011111111114111111134011111111111111111313133311311111113311311111111111113331111131111111111111311311311131111111111131313111131131311111111131113113131111111133113111111111311133111313131113313131111311111111111111333111331111311111111111111111111133111111113111113111331111131111313113444440000
#=GC col_entropy_0                     1111011011111111100001001100000101010111101010000000010000001000011000100000011110100000000000000000000000010000111011100000100001000000000000000000000000000000000000000000000000001101100000111010001010110010000000001001000000000000000000000000001000100000101011100000001100000100001000000111100000000000000000011001011101111111100111111111111111110111110111111111111111111011101111111110111111111111111111101111111111110101110110111111011101111011111110111111111011111111110011101111011101111100111111111111001101011111010111111011011111110111101111111110111111110000
#=GC col_entropy_1                     ........................................................................................................................................................................................................................................................................................................................................................................................................................................................................................................................................................................................
#=GC col_entropy_2                     2848988944843244399669993299699494646332463089999999949666064669934069499699045429499999090090000006000009046090444644990906490092000900680900900000060000000890000660000909000060009494460000344949993989449949000000694604800000900006600000900000898699400906468942969999994490000400804009999244299009900900000000644862644398999984499445944427849242428574449749797449448298284624467248954189444444744425944497797487829944946865879949444474944592757644424999444924442644449498499945904499929464778468399497488947999494944434916444484992944742449424994827479246578448486666
#=GC col_entropy_3                     8585911339581888199771441894799738787115971054999999993993092339918093933933098683933333030090000003000009069030299969190309930038000900770900300000090000000790000970000909000090002799970000199999991959999999000000799909700000900003900000900000795949800909875940399999992290000900909009933896899002900900000000713905399195141193600388165106740648739827292933639821559027596066306631172702757454977757463802896799380097243578382119962864474845986748358243581134546064370600720078102813983602420899114706605338220727098918979446458346483973749435095306440883861885859999
#=GC cov_SS_cons                       ............................................................................................................00202......20200...........1??021010000....0000101200002100......0012000??1...0000?..0210....0120..?000000?0?0??2000002000.....0002000002??0?0?00......................00200?1.0022......22001?00200........................................................................................................................................................................................................................................................................
#=GC cov_SS_cons_1?                    ............................................................................................................................................................02?0..........................................................0?20..........................................................................................................................................................................................................................................................................................................................................................
#=GF NUM_COV 11
#=GF WEIGHT_MAP  NC_010553.1/294283-293746 0.972734 NZ_ABLK01000025.1/9090-8553 0.892057 NC_009227.1/92262-92799 0.892057 NC_010682.1/1712637-1713184 1.13187 NC_006525.1/102118-102672 1.05564 NC_005241.1/312312-311758 1.05564
#=GF USED_GSC TRUE
#=GF DID_FRAGMENTARY FALSE
//
