# Supplementary material for: Comparative genomics reveals 104 candidate structured RNAs from bacteria, archaea, and their metagenomes
Source: Genome Biol. 2010 Mar 15;11(3):R31. doi: 10.1186/gb-2010-11-3-r31 (PMC2864571; doi:10.1186/gb-2010-11-3-r31)
Supplement: Additional file 4 — Raw text alignment files, including annotation. Raw alignments of RNAs, including annotations (for example, predicted transcription terminators, flanking sequences) in "Stockholm" text format. The alignment format and appropriate viewing programs are discussed on Wikipedia [113]. The Stockholm files can be retrieved from the .tar.gz archive file by using programs such as WinZip (Windows), StuffIt Expander (Mac), or tar/gzip (UNIX). [file gb-2010-11-3-r31-S4.GZ › sto/potC.sto]

# STOCKHOLM 1.0
#=GF ID potC
#=GF DE potC RNA
#=GF AU Weinberg Z
#=GF TP Cis-reg;
#=GF WK http://en.wikipedia.org/wiki/PotC_RNA_motif
#=GF DATABASES microbial 32 env 4 viral 28
#=GF FancifyStockholm -longtable -wrapGeneContext 6in -recycleGeneColors
#=GF FancifyStockholmGeneContext -leftNothing -rightOperonOrCount 1
#=GF ORIGINAL_MOTIF 249	11326	0	0	env	3	env-gos-warmseep	jeremy	s37_40_50_62_75S100O5Min3	cmfinder		ethresh=2&nr=0&EVD=null3&cmfv=0.3&disableMiniscan=1	end
JCVI_SCAF_1101667512334/507-41               AAAAUUAAUGUUAAAAUAAAUGGAAGAAAAUUAUCUGAAUUAAAAGAAGAAGAGGUUCCACACAUCCUUUCCCCUUUUAAUAAUAAGGACUAAUUUUCAUUAUAUAGUGCUCAUA.ACC..UUCCCAA....UUAGAUGAUUUACCCC...AUCUAAU.A.....UG...UUAUGAGCACU.UAUAAAUGACUUCUAAAAAUAUUAAUAUCUGGUUUCUUUCCUCUUUCUUAAUUUCAUUCAUAGUAUUAAUUCCCAUUAUUACUGUCUUCACUAGUUUUUUUGAAAGCACAUCUAAUUAUUAUGAAAUUUUAAAAAAUACUUUUUUAGUAGAAUAUAUUAUAAAUUCUUUAAUUUUGCUGAUAUCAGUAUUGGUACUUACAUUCUUACUAGGAACUGGAACAGCAUACCUAGUUUCUUUUUAUAAAUUUCCAGGUAGUGACUUUUUUAAAUGGGCAUUAAUAUUAUCUUUUGCAGUGCCUCCAUAU
#=GR JCVI_SCAF_1101667512334/507-41 CODON    ..........................................................................................STP..............................................................................................AUG.........................................................................................................................................................................................................................................................................................................
#=GR JCVI_SCAF_1101667512334/507-41 SS_TT    .......................................................................................................................................................................................................................................................................................................................................................................................................................................................................................................
JCVI_SCAF_1096627239868/603-1069             AAAAUUAAUGUUAAAAUAAAUGGAAGAAAAUUAUCUGAAUUAAAAGAAGAAGAGGUUCCACACAUCCUUUCCCCUUUUAAUAAUAAGGACUAAUUUUCAUUAUAUAGUGCUCAUA.ACC..UUCCCAA....UUAGAUGAUUUACCCC...AUCUAAU.A.....UG...UUAUGAGCACU.UACAGAUGACUUACAAAAAUUUUAAUAUUUGGUAUCUUUUAUCUUUCUUAAUUUCUUUUAUAGUAUUAAUUCCCAAUUAUUACUGUAUUCACUAGUUUUUUUGAAAAUACAUCCAAUUAUUAUGAAAUUUAAAAAAUACUUUUUUAAUAGAGUAUAUUUUGAACUCAUUAUUUUUGCUGAUAUCAGUAUUGGUUCUUACAUUCUUACUAGGAACUGGAACAGCAUACCUAGUUUCAUUUUAUAAAUUUCCAGGCAGUGACUUUUUUAAAUGGGCAUUAAUACUAUCUUUUGCAGUCCCUCCUUAU
#=GR JCVI_SCAF_1096627239868/603-1069 CODON  .............................................................................................STP........................................................................................................................................................................................................................................AUG............................................................................................................................................................
#=GR JCVI_SCAF_1096627239868/603-1069 SS_TT  .......................................................................................................................................................................................................................................................................................................................................................................................................................................................................................................
JCVI_SCAF_1101668037411/656-1120             AAAAAAUCAAUAGAAAAAUAAAUAAUAGAAAAUUAUCAGAUAUUGAAGAUAAAGAGGUUGCACAUAUCCUCUCUCCCUUUAAUACAUAAUUUUCUUUUUAAUGAUUGUGCUCAUA.G....CUCUUCG.....AAAGGUAUUUACCCUA..CC....UAAUUUAA.....CUAUGAGCACU.AAAAAUUUAAAAUGCAAGUAAUUCAAUUAAACAAACACUUAAAAAAUAAUAGGAAUAAGAUGAUAGAAACGAAAAAAAUGUUCAAGUAUAGUUUUAAAAACAAGAAAAUUGGUAAAUGGGUUGAUGUUAGUACUGAUGAUAUAUUCAAAGGUAAAAAAGUAAUACUAUUUUCAUUACCAGGUGCAUUUACACCAGUAUGUUCUGAAAAACAGUUACCAGGAUUUGAAGAAAAUUAUGAUAAAUUGUUAGGCUUAGGUAUUAAUGAAAUUUAUUGCAUUAGUGUUAAUGAUGGCUUUGUCAUGAAU
#=GR JCVI_SCAF_1101668037411/656-1120 CODON  .........................................................................................STP.....................................................................................................AUG...................................................................................................................................................................................................................................................................................................
#=GR JCVI_SCAF_1101668037411/656-1120 SS_TT  .......................................................................................................................................................................................................................................................................................................................................................................................................................................................................................................
JCVI_SCAF_1101667035129/646-182              AAAAGAUCAAUAGAAAAAUAAAUAAUAGAAAAUUAUCAGAUAUUGAAGAUAAAGAGGUUGCACAUAUCCUCUCUCCUUUUAAUACAUAAUUUUCUUUUUAAUGAUUGUGCUCAUA.G....CUCUAUA.....AAAGGUAUUUACCCUA..CC....UAAUUUAA.....CUAUGAGCACU.AAAAAAUUCAAAUGCAAGUAAUUCGAUUAAACAAACACUUAAAAAAUAACAGGAAUAGAAUGAUAGAAGGAAAAAAAUGUUCAAAUGUAGUUUUGAAAACAAGAAAAAUUGGAAAGUGGGUUGAUGUAAGUACUGAUGAAAUAUUCAAAGGUAAAAAAGUAAUACUAUUUUCAUUACCAGGUGCGUUUACACCAGUAUGUUCUGAAAAACAGUUACCAGGAUUUGAAGAAAAUUAUGACAAAUUGUUAGGCUUAGGCAUUAAUGAAGUUUAUUGUAUUAGCGUUAAUGACGGUUUUGUAAUGAAU
#=GR JCVI_SCAF_1101667035129/646-182 CODON   ......................................................................................STP..................................................................................................AUG.........................................................................................................................................................................................................................................................................................................
#=GR JCVI_SCAF_1101667035129/646-182 SS_TT   .......................................................................................................................................................................................................................................................................................................................................................................................................................................................................................................
JCVI_SCAF_1101667013937/185-649              AAAAAAUCAAUAGAAAAAUAAAUAAUAGAAAAUUAUCAGAUAUUGAAGAUAAAGAGGUUACACAUAUCCUCUCUCCUUUUAAUACUUAAUUUUCUUUUUAAUGAUUGUGCUCAUA.G....CUUUACA.....AAAGGUAUUUACCCUA..CC....UAAUUUAA.....CUAUGAGCACU.AAAAAAUUCAAAUGCAAGUAAUUCAAUUAAACAAACACUUAAAAAAUAACAGGAAUAGAAUGAUAGAAGGAAAAAAAUGUUCAAAUGUAGUUUUGAAAACAAGAAAAAUUGGAAAAUGGGUUGAUGUAAGUACUGAUGAAAUAUUCAAAGGUAAAAAAGUAAUACUAUUUUCAUUACCAGGUGCAUUUACACCAGUAUGUUCUGAAAAGCAGUUACCAGGAUUUGAAGAAAAUUAUGACAAAUUGUUAGGCCUAGGAAUUAAUGAGAUUUAUUGUAUUAGUGUUAAUGAUGGCUUUGUGAUGAAU
#=GR JCVI_SCAF_1101667013937/185-649 CODON   .........................................................................................STP...............................................................................................AUG.........................................................................................................................................................................................................................................................................................................
#=GR JCVI_SCAF_1101667013937/185-649 SS_TT   .......................................................................................................................................................................................................................................................................................................................................................................................................................................................................................................
JCVI_SCAF_1101668026636/1297-833             AAAAGAUCAAUAGAAAAAUAAAUAAUAGAAAAUUAUCAGAUAUUGAAGAUAAAGAGGUUGCACAUAUCCUCUCUCCUUUUGAUACAUAAUUUUCUUUUUAAUGAUUGUGCUCAUA.G....CUCUACA.....AAAGGUAUUUACCCUA..CC....UAAUUUAA.....CUAUGAGCACU.AAAAAAUUCAAAUGCAAGUAAUUCAAUUAAACAAACAUUUAAAAAACAACAGGAAUAGAAUGAUAGAAGGAAAAAAAUGUUCAAAUGUAGUUUUGAAAACAAGAAAAAUUGGAAAGUGGGUUGAUGUAAGUACCGAUGAAAUAUUCAAAGGUAAAAAAGUAAUACUAUUUUCAUUACCAGGUGCAUUUACACCAGUAUGUUCUGAAAAGCAGUUACCAGGAUUUGAAGAAAAUUAUGAUAAAUUGUUAGGCCUAGGUAUUAAUGAAAUUUAUUGUAUUAGUGUUAAUGAUGGCUUUGUGAUGAAU
#=GR JCVI_SCAF_1101668026636/1297-833 CODON  ......................................................................................STP..................................................................................................AUG.........................................................................................................................................................................................................................................................................................................
#=GR JCVI_SCAF_1101668026636/1297-833 SS_TT  .......................................................................................................................................................................................................................................................................................................................................................................................................................................................................................................
JCVI_SCAF_1101668041109/1093-629             AAAAAAUUAAUAGAAAAAUAAAUAAUAGAAAAUUAUCAGAUAUUAAAGAUAAAGAGGUUGCACAUAUCCUCUCUCCCUUUAAUACAUAAUUUUCUUUUUAAUGAUUGUGCUCAUA.G....CUCUACA.....AAAGGUAUUUACCCUA..CC....UAAUUUAA.....CUAUGAGCACU.AAAAAAUUCAAAUGCAAGUAAUUCAAUUAAACAAACAUUUAAAAAAUAAUAGGAAUAGAAUGAUAGAAGGAAAAAAAUGUUCAAAUGUAGUUUUGAAAACAAGAAAAAUUGGAAAAUGGGUUGAUGUUAGUACUGACGAUAUAUUCAAAGAUAAAAAAGUAAUACUAUUUUCAUUACCAGGUGCAUUUACACCAGUAUGUUCUGAAAAGCAGUUACCAGGAUUUGAAGAAAAUUAUGAUAAAUUAUUAGGUUUGGGUAUUAAUGAAGUUUAUUGUAUUAGUGUUAAUGAUGGCUUUGUCAUGAAU
#=GR JCVI_SCAF_1101668041109/1093-629 CODON  ......................................................................................STP..................................................................................................AUG.........................................................................................................................................................................................................................................................................................................
#=GR JCVI_SCAF_1101668041109/1093-629 SS_TT  .......................................................................................................................................................................................................................................................................................................................................................................................................................................................................................................
JCVI_SCAF_1101668698884/265-730              AAAUAUCAAAAAAAAAAUAAACAAUAGAAAAUUAUCAGAUAUUAAAGACGACGAGGUUUCAUACAUCCUUUCUCCGUUUAAUAUAAAUUGUUAGUUUUCUAAUAAAAUGCUCACAGUUA.........AUAAUUAGGAUUUUUACCCUU..UCCUAAU.A.....AA...CUGUGAGCAUU.CAAUAAUUCAGUAUAAAAAAAAUUUUAAUACAUUAUAAAUCAAAUAUGCUUAGGAAUUUAAAUAUUUGGUUUAUAUCAUCAUUAUUUAUAUCGAUAGCUGUUUUAAUUCCAAUAAUCACUGUUUUUUUUAGCUUUUUUGAAAAUACAUCUAAUUAUUACGAAAUUUUAAAAAAAACUUUUCUUUUAGAAUAUAUAUUUAAUUCAGCAGUUUUAUUAAUAAGCGUUUUAAUUUUAACUUUUUUAAUUGGUACGAUGUCAGCGUAUCUAGUAUCAUUUUACGAAUUUCCACUUAGUAAUUUUUUUAA
#=GR JCVI_SCAF_1101668698884/265-730 CODON   ..............................................................................................STP.................................................................................................AUG..................................................................................................................................................................................................................................................................................................
#=GR JCVI_SCAF_1101668698884/265-730 SS_TT   .......................................................................................................................................................................................................................................................................................................................................................................................................................................................................................................
JCVI_SCAF_1101667002397/518-49               AAAAAAAAUAAAUAAUCGAAAAUUAUCUGAUAUUAGUGAGGAAGAGGCUGCACAUAUCUUUUCACCAUUUAAUAAUAAUGAUGACUAAUUUUCUUAUUUAACAAUUGUGCCUAUA.AUC..CUCUCUU....CUAGGAUUCUUACCCUU..UCCUUAAAAA....GA...UUAUAGGCAUA.AAAAAAAUUUAGAAGCAAAAAGUGGAAGUUAUCAGAAAUUAAUAAUUUAGAAUAUCUUUCCAAUAAUUAGUUAAGAAAAUAACAAAUUUAUAGAUAAAUUUAUAAAAUUAGCAGUCGUUUCCUCUCCCAAAUUGGUUCGAUGUUAAUGUUAGCUUCUCCCAGCGAUGGGAGAAGUUUCUUAAAAUAAGAUAUUAGAGUAUUAUAAGUUAUGGGAAUAAAAAAUAUUAACAUUUGGUACAUAAGCUCUUUAUUAAUAUCUAUAAUUGUAGCUAUUCCAAUAUUUACCGUUUUUAGUAGUUUUUUUG
#=GR JCVI_SCAF_1101667002397/518-49 CODON    .....................................................................................STP...............................................................................................................................................................................................................................................................................................................................................................................................................
#=GR JCVI_SCAF_1101667002397/518-49 SS_TT    ..............................................................................................................................................................................................................................................................................................................................................<<<<<<<........>>>>>>>...................................................................................................................................
JCVI_SCAF_1101668530459/623-1092             UUAGAAAAAAAAUAAAUAACAGAAAAUUAUCAGAUAUUAAAAAAGAAGAGGCUCUAGACAUCCUCACUCCUUUUAAAUAAUGAUAUAUUUUUCUUUAUAAGACGGGGUGCUCGCAAUCU..UUCUCCA....UUAGGAUUCUUACCCUU..UCCUAAU.C.....UGA..UCGUGAGCACC.UUAAAGAUUUUCAAAUUAUUUAAAACUAUCGAACUGGGUUAUCUAUUAAAUAUACAAAAAAGUCACGUAUUAUUAGUUUUUUAUUCUAUUACUAAAUUCAUACAAUGUAGGGAUAUUAUAACUUUUUUAAUAAUAUAUUAUAACUUGAUUAUGUUAAAAAAAUUAAAUUGGUGGUUUAUUUUAUCUCUAUUUGUGUCCAUUGGGGUGUUAAUUCCAAUAAUUACUGUUUCAAUUAGUUUUUUUGAAGAUACAUCAAAUUACUAUCAAAUCUUAAAAAAUACGUUUCUUUUAGAAUAUAUUUUAAA
#=GR JCVI_SCAF_1101668530459/623-1092 CODON  ................................................................................STP.AUG................................................................................................................................................................................................................................................................................................................................................................................................................
#=GR JCVI_SCAF_1101668530459/623-1092 SS_TT  .......................................................................................................................................................................................................................................................................................................................................................................................................................................................................................................
JCVI_SCAF_1096627913997/1629-1158            AAAAAUCAAAAGAAAAAUAAAUAAUAGAAAGUUAUCAGAUAUUAAAGCUGAAGAGGUCGCACAUAUCCUAUCUCCGUUUAAUAUUAAAAGUUAAUUUUCUUUUUUAAUGCCCACUAU..CUUUCUUUU....UUAGGAUUCUUACCCUU..UUCUAAAAA.AUGA.....UUGUGGGCAUG.CAAAAAUUUAAGUAUUAAUAAUUUUUUUAUUACAUUAUAAAAUCAAAUAUGUUUAGAAAUUUAAAUAUUUGGUUUUUUUCUUCUAUAUUAAUUUCAAUAGCUGUUUCUAUUCCAAUAAUUACUGUUUUUUUUAGUUUUUUUGAAAGUACUUCAAAUUAUUACGAAAUUUUAAAAAAAACUUUUCUUAUGGAAUAUAUUUUUAAUUCAUUUGUUUUGUUAAUAAGUGUUUUAAUUUUAACUUUUUUAAUAGGUACUAUGUCAGCAUAUUUAGUAUCUUUUUAUAAAUUUCCACUCAGUAAUUUUUU
#=GR JCVI_SCAF_1096627913997/1629-1158 CODON ...........................................................................................STP.........................................................................................................................AUG.............................................................................................................................................................................................................................................................................
#=GR JCVI_SCAF_1096627913997/1629-1158 SS_TT .......................................................................................................................................................................................................................................................................................................................................................................................................................................................................................................
JCVI_SCAF_1101667385554/319-791              AAAAAUCAAAAGAAAAAUAAAUAAUAGAAAAUUAUCAGAUAUUAAAGAUGUAGAGGUCAUGCAUAUUCUUUCUCCAUUUAAUAUUAAAUAUUAAUUUUCUUUUAUAAUGCCCACGAU.CUGUUGAAUU....UUAGGAUUUUUACCCUU..UCCUAAACA.AUUA.....UUGUGGGCAUU.GACAAAUUUCAGUAUUAAAAGAUUUUUUAUUACAUUAUAAAAUCAAAUAUAUGUUUAGAAAUUUAAAUAUUUGGUUUUUUGCAUCUUUUUUGAUUUCGAUUACAGUAGCAAUCCCAAUUGUUACAGUUUUUUCAAGUUUUUUUGAAGAUACUUCAAAUUAUUUUGAAAUUCUUAAACAAACUUUUUUUAUUGAAUAUAUAUUAAAUUCAUUAACUCUUUUGAUUGGUGUUUUAUUUUUAACAUUUAUUUUUGGAGUAGGUUCAGCAUAUCUAGUUUCUUUUUAUGAAUUUCCUGGUGCAAAAUUU
#=GR JCVI_SCAF_1101667385554/319-791 CODON   ..............................................................................................STP..........................................................................................AUG.........................................................................................................................................................................................................................................................................................................
#=GR JCVI_SCAF_1101667385554/319-791 SS_TT   .......................................................................................................................................................................................................................................................................................................................................................................................................................................................................................................
JCVI_SCAF_1096626860626/784-321              AUGAAUGUGAAAAUAAAUGGUAGAAAAUUAUCAGAUAUUAGUGAGGAAGAGUUUUUAAAAACACUUACUCCGUUUAAAUAUUGACAUAUUUUUCUUUUUAAUGAUUGUGCUCAAAGUAA........A....UCAGGAUUCUUACCCUU..UCCUAUAUU.....AG...CUUUGAGCACU.AAAAAAUUCAGAAAGAUGCUUAUUAAAAAUGAUUAAAGAUUUCAAAAUUCCAUAUGUAAUUUUCAAAACUAGAGAAGGUGACACUUCAGAAACAGAAGGAGCCUGUGCAAUCGGAGGAAAAUGGGUAGAUAAAUCAACAGAUGAUUUCUUUAAAGGUAAAAGAGUUGUUUUAUUUAGUCUACCUGGAGCAUUUACACCAACUUGCUCUUCACAACAAUUACCUGGAUUUGUAAAAAACUAUGAAACAAUUAAAAAACUUGGUAUUGAUGAAGUAUAUUGCUGUUCAGUUAAUGACUCAUAUGUAA
#=GR JCVI_SCAF_1096626860626/784-321 CODON   .................................................................................STP..............................................................................................................................AUG..................................................................................................................................................................................................................................................................................
#=GR JCVI_SCAF_1096626860626/784-321 SS_TT   .......................................................................................................................................................................................................................................................................................................................................................................................................................................................................................................
JCVI_SCAF_1096626663908/1022-554             AAAAAAUUAAAAGAAAAAUAAAUAAUAGAAAAUUAUCAGAACUUAACAAAGACGAGGCUCUAGACAUCCUCACUCCUUUUAAAUGAUGAUAUAUUUUUUUCUAGACAUGCCCACG.UCA..CCCUUCC.....UAGGAUAUUUACCCUU..UCCUA.G.A.AAU.UG...UCGUGGGCAUU.AAAAAAUUAUGAUUGAAGGAUUUCAAAUUCCAAAAGUAACUUUUAGAGUUAGAGAGGGUGACACUUCAGAUAAUGAAAUUGCAUGUGCGAUUGGUGGUAAGUGGACUAAUAAGUCUAGUGAUGAUUUUUUUAAAAAUAAAAGAGUAAUUUUAUUUAGUUUACCUGGUGCCUUUACACCAACGUGUUCUUCACAACAAUUGCCUGGUUUUGAAAAAAACGCUACAGAAUUAAAAAAAUUAGGUAUAGAUGAAAUAUAUUGUUGUUCAGUUAAUGACUCGUAUGUAAUGAACGCAUGGGCUAAAAAA
#=GR JCVI_SCAF_1096626663908/1022-554 CODON  ...................................................................................STP.....................................................................................................AUG.........................................................................................................................................................................................................................................................................................................
#=GR JCVI_SCAF_1096626663908/1022-554 SS_TT  .......................................................................................................................................................................................................................................................................................................................................................................................................................................................................................................
JCVI_SCAF_1101668477367/607-138              GAAAGAAUUGAAAGAAAAAUAAAUAAUAGAAAAUUAUCUGAGAUUGAAAAAGACGAGGCUCUAGACAUCCUCACUCCUUUUAAACGAUGAUAUAUUUCUUAUAGAGGUGCCCACG.UCA..CUCUCCU....UUAGGAUCUUUACCCUU..UCCUAAA.A.AU..UG...UCGUGGGCAUU.UUAAAAUUAUGAUAGAAGGAUUUAAAAUACCCCUAGUAACUUUUAGAGUCAGAGAAGGUGAUUCAUCGGAAAACGAAGACUCAUGCGCAAUUGGAGGAAAGUGGACAAACAAGUCUACUGAUGAUUUUUUUAAAAAUAAAAGAGUAAUUUUAUUUAGUUUACCUGGUGCUUUUACACCCACAUGUUCAUCACAACAGCUGCCAGGUUUUGAAAAAAACGCCAGUAAGUUAAAAGAAUUAGGUAUAGAUGAAGUUUAUUGUUGUUCAGUUAAUGACUCUUACGUAAUGAACGCAUGGGCUAAAAAA
#=GR JCVI_SCAF_1101668477367/607-138 CODON   .......................................................................................STP.................................................................................................AUG.........................................................................................................................................................................................................................................................................................................
#=GR JCVI_SCAF_1101668477367/607-138 SS_TT   .......................................................................................................................................................................................................................................................................................................................................................................................................................................................................................................
JCVI_SCAF_1096627910193/1693-1224            AAAAUUAAAAGAAAAAUAAAUAAUAGAAAAUUAUCUGAGAUUGAAAAAGACGAGGCUCUAGACAUCCUCACUCCUUUUAAACGAUGAUAUAUUUCUUUUUAGACAAGUGCCCACU.UCA..CUCUCCU....UUAGGAUUUUUACCCUU..UCCUAAA.A.AU..UG...UAGUGGGCAUU.AAAAAUUAUGAUAGAAGGAUUUAAAAUACCUCAGGUAACUUUUAGAAUUAGAGAAGGUGAUACUUCGGAUAAUGAAGUUGCAUGUGCAAUUGGAGGAAAGUGGACAAGCAAGACUACAGAUGAUUUUUUUAAAAAUAAAAGAGUAAUUUUAUUUAGUUUGCCUGGCGCUUUUACGCCAACUUGCUCUUCUCAACAAUUACCUGGAUUUGAGAAUAAUGCCGAUGAAUUGAAAAAGUUAGGCAUUGAUGAAAUUUAUUGCUGCUCAGUGAAUGACUCAUAUGUGAUGAAUGCUUGGGCAAAAAAGA
#=GR JCVI_SCAF_1096627910193/1693-1224 CODON ....................................................................................STP...................................................................................................AUG..........................................................................................................................................................................................................................................................................................................
#=GR JCVI_SCAF_1096627910193/1693-1224 SS_TT .......................................................................................................................................................................................................................................................................................................................................................................................................................................................................................................
JCVI_SCAF_1096627347580/485-16               UGAAAAAAUUGAGAAAAAAAUAAAUAAUAGAAAAUUAUCUGAGAUUGAAAAAGACGAGGCUCUAGACAUCCUCACUCCUUUUAAACGAUGAUAUAUUUCUUUAAAUAUGCCCACG.UCA..CUCUCCU....CUAGGAUCUUUACCCUU..UCCUAGA.A.AC..UG...UCGUGGGCAUU.AAUAAUUUCUUAUCUGUAAUAUUACUUUAACUUUAGAUAAUUUUAUUAUUUUAUAUAUAAUAAGCCUAUAAUGUUAAAAAACUUUAAUAUUUGGGUUAUUUCAUCGUUAUUUGUUUCUAUAGGUGUAUUAAUUCCAAUUAUAACAGUUUUUUUUAGUUUUUUUGAGGAAACUUCUAACUAUUACCAAAUACUAAAAGAUACUUUUUUGUUUGAGUAUAUUUUUAAUUCUUUCACAUUAUUGGUAAGUGUUUUGUUUCUUACUUUUUUAAUAGGAACCGCUUGUGCAUAUUUAGUGUCAUUUUAUA
#=GR JCVI_SCAF_1096627347580/485-16 CODON    ........................................................................................STP...............................................................................................................................................AUG..........................................................................................................................................................................................................................................................
#=GR JCVI_SCAF_1096627347580/485-16 SS_TT    .......................................................................................................................................................................................................................................................................................................................................................................................................................................................................................................
JCVI_SCAF_1096627328274/924-1209             AAAAAUUGAAAGAAAAAUAAAUAAUAGAAAAUUAUCUGAGAUUGAAAAGACGAGGCUCUAGACAUCCUCACUCCUUUUAAACGAUGAUAUAUUUCUUUUUA.AAUGAUGCCCACG.UCA..CUCUCCC.....UAGGAUUUUUACCCUU..UCCUA.G.A.AAU.UG...UCGUGGGCAUU.AAAAGAUUAUGAUUGAAGGAUUUAAAUUACCACAAGUAAAUUUUAGAAUUAGAGAAGGUGACACUUCGGAUAAUGAAAUUGCUUGUGCAAUUGGAGGAAAGUGGACCAAUAAGUCUACUGAUG......................................................................................................................................................................................
#=GR JCVI_SCAF_1096627328274/924-1209 CODON  .......................................................................................................................................................................................................................................................................................................................................................................................................................................................................................................
#=GR JCVI_SCAF_1096627328274/924-1209 SS_TT  .......................................................................................................................................................................................................................................................................................................................................................................................................................................................................................................
JCVI_SCAF_1101668435226/789-320              AAAAUUAAUAAAAGAAUAAAUAAUAGAAAAUUAUCAGAGAUUGAAAAAGACGAGGCUCUAGACAUCCUCACUCCUUUUAAAUAAUGAUAUAUUUCUUUUUA.GAUGGUGCCCACG.UCA..CUCUCCU....CUAGGAUCUUUACCCUU..UCCUAGA.A.GU..UG...UCGUGGGCAUUUAAUUACUUAGAAAAAUUCAAAAUUUUUUAAAAAUUGAUAAGUAAAUCAAUUAUUUUAUAUUUCUCUGAUUUAUAUAAGCAAUUAUAAGCAAAAUCUAAAGAUAUAAUAUAAUUACUAAUAAUAUAUUAUAUUAAAUAUAUGUUUAAAAAUUUAAAUUUAUGGUUUUUUGUAUCAAUCUUAGUUUCGUUUUCUGUUUUAAUACCAAUAAUAACAGUUUCAAUAAGCUUUUUUGAGGACACAUCAAAUUAUUAUGAAAUUUUAAAAAACACUUUUCUUGCAGAAUAUAUUAUUAAUUCAUCUAUCUU
#=GR JCVI_SCAF_1101668435226/789-320 CODON   .................................................................................STP.......................................................................................................................................................................................................................AUG.........................................................................................................................................................................................
#=GR JCVI_SCAF_1101668435226/789-320 SS_TT   .......................................................................................................................................................................................................................................................................................................................................................................................................................................................................................................
JCVI_SCAF_1101668420392/279-1                AAAAUUAAAAGAAAAAUAAAUAAUAGAAAAUUAUCAGAACUUAAUAAAGACGAGGCUCUAGACAUCCUCACUCCUUUUAAAUGAUGAUAUAUUUUUUUCUA.GACAGUGCCCACG.UCA..UUCUCCU....UUAGGAUAAUUACCCUU..UCCUA.A.A.UAU.UG...UCGUGGGCAUU.AAAAAUUAUGAUUGAAGGAUUUAAAAUACCAAAUGUAACUUUUAGAAUUAGAGAGGGUGAUACCUCAAAUAAUGAUAUUGCGUGUGCGAUUGGUGGAAAGUGGACUAAUAAGUCU..............................................................................................................................................................................................
#=GR JCVI_SCAF_1101668420392/279-1 CODON     .................................................................................STP...................................................................................................................................................................................................................................................................................................................................................................................................................
#=GR JCVI_SCAF_1101668420392/279-1 SS_TT     .......................................................................................................................................................................................................................................................................................................................................................................................................................................................................................................
JCVI_SCAF_1096627337314/2806-2982            AAAAUUAAAAGAAAAAUAAAUAAUAGAAAAUUAUCAGAACUUAAUAAAGACGAGGCUCUAGACAUCCUCACUCCUUUUAAAUGAUGAUAUAUUUUUUUCUAGACAUGUGCCCACG.UCA..CUCUCCU....CUAGGAUAUUUACCCUU..UCCUAGA.A.AU..UG...UCGUGGGCAUU.AAAAAAUUAUGA.....................................................................................................................................................................................................................................................................................................
#=GR JCVI_SCAF_1096627337314/2806-2982 CODON ....................................................................................STP................................................................................................................................................................................................................................................................................................................................................................................................................
#=GR JCVI_SCAF_1096627337314/2806-2982 SS_TT .......................................................................................................................................................................................................................................................................................................................................................................................................................................................................................................
JCVI_SCAF_1096627963680/102-571              AAAAUUAAAAGAAAAAUAAAUAAUAGAAAAUUAUCAGAACUUAAUAAAGACGAGGCUCUAGACAUCCUCACUCCUUUUAAAUGAUGAUAUAUUUUUUUCUAGAUAUGUGCUCACG.UCA..CUCUCCU....CUAGGAUAUUUACCCUU..UCCUAGA.A.AU..UG...UCGUGGGCACU.AAAAAAUUAUGAUUGAAGGAUUUAAAAUUCCGAAAGUAACUUUUAGAGUUAGAGAGGGUGACACCUCAGAUAAUGAAAUUGCGUGUGCGAUUGGUGGUAAGUGGACAAACAAGUCUACAGAUGAUUUUUUUAAAAACAAAAGAGUAAUUUUAUUUAGUUUACCUGGUGCCUUUACACCAACGUGUUCUUCACAACAAUUACCUGGAUUUGAAAAGCACGCUACAGAAUUAAAAAAAUUAGGUAUAGAUGAAAUUUAUUGUUGUUCAGUUAAUGACUCGUAUGUAAUGAACGCAUGGGCUAAAAAG
#=GR JCVI_SCAF_1096627963680/102-571 CODON   ....................................................................................STP....................................................................................................AUG.........................................................................................................................................................................................................................................................................................................
#=GR JCVI_SCAF_1096627963680/102-571 SS_TT   .......................................................................................................................................................................................................................................................................................................................................................................................................................................................................................................
JCVI_SCAF_1101668361177/469-1                AAAAUUAAAAGAAAAAUAAAUAAUAGAAAAUUAUCAGAACUUAAUAAAGACGAGGCUCUAGACAUCCUCACUCCUUUUAAAUGAUGAUAUAUUUUUUUCUAGAUAUGUGCUCACG.UCA..CUCUCCU....CUAGGAUAUUUACCCUU..UCCUAGA.A.AU..UG...UCGUGGGCACU.AAAAAAUUAUGAUUGAAGGAUUUAAAAUUCCAAAAGUAACUUUUAGAGUUAGAGAGGGUGACACCUCAGAUAAUGAAAUUGCAUGUGCGAUUGGUGGUAAGUGGACAAAUAAGUCUACUGAUGAUUUUUUUAAAAACAAAAGAGUGAUUUUAUUUAGUUUACCAGGUGCCUUUACACCAACGUGUUCUUCACAACAAUUACCUGGAUUUGAAAAGCACGCUACAGAAUUAAAAAAAUUAGGUAUAGAUGAAAUUUACUGUUGUUCAGUUAAUGACUCGUAUGUAAUGAACGCAUGGGCUAAAAA.
#=GR JCVI_SCAF_1101668361177/469-1 CODON     .................................................................................STP.......................................................................................................AUG...................................................................................................................................................................................................................................................................................................STP...
#=GR JCVI_SCAF_1101668361177/469-1 SS_TT     .......................................................................................................................................................................................................................................................................................................................................................................................................................................................................................................
JCVI_SCAF_1101667343497/605-137              AAAAAAUUGAAAGAAAAAUAAAUAAUAGAAAAUUAUCUGAGAUUGAAAAAGACGAGGCUCUAGACAUCCUCACUCCUUUUAAACGAUGAUAUAUUUCUUUUUAGAUGUGCCCACG.UCA..CUCUCCC.....UAGGAUCUUUACCCUU..UCCUA.G.A.AAC.UG...UCGUGGGCAUU.AAAAAAUUAUGAUUGAAGGAUUUAAAAUACCACAAGUAAAUUUUAGAAUUAGAGAAGGUGACACUUCGGAUAAUGAAAUUGCUUGUGCAAUUGGAGGAAAGUGGACGAAUAAGUCUACUGAUGAUUUUUUUAAAAACAAAAGAGUGAUUUUGUUUAGUUUACCCGGUGCUUUUACACCGACAUGUUCUUCCCAACAAUUACCUGGAUUUGAGAAAAAUGCUGAUGAAUUGAAAAAACUAGGCAUCGAUGAGAUUUAUUGUUGCUCAGUAAAUGACUCAUAUGUAAUGAAUGCUUGGGCUAAAAAG
#=GR JCVI_SCAF_1101667343497/605-137 CODON   ......................................................................................STP..................................................................................................AUG.........................................................................................................................................................................................................................................................................................................
#=GR JCVI_SCAF_1101667343497/605-137 SS_TT   .......................................................................................................................................................................................................................................................................................................................................................................................................................................................................................................
JCVI_SCAF_1096627325638/1687-1218            AAAUUAAAAGAAAAAUAAAUAAUAGAAAAUUAUCAGAGAUUGAAAAAGACGAGGCUCUAGACAUCCUCACUCCUUUUAAAUGAUGAUAUAUUUCUUUUUAGACGGGGUGCCCACG.UCA..CUCUCCU....CUAGGAUCUUUACCCUU..UCCUAGA.A.GU..CG...UCGUGGGCAUU.AAAAAAAUAUGAUUGAAGGUUUUAAAAUACCAAAAGUAACUUUUAGAAUUAGAGAAGGUGAUACUUCGGAUAAUGAAAUUGCAUGUGCAAUUGGAGGAAAGUGGACUAAUAGGUCAACUGAUGAUUUUUUUAAAAAUAAAAGAGUAAUUUUAUUUAGCUUACCUGGUGCUUUUACACCAACGUGUUCCUCGCAACAAUUACCUGGAUUUGAAAAAAAUGCAGACGAAUUAAAAAAAUUAGGUAUUAAUGAAAUAUAUUGUUGUUCGGUAAACGACUCUUACGUAAUGAAUGCUUGGGCAAAAAAG
#=GR JCVI_SCAF_1096627325638/1687-1218 CODON ................................................................................STP...........................................................................................................AUG......................................................................................................................................................................................................................................................................................................
#=GR JCVI_SCAF_1096627325638/1687-1218 SS_TT .......................................................................................................................................................................................................................................................................................................................................................................................................................................................................................................
JCVI_SCAF_1096628256610/299-1                AAAGAUUAAAAGAAAAAUAAAUAAUAGAAAAUUAUCUGAGAUUGAAAAAGACGAGGCUCUAGACAUCCUCACUCCUUUUAAAUGAUGAUAUAUUUCUUUUAAAACAGUGCCCGCG.UCA..CUCUCCU....UUAGAAUCUUUACCCUU..UUCUAAA.A.AU..UG...UCGUGGGCAUU.AAAAAAAUAUGAUUGAAGGAUUUAAAAUACCUCAAGUAACUUUUAGAAUUAGAGAAGGUGACACUUCGGACAACGAAAUUGCAUGUGCAAUUGGUGGAAAGUGGAAGAAUAAAACCCACUGAUGAUUUUUUAAA...........................................................................................................................................................................
#=GR JCVI_SCAF_1096628256610/299-1 CODON     ..................................................................................STP..................................................................................................................................................................................................................................................................................................................................................................................................................
#=GR JCVI_SCAF_1096628256610/299-1 SS_TT     .......................................................................................................................................................................................................................................................................................................................................................................................................................................................................................................
JCVI_SCAF_1101668329984/691-222              AAAAAUUAAAAGAAGAAUAAAUAAUAGAAAAUUAUCAGAGAUUAAAAAAGACGAGGCUCUAGACAUCCUCACUCCUUUUAAAUGAUGAUAUAUUUCUUUUUAGAUGGUGCUCACG.UCA..CUCUCCC.....UAGGAUCUUUACCCUU..UCCUA.GAU.AAA.UG...UCGUGGGCACU.AAAAAAUUAUGAUUGAAGGAUUUAAAAUACCACAAGUAAAUUUUAGAAUUAGAGAAGGUGACACUUCAGAUAAUGACAUUGCAUGUGCAAUUGGUGGAAAGUGGACAAAUAAGUCUACUGAUGAUUUUUUUAAAAAUAAAAGAGUUAUUUUAUUUAGUUUACCUGGUGCUUUCACACCAACAUGUUCCUCACAACAAUUACCAGGAUUUGAAAAAAAUGCUGAUGAAUUAAAAAAAUUAGGCAUUGAUGAAAUUUAUUGUUGCUCAGUAAAUGACUCUUACGUAAUGAAUGCUUGGGCAAAAAAG
#=GR JCVI_SCAF_1101668329984/691-222 CODON   ..................................................................................STP......................................................................................................AUG.........................................................................................................................................................................................................................................................................................................
#=GR JCVI_SCAF_1101668329984/691-222 SS_TT   .......................................................................................................................................................................................................................................................................................................................................................................................................................................................................................................
JCVI_SCAF_1096627072684/2005-1538            AAAAUUGAAAGAAAAAUAAAUAAUAGAAAAUUAUCUGAGAUUGAAAAAGACGAGGCUCUAGACAUCCUCACUCCUUUUAAACGAUGAUAUAUUUCUUUUUA.GACGGUGCCCACG.UCA..CUCUCCC.....UAGGAUCUUUACCCUU..UCCUA.G.A.AAC.UG...UCGUGGGCAUU.AAAAUUAUACUCCAUAUAAUAUUACUUUAGUUUUAGAUAAAUUUUUUAUUUUAUAUAUAAUAAGACCAUAAUGUUAAAAAACUUUAAUAUUUGGCUUAUAUCAUCGUUACUAGUUUCUAUAAGUGUAUUAAUUCCGAUCACAACAGUUUUUUUUAGUUUUUUUGAGGAAACUUCAAAUUAUUACCAAAUACUUAAAGAUACUUUUCUACUAGAGUAUAUUUUUAAUUCUUUCAUAUUGUUAGUAAGUGUCUUGUUGCUAACGUUUAUUAUAGGAACUACUUGCGCAUAUUUAGUAUCUUUUUAUA
#=GR JCVI_SCAF_1096627072684/2005-1538 CODON ....................................................................................STP.......................................................................................................................................AUG......................................................................................................................................................................................................................................................................
#=GR JCVI_SCAF_1096627072684/2005-1538 SS_TT .......................................................................................................................................................................................................................................................................................................................................................................................................................................................................................................
JCVI_SCAF_1096627095442/403-1                AAAAAUUGAAAGAAAAAUAAAUAAUAGAAAAUUAUCUGAGAUUGAAAAAGAAGAGGCUCUAGACAUCCUCACUCCUUUUAAACGAUGAUAUAUUUCUUGUUAGAUGGUGCCCACG..CA..CUCUCCC.....UAGGAUCUUUACCCUU..UCCUA.G.A.AAC.UG...UCGUGGGCACU.AAAAAAUUAUGAUUGAAGGAUUUAAAAUACCACAAGUAAAUUUUAGAAUUAGAGAAGGUGACACUUCGGAUAAUGAAAUUGCUUGUGCAAUUGGAGGAAAGUGGACCAAUAAGUCUACUGAUGAUUUUUUUAAAAACAAAAGAGUGAUUUUGUUCAGUUUACCUGGUGCUUUUACACCAACUUGCUCUUCCCAACAAUUACCUGGAUUUGAGAAAAAUGCUGAUGAAUAAAAAAGUUAGG.................................................................
#=GR JCVI_SCAF_1096627095442/403-1 CODON     .....................................................................................STP...................................................................................................AUG...........................................................................................................................................................................................................................STP...........................................................................
#=GR JCVI_SCAF_1096627095442/403-1 SS_TT     .......................................................................................................................................................................................................................................................................................................................................................................................................................................................................................................
JCVI_SCAF_1096627788803/547-1015             AAAAAUUAAAAGAAAAAUAAAUAAUAGAAAAUUAUCUGAGAUUGAAAAAGACGAGGCUCUAGACAUCCUCACUCCUUUUAAACGAUGAUAUAUUUCUUUUUAAAUGGUGCCCACG.UCA..CUCUCCC.....UAGGAUCUUUACCCUU..UCCUA.G.A.AAC.UG...UCGUGGGCAUU.AAAAAAUUAUGAUUGAAGGAUUUAAAAUACCGCAAGUAAAUUUUAGAAUUAGAGAAGGUGACACUUCGGAUAAUGAAAUUGCCUGUGCAAUUGGGGGAAAGUGGACGAAUAAGUCUACUGAUGAUUUUUUUAAAAACAAAAGAGUGAUUUUGUUUAGUUUACCUGGUGCUUUUACACCGACAUGUUCUUCCCAACAAUUACCUGGAUUUGAGAAAAAUGCUGAUGAAUUGAAAAACUAGGAAUCGAUGAAAUUUAUUGUUGCUCAGUAAAUGACUCAUAUGUAAUGAANNNNNNNNNNNNNNNNN
#=GR JCVI_SCAF_1096627788803/547-1015 CODON  ........................................................................................STP................................................................................................AUG.......................................................................................................................................................................................................................................STP...............................................................
#=GR JCVI_SCAF_1096627788803/547-1015 SS_TT  .......................................................................................................................................................................................................................................................................................................................................................................................................................................................................................................
JCVI_SCAF_1101667278325/168-1                AAAAAUUGAAAGAAAAAUAAAUAAUAGAAAAUUAUCUGAGAUUGAAAAAGACGAGGCUCUAGACAUCCUCACUCCUUUUAAACGAUGAUAUAUUUCUUUUUAAAUGGUGCCCACG.UCA..CUCUCCC.....UAGGAUCUUUACCCUU..UCCUA.G.A.AAC.UG...UCGUGGGCAU..AAAAA............................................................................................................................................................................................................................................................................................................
#=GR JCVI_SCAF_1101667278325/168-1 CODON     .....................................................................................STP...............................................................................................................................................................................................................................................................................................................................................................................................................
#=GR JCVI_SCAF_1101667278325/168-1 SS_TT     .......................................................................................................................................................................................................................................................................................................................................................................................................................................................................................................
JCVI_SCAF_1096627841184/1412-1613            AAAAAUUGAAAGAAAAAUAAAUAAUAGAAAAUUAUCUGAGAUUGAAAAAGACGAGGCUCUAGACAUCCUCACUCCUUUUAAACGAUGAUAUAUUUCUUUUUAGAUGGUGCCCACG.UCA..CUCUCCC.....UAGGAUCUUUACCCUU..UCCUA.GAA.AA..UG...UCGUGGGCAUU.AAAAAAUUAUGAUUGAAGGAUUUAAAAUACCACAAGUA...........................................................................................................................................................................................................................................................................
#=GR JCVI_SCAF_1096627841184/1412-1613 CODON ........................................................................................STP............................................................................................................................................................................................................................................................................................................................................................................................................
#=GR JCVI_SCAF_1096627841184/1412-1613 SS_TT .......................................................................................................................................................................................................................................................................................................................................................................................................................................................................................................
JCVI_SCAF_1096627099136/1504-1036            AAAAAUUAAAAGAAGAAUAAAUAAUAGAAAAUUAUCAGAGAUUGAAAAAGACGAGGCUCUAGACAUCCUCACUCCUUUUAAAUGAUGAUAUAUUUCUUUUUAGAUGGUGCCCACG.UCA..CUCUCCC.....UAGGAUCUUUACCCUU..UCCUA.G.A.AAU.UG...UCGUGGGCAUU.AAAAAAUUAUGAUUGAAAGAUUUAAAAUACCACAAGUUAAUUUUAGAAUUAGAGAAGGUGACACUUCGGAUAAUGAAAUUGCUUGUGCUAUUGGAGGAAAGUGGACCAAUAAGUCUACUGAUGAUUUUUUUAAAAAUAAAAGAGUGAUUUUGUUUAGUUUACCUGGUGCUUUUACACCGACUUGUUCUUCUCAACAAUUACCUGGAUUUGAAAAAAAUGCUGAUGAAUUAAAAAAUUUAGGUAUUGAUGAAAUUUAUUGUUGCUCAGUAAAUGACUCAUAUGUGAUGAAUGCUUGGGCUAAAAAG
#=GR JCVI_SCAF_1096627099136/1504-1036 CODON ..................................................................................STP......................................................................................................AUG.........................................................................................................................................................................................................................................................................................................
#=GR JCVI_SCAF_1096627099136/1504-1036 SS_TT .......................................................................................................................................................................................................................................................................................................................................................................................................................................................................................................
JCVI_SCAF_1101668687970/1033-565             AAAAAUUGAAAGGAAAAUAAAUAAUAGAAAAUUAUCUGAGAUUGAAAAAGACGAGGCUCUAGACAUCCUCACUCCUUUUAAACGAUGAUAUAUUUCUUUUUAGAUGGUGCCCACG.UCA..CUCUCCC.....UAGGAUCUUUACCCUU..UCCUA.G.A.AAC.UG...UCGUGGGCAUU.AAAAAAUUAUGAUUGAAGGAUUUAAAAUACCACAAGUAAAUUUUAGAAUUAGAGAAGGUGAUACUUCGGAUAAUGAAAUUGCUUGUGCAAUUGGUGGAAAGUGGACGAAUAAGUCUACUGAUGAUUUUUUUAAAAACAAAAGAGUGAUUUUGUUUAGUUUGCCUGGUGCUUUUACACCGACAUGUUCUUCCCAACAAUUACCUGGAUUUGAGAAAAAUGCUGAUGAAUUGAAAAAACUAGGUAUCGAUGAAAUUUAUUGUUGCUCAGUAAAUGACUCAUAUGUAAUGAAUGCUUGGGCCAAAAAG
#=GR JCVI_SCAF_1101668687970/1033-565 CODON  .....................................................................................STP...................................................................................................AUG.........................................................................................................................................................................................................................................................................................................
#=GR JCVI_SCAF_1101668687970/1033-565 SS_TT  .......................................................................................................................................................................................................................................................................................................................................................................................................................................................................................................
JCVI_SCAF_1096627131098/2271-1803            AAAAAAUUGAAAGAAAAAUAAAUAAUAGAAAAUUAUCUGAGAUUGAAAAAGACGAGGCUCUAGACAUCCUCACUCCUUUUAAACGAUGAUAUAUUUCUUUUAGAUGGUGCCCACG.UCA..CUCUCCC.....UAGGAUCUUUACCCUU..UCCUA.G.A.AAC.UG...UCGUGGGCAUU.AAAAAUUAUGAUUGAAGGAUUUAAAAUACCACAAGUAAAUUUUAGAAUUAGAGAAGGUGACACUUCAGAUAACGAAAUUGCUUGUGCAAUUGGAGGAAAGUGGACCAAUAAGUCUACUGAUGAUUUUUUUAAAAAUAAACGAGUGAUUUUGUUUAGUUUACCCGGUGCUUUUACACCGACUUGUUCUUCUCAACAAUUACCUGGAUUUGAAAAAAAGGCUGAUGAAUUAAAAAAGUUAGGUAUUGAUGAAAUUUAUUGUUGCUCAGUAAAUGAUUCAUAUGUGAUGAAUGCUUGGGCCAAAAAGA
#=GR JCVI_SCAF_1096627131098/2271-1803 CODON ......................................................................................STP..........................................................................A.UG................................................................................................................................................................................................................................................................................................................................
#=GR JCVI_SCAF_1096627131098/2271-1803 SS_TT .......................................................................................................................................................................................................................................................................................................................................................................................................................................................................................................
JCVI_SCAF_1096627161299/546-1014             AAAAAUACAGAGAAGGAUAAAUAAUAGAAAGUUAUCAGAGAUUGAAAAAGACGAGGCUCUAGACAUCCUCACUCCUUUUAAAUGAUGAUAUAUUUCUUUUUAGAUGGUGCCCACG.UCA..CUCUCCC.....UAGGAUCUUUACCCUU..UCCUA.G.A.AAC.UG...UCGUGGGCAUU.AAAAAAUUAUGAUUGAAGGAUUUAAAAUACCACAAGUAAAUUUUAGAAUUAGAGAAGGUGACACUUCAGAUAAUGAAAUUGCUUGUGCUAUUGGAGGAAAGUGGACCAAUAAGUCUACUGAUGAUUUUUUUAAAAACAAAAGAGUGAUUUUGUUUAGUUUACCUGGUGCUUUUACACCGACUUGUUCUUCUCAACAAUUACCUGGAUUUGAAAAAAAAGCUGAUGAAUUAAAAAAAUUAGGUAUUGAUGAAAUUUAUUGUUGCUCAGUAAAUGACUCGUAUGUGAUGAAUGCAUGGGCCAAAAAG
#=GR JCVI_SCAF_1096627161299/546-1014 CODON  .....................................................................................STP...................................................................................................AUG.........................................................................................................................................................................................................................................................................................................
#=GR JCVI_SCAF_1096627161299/546-1014 SS_TT  .......................................................................................................................................................................................................................................................................................................................................................................................................................................................................................................
JCVI_SCAF_1101667288740/901-433              AAAAAUUAAAAGAAAAAUAAAUAAUAGAAAAUUAUCUGAGAUUGAAAAAGACGAGGCUCUAGACAUCCUCACUCCUUUUAAACGAUGAUAUAUUUCUUUUUAGACGGUGCCCACG.UCA..CUCUCCC.....UAGGAUCUUUACCCUU..UCCUA.G.A.AAC.UG...UCGUGGGCAUU.AAAAAAUUAUGAUUGAAGGAUUUAAAAUACCACAAGUAAAUUUUAGAAUUAGAGAAGGUGACACUUCGGAUAAUGAAAUUGCUUGUGCUAUUGGAGGAAAGUGGACUAAUAAGUCUACUGAUGAUUUUUUUAAAAACAAAAGAGUGAUUUUGUUCAGUUUACCUGGUGCUUUUACCCCGACUUGUUCUUCUCAACAAUUACCUGGUUUUGAAAAAAAUGCUGAUGAAUUAAAAAAGUUAGGUAUUGAUGAAAUAUAUUGUUGCUCAGUAAAUGACUCUUAUGUAAUGAAUGCUUGGGCUAAAAAA
#=GR JCVI_SCAF_1101667288740/901-433 CODON   ...........................................................................................................................................................................................AUG.........................................................................................................................................................................................................................................................................................................
#=GR JCVI_SCAF_1101667288740/901-433 SS_TT   .......................................................................................................................................................................................................................................................................................................................................................................................................................................................................................................
JCVI_SCAF_1096627100744/1834-1366            AAAAAUUGAAAGAAAAAUAAAUAAUAGAAAAUUAUCUGAGAUUGAAAAAGACGAGGCUCUAGACAUCCUCACUCCUUUUAAAUGAUGAUAUAUUUCUUUUUAGACGGUGCCCACG.UCA..CUCUCCC.....UAGGAUCUUUACCCUU..UCCUA.G.A.AAC.UG...UCGUGGGCAUU.AAAAAAUUAUGAUUGAAGGAUUUAAAAUACCACAAGUAAAUUUUAGAAUUAGAGAAGGUGACACUUCGGAUAAUGAAAUUGCUUGUGCAAUUGGAGGAAAGUGGACGAAUAAGUCUACUGAUGAUUUUUUUAAAAACAAAAGAGUGAUUUUGUUUAGUUUACCUGGUGCUUUUACACCGACAUGUUCUUCCCAACAAUUACCUGGAUUUGAGAAAAAUGCUGAUGAAUUGAAAAAACUAGGCAUCGAUGAAAUUUAUUGUUGCUCAGUAAAUGACUCAUAUGUAAUGAAUGCUUGGGCCAAAAAG
#=GR JCVI_SCAF_1096627100744/1834-1366 CODON ...........................................................................................................................................................................................AUG.........................................................................................................................................................................................................................................................................................................
#=GR JCVI_SCAF_1096627100744/1834-1366 SS_TT .......................................................................................................................................................................................................................................................................................................................................................................................................................................................................................................
JCVI_SCAF_1101668403979/663-968              AAAAAUUAAAAGAAAAAUAAAUAAUAGAAAAUUAUCAGAGAUUGAAAAAGACGAGGCUCUAGACAUCCUCACUCCUUUUAAAUGAUGAUAUAUUUCUUUUUAGACGGUGCCCACG.UCA..CUCUCCC.....UAGGAUCUUUACCCUU..UCCUA.G.A.AAC.UG...UCGUGGGCAUU.AAAAAAUUAUGAUUGAAGGAUUUAAAAUACCACAAGUAAAUUUUAGAAUUAGAGAAGGUGACACUUCAGAUAAUGAUAUUGCUUGUGCAAUUGGAGGAAAGUGGACCUAAUAAGUCUACUGAUGAUUUUUUAAAAACAAAAG...................................................................................................................................................................
#=GR JCVI_SCAF_1101668403979/663-968 CODON   .....................................................................................STP...............................................................................................................................................................................................................................................................................................................................................................................................................
#=GR JCVI_SCAF_1101668403979/663-968 SS_TT   .......................................................................................................................................................................................................................................................................................................................................................................................................................................................................................................
JCVI_SCAF_1096627072641/1698-1230            AAAAAUUAAAAGAAAAAUAAAUAAUAGAAAAUUAUCAGAGAUUGAAAAAGACGAGGCUCUAGACAUCCUCACUCCUUUUAAAUGAUGAUAUAUUUCUUUUUAGACGGUGCCCACG.UCA..CUCUCCC.....UAGGAUCUUUACCCUU..UCCUA.G.A.AAC.UG...UCGUGGGCAUU.AAAAAAUUAUGAUUGAAGGAUUUAAAAUACCACAAGUAAAUUUUAGAAUUAGAGAAGGUGACACUUCGGAUAAUGAAAUUGCUUGUGCUAUUGGAGGAAAGUGGACCAAUAAGUCUACUGAUGAUUUUUUUAAAAACAAAAGAGUGAUUUUGUUCAGUUUACCCGGUGCUUUUACACCGACUUGUUCUUCUCAACAAUUACCUGGAUUUGAAAAAAAAGCUGAUGAAUUAAAAAAAUUAGGUAUUGAUGAAAUAUAUUGUUGCUCAGUAAAUGACUCUUAUGUGAUGAAUGCAUGGGCCAAAAAA
#=GR JCVI_SCAF_1096627072641/1698-1230 CODON ..................................................................................STP......................................................................................................AUG.........................................................................................................................................................................................................................................................................................................
#=GR JCVI_SCAF_1096627072641/1698-1230 SS_TT .......................................................................................................................................................................................................................................................................................................................................................................................................................................................................................................
JCVI_SCAF_1096627841344/1269-801             AAAAAUUAAAAGAAGAAUAAAUAAUAGAAAAUUAUCAGAGAUUGAAAAAGACGAGGCUCUAGACAUCCUCACUCCUUUUAAAUGAUGAUAUAUUUCUUUUUAGACGGUGCCCACG.UCA..CUCUCCC.....UAGGAUCUUUACCCUU..UCCUA.G.A.AAC.UG...UCGUGGGCAUU.AAAAAAUUAUGAUUGAAGGAUUUAAAAUACCACAAGUAAAUUUUAGAAUUAGAGAAGGUGACACUUCAGAUAAUGAAAUUGCUUGUGCAAUUGGAGGAAAGUGGACCAAUAAGUCUACUGAUGAUUUUUUUAAAAACAAAAGAGUGAUUUUGUUUAGUUUACCUGGUGCUUUUACACCAACAUGUUCUUCUCAACAAUUACCUGGAUUUGAGAAAAAUGCUGAUGAAUUAAAAAAGUUAGGUAUUGAUGAAAUUUAUUGUUGCUCAGUAAAUGNNNNNNNNNNNNNNNNNNNNNNNNNNNNNNNN
#=GR JCVI_SCAF_1096627841344/1269-801 CODON  ..................................................................................STP......................................................................................................AUG...........................................................................................................................................................................................................................................................................STP...........................
#=GR JCVI_SCAF_1096627841344/1269-801 SS_TT  .......................................................................................................................................................................................................................................................................................................................................................................................................................................................................................................
JCVI_SCAF_1101668734904/1627-1159            AAAAAUUCAGAGUAAAAUAAAUAAUAGAAAAUUAUCAGAGAUUGAAAAAGACGAGGCUCUAGACAUCCUCACUCCUUUUAAAUAAUGAUAUAUUUCUUUUUAGACGGUGCCCACG.UCA..CUCUCCC.....UAGGAUCUUUACCCUU..UCCUA.G.A.AAC.UG...UCGUGGGCAUU.GAAAUUAUACUCCAUAUAAUAUUACUUUAAUUUUAGAUAAAUUUUUUAUUUUAUAUAUAAUAAGACCAUAAUGUUAAAAAACUUUAAUAUUUGGCUUAUAUCAUCUUUACUAGUUUCUAUAAGUGUAUUAAUUCCGAUCACAACAGUUUUUUUUAGUUUUUUUGAGGAAACUUCAAAUUAUUACCAAAUACUUAAAGAAACUUUUUUACUAGAGUAUAUUUUUAAUUCUUUCACAUUGUUAGUAAGUGUUUUGUUACUAACAUUUAUUAUAGGAACUGCUUGCGCAUAUUUAGUAUCUUUUUAUA
#=GR JCVI_SCAF_1101668734904/1627-1159 CODON ..................................................................................STP.........................................................................................................................................AUG......................................................................................................................................................................................................................................................................
#=GR JCVI_SCAF_1101668734904/1627-1159 SS_TT ..................................................................................................................................................................................................................................................................................................................................................................................................................................<<<<<<<<<........>>>>>>>>>...........................................
JCVI_SCAF_1096626946579/556-1024             AAAAUUAAAAAAAAAAUAAAUAAUAGAAAAUUAUCUGAGAUUAAAAAAGAAGAGGCUCUAGACAUCCUCACUCCUUUUAAAUGAUGAUAUAUUUCUUUUUA.GACGGUGCCCACG.UCA..CUCUCCU....UUAGAAUCUUUACCCUU..UUCUA.A.A.AAU.UG...UCGUGGGCAUU.AAAAAAAUAUGAUUGAAGGAUUUAAAAUACCUCAAGUAACUUUUAGAAUUAGAGAAGGUGAUACUUCGGAUAAUGAAAUUGCAUGUGCAAUUGGUGGGAAGUGGACAAAUAAAUCUACUGAUGAUUUUUUUAAAAAUAAAAGAGUAAUUUUAUUUAGUUUACCUGGUGCAUUUACACCAACAUGCUCCUCUCAACAAUUACCUGGAUUUGAAAAAAAUGCUGAUGAAUUAAAAAAACUUGGCAUUGACGAAAUUUAUUGUUGUUCAGUAAAUGACUCAUACGUUAUGAAUGCUUGGGCAAAAAAA
#=GR JCVI_SCAF_1096626946579/556-1024 CODON  ....................................................................................STP.......................................................................................................AUG......................................................................................................................................................................................................................................................................................................
#=GR JCVI_SCAF_1096626946579/556-1024 SS_TT  .......................................................................................................................................................................................................................................................................................................................................................................................................................................................................................................
JCVI_SCAF_1101668429312/915-447              AAAAUUAAAAGAAAAAUAAAUAAUAGAAAAUUAUCUGAGAUUGAAAAAGACGAGGCUCUAGACAUCCUCACUCCUUUUAAAUGAUGAUAUAUUUCUUUUUA.GACGGUGCCCACG.UCA..CUCUCCU....UUAGAAUCUUUACCCUU..UUCUA.A.A.AAU.UG...UCGUGGGCAUU.AAAAAAAUAUGAUUGAAGGUUUUAAAAUACCAAAAGUAACUUUUAGAAUUAGAGAAGGUGACACUUCGGAUAAUGAAAUUGCAUGUGCAAUUGGAGGAAAGUGGACUAAUAGGUCAACUGAUGAUUUUUUUAAAAAUAAAAGAGUAAUUUUAUUUAGCUUACCCGGUGCUUUUACACCAACGUGUUCCUCGCAACAAUUACCUGGAUUUGAAAAAAAUGCAGAUGAAUUAAAAAAACUUGGCAUUGACGAAAUUUAUUGUUGUUCGGUAAACGACUCUUACGUGAUGAAUGCUUGGGCCAAAAAG
#=GR JCVI_SCAF_1101668429312/915-447 CODON   .................................................................................STP..........................................................................................................AUG......................................................................................................................................................................................................................................................................................................
#=GR JCVI_SCAF_1101668429312/915-447 SS_TT   .......................................................................................................................................................................................................................................................................................................................................................................................................................................................................................................
JCVI_SCAF_1096627855974/582-114              AAAAAUGCAGAGUAAAAUAAAUAAUAGAAAAUUAUCAGAGAUUGAAAAAGACGAGGCUCUAGACAUCCUCACUCCUUUUAAAUGAUGAUAUAUUUCUUUUUAGAAGGUGCCCACG.UCA..CUCUCCU....CUAGGAUCUUUACCCUU..UCCUAGA....AA.UG...UCGUGGGCAUU.AAAAAAAUAUGAUUGAAGGAUUUAAAAUUCCACAAGUAACUUUUAGAAUUAGAGAAGGUGAUACUUCGGAUAAUGAAAUUGCGUGCGCAAUUGGAGGAAAGUGGACAAAUAAGUCUACUGAUGAUUUUUUUAAGAAUAAAAGAGUAAUUUUAUUUAGUUUGCCUGGAGCUUUUACUCCAACUUGUUCCUCUCAACAAUUACCUGGAUUCGAAAAAAAUGCUGAAGAAUUAAAAAAAUUAGGCAUUGAUGAAAUAUAUUGUUGUUCAGUAAAUGACUCUUACGUAAUGAAUGCAUGGGCAAAAAAG
#=GR JCVI_SCAF_1096627855974/582-114 CODON   ..................................................................................STP.........................................................................................................AUG......................................................................................................................................................................................................................................................................................................
#=GR JCVI_SCAF_1096627855974/582-114 SS_TT   .......................................................................................................................................................................................................................................................................................................................................................................................................................................................................................................
JCVI_SCAF_1101668574907/1-412                ..........................................................CUAGACAUCCUCACUCCUUUUAAAUGAUGAUAUGCUUCUUUUUAGAUGAUGCCCACG.UCA..CUCUCCU....UUAGAAUCUUUACCCUU..UUCUAAA.A.AU..UG...UCGUGGGCAUU.AAAAAAAUAUGAUUGAAGGAUUUAAAAUACCUCAAGUAACUUUUAGAAUUAGAGAAGGUGAUACUUCAGAUAAUGAAAUUGCAUGUGCAAUUGGUGGGAAAUGGAUAAAUAAAUCUACUGAUGAUUUUUUCAAAAAUAAAAGAGUAAUUUUAUUUAGUUUGCCUGGCGCAUUUACCCCAACAUGUUCCUCUCAACAAUUACCUGGAUUUGAAAAAAAUGCUGAUGAAUUAAAAAAACUUGGCAUUGACGAAAUUUAUUGUUGUUCAGUAAAUGACUCAUACGUCAUGAAUGCUUGGGCAAAAAAA
#=GR JCVI_SCAF_1101668574907/1-412 CODON     ..............................................................................................................................................................................................AUG......................................................................................................................................................................................................................................................................................................
#=GR JCVI_SCAF_1101668574907/1-412 SS_TT     .......................................................................................................................................................................................................................................................................................................................................................................................................................................................................................................
JCVI_SCAF_1096627779946/308-777              AAAAAUUAAAAGAAAAAUAAAUAAUAGAAAAUUAUCUGAGAUUGAAAAAGACGAGGCCCUAGACAUCCUCACUCCUUUUAAAUGAUGAUAUAUUUCUUUUUAUAAGAUGCCCACG.UCA..CUCUCCU....UUAGGAUCUUUACCCUU..UCCUAAA.A.AU..UG...UCGUGGGCAUG.AAAAAAUAUGAUUGAAGGAUUUAAAAUACCUCAGGUAACUUUUAGGAUUAGAGAAGGUGACACUUCGGAUAAUGAGGUGACGUGCGCAAUUGGUGGAAAGUGGACUAAUAAGUCUACAGAUGAUUUUUUUAAAAAUAAAAGAGUAAUUUUGUUUAGUUUGCCUGGGGCUUUUACACCAACAUGUUCUUCUCAACAAUUACCUGGAUUUGAAAAUAAUGCUGACAAAUUUAAACAAUUUGGCAUUGACGAAAUUUAUUGUUGCUCAGUAAAUGACUCAUAUGUGAUGAAUGCUUGGGCAAAAAAAA
#=GR JCVI_SCAF_1096627779946/308-777 CODON   .............................................................................................................................................................................................AUG.......................................................................................................................................................................................................................................................................................................
#=GR JCVI_SCAF_1096627779946/308-777 SS_TT   .......................................................................................................................................................................................................................................................................................................................................................................................................................................................................................................
JCVI_SCAF_1096627331178/1398-930             AAAAAUUAAUAAAAAAAUAAAUAAUAGAAAGUUAUCAGAGCUUGAAAAAGACGAGGCCCUAGACAUCCUCACUCCUUUUAAAUGAUGAUAUAUUUCUUUUUAGAUAGUGCCCACG.UCA..CUCUCCU....CUAGGAUCUUUACCCUU..UCCUAGA.A.AU..UG...UCGUG.GCAUU.UAAAACUAAAUUUCUACCUUAUAUCACUUUAUCUUUAGAUAUAUUUAUUUAUUUAUAUAAUAAGCUACAAAAUGUUAAAAAAUAUUAAUAUUUGGCUUAUAUCGUCAUUCUUAAUUUCUAUAGCAGUAUUAAUUCCUAUUAUAACAGUGUUUUUUAGUUUUUUUGAGGAGACUUCUAAUUAUUACCAAAUACUAAAAGAUACUUUUCUUGUAGAGUAUAUUUUUAAUUCUUUCACAUUAUUAAUCUGUGUUUUGCUUCUUACUUUUUUAAUAGGAACUGCUUGCGCAUAUAUAGUCUCAUUUUAU
#=GR JCVI_SCAF_1096627331178/1398-930 CODON  ..................................................................................STP.......................................................................................................................................AUG........................................................................................................................................................................................................................................................................
#=GR JCVI_SCAF_1096627331178/1398-930 SS_TT  .......................................................................................................................................................................................................................................................................................................................................................................................................................................................................................................
JCVI_SCAF_1096627174886/1516-1910            AAAAUUCAGAAUAAAAUAAAUAAUAGAAAAUUAUCAGAGAUUGAAAAAGACGAGGCUCUAGACAUCCUCACUCCUUUUAAAUAAUGAUAUAUUUCUUUUUA.GACUGUGCCCACG.UCA..CUCUCCU....CUAGGAUCUUUACCCUU..UCCUAGA.A.AU..UG...UCGUGGGCAUU.AAAAAUAUCUUAUCUUUACAACAUUUCUUUAACUUUAGAAAAAUUUUUUUUUUAAUAUAAUAGCCAAUAAUGUUAAAAAACUUUAAUAUUUGGCUUAUAUCAUCGUUAUUAGUUUCUAUAGGUGUAUUAAUUCCAAUAGUAACAGUUUUUUUUAGUUUUUUUGAGGAGACUUCUAAUUAUUACCAAAUAUUAAAAAAUACAUUUCUUUUAGAGUAUAUUUUUAACUCUUUA..........................................................................
#=GR JCVI_SCAF_1096627174886/1516-1910 CODON ....................................................................................STP................................................................................................................................................................................................................................................................................................................................................................................................................
#=GR JCVI_SCAF_1096627174886/1516-1910 SS_TT .......................................................................................................................................................................................................................................................................................................................................................................................................................................................................................................
JCVI_SCAF_1101668270954/30-504               AAAGAUUAAAAGAAAAAUAAAUAAUAGAAAAUUAUCUGAGAUUGAAAAAGACGAGGCUCUAGACAUCCUCACUCCUUUUAAAUGAUGAUAUAUUUCUUUUUAGACGGUGCCCACG.UCACACUCUCCU....UUAGGAUCUUUACCCUU..UCCUAAAAA.UAAUUG...UCGUGGGCAUU.AAAAAAAUAUGAUUGAAGGAUUUAAAAUACCCCAAGUAACUUUUAGAAUUAGAGAAGGUGAUACUUCGGAUAAUGAAAUUGCAUGUGCAAUUGGUGGGAAGUGGACAAAUAAAUCUACUGAUGAUUUUUUUAAAAAUAAAAGAGUAAUUUUAUUUAGUUUACCUGGUGCAUUUACACCAACAUGCUCCUCUCAACAAUUACCUGGAUUUGAAAAAAAUGCUGAUGAAUUAAAAAAACUUGGCGUUGACGAAAUUUAUUGUUGUUCAGUAAAUGACUCAUACGUCAUGAAUGCUUGGGCAAAAAAG
#=GR JCVI_SCAF_1101668270954/30-504 CODON    ..............................................................................................................................................................................................AUG......................................................................................................................................................................................................................................................................................................
#=GR JCVI_SCAF_1101668270954/30-504 SS_TT    .......................................................................................................................................................................................................................................................................................................................................................................................................................................................................................................
JCVI_SCAF_1101668590969/1044-1513            AAAAAUUAAAAGAAAAAUAAAUAAUAGAAAAUUAUCUGAGAUUGAAAAAGACGAGGCUCUAGACAUCCUCACUCCUUUUAAAUGAUGAUAUAUUUCUUUUUAGACAGUGCCCACG.UCA..CUCUCCU....CUAGGAUCUUUACCCUU..UCCUAGA.A.GU..CG...UCGUGGGCAUU.AAAAAAAUAUGAUUGAAGGUUUUAAAAUACCAAAAGUAACUUUUAGAAUUAGAGAAGGUGACACUUCGGAUAGUGAAAUUGCAUGUGCAAUUGGAGGAAAGUGGACUAAUAGGUCAACUGAUGAUUUUUUUAAAAAUAAAAGAGUAAUUUUAUUUAGCUUACCCGGUGCUUUUACACCAACGUGUUCCUCGCAACAAUUACCUGGAUUUGAAAAAAAUGCAGAUGAAUUAAAAAAAUUAGGCAUUAAUGAAAUAUAUUGUUGUUCGGUAAACGACUCUUACGUGAUGAAUGCUUGGGCCAAAAAG
#=GR JCVI_SCAF_1101668590969/1044-1513 CODON .....................................................................................STP......................................................................................................AUG......................................................................................................................................................................................................................................................................................................
#=GR JCVI_SCAF_1101668590969/1044-1513 SS_TT .......................................................................................................................................................................................................................................................................................................................................................................................................................................................................................................
JCVI_SCAF_1101668455117/176-1                AAAAAUUAAAAGAAAAAUAAAUAAUAGAAAAUUAUCUGAGAUUGAAAAAGACGAGGCUCUAGACAUCCUCACUCCUUUUAAAUGAUGAUAUAUUUCUUUUUAGACGGUGCCCACG.UCA..CUCUCCU....AUAGGAUCUUUACCCUU..UCCUAGA.A.GU..CG...UCGUGGGCAUU.AAAAAAAUAUG......................................................................................................................................................................................................................................................................................................
#=GR JCVI_SCAF_1101668455117/176-1 CODON     ..................................................................................STP..................................................................................................................................................................................................................................................................................................................................................................................................................
#=GR JCVI_SCAF_1101668455117/176-1 SS_TT     .......................................................................................................................................................................................................................................................................................................................................................................................................................................................................................................
JCVI_SCAF_1096627072716/1025-556             AAAAAUUAAAAGAAAAAUAAAUAAUAGAAAAUUAUCUGAGAUUGAAAAAGACGAGGCUCUAGACAUCCUCACUCCUUUUAAAUGAUGAUAUAUUUCUUUUUAGACGGUGCCCACG.UCA..CUCUCCU....CUAGGAUCUUUACCCUU..UCCUAGA.A.GU..CG...UCGUGGGCAUU.AAAAAAAUAUGAUUGAAGGUUUUAAAAUACCAAAAGUAACUUUUAGAAUUAGAGAAGGUGACACUUCGGAUAAUGAAAUUGCAUGUGCAAUAGGCGGUAAGUGGAUAAAUAAAUCUACUGAUGAUUUUUUUAAAAAUAAAAGAGUAAUUUUAUUUAGCUUACCCGGUGCUUUUACACCAACGUGUUCCUCGCAACAAUUACCUGGAUUUGAAAAAAAUGCAGAUGAAUUAAAAAAAUUAGGCAUUAAUGAAAUAUAUUGUUGUUCGGUAAACGACUCUUACGUUAUGAACGCUUGGGCCAAAAAG
#=GR JCVI_SCAF_1096627072716/1025-556 CODON  ..................................................................................STP.........................................................................................................AUG......................................................................................................................................................................................................................................................................................................
#=GR JCVI_SCAF_1096627072716/1025-556 SS_TT  .......................................................................................................................................................................................................................................................................................................................................................................................................................................................................................................
JCVI_SCAF_1096627318085/225-694              AAAAAUUAAAAGAAAAAUAAAUAAUAGAAAAUUAUCUGAGAUUGAAAAAGACGAGGCUCUAGACAUCCUCACUCCUUUUAAAUGAUGAUAUAUUUCUUUUUAGACGGUGCCCACG.UCA..CUCUCCU....CUAGGAUCUUUACCCUU..UCCUAGA.A.GU..CG...UCGUGGGCAUU.AAAAAAAUAUGAUUGAAGGUUUUAAAAUACCAAAAGUAACUUUUAGAAUUAGAGAAGGUGACACUUCUGAUAAUGAAAUUGCGUGUGCAAUUGGAGGAAAGUGGACUAAUAGGUCAACUGAUGAUUUUUUUAAAAAUAAAAGAGUAAUUUUAUUUAGCUUACCCGGUGCUUUUACACCAACGUGUUCCUCGCAACAAUUACCUGGAUUUGAAAAAAAUGCAGAUGAAUUAAAAAAAUUAGGCAUUAAUGAAAUAUAUUGUUGUUCGGUAAACGACUCUUACGUAAUGAAUGCUUGGGCCAAAAAG
#=GR JCVI_SCAF_1096627318085/225-694 CODON   .....................................................................................STP......................................................................................................AUG......................................................................................................................................................................................................................................................................................................
#=GR JCVI_SCAF_1096627318085/225-694 SS_TT   .......................................................................................................................................................................................................................................................................................................................................................................................................................................................................................................
JCVI_SCAF_1101667344869/764-937              AAAAAUUAAAAGAAAAAUAAAUAAUAGAAAAUUAUCUGAGAUUGAAAAAGACGAGGCUCUAGACAUCCUCACUCCUUUUAAAUGAUGAUAUAUUUCUUUUUAGACGGUGCCCACG.UCA..CUCUCCU....CUAGGAUCUUUACCCUU..UCCUAGA.A.GU..CG...UCGUGGGCAUU.AAAAAAUAU........................................................................................................................................................................................................................................................................................................
#=GR JCVI_SCAF_1101667344869/764-937 CODON   .....................................................................................STP...............................................................................................................................................................................................................................................................................................................................................................................................................
#=GR JCVI_SCAF_1101667344869/764-937 SS_TT   .......................................................................................................................................................................................................................................................................................................................................................................................................................................................................................................
JCVI_SCAF_1096628036144/1739-1270            AAAAAUUAAAAGAAAAAUAAAUAAUAGAAAAUUAUCAGAGAUUGAAAAAGACGAGGCUCUAGACAUCCUCACUCCUUUUAAAUGAUGAUAUAUUUCUUUUUAGACGGUGCCCACG.UCA..CUCUCCU....CUAGGAUCUUUACCCUU..UCCUAGA.A.GU..CG...UCGUGGGCAUU.AAAAAAACAUGAUUGAAGGUUUUAAAAUACCAAAAGUAACUUUUAGAAUUAGAGAAGGUGACACUUCGGAUAAUGAAAUUGCUUGUGCAAUUGGAGGAAAGUGGACUAAUAGGUCAACUGAUGAUUUUUUUAAAAAUAAAAGAGUAAUUUUAUUUAGCUUACCUGGUGCUUUUACACCAACGUGUUCCUCUCAACAAUUACCUGGAUUUGAAAAAAAUGCAGAUGAAUUAAAAAAAUUAGGUAUUAAUGAGAUAUAUUGUUGUUCGGUAAACGACUCUUACGUAAUGAAUGCUUGGGCAAAAAAG
#=GR JCVI_SCAF_1096628036144/1739-1270 CODON ..................................................................................STP.........................................................................................................AUG......................................................................................................................................................................................................................................................................................................
#=GR JCVI_SCAF_1096628036144/1739-1270 SS_TT .......................................................................................................................................................................................................................................................................................................................................................................................................................................................................................................
JCVI_SCAF_1096627105346/1466-1935            AAAAAUUAAAAGAAAAAUAAAUAAUAGAAAAUUAUCUGAGAUUGAAAAAGACGAGGCUCUAGACAUCCUCACUCCUUUUAAAUGAUGAUAUAUUUCUUUUUAGACGGUGCCCACG.UCA..CUCUCCU....CUAGGAUCUUUACCCUU..UCCUAGA.A.GU..CG...UCGUGGGCAUU.AAAAAAAAAUAUGAUUGAAGGAUUUAAAAUACCGAAAGUAACUUUUAGAAUUAGAGAAGGUGACACUUCUGAUAAUGAAAUUGCAUGUGCAAUUGGAGGAAAGUGGACUAAUAGAUCAACUGAUGAUUUUUUUAAAAAUAAAAGAGUAAUUUUAUUUAGCUUACCUGGUGCUUUUACACCAACGUGUUCCUCUCAACAAUUACCUGGAUUUGAAAAAAAUGCAGAUGAAUUAAAAAAAUUAGGCAUUAAUGAAAUAUAUUGUUGUUCGGUAAACGACUCUACUUACGUAAUGAAUGCUUGGGCAA
#=GR JCVI_SCAF_1096627105346/1466-1935 CODON .....................................................................................STP........................................................................................................AUG....................................................................................................................................................................................................................................................................................................
#=GR JCVI_SCAF_1096627105346/1466-1935 SS_TT .......................................................................................................................................................................................................................................................................................................................................................................................................................................................................................................
JCVI_SCAF_1101668282680/697-228              AAAAAUUAAAAGAAAAAUAAAUAAUAGAAAAUUAUCUGAGAUUGAAAAAGACGAGGCUCUAGACAUCCUCACUCCUUUUAAAUGAUGAUAUAUUUCUUUUUAGACGGUGCCCACG.UCA..CUCUCCU....CUAGGAUCUUUACCCUU..UCCUAGA.A.GU..CG...UCGUGGGCAUU.AAAAAAAUAUGAUUGAAGGAUUUAAAAUACCGAAAGUAACUUUUAGAAUUAGAGAAGGUGACACUUCUGAUAAUGAAAUUGCAUGUGCAAUUGGAGGAAAGUGGACUAAUAGAUCAACUGAUGAUUUUUUUAAAAAUAAAAGAGUAAUUUUAUUUAGCUUACCUGGUGCUUUUACACCAACGUGUUCCUCUCAACAAUUACCUGGAUUUGAAAAAAAUGCAGAUGAAUUAAAAAAAUUAGGCAUUAAUGAAAUAUAUUGUUGUUCGGUAAACGACUCUUAUGUGAUGAAUGCUUGGGCAAAAAAA
#=GR JCVI_SCAF_1101668282680/697-228 CODON   ..................................................................................STP.........................................................................................................AUG......................................................................................................................................................................................................................................................................................................
#=GR JCVI_SCAF_1101668282680/697-228 SS_TT   .......................................................................................................................................................................................................................................................................................................................................................................................................................................................................................................
JCVI_SCAF_1096628399615/905-1374             AAAAAUUAAAAGAAAAAUAAAUAAUAGAAAAUUAUCUGAGAUUGAAAAAGACGAGGCUCUAGACAUCCUCACUCCUUUUAAAUGAUGAUAUAUUUCUUUUUAGACGGUGCCCACG.UCA..CUCUCCU....CUAGGAUCUUUACCCUU..UCCUAGA.A.GU..CG...UCGUGGGCAUU.AAAAAAAUAUGAUUGAAGGUUUUAAAAUACCAAAAGUAAUUUUUAGAAUUAGAGAAGGUGAUACUUCGGAUAAUGAAAUUGCAUGUGCAAUUGGAGGAAAGUGGACUAAUAGGUCAACUGAUGAUUUUUUUAAAAAUAAAAGAGUAAUUUUAUUUAGCUUGCCUGGUGCUUUUACACCAACGUGUUCAUCGCAACAAUUACCUGGAUUUGAAAAAAAUGCAGACGAAUUAAAAAAAUUAGGUAUUAAUGAAAUAUAUUGUUGUUCGGUAAACGACUCUUACGUAAUGAAUGCUUGGGCAAAAAAG
#=GR JCVI_SCAF_1096628399615/905-1374 CODON  ..............................................................................................................................................................................................AUG......................................................................................................................................................................................................................................................................................................
#=GR JCVI_SCAF_1096628399615/905-1374 SS_TT  .......................................................................................................................................................................................................................................................................................................................................................................................................................................................................................................
JCVI_SCAF_1096627992131/125-594              AAAAAUUAAAAGAAAAAUAAAUAAUAGAAAAUUAUCUGAGAUUGAAAAAGACGAGGCUCUAGACAUCCUCACUCCUUUUAAAUGAUGAUAUAUUUCUUUUUAGACGGUGCCCACG.UCA..CUCUCCU....CUAGGAUCUUUACCCUU..UCCUAGA.A.GU..CG...UCGUGGGCAUU.AAAAAAAUAUGAUUGAAGGAUUUAAAAUACCGAAAGUAACUUUUAGAAUUAGAGAAGGUGACACUUCUGAUAAUGAAAUUGCAUGUGCAAUUGGAGGAAAGUGGACUAAUAGAUCAACUGAUGAUUUUUUUAAAAAUAAAAGAGUAAUUUUAUUUAGCUUACCUGGUGCUUUUACACCGACGUGUUCCUCUCAACAAUUACCUGGAUUUGAAAAAAAUGCAGAUGAAUUAAAAAAAUUAGGCAUUAAUGAAAUAUAUUGUUGUUCGGUAAACGACUCCUACGUAAUGAAUGCUUGGGCAAAAAAG
#=GR JCVI_SCAF_1096627992131/125-594 CODON   .....................................................................................STP......................................................................................................AUG......................................................................................................................................................................................................................................................................................................
#=GR JCVI_SCAF_1096627992131/125-594 SS_TT   .......................................................................................................................................................................................................................................................................................................................................................................................................................................................................................................
JCVI_SCAF_1101668430573/775-306              AAAAAUUAAAAGAAAAAUAAAUAAUAGAAAAUUAUCUGAGAUUGAAAAAGACGAGGCUCUAGACAUCCUCACUCCUUUUAAAUGAUGAUAUAUUUCUUUUUAGACGGUGCCCACG.UCA..CUCUCCU....CUAGGAUCUUUACCCUU..UCCUAGA.A.GU..CG...UCGUGGGCAUU.AAAAAAAUAUGAUUGAAGGAUUUAAAAUACCAAAAGUAACUUUUAGAAUUAGAGAAGGUGACACUUCUGAUAAUGAAAUUGCAUGUGCAAUUGGAGGAAAGUGGACUAAUAGAUCAACUGAUGAUUUUUUUAAAAAUAAAAGAGUAAUUUUAUUUAGCUUACCUGGUGCUUUUACACCAACGUGUUCCUCUCAACAAUUACCUGGAUUUGAAAAAAAUGCAGAUGAAUUAAAAAAAUUAGGCAUUAAUGAAAUAUAUUGUUGUUCGGUAAACGACUCUUACGUAAUGAAUGCUUGGGCAAAAAAG
#=GR JCVI_SCAF_1101668430573/775-306 CODON   ..................................................................................STP.........................................................................................................AUG......................................................................................................................................................................................................................................................................................................
#=GR JCVI_SCAF_1101668430573/775-306 SS_TT   .......................................................................................................................................................................................................................................................................................................................................................................................................................................................................................................
JCVI_SCAF_1096627701009/409-878              AAAAAUUAAAAGAAAAAUAAAUAAUAGAAAAUUAUCUGAGAUUGAAAAAGACGAGGCUCUAGACAUCCUCACUCCUUUUAAAUGAUGAUAUAUUUCUUUUUAGACGGUGCCCACG.UCA..CUCUCCU....CUAGGAUCUUUACCCUU..UCCUAGA.A.GU..CG...UCGUGGGCAUU.AAAAAAAUAUGAUUGAAGGAUUUAAAAUACCAAAAGUAACUUUUAGAAUUAGAGAAGGUGACACUUCUGAUAAUGAAAUUGCAUGUGCAAUUGGAGGAAAGUGGACUAAUAGAUCAACUGAUGAUUUUUUUAAAAAUAAAAGAGUAAUUUUAUUUAGCUUACCUGGNNNNNNNNNNNNNNNNNNNNNNNNNNNNNNNNNNNNNNNNNNNNNNNNNNNAGUAAUACCUGAUGGAUCAGGACUUUUUACAAAAUAUAUGGGUAUGUUGAUCUCUAAAGACCAUGAUGGAUUUGGCCAAAGAAGCUGG
#=GR JCVI_SCAF_1096627701009/409-878 CODON   .....................................................................................STP...........................................................................................................................................................................................................................................................................................................................AUG.................................................................................
#=GR JCVI_SCAF_1096627701009/409-878 SS_TT   .......................................................................................................................................................................................................................................................................................................................................................................................................................................................................................................
JCVI_SCAF_1101667273902/569-745              AAAAAUUAAAAGAAAAAUAAAUAAUAGAAAAUUAUCUGAGAUUGAAAAAGACGAGGCUCUAGACAUCCUCACUCCUUUUAAAUGAUGAUAUAUUUCUUUUUAGACGGUGCCCACG.UCA..CUCUCCU....CUAGGAUCUUUACCCUU..UCCUAGA.A.GU..CG...UCGUGGGCAUU.AAAAAAAUAUGA.....................................................................................................................................................................................................................................................................................................
#=GR JCVI_SCAF_1101667273902/569-745 CODON   .....................................................................................STP...............................................................................................................................................................................................................................................................................................................................................................................................................
#=GR JCVI_SCAF_1101667273902/569-745 SS_TT   .......................................................................................................................................................................................................................................................................................................................................................................................................................................................................................................
JCVI_SCAF_1101668259161/661-1130             AAAGAUUAAAAGAAAAAUAAAUAAUAGAAAAUUAUCUGAGAUUGAAAAAGACGAGGCUCUAGACAUCCUCACUCCUUUUAAAUGAUGAUAUAUUUCUUUUUAGACGGUGCCCACG.UCA..CUCUCCU....CUAGGAUCUUUACCCUU..UCCUAGA.A.GU..CG...UCGUGGGCAUU.AAAAAAAUAUGAUUGAAGGUUUUAAAAUACCAAAAGUAACUUUUAGAAUUAGAGAAGGUGAUACUUCGGAUAAUGAAAUUGCAUGUGCAAUUGGAGGAAAGUGGACUAAUAGGUCAACUGAUGAUUUUUUUAAAAAUAAAAGAGUAAUUUUAUUUAGCUUGCCUGGUGCUUUUACACCAACGUGUUCCUCGCAACAAUUACCUGGAUUUGAAAAAAAUGCAGACGAAUUAAAAAAAUUAGGUAUUAAUGAAAUAUAUUGUUGUUCGGUAAACGACUCUUACGUAAUGAAUGCUUGGGCAAAAAAG
#=GR JCVI_SCAF_1101668259161/661-1130 CODON  .....................................................................................STP......................................................................................................AUG......................................................................................................................................................................................................................................................................................................
#=GR JCVI_SCAF_1101668259161/661-1130 SS_TT  .......................................................................................................................................................................................................................................................................................................................................................................................................................................................................................................
JCVI_SCAF_1101667192012/1-421                .................................................GACGAGGCUCUAGACAUCCUCACUCCUUUUAAAUGAUGAUAUAUUUCUUUUUAGACGGUGCCCACG.UCA..CUCUCCU....CUAGGAUCUUUACCCUU..UCCUAGA.A.GU..CG...UCGUGGGCAUU.AAAAAAAUAUGAUUGAAGGAUUUAAAAUACCGAAAGUAACUUUUAGAAUUAGAGAAGGUGACACUUCUGAUAAUGAAAUUGCAUGUGCAAUUGGAGGAAAGUGGACUAAUAGAUCAACUGAUGAUUUUUUUAAAAAUAAAAGAGUAAUUUUAUUUAGCUUACCUGGUGCUUUUACACCAACGUGUUCCUCGCAACAAUUACCUGGAUUUGAAAAAAAUGCAGACGAAUUAAAAAAAUUAGGUAUUAAUGAAAUAUAUUGUUGUUCGGUAAACGACUCUUACGUAAUGAAUGCUUGGGCAAAAAAG
#=GR JCVI_SCAF_1101667192012/1-421 CODON     ..............................................................................................................................................................................................AUG......................................................................................................................................................................................................................................................................................................
#=GR JCVI_SCAF_1101667192012/1-421 SS_TT     .......................................................................................................................................................................................................................................................................................................................................................................................................................................................................................................
JCVI_SCAF_1101668718540/845-1305             AAAAAUCAAGAGUAAAAUAAAUAAUAGAAAAUUAUCAGAGAUUGAAAAAGACGAGGCUCUAGACAUCCUCACUCCUUUUAAAUAAUGAUAUAUUUCUUUUUAAAUGGUGCCCACG.UCA..CUCUCCU....CUAGGAUCUUUACCCUU..UCCUAGA.A.AC..UG...UCGUGGGCAUU.AAAAUUUCUUCUUACACACAAUAUUAUUUUAAUUUUAGAUAAAUUUUUUAUUUACUAUAUAAUAAGCUCAUUAUGUUAAAAAACUUCAAUGUUUGGCUUAUAUCAUCGUUAUUAGUUUCAAUAAGUGUACUAAUUCCAAUUAUAACAGUUUUUUUUAGUUUUUUUGAGGAGACUUCUAAUUAUUACCAAAUAUUAAAGGAUACUUUUCUAUUUGAGUAUAUUUUUAAUUCUUUCUCAUUGUUAAUUUGUGUUUUGUUUCUUACUUUUUUAAUUGGAACUUUUUGUGCAUAUCUAGU.........
#=GR JCVI_SCAF_1101668718540/845-1305 CODON  .....................................................................................STP........................................................................................................................................AUG.........................................................................................................................................................................................................................................................ST.........
#=GR JCVI_SCAF_1101668718540/845-1305 SS_TT  .......................................................................................................................................................................................................................................................................................................................................................................................................................................................................................................
JCVI_SCAF_1101668480152/134-603              AAAAAUGCAGAGUAAAAUAAAUAAUAGAAAAUUAUCAGAGAUUGAAAAAGACGAGGCUCUAGACAUCCUCACUCCUUUUAAAUUAUGAUAUAUUUCUUUAUAGACGGUGCCCACG.UCA..CUCUCCU....CUAGGAUCCUUACCCUU..UCCUAGA.U.AU..UG...UCGUGGGCAUU.AAAAAUUUAUUCUCAACACAAUAUCACUUUAACUUUAGAAAUAUAUAUUUUUAUAUAAUAUGACUUUUAAUGUUAAAAAACUUUAAUAUUUGGGUUAUAUCAUCAUUAUUCGUAUCUAUAGGCGUAUUAAUUCCAAUACUAACAGUUUUUUUUAGUUUUUUUGAGGAGACUUCAAAUUAUUACCAAAUAUUAAAAGAUACUUUUCUGUUUGAGUAUAUUUUUAACUCUUUCUCAUUAUUGAUAUGUGUUUUACUUCUUACUUUUUUAAUAGGAACAGCCUGCGCAUAUUUAGUUUCAUUUUAUAA
#=GR JCVI_SCAF_1101668480152/134-603 CODON   ........................................................................................STP................................................................................................................................................................AUG.........................................................................................................................................................................................................................................
#=GR JCVI_SCAF_1101668480152/134-603 SS_TT   .......................................................................................................................................................................................................................................................................................................................................................................................................................................................................................................
JCVI_SCAF_1101668353387/922-453              AAAAAUUAAAAGAAAAAUAAAUAAUAGAAAAUUAUCAGAGAUUGAAAAAGACGAGGCUCUAGACAUCCUCACUCCUUUUAAAUGAUGAUAUAUUUCUUUUUAGACUGUGCCCACG.UCA..CUCUCCU....CUAGGAUCUUUACCCUU..UCCUAGA.A.AA..UG...UCGUGGGCAUU.AAAAAAUUAUGAUCAAAGGAUUUAAAAUACCCCAAGUAAAUUUUAGAAUUAGAGAAGGUGACACUUCAGAUAAUGAAAUUGCAUGUGCAAUCGGUGGAAAGUGGACAAAUAUGUCUACUGAUGAUUUUUUUAAAAACAAAAGAGUAAUUUUAUUUAGUUUACCUGGAGCUUUUACACCAACAUGCUCUUCUCAACAAUUACCUGGAUUUGAGAAAAAUGCUGAUGAAUUGAAAAAAUUAGGUAUUGAUGAAAUUUAUUGUUGUUCUGUAAAUGACUCUUACGUUAUGAAUGCGUGGGCAAAAAAG
#=GR JCVI_SCAF_1101668353387/922-453 CODON   ..................................................................................STP......................................................................................................AUG.........................................................................................................................................................................................................................................................................................................
#=GR JCVI_SCAF_1101668353387/922-453 SS_TT   .......................................................................................................................................................................................................................................................................................................................................................................................................................................................................................................
JCVI_SCAF_1096628155684/513-44               AAAAAUUAAAAGAAAAAUAAAUAAUAGAAAAUUAUCUGAAAUUGAAAAAGACGAGGCCCUAGACAUCCUCACUCCUUUUAAAUGAUGAUAUAUUUCUUUUUAGACGGUGCCCACG.UCA..CUCUCCU....CUAGGAUUAUUACCCUU..UCCUAGA.A.AU..UG...UCGUGGGCAUU.AAAAAAAUAUGAUUGAAGGAUUUAAAAUACCCCAAGUAACUUUUAGAAUAAGAGAAGGUGACACCUCAGAUAAUGAAAUUGCAUGUGCAAUUGGAGGAAAGUGGAUAAAUAAGUCUACAGAUGAUUUUUUUAAAAAUAAAAGAGUAAUUUUAUUUAGUUUACCUGGCGCUUUUACACCAACGUGUUCCUCUCAACAAUUACCUGGGUUUGAACAAAAUGCUAAUGAAUUAAAAAAACUAGGUAUUGAUGAAAUUUAUUGUUGCUCAGUAAAUGACUCAUACGUAAUGAAUGCUUGGGCUAAAAAG
#=GR JCVI_SCAF_1096628155684/513-44 CODON    ..................................................................................STP.........................................................................................................AUG......................................................................................................................................................................................................................................................................................................
#=GR JCVI_SCAF_1096628155684/513-44 SS_TT    .......................................................................................................................................................................................................................................................................................................................................................................................................................................................................................................
JCVI_SCAF_1096627325938/1990-1521            AAAAAUUAAAAGAAAAAUAAAUAAUAGAAAAUUAUCAGAACUUAAUAAAGACGAGGCUCUAGACAUCCUCACUCCUUUUAAAUGACGAUAUAUUUUUUUCUAGACGGUGCCCACG.UCA..CUCUCCU....UUAGGAUAUUUACCCUU..UCCUAAA.A.AU..UG...UCGUGGGCAUU.UAAAAAUUAUGAUUGAAGGAUUUAAAAUUCCAAAAGUAACUUUUAGAGUUAGAGAGGGUGAUACCUCAGACAAUGAAAUUGCAUGUGCGAUUGGUGGAAAGUGGACAAACAAGUCUACUGAUGAUUUUUUUAAAAACAAAAGAGUAAUUUUAUUUAGUUUACCUGGUGCCUUUACACCAACGUGUUCUUCACAACAAUUACCUGGAUUUGAAAAACAAGCUACAGAAUUAAAAAAAUUAGGUAUAGAUGAAAUUUAUUGUUGUUCAGUUAAUGACUCGUAUGUAAUGAACGCAUGGGCUAAAAAG
#=GR JCVI_SCAF_1096627325938/1990-1521 CODON ..................................................................................STP....AUG...........................................................................................................................................................................................................................................................................................................................................................................................................
#=GR JCVI_SCAF_1096627325938/1990-1521 SS_TT .......................................................................................................................................................................................................................................................................................................................................................................................................................................................................................................
JCVI_SCAF_1096627180704/2273-2742            AAAAAUUAAAAGAAAAAUAAAUAAUAGAAAAUUAUCAGAACUUAAUAAAGACGAGGUUCUAGACAUCCUCACUCCUUUUAAAUGAUGAUAUAUUUUUUUCUAGCCGGUGCCCACG.UCA..CUCUCCU....UUAGGAUAUUUACCCUU..UCCUAAA.A.AU..UG...UCGUGGGCAUU.AAAAAAUUAUGAUUGAAGGAUUUAAAAUUCCAAAAGUAACUUUUAGAGUUAGAGAGGGUGAUACCUCAGACAAUGAAAUUGCAUGUGCGAUUGGCGGAAAGUGGAUAAAUAAGUCUACUGAUGAUUUUUUUAAAAACAAAAGAGUAAUUUUAUUUAGUUUACCUGGUGCUUUCACACCAACUUGUUCCUCACAACAAUUACCUGGAUUCGAAAAAAACGCUGCCGAAUUAAAAAAACUAGGUAUUGACGAAAUUUAUUGCUGCUCAGUAAACGACUCAUAUGUGAUGAAUGCUUGGGCAAAAAAA
#=GR JCVI_SCAF_1096627180704/2273-2742 CODON .....................................................................................STP...................................................................................................AUG.........................................................................................................................................................................................................................................................................................................
#=GR JCVI_SCAF_1096627180704/2273-2742 SS_TT .......................................................................................................................................................................................................................................................................................................................................................................................................................................................................................................
JCVI_SCAF_1096627248519/1445-1914            AAAAAUUAAAAGAAAAAUAAAUAAUAGAAAAUUAUCUGAGAUUGAAAAAGACGAGGCUCUAGACAUCCUCACUCCUUUUAAAUGAUGAUAUAUUUCUUUUUAGAUGGUGCCCACG.UCA..CUCUCCU....UUAGGAUCUUUACCCUU..UCCUAAA.A.AU..UG...UCGUGGGCAUU.AAAAAAAUAUGAUUGAAGGAUUUAAAAUACCUAAAGUAACUUUUAGAAUUAGAGAAGGUGAUACUUCAGAUAAUGAAAUUGCAUGUGCAAUUGGUGGUAAGUGGAUAAAUAAAUCUACUGAUGAUUUUUUUAAAAAUAAAAGAGUAAUUUUAUUUAGUUUACCUGGUGCAUUUACCCCAACAUGUUCCUCUCAACAAUUACCUGGAUUUGAAAAAAAUGCUGAUAAAUUAAAAAAACUCGGCAUUGACGAAAUUUAUUGUUGCUCAGUAAAUGACUCAUACGUUAUGAAUGCUUGGGCUAAAAAG
#=GR JCVI_SCAF_1096627248519/1445-1914 CODON .....................................................................................STP......................................................................................................AUG......................................................................................................................................................................................................................................................................................................
#=GR JCVI_SCAF_1096627248519/1445-1914 SS_TT .......................................................................................................................................................................................................................................................................................................................................................................................................................................................................................................
JCVI_SCAF_1101668226220/1127-1507            AAAGAUUAAAAGAAAAAUAAAUAAUAGAAAAUUAUCUGAGAUUGAAAAAGACGAGGCUCUAGACAUCCUCACUCCUUUUAAAUGAUGAUAUAUUUCUUUUUAGAUGGUGCCCACG.UCA..CUCUCCU....UUAGGAUCUUUACCCUU..UCCUAAA.A.AU..UG...UCGUGGGCAUU.AAAAAAAUAUGAUUGAAGGAUUUAAAAUACCCCAAGUAACUUUUAGAAUUAGAGAAGGUGAUACUUCGGACAACGAAAUAGCAUGUGCAAUUGGUGGUAAGUGGACAAAUAAAUCUACUGAUGAUUUUUUUAAAAAUAAAAGAGUAAUUUUAUUUAGUUUACCUGGUGCAUUCACACCAACAUGCUCCUCUCAACAAUUACCUGGAUUGAAAAAAA.........................................................................................
#=GR JCVI_SCAF_1101668226220/1127-1507 CODON .....................................................................................STP......................................................................................................AUG............................................................................................................................................................................................................S.........................................................................................
#=GR JCVI_SCAF_1101668226220/1127-1507 SS_TT .......................................................................................................................................................................................................................................................................................................................................................................................................................................................................................................
JCVI_SCAF_1101668376505/1033-564             AAAAAUUAAAAGAAAAAUAAAUAAUAGAAAAUUAUCAGAACUUAAUAAAGACGAGGCUUUAGACAUCCUCACUCCUUUUAAAUGAUGAUAUAUUUUUUUCUAGACGGUGCCCACG.UCA..CUCUCCU....UUAGGAUAUUUACCCUU..UCCUA.A.A.AAU.UG...UCGUGGGCAUU.AAAAAAAUUAUGAUUGAAGGAUUUAAAAUUCCAAAAGUAACUUUUAAAGUUAGAGAGGGUGACACCUCAGAUAAUGAAAUUGCAUGUGCAAUUGGUGGAAAGUGGACAAACAAGUCUACUGAUGAUUUUUUUAAAAACAAAAGAGUAAUUUUAUUUAGUUUACCUGGUGCUUUUACACCAACGUGUUCUUCACAACAAUUACCUGGAUUUGAAAAACAUGCUACAGAAUUAAAAAAAUUAGGUAUAGAUGAAAUUUAUUGUUGUUCAGUAAACGACUCAUAUGUGAUGAAUGCUUGGGCAAAAAA
#=GR JCVI_SCAF_1101668376505/1033-564 CODON  ...........................................................................................................................................AUG.........................................................................................................................................................................................................................................................................................................................................................
#=GR JCVI_SCAF_1101668376505/1033-564 SS_TT  .......................................................................................................................................................................................................................................................................................................................................................................................................................................................................................................
JCVI_SCAF_1096628171252/290-760              AAAGAUUAAAAGAAAAAUAAAUAAUAGAAAAUUAUCUGAGAUUGAAAAAGACGAGGCUCUAGACAUCCUCACUCCUUUUAAAUGAUGAUAUAUUUCUUUUUAGACGGUGCCCACG.UCA..CUCUCCU....UUAGGAUCUUUACCCUU..UCCUAAA.A.AUU.UG...UCGUGGGCAUU.AAAAAAAUAUGAUUGAAGGAUUUAAAAUACCACAAGUAACUUUUAGAAUUAGAGAAGGUGACACUUCAGAUAAUGAAAUUGCAUGUGCAAUUGGAGGAAAGUGGACAAAUAUGUCUACAGAUGAUUUUUUUAAAAAUAAAAGAGUUAUUUUAUUUAGUUUACCUGGUGCUUUUACACCAACUUGUUCCUCUCAACAAUUACCUGGGUUUGAACAAAAUGCUAAUGAAUUAAAAAAACUAGGUAUUGAUGAAAUUUAUUGUUGCUCAGUAAAUGACUCUUACGUAAUGAAUGCUUGGGCUAAAAAG
#=GR JCVI_SCAF_1096628171252/290-760 CODON   .....................................................................................STP......................................................................................................AUG......................................................................................................................................................................................................................................................................................................
#=GR JCVI_SCAF_1096628171252/290-760 SS_TT   .......................................................................................................................................................................................................................................................................................................................................................................................................................................................................................................
JCVI_SCAF_1096627566413/789-317              AAAGAUUAAAAGAAAAAUAAAUAAUAGAAAAUUAUCUGAGAUUGAAAAAGACGAGGCUCUAGACAUCCUCACUCCUUUUAAAUGAUGAUAUAUUUCUUUUUAGACGGUGCCCACG.UCA..CUCUCCU....UUAGGAUCUUUACCCUU..UCCUAAAAAUAAU.UG...UCGUGGGCAUU.AAAAAAAUAUGAUUGAAGGAUUUAAAAUACCCCAAGUAACUUUUAGAAUUAGAGAAGGUGAUACUUCGAAUAAUGAAAUUGCAUGUGCAAUUGGUGGGAAGUGGACAAAUAAAUCUACUGAUGAUUUUUUUAAAAAUAAAAGAGUAAUUUUAUUUAGUUUACCUGGUGCAUUUACACCAACAUGCUCCUCUCAACAAUUACCUGGAUUUGAAAAAAAUGCUGAUGAAUUAAAAAAACUUGGCAUUGACGAAAUUUAUUGUUGUUCAGUAAAUGACUCAUACGUCAUGAAUGCUUGGGCAAAAAAA
#=GR JCVI_SCAF_1096627566413/789-317 CODON   ..................................................................................STP.........................................................................................................AUG......................................................................................................................................................................................................................................................................................................
#=GR JCVI_SCAF_1096627566413/789-317 SS_TT   .......................................................................................................................................................................................................................................................................................................................................................................................................................................................................................................
JCVI_SCAF_1096627782036/1633-1231            ...................................................................CCUCACUCCUUUUAAUGAUGAUAUAUUUCUUUUUAGACGGUGCCCACG.UCA..CUCUCCU....UUAGGAUCUUUACCCUU..UCCUA.A.A.AAU.UG...UCGUGGGCAUU.AAAAAAAUAUGAUUGAAGGAUUUAAAAUACCCCAAGUAACUUUUAGAAUUAGAGAAGGUGAUACUUCGGAUAAUGAAAUUACAUGUGCAAUUGGUGGGAAGUGGACAAAUAAAUCUACUGAUGAUUUUUUUAAAAAUAAAAGAGUAAUUUUAUUUAGUUUACCUGGUGCAUUUACACCAACAUGCUCCUCUCAACAAUUACCUGGAUUUGAAAAAAAUGCUGAUGAAUUAAAAAAACUUGGCAUUGACGAAAUUUAUUGUUGUUCAGUAAAUGACUCAUACGUCAUGAAUGCUUGGGCAAAAAAA
#=GR JCVI_SCAF_1096627782036/1633-1231 CODON ..............................................................................................................................................................................................AUG......................................................................................................................................................................................................................................................................................................
#=GR JCVI_SCAF_1096627782036/1633-1231 SS_TT .......................................................................................................................................................................................................................................................................................................................................................................................................................................................................................................
JCVI_SCAF_1101668365470/1023-1226            AAAGAUUAAAAGAAAAAUAAAUAAUAGAAAAUUAUCUGAGAUUGAAAAAGACGAGGCUCUAGACAUCCUCACUCCUUUUAAAUGAUGAUAUAUUUCUUUUUAGACGGUGCCCACG.UCA..CUCUCCU....UUAGGAUCUUUACCCUU..UCCUA.A.A.AAU.UG...UCGUGGGCAUU.AAAAAAAUUAUGAUUGAAGGAUUUAAAAUACCUCAAGUA..........................................................................................................................................................................................................................................................................
#=GR JCVI_SCAF_1101668365470/1023-1226 CODON .....................................................................................STP...............................................................................................................................................................................................................................................................................................................................................................................................................
#=GR JCVI_SCAF_1101668365470/1023-1226 SS_TT .......................................................................................................................................................................................................................................................................................................................................................................................................................................................................................................
JCVI_SCAF_1101667100719/525-940              AAAGAUUAAAAGAAAAAUAAAUAAUAGAAAAUUAUCUGAGAUUGAAAAAGAAGAGGCUCUAGACAUCCUCACUCCUUUUAAAUGAUGAUAUAUUUCUUUUUAGACGGUGCCCACG.UCA..CUCUCCU....UUAGGAUCUUUACCCUU..UCCUA.A.A.AAU.UG...UCGUGGGCAUU.AAAAAAUAUGAUUGAAGGAUUUAAAAUACCCCAAGUAACUUUUAGAAUUAGAGAAGGUGAUACUUCGGAUAAUGAAAUUGCAUGUGCAAUUGGUGGGAAGUGGACAAAUAAAUCUACUGAUGAUUUUUUUAAAAAUAAAAGAGUAAUUUUAUUUAGUUUACCUGGUGCAUUUACACCAACAUGCUCCUCUCAACAAUUACCUGGAUUUGAAAAAAAUGCUGAUGAAUUAAAAAAACUUGGCAUUGACGAAA......................................................
#=GR JCVI_SCAF_1101667100719/525-940 CODON   .....................................................................................STP...........................................................................A.UG.........................................................................................................................................................................................................................................................................S......................................................
#=GR JCVI_SCAF_1101667100719/525-940 SS_TT   .......................................................................................................................................................................................................................................................................................................................................................................................................................................................................................................
JCVI_SCAF_1101668425195/166-635              AAAGAUUAAAAGAAAAAUAAAUAAUAGAAAAUUAUCUGAGAUUGAAAAAGACGAGGCUCUAGACAUCCUCACUCCUUUUAAAUGAUGAUAUAUUUCUUUUUAGACGGUGCCCACG.UCA..CUCUCCU....UUAGGAUCUUUACCCUU..UCCUA.A.A.AAU.UG...UCGUGGGCAUU.AAAAAAAUAUGAUUGAAGGAUUUAAAAUACCCCAAGUAACUUUUAGAAUUAGAGAAGGUGAUACUUCGGAUAAUGAAAUUGCAUGUGCAAUUGGUGGGAAGUGGACAAAUAAAUCUACUGAUGAUUUUUUUAAAAAUAAAAGAGUAAUUUUAUUUAGUUUACCUGGUGCAUUUACACCAACAUGCUCCUCUCAACAAUUACCUGGAUUUGAAAAAAAUGCCGAUGAAUUAAAAAAACUUGGUAUUGACGAAAUUUAUUGUUGUUCAGUAAAUGACUCAUACGUAAUGAAUGCUUGGGCAAAAAAA
#=GR JCVI_SCAF_1101668425195/166-635 CODON   .....................................................................................STP......................................................................................................AUG......................................................................................................................................................................................................................................................................................................
#=GR JCVI_SCAF_1101668425195/166-635 SS_TT   .......................................................................................................................................................................................................................................................................................................................................................................................................................................................................................................
JCVI_SCAF_1096627253543/1281-1749            AAAGAUUAAAAGAAAAAUAAAUAAUAGAAAAUUAUCUGAGAUUAAAAAAGACGAGGCUCUAGACAUCCUCACUCCUUUUAAAUGAUGAUAUAUUUCUUUUUAGACGGUGCCCACG.UCA..CUCUCCU.....UAGGAUCUUUACCCUU..UCCUA.A.A.AAU.UG...UCGUGGGCAUU.AAAAAAAUAUGAUAGAAGGAUUUAAAAUACCUCAAGUAACUUUUAGAAUUAGAGAAGGUGAUACUUCGGAUAAUGAAAUUGCAUGUGCAAUUGGUGGUAAGUGGAUAAAUAAGUCUACUGACGAUUUUUUUAAAAAUAAAAGAGUAAUUUUAUUUAGUUUACCUGGUGCAUUUACCCCUACAUGCUCCUCUCAACAAUUACCUGGAUUUGAAAAAAAUGCAGAUGAAUUAAAAAAACUUGGCAUUGACGAAAUUUAUUGUUGUUCAGUAAAUGACUCAUACGUGAUGAAUGCUUGGGCAAAAAAA
#=GR JCVI_SCAF_1096627253543/1281-1749 CODON .....................................................................................STP......................................................................................................AUG......................................................................................................................................................................................................................................................................................................
#=GR JCVI_SCAF_1096627253543/1281-1749 SS_TT .......................................................................................................................................................................................................................................................................................................................................................................................................................................................................................................
JCVI_SCAF_1101668498086/448-920              AAAGAUUAAAAGAAAAAUAAAUAAUAGAAAAUUAUCUGAGAUUGAAAAAGACGAGGCUCUAGACAUCCUCACUCCUUUUAAAUGAUGAUAUAUUUCUUUUUAGACGGUGCCCACG.UCA..CUCUCCU....UUAGGAUCUUUACCCUU..UCCUAAAAAUAAU.UG...UCGUGGGCAUU.AAAAAAAUAUGAUUGAAGGAUUUAAAAUACCCCAAGUAACUUUUAGAAUUAGAGAAGGUGAUACUUCGGAUAAUGAAAUUGCAUGUGCAAUUGGUGGGAAGUGGACAAAUAAAUCUUCUAAUGAUUUUUUUAAAAAUAAAAGAGUAAUUUUAUUUAGUUUACCUGGUGCAUUUACACCAACAUGCUCCUCUCAACAAUUACCUGGAUUUGAAAAAAAUGCUGAUGAAUUAAAAAAACUUGGCAUUGACGAAAUUUAUUGUUGUUCAGUAAAUGACUCAUACGUCAUGAAUGCUUGGGCAAAAAAA
#=GR JCVI_SCAF_1101668498086/448-920 CODON   .....................................................................................STP......................................................................................................AUG......................................................................................................................................................................................................................................................................................................
#=GR JCVI_SCAF_1101668498086/448-920 SS_TT   .......................................................................................................................................................................................................................................................................................................................................................................................................................................................................................................
JCVI_SCAF_1096627856650/777-308              AAAAAUUAAAAGAAAAAUAAAUAAUAGAAAAUUAUCUGAGAUUGAAAAAGACGAGGCUCUAGACAUCCUCACUCCUUUUAAAUGAUGAUAUAUUUCUUUUUAGACGGUGCCCACG.UCA..CUCUCCU....UUAGGAUCUUUACCCUU..UCCUA.A.A.AAU.UG...UCGUGGGCAUU.AAAAAAAUAUGAUUGAAGGAUUUAAAAUACCCCAAGUAACUUUUAGAAUUAGAGAAGGCGAUACUUCGGAUAAUGAAGUUGCAUGUGCAAUUGGUGGGAAGUGGACAAAUAAGUCUACUGAUGAUUUUUUUAAAAAUAAAAGAGUAAUUUUAUUUAGUUUACCUGGUGCAUUUACCCCAACAUGCUCCUCUCAACAAUUACCUGGAUUUGAAAAAAAAGCAGAUGAAUUAAAAAAACUUGGUAUUGACGAAAUUUAUUGUUGUUCAGUAAACGACUCAUACGUGAUGAAUGCUUGGGCAAAAAAA
#=GR JCVI_SCAF_1096627856650/777-308 CODON   ..................................................................................STP.........................................................................................................AUG......................................................................................................................................................................................................................................................................................................
#=GR JCVI_SCAF_1096627856650/777-308 SS_TT   .......................................................................................................................................................................................................................................................................................................................................................................................................................................................................................................
JCVI_SCAF_1101668738454/1458-986             AAAGAUUAAAAGAAAAAUAAAUAAUAGAAAAUUAUCUGAGAUUGAAAAAGACGAGGCUCUAGACAUCCUCACUCCUUUUAAAUGAUGAUAUAUUUCUUUUUAGACGGUGCCCACG.UCA..CUCUCCU....UUAGGAUCUUUACCCUU..UCCUAAAAAUAAU.UG...UCGUGGGCAUU.AAAAAAAUAUGAUUGAAGGAUUUAAAAUACCUCAAGUAACUUUUAGAAUUAGAGAAGGUGAUACUUCGGAUAAUGAAAUUGAAUGUGCAAUUGGUGGGAAGUGGACAAAUAAAUCUACUGAUGAUUUUUUUAAAAAUAAAAGAGUAAUUUUAUUUAGUUUACCUGGUGCAUUUACCCCAACAUGUUCCUCUCAACAAUUACCUGGAUUUGAAAAAAAUGCUGAUGAAUUAAAAAAACUUGGCAUUGACGAAAUUUAUUGUUGUUCAGUAAAUGACUCAUACGUCAUGAAUGCUUGGGCAAAAAAA
#=GR JCVI_SCAF_1101668738454/1458-986 CODON  ..................................................................................STP.........................................................................................................AUG......................................................................................................................................................................................................................................................................................................
#=GR JCVI_SCAF_1101668738454/1458-986 SS_TT  .......................................................................................................................................................................................................................................................................................................................................................................................................................................................................................................
JCVI_SCAF_1096627567281/1462-993             AAAGAUUAAAAGAAAAAUAAAUAAUAGAAAAUUAUCUGAGAUUGAAAAAGACGAGGCUCUAGACAUCCUCACUCCUUUUAAAUGAUGAUAUAUUUCUUUUUAGACGGUGCCCACG.UCA..CUCUCCU....UUAGGAUCUUUACCCUU..UCCUA.A.A.AAU.UG...UCGUGGGCAUU.AAAAAAAUAUGAUUGAAGGAUUUAAAAUACCCCAAGUAACUUUUAGAAUUAGAGAAGGUGAUACUUCGAAUAAUGAAAUUGCAUGUGCAAUUGGUGGGAAGUGGAUAAAUAAAUCUACUGAUGAUUUUUUUAAAAAUAAAAGAGUAAUUUUAUUUAGUUUACCUGGUGCAUUUACACCAACAUGCUCCUCUCAACAAUUACCUGGAUUUGAAAAAAAUGCUGAUGAAUUAAAAAAACUUGGCAUUGACGAAAUUUAUUGUUGUUCAGUAAAUGACUCAUACGUCAUGAAUGCGUGGGCAAAAAAA
#=GR JCVI_SCAF_1096627567281/1462-993 CODON  ..................................................................................STP.........................................................................................................AUG......................................................................................................................................................................................................................................................................................................
#=GR JCVI_SCAF_1096627567281/1462-993 SS_TT  .......................................................................................................................................................................................................................................................................................................................................................................................................................................................................................................
JCVI_SCAF_1101668219540/554-85               AAAGAUUAAAAGAAAAAUAAAUAAUAGAAAAUUAUCUGAGAUUGAAAAAGAAGAGGCUCUAGACAUCCUCACUCCUUUUAAAUGAUGAUAUAUUUCUUUUUAGACGGUGCCCACG.UCA..CUCUCCU....UUAGGAUCUUUACCCUU..UCCUA.A.A.AAU.UG...UCGUGGGCAUU.AAAAAAAUAUGAUUGAAGGAUUUAAAAUACCCCAAGUAACUUUUAGAAUUAGAGAAGGUGAUACUUCGGAUAAUGAAAUUGCAUGUGCAAUUGGUGGGAAGUGGACAAAUAAAUCUACUGAUGAUUUUUUUAAAAAUAAAAGAGUAAUUUUAUUUAGUUUACCUGGUGCAUUUACACCAACAUGCUCCUCUCAACAAUUACCUGGAUUUGAAAAAAAUGCUGAUGAAUUAAAAAAACUUGGCAUUGACGAAAUUUAUUGUUGUUCAGUAAAUGACUCAUACGUUAUGAAUGCUUGGGCAAAAAAA
#=GR JCVI_SCAF_1101668219540/554-85 CODON    ..................................................................................STP.........................................................................................................AUG......................................................................................................................................................................................................................................................................................................
#=GR JCVI_SCAF_1101668219540/554-85 SS_TT    .......................................................................................................................................................................................................................................................................................................................................................................................................................................................................................................
JCVI_SCAF_1101668290024/1306-1531            AAAGAUUAAAAGAAAAAUAAAUAAUAGAAAAUUAUCUGAGAUUGAAAAAGAAGAGGCUCUAGACAUCCUCACUCCUUUUAAAUGAUGAUAUAUUUCUUUUUAUACGGUGCCCACG.UCA..CUCUCCU....UUAGGAUCUUUACCCUU..UCCUAAA.A.AU..UG...UCGUGGGCAUU.AAAAAAAUAUGAUUGAAGGAUUUAAAAUACCCCAAGUAACUUUUAGAAUUAGAGAAGGCGA....................................................................................................................................................................................................................................................
#=GR JCVI_SCAF_1101668290024/1306-1531 CODON .....................................................................................STP...............................................................................................................................................................................................................................................................................................................................................................................................................
#=GR JCVI_SCAF_1101668290024/1306-1531 SS_TT .......................................................................................................................................................................................................................................................................................................................................................................................................................................................................................................
JCVI_SCAF_1096627834566/173-1                AAAGAUUAAAAGAAAAAUAAAUAAUAGAAAAUUAUCUGAGAUUGAAAAAGACGAGGCUCUAGACAUCCUCACUCCUUUUAAAUGAUGAUAUAUUUCUUUUUAAACAGUGCCCACG.UCA..CUCUCCU....UUAGGAUCUUUACCCUU..UCCUAAA.A.AU..UG...UCGUGGGCAUU.AAAAAAAU.........................................................................................................................................................................................................................................................................................................
#=GR JCVI_SCAF_1096627834566/173-1 CODON     ..................................................................................STP..................................................................................................................................................................................................................................................................................................................................................................................................................
#=GR JCVI_SCAF_1096627834566/173-1 SS_TT     .......................................................................................................................................................................................................................................................................................................................................................................................................................................................................................................
JCVI_SCAF_1101668371053/948-1147             AAAGAUUAAAAGAAAAAUAAAUAAUAGAAAAUUAUCUGAGAUUGAAAAAGACGAGGCUCUAGACAUCCUCACUCCUUUUAAAUGAUGAUAUAUUUCUUUUUAGACAGUGCCCACG.UCA..CUCUCCU....UUAGGAUCUUUACCCUU..UCCUAAA.A.AU..UG...UCGUGGGCAUU.AAAAAAAUAUGAUUGAAGGAUUUAAAAUACCCCAA..............................................................................................................................................................................................................................................................................
#=GR JCVI_SCAF_1101668371053/948-1147 CODON  .....................................................................................STP...............................................................................................................................................................................................................................................................................................................................................................................................................
#=GR JCVI_SCAF_1101668371053/948-1147 SS_TT  .......................................................................................................................................................................................................................................................................................................................................................................................................................................................................................................
JCVI_SCAF_1096627039410/1352-1821            AAAGAUUAAAAGAAAAAUAAAUAAUAGAAAAUUAUCUGAGAUUAAAAAAGACGAGGCUCUAGACAUCCUCACUCCUUUUAAAUGACGAUAUGUUUCUUUUUAGAAAGUGCCCACG.UCA..CUCUCCU....UUAGGAUCUUUACCCUU..UCCUAGA.A.AU..UG...UCGUGGGCAUU.AAAAAAAUAUGAUAGAAGGAUUUAAAAUACCUAAAGUAACUUUUAGAAUUAGAGAAGGUGAUACUUCGGAUAAUGAAAUGCAUGUGCAAUUGGUGGGAAAUGGAUAAAUAAAUCUACUGAUGAUUUUUUCAAAAGUAAAAGAGUAAUUUUAUUUAGUUUACCUGGUGCAUUUACCCCAACAUGUUCCUCUCAACAAUUACCUGGAUUUGAAAAAAAUGCUAAUGAAUUAAAAAAACUUGGCAUUGACGAAAUUUAUUGUUGUUCAGUAAAUGACUCAUACGUGAUGAAUGCUUGGGCAAAAAAAA
#=GR JCVI_SCAF_1096627039410/1352-1821 CODON .....................................................................................STP......................................................................................................................................................................................AUG......................................................................................................................................................................................................................
#=GR JCVI_SCAF_1096627039410/1352-1821 SS_TT .......................................................................................................................................................................................................................................................................................................................................................................................................................................................................................................
JCVI_SCAF_1096627790331/1549-1080            AAAAAUUAAGAGAAAAAUAAAUAAUAGAAAAUUAUCUGAGAUUGAAAAAGAAGAGGCUCUAGACAUCCUCACUCCUUUUAAAUGAUGAUAUAUUUCUUUUUAGAAAGUGCCCACG.UCA..CUCUCCU....CUAGGAUCUUUACCCUU..UCCUAGA.A.AU..UG...UCGUGGGCAUU.AAAAAACUAUGAUUGAAGGAUUUAAAAUACCGCAAGUAAAUUUUAGAAUUAGAGAAGGUGAUACUACGGAUGAUGAAAUUGCUUGUGCAAUUGGAGGUAAGUGGACAAAUAAGUCCACUGACGAUUUUUUUAAAAACAAAAGAGUGAUUUUGUUUAGUUUACCUGGUGCCUUUACACCAACAUGUUCCUCUCAACAAUUACCUGGAUUUGAGAAAAAUGCUGAUGAAUUAAAAAAAUUAGGUAUUGAUGAAAUUUAUUGUUGUUCGGUAAAUGACUCUUACGUAAUGAAUGCUUGGGCAAAAAAA
#=GR JCVI_SCAF_1096627790331/1549-1080 CODON ..................................................................................STP.........................................................................................................AUG......................................................................................................................................................................................................................................................................................................
#=GR JCVI_SCAF_1096627790331/1549-1080 SS_TT ......................................................................................................................................................................................................................................................................................<<<<<<<<<<......>>>>>>>>>>.......................................................................................................................................................................................
JCVI_SCAF_1096627996692/463-1                GAAAAUGCAGAGUAAAAUAAAUAAUAGAAAAUUAUCAGAAAUUGAAAAAGACGAGGCCCUAGACAUCCUCACUCCUUUUAAAUAAUGAUAUAUUUCUUUUUAGACAGUGCCCACG.UCA..CUCUCCU....CUAGGAUCUUUACCCUU..UCCUAGA.A.AU..UG...UCGUGGGCAUU.AAAAAUUUCCUCUCUACACAAUAUUUCUUUAACUUUAGAAAAAUUUUUUUUUUUAUAUAAUAAGCCUAUAAAUGUUAAAAAAUUUUAAUAUUUGGGUUAUAUCAUCCUUAUUAGUUUCUAUAAGUGUUUUAAUUCCAAUUAUAACUGUUUUUUUUAGUUUUUUUGAAGAGACUUCUAAUUAUUAUCAAAUAUUAAAAGAUACUUUUCUGUUUGAGUAUAUUUUUAAUUCUUUUACAUUGUUGAUAUUUGUUUUAUUUCUUACUUUUUUAAUAGGAACAGCUAGCGCAUAUUUAGUCUC.......
#=GR JCVI_SCAF_1096627996692/463-1 CODON     ..................................................................................STP........................................................................................................................................................................AUG...........................................................................................................................................................................................................................STP.........
#=GR JCVI_SCAF_1096627996692/463-1 SS_TT     .......................................................................................................................................................................................................................................................................................................................................................................................................................................................................................................
JCVI_SCAF_1096626992844/251-720              AAAAAUUAAAAGAAAAAUAAAUAAUAGAAAAUUAUCUGAGAUUAAAAAAGACGAGGCUCUAGACAUCCUCACUCCUUUUAAAUGAUGAUAUAUUUCUUUUUAGACAGUGCCCACG.UCA..CUCUCCU....CUAGGAUCUUUACCCUU..UCCUAGA.A.AU..UG...UCGUGGGCAUU.AAAAAAAUAUGAUUGAAGGAUUUAAAAUACCACAAGUAAUUUUUAGAAUAAGAGAAGGUGACACUUCAGAUAAUGAAAUCGCGUGUGCAAUUGGAGGAAAGUGGACAAAUAAGUCUACAGAUGAUUUUUUUAAAAAUAAAAGAGUUAUUUUAUUUAGUUUACCUGGUGCUUUUACACCAACUUGUUCCUCUCAACAAUUACCUGGGUUUGAACAUAAUGCUAAUAAAUUAAAAAAACUAGGUAUUGAUGAAAUUUAUUGUUGCUCAGUAAAUGACUCGUACGUAAUGAAUGCUUGGGCUAAAAAG
#=GR JCVI_SCAF_1096626992844/251-720 CODON   .....................................................................................STP......................................................................................................AUG......................................................................................................................................................................................................................................................................................................
#=GR JCVI_SCAF_1096626992844/251-720 SS_TT   .......................................................................................................................................................................................................................................................................................................................................................................................................................................................................................................
JCVI_SCAF_1101668507005/905-436              AAAAAUGCAGAGUAAAAUAAAUAAUAGAAAAUUAUCAGAGAUUGAAAAAGACGAGGCCCUAGACAUCCUCACUCCUUUUAAAUGAUGAUAUAUUUCUUUUUAGACGGUGCCCACG.UCA..CUCUCCU....CUAGGAUCUUUACCCUU..UCCUAGA.A.AU..UG...UCGUGGGCAUU.AAAAAAAUAUGAUCGAAGGAUUUAAAAUACCUCAGGUAACAUUUAGAAUUAGAGAAGGUGAUACUUCGGAUAAUGAAAUUGCAUGUGCAAUUGGAGGAAAGUGGACAAACAAGUCUACUGAUGAUUUUUUUAAAAAUAAGAGAGUAAUUUUAUUUAGUUUACCUGGCGCUUUUACCCCAACUUGUUCCUCUCAACAAUUACCUGGAUUUGAAAAAAACGCUGAUGAAUUAAAAAAACUAGGUAUCGAUGAAAUUUAUUGUUGUUCAGUAAAUGACUCUUACGUAAUGAAUGCUUGGGCAAAAAAG
#=GR JCVI_SCAF_1101668507005/905-436 CODON   ..................................................................................STP.........................................................................................................AUG......................................................................................................................................................................................................................................................................................................
#=GR JCVI_SCAF_1101668507005/905-436 SS_TT   .......................................................................................................................................................................................................................................................................................................................................................................................................................................................................................................
JCVI_SCAF_1101668513320/497-28               AAAAAUUAAAAGAAAAAUAAAUAAUAGAAAAUUAUCAGAGAUUGAAAAAGACGAGGCUCUAGACAUCCUCACUCCUUUUAAAUAAUGAUAUAUUUCUUUUUAGACGGUGCCCACG.UCA..CUCUCCU....CUAGGAUCUUUACCCUU..UCCUAGA.A.AC..UG...UCGUGGGCAUU.AAAAAAUUCUUCUAUGCUAAAAUAUAACUUUAAUUUUAGAUAAUUUUUUUAAUUUAUAUAUAAUAAACCUAUAAUGUUAAAAAACUUUAAUAUUUGGUUUAUAUCAUCGUUAUUCGUUUCCAUUGGUGUAUUAAUUCCAAUAAUAACAGUUUUUUUUAGUUUUUUUGAGGAAACUUCUAACUAUUAUGAAAUUUUAAAAGAUACUUUUUUGCUUGAGUAUAUUUUUAAUUCGUUCACAUUAUUGAUAUGUGUUUUGCUUCUUACAUUUUUGAUAGGAACAUCUUGUGCAUAUUUAGUAUCAUUUU
#=GR JCVI_SCAF_1101668513320/497-28 CODON    ..................................................................................STP........................................................................................................................................................AUG.......................................................................................................................................................................................................................................................
#=GR JCVI_SCAF_1101668513320/497-28 SS_TT    .......................................................................................................................................................................................................................................................................................................................................................................................................................................................................................................
JCVI_SCAF_1096627169596/697-228              AAAAAUGCAGAGUAAAAUAAAUAAUAGAAAAUUAUCAGAGAUUGAAAAAGACGAGGCUCUAGACAUCCUCACUCCUUUUAAAUAAUGAUAUAUUUCUUUUUAGACGGUGCCCACG.UCA..CUCUCCU....CUAGGAUCUUUACCCUU..UCCUAGA.A.AC..UG...UCGUGGGCAUU.AAAAAUUUCAUCUCUACAGAAUAUUACUUUAAUUUUAGAUAAUUUUUUUAUUUUAUAUAUAAUAAGCCUGUAAUGUUAAAAAACUUUAAUAUUUGGGUUAUAUCAUCGUUAUUUGUUUCUAUUGGUGUAUUAAUUCCAAUUAUAACAGUUUUUUUUAGUUUUUUUGAGGAAACUUCUAACUACUACCAAAUAUUAAAAGAUACCUUUCUGAUUGAGUAUAUUUUUAAUUCGUUCACAUUAUUGAUAUGUGUUUUAUUUCUUACUUUUUUAAUAGGAACCGCUUGUGCGUAUUUAGUAUCAUUUUA
#=GR JCVI_SCAF_1096627169596/697-228 CODON   ..................................................................................STP.......................................................................................................................................................AUG........................................................................................................................................................................................................................................................
#=GR JCVI_SCAF_1096627169596/697-228 SS_TT   .......................................................................................................................................................................................................................................................................................................................................................................................................................................................................................................
JCVI_SCAF_1096627998679/1046-577             AAAAAUGCAGAGUAAAAUAAAUAAUAGAAAAUUAUCAGAGAUUGAAAAAGACGAGGCUCUAGACAUCCUCACUCCUUUUAAAUAAUGAUAUAUUUCUUUUUAGACGGUGCCCACG.UCA..CUCUCCU....CUAGGAUCUUUACCCUU..UCCUAGA.A.AC..UG...UCGUGGGCAUU.AAAAAUUNNNNNNNNNNNNNNNNNNNNNNNNNNNNNNNNNNNNNNNNNNNNNNNNNNNAAUAUAAUUUUUUUUAUAUAAUAAGCCCAGAAAUGUUAAAAAACUUUAAUAUUUGGCUUAUAUCAUCAUUGUUAGUCUCUGUCGGAGUAUUAAUUCCAAUUAUAACAGUUUUUUUCAGUUUUUUUGAAGAGACCUCUAAUUAUUACCAAAUAUUAAAAGAUACUUUUCUUGUAGAGUAUAUUUUUAAUUCAUUCACACUAUUGGUUUGUGUAUUGCUUCUUACUUUUUUAAUAGGAACGGCUUGCGC
#=GR JCVI_SCAF_1096627998679/1046-577 CODON  ..................................................................................STP............................................................................................................................................................................AUG...................................................................................................................................................................................................................................
#=GR JCVI_SCAF_1096627998679/1046-577 SS_TT  .......................................................................................................................................................................................................................................................................................................................................................................................................................................................................................................
JCVI_SCAF_1101668584466/500-971              AAAAAUGCAGAGUAAAAUAAAUAAUAGAAAAUUAUCAGAGAUUGAAAAAGACGAGGCUCUAGACAUCCUCACUCCUUUUAAAUAAUGAUAUAUUUCUUUUUAGACGGUGCCCACG.UCA..CUCUCCU....CUAGGAUCUUUACCCUU..UCCUAGAAA.AAU.UG...UCGUGGGCAUU.AAAAUUCAUUUCCUACACAAUAUUACUUUAUCUUUCGAAAUAUAUUUUUUUUUAUAUAAUAAGUUCCGUAAUGUUAAAAAACUUUAAUAUUUGGGCUGUAUCAUCAUUGUUAGUCUCUAUAGGUGUGCUUAUUCCAAUUAUAACAGUUUUUUUCAGUUUUUUUGAAGAGACUUCUAAUUAUUACCAAAUAUUAAAAGAUACUUUUUUAUUUGAAUAUAUUUUUAACUCCUUCAUUUUAUUAAUAUUUGUUUUGGCUUUGACCUUUAUAAUAGGUACCACAUGUGCAUAUCUGGUUUCUUUCUAUA
#=GR JCVI_SCAF_1101668584466/500-971 CODON   .....................................................................................STP...........................................................................A.UG................................................................................................................................................................................................................................................................................................................................
#=GR JCVI_SCAF_1101668584466/500-971 SS_TT   .......................................................................................................................................................................................................................................................................................................................................................................................................................................................................................................
JCVI_SCAF_1101668690257/1-462                ........AGAGUAAGAUAAAUAAUAGAAAAUUAUCAGACAUUGAAAAAGAUGAGGCUCUAGACAUCCUCUCUCCUUUUAAAUAAUGAUAUAUUUCUUUUUAGACGGUGCCCACG.UCA..CUCUCCU....CUAGGAUCUUUACCCUU..UCCUAGA.A.AC..UG...UCGUGGGCAUU.AAAAUUUAUUUUUUUACAAAAUUACUUUAAUUUUAGAUAAUUUUUUUAUUUUAUAUAUAAUAAGCCUAAAAUGUUAAAAAACUUUAAUAUUUGGCUUUUAUCAUCACUACUAGUUUCCAUAAGUGUAUUAAUUCCAAUUAUAACAGUUUUUUUCAGUUUUUUUGAAGAAACUUCUAAUUAUUACCAAAUAUUAAAAGAUACUUUUCUGUUUGAGUAUAUUUUUAAUUCUUUCAUGUUAUUGAUAUGUGUUUUACUUCUUACUUUUUUAAUAGGAACUGCGUGCGCAUAUUUAGUCUCAUUUUAUA
#=GR JCVI_SCAF_1101668690257/1-462 CODON     ..........................................................................................................................................................................................................................................AUG..........................................................................................................................................................................................................................................................
#=GR JCVI_SCAF_1101668690257/1-462 SS_TT     .......................................................................................................................................................................................................................................................................................................................................................................................................................................................................................................
JCVI_SCAF_1101668533625/871-1340             AAAAAAUGCAGAGUAAAAUAAAUAAUAGAAAAUUAUCAGAAAUUGAAAAAGACGAGGCCCUAGACAUCCUCACUCCUUUUAAAUAAUGAUAUAUUUCUUUUAGACGGUGCCCACG.UCA..CUCUCCU....CUAGGAUCUUUACCCUU..UCCUAGA.A.AU..UG...UCGUGGGCAUU.AAGAUUUACUCUUCGCACAAUACCAGUUUAUCUUUAGAAAUAUAUUUUUUUUUAUAUAAUAAGCCCAAUAAUGUUAAAAAACUUUAAUAUUUGGGUUAUAUCAUCAUUAAUAGUUUCUAUUGGUGUAUUAGUUCCAAUAAUAACAGUUUUUUUUAGUUUUUUUGAGGAAACUUCUAACUAUUACCAAUUACUAAAAGAUACUUUUUUAUUAGAGUAUAUUUUCAAUUCGUUCACAUUAUUAAUAUGUGUAUUGCUUAUUACUUUUUUAAUAGGAGUCUCUUGUGCAUAUUUAGUAUCAUUUUAUA
#=GR JCVI_SCAF_1101668533625/871-1340 CODON  ......................................................................................STP........................................................................................................................................AUG...................................................................................................................................................................................................................................................................
#=GR JCVI_SCAF_1101668533625/871-1340 SS_TT  .......................................................................................................................................................................................................................................................................................................................................................................................................................................................................................................
JCVI_SCAF_1096627330646/1-448                ......................AAUAGAAAAUUAUCAGAGAUUGAAAAAGACGAGGCUCUAGACAUCCUCACUCCUUUUAAAUGAUGAUAUAUUUCUUAUUAGACGGUGCCCACG.UCA..CUCUCCU....CUAGGAUCUUUACCCUU..UCCUAGA.U.AU..UG...UCGUGGGCAUU.AAAAUUAUACUCCACUUAAUAUUACUUUAGUUUUAGAUAAAUUUUUUAUUUUAUAUAUAAUAAUCCUACAAUGUUAAAAAACUUUAAUAUUUGGGUUAUAUCAUCAUUAUUUGUUUCCAUUAGUGUAUUAAUUCCAAUUAUAACAGUUUUUUUUAGUUUUUUUGAAGAGACUUCUAAUUAUUACCAAAUAUUAAAAGAUACUUUUCUGUUUGAGUACAUUUUUAACUCUUUCACACUAUUAGUAUGUGUUUUAAUUCUUACUUUUUUAAUAGGAACAGCUUGCGCAUAUUUAGUCUCAUUUUAUA
#=GR JCVI_SCAF_1096627330646/1-448 CODON     ..............................................................................................................................................................................................................................AUG......................................................................................................................................................................................................................................................................
#=GR JCVI_SCAF_1096627330646/1-448 SS_TT     ..................................................................................................................................................................................................................................................<<<<<<<<<<<<<<<<<<....>>>>>>>>>>>>>>>>...............................................................................................................................................................................................................
JCVI_SCAF_1101668664340/291-1                AAAAAAUGCAGAGUAAAAUAAAUAAUAGAAAAUUAUCAGAAAUUGAAAAAGACGAGGCUCUAGACAUCCUCACUCCUUUUAAAUAAUGAUAUAUUUCUUUUAGACGGUGCCCACG.UCA..CUCUCCU....CUAGGAUCUUUACCCUU..UCCUAGA.A.AU..UG...UCGUGGGCAUU.AAAUUAUUAUUCAUAGAAUAUCACUUUAAUUUUAGAUAAAUUUUUUUAUUUUAUAUAUAAUAAAACCACAAUGUUAAAAAACUUUAAUAUUUGGGUUAUAUCAUCGUUAUUAGUUUCUAUAAGUGU...................................................................................................................................................................................
#=GR JCVI_SCAF_1101668664340/291-1 CODON     ...................................................................................STP.................................................................................................................................................................................................................................................................................................................................................................................................................
#=GR JCVI_SCAF_1101668664340/291-1 SS_TT     .......................................................................................................................................................................................................................................................................................................................................................................................................................................................................................................
JCVI_SCAF_1101668529877/1199-730             AAAAAUGCAGAGUAAAAUAAAUAAUAGAAAAUUAUCAGAGAUUAAAAAAGACGAGGCUCUAGACAUCCUCACUCCUUUUAAAUAAUGAUAUAUUUCUUUUUAGACGGUGCCCACG.UCA..CUCUCCU....CUAGGAUCUUUACCCUU..UCCUAGA.A.AU..UG...UCGUGGGCAUU.AAAAUUAUUCUCAGUUCAAAAUCACUUUAAUUUUAGAUAAAUUUUUUAUUUUAUAUAUAAUAAGUCCAUAAUGUUAAAAAACUUUAAUAUUUGGUUUAUGUCAUCGCUAUUAGUUUCUAUAGGUGUAUUAAUUCCGAUCACAACAGUUUUUUUUAGUUUUUUUGAGGAAACUUCAAAUUAUUACCAAAUACUUAAAGAUACAUUUUUACUAGAGUAUAUUUUUAAUUCUUUCACAUUAUUAAUAAGUGUUUUAAUACUAACAUUUAUUAUUGGUACUACUUGUGCAUAUUUAGUAUCUUUUUAUA
#=GR JCVI_SCAF_1101668529877/1199-730 CODON  ..................................................................................STP.........................................................................................................................................AUG......................................................................................................................................................................................................................................................................
#=GR JCVI_SCAF_1101668529877/1199-730 SS_TT  .......................................................................................................................................................................................................................................................................................................................................................................................................................................................................................................
JCVI_SCAF_1101668495371/235-1                AAAAAUGCAGAGUAAAAUAAAUAAUAGAAAAUUAUCAGAGAUUGAAAAAGACGAGGCUCUAGACAUCCUCACUCCUUUUAAAUAAUGAUAUAUUUCUUUUUAGACGGUGCCCACG.UCA..CUCUCCU....CUAGGAUUUUUACCCUU..UCCUAGA.A.AU..UG...UCGUGGGCAUU.AAAAUUUCUUCUACGCACAAUAUCACUUUAAUUUUAGAUAAAUUUUUUAUUUUAUAUAUAAUAAGCCCAU...........................................................................................................................................................................................................................................
#=GR JCVI_SCAF_1101668495371/235-1 CODON     ..................................................................................STP..................................................................................................................................................................................................................................................................................................................................................................................................................
#=GR JCVI_SCAF_1101668495371/235-1 SS_TT     ..................................................................................................................................................................<..<<...<<<<<<<..............>>>>>>>>>>>.............................................................................................................................................................................................................................................................................................
JCVI_SCAF_1101668658199/290-760              AAAAAUCAAAAGAAAAAUAAAUAAUAGAAAAUUAUCUGAGAUUGAAAAAGACGAGGCCCUAGACAUCCUCACUCCUUUUAAAUGAUGAUAUAUUUCUUUUUAAACGGUGCCCAUG.GUA..CUCUCCU....UUAGGAUCUUUACCCUU..UCCUAAA.A.AAA.UG...UCAUGGGCAUU.AAAAAAAUAUGAUUGAAGGAUUUAAAAUACCACAAGUAACAUUUAGAAUUAGAGAAGGCGACACUUCGGAUAAUGAAAUUGCAUGUGCAAUUGGAGGAAAGUGGACAAACAAGUCUACAGAUGAUUUUUUUAAAAAUAAAAGAGUAAUUUUAUUUAGUUUACCUGGCGCUUUUACACCAACCUGUUCCUCUCAACAAUUACCCGGAUUUGAAAAAAAUGCUGAUGAAUUAAAAAAGCUCGGCAUAGAUGAAAUUUAUUGUUGUUCAGUAAAUGACUCUUACGUAAUGAAUGCUUGGGCAAAAAAG
#=GR JCVI_SCAF_1101668658199/290-760 CODON   .....................................................................................STP......................................................................................................AUG......................................................................................................................................................................................................................................................................................................
#=GR JCVI_SCAF_1101668658199/290-760 SS_TT   .......................................................................................................................................................................................................................................................................................................................................................................................................................................................................................................
JCVI_SCAF_1096626321794/306-1                AAAAUCAAAAAUAGAAUGAAUAAUAGAAAAUUAUCAGAUAUUAAAGACGAUGAGGUUGUACAUAUCCUUUCCCCGUUUAAAUAUUGAAAAUUUUCUUAUUAAAAUUGUGCUCAUUAUCU..CUCUCCA.....UAGGAUUUUUACCCUU..UCCUA.U....U..AGCGAUAUUGGGCACA.AACAAAUAUCAUCAUUUCAAAUUUCAGAUAAUAUAUAACCUAUAUGUUUAAAAAUUUAAAUAUAUGGUUUGUAAGUUCAUUUUUCAUUUCAUUACUUGUUAUAAUCCCAAUUGCUACAGUUUCUCUGAGUUUUUUGAGGAU....................................................................................................................................................................
#=GR JCVI_SCAF_1096626321794/306-1 CODON     ....................................................................................STP................................................................................................................................................................................................................................................................................................................................................................................................................
#=GR JCVI_SCAF_1096626321794/306-1 SS_TT     .......................................................................................................................................................................................................................................................................................................................................................................................................................................................................................................
JCVI_SCAF_1101667337990/674-205              AAAUCAAAAAUAAAAUGAAUAAUAGAAAAUUAUCAGAUAUUAAAGACGAUGAGGUUGUACAUAUCCUUUCCCCGUUUAAAUAUUGAAAAUUUUCUUAUCUAAAAUUGUGCUCAUUAUCU..CUCUCCA.....UAGGAUUUUUACCCUU..UCCUA.U....U..AGCGAUAUUGGGCACA.AACAAAUAUCAUCAUUUCAAAUUUAAUAUAAUAUAUAGUCUAUAUGUUUAAAAAUUUAAAUAUAUGGGUUGUAAGUUCUUUUUUAAUUUCAUUACUUGUUAUUAUUCCAAUUACUACUGUUUCUCUCAGUUUUUUUGAGGAAACGUCCAGAUAUUUUACAAUUCUUAAAGAAACUUUUUUAUUAGAAUACAUAACAAAUUCAUUAAUUCUUUUAAUUGGAGUAUUAAUUUUAACUUUUAUUUUAGGAGUUGGAUCUGCUUAUACAGUUUCUUUUUAUAAAUUCCCGGGAGCAAAUUUUUUUAAGU
#=GR JCVI_SCAF_1101667337990/674-205 CODON   ...................................................................................STP..................................................................................................................................AUG............................................................................................................................................................................................................................................................................
#=GR JCVI_SCAF_1101667337990/674-205 SS_TT   .......................................................................................................................................................................................................................................................................................................................................................................................................................................................................................................
JCVI_SCAF_1096627982342/1034-560             CUGGUUGGAAGUAACAUCGGCNNNNNNNNNNNNNNNNNNNNNNNNNNNNNNNNNNNNNNNNNNNNNNNNNNNUCUUUAAGUAUUGACAUAUUUCUUUUUAAUGAUUGUGCUCAAA.GCAUUGUCUCCGCAGACUAGGAUUCUUACCCUU..UCCUACUUA.....AG...CUUUGGGCACA.AAAACCCACAUUUGUAAAUCAUAAAAAAGUAAACUUUUGUAAAAAGUAUUUUUGUAUUAUAAAACCAAUUAUGUUUAAGAACUUAAAUAUUUGGUUUUUCUCAUCAUUGUUGGUGUCCAUUGUAGUAUUGAUACCGAUUGGUACUGUUUUUUUUAGUUUUUUUGAGGACACAUCAAAUUAUUAUCAAAUUUUAAAAGAAACGUUUUUAAUUGAGUACAUAAUAAAUUCUUCAGUUUUACUAGUAAGCGUUUUAAUAGGGACAUUUUUAAUAGGAACUGGAUCAGCAUACUUAGUAUCUUUUUACA
#=GR JCVI_SCAF_1096627982342/1034-560 CODON  ...........STP...............................................................................................................................................................................................................................AUG.......................................................................................................................................................................................................................................................
#=GR JCVI_SCAF_1096627982342/1034-560 SS_TT  .......................................................................................................................................................................................................................................................................................................................................................................................................................................................................................................
JCVI_SCAF_1096627484529/1259-1728            AUCAAAAGUAAAAUAAAUAAUAGAAAAUUGUCAGAUAUUAAAGAUGAAGAUGUUGCUGAUCUCAUCUCUCCCUUUAAAUAUUGAUAUAUUUUUCUUUUUAAUGAUUGUGCUCAAGGUCU..UUCUCC......UAGGAUCUUUACCCUU..UCCUA.AAU.AAU.GG...UUUUGGGCACA.AAAAAAAUAUUUUAUUAUGAUUAAAGGAUUUAAAAUUCCAAAUGUUGUUUUUAAAGUAAGAGAAGGUGACACUUCACUAAGUGAAGAAUUUUGUGCUAUUGGUGGAAAAUGGGUUGAUAAAACUACUGAUGACUAUUUUAAAAAUAAAAGAGUUGUUAUUUUUAGUUUACCAGGCGCAUUCACUCCAACUUGUUCUUCUCAACAAUUGCCUGGAUUUGAAAAAUGUCAUUCUAAAUUAAAAGAUUUAGGAAUUGAUAAAGUUUAUUGCUGUUCUGUUAACGAUUCAUAUGUAAUGAAUGCUUGGG
#=GR JCVI_SCAF_1096627484529/1259-1728 CODON ....................................................................................STP............................................................................................................AUG.................................................................................................................................................................................................................................................................................................
#=GR JCVI_SCAF_1096627484529/1259-1728 SS_TT .......................................................................................................................................................................................................................................................................................................................................................................................................................................................................................................
JCVI_SCAF_1101668686095/491-959              AUGAAUAGUAAAAUAAAUAAUAGAAAAUUAUCAGAUAUAAAUAAUGAAGAGGUUUUAGAUAUCCUUACCCCAUUUAAAUAUUGAUAUAUUUUUCUUUUUAAUGAUUGUGCUCAAA.GCU..UUCUCC......UAGGAUCUUUACCCUU..UCCUA.AUA.AUC.AG...UUUUGGGCACA.AAAAAAUUAUGAAUUUAUUAUGAUCAAAGGAUUUAAAAUACCAAAAGUAGUAUUUAGAGUAAGAGAAGGCGAUAGUUCUAACGAUGAAGCAAUUUGUGCAAUUGGUGGUAAGUGGAUUAAUAAAUCUACGGAUGACUAUUUUAAAGGUAAAAGAGUAAUAAUAUUUAGUUUACCUGGCGCAUUCACACCAACAUGUUCAUCUCAACAAUUACCAGGGUUUGAAAAAAAUGCAGCUAAAUUAAAAGAAUUGGGUAUAGAUGAAAUAUAUUGCUGCUCAGUAAAUGAUUCUUAUGUGAUGAAUGCUU
#=GR JCVI_SCAF_1101668686095/491-959 CODON   ....................................................................................STPAUG.............................................................................................................................................................................................................................................................................................................................................................................................................
#=GR JCVI_SCAF_1101668686095/491-959 SS_TT   .......................................................................................................................................................................................................................................................................................................................................................................................................................................................................................................
JCVI_SCAF_1101668465438/375-844              AUGAAAAGUAAAAUAAAUAAUAGAAAAUUAUCAGAUAUAAAAGACGAAGAGGUUUUAAAUAUCCUCACUCCGUUUAAAUAAUGAUAUAUUUUUCUUUUUAAUGAUUGUGCUCAAA.UCU..UUCUCCU.....UAGGAUCUUUACCCUU..UCCUAUA.A.AUU.AG...UUUUGGGCACA.AAAAAAAUUUUUAAAAAUUUGUUAUGAUUAAAGGAUUUAAAAUACCAAAAGUAAUUUUUAGAGUGAGAGAGGGAGACAUCUCUAAUGAUGAAGAAAUUUGUGCGAUUGGUGGUAAAUGGAUUGAUAAAACUAGUGAUGAUUAUUUUAAAGGUAAAAGAGUAAUUUUAUUCAGUUUACCAGGUGCCUUUACUCCUACGUGCUCUUCAAAACAAUUGCCAGGAUUUGAGAAGAAUGGCUCUAAAUUUAAAGAUUUAGGAAUUGAUGAAAUAUAUUGCUGUUCAGUAAAUGACUCAUAUGUGAUGAAU
#=GR JCVI_SCAF_1101668465438/375-844 CODON   .................................................................................STP.........................................................................................................................AUG.......................................................................................................................................................................................................................................................................................
#=GR JCVI_SCAF_1101668465438/375-844 SS_TT   .......................................................................................................................................................................................................................................................................................................................................................................................................................................................................................................
JCVI_SCAF_1096627348752/437-905              AUGAAAGGUAAAAUAAAUGAUAGAAAAUUAUCCGAUAUGAAUAACGACGAGGUUUCAAGUAUCCUUUCCCCGUUUGAAUAUUGAUAUAUUUUUCUUUUUAAUGAUUGUGCUCAAA.UCU..UUCUCC......UAGGAUCUUUACCCUU..UCCUA.AUA.AUU.AG...UUUUGGGCACA.AAAAAAUUAUGAAUUUAUAAUGAUCAAAGGAUUUAAAAUACCAAAAGUAAUAUUUAGAGUAAGAGAAGGUGAUACUUCCGACAAUGAAGCAAUUUGUGCAAUUGGCGGUAAGUGGAUUAAUAAAUCUACAGAUGACUAUUUUAAAGGUAAGAGAGUAAUUUUAUUUAGUCUACCUGGUGCAUUCACACCAACAUGUUCUUCUCAACAAUUGCCAGGGUUUGAAAAAAAUGCUGCUAAAUUUAAGGAUUUAGGAAUAGAUGAAAUUUAUUGUUGUUCGGUUAAUGACUCUUAUGUGAUGAAUGCUU
#=GR JCVI_SCAF_1096627348752/437-905 CODON   ....................................................................................STP...............................................................................................................AUG..............................................................................................................................................................................................................................................................................................
#=GR JCVI_SCAF_1096627348752/437-905 SS_TT   .......................................................................................................................................................................................................................................................................................................................................................................................................................................................................................................
JCVI_SCAF_1101668323967/1307-839             AUGAAGAGUCAAAUAAAUAAUAGAAAAUUAUCCGAUAUGAAUAACGAUGAGGUUUUAAGUAUCCUUUCCCCGUUUAAAUAUUGAUAUAUUUUUCUUUUUAAUGAUUGUGCUCAAA.UCU..UUCUCC......UAGGAUCUUUACCCUU..UCCUA.AUA.AUU.AG...UUUUGGGCACA.AAAAAAAUUAUGAAUUUAUUAUGAUCAAAGGAUUUAAAAUACCAAAAGUAAUAUUUAGAGUAAGAGAAGGUGAUACUUCUGACAAUGAAUUAAUUUGCGCGAUCGGUGGUAAGUGGAUUGACAAAUCUACAGAUGACUAUUUUAAAGGUAAAAGAGUAAUUUUGUUUAGCCUACCUGGCGCAUUUACACCAACGUGUUCAUCCCAACAAUUACCUGGAUUUGAAAAAAAUGCUUCUAAAUUCAAAGAUUUGGGAAUAGAUGAAAUAUAUUGUUGUUCAGUCAAUGAUUCUUACGUAAUGAAUGCU
#=GR JCVI_SCAF_1101668323967/1307-839 CODON  .................................................................................STP.........................................................................AUG..................................................................................................................................................................................................................................................................................................................................AUG..
#=GR JCVI_SCAF_1101668323967/1307-839 SS_TT  .......................................................................................................................................................................................................................................................................................................................................................................................................................................................................................................
JCVI_SCAF_1096627084081/1686-1218            AUGAAAAGUAAAAUAAAUAAUAGAAAAUUAUCAGAUAUAAAUGAUGAAGAGGUUUUAAAUAUCCUUACCCCGUUUAAAUAUUGAUAUAUUUUUCUUUUUAAUGAUUGUGCUCAAA.UCU..UUCUCC......UAGGAUCUUUACCCUU..UCCUA.AUA.AUU.AG...UUUUGGGCACA.AAAAAAUUAUGAGUUUAUUAUGAUCGAAGGAUUUAAAAUACCAAAAGUAAUAUUUAGAGUGAGAGAGGGUGAUACUUCUAAUGAUGAAGCAAUUUGUGCGAUCGGUGGAAAGUGGAUUGAUAAAUCUACAGAUGACUAUUUUAAAGGUAAGAGAGUAAUUUUAUUUAGCCUACCUGGCGCAUUCACACCAACAUGUUCAUCUCAACAAUUGCCAGGGUUUGAAAAAAAUGCCUCUAAAUUUAAAGAUUUAGGAAUAGAUGAAAUAUAUUGUUGUUCAGUUAAUGACUCUUAUGUGAUGAAUGCUU
#=GR JCVI_SCAF_1096627084081/1686-1218 CODON .................................................................................STP..................................................................................................................AUG..............................................................................................................................................................................................................................................................................................
#=GR JCVI_SCAF_1096627084081/1686-1218 SS_TT .......................................................................................................................................................................................................................................................................................................................................................................................................................................................................................................
JCVI_SCAF_1101667303053/590-122              AUGAAAGGUAAAAUAAAUGAUAGAAAAUUAUCCGAUAUGAAUAACGAUGAGGUUUUAAGUAUCCUUUCCCCGUUUAAAUAUUGAUAUAUUUUUCUUUUUAAUGAUUGUGCUCAAA.UCU..UUCUCC......UAGGAUCUUUACCCUU..UCCUA.AUA.AUU.AG...UUUUGGGCACA.AAAAAAAUUAUGAAUUUAUUAUGAUCAAAGGAUUUAAAAUACCAAAAGUAAUAUUUAGAGUAAGAGAAGGUGACACUUCUGACAAUGAAGCAAUUUGUGCAAUUGGUGGUAAAUGGAUUGAUAAAUCUACGGAUGACUACUUUAAAGGUAAGAGAGUAAUUUUAUUCAGUCUUCCUGGUGCAUUCACUCCAACAUGUUCAUCCCAACAAUUACCUGGGUUUGAAAAAAAUGCUACUAAAUUUAAAGAUUUGGGAAUUGAUGAAAUAUAUUGUUGUUCGGUUAAUGACUCUUAUGUGAUGAAUGCU
#=GR JCVI_SCAF_1101667303053/590-122 CODON   .................................................................................STP.........................................................................AUG.......................................................................................................................................................................................................................................................................................................................................
#=GR JCVI_SCAF_1101667303053/590-122 SS_TT   .......................................................................................................................................................................................................................................................................................................................................................................................................................................................................................................
JCVI_SCAF_1101668356818/856-1112             AUGAAAAGUAAAAUAAAUAAUAGAAAAUUAUCAGAUAUAAAAAACGAAGAGGUUUUAAGUAUCCUUACCCCGUUUAAAUAUUGAUAUAUUUUUCUUUUUAAUGAUUGUGCUCAAA.UCU..UUCUCC......UAGGAUCUUUACCCUU..UCCUA.AUA.AUU.AG...UUUUGGGCACA.AAAAAAUAUAAGAACUUAUUAUGAUUAAAGGAUUUAAAAUACCAAAAGUAAUUUUUAGAGUAAGGGAGGGUGACACCUCUAAUGAUGAAGAAA....................................................................................................................................................................................................................
#=GR JCVI_SCAF_1101668356818/856-1112 CODON  ....................................................................................STP................................................................................................................................................................................................................................................................................................................................................................................................................
#=GR JCVI_SCAF_1101668356818/856-1112 SS_TT  .......................................................................................................................................................................................................................................................................................................................................................................................................................................................................................................
JCVI_SCAF_1096627101375/929-1397             AUGAAAGGUAAAAUAAAUGACAGAAAAUUAUCCGAUAUGAAUAACGACGAGGUUUCAAGUAUCCUUUCCCCGUUUGAAUAUUGACAUAUUUUUCUUUUUAAUGAUUGUGCUCAAA.UCU..UUCUCC......UAGGAUCUUUACCCUU..UCCUA.AUA.AUU.AG...UUUUGGGCACA.AAAAAAUUAUGAAUUUAUAAUGAUCAAAGGAUUUAAAAUACCAAAAGUAAUAUUUAGAGUAAGAGAAGGUGAUACUUCCGACAAUGAAGCAAUUUGUGCAAUUGGCGGUAAGUGGAUUAAUAAAUCUACAGAUGACUAUUUUAAAGGUAAAAGAGUAAUUUUAUUUAGUCUACCUGGCGCAUUCACACCAACAUGUUCUUCUCAACAAUUGCCUGGGUUUGAAAAAAAUGCUACUAAAUUUAAAGAUUUGGGAAUUGAUGAAAUAUACUGUUGUUCAGUCAAUGACUCUUAUGUGAUGAAUGCUU
#=GR JCVI_SCAF_1096627101375/929-1397 CODON  ....................................................................................STP...............................................................................................................AUG..............................................................................................................................................................................................................................................................................................
#=GR JCVI_SCAF_1096627101375/929-1397 SS_TT  .......................................................................................................................................................................................................................................................................................................................................................................................................................................................................................................
JCVI_SCAF_1096627912514/1347-1568            AUGAAGAGUCAAAUAAAUAAUAGAAAAUUAUCAGAUAUAAAUGAAGAAGAGGUUUUAAAUAUCCUUACCCCGUUUAAAUAUUGAUAUAUUUUUCUUUUUAAUGAUUGUGCUCAAA.UCU..UUCUCC......UAGGAUCUUUACCCUU..UCCUA.AUA.AUU.AG...UUUUGGGCACA.AAAAAAAUUAUGAAUUUAUUAUGAUCAAAGGAUUUAAAAUACCAAAAGUAAUAUUUAG.......................................................................................................................................................................................................................................................
#=GR JCVI_SCAF_1096627912514/1347-1568 CODON ....................................................................................STP................................................................................................................................................................................................................................................................................................................................................................................................................
#=GR JCVI_SCAF_1096627912514/1347-1568 SS_TT .......................................................................................................................................................................................................................................................................................................................................................................................................................................................................................................
JCVI_SCAF_1101668538228/1394-926             AUGAAAGGUAAAAUAAAUGAUAGAAAAUUAUCCGAUAUGAAUAACGACGAGGUUUCAAGUAUCCUUUCCCCGUUUGAAUAUUGAUAUAUUUUUCUUUUUAAUGAUUGUGCUCAAA.UCU..UUCUCC......UAGGAUCUUUACCCUU..UCCUA.AUA.AUU.AG...UUUUGGGCACA.AAAAAAAUUAUGAAUUUAUUAUGAUAAAAGGAUUUAAAAUACCAAAAGUAAUAUUUAGAGUAAGAGAGGGUGAUACCUCCGACAAUGAAGCAAUUUGUGCAAUUGGUGGUAAAUGGAUUGAUAAAUCUACAGAUGACUAUUUUAAAGGUAAGAGAGUAAUUUUAUUCAGCCUUCCUGGUGCAUUCACUCCAACAUGUUCAUCUCAACAAUUACCUGGGUUUGAAAAAAAUGCUACUAAAUUUAAAGAUUUGGGAAUAGAUGAAAUAUAUUGUUGUUCGGUUAAUGAUUCUUAUGUGAUGAAUGCU
#=GR JCVI_SCAF_1101668538228/1394-926 CODON  .............................................................................................................................................................AUG.......................................................................................................................................................................................................................................................................................................................................
#=GR JCVI_SCAF_1101668538228/1394-926 SS_TT  .......................................................................................................................................................................................................................................................................................................................................................................................................................................................................................................
JCVI_SCAF_1096627131838/301-769              AUGAAAGGUAAAAUAAAUGAUAGAAAAUUAUCCGAUAUGAAUAACGAUGAGGUUUCAAGUAUCCUUUCCCCGUUUGAAUAUUGAUAUAUUUUUCUUUUUAAUGAUUGUGCUCAAA.UCU..UUCUCC......UAGGAUCUUUACCCUU..UCCUA.AUA.AUU.AG...UUUUGGGCACA.AAAAAAAUUAUGAAUUUAUUAUGAUCAAAGGAUUUAAAAUACCAAAAGUAAUAUUUAGAGUAAGAGAAGGCGACACCUCUGACAAUGAAGAAAUUUGUGCGAUUGGUGGUAAGUGGAUUGAUAAAUCUACGGAUGACUAUUUUAAAGGUAAGAGAGUAAUUUUAUUUAGCCUACCUGGUGCAUUCACACCAACAUGUUCGUCCCAACAAUUACCUGGGUUUGAAAAAAAUGCCAAUAAAUUUAAAGAUUUGGGAAUAGAUGAAAUAUACUGUUGUUCAGUAAAUGACUCUUAUGUGAUGAACGCU
#=GR JCVI_SCAF_1096627131838/301-769 CODON   ....................................................................................STP......................................................................AUG.......................................................................................................................................................................................................................................................................................................................................
#=GR JCVI_SCAF_1096627131838/301-769 SS_TT   .......................................................................................................................................................................................................................................................................................................................................................................................................................................................................................................
JCVI_SCAF_1101668710754/1542-1737            AUGAAGAGUCAAAUAAAUAAUAGAAAAUUAUCAGAUAUAAAUGAAGAAGAGGUUUUAAAUAUCCUUACCCCGUUUAAAUAUUGAUAUAUUUUUCUUUUUAAUGAUUGUGCUCAAA.UCU..UUCUCC......UAGGAUCUUUACCCUU..UCCUA.AUA.AUU.AG...UUUUGGGCACA.AAAAAAAUAUGAAUUUAUUAUGAUCAAAGGAU.................................................................................................................................................................................................................................................................................
#=GR JCVI_SCAF_1101668710754/1542-1737 CODON ....................................................................................STP................................................................................................................................................................................................................................................................................................................................................................................................................
#=GR JCVI_SCAF_1101668710754/1542-1737 SS_TT .......................................................................................................................................................................................................................................................................................................................................................................................................................................................................................................
JCVI_SCAF_1096627902609/1-406                ..............................................................CCUCACCCCGUUUAAAUAUUGAUAUAUUUUUCUUUUUAAUGAUUGUGCUCAAA.UCU..UUCUCC......UAGGAUCUUUACCCUU..UCCUAA..U.AUU.AG...UUUUGGGCACA.AAAAAUUUUUAAUUUAUUAUGAUCAAAGAAUUUAAAAUACCAAAAGUAAUGUUUAGAAUAAGAGAAGGUGAUACUUCUGACGAUGAAAAAGUUUGUGCAAUUGGUGGUAAGUGGAUUGAUAAAUCUACGGAUGAUUAUUUUAAAGGUAAAAGAGUAAUUUUAUUUAGUUUACCAGGCGCAUUCACACCAACAUGUUCGUCUCAACAAUUGCCAGGGUUUGAAAAAAAUGCUGCUAAACUUAGAGAUUUAGGAAUAGAUGAAAUAUAUUGCUGUUCGGGCAAUGACUCUUAUGUGAUGAAUGCUUG
#=GR JCVI_SCAF_1096627902609/1-406 CODON     .....................................................................................................................................................................................................AUG...............................................................................................................................................................................................................................................................................................
#=GR JCVI_SCAF_1096627902609/1-406 SS_TT     .......................................................................................................................................................................................................................................................................................................................................................................................................................................................................................................
JCVI_SCAF_1096627153683/1-453                ................AUAAUAGAAAAUUAUCAGAUAUAAAAGACGAAGAGGUUUUAAAUAUCCUUACCCCGUUUAAAUAUUGAUUAAAUUUUCUUUUUAAAGAUUGUGCUCAAA.UCU..UUCUCCU.....UAGGAUCUUUACCCUU..UCCUA.A.A.CUU.AG...UUUUGAGCACU.AAAAAAUCUAAAACAGUUUUAAAUUGAUUAUUAAUACUUCAUUACUCAAUUACUAUAAAAUUUGAAAAAUCAAAAGAAAUUGUUAGUAAAUUAAUACUUCAAAGGGUAUCUUAUAUUAUAAAUCAAUCAUCAUGCAAAAAAGUCUUAAUAUUUGGUUAUUGACAUCUUUAGUAAUAUCAAUUGGUGUAUUAAUACCAAUAGCUACUGUUUUUUUUAGCUUUUUUGAAGAGACUUCAAAUUACUAUAAAAUUCUAAAAGAUACUUUUCUUUUUGAGUAUAUUUUUAAUUCCUUUGUAUUACUUGUU
#=GR JCVI_SCAF_1096627153683/1-453 CODON     ...............................................................................................................................................................................................................................................................................AUG.....................................................................................................................................................................................................................
#=GR JCVI_SCAF_1096627153683/1-453 SS_TT     .......................................................................................................................................................................................................................................................................................................................................................................................................................................................................................................
JCVI_SCAF_1096627372012/734-266              AUGAAAAGUGAAAUAAAUAAUAGAAAAUUAUCAGAUAUAAAAGACGAAGAGGUUUUAAAUAUCCUUACCCCGUUUAAAUAUUGAUUAAAUUUUCUUUUUUAAGAUUGUGCUCAAA.UCU..UUCUCCU.....UAGGAUCUUUACCCUU..UCCUA.A.A.CUU.AG...UUUUGAGCACU.AAAAAAUUUUAAAUAAUUCUGGAUAAUUCAUCCAUAUAUCUUUACUCGAUUAUAUUAAAAUAAAAAAAAAUCGAUAAAAAUUGUUAGUAAAUUAAAACCUCAAGGUGUAUCUUAUAUUAUAUAUCUAUCAUCAUGCAAAAAAGUAUUAAUAUCUGGUUAUUGACAUCUUUAGUAAUUUCUAUCGGUGUAUUAAUACCAAUCCUUACAGUUUUUUUUAGUUUUUUUGAGGAAACUUCAAAUUAUUAUGAAAUUCUCAAAGAUACUUUUCUUUUUGAAUAUAUUUUUAAUUCUUUUGUAUUACUUGU
#=GR JCVI_SCAF_1096627372012/734-266 CODON   .................................................................................STP............................................................................................................................................................................................AUG....................................................................................................................................................................................................................
#=GR JCVI_SCAF_1096627372012/734-266 SS_TT   ..................................................................................................................................................................................................................................................................................................................................................................................................................<<<<<<<<<<<<<<<<<........>>>>>>>>>>>>>>>.............................................
JCVI_SCAF_1096627331539/2758-2290            AUGAAAAGUGAAAUAAAUAAUAGAAAAUUAUCAGAUAUAAAAGACGAAGAGGUUUUAAAUAUCCUUACCCCGUUUAAAUAUUGAUUAAAUUUUCUUUUUGAAGAUUGUGCUCAAA.UCU..UUCUCCU.....UAGGAUCUUUACCCUU..UCCUA.A.A.CUU.AG...UUUUGAGCACU.AAAAAAUCCUAAAAAUCAUUAAUUUUUGCCUUUUGUUAGCAUAUUUAUAUAAAAAAAGGUAUUUUGUACUAUAACCCACUUAUGUUUAAGAGUUCUAAUAUUUGGUUUCUGUCUUCUUUACUCGUAUCUUUAGGAGUAUUAAUUCCAAUUGUUACAGUUUUUUUUAGUUUUUUUGAAACAACAUCAAAUUAUUAUGAAAUUCUAAAGAAUACAUUUCUAAUAGAAUAUAUUUUUAACUCAUUUGUUUUAUUAGUAAGUGUUUUAAUUUUAACUUUUUUAAUUGGCACUUUAACUGCUUAUUUAGU
#=GR JCVI_SCAF_1096627331539/2758-2290 CODON .................................................................................STP............................................................................................................................................AUG....................................................................................................................................................................................................................................................................
#=GR JCVI_SCAF_1096627331539/2758-2290 SS_TT .......................................................................................................................................................................................................................................................................................................................................................................................................................................................................................................
JCVI_SCAF_1096627107251/333-1                AUGAAAAGUAAAAUAAAUAAUAGAAAAUUGUCAGAUAUUAAAGAAGAUGAGGUUUUAAAUAUCCUUACUCCGUUUAAAUUUUGAUAUAUUUUUCUUUUUUAAGAUUGUGCUCAAA.UCU..UUCUCCU.....UAGGAUCUUUACCCUU..UCCUA.A.A.CUU.AG...UUUUGAGCACU.AAAAAUUAUAAACAAUUUCUUGUAAAUCACCUAUAUUUAUUUACUCAAUUAUAUUUAAAUCAAAAAAUUGAGAAAAAUUGUUAGUAAAUUAAAACCUCAAGAGGUAUCUUAUAUUAAAUAUCUGUCAUCAUGCAAAAAAUUUUUAAUGUUUGGUUAUUAACUUCUUUAG........................................................................................................................................
#=GR JCVI_SCAF_1096627107251/333-1 CODON     .................................................................................STP...................................................................................................................................................................................................................................................................................................................................................................................................................
#=GR JCVI_SCAF_1096627107251/333-1 SS_TT     .......................................................................................................................................................................................................................................................................................................................................................................................................................................................................................................
JCVI_SCAF_1096627328443/1804-2271            AUGAAAAGUGAAAUAAAUAAUAGAAAAUUAUCAGAUAUAAAAGACGAAGAGGUUUUAAAUAUCCUUACCCCGUUUAAAUAUUGAUUAAAUUUUCUUUUUUAAGAUUGUGCUCAAA.UCU..UUCUCCU.....UAGGAUCUUUACCCUU..UCCUA.A.A.CUU.AG...UUUUGAGCACU.AAAAAAACUAAAUUAUCUUAAGUUGAUCAUUUAUAUCUCAACAUACAAUUACGAUAAAUUACAUAAAAGUCUAUAGAAAUUGUUAGUAAAUUAACACUUCAAAGGGUAUCUUAUAUUAUUAUUCUAUCAUCAUGCAAAAAACUUUAAAUAUCUGGUUGUUGACUUCUUUAGUAAUUUCAAUUGGUGUAUUAAUACCAAUCCUUACAGUUUUUUUUAGUUUUUUUGAAGAAACUUCAAAUUAUUAUGAAAUUCUCAAAGACACUUUUCUUUUUGAAUAUAUUUUUAAUUCUUUUGUAUUACUUGU.
#=GR JCVI_SCAF_1096627328443/1804-2271 CODON ....................................................................................STP........................................................................................................................................................................................AUG..................................................................................................................................................................................................................ST.
#=GR JCVI_SCAF_1096627328443/1804-2271 SS_TT .......................................................................................................................................................................................................................................................................................................................................................................................................................................................................................................
JCVI_SCAF_1101668425231/1051-583             AUGAAAAGUAAAAUAAAUAAUAGAAAAUUAUCAGAUAUUAAAGAAGAUGAGGUUUUAAAUAUCCUUACUCCGUUUAAAUUUUGAUAUAUUUUUCUUUUUUAAGAUUGUGCUCAAA.UCU..UUCUCCU.....UAGGAUCUUUACCCUU..UCCUA.A.A.CUU.AG...UUUUGAGCACU.AAAAAUUUUUAACAAUUUCGUAUAAAUCACCAAUAUAUAUUCACUCAAUUAUAUUAAAAUUAAAAAAAAUUGAGAAAAAUUGUUAGUAAAUUAAAACCUCAAGGGGUAUUCUAUAUUAAAUAUCUGCAAUCAUGCAAAAAACUUUUAAUAUCUGGUUAUUAACUUCUUUAGUAAUUUCAAUUGGUGUAUUGAUACCAAUCCUUACAGUUUCUUUUAGUUUUUUUGAAGAAACUUCAAAUUACUAUGAAAUUCUCAAAGAUACUUUUCUUUUUGAAUAUAUUUUUAAUUCUUUCGUCCUACUUGUA
#=GR JCVI_SCAF_1101668425231/1051-583 CODON  .............................................................................................................................................................................................................................................................................................................AUG.......................................................................................................................................................................................
#=GR JCVI_SCAF_1101668425231/1051-583 SS_TT  .......................................................................................................................................................................................................................................................................................................................................................................................................................................................................................................
JCVI_SCAF_1096627163365/2946-3414            AUGAAAAGUAAAAUAAAUAAUAGAAAAUUAUCAGAUAUUAAAGAAGAAGAGGUUUUAAAUAUCCUUACCCCGUUUAAAUUUUGAUAUAUUUUUCUUUUUUAAGAUUGUGCUCAAA.UCU..UUCUCCU.....UAGGAUCUUUACCCUU..UCCUA.A.A.CUU.AG...UUUUGAGCACU.AAAAAUCAAAAAAAUCGAUAGUUUUUGUCCUUUUGUUAGUAAAUUUAUAUAAAAAAAGGUAUUUUAUAUUAUAACCCAUCUAUGUUUAAGAGUUCUAAUAUUUGGUUUCUAUCCUCAAUGCUAGUUUCUCUUGGUGUAUUAAUUCCAAUUGUUACAGUUUUUUUUAGUUUUUUUGAAACAACAUCAAAUUAUUAUGAAAUUUUAAAAAAUACUUUUUUAGUAGAAUAUAUUUUUAAUUCAUUUGUUCUUUUAGUAUGUGUUUUAGUUCUCACAUUUUUAAUUGGUACUUUUUCAGCUUAUUUGGU
#=GR JCVI_SCAF_1096627163365/2946-3414 CODON ....................................................................................STP.........................................................................................................................................AUG....................................................................................................................................................................................................................................................................
#=GR JCVI_SCAF_1096627163365/2946-3414 SS_TT .......................................................................................................................................................................................................................................................................................................................................................................................................................................................................................................
JCVI_SCAF_1101668562326/536-68               GAAUGAAAAGUGAAAUAAAUAAUAGAAAAUUAUCAGAUAUAAAAGACGAAGAGGUUUUAAAUAUCCUUACCCCGUUUAAAUAUUGAUAUAUUUUUCUUUUUAGAUUGUGCUCAAA.UCU..UUCUCCU.....UAGGAUCUUUACCCUU..UCCUA.A.A.CUU.AG...UUUUGAGCACU.AAAAAAUCCGAAAAAAUUUUUCAUAAAUCACAUAUAUUUCUAUAAUCGAUUACAUUAAAUCGAGAAAAAUUGUUAGUAAAUUAUAACCUCAAGAGGUAUCUUAUAUUAUAUAUCUAUCAUCAUGCAAAAAAGUUUUAAUAUCUGGUUAUUAACAUCUUUAGUAAUUUCUAUUGGUGUGUUGAUACCAAUCCUUACAGUUUUUUUUAGUUUUUUUGAAGAAACUUCAAAUUACUAUGAAAUUCUCAAAGAUACUUUUCUUUUUGAAUAUAUUUUUAAUUCUUUUGUAUUACUUGUUAGUGUUUUAU
#=GR JCVI_SCAF_1101668562326/536-68 CODON    ...................................................................................STP...............................................................................................................................................................................AUG...............................................................................................................................................................................................................................
#=GR JCVI_SCAF_1101668562326/536-68 SS_TT    .......................................................................................................................................................................................................................................................................................................................................................................................................................................................................................................
JCVI_SCAF_1101667231885/296-1                GAAUGAAAAGUGAAAUAAAUAAUAGAAAAUUAUCAGAUAUAAAAGAUGAAGAGGUUUUAAAUAUCCUUACCCCGUUUAAAUAUUGAUAUAUUUUUCUUUUUAGAUUGUGCUCAAA.UCU..UUCUCCU.....UAGGAUCUUUACCCUU..UCCUA.A.A.CUU.AG...UUUUGAGCACU.AAAAAAUCUAAAUUAUCUUAAGUUGAUUAUUUAUAUUUCAACAUACAAUUACGAUAAAUUCCAUAAAAGUCGAUAGAAAUUGUUAGUAAAUUAAUACUUCAAAGGGUACUCUUAUAUUAUUAUUCAAUCAUC.............................................................................................................................................................................
#=GR JCVI_SCAF_1101667231885/296-1 CODON     ...................................................................................STP.................................................................................................................................................................................................................................................................................................................................................................................................................
#=GR JCVI_SCAF_1101667231885/296-1 SS_TT     .......................................................................................................................................................................................................................................................................................................................................................................................................................................................................................................
JCVI_SCAF_1101668667072/1101-1333            AAUUGAAAGUGUAAUAAAUAAUAGAAAAUUAUCAGAUAUUAAAGACGAAGACGUUAAUGACGUCAUCUCUCCGUUUAAAUUUUGAUAUAUUUUCCUUUUAAUGAUUGUGCUCAGA.UCU.UUUCUCCU....UCAGGAUCUUUACCCUU..UCCUAAGCA.AUA.AG...GUCUGGGCGCA.AAAAAACUUAAUUUAAUAUGAUUAAAGGUUUUAAAAUACCAAAAGUAGAAUUUAGAAUAAGAGAA................................................................................................................................................................................................................................................
#=GR JCVI_SCAF_1101668667072/1101-1333 CODON .....................................................................................STP...............................................................................................................................................................................................................................................................................................................................................................................................................
#=GR JCVI_SCAF_1101668667072/1101-1333 SS_TT .......................................................................................................................................................................................................................................................................................................................................................................................................................................................................................................
JCVI_SCAF_1096627838700/634-1106             AAAAUUAAAAGCAAAAUAAAUAAUAGAAAAUUAUCAGAUCUUAAAGACGAAGACGUUAUUGAUGUCAUCUCUCCUUUUAAAAUUUGAUAUUUUCCUUUUAAUGAUUGUGCUCAGAUCUU..UUCUCCU....UCAGGAUCUUUACCCUU..UCCUAAGCA.ACA.AG...UUUUGGGCACA.AAAAAACAAAAUUUUUUAAAAUGAUUGAAGGAUUUAAAAUACCACACGUAGUUUUUAAAAUUAGAGANNNNNNNNNNNNNNNNNNNNNNNNNNNNNNNNNNNNNNNNNNNNNNNNNNNAUGGUUUUGGUCAAAGAAGCUGGAGAUAUAUGGCUAUAAUUAACGACGGAGUGGUUGAAAAAUGGUGGCAAGAACCUGGUAUUAAUAACUCAGGAUCUGAUGAUGAUCCGUAUGUAGAGACAACACCAGAAAACACUAUAAAAUAUCUUUCUGAAUCAAAGUAAACUUAUACCAAAAAUUCUUUUUU
#=GR JCVI_SCAF_1096627838700/634-1106 CODON  .......................................................................................STP..................................................................................................................................................................................................................................................................................................................................................................AUG........................................
#=GR JCVI_SCAF_1096627838700/634-1106 SS_TT  .......................................................................................................................................................................................................................................................................................................................................................................................................................................................................................................
JCVI_SCAF_1096627166035/665-193              AAUCAAUAGCAAAAUAAAUAACAGAAAAUUGUCAGAUAUUAAAGACGAAGACGUUAUCGAAGUCAUCUCUCCGUUUAAAAUUUGAUAUAUUUUCCUUUUAAUGAUUGUGCUCAGAUCUU..UUCUCCU....UCAGGAUCUUUACCCUU..UCCUAAGCA.UUA.AG...GUUUGGGCACA.AAAAAAAUUUUUUUUUUAAAAUGAUUGAGGGAUUUAAAAUACCACACGUAGUUUUUAAAAUUAGAGAAGGUGACAGUUCUUUAAGUGAAGAUUUAUGUGCAAUUGGUGGUAAAUGGAUUACCAAAUCUACUGAAGAAUAUUUUAAAGGUAAAAGAGUUAUUUUGUUUAGUUUACCUGGAGCUUUUACACCAACAUGUUCUUCACAACAAUUACCAGGCUUUGAAAAAAAUGCUGCUAAAUUAAAAGAGCUAGGAAUAGAAGAGAUAUAUUGUUGUUCAGUUAAUGACUCCUAUGUGAUGAAUGCU
#=GR JCVI_SCAF_1096627166035/665-193 CODON   ..................................................................................STP.....................................................................................................................AUG..........................................................................................................................................................................................................................................................................................
#=GR JCVI_SCAF_1096627166035/665-193 SS_TT   .......................................................................................................................................................................................................................................................................................................................................................................................................................................................................................................
JCVI_SCAF_1101668473132/1287-846             ..............................GUCAGAUAUUAAAGACGAAGACGUUAUAGAUGUCAUCUCUCCUUUUAAAAUUUGAUAUAUUUUCCUUUUAAUGAUUGUGCUCAGA.CCU..UUCUCCU....UCAGGAUCUUUACCCUU..UCCUAAGAC.ACA.AG...GUUUGGGCACU.AAAAAGAAGUUUUUUAAGUUAUGAUUGUUAAAAGAAUUCAAAAAACUCAAUAAAUUAUAACUUUCUGUAUCAAAGUAAGUCUAUAUUAAAAGUUUUUUUUUAUAUUAUAAAUCAUUAAUGUUUAGAAAUUUAAAUGUAUGGGUUUUAUCUUCAUUGUUAGUUUCAAUAGGUGUUUUAAUUCCAAUUAUCACAGUUUUUUUUAGUUUUUUUGAGGAAACUUCAAAUUAUUAUCAGAUUUUAAAAGAUACUUUUUUAAUGGAAUAUAUUUUCAAUUCCAUAGUGCUAUUAAUAUGCGUUUUAAUACU
#=GR JCVI_SCAF_1101668473132/1287-846 CODON  ..........................................................................................................................................................................................................................................................................AUG..........................................................................................................................................................................................................................
#=GR JCVI_SCAF_1101668473132/1287-846 SS_TT  .......................................................................................................................................................................................................................................................................................................................................................................................................................................................................................................
JCVI_SCAF_1101668708390/345-814              AAAUUAAUAAGAGAAUAAAUAAUAGAAAAUUAUCAGACAUUAAAAAAGAAGAGGCUCUAGACAUCCUCACUCCUUUUAAAUAAUGAUACAUUUUUCUUUUAAGAAUGUGCUCACU.UUC.UUUCUCCA....UUAGGAUCUUUACCCUU..UCCUAAUUU.....GA...UUGUGGGCACU.CUUAAUUUCUAAAUUAUUAAAUUAAUAAAUCAAUUAAAUUACUUUAUUAUAAAAAAAGUACACUAUUGCUCAGUUUUUUUGUGUUUAAUUACUAUAAGUCUUGCAAGAGUACAAAGAGUUAUAUUUGAUAUAUUGUGUUUUAAAUUAUGUUUAAAAAUUUAAGUUUAUGGUUUUUUCUAUCUUUUCUAGUAUCAAUAGGAGUUUUAAUUCCAAUAAUUACAGUAUCAAUUAGCUUUUUUGAAAAUACAUCAAAUUAUUAUGAAAUUUUAAAAGAAACUUUUUUAGUAGAAUAUAUUUUAAACUCC
#=GR JCVI_SCAF_1101668708390/345-814 CODON   ...................................................................................STP...............................................................................................................................................................................................................................................AUG...............................................................................................................................................................
#=GR JCVI_SCAF_1101668708390/345-814 SS_TT   .......................................................................................................................................................................................................................................................................................................................................................................................................................................................................................................
#=GC SS_cons                                 ....................................................................................................:::::<<<<<<<<<<.-<<..------......<<<<<___________..>>>>>...-.---.>>-...>>>>>>>>>>.:::::............................................................................................................................................................................................................................................................................................................
#=GC ACTUAL_MOTIF                            ....................................................................................................<.....................................................................................>............................................................................................................................................................................................................................................................................................................
#=GC HYPHENATION                             ****************************************************************************************************.......................................................................................************************************************************************************************************************************************************************************************************************************************************************************************************
#=GC R2R_LABEL                               ------------------------------------------------------------------------------------------------------................j........1....2.......................3.......4......................------------------------------------------------------------------------------------------------------------------------------------------------------------------------------------------------------------------------------------------------------------------------------------------------------------
#=GF DUPLICATES NONE
#=GF R2R var_backbone_range 1 2
#=GF R2R var_backbone_range 3 4
#=GF R2R multistem_junction_bulgecircley_solver j s0 0 m s1 90 m
#=GF SORT_STATS 136 87 0
#=GC cons                                    AnRRnnnnnRRRRnAAnnRRnnnRnRRnnRnnnnnnnnnnnnnRRRRRRRRnnnnnnnnnnnnnnYnYYYYnYYYnnnnRnnnnnnnRnnUUYYUYUUUnnnRAYnGUGCYCAnR-UCn--YUCUCCn----nUAGGAUYUUUACCCUU--UCCUAnn-A-nnn-nG---UYnUGRGCAYn-AAAAAnnnnnnnnnnnnnnnnnnnnnnnnnnnnnnnnnnnnnnnnnnnnnnnnnnnnnnnnnnnnnnnnnnnnnnnnnnnnnnnnnnnnnnnnnnnnnnnnnnnnnnnnnnnnnnnnnnnnnnnnnnnnnnnnnnnnnnnnnnnnnnnnnnnnnnnnnnnnnnnnnnnnnnnnnnnnnnnnnnnnnnnnnnnnnnnnnnnYnnnnnnnnnnnnnnnnnnnnnnnnnnnnnnnnnnnnnnnnnnnnnnnnnnnnnnnnnnnnnnnnnnnnnnnnnnnnnnnnnnnnnnnnnnnnnnnnnnnnnnnn
#=GC conss                                   3233222223333233223322232332232222222222222333333332222222222211131223312321111311111113113332323231123331311112213033200222333300004312222331111112200222224203043402300032112111111032323111111111111111111111111111111111111111111111111111111111111222222222222222222222222222222222222222222222222222222222222222222233333333333333333333333333333333333333333333333333333333333333333333333333333333333333333333333333333333333333333333333333333333333333333333333333333333333333333333333333333
#=GC col_entropy_0                           1111111111111101111111111111111112121111111111111111221222211211111111111111110111111111110011000001111011000000011111100100000100001000000100000000000000001111011101000001100000001000000111111111111111111111111121111111111111111111111111111111121221211111111111221111211111112122121122222111122221221112221111111112221121121212111112111211111222222222212222222221222222222221212221122221211222122222222221211212221221112122122222222222212222221111211212122222221212222111222222222112122
#=GC col_entropy_1                           .......................................................................................................................................................................................................................................................................................................................................................................................................................................................................................................
#=GC col_entropy_2                           2235659975575380462347726566437770909969647576366589008000099176655134372435109003668572246803796491253644400092273010646334678733325702242360000002400432248540476847842282502900192093827323676748856883343665657907654956765554697724677657565778707108089989987698009699086968781900709900011998910009018780009798897891109908908291997681999087869101110121190211121018121210001117292009810129189112920021020109198180019119980802610111111200091100229899089081911010209091211989122002200880910
#=GC col_entropy_3                           0790439530952192098223962424010111064681245812615630003090910029958480885998885357224401412137481333434975900081235429842725298955596206993080000003900986671496857034454440101000390799879758809662452658999053482510897407061748150359574284689178276394527643825705802575647202861652763981660252528353136973459562499187909716081649625491015611083687467214520330422068452006974711571649720249213351647614757448397732187418791652612606125003011144414651234781937774399918436693580680119253778
#=GC cov_SS_cons                             .........................................................................................................?210022122..2?..............?0022.............2200?.........?2....221220012?..................................................................................................................................................................................................................................................................................................................
#=GF NUM_COV 8
#=GF WEIGHT_MAP  JCVI_SCAF_1101667512334/507-41 2.56432 JCVI_SCAF_1096627239868/603-1069 2.56432 JCVI_SCAF_1101668037411/656-1120 1.85899 JCVI_SCAF_1101667035129/646-182 1.09289 JCVI_SCAF_1101667013937/185-649 0.956278 JCVI_SCAF_1101668026636/1297-833 0.956278 JCVI_SCAF_1101668041109/1093-629 1.21497 JCVI_SCAF_1101668698884/265-730 3.08853 JCVI_SCAF_1101667002397/518-49 4.72074 JCVI_SCAF_1101668530459/623-1092 4.71768 JCVI_SCAF_1096627913997/1629-1158 2.97959 JCVI_SCAF_1101667385554/319-791 2.76176 JCVI_SCAF_1096626860626/784-321 2.6365 JCVI_SCAF_1096626663908/1022-554 1.27163 JCVI_SCAF_1101668477367/607-138 1.89164 JCVI_SCAF_1096627910193/1693-1224 1.17285 JCVI_SCAF_1096627347580/485-16 2.07723 JCVI_SCAF_1096627328274/924-1209 1.57724 JCVI_SCAF_1101668435226/789-320 1.28534 JCVI_SCAF_1101668420392/279-1 1.04946 JCVI_SCAF_1096627337314/2806-2982 0.485228 JCVI_SCAF_1096627963680/102-571 0.456259 JCVI_SCAF_1101668361177/469-1 0.456259 JCVI_SCAF_1101667343497/605-137 1.27163 JCVI_SCAF_1096627325638/1687-1218 0.993499 JCVI_SCAF_1096628256610/299-1 0.262435 JCVI_SCAF_1101668329984/691-222 0.430807 JCVI_SCAF_1096627072684/2005-1538 1.50888 JCVI_SCAF_1096627095442/403-1 0.288719 JCVI_SCAF_1096627788803/547-1015 0.12675 JCVI_SCAF_1101667278325/168-1 0.12675 JCVI_SCAF_1096627841184/1412-1613 0.154777 JCVI_SCAF_1096627099136/1504-1036 0.358436 JCVI_SCAF_1101668687970/1033-565 0.154777 JCVI_SCAF_1096627131098/2271-1803 2.19354 JCVI_SCAF_1096627161299/546-1014 0.317252 JCVI_SCAF_1101667288740/901-433 0.196251 JCVI_SCAF_1096627100744/1834-1366 0.196251 JCVI_SCAF_1101668403979/663-968 0.288719 JCVI_SCAF_1096627072641/1698-1230 0.276978 JCVI_SCAF_1096627841344/1269-801 0.336373 JCVI_SCAF_1101668734904/1627-1159 0.635131 JCVI_SCAF_1096626946579/556-1024 0.661352 JCVI_SCAF_1101668429312/915-447 0.661352 JCVI_SCAF_1096627855974/582-114 0.57182 JCVI_SCAF_1101668574907/1-412 0.373663 JCVI_SCAF_1096627779946/308-777 0.555663 JCVI_SCAF_1096627331178/1398-930 0.84689 JCVI_SCAF_1096627174886/1516-1910 1.17285 JCVI_SCAF_1101668270954/30-504 0.15715 JCVI_SCAF_1101668590969/1044-1513 0.0951248 JCVI_SCAF_1101668455117/176-1 0.0954844 JCVI_SCAF_1096627072716/1025-556 0.0118906 JCVI_SCAF_1096627318085/225-694 0.0118906 JCVI_SCAF_1101667344869/764-937 0.174687 JCVI_SCAF_1096628036144/1739-1270 0.154769 JCVI_SCAF_1096627105346/1466-1935 0.174687 JCVI_SCAF_1101668282680/697-228 0.0118906 JCVI_SCAF_1096628399615/905-1374 0.0118906 JCVI_SCAF_1096627992131/125-594 0.0118906 JCVI_SCAF_1101668430573/775-306 0.0118906 JCVI_SCAF_1096627701009/409-878 0.0118906 JCVI_SCAF_1101667273902/569-745 0.0118906 JCVI_SCAF_1101668259161/661-1130 0.0951248 JCVI_SCAF_1101667192012/1-421 0.136642 JCVI_SCAF_1101668718540/845-1305 0.755506 JCVI_SCAF_1101668480152/134-603 0.84689 JCVI_SCAF_1101668353387/922-453 0.372826 JCVI_SCAF_1096628155684/513-44 0.372826 JCVI_SCAF_1096627325938/1990-1521 0.745924 JCVI_SCAF_1096627180704/2273-2742 0.745924 JCVI_SCAF_1096627248519/1445-1914 0.262435 JCVI_SCAF_1101668226220/1127-1507 0.128083 JCVI_SCAF_1101668376505/1033-564 0.677643 JCVI_SCAF_1096628171252/290-760 0.128083 JCVI_SCAF_1096627566413/789-317 0.0774787 JCVI_SCAF_1096627782036/1633-1231 0.279585 JCVI_SCAF_1101668365470/1023-1226 0.262435 JCVI_SCAF_1101667100719/525-940 0.437299 JCVI_SCAF_1101668425195/166-635 0.113781 JCVI_SCAF_1096627253543/1281-1749 0.265794 JCVI_SCAF_1101668498086/448-920 0.0927376 JCVI_SCAF_1096627856650/777-308 0.223611 JCVI_SCAF_1101668738454/1458-986 0.134318 JCVI_SCAF_1096627567281/1462-993 0.0774787 JCVI_SCAF_1101668219540/554-85 0.0931071 JCVI_SCAF_1101668290024/1306-1531 0.181508 JCVI_SCAF_1096627834566/173-1 0.101059 JCVI_SCAF_1101668371053/948-1147 0.101059 JCVI_SCAF_1096627039410/1352-1821 0.380827 JCVI_SCAF_1096627790331/1549-1080 0.430241 JCVI_SCAF_1096627996692/463-1 0.904966 JCVI_SCAF_1096626992844/251-720 0.259929 JCVI_SCAF_1101668507005/905-436 0.488733 JCVI_SCAF_1101668513320/497-28 0.437299 JCVI_SCAF_1096627169596/697-228 0.730487 JCVI_SCAF_1096627998679/1046-577 0.730487 JCVI_SCAF_1101668584466/500-971 0.730487 JCVI_SCAF_1101668690257/1-462 1.04313 JCVI_SCAF_1101668533625/871-1340 2.07878 JCVI_SCAF_1096627330646/1-448 1.04313 JCVI_SCAF_1101668664340/291-1 2.07878 JCVI_SCAF_1101668529877/1199-730 0.701587 JCVI_SCAF_1101668495371/235-1 0.730487 JCVI_SCAF_1101668658199/290-760 0.558717 JCVI_SCAF_1096626321794/306-1 2.7226 JCVI_SCAF_1101667337990/674-205 2.7226 JCVI_SCAF_1096627982342/1034-560 4.14059 JCVI_SCAF_1096627484529/1259-1728 1.9813 JCVI_SCAF_1101668686095/491-959 0.69653 JCVI_SCAF_1101668465438/375-844 1.40836 JCVI_SCAF_1096627348752/437-905 0.620101 JCVI_SCAF_1101668323967/1307-839 0.552503 JCVI_SCAF_1096627084081/1686-1218 0.580442 JCVI_SCAF_1101667303053/590-122 0.523622 JCVI_SCAF_1101668356818/856-1112 0.720689 JCVI_SCAF_1096627101375/929-1397 0.620101 JCVI_SCAF_1096627912514/1347-1568 0.552503 JCVI_SCAF_1101668538228/1394-926 0.523622 JCVI_SCAF_1096627131838/301-769 0.616026 JCVI_SCAF_1101668710754/1542-1737 0.580442 JCVI_SCAF_1096627902609/1-406 4.1826 JCVI_SCAF_1096627153683/1-453 1.57103 JCVI_SCAF_1096627372012/734-266 1.59236 JCVI_SCAF_1096627331539/2758-2290 1.44908 JCVI_SCAF_1096627107251/333-1 1.83623 JCVI_SCAF_1096627328443/1804-2271 1.52326 JCVI_SCAF_1101668425231/1051-583 1.52326 JCVI_SCAF_1096627163365/2946-3414 1.44908 JCVI_SCAF_1101668562326/536-68 2.69477 JCVI_SCAF_1101667231885/296-1 2.69477 JCVI_SCAF_1101668667072/1101-1333 2.5091 JCVI_SCAF_1096627838700/634-1106 2.75591 JCVI_SCAF_1096627166035/665-193 2.5091 JCVI_SCAF_1101668473132/1287-846 3.27386 JCVI_SCAF_1101668708390/345-814 4.09178
#=GF USED_GSC TRUE
#=GF DID_FRAGMENTARY FALSE
//
