# Supplementary material for: Comparative genomics reveals 104 candidate structured RNAs from bacteria, archaea, and their metagenomes
Source: Genome Biol. 2010 Mar 15;11(3):R31. doi: 10.1186/gb-2010-11-3-r31 (PMC2864571; doi:10.1186/gb-2010-11-3-r31)
Supplement: Additional file 4 — Raw text alignment files, including annotation. Raw alignments of RNAs, including annotations (for example, predicted transcription terminators, flanking sequences) in "Stockholm" text format. The alignment format and appropriate viewing programs are discussed on Wikipedia [113]. The Stockholm files can be retrieved from the .tar.gz archive file by using programs such as WinZip (Windows), StuffIt Expander (Mac), or tar/gzip (UNIX). [file gb-2010-11-3-r31-S4.GZ › sto/Ocean-VI.sto]

# STOCKHOLM 1.0
#=GF ID Ocean-VI
#=GF DE Ocean-VI RNA
#=GF AU Weinberg Z
#=GF TP Gene; sRNA;
#=GF WK http://en.wikipedia.org/wiki/Ocean-VI_RNA_motif
#=GF DATABASES microbial 32 env 4
#=GF FancifyStockholm -upDownGeneStats -mergeTandem -longtable -recycleGeneColors
#=GF FancifyStockholmGeneContext -leftCount 1 -rightCount 1
#=GF AnnotSto.pl -leftExtend 0 -rightExtend 0
#=GF ORIGINAL_MOTIF 253	26997	0	0	env	3	env-gos-eastpacificocean	jeremy	s40_45_55_65_75_85S100O5Min3	cmfinder		ethresh=2&nr=0&EVD=null3&cmfv=0.3&disableMiniscan=1	end
JCVI_SCAF_1101668022703/916-758                UAAAAUGUUCGCGAAAAAUAGAUUAA..UGAUUUUCUU..GCCAAACUUACCAUUAUUAG.GUAAAUUUA.UUAAACACUAAAGAAAAAGA.AGUCGCAAGACCGAAAAUGAAAUAG.UGUAGAAAAUCCCGG.AGGGUCGCAAGAUCAACUGGGAU..UUUUGCUUUCU
#=GR JCVI_SCAF_1101668022703/916-758 CODON     STP.......................................................................................................................................................................
#=GR JCVI_SCAF_1101668022703/916-758 SS_TT     ...............................................................................................................................<<<<<<.<<<<<<....>>>>>>>>>>>>..............
JCVI_SCAF_1096626021559/624-782                UAAAAUGUUCGCGAAAAAUAGAUUAA..UGAUUUUCUU..GCCAAACUUACCAUUAUUAG.GUAAAUUUA.UUAAACACUAAAGAAAAAGA.AGUCGCAAGACCGAAAAUGAAAUAG.UGUAGAAAAUCCCGG.AGGGUCGCAAGAUCAACUGGGAU..UUUUGCUUUUA
#=GR JCVI_SCAF_1096626021559/624-782 CODON     ...STP....................................................................................................................................................................
#=GR JCVI_SCAF_1096626021559/624-782 SS_TT     ...............................................................................................................................<<<<<<.<<<<<<....>>>>>>>>>>>>..............
JCVI_SCAF_1101668094393/431-589                UAAAAUGUUCGCGAAAAAUAGAUUAA..UGAUUUUCUU..GCCAAACUGACCAUUAUUAG.GUAAAUUUA.UUAAACACUAAAGAAAAAGA.AGUCGCAAGACCGAAAAUGAAAUAG.UGUAGAAAAUCCCGG.AGGGUCGCAAGAUCAACUGGGAU..UUUUGCUUUUA
#=GR JCVI_SCAF_1101668094393/431-589 CODON     ...STP.................................................................................................................................................................PTS
#=GR JCVI_SCAF_1101668094393/431-589 SS_TT     ...............................................................................................................................<<<<<<.<<<<<<....>>>>>>>>>>>>..............
JCVI_SCAF_1101667242610/417-260                UAAAAUGUUCGCGAAAAAUAGGUUAA..UGAAUUUCUU..GCCAAACUACUCAUUAUUAG.GUAAAUUUA.UAAAACACUAAAGAAAAAGA.AGUCGCAAGACCGAAAAUGAUUUAG..UCAGAAAAUCCCGG.AGGGUCGCAAGAUCAACUGGGAU..UUUUGCUUUGU
#=GR JCVI_SCAF_1101667242610/417-260 CODON     STP.......................................................................................................................................................................
#=GR JCVI_SCAF_1101667242610/417-260 SS_TT     ...............................................................................................................................<<<<<<.<<<<<<....>>>>>>>>>>>>..............
JCVI_SCAF_1096626894301/805-962                UAAGAUGUUCGCGAAAAAUAGAUUAA..CGAAUAUCUU..GCCAAACUACUCAUUAUUAG.GUAAAUUUA.UAUAACACUAAAGAAAAAGA.AGUCGCAAGACCGAAAAUGAUUUAG..UCAGAAAAUCCCGG.AGGGUCGCAAGAUCAACUGGGAU..UUUUGCUUUUA
#=GR JCVI_SCAF_1096626894301/805-962 CODON     ...STP.................................................................................................................................................................PTS
#=GR JCVI_SCAF_1096626894301/805-962 SS_TT     ...............................................................................................................................<<<<<<.<<<<<<....>>>>>>>>>>>>..............
JCVI_SCAF_1096627379785/5836-5994              AUAAAAGUUCGCGAAAAAAACAAGCU..CAAUUUUCUU..GCCAAACUCACCAUUAUUAG.GUAAAUUUA.UUAAACACUAAAGAAAAAGA.AGUCGCAAGACCGAAAAUGAAAUAG.UGUAGAAAAUCCCGG.AGGGUCGCAAGAUCAACUGGGAU..UUUUGCUUUCU
#=GR JCVI_SCAF_1096627379785/5836-5994 CODON   ..........................................................................................................................................................................
#=GR JCVI_SCAF_1096627379785/5836-5994 SS_TT   ...............................................................................................................................<<<<<<.<<<<<<....>>>>>>>>>>>>..............
JCVI_SCAF_1096626894301/1484-1641              AUAAAAGUUCGCGAAAAAAACAAGAU..CAAUUUUCUU..GCCAAACUACUCAUUAUUAG.GUAAAUUUA.UAAAACACUAAAGAAAAAAA.AGUCGCAAGACCGAAAAUGAUUUAG..UCAGAAAAUCCCGG.AGGGUCGCAAGAUCAACUGGGAU..UUUUGCUUUUU
#=GR JCVI_SCAF_1096626894301/1484-1641 CODON   ......................................................................................................................................................AUG.................
#=GR JCVI_SCAF_1096626894301/1484-1641 SS_TT   ...............................................................................................................................<<<<<<.<<<<<<....>>>>>>>>>>>>..............
JCVI_SCAF_1101667049214/566-409                AUAAAAGUUCGCGAAAAAAACAAGAU..CAAUUUUCUU..GCCAAACUACUCAUUAUUAG.GUAGAUUUA.UAAAACACUAAAGAAAAAGA.AGUCGCAAGACCGAAAAUGAUUUAG..UCAGAAAAUCCCGG.AGGGUCGCAAGAUCAACUGGGAU..UUUUGCUUUUU
#=GR JCVI_SCAF_1101667049214/566-409 CODON     ......................................................................................................................................................AUG.................
#=GR JCVI_SCAF_1101667049214/566-409 SS_TT     ...............................................................................................................................<<<<<<.<<<<<<....>>>>>>>>>>>>..............
JCVI_SCAF_1101667256835/346-188                UAAAAACCUCGCGAAAAAUAAAUUAG..UAAACUUCUU..GUAUAAGAAUAAAAACUAAC.GUAUAUUUA.UUAAACACUAUCUAAAUAGA.UAUCGAAAGAUUGAAAUGAAGACAG.UAUAGAAAAUCCCGA.AGGGUCGCAAGAUCAAUCGGGAU..UUUUGCUUUAU
#=GR JCVI_SCAF_1101667256835/346-188 CODON     ..........................................................................................................................................................................
#=GR JCVI_SCAF_1101667256835/346-188 SS_TT     ...............................................................................................................................<<<<<<.<<<<<<....>>>>>>>>>>>>..............
JCVI_SCAF_1101668734638/106-261                AAUGAAUCUCGCGAAAAAUAAAUUAG..UAAAUGUCUU..GCUUAGGGUUUAAAAGUAGU.UUAUAUUUA.UAGAA..CUAUUGGAAAAGA.AAUCGAAAGAUAGAAAAGAAAAUAG.UAU.AAAAAUCCCGA.AGGGCCGAGAGGUCAAUCGGGAU..UUUUGCUUUUU
#=GR JCVI_SCAF_1101668734638/106-261 CODON     ..........................................................................................................................................................................
#=GR JCVI_SCAF_1101668734638/106-261 SS_TT     ...............................................................................................................................<<<<<<.<<<<<<....>>>>>>>>>>>>..............
JCVI_SCAF_1096627154416/1933-2088              AGUAAACCUCGCGAAAAAUAGAUUAG..AAAAUAUCUU..GCUUAGGGUUGAAAAGUAGC.UUAUAUUGA.UAUAA..CUAUCGGAAAAGA.AAUCGAAAGAUAGAAAAGAAGAUAG.UAU.AAAAAUCCCGA.AGGGCCGAGAGGUCAAUCGGGAU..UUUUGCUUUUU
#=GR JCVI_SCAF_1096627154416/1933-2088 CODON   .....STP..................................................................................................................................................................
#=GR JCVI_SCAF_1096627154416/1933-2088 SS_TT   ...............................................................................................................................<<<<<<.<<<<<<....>>>>>>>>>>>>..............
JCVI_SCAF_1096627590455/1251-1406              AGUAAACCUCGCGAAAAAUAGAUUAA..AAAAUAUUUU..GCUUAGGGCUUAAAAGAAGC.CUAUAUUUA.UAUAA..CUAUCAGAAAAGA.AAUCGAAAGAUAGAAAAGAAGAUAG.UAU.AAAAAUCCCGA.AGGGCCGAGAGGUCAAUCGGGAU..UUUUGCUUUUU
#=GR JCVI_SCAF_1096627590455/1251-1406 CODON   .....STP..................................................................................................................................................................
#=GR JCVI_SCAF_1096627590455/1251-1406 SS_TT   ...............................................................................................................................<<<<<<.<<<<<<....>>>>>>>>>>>>..............
JCVI_SCAF_1096627163927/563-408                AGUAAACCUCGCGAAAAAUAGAUUAG..AAAAUAUCUU..GCUUAAGGCUUAAAAAAAGC.UUAUAUUUA.UAUAA..CUAUCGGAAAAGA.AAUCGAAAGAUAGAAAAGAAGAUAG.UAU.AAAAAUCCCGA.AGGGCCGAGAGGUCAAUCGGGAU..UUUUGCUUUUU
#=GR JCVI_SCAF_1096627163927/563-408 CODON     ..STP.....................................................................................................................................................................
#=GR JCVI_SCAF_1096627163927/563-408 SS_TT     ...............................................................................................................................<<<<<<.<<<<<<....>>>>>>>>>>>>..............
JCVI_SCAF_1101667252126/212-367                AGUAAACCUCGCGAAAAAUAGAUUAG..AAAAUAUCUU..GCUUAGGGCUUAAAAGAAGC.UUAUAUUUA.UAUAA..CUAUCGGAAAAGA.AAUCGAAAGAUAGAAAAGAAGAUAG.UAU.AAAAAUCCCGA.AGGGCCGAGAGGUCAAUCGGGAU..UUUUGCUUUCU
#=GR JCVI_SCAF_1101667252126/212-367 CODON     .....STP..................................................................................................................................................................
#=GR JCVI_SCAF_1101667252126/212-367 SS_TT     ...............................................................................................................................<<<<<<.<<<<<<....>>>>>>>>>>>>..............
JCVI_SCAF_1096627048162/352-197                AGUAAACCUCGCGAAAAAUAGAUUAG..AAAAUAUCUU..GCUUAGGGCUUAAAAGAAGC.UUAUAUUUA.UAUAA..CUAUCGGAAAAGA.AAUCGAAAGAUAGAAAAGAAGAUAG.UAU.AAAAAUCCCGA.AGGGCCGAGAGGUCAAUCGGGAU..UUUUGCUUUUU
#=GR JCVI_SCAF_1096627048162/352-197 CODON     ..STP.....................................................................................................................................................................
#=GR JCVI_SCAF_1096627048162/352-197 SS_TT     ...............................................................................................................................<<<<<<.<<<<<<....>>>>>>>>>>>>..............
JCVI_SCAF_1101668269783/788-943                AGUAAACCUCGCGAAAAAUACAUUAG..AAAAUAUCUU..GCUUAGAGCUUAAAAGAAGC.UUAUAUUUA.UAUAA..CUAUCGGAAAAGA.AAUCGAAAGAUAGAAAAGAAGAUAG.UAU.AAAAAUCCCGA.AGGGCCGAGAGGUCAAUCGGGAU..UUUUGCUUUUU
#=GR JCVI_SCAF_1101668269783/788-943 CODON     .....STP..................................................................................................................................................................
#=GR JCVI_SCAF_1101668269783/788-943 SS_TT     ...............................................................................................................................<<<<<<.<<<<<<....>>>>>>>>>>>>..............
JCVI_SCAF_1096627064429/660-505                AGUAAACCUCGCGAAAAAUAGAUUAG..AAAAUAUCUU..GCUUAGAGCUUAAAAGAAGC.UUAUAUUUA.UAUAA..CUAUCGGAAAAGA.AAUCGAAAGAUAGAAAAGAAGAUAG.UAU.AAAAAUCCCGA.AGGGCCGAGAGGUCAAUCGGGAU..UUUUGCUUUUU
#=GR JCVI_SCAF_1096627064429/660-505 CODON     ..STP.....................................................................................................................................................................
#=GR JCVI_SCAF_1096627064429/660-505 SS_TT     ...............................................................................................................................<<<<<<.<<<<<<....>>>>>>>>>>>>..............
JCVI_SCAF_1096626937785/271-428                AUCAAAGUUCGCGAAAAAUAGAUUAG..AAAAUAUUUU..GCGUAAACACAGUUUUCUAC.CUAUAUUUA.UAGAA.ACUAUCGGAAAAGA.AAUCGCAAGAUAGAAAAGAAGAUAG.AAUAGAAAAUCCCGA.AGGGUCGCAAGAUCAAUCGGGAU..UUUUGCUUUAU
#=GR JCVI_SCAF_1096626937785/271-428 CODON     ............................STP...........................................................................................................................................
#=GR JCVI_SCAF_1096626937785/271-428 SS_TT     ...............................................................................................................................<<<<<<.<<<<<<....>>>>>>>>>>>>..............
JCVI_SCAF_1096627380505/3602-3759              AGUAAAGUUCGCGAAAAAUAGAUUAG..AAAAUAUUUU..GCGUAAACUAGGUUUUAUAC.CUAUAUUUA.UAGAA.ACUAUCGGAAAAGA.AAUCGCAAGAUAGAAAAGAAGAUAG.AAUAGAAAAUCCCGA.AGGGUCGCAAGAUCAAUCGGGAU..UUUUGCUUUAU
#=GR JCVI_SCAF_1096627380505/3602-3759 CODON   .....STP..................................................................................................................................................................
#=GR JCVI_SCAF_1096627380505/3602-3759 SS_TT   ...............................................................................................................................<<<<<<.<<<<<<....>>>>>>>>>>>>..............
JCVI_SCAF_1096628290566/542-385                AAUGAAGUUCGCGAAAAAUAGAUUAG..AAAAUAUUUU..GCGUAAACAUGGUUUUUUAC.CUAUAUUUA.UAGAA.ACUAUCGGAAAAGA.AAUCGCAAGAUAGAAAAGAAGAUAG.AAUAGAAAAUCCCGA.AGGGUCGCAAGAUCAAUCGGGAU..UUUUGCUUUAU
#=GR JCVI_SCAF_1096628290566/542-385 CODON     ..STP.....................................................................................................................................................................
#=GR JCVI_SCAF_1096628290566/542-385 SS_TT     ...............................................................................................................................<<<<<<.<<<<<<....>>>>>>>>>>>>..............
JCVI_SCAF_1096626922112/221-64                 AAUGAAGUUCGCGAAAAAUAGAUUAG..AAAAUAUUUU..GCAUAAACAUGGUUUUUUAC.CUAUAUUUA.UAGAA.ACUAUCGGAAAAGA.AAUCGCAAGAUAGAAAAGAAGAUAG.AAUAGAAAAUCCCGA.AGGGUCGCAAGAUCAAUCGGGAU..UUUUGCUUUAU
#=GR JCVI_SCAF_1096626922112/221-64 CODON      ..STP.....................................................................................................................................................................
#=GR JCVI_SCAF_1096626922112/221-64 SS_TT      ...............................................................................................................................<<<<<<.<<<<<<....>>>>>>>>>>>>..............
JCVI_SCAF_1101667103670/711-554                AGUAAAGUUCGCGAAAAAUAGAUUAG..AAAAUAUUUU..GCAUAAACAUGGAUUUCUAC.CUAUAUUUA.UAGAA.ACUAUUGGAAAAGA.AAUCGCAAGAUAGAAAAGAAAAUAG.UAUAGAAAAUCCCGA.AGGGUCGCAAGAUCAAUCGGGAU..UUUUGCUUUAU
#=GR JCVI_SCAF_1101667103670/711-554 CODON     ..........................................................................................................................................................................
#=GR JCVI_SCAF_1101667103670/711-554 SS_TT     ...............................................................................................................................<<<<<<.<<<<<<....>>>>>>>>>>>>..............
JCVI_SCAF_1096626958530/1417-1574              AGUAAAGUUCGCGAAAAAUAGAUUAG..AAAAUAUUUU..GCGUAAACAUGGAUUUCUAC.CUAUAUUUA.UAGAA.ACUAUCGGAAAAGA.AAUCGCAAGAUAGAAAAGAAGAUAG.AAUAGAAAAUCCCGA.AGGGUCGCAAGAUCAAUCGGGAU..UUUUGCUUUAU
#=GR JCVI_SCAF_1096626958530/1417-1574 CODON   .....STP..................................................................................................................................................................
#=GR JCVI_SCAF_1096626958530/1417-1574 SS_TT   ...............................................................................................................................<<<<<<.<<<<<<....>>>>>>>>>>>>..............
JCVI_SCAF_1096626952504/984-1141               AGCAAAGUUCGCGAAAAAUAGAUUAG..AAAAUAUUUU..GCGUAAACAUGGAUUUCUAC.CUAUAUUUA.UAGAA.ACUAUCGGAAAAGA.AAUCGCAAGAUAGAAAAGAAGAUAG.AAUAGAAAAUCCCGA.AGGGUCGCAAGAUCAAUCGGGAU..UUUUGCUUUAU
#=GR JCVI_SCAF_1096626952504/984-1141 CODON    ..STP.....................................................................................................................................................................
#=GR JCVI_SCAF_1096626952504/984-1141 SS_TT    ...............................................................................................................................<<<<<<.<<<<<<....>>>>>>>>>>>>..............
JCVI_SCAF_1096627051058/1899-1744              ...AAAGUUCGCGAAAAAUAGAUUAG..AAAAUAUUUU..GCGUAAAUUACUAAACAUACCCUAUAUUUA.UAGAA.ACUAUCGGAAAAGA.AAUCGCAAGAUAGAAAAGAAGAUAG.AACAGAAAAUCCCGA.AGGGUCGCAAGAUCAAUCGGGAU..UUUUGCUUUUU
#=GR JCVI_SCAF_1096627051058/1899-1744 CODON   ...TP.....................................................................................................................................................................
#=GR JCVI_SCAF_1096627051058/1899-1744 SS_TT   ...............................................................................................................................<<<<<<.<<<<<<....>>>>>>>>>>>>..............
JCVI_SCAF_1101667150070/14-171                 AUUAAAGUUCGCGAAAAAUAGAUUAG..AAAAUAUUUU..GCGUAAAUUACUUUACAUAC.CUAUAUUUG.UAGAA.ACUAUCGGAAAAGA.AAUCGCAAGAUAGAAAAGAAGAUAG.AAUAAAAAAUCCCGA.AGGGUCGCAAGAUCAAUCGGGAU..UUUUGCUUUUU
#=GR JCVI_SCAF_1101667150070/14-171 CODON      ..........................................................................................................................................................................
#=GR JCVI_SCAF_1101667150070/14-171 SS_TT      ...............................................................................................................................<<<<<<.<<<<<<....>>>>>>>>>>>>..............
JCVI_SCAF_1101668309932/502-659                AUUGCAGUUCGCGAAAAAUAGAUUAG..AAAAUAUUUU..GCGUAAAUUACUUUACAUAC.CUAUAUUUA.UAGAA.ACUAUCGGAAAAGA.AAUCGCAAGAUAGAAAAGAAGAUAG.AAUAGAAAAUCCCGA.AGGGUCGCAAGAUCAAUCGGGAU..UUUUGCUUUUU
#=GR JCVI_SCAF_1101668309932/502-659 CODON     ............................STP...........................................................................................................................................
#=GR JCVI_SCAF_1101668309932/502-659 SS_TT     ...............................................................................................................................<<<<<<.<<<<<<....>>>>>>>>>>>>..............
JCVI_SCAF_1101668672019/194-351                AUUAAAGUUCGCGAAAAAUAGAUUAG..AAAAUAUUUU..GCGUAAAUUACUUUAUAUAC.CUAUAUUUA.UAGAA.ACUAUCGGAAAAGA.AAUCGCAAGAUAGAAAAGAAGAUAG.AAUAGAAAAUCCCGA.AGGGUCGCAAGAUCAAUCGGGAU..UUUUGCUUUUU
#=GR JCVI_SCAF_1101668672019/194-351 CODON     .....STP..................................................................................................................................................................
#=GR JCVI_SCAF_1101668672019/194-351 SS_TT     ...............................................................................................................................<<<<<<.<<<<<<....>>>>>>>>>>>>..............
JCVI_SCAF_1096626984476/2163-2006              AUUAAAGUUCGCGAAAAAUAGAUUAG..AAAAUAUUUU..GCAUAAAUUACUUUACAUAC.CUAUAUUUA.UAGAA.ACUAUCGGAAAAGA.AAUCGCAAGAUAGAAAAGAAGAUAG.AAUAGAAAAUCCCGA.AGGGUCGCAAGAUCAAUCGGGAU..UUUUGCUUUUU
#=GR JCVI_SCAF_1096626984476/2163-2006 CODON   ..STP.....................................................................................................................................................................
#=GR JCVI_SCAF_1096626984476/2163-2006 SS_TT   ...............................................................................................................................<<<<<<.<<<<<<....>>>>>>>>>>>>..............
JCVI_SCAF_1096627258928/975-1134               AUUAAAGUUCGCGAAAAAUAGAUUAG..AAAAUAUUUU..GCGUAAAUUACUUUACAUAU.CUAUAUUUA.UAGAA.ACUAUCGGAAAAGA.AAUCGCAAGAUAGAAAAGAAGAUAG.AAUAGAAAAUCCCGA.AGGGUCGCAAGAUCAAUCGGGAUGAUUUUGCUUUUU
#=GR JCVI_SCAF_1096627258928/975-1134 CODON    .....STP..................................................................................................................................................................
#=GR JCVI_SCAF_1096627258928/975-1134 SS_TT    ...............................................................................................................................<<<<<<.<<<<<<....>>>>>>>>>>>>..............
JCVI_SCAF_1096628200096/685-528                AUUAAAGUUCGCGAAAAAUAGAUUAG..AAAAUAUUUU..GCGUAAAUUACUUUACAUAU.CUAUAUUUA.UAGAA.ACUAUCGGAAAAGA.AAUCGCAAGAUAGAAAAGAAGAUAG.AAUAGAAAAUCCCGA.AGGGUCGCAAGAUCAAUCGGGAU..UUUUGCUUUUU
#=GR JCVI_SCAF_1096628200096/685-528 CODON     ..........................................................................................................................................................................
#=GR JCVI_SCAF_1096628200096/685-528 SS_TT     ...............................................................................................................................<<<<<<.<<<<<<....>>>>>>>>>>>>..............
JCVI_SCAF_1101667129577/526-683                AUUAAAGUUCGCGAAAAAUAGAUUAG..AAAAUAUUUU..GCGUAAAUUACUUUACAUAC.CUAUAUUUA.UAGAA.ACUAUCGGAAAAGA.AAUCGCAAGAUAGAAAAGAAGAUAG.AAUAGAAAAUCCCGA.AGGGUCGCAAGAUCAAUCGGGAU..UUUUGCUUUUU
#=GR JCVI_SCAF_1101667129577/526-683 CODON     .....STP..................................................................................................................................................................
#=GR JCVI_SCAF_1101667129577/526-683 SS_TT     ...............................................................................................................................<<<<<<.<<<<<<....>>>>>>>>>>>>..............
JCVI_SCAF_1096627052790/1936-2093              AUUAAAGUUCGCGAAAAAUAGAUUAG..AAAAUAUUUU..GCAUAAAUUAAUUUAUAUAU.CUAUAUUUA.UAGAA.ACUAUCGGAAAAGA.AAUCGCAAGAUAGAAAAGAAGAUAG.AAUAGAAAAUCCCGA.AGGGUCGCAAGAUCAAUCGGGAU..UUUUGCUUUUU
#=GR JCVI_SCAF_1096627052790/1936-2093 CODON   .....STP..................................................................................................................................................................
#=GR JCVI_SCAF_1096627052790/1936-2093 SS_TT   ...............................................................................................................................<<<<<<.<<<<<<....>>>>>>>>>>>>..............
JCVI_SCAF_1096627701267/826-983                AUCAAAGUUCGCGAAAAAUAGAUUAG..AAAAUAUUUU..GCGAAAAUUAAUUUACACAC.CUAUAUUUA.UAGAA.ACUAUCGGAAAAGA.AAUCGCAAGAUAGAAAAGAAGAUAG.AAUAGAAAAUCCCGA.AGGGUCGCAAGAUCAAUCGGGAU..UUUUGCUUUUU
#=GR JCVI_SCAF_1096627701267/826-983 CODON     ..........................................................................................................................................................................
#=GR JCVI_SCAF_1096627701267/826-983 SS_TT     ...............................................................................................................................<<<<<<.<<<<<<....>>>>>>>>>>>>..............
JCVI_SCAF_1096627686808/325-167                AUCUAAGUUCGCGAAAAAUAGAUUAG..AAAAUAUCUU..GCAUCAAUAGAAAAUCUGAU.GUAAAUUUA.UUAAACACUAUCGGAAAUGA.AAUCGAAAGAUUGAAAAGAAGAUAG.AACAGAAAAUCCCGA.AAGGUCGCAAGAUCAGUCGGGAU..UUUUGCUUUUU
#=GR JCVI_SCAF_1096627686808/325-167 CODON     ...STP....................................................................................................................................................................
#=GR JCVI_SCAF_1096627686808/325-167 SS_TT     ...............................................................................................................................<<<<<<.<<<<<<....>>>>>>>>>>>>..............
JCVI_SCAF_1096627180770/1011-853               AUCUAAGUUCGCGAAAAAUAGAUUAG..UAAAUAUCUU..GCAUCAAUACAAAAUCUGAU.GUACAUUAA.UUAAACACUAUCGGAAAAGA.AAUCGAAAGAUAGAAAAGAAGAUAG.AACAAAAAAUCCCGA.AAGGUCGCAAGAUCAGUCGGGAU..UUUUGCUUUUU
#=GR JCVI_SCAF_1096627180770/1011-853 CODON    ...STP....................................................................................................................................................................
#=GR JCVI_SCAF_1096627180770/1011-853 SS_TT    ...............................................................................................................................<<<<<<.<<<<<<....>>>>>>>>>>>>..............
JCVI_SCAF_1096627174199/1262-1104              UUGAAACUUCGCGAAAAAUAGAUUAG..UAAAUAUCUU..GCAUCAAGAGAAAAUCUGAU.GUAAAUUUA.UUAAACACUAUCGGAAAAGA.AAUCGAAAGAUAGAAAAGAAGAUAG.AACAGAAAAUCCCGA.AAGGUCGCAAGAUCAGUCGGGAU..UUUUGCUUUUA
#=GR JCVI_SCAF_1096627174199/1262-1104 CODON   ..................STP...............................................................................................................................................PTS...
#=GR JCVI_SCAF_1096627174199/1262-1104 SS_TT   ....................................<<..<<<<<<<<<.....>>>>>>.>>>>.........................................................................................................
JCVI_SCAF_1101668542586/934-776                UUAUAACCUCGCGAAAAAUACAUUAG..UAAAUACCUU..GCACAAGUACAAAAUCUAAC.GUAUAUUUA.UAGAACAUUAUCUGAAAAUA.AAUCGCAAGAUGGAAAAUAAGAUAA.UUUAGAAAAUCCCGA.AGGGUCGCAAGAUCAAUCGGGAU..UUUUGUUUUUU
#=GR JCVI_SCAF_1101668542586/934-776 CODON     ...STP....................................................................................................................................................................
#=GR JCVI_SCAF_1101668542586/934-776 SS_TT     ...............................................................................................................................<<<<<<.<<<<<<....>>>>>>>>>>>>..............
JCVI_SCAF_1101668164062/130-288                GAAUAACUUCGCGAAAAAUAGAUUAG..UGUUUCUUUU..GCAUAAGAACACAAACUAAC.GUAUAUUUA.UAUAACACUAUCGGAAAAGA.AAUCGAAAGAUAGAAAAGAAGAUAG.AAUAAAAAAUCCCGA.AGGGUCGCAAGAUCAAUCGGGAU..UUUUGCUUUUC
#=GR JCVI_SCAF_1101668164062/130-288 CODON     ..........................................................................................................................................................................
#=GR JCVI_SCAF_1101668164062/130-288 SS_TT     ...............................................................................................................................<<<<<<.<<<<<<....>>>>>>>>>>>>..............
JCVI_SCAF_1096627733888/688-843                GCUAAACCUCGCGAAAAAUAGAUUAG..UAAAUAUCUU..GCUUAGGAACAAAAACUAAC.GUAUAUUUA.UAGAA..CUAUUGGAAAAGA.AAUCGAAAGAUAGAAAAGAAAAUAG.UAU.AAAAAUCCCGA.AGGGCCGAGAGGUCAAUCGGGAU..UUUUGCCUUUU
#=GR JCVI_SCAF_1096627733888/688-843 CODON     ..........................................................................................................................................................................
#=GR JCVI_SCAF_1096627733888/688-843 SS_TT     ...............................................................................................................................<<<<<<.<<<<<<....>>>>>>>>>>>>..............
JCVI_SCAF_1096626957117/2686-2844              CAUAAAGUUCGCGAAAAAUAGAUUAG..UAAAUAUCUU..GCAUAAGUUGAAAAACUGAC.GUAUAUUUA.UAAAACACUAUCGGAAAAGA.AAUCGAAAGAUAGAAAAGAAGAUAG.AACAGAAAAUCCCGA.AGGGUCGCAAGAUCAAUCGGGAU..UUUUGCUUUAA
#=GR JCVI_SCAF_1096626957117/2686-2844 CODON   ..........................................................................................................................................................................
#=GR JCVI_SCAF_1096626957117/2686-2844 SS_TT   ...............................................................................................................................<<<<<<.<<<<<<....>>>>>>>>>>>>..............
JCVI_SCAF_1096627163044/419-261                CAUUAACCUCGCGAAAAAUACCUUAG..UAAUUUUCUU..GCACAAGAAUAAAAACUAAC.GUAUAUUUA.AAGAACACUAUCGGAAAAGA.AAUCGCAAGAUAGAAAAGAAGAUAG.AAUAGAAAAUCCCAA.AGGGUCGCAAGAUCAAUUGGGAU..UUUUGCUUUUU
#=GR JCVI_SCAF_1096627163044/419-261 CODON     ..........................................................................................................................................................................
#=GR JCVI_SCAF_1096627163044/419-261 SS_TT     ...............................................................................................................................<<<<<<.<<<<<<....>>>>>>>>>>>>..............
JCVI_SCAF_1101668690854/768-609                GAGAUACUUCGCGAAAAAUACAUUAG..UAAAUAUCUU..GCGUAAGAACAAAAACUAAC.GUAUAUUUA.UAGAACACUAUCUGAAAAGAAAAUCGAAAGAUUGAAAAGAAGAUAG.AAUAAAAAAUCCCGG.AGGGUCGCAAGAUCAACUGGGAU..UUUUGCUUUCU
#=GR JCVI_SCAF_1101668690854/768-609 CODON     ..........................................................................................................................................................................
#=GR JCVI_SCAF_1101668690854/768-609 SS_TT     ...............................................................................................................................<<<<<<.<<<<<<....>>>>>>>>>>>>..............
JCVI_SCAF_1101668532346/387-545                GAGAAACCUCGCGAAAAAUACAUUAG..UAAAUAUCUU..GCGUAAGAACAAAAACUAAC.GUAUAUUUA.UAGAACACUAUCGGAAAAGA.AAUCGAAAGAUUGAAAAGAAGAUAG.AAUAAAAAAUCCCGG.AGGGUCGCAAGAUCAACUGGGAU..UUUUGCUUUUU
#=GR JCVI_SCAF_1101668532346/387-545 CODON     TP........................................................................................................................................................................
#=GR JCVI_SCAF_1101668532346/387-545 SS_TT     ...............................................................................................................................<<<<<<.<<<<<<....>>>>>>>>>>>>..............
JCVI_SCAF_1101667235180/885-727                GUAAAACUUCGCGAAAAAUACAUUAG..UAAAUAUCUU..GCGUAAGAACAAAAACUAAC.GUAUAUUUA.UAGAACACUAUCGGAAAAGA.AAUCGAAAGAUUGAAAAGAAGAUAG.AAUAAAAAAUCCCGG.AGGGUCGCAAGAUCAACUGGGAU..UUUUGCUUUCU
#=GR JCVI_SCAF_1101667235180/885-727 CODON     ...................PTS....................................................................................................................................................
#=GR JCVI_SCAF_1101667235180/885-727 SS_TT     ...............................................................................................................................<<<<<<.<<<<<<....>>>>>>>>>>>>..............
JCVI_SCAF_1101668334939/1656-1498              GUAAAACUUCGCGAAAAAUACAUUAG..UAAAUAUCUU..GCGUAAGAACAAAAACUAAC.GUAUAUUUA.UAGAACACUAUCGGAAAAGA.AAUCGAAAGAUUGAAAAGAAGAUAG.AAUAAAAAAUCCCGG.AGGGUCGCAAGAUCAACUGGGAU..UUUUGCUUUCC
#=GR JCVI_SCAF_1101668334939/1656-1498 CODON   ...................PTS....................................................................................................................................................
#=GR JCVI_SCAF_1101668334939/1656-1498 SS_TT   ...............................................................................................................................<<<<<<.<<<<<<....>>>>>>>>>>>>..............
JCVI_SCAF_1096627998000/1412-1254              GUUAAACCUCGCGAAAAAUAGAUUAG..UAAAUAUCUU..GCGUAAGAACAAAAACUAAC.GUAUAUUUA.UUACACACUAUCUGAAAAGA.AAUCGAAAGAUAGAAAAGAAGAUAG.AACAGAAAAUCCCGA.AGGGUCGCAAGAUCAAUCGGGAU..UUUUGCUUUCC
#=GR JCVI_SCAF_1096627998000/1412-1254 CODON   ..........................................................................................................................................................................
#=GR JCVI_SCAF_1096627998000/1412-1254 SS_TT   ...............................................................................................................................<<<<<<.<<<<<<....>>>>>>>>>>>>..............
JCVI_SCAF_1096627119051/1067-1225              GUCUAACCUCGCGAAAAAUACAUUAG..UAAAUAUCUU..GCACAAGAACAAAAACUAAC.GUAUAUUUA.AAGAACACUAUCGGAAAAGA.UAUCGCAAGAUUGAAAAGAAGAUAG.AAUAAAAAAUCCCGA.AGGGUCGCAAGAUCAAUCGGGAU..UUUUGCUUUCU
#=GR JCVI_SCAF_1096627119051/1067-1225 CODON   ..........................................................................................................................................................................
#=GR JCVI_SCAF_1096627119051/1067-1225 SS_TT   ...............................................................................................................................<<<<<<.<<<<<<....>>>>>>>>>>>>..............
JCVI_SCAF_1096627073520/367-209                GAACAACUUCGCGAAAAAUACAUUAG..UAAAUAUCUU..GCACAAGAACAAAAACUAAC.GUAUAUUUA.AAGAACACUAUCGGAAAAGA.AAUCGCAAGAUUGAAAAGAAGAUAG.AAUAAAAAAUCCCGA.AGGGUCGCAAGAUCAAUCGGGAU..UUUUGCUUUUU
#=GR JCVI_SCAF_1096627073520/367-209 CODON     ..........................................................................................................................................................................
#=GR JCVI_SCAF_1096627073520/367-209 SS_TT     ...............................................................................................................................<<<<<<.<<<<<<....>>>>>>>>>>>>..............
JCVI_SCAF_1096627130271/2383-2225              UUUAUUCCUCGCGAAAAAUACAUUAG..UAAAUAUCUU..GCACAAGAACAAAAACUAAC.GUAUAUUUA.AAGAACACUAUCGGAAAAGA.AAUCGCAAGAUUGAAAAGAAGAUAG.AAUAAAAAAUCCCGA.AGGGUCGCAAGAUCAAUCGGGAU..UUUUGCUUUUU
#=GR JCVI_SCAF_1096627130271/2383-2225 CODON   ..........................................................................................................................................................................
#=GR JCVI_SCAF_1096627130271/2383-2225 SS_TT   ...............................................................................................................................<<<<<<.<<<<<<....>>>>>>>>>>>>..............
JCVI_SCAF_1096627323041/1619-1461              UAGAAACCUCGCGAAAAAUAGAUUAG..UAAAUAUCUU..GCUUAGGAACAAAAACUAAC.GUAUAUUUA.UAGAACACUAUCGGAAAAGA.AAUCGAAAGAUGGAAAAGAAGAUAG.AAUAAAAAAUCCCGA.AGGGUCGCAAGAUCAAUCGGGAU..UUUUGCUUUCC
#=GR JCVI_SCAF_1096627323041/1619-1461 CODON   ..........................................................................................................................................................................
#=GR JCVI_SCAF_1096627323041/1619-1461 SS_TT   ...............................................................................................................................<<<<<<.<<<<<<....>>>>>>>>>>>>..............
JCVI_SCAF_1096628011377/600-758                AAUAAACCUCGCGAAAAAUAGAUUAG..UAAAUAUCUU..GCUUAAGAACAAAAACUAAC.GUAUAUUUA.UAGAACACUAUCGGAAAAGA.AAUCGAAAGAUGGAAAAGAAGAUAG.AAUAAAAAAUCCCGA.AGGGUCGCAAGAUCAAUCGGGAU..UUUUGCUUUAU
#=GR JCVI_SCAF_1096628011377/600-758 CODON     .....STP..................................................................................................................................................................
#=GR JCVI_SCAF_1096628011377/600-758 SS_TT     ...............................................................................................................................<<<<<<.<<<<<<....>>>>>>>>>>>>..............
JCVI_SCAF_1101668328517/907-749                GUUAAACCUCGCGAAAAAUAGAUUAG..UAAAUAUCUU..GCUUAGGAACAAAAACUAAC.GUAUAUUUA.UAGAACACUAUCGGAAAAGA.AAUCGAAAGAUGGAAAAGAAGAUAG.AAUAAAAAAUCCCGA.AGGGUCGCAAGAUCAAUCGGGAU..UUUUGCUUUAU
#=GR JCVI_SCAF_1101668328517/907-749 CODON     ..........................................................................................................................................................................
#=GR JCVI_SCAF_1101668328517/907-749 SS_TT     ...............................................................................................................................<<<<<<.<<<<<<....>>>>>>>>>>>>..............
JCVI_SCAF_1096627030455/2781-2623              AAUAAACCUCGCGAAAAAUAGAUUAG..UAAAUAUCUU..GCGUAAGAAUAAAAACUAAC.GUAUAUUUA.UAGAACACUAUCGGAAAAGA.AAUCGCAAGAUAGAAAAGAAGAUAG.AAUAAAAAAUCCCGA.AGGGUCGCAAGAUCAAUCGGGAU..UUUUGCUUUUC
#=GR JCVI_SCAF_1096627030455/2781-2623 CODON   ..........................................................................................................................................................................
#=GR JCVI_SCAF_1096627030455/2781-2623 SS_TT   ...............................................................................................................................<<<<<<.<<<<<<....>>>>>>>>>>>>..............
JCVI_SCAF_1096627225102/801-959                UAAAAACCUCGCGAAAAAUACAUUAG..UGAAUUUCUU..GCAUAAAAACAAAAACUAAC.GUAUAUUUA.UAGAACACUAUCGGAAAAGA.AAUCGCAAGAUAGAAAAGAAGAUAG.AAUAGAAAAUCCCGA.AGGGUCGCAAGAUCAAUCGGGGU..UUUUGCUUUUU
#=GR JCVI_SCAF_1096627225102/801-959 CODON     ..........................................................................................................................................................................
#=GR JCVI_SCAF_1096627225102/801-959 SS_TT     ...............................................................................................................................<<<<<<.<<<<<<....>>>>>>>>>>>>..............
JCVI_SCAF_1101668168636/564-406                CAAAAACUUCGCGAAAAAUACAUUAG..UAAUUCUCUU..GCAUAGGAACAGAAACUAAC.GUAUAUUUA.UAGAACACUAUCGGAAAAGA.AAUCGCAAGAUAGAAAAGAAGAUAG.AAUAGAAAAUCCCGA.AGGGUCGCAAGAUCAAUCGGGAU..UUUUGCUUUAU
#=GR JCVI_SCAF_1101668168636/564-406 CODON     ..........................................................................................................................................................................
#=GR JCVI_SCAF_1101668168636/564-406 SS_TT     ...............................................................................................................................<<<<<<.<<<<<<....>>>>>>>>>>>>..............
JCVI_SCAF_1101668263088/1376-1534              CAAAAACUUCGCGAAAAAUACCUUAG..UAAUUCUCUU..GCAUAGGAACAGAAACUAAC.GUAUAUUUA.UAGAACACUAUCGGAAAAGA.AAUCGCAAGAUAGAAAAGAAGAUAG.AACAGAAAAUCCCGA.AGGGUCGCAAGAUCAAUCGGGAU..UUUUGCUUUUU
#=GR JCVI_SCAF_1101668263088/1376-1534 CODON   ..........................................................................................................................................................................
#=GR JCVI_SCAF_1101668263088/1376-1534 SS_TT   ...............................................................................................................................<<<<<<.<<<<<<....>>>>>>>>>>>>..............
JCVI_SCAF_1096628027439/1647-1489              UAGAAACUUCGCGAAAAAUACAUUAG..UAAAUCUCUU..GCAUAAGAACAAAAACUAAC.GUAUAUUUA.UAGAACACUAUCGGAAAAGA.AAUCGCAAGAUAGAAAAGAAGAUAG.AACAGAAAAUCCCGA.AGGGUCGCAAGAUCAAUCGGGAU..UUUUGCUUUUA
#=GR JCVI_SCAF_1096628027439/1647-1489 CODON   ....................................................................................................................................................................PTS...
#=GR JCVI_SCAF_1096628027439/1647-1489 SS_TT   ...............................................................................................................................<<<<<<.<<<<<<....>>>>>>>>>>>>..............
JCVI_SCAF_1096626665462/1-159                  GCUAAACAUCGCGAAAAAUAGAUUAG..UAAUUUUCUU..GCACAAGAACAAAAACUGAC.GUAUAUUUA.UAGAACACUAUCGGAAAAGA.AAUCGCAAGAUAGAAAAGAAGAUAG.AAUAGAAAAUCCCGA.AGGGUCGCAAGAUCAAUCGGGAU..UUUUGCUUUUU
#=GR JCVI_SCAF_1096626665462/1-159 CODON       ..........................................................................................................................................................................
#=GR JCVI_SCAF_1096626665462/1-159 SS_TT       ...............................................................................................................................<<<<<<.<<<<<<....>>>>>>>>>>>>..............
JCVI_SCAF_1101668669207/1200-1042              GCUAAACCUCGCGAAAAAUAGAUUAG..UAAUUUUCUU..GCACAAGAACAAAAACUAAC.GUAUAUUUA.UAGAACACUAUCGGAAAAGA.AAUCGCAAGAUAGAAAAGAAGAUAG.GACAGAAAAUCCCGA.AGGGUCGCAAGAUCAAUCGGGAU..UUUUGCCUUUU
#=GR JCVI_SCAF_1101668669207/1200-1042 CODON   ..STP.....................................................................................................................................................................
#=GR JCVI_SCAF_1101668669207/1200-1042 SS_TT   ...............................................................................................................................<<<<<<.<<<<<<....>>>>>>>>>>>>..............
JCVI_SCAF_1096627026801/723-881                GCUAAACCUCGCGAAAAAUAGAUUAG..UAAUUUUCUU..GCACAAGAACAAAAACUAAC.GUAUAUUUA.UAGAACACUAUCGGAAAAGA.AAUCGCAAGAUAGAAAAGAAGAUAG.AACAGAAAAUCCCGA.AGGGUCGCAAGAUCAAUCGGGAU..UUUUGCUUUUU
#=GR JCVI_SCAF_1096627026801/723-881 CODON     .....STP..................................................................................................................................................................
#=GR JCVI_SCAF_1096627026801/723-881 SS_TT     ...............................................................................................................................<<<<<<.<<<<<<....>>>>>>>>>>>>..............
JCVI_SCAF_1096627312287/962-1120               GUUAAAGCUCGCGAAAAAUACAUUAG..UAUUUUUCUU..GCAUAAGAAUAAAAACUAAC.GUAUAUUUA.UAGAACACUAUCGGAAAAGA.AAUCGCAAGAUAGAAAAGAAGAUAG.AACAGAAAAUCCCGA.AGGGUCGCAAGAUCAAUCGGGAU..UUUUGCUUUUU
#=GR JCVI_SCAF_1096627312287/962-1120 CODON    .....STP..................................................................................................................................................................
#=GR JCVI_SCAF_1096627312287/962-1120 SS_TT    ...............................................................................................................................<<<<<<.<<<<<<....>>>>>>>>>>>>..............
JCVI_SCAF_1096626914871/957-1115               ACUAAAGCUCGCGAAAAAUACAUUAG..UAAUUUUCUU..GCAUAAGAAUAAAAACUAAC.GUAUAUUUA.UAGAACACUAUCGGAAAAGA.AAUCGCAAGAUAGAAAAGAAGAUAG.AAUAAAAAAUCCCGA.AGGGUCGCAAGAUCAAUCGGGAU..UUUUGCUUUUA
#=GR JCVI_SCAF_1096626914871/957-1115 CODON    .....STP...............................................................................................................................................................PTS
#=GR JCVI_SCAF_1096626914871/957-1115 SS_TT    ...............................................................................................................................<<<<<<.<<<<<<....>>>>>>>>>>>>..............
JCVI_SCAF_1096627856069/1141-1299              GCUAAACAUCGCGAAAAAUACCUUAG..UAAUUUUCUU..GCAUAAGAACAAAAACUAAC.GUAUAUUUA.UAGAACACUAUCGGAAAAGA.AAUCGCAAGAUAGAAAAGAAGAUAG.AACAGAAAAUCCCGA.AGGGUCGCAAGAUCAAUCGGGAU..UUUUGCUUUUU
#=GR JCVI_SCAF_1096627856069/1141-1299 CODON   .....STP..................................................................................................................................................................
#=GR JCVI_SCAF_1096627856069/1141-1299 SS_TT   ...............................................................................................................................<<<<<<.<<<<<<....>>>>>>>>>>>>..............
JCVI_SCAF_1101668168297/144-302                GCUAAAGCUCGCGAAAAAUACAUUAG..UAAAUUUCUU..GCACAAGAACAAAAACUAAC.GUAUAUUAA.UAGAACACUAUCGGAAAAGA.AAUCGCAAGAUAGAAAAGAAGAUAG.AAUAGAAAAUCCCGA.AGGGUCGCAAGAUCAAUCGGGAU..UUUUGCUUUUU
#=GR JCVI_SCAF_1101668168297/144-302 CODON     ..........................................................................................................................................................................
#=GR JCVI_SCAF_1101668168297/144-302 SS_TT     ...............................................................................................................................<<<<<<.<<<<<<....>>>>>>>>>>>>..............
JCVI_SCAF_1096627385161/3249-3091              GCUAAAGCUCGCGAAAAAUACAUUAG..UAAUUCUCUU..GCAUAAGAACAAAAACUAAC.GUAUAUUUA.UAGAACACUAUCUGAAAAGA.AAUCGCAAGAUAGAAAAGAAGAUAG.AAUAGAAAAUCCCGA.AGGGUCGCAAGAUCAAUCGGGAU..UUUUGCUUUUA
#=GR JCVI_SCAF_1096627385161/3249-3091 CODON   ....................................................................................................................................................................PTS...
#=GR JCVI_SCAF_1096627385161/3249-3091 SS_TT   ...............................................................................................................................<<<<<<.<<<<<<....>>>>>>>>>>>>..............
JCVI_SCAF_1096627099539/4705-4860              GCUAAAGCUCGCGAAAAAUACCUUAG..UAAUUUUUUU..GCAUAAGAACAAAAACUAAC.GUAUAUUUA.UAGAACACUAUCGGAAAAGA.AAUCGCAAGAUAGAAAAGAAGAUAG.AAUAGAAAAUCCCGA.AGGGUCGCAAGAUCAAUCGGGAU..UUUUGCUU...
#=GR JCVI_SCAF_1096627099539/4705-4860 CODON   .....STP..................................................................................................................................................................
#=GR JCVI_SCAF_1096627099539/4705-4860 SS_TT   ...............................................................................................................................<<<<<<.<<<<<<....>>>>>>>>>>>>..............
JCVI_SCAF_1096627177870/1289-1131              GCUAAAGCUCGCGAAAAAUACCUUAG..UAAUUCUCUU..GCAUAAGAACAAAAACUAAC.GUAUAUUUA.UAGAACACUAUCGGAAAAGA.AAUCGCAAGAUAGAAAAGAAGAUAG.AAUAGAAAAUCCCGA.AGGGUCGCAAGAUCAAUCGGGAU..UUUUGCUUUUA
#=GR JCVI_SCAF_1096627177870/1289-1131 CODON   ..STP...............................................................................................................................................................PTS...
#=GR JCVI_SCAF_1096627177870/1289-1131 SS_TT   ...............................................................................................................................<<<<<<.<<<<<<....>>>>>>>>>>>>..............
JCVI_SCAF_1096627174996/890-1048               GCUAAAGCUCGCGAAAAAUACCUUAG..UAAUUUUCUU..GCAUAAGAACAAAAACUAAC.GUAUAUUUA.UAGAACACUAUCGGAAAAGA.AAUCGCAAGAUAGAAAAGAAGAUAG.AAUAGAAAAUCCCGA.AGGGUCGCAAGAUCAAUCGGGAU..UUUUGCUUUUA
#=GR JCVI_SCAF_1096627174996/890-1048 CODON    .....STP...............................................................................................................................................................PTS
#=GR JCVI_SCAF_1096627174996/890-1048 SS_TT    ...............................................................................................................................<<<<<<.<<<<<<....>>>>>>>>>>>>..............
JCVI_SCAF_1096628023873/879-1037               GCUAAAGCUCGCGAAAAAUACAUUAG..UAAUUCUCUU..GCAUAAGAACAAAAACUUAC.GUAUAUUUA.UAGAACACUAUCGGAAAAGA.AAUCGCAAGAUAGAAAAGAAGAUAG.AAUAGAAAAUCCCGA.AGGGUCGCAAGAUCAAUCGGGAU..UUUUGCUUUUA
#=GR JCVI_SCAF_1096628023873/879-1037 CODON    .......................................................................................................................................................................PTS
#=GR JCVI_SCAF_1096628023873/879-1037 SS_TT    ...............................................................................................................................<<<<<<.<<<<<<....>>>>>>>>>>>>..............
JCVI_SCAF_1096628033048/1566-1408              GCUAAAGCUCGCGAAAAAUACAUUAG..UAAAUCUCUU..GCAUAAGAACAAAAACUAAC.GUAUAUUUA.UAGAACACUAUCGGAAAAGA.AAUCGCAAGAUAGAAAAGAAGAUAG.AACAGAAAAUCCCGA.AGGGUCGCAAGAUCAAUCGGGAU..UUUUGCUUUUA
#=GR JCVI_SCAF_1096628033048/1566-1408 CODON   ..STP...............................................................................................................................................................PTS...
#=GR JCVI_SCAF_1096628033048/1566-1408 SS_TT   ...............................................................................................................................<<<<<<.<<<<<<....>>>>>>>>>>>>..............
JCVI_SCAF_1096627034149/501-659                GCUAAAGCUCGCGAAAAAUACAUUAG..UAAUUUUCUU..GCAUAGGAACAAAAACUAAC.GUAUAUUUA.UAGAACACUAUCGGAAAAGA.AAUCGCAAGAUAGAAAAGAAGAUAG.AACAGAAAAUCCCGA.AGGGUCGCAAGAUCAAUCGGGAU..UUUUGCUUUUU
#=GR JCVI_SCAF_1096627034149/501-659 CODON     .....STP..................................................................................................................................................................
#=GR JCVI_SCAF_1096627034149/501-659 SS_TT     ...............................................................................................................................<<<<<<.<<<<<<....>>>>>>>>>>>>..............
JCVI_SCAF_1101668439724/222-64                 GCUAAAGCUCGCGAAAAAUACAUUAG..UAAUUUUCUU..GCAUAAGAACAAAAACUAAC.GUAUAUUUA.UAGAACACUAUCGGAAAAGA.AAUCGCAAGAUAGAAAAGAAGAUAG.AACAGAAAAUCCCGA.AGGGUCGCAAGAUCAAUCGGGAU..UUUUGCUUUUU
#=GR JCVI_SCAF_1101668439724/222-64 CODON      ..STP.....................................................................................................................................................................
#=GR JCVI_SCAF_1101668439724/222-64 SS_TT      ...............................................................................................................................<<<<<<.<<<<<<....>>>>>>>>>>>>..............
JCVI_SCAF_1096627320519/1191-1033              GCUAAAGCUCGCGAAAAAUACAUUAG..UAAUUUUCUU..GCAUAAGAACAAAAACUAAC.GUAUAUUUA.UAGAACACUAUCGGAAAAGA.AAUCGCAAGAUAGAAAAGAAGAUAG.AAUAGAAAAUCCCGA.AGGGUCGCAAGAUCAAUCGGGAU..UUUUGCUUUUU
#=GR JCVI_SCAF_1096627320519/1191-1033 CODON   ..STP.....................................................................................................................................................................
#=GR JCVI_SCAF_1096627320519/1191-1033 SS_TT   ...............................................................................................................................<<<<<<.<<<<<<....>>>>>>>>>>>>..............
JCVI_SCAF_1096627514636/154-312                GCUAAAGCUCGCGAAAAAUACAUUAG..UAAUUUUCUU..GCAUAAGAAUAAAAACUAAC.GUAUAUUUA.UAGAACACUAUCGGAAAAGA.AAUCGCAAGAUAGAAAAGAAGAUAG.AACAGAAAAUCCCGA.AGGGUCGCAAGAUCAAUCGGGAU..UUUUGCUUUUA
#=GR JCVI_SCAF_1096627514636/154-312 CODON     .......................................................................................................................................................................PTS
#=GR JCVI_SCAF_1096627514636/154-312 SS_TT     ...............................................................................................................................<<<<<<.<<<<<<....>>>>>>>>>>>>..............
JCVI_SCAF_1101667084868/467-309                GCUAAAGCUCGCGAAAAAUACAUUAG..UAAUUUUCUU..GCAUAAGAACAAAAACUAAC.GUAUAUUUA.UAGAACACUAUCGGAAAAGA.AAUCGCAAGAUAGAAAAGAAGAUAG.AACAGAAAAUCCCGA.AGGGUCGCAAGAUCAAUCGGGAU..UUUUGCUUUUA
#=GR JCVI_SCAF_1101667084868/467-309 CODON     ..STP...............................................................................................................................................................PTS...
#=GR JCVI_SCAF_1101667084868/467-309 SS_TT     ...............................................................................................................................<<<<<<.<<<<<<....>>>>>>>>>>>>..............
JCVI_SCAF_1096628018580/365-207                GCUAAAGCUCGCGAAAAAUACAUUAG..UAAUUCUCUU..GCAUAAGAACAAAAACUAAC.GUAUAUUUA.UAGAACACUAUCGGAAAAGA.AAUCGCAAGAUAGAAAAGAAGAUAG.AACAGAAAAUCCCGA.AGGGUCGCAAGAUCAAUCGGGAU..UUUUGCUUUUA
#=GR JCVI_SCAF_1096628018580/365-207 CODON     ..STP...............................................................................................................................................................PTS...
#=GR JCVI_SCAF_1096628018580/365-207 SS_TT     ...............................................................................................................................<<<<<<.<<<<<<....>>>>>>>>>>>>..............
JCVI_SCAF_1101668286173/344-502                GUUAAAGCUCGCGAAAAACACCUUAG..UAAUUUUCUU..GCAUAAGAACAAAAACUAAC.GUAUAUUUA.UAGAACACUAUCGGAAAAGA.AAUCGCAAGAUAGAAAAGAAGAUAG.AACAGAAAAUCCCGA.AGGGUCGCAAGAUCAAUCGGGAU..UUUUGCUUUCU
#=GR JCVI_SCAF_1101668286173/344-502 CODON     .....STP..................................................................................................................................................................
#=GR JCVI_SCAF_1101668286173/344-502 SS_TT     ...............................................................................................................................<<<<<<.<<<<<<....>>>>>>>>>>>>..............
JCVI_SCAF_1101668185452/679-521                GCUAAAGCUCGCGAAAAAUACAUUAG..UAAAUCUCUU..GCACAAGAACAAAAACUAAC.UUAUAUUUA.UAGAACACUAUUGGAAAAGA.AAUCGCAAGAUAGAAAAGAAGAUAG.AACAGAAAAUCCCGA.AGGGUCGCAAGAUCAAUCGGGAU..UUUUGCUUUUU
#=GR JCVI_SCAF_1101668185452/679-521 CODON     ..STP.....................................................................................................................................................................
#=GR JCVI_SCAF_1101668185452/679-521 SS_TT     ...............................................................................................................................<<<<<<.<<<<<<....>>>>>>>>>>>>..............
JCVI_SCAF_1096627961062/1254-1096              UUUUAACUUCGCGAAAAAUACCUUAG..UAAUUUUCUU..GCAUAAGAACAAAAACUAAC.GUAUAUUUA.UAGAACACUAUCGGAAAAGA.AAUCGCAAGAUAGAAAAGAAGAUAG.AAUAGAAAAUCCCGG.AAGGUCGCAAGAUCAAUCGGGAU..UUUUGCUUUUU
#=GR JCVI_SCAF_1096627961062/1254-1096 CODON   ...................PTS....................................................................................................................................................
#=GR JCVI_SCAF_1096627961062/1254-1096 SS_TT   ...............................................................................................................................<<<<<<.<<<<<<....>>>>>>>>>>>>..............
JCVI_SCAF_1101667045594/569-727                UUAUAACCUCGCGAAAAAUACAUUAG..UAAUUUUCUU..GCAUAAGAGUAAAAACUAAC.GUAUAUUUA.UAGAACACUAUCGGAAAAGA.AAUCGCAAGAUAGAAAAGAAGAUAG.AAUAAAAAAUCCCGA.AGGGUCGCAAGAUCAAUCGGGAU..UUUUGCUUUUU
#=GR JCVI_SCAF_1101667045594/569-727 CODON     ......STP.................................................................................................................................................................
#=GR JCVI_SCAF_1101667045594/569-727 SS_TT     ...............................................................................................................................<<<<<<.<<<<<<....>>>>>>>>>>>>..............
JCVI_SCAF_1096627296996/337-495                CUAAAAAUUCGCGAAAAAUACAUUAG..UAAUUUUCUU..GCAUAAGAACAAAAACUAAC.GUAUAUUUA.UAGAACACUAUCGGAAAAGA.AAUCGCAAGAUAGAAAAGAAGAUAG.AACAGAAAAUCCCGA.AGGGUCGCAAGAUCAAUCGGGAU..UUUUGCUUUUA
#=GR JCVI_SCAF_1096627296996/337-495 CODON     .......................................................................................................................................................................PTS
#=GR JCVI_SCAF_1096627296996/337-495 SS_TT     ...............................................................................................................................<<<<<<.<<<<<<....>>>>>>>>>>>>..............
JCVI_SCAF_1096627547445/1432-1274              CUAAAAGUUCGCGAAAAAUACAUUAG..UAAUUUUCUU..GUGUAAGAACAAAAACUAAC.GUAUAUUUA.UAGAACACUAUCGGAAAAGA.AAUCGCAAGAUAGAAAAGAAGAUAG.AACAGAAAAUCCCGA.AGGGUCGCAAGAUCAAUCGGGAU..UUUUGCUUUUA
#=GR JCVI_SCAF_1096627547445/1432-1274 CODON   ....................................................................................................................................................................PTS...
#=GR JCVI_SCAF_1096627547445/1432-1274 SS_TT   ...............................................................................................................................<<<<<<.<<<<<<....>>>>>>>>>>>>..............
JCVI_SCAF_1096626917744/742-900                UAGAAUCCUCGCGAAAAAUAGAUUAG..UAAAUAUCUU..GCGUAAGAAUAAAAACUAAC.GUAUAUUUA.UAGAACACUAUCUGAAAAGA.AAUCGAAAGAUAGAAAAGAAGAUAG.AACAGAAAAUCCCGA.AGGGUCGCAAGAUCAAUCGGGAU..UUUUGCUUUCC
#=GR JCVI_SCAF_1096626917744/742-900 CODON     ..........................................................................................................................................................................
#=GR JCVI_SCAF_1096626917744/742-900 SS_TT     ...............................................................................................................................<<<<<<.<<<<<<....>>>>>>>>>>>>..............
JCVI_SCAF_1101668288696/697-855                UUAAAACCUCGCGAAAAAUAGAUUAG..UAAAUAUCUU..GCGUAAGAAUAAAAACUAAC.GUAUAUUUA.UAGAACACUAUCGGAAAAGA.AAUCGAAAGAUUGAAAAGAAGAUAG.AACAGAAAAUCCCGA.AGGGUCGCAAGAUCAAUCGGGAU..UUUUGCUUUUU
#=GR JCVI_SCAF_1101668288696/697-855 CODON     .....................STP..................................................................................................................................................
#=GR JCVI_SCAF_1101668288696/697-855 SS_TT     ...............................................................................................................................<<<<<<.<<<<<<....>>>>>>>>>>>>..............
JCVI_SCAF_1101668347478/934-1092               UAUAAACCUCGCGAAAAAUACAUUAG..UAAAUAUCUU..GCAUAAGAAUAAAAACUAAC.GUAUAUUUA.AAGAACACUAUCGGAAAAGA.AAUCGCAAGAUAGAAAAGAAGAUAG.AAUAGAAAAUCCCGA.AGGGUCGCAAGAUCAAUCGGGAU..UUUUGCUUUCC
#=GR JCVI_SCAF_1101668347478/934-1092 CODON    ..........................................................................................................................................................................
#=GR JCVI_SCAF_1101668347478/934-1092 SS_TT    ...............................................................................................................................<<<<<<.<<<<<<....>>>>>>>>>>>>..............
JCVI_SCAF_1096627175966/1684-1526              AAUAAACCUCGCGAAAAAUAGAUUAG..UAAAUAUCUU..GCGUAAGAAUUAAAACUAAC.GUAUAUUUA.UAGAACACUAUCGGAAAAGA.AAUCGAAAGAUAGAAAAGAAGAUAG.AACAGAAAAUCCCGA.AGGGUCGCAAGAUCAAUCGGGAU..UUUUGCUUUUA
#=GR JCVI_SCAF_1096627175966/1684-1526 CODON   ..STP...............................................................................................................................................................PTS...
#=GR JCVI_SCAF_1096627175966/1684-1526 SS_TT   ...............................................................................................................................<<<<<<.<<<<<<....>>>>>>>>>>>>..............
JCVI_SCAF_1096627500144/360-518                UAUAAACCUCGCGAAAAAUACAUUAG..UAAAUAUCUU..GCGUAAGAAUAAAAACUAAC.GUAUAUUUA.UAGAACACUAUCGGAAAAGA.AAUCGCAAGAUAGAAAAGAAGAUAG.AACAGAAAAUCCCGA.AGGGUCGCAAGAUCAAUCGGGAU..UUUUGCUUUCC
#=GR JCVI_SCAF_1096627500144/360-518 CODON     .....STP..................................................................................................................................................................
#=GR JCVI_SCAF_1096627500144/360-518 SS_TT     ...............................................................................................................................<<<<<<.<<<<<<....>>>>>>>>>>>>..............
JCVI_SCAF_1101668457312/421-579                AAUAAACCUCGCGAAAAAUACAUUAG..UAAAUAUCUU..GCGUAAGAGUAAAAACUAAC.GUAUAUUUA.UAGAACACUAUCGGAAAAGA.AAUCGCAAGAUAGAAAAGAAGAUAG.AACAGAAAAUCCCGA.AGGGUCGCAAGAUCAAUCGGGAU..UUUUGCUUUCC
#=GR JCVI_SCAF_1101668457312/421-579 CODON     .....STP..................................................................................................................................................................
#=GR JCVI_SCAF_1101668457312/421-579 SS_TT     ...............................................................................................................................<<<<<<.<<<<<<....>>>>>>>>>>>>..............
JCVI_SCAF_1096627371151/994-836                AAUAAACCUCGCGAAAAAUAGAUUAG..UAAAUAUCUU..GCGUAAGAAUUAAAACUAAC.GUAUAUUUA.UAUAACACUAUCGGAAAAGA.AAUCGAAAGAUAGAAAAGAAGAUAG.AACAGAAAAUCCCGA.AGGGUCGCAAGAUCAAUCGGGAU..UUUUGCUUUCU
#=GR JCVI_SCAF_1096627371151/994-836 CODON     ..STP.....................................................................................................................................................................
#=GR JCVI_SCAF_1096627371151/994-836 SS_TT     ...............................................................................................................................<<<<<<.<<<<<<....>>>>>>>>>>>>..............
JCVI_SCAF_1096627696463/1803-1645              AAUAAACCUCGCGAAAAAUAGAUUAG..UAAAUAUCUU..GCGUAAGAUUAAAAACUAAC.GUAUAUUUA.UAGAACACUAUCGGAAAAGA.AAUCGAAAGAUAGAAAAGAAGAUAG.AACAGAAAAUCCCGA.AGGGUCGCAAGAUCAAUCGGGAU..UUUUGCUUUCC
#=GR JCVI_SCAF_1096627696463/1803-1645 CODON   ..........................................................................................................................................................................
#=GR JCVI_SCAF_1096627696463/1803-1645 SS_TT   ...............................................................................................................................<<<<<<.<<<<<<....>>>>>>>>>>>>..............
JCVI_SCAF_1096627304742/401-243                AUAAAACCUCGCGAAAAAUAGAUUAG..UAAAUAUCUU..GCGUAAGAAUAAAAACUAAC.GUAUAUUUA.UAGAACACUAUCGGAAAAGA.AAUCGAAAGAUAGAAAAGAAGAUAG.AACAGAAAAUCCCGA.AGGGUCGCAAGAUCAAUCGGGAU..UUUUGCUUUCU
#=GR JCVI_SCAF_1096627304742/401-243 CODON     ...................PTS.STP................................................................................................................................................
#=GR JCVI_SCAF_1096627304742/401-243 SS_TT     ...............................................................................................................................<<<<<<.<<<<<<....>>>>>>>>>>>>..............
JCVI_SCAF_1096627994896/211-369                AAUAAACCUCGCGAAAAAUAGAUUAG..UAAAUAUCUU..GCGUAAGAAUAAAAACUAAC.GUAUAUUUA.UAGAACACUAUCGGAAAAGA.AAUCGAAAGAUAGAAAAGAAGAUAG.AACAGAAAAUCCCGA.AGGGUCGCAAGAUCAAUCGGGAU..UUUUGCUUUCU
#=GR JCVI_SCAF_1096627994896/211-369 CODON     .....STP..................................................................................................................................................................
#=GR JCVI_SCAF_1096627994896/211-369 SS_TT     ...............................................................................................................................<<<<<<.<<<<<<....>>>>>>>>>>>>..............
JCVI_SCAF_1096627544027/1305-1147              AAUAAACCUCGCGAAAAAUACAUUAG..UAAAUAUCUU..GCGUAAGAAUAAAAACUAAC.GUAUAUUUA.UAUAACACUAUCGGAAAAGA.AAUCGAAAGAUAGAAAAGAAGAUAG.AACAGAAAAUCCCGA.AGGGUCGCAAGAUCAAUCGGGAU..UUUUGCUUUCU
#=GR JCVI_SCAF_1096627544027/1305-1147 CODON   ..STP.....................................................................................................................................................................
#=GR JCVI_SCAF_1096627544027/1305-1147 SS_TT   ...............................................................................................................................<<<<<<.<<<<<<....>>>>>>>>>>>>..............
JCVI_SCAF_1096627329633/287-131                AAUAAACCUCGCGAAAAAUACAUUAG..UAAAUAUCUU..GCGUAAGAAUAAAAACUAAC.GUAUAUUUA.UAGAACACUAUCGGAAAAGA..AUCGAAAGAUAGAAAAGA.GAUAG.AACAGAAAAUCCCGA.AGGGUCGCAAGAUCAAUCGGGAU..UUUUGCUUUCU
#=GR JCVI_SCAF_1096627329633/287-131 CODON     ..STP.....................................................................................................................................................................
#=GR JCVI_SCAF_1096627329633/287-131 SS_TT     ...............................................................................................................................<<<<<<.<<<<<<....>>>>>>>>>>>>..............
JCVI_SCAF_1096626974071/244-86                 UAUAAACCUCGCGAAAAAUAGAUUAG..UAAAUAUGUU..GCAUAAGAGUAAAAACUAAC.GUAUAUUUA.UAGAACACUAUCGGAAAAGA.AAUCGAAAGAUAGAAAAGAAGAUAG.AACAGAAAAUCCCGA.AGGGUCGCAAGAUCAAUCGGGAU..UUUUGCUUUCC
#=GR JCVI_SCAF_1096626974071/244-86 CODON      ..........................................................................................................................................................................
#=GR JCVI_SCAF_1096626974071/244-86 SS_TT      ...............................................................................................................................<<<<<<.<<<<<<....>>>>>>>>>>>>..............
JCVI_SCAF_1096627085809/1193-1351              UAUAAACCUCGCGAAAAAUAGAUUAG..UAAAUAUCUU..GCGUAAGAGUAAAAACUAAC.GUAUAUUUA.UAGAACACUAUCGGAAAAGA.AAUCGAAAGAUAGAAAAGAAGAUAG.AACAGAAAAUCCCGA.AGGGUCGCAAGAUCAAUCGGGAU..UUUUGCUUUCC
#=GR JCVI_SCAF_1096627085809/1193-1351 CODON   ..........................................................................................................................................................................
#=GR JCVI_SCAF_1096627085809/1193-1351 SS_TT   ...............................................................................................................................<<<<<<.<<<<<<....>>>>>>>>>>>>..............
JCVI_SCAF_1096626924876/1118-961               UAUAAACCUCGCGAAAAAUAGAUUAG..UAAAUAUCUU..GCGUAAGAGUAAAAACUAAC.GUAUAUUUA.UAGAACACUAUCGGAAAAGA.AAUCGCAAGAUAGAAAAGAAGAUAG.AACAGAAAAUCCCGA.AGGGUCGCAAGAUCAAUCGGGAU..UUU.GCUUUCC
#=GR JCVI_SCAF_1096626924876/1118-961 CODON    ..STP.....................................................................................................................................................................
#=GR JCVI_SCAF_1096626924876/1118-961 SS_TT    ...............................................................................................................................<<<<<<.<<<<<<....>>>>>>>>>>>>..............
JCVI_SCAF_1101668330247/1049-1207              UAAAAACCUCGCGAAAAAUAGAUUAG..UAAAUAUCUU..GCGUAAGAAUUAAAACUAAC.GUAUAUUUA.UAGAACACUAUCGGAAAAGA.AAUCGAAAGAUAGAAAAGAAGAUAG.AACAGAAAAUCCCGA.AGGGUCGCAAGAUCAAUCGGGAU..UUUUGCUUUCC
#=GR JCVI_SCAF_1101668330247/1049-1207 CODON   ..........................................................................................................................................................................
#=GR JCVI_SCAF_1101668330247/1049-1207 SS_TT   ...............................................................................................................................<<<<<<.<<<<<<....>>>>>>>>>>>>..............
JCVI_SCAF_1096626219711/775-617                UAAAAACCUCGCGAAAAAUAGAUUAG..UAAAUAUCUU..GCGUAAGAAUAAAAACUAAC.GUAUAUUUA.UAGAACACUAUCGGAAAAGA.AAUCGAAAGAUAGAAAAGAAGAUAG.AACAGAAAAUCCCGA.AGGGUCGCAAGAUCAAUCGGGAU..UUUUGCUUUCU
#=GR JCVI_SCAF_1096626219711/775-617 CODON     STP.......................................................................................................................................................................
#=GR JCVI_SCAF_1096626219711/775-617 SS_TT     ...............................................................................................................................<<<<<<.<<<<<<....>>>>>>>>>>>>..............
JCVI_SCAF_1096627827704/1145-987               UAAAAACCUCGCGAAAAAUAGAUUAG..UAAAUAUCUU..GCGUAAGAAUAAAAACUAAC.GUAUAUUUA.UAGAACACUAUCGGAAAAGA.AAUCGAAAGAUAGAAAAGAAGAUAG.AACAGAAAAUCCCGA.AGGGUCGCAAGAUCAAUCGGGAU..UUUUGCUUUCC
#=GR JCVI_SCAF_1096627827704/1145-987 CODON    ..........................................................................................................................................................................
#=GR JCVI_SCAF_1096627827704/1145-987 SS_TT    ...............................................................................................................................<<<<<<.<<<<<<....>>>>>>>>>>>>..............
JCVI_SCAF_1096627598829/638-796                AAUAAACUUCGCGAAAAAUAGAUUAG..UAAAUAUCUU..GCAUAAGAAUAAAAACUAAC.GUAUAUUUA.UAGAACACUAUCGGAAAAGA.AAUCGAAAGAUAGAAAAGAAGAUAG.AACAGAAAAUCCCGA.AGGGUCGCAAGAUCAAUCGGGAU..UUUUGCUUUCC
#=GR JCVI_SCAF_1096627598829/638-796 CODON     .....STP..................................................................................................................................................................
#=GR JCVI_SCAF_1096627598829/638-796 SS_TT     ...............................................................................................................................<<<<<<.<<<<<<....>>>>>>>>>>>>..............
JCVI_SCAF_1096627179664/653-811                UAUAAACCUCGCGAAAAAUAGAUUAG..UAAAUAUCUU..GCAUAAGAAUAAAAACUAAC.GUAUAUUUA.UAGAACACUAUCGGAAAAGA.AAUCGAAAGAUAGAAAAGAAGAUAG.AACAGAAAAUCCCGA.AGGGUCGCAAGAUCAAUCGGGAU..UUUUGCUUUCC
#=GR JCVI_SCAF_1096627179664/653-811 CODON     ..........................................................................................................................................................................
#=GR JCVI_SCAF_1096627179664/653-811 SS_TT     ...............................................................................................................................<<<<<<.<<<<<<....>>>>>>>>>>>>..............
JCVI_SCAF_1096626914748/425-267                UAUAAACCUCGCGAAAAAUAGAUUAG..UAAAUAUCUU..GCUUAAGAAUAAAAACUAAC.GUAUAUUUA.UAGAACACUAUCGGAAAAGA.AAUCGAAAGAUAGAAAAGAAGAUAG.AACAGAAAAUCCCGA.AGGGUCGCAAGAUCAAUCGGGAU..UUUUGCUUUCC
#=GR JCVI_SCAF_1096626914748/425-267 CODON     ..STP.....................................................................................................................................................................
#=GR JCVI_SCAF_1096626914748/425-267 SS_TT     ...............................................................................................................................<<<<<<.<<<<<<....>>>>>>>>>>>>..............
JCVI_SCAF_1096628205814/506-662                UAGAAACCUCGCGAAAAAUACAUUAG..UAAUUUUCUU..GCAUAAGAAUAAAAACUAAC.CUAUAUUUA.UAGAACACUAUCGGAAAAGA.AAUCGCAAGAUAGAAAAGAAGAUAG.AACAGAAAAUCCCGA.AGGGUCGCAAGAUCAAUCGGGAU..UUUUGCUUU..
#=GR JCVI_SCAF_1096628205814/506-662 CODON     ..........................................................................................................................................................................
#=GR JCVI_SCAF_1096628205814/506-662 SS_TT     ...............................................................................................................................<<<<<<.<<<<<<....>>>>>>>>>>>>..............
JCVI_SCAF_1101668355515/516-358                GUAAAUCCUCGCGAAAAAUACAUUAG..UAAAUAUCUU..GCACAAGAAUAAAAACUAAC.GUAUAUUUA.UAGAACACUAUCGGAAAAGA.UAUCGCAAGAUUGAAAAGAAGAUAG.AACAGAAAAUCCCGA.AGGGUCGCAAGAUCAAUCGGGAU..UUUUGCUUUUU
#=GR JCVI_SCAF_1101668355515/516-358 CODON     .STP...........................................................AUG........................................................................................................
#=GR JCVI_SCAF_1101668355515/516-358 SS_TT     ...............................................................................................................................<<<<<<.<<<<<<....>>>>>>>>>>>>..............
JCVI_SCAF_1096627085167/1375-1217              GUAAAACCUCGCGAAAAAUACAUUAG..UAAAUAUCUU..GCACAAGAAUAAAAACUAAC.GUAUAUUUA.UAGAACACUAUCGGAAAAGA.AAUCGCAAGAUAGAAAAGAAGAUAG.AACAGAAAAUCCCGA.AGGGUCGCAAGAUCAAUCGGGAU..UUUUGCUUUUU
#=GR JCVI_SCAF_1096627085167/1375-1217 CODON   .STP...........................................................AUG........................................................................................................
#=GR JCVI_SCAF_1096627085167/1375-1217 SS_TT   ...............................................................................................................................<<<<<<.<<<<<<....>>>>>>>>>>>>..............
JCVI_SCAF_1096627097745/2122-1964              GUAAAUCCUCGCGAAAAAUACAUUAG..UAAAUAUCUU..GCACAAGAAUAAAAACUAAC.GUAUAUUUA.UAGAACACUAUCGGAAAAGA.AAUCGCAAGAUAGAAAAGAAGAUAG.AACAGAAAAUCCCGA.AGGGUCGCAAGAUCAAUCGGGGU..UUUUGCUUUUU
#=GR JCVI_SCAF_1096627097745/2122-1964 CODON   .STP......................................................................................................................................................................
#=GR JCVI_SCAF_1096627097745/2122-1964 SS_TT   ...............................................................................................................................<<<<<<.<<<<<<....>>>>>>>>>>>>..............
JCVI_SCAF_1101668706160/666-824                UAUAAUCCUCGCGAAAAAUACAUUAG..UAAAUAUCUU..GCACAAGAAUAAAAACUAAC.GUAUAUUUA.UAGAACACUAUCGGAAAAGA.AAUCGCAAGAUAGAAAAGAAGAUAG.AACAGAAAAUCCCGA.AGGGUCGCAAGAUCAAUCGGGAU..UUUUGCUUUUU
#=GR JCVI_SCAF_1101668706160/666-824 CODON     ..........................................................................................................................................................................
#=GR JCVI_SCAF_1101668706160/666-824 SS_TT     ...............................................................................................................................<<<<<<.<<<<<<....>>>>>>>>>>>>..............
JCVI_SCAF_1096627089652/1256-1098              UAUAAACCUCGCGAAAAAUACAUUAG..UAAAUAUCUU..GCACAAGAAUAAAAACUAAC.GUAUAUUUA.UAGAACACUAUCUGAAAAGA.AAUCGCAAGAUAGAAAAGAAGAUAG.AACAGAAAAUCCCGA.AGGGUCGCAAGAUCAAUCGGGAU..UUUUGCUUUUU
#=GR JCVI_SCAF_1096627089652/1256-1098 CODON   ..STP.....................................................................................................................................................................
#=GR JCVI_SCAF_1096627089652/1256-1098 SS_TT   ...............................................................................................................................<<<<<<.<<<<<<....>>>>>>>>>>>>..............
JCVI_SCAF_1096627862656/488-330                UAUAAACCUCGCGAAAAAUACAUUAG..UAAAUAUCUU..GCACAAGAAUAAAAACUAAC.GUAUAUUUA.UAGAACACUAUCGGAAAAGA.AAUCGCAAGAUAGAAAAGAAGAUAG.AACAGAAAAUCCCGA.AGGGUCGCAAGAUCAAUCGGGAU..UUUUGCUUUUU
#=GR JCVI_SCAF_1096627862656/488-330 CODON     ..STP.....................................................................................................................................................................
#=GR JCVI_SCAF_1096627862656/488-330 SS_TT     ...............................................................................................................................<<<<<<.<<<<<<....>>>>>>>>>>>>..............
JCVI_SCAF_1101668659723/979-1137               UUAUAACUUCGCGAAAAAUACAUUAG..UAAAUCUCUU..GCAUAAGAACAAAAACUAAC.GUAUAUUUA.UAUAACACUAUCUGAAAAGA.AAUCGCAAGAUAGAAAAGAAGAUAG.UACAGAAAAUCCCGA.AGGGUCGCAAGAUCAAUCGGGAU..UUUUGCUUUUU
#=GR JCVI_SCAF_1101668659723/979-1137 CODON    ......STP.............PTS.................................................................................................................................................
#=GR JCVI_SCAF_1101668659723/979-1137 SS_TT    ...............................................................................................................................<<<<<<.<<<<<<....>>>>>>>>>>>>..............
JCVI_SCAF_1096628029665/805-647                UUAUAACCUCGCGAAAAAUACAUUAA..UAAUUUUCUU..GCAUAGUAACAAAAACUAAC.GUAUAUUUA.UAGAACACUAUCGGAAAAGA.AAUCGCAAGAUAGAAAAGAAGAUAG.AACAGAAAAUCCCGA.AGGGUCGCAAGAUCAAUCGGGAU..UUUUGCUUUUU
#=GR JCVI_SCAF_1096628029665/805-647 CODON     ...................PTS....................................................................................................................................................
#=GR JCVI_SCAF_1096628029665/805-647 SS_TT     ...............................................................................................................................<<<<<<.<<<<<<....>>>>>>>>>>>>..............
JCVI_SCAF_1096627044366/1911-1753              AAAAAACCUCGCGAAAAAUACCUUAG..UAAAUCUCUU..GCAUAAGAACAAAAACUAAC.GUAUAUUUA.UAGAACACUAUCGGAAAAGA.AAUCGCAAGAUAGAAAAGAAGAUAG.AACAGAAAAUCCCGA.AGGGUCGCAAGAUCAAUCGGGAU..UUUUGCUUUUU
#=GR JCVI_SCAF_1096627044366/1911-1753 CODON   ..........................................................................................................................................................................
#=GR JCVI_SCAF_1096627044366/1911-1753 SS_TT   ...............................................................................................................................<<<<<<.<<<<<<....>>>>>>>>>>>>..............
JCVI_SCAF_1096627598378/1621-1463              UAAAAACCUCGCGAAAAAUACCUUAG..UAAAUCUCUU..GCACAAGAACAAAAACUAAC.GUAUAUUUA.UAGAACACUAUCGGAAAAGA.AAUCGCAAGAUAGAAAAGAAGAUAG.AACAGAAAAUCCCGA.AGGGUCGCAAGAUCAAUCGGGAU..UUUUGCUUUUU
#=GR JCVI_SCAF_1096627598378/1621-1463 CODON   ..........................................................................................................................................................................
#=GR JCVI_SCAF_1096627598378/1621-1463 SS_TT   ...............................................................................................................................<<<<<<.<<<<<<....>>>>>>>>>>>>..............
JCVI_SCAF_1101667114249/607-449                UAAAAACCUCGCGAAAAAUACAUUAG..UAAAUCUCUU..GCACAAGAACAAAAACUAAC.GUAUAUUUA.UAGAACACUAUCGGAAAAGA.AAUCGCAAGAUAGAAAAGAAGAUAG.AACAGAAAAUCCCGA.AGGGUCGCAAGAUCAAUCGGGAU..UUUUGCUUUUU
#=GR JCVI_SCAF_1101667114249/607-449 CODON     ..........................................................................................................................................................................
#=GR JCVI_SCAF_1101667114249/607-449 SS_TT     ...............................................................................................................................<<<<<<.<<<<<<....>>>>>>>>>>>>..............
JCVI_SCAF_1096628135575/665-507                UAAAAACCUCGCGAAAAAUACAUUAG..UAAAUCUCUU..GCAUAAGACUAAAAACUAAC.GUAUAUUUA.UAGAACACUAUCGGAAAAGA.AAUCGCAAGAUAGAAAAGAAGAUAG.AACAGAAAAUCCCGA.AGGGUCGCAAGAUCAAUCGGGAU..UUUUGCUUUUU
#=GR JCVI_SCAF_1096628135575/665-507 CODON     ..........................................................................................................................................................................
#=GR JCVI_SCAF_1096628135575/665-507 SS_TT     ...............................................................................................................................<<<<<<.<<<<<<....>>>>>>>>>>>>..............
JCVI_SCAF_1096627041458/191-349                UAAAAACCUCGCGAAAAAUACAUUAG..UAAAUCUCUU..GCAUAGGAUCAAAAACUAAC.GUAUAUUUA.UAGAACACUAUCGGAAAAGA.AAUCGCAAGAUAGAAAAGAAGAUAG.AACAGAAAAUCCCGA.AGGGUCGCAAGAUCAAUCGGGAU..UUUUGCUUUUU
#=GR JCVI_SCAF_1096627041458/191-349 CODON     ..........................................................................................................................................................................
#=GR JCVI_SCAF_1096627041458/191-349 SS_TT     ...............................................................................................................................<<<<<<.<<<<<<....>>>>>>>>>>>>..............
JCVI_SCAF_1101668282956/602-444                UUAUAACUUCGCGAAAAAUACAUUAG..UAAUUUUCUU..GCAUAGGAACAAAAACUAAC.GUAUAUUUA.UAGAACACUAUCGGAAAAGA.AAUCGCAAGAUAGAAAAGAAGAUAG.AAUAGAAAAUCCCGA.AGGGUCGCAAGAUCAAUCGGGAU..UUUUGCUUUUU
#=GR JCVI_SCAF_1101668282956/602-444 CODON     ...STP....................................................................................................................................................................
#=GR JCVI_SCAF_1101668282956/602-444 SS_TT     ...............................................................................................................................<<<<<<.<<<<<<....>>>>>>>>>>>>..............
JCVI_SCAF_1101668275397/1163-1005              UAAAAACCUCGCGAAAAAUACAUUAG..UAAUUUUCUU..GCAUAAGAACAAAAACUAAC.GUAUAUUUA.UAGAACACUAUCGGAAAAGA.AAUCGCAAGAUAGAAAAGAAGAUAG.AACAGAAAAUCCCGA.AGGGUCGCAAGAUCAAUCGGGAU..UUUUGCUUUUU
#=GR JCVI_SCAF_1101668275397/1163-1005 CODON   ..........................................................................................................................................................................
#=GR JCVI_SCAF_1101668275397/1163-1005 SS_TT   ...............................................................................................................................<<<<<<.<<<<<<....>>>>>>>>>>>>..............
JCVI_SCAF_1101668691255/987-1145               UUAUAACUUCGCGAAAAAUACAUUAG..UAAUUUUCUU..GCACAAGAACAAAAACUGAC.GUAUAUUUA.UAGAACACUAUCGGAAAAGA.AAUCGCAAGAUAGAAAAGAAGAUAG.AAUAGAAAAUCCCGA.AGGGUCGCAAGAUCAAUCGGGAU..UUUUGCUUUUU
#=GR JCVI_SCAF_1101668691255/987-1145 CODON    ......STP.............PTS.................................................................................................................................................
#=GR JCVI_SCAF_1101668691255/987-1145 SS_TT    ...............................................................................................................................<<<<<<.<<<<<<....>>>>>>>>>>>>..............
JCVI_SCAF_1096626147351/243-85                 CUUUAACUUCGCGAAAAAUACCUUAG..UAAUUUUCUU..GCAUAAGAACAAAAACUAAC.GUAUAUUUA.UAGAACACUAUCGGAAAAGA.AAUCGCAAGAUGGAAAAGAAGAUAG.AACAGAAAAUCCCGA.AGGGUCGCAAGAUCAAUCGGGAU..UUUUGCUUUUU
#=GR JCVI_SCAF_1096626147351/243-85 CODON      ..........................................................................................................................................................................
#=GR JCVI_SCAF_1096626147351/243-85 SS_TT      ...............................................................................................................................<<<<<<.<<<<<<....>>>>>>>>>>>>..............
JCVI_SCAF_1096627601418/718-560                UUAUAACUUCGCGAAAAAUACAUUAG..CAAUUCUCUU..GCAUAAGUACAAAAACUAAC.GUAUAUUUA.UAGAACACUAUCGGAAAAGA.AAUCGCAAGAUAGAAAAGAAGAUAG.AACAGAAAAUCCCGA.AGGGUCGCAAGAUCAAUCGGGAU..UUUUGCUUUUU
#=GR JCVI_SCAF_1096627601418/718-560 CODON     ...STP....................................................................................................................................................................
#=GR JCVI_SCAF_1096627601418/718-560 SS_TT     ...............................................................................................................................<<<<<<.<<<<<<....>>>>>>>>>>>>..............
JCVI_SCAF_1096627553258/414-572                UUAUAACUUCGCGAAAAAUACAUUAG..UAAAUCUCUU..GCAUAAGAAUAAAAACUAAC.GUAUAUUUA.UAGAACACUAUCGGAAAAGA.AAUCGCAAGAUAGAAAAGAAGAUAG.AACAGAAAAUCCCGA.AGGGUCGAAAGAUCAAUCGGGAU..UUUUGCUUUUU
#=GR JCVI_SCAF_1096627553258/414-572 CODON     ......STP.............PTS.................................................................................................................................................
#=GR JCVI_SCAF_1096627553258/414-572 SS_TT     ...............................................................................................................................<<<<<<.<<<<<<....>>>>>>>>>>>>..............
JCVI_SCAF_1096628273620/129-287                UUAUAACUUCGCGAAAAAUACCUUAG..UAAUUUUCUU..GCAUAAGAACAAAAACUAAC.GUAUAUUUA.UAGAACACUAUCGGAAAAGA.AAUCGCAAGAUGGAAAAGAAGAUAG.AACAGAAAAUCCCGA.AGGGUCGCAAGAUCAAUCGGGAU..UUUUGCUUUUU
#=GR JCVI_SCAF_1096628273620/129-287 CODON     ..........................................................................................................................................................................
#=GR JCVI_SCAF_1096628273620/129-287 SS_TT     ...............................................................................................................................<<<<<<.<<<<<<....>>>>>>>>>>>>..............
JCVI_SCAF_1096628032488/657-499                UUAUAACUUCGCGAAAAAUACCUUAG..UAAUUUUCUU..GCAUAAGAACAAAAACUAAC.GUAUAUUUA.UAGAACACUAUCGGAAAAGA.AAUCGCAAGAUAGAAAAGAAGAUAG.AACAGAAAAUCCCGA.AGGGUCGCAAGAUCAAUCGGGAU..UUUUGCUUUUU
#=GR JCVI_SCAF_1096628032488/657-499 CODON     ...................PTS....................................................................................................................................................
#=GR JCVI_SCAF_1096628032488/657-499 SS_TT     ...............................................................................................................................<<<<<<.<<<<<<....>>>>>>>>>>>>..............
JCVI_SCAF_1096627814143/244-86                 UUAUAACUUCGCGAAAAAUACAUUAG..UAAUUUUCUU..GCAUAAGAACAAAAACUAAC.GUAUAUUUA.UAGAACACUAUCGGAAAAGA.AAUCGCAAGAUAGAAAAGAAGAUAG.AACAGAAAAUCCCGA.AGGGUCGCAAGAUCAAUCGGGAU..UUUUGCUUUUU
#=GR JCVI_SCAF_1096627814143/244-86 CODON      ...STP.............PTS....................................................................................................................................................
#=GR JCVI_SCAF_1096627814143/244-86 SS_TT      ...............................................................................................................................<<<<<<.<<<<<<....>>>>>>>>>>>>..............
JCVI_SCAF_1096627087692/597-439                UUAUAACUUCGCGAAAAAUACAUUAG..UAAUUUUCUU..GCACAAGAACAAAAACUAAC.GUAUAUUUA.UAGAACACUAUCGGAAAAGA.AAUCGCAAGAUAGAAAAGAAGAUAG.AACAGAAAAUCCCGA.AGGGUCGCAAGAUCAAUCGGGAU..UUUUGCUUUUU
#=GR JCVI_SCAF_1096627087692/597-439 CODON     ...STP.............PTS....................................................................................................................................................
#=GR JCVI_SCAF_1096627087692/597-439 SS_TT     ...............................................................................................................................<<<<<<.<<<<<<....>>>>>>>>>>>>..............
JCVI_SCAF_1096627067668/3788-3630              UUAUAACCUCGCGAAAAAUACAUUAG..UAAUUUUCUU..GCAUAAGAACAAAAACUAAC.GUAUAUUUA.UAGAACACUAUCUGAAAAGA.AAUCGCAAGAUUGAAAAGAAGAUAG.AACAGAAAAUCCCGA.AGGGUCGCAAGAUCAAUCGGGAU..UUUUGCUUUUU
#=GR JCVI_SCAF_1096627067668/3788-3630 CODON   ...STP.............PTS....................................................................................................................................................
#=GR JCVI_SCAF_1096627067668/3788-3630 SS_TT   ...............................................................................................................................<<<<<<.<<<<<<....>>>>>>>>>>>>..............
JCVI_SCAF_1101667075568/158-316                UUAUAACCUCGCGAAAAAUACAUUAG..UAAUUUUCUU..GCAUAAGAACAAAAACUAAC.GUAUAUUUA.UAGAACACUAUCGGAAAAGA.AAUCGCAAGAUAGAAAAGAAGAUAG.AACAGAAAAUCCCGA.AGGGUCGCAAGAUCAAUCGGGAU..UUUUGCUUUUU
#=GR JCVI_SCAF_1101667075568/158-316 CODON     ......................PTS.................................................................................................................................................
#=GR JCVI_SCAF_1101667075568/158-316 SS_TT     ...............................................................................................................................<<<<<<.<<<<<<....>>>>>>>>>>>>..............
JCVI_SCAF_1096627071800/827-669                UUAUAACCUCGCGAAAAAUACAUUAG..UAAUUUUCUU..GCAUAAGAACAAAAACUAAC.GUAUAUUUA.UAGAACACUAUCGGAAAAGA.AAUCGCAAGAUUGAAAAGAAGAUAG.AACAGAAAAUCCCGA.AGGGUCGCAAGAUCAAUCGGGAU..UUUUGCUUUUU
#=GR JCVI_SCAF_1096627071800/827-669 CODON     ...STP....................................................................................................................................................................
#=GR JCVI_SCAF_1096627071800/827-669 SS_TT     ...............................................................................................................................<<<<<<.<<<<<<....>>>>>>>>>>>>..............
JCVI_SCAF_1096627552814/1556-1398              AUAUAACUUCGCGAAAAAUACAUUAG..UAAAUCUCUU..GCAUAAGAACAAAAACUAAC.GUAUAUUUA.UAGAACACUAUCGGAAAAGA.AAUCGCAAGAUAGAAAAGAAGAUAG.AACAGAAAAUCCCGA.AGGGUCGCAAGAUCAAUCGGGAU..UUUUGCUUUUU
#=GR JCVI_SCAF_1096627552814/1556-1398 CODON   ...................PTS....................................................................................................................................................
#=GR JCVI_SCAF_1096627552814/1556-1398 SS_TT   ...............................................................................................................................<<<<<<.<<<<<<....>>>>>>>>>>>>..............
JCVI_SCAF_1096627178922/1849-1691              UUAUAACUUCGCGAAAAAUACAUUAG..UAAAUCUCUU..GCAUAAGAACAAAAACUAAC.GUAUAUUUA.UAGAACACUAUCGGAAAAGA.AAUCGCAAGAUAGAAAAGAAGAUAG.AACAGAAAAUCCCGA.AGGGUCGCAAGAUCAAUCGGGAU..UUUUGCUUUUU
#=GR JCVI_SCAF_1096627178922/1849-1691 CODON   ...................PTS....................................................................................................................................................
#=GR JCVI_SCAF_1096627178922/1849-1691 SS_TT   ...............................................................................................................................<<<<<<.<<<<<<....>>>>>>>>>>>>..............
JCVI_SCAF_1096627309562/1314-1472              UUAUAACUUCGCGAAAAAUACAUUAG..UAAAUCUCUU..GCAUAGGAACAAAAACUAAC.GUAUAUUUA.UAGAACACUAUCGGAAAAGA.AAUCGCAAGAUAGAAAAGAAGAUAG.AACAGAAAAUCCCGA.AGGGUCGCAAGAUCAAUCGGGAU..UUUUGCUUUUU
#=GR JCVI_SCAF_1096627309562/1314-1472 CODON   ......STP.............PTS.................................................................................................................................................
#=GR JCVI_SCAF_1096627309562/1314-1472 SS_TT   ...............................................................................................................................<<<<<<.<<<<<<....>>>>>>>>>>>>..............
JCVI_SCAF_1101667275442/740-898                UUAUAACUUCGCGAAAAAUACAUUAG..UAAAUCUCUU..GCACAAGAACAAAAACUAAC.GUAUAUUUA.UAGAACACUAUCGGAAAAGA.AAUCGCAAGAUAGAAAAGAAGAUAG.AACAGAAAAUCCCGA.AGGGUCGCAAGAUCAAUCGGGAU..UUUUGCUUUUU
#=GR JCVI_SCAF_1101667275442/740-898 CODON     ......STP.............PTS.................................................................................................................................................
#=GR JCVI_SCAF_1101667275442/740-898 SS_TT     ...............................................................................................................................<<<<<<.<<<<<<....>>>>>>>>>>>>..............
JCVI_SCAF_1096628030576/44-202                 UUAUAACUUCGCGAAAAAUACAUUAG..UAAUUCUCUU..GCAUAAGAACAAAAACUAAC.GUAUAUUUA.UAGAACACUAUCGGAAAAGA.AAUCGCAAGAUAGAAAAGAAGAUAG.AACAGAAAAUCCCGA.AGGGUCGCAAGAUCAAUCGGGAU..UUUUGCUUUUU
#=GR JCVI_SCAF_1096628030576/44-202 CODON      ......................PTS.................................................................................................................................................
#=GR JCVI_SCAF_1096628030576/44-202 SS_TT      ...............................................................................................................................<<<<<<.<<<<<<....>>>>>>>>>>>>..............
JCVI_SCAF_1101668201157/183-25                 AAAAAACCUCGCGAAAAAUACCUUAG..UAAUUUUCUU..GCAUAAGAACAAAAACUAAC.GUAUAUUUA.UAGAACACUAUCGGAAAAGA.AAUCGCAAGAUGGAAAAGAAGAUAG.AACAGAAAAUCCCGA.AGGGUCGCAAGAUCAAUCGGGAU..UUUUGCUUUUU
#=GR JCVI_SCAF_1101668201157/183-25 CODON      ..........................................................................................................................................................................
#=GR JCVI_SCAF_1101668201157/183-25 SS_TT      ...............................................................................................................................<<<<<<.<<<<<<....>>>>>>>>>>>>..............
JCVI_SCAF_1101667143321/422-579                UAAAAACCUCGCGAAAAAUACAUUAG..UAAAUCUCUU..GCACAAGAACAAAAACUAAC.GUAUAUUUA.UAGAACACUAUCGGAAAAGA.AAUCGCAAGAUAGAAAAGAAGAUAG.AAC.AGAAAUCCCGA.AGGGUCGCAAGAUCAAUCGGGAU..UUUUGCUUUUA
#=GR JCVI_SCAF_1101667143321/422-579 CODON     ..........................................................................................................................................................................
#=GR JCVI_SCAF_1101667143321/422-579 SS_TT     ...............................................................................................................................<<<<<<.<<<<<<....>>>>>>>>>>>>..............
JCVI_SCAF_1096628037417/306-148                UUAUAACCUCGCGAAAAAUAUAUUAG..UAAUUCUCUU..GCAUAAGAACAAAAACUAAC.GUAUAUUUG.UAUAACACUAUCGGAAAAGA.AAUCGCAAGAUAGAAAAGAAGAUAG.AACAGAAAAUCCCGA.AGGGUCGCAAGAUCAAUCGGGAU..UUUUGCUUUUU
#=GR JCVI_SCAF_1096628037417/306-148 CODON     ...STP.............PTS....................................................................................................................................................
#=GR JCVI_SCAF_1096628037417/306-148 SS_TT     ...............................................................................................................................<<<<<<.<<<<<<....>>>>>>>>>>>>..............
JCVI_SCAF_1101667059383/259-103                CUAAAAAUUCGCGAAAAAUACAUUAG..UAAAUCUCUU..GCAUAAGAGUAAAAACUAAC.GUAUAUUUA.UAGAACACUAUCGGAAAAGA.AAUCGCAAGAUAGAAAAGAAGAUAG.AACAGAAAAUCCCGA.AGGGUCGCAAGAUCAAUCGGGAU..UUUUGCUUU..
#=GR JCVI_SCAF_1101667059383/259-103 CODON     ...................PTS....................................................................................................................................................
#=GR JCVI_SCAF_1101667059383/259-103 SS_TT     ...............................................................................................................................<<<<<<.<<<<<<....>>>>>>>>>>>>..............
JCVI_SCAF_1096627321686/563-721                UAAAGAGUUCGCGAAAAUUAGAUUAG..UAAAUAUCUU..GCGUAAGAACAAAAACUAAC.GUAUAUUUA.UAGAACACUAUCGGAAAAGA.AAUCGCAAGAUAGAAAAGAAGAUAG.AACAGAAAAUCCCGA.AGGGUCGCAAGAUCAAUCGGGAU..UUUUGCUUUCU
#=GR JCVI_SCAF_1096627321686/563-721 CODON     ...STP....................................................................................................................................................................
#=GR JCVI_SCAF_1096627321686/563-721 SS_TT     ...............................................................................................................................<<<<<<.<<<<<<....>>>>>>>>>>>>..............
JCVI_SCAF_1096627171749/2621-2463              GAAAAACCUCGCGAAAAAUACAUUAA..UAAAUUUCUU..GCACAAGAAUAAAAACUAAC.GUAUAUUUA.UAGAACACUAUCGGAAAAUA.AAUCGUAAGAUUGAAAAUAAGAUAG.AACAGAAAAUCCCGA.AGGGUCGCAAGAUCAAUCGGGAU..UUUUGCUUUUU
#=GR JCVI_SCAF_1096627171749/2621-2463 CODON   ..........................................................................................................................................................................
#=GR JCVI_SCAF_1096627171749/2621-2463 SS_TT   ...............................................................................................................................<<<<<<.<<<<<<....>>>>>>>>>>>>..............
JCVI_SCAF_1096628002503/856-698                CAAAAACCUCGCGAAAAAUACAUUAA..UGAAUCUCUU..GCAUAGUACUAAAAACUAAC.GUAUAUUUA.UAGAACACUAUCGGAAAAUA.AAUCGCAAGAUUGAAAAUAAGAUAG.AACAGAAAAUCCCGA.AGGGUCGCAAGAUCAAUCGGGAU..UUUUGCUUUUU
#=GR JCVI_SCAF_1096628002503/856-698 CODON     ..........................................................................................................................................................................
#=GR JCVI_SCAF_1096628002503/856-698 SS_TT     ...............................................................................................................................<<<<<<.<<<<<<....>>>>>>>>>>>>..............
JCVI_SCAF_1096627389052/1016-858               CAUAAAGUUCGCGAAAAAUACAUUAG..UAAUUUUCUU..GCGUAUAAGCCAACACUGCC.GUAUAUUUA.UAUAACACUAUCGGAAAAGA.AAUCGCAAGAUAGAAAAGAAGAUAG.AACAGAAAAUCCCGA.AGGGUCGCAAGAUCAAUCGGGAU..UUUUGCUUUUU
#=GR JCVI_SCAF_1096627389052/1016-858 CODON    ..STP.....................................................................................................................................................................
#=GR JCVI_SCAF_1096627389052/1016-858 SS_TT    ...............................................................................................................................<<<<<<.<<<<<<....>>>>>>>>>>>>..............
JCVI_SCAF_1096627207889/1673-1831              AAUAAAGUUCGCGAAAAAUACAUUAG..UAAUUUUCUU..GCGUAUAAACCAAAACUGCC.GUAUAUUUA.UAGAACACUAUCAGAAAAGA.AAUCGCAAGAUGGAAAAGAAGAUAG.AACAGAAAAUCCCGA.AGGGUCGCAAGAUCAAUCGGGAU..UUUUGCUUUGU
#=GR JCVI_SCAF_1096627207889/1673-1831 CODON   .....STP..................................................................................................................................................................
#=GR JCVI_SCAF_1096627207889/1673-1831 SS_TT   ...............................................................................................................................<<<<<<.<<<<<<....>>>>>>>>>>>>..............
JCVI_SCAF_1101667417475/52-210                 CAUAAAGUUCGCGAAAAAUACAUUAG..UAAUUUUCUU..GCGUAUAAACCAAAACUGCC.GUAUAUUUA.UAGAACACUAUCGGAAAAGA.AAUCGCAAGAUAGAAAAGAAGAUAG.AACAGAAAAUCCCGA.AGGGUCGCAAGAUCAAUCGGGAU..UUUUGCUUUGU
#=GR JCVI_SCAF_1101667417475/52-210 CODON      ..........................................................................................................................................................................
#=GR JCVI_SCAF_1101667417475/52-210 SS_TT      ...............................................................................................................................<<<<<<.<<<<<<....>>>>>>>>>>>>..............
JCVI_SCAF_1101668750253/431-273                CAUAAAGUUCGCGAAAAAUACAUUAG..UAAUUUUCUU..GCGUAUAAACCAAAACUGCC.GUAUAUUUA.UAUAACACUAUCGGAAAAGA.AAUCGCAAGAUAGAAAAGAAGAUAG.AACAGAAAAUCCCGA.AGGGUCGAAAGAUCAAUCGGGAU..UUUUGCUUUGU
#=GR JCVI_SCAF_1101668750253/431-273 CODON     ..STP.....................................................................................................................................................................
#=GR JCVI_SCAF_1101668750253/431-273 SS_TT     ...............................................................................................................................<<<<<<.<<<<<<....>>>>>>>>>>>>..............
JCVI_SCAF_1096626915383/1658-1502              GAUAAAGUUCGCGAAAAAAGGAUUAG..UAAAUAUCUU..GCAUAAGGUCAAAAGCUAAU.UUAUAUUUA.UAGCA..UUAUCGGAAAAGA.AAUCGAAAGAUAGAAAAGAAGAUAG.UAUAAAAAAUCCCGA.AGGGCCGAGAGGUCAAUCGGGAU..UUUUGCUUUAU
#=GR JCVI_SCAF_1096626915383/1658-1502 CODON   ..........................................................................................................................................................................
#=GR JCVI_SCAF_1096626915383/1658-1502 SS_TT   ...............................................................................................................................<<<<<<.<<<<<<....>>>>>>>>>>>>..............
JCVI_SCAF_1096626979050/1422-1266              GCUAAAGUUCGCGAAAAAAGGAUUAG..UAAUUAUCUU..GCAUAAGAUCAAAAGCUAAU.UUAUAUUUA.UAACA..CUAUCGGAAAAGA.AAUCGAAAGAUGGAAAAGAAGAUAG.AAUAGAAAAUCCCGG.AGGGCCGAGAGGUCAAUCGGGAU..UUUUGCUUUUA
#=GR JCVI_SCAF_1096626979050/1422-1266 CODON   ..STP.....................................................................................................................................................................
#=GR JCVI_SCAF_1096626979050/1422-1266 SS_TT   ...............................................................................................................................<<<<<<.<<<<<<....>>>>>>>>>>>>..............
JCVI_SCAF_1096626955441/154-1                  UUAAAAGUUCGCGAAAAAUACAUUAA..UAAUUAUUUU..GCAUAGAAGCACUUAGAGG..GUAAAUUAA.UAGAACACUAUU.UAAAUGA.UAUCGCAAGAUUGAAAACA.AAUAG.AAUAGAAAAUCCCGA.AGGGUCGCAAGAUCAAUCGGGAU..UUUUGCUUU..
#=GR JCVI_SCAF_1096626955441/154-1 CODON       .......................STP................................................................................................................................................
#=GR JCVI_SCAF_1096626955441/154-1 SS_TT       ...............................................................................................................................<<<<<<.<<<<<<....>>>>>>>>>>>>..............
JCVI_SCAF_1096627330894/1209-1053              UUAAAAGUUCGCGAAAAAUACAUUAA..UAAAUAUUUU..GCAUAGAAGCAUUUAGAGGG.GUAAAUUAG.UAGAACACUAUU.UAAAUGA.UAUCGCAAGAUUGAAAACA.AAUAG.AAUAGAAAAUCCCGA.AGGGUCGCAAGAUCAAUCGGGAU..UUUUGCUUUUC
#=GR JCVI_SCAF_1096627330894/1209-1053 CODON   .......................STP................................................................................................................................................
#=GR JCVI_SCAF_1096627330894/1209-1053 SS_TT   ...............................................................................................................................<<<<<<.<<<<<<....>>>>>>>>>>>>..............
JCVI_SCAF_1096627117257/2122-1966              UUAAAAGUUCGCGAAAAAUACAUUAA..UAAUUAUUUU..GCAUAGAAGCAUUUAGAGGG.GUAAAUUAG.UAGAACACUAUU.UAAAUGA.UAUCGCAAGAUUGAAAACA.AAUAG.AAUAGAAAAUCCCGA.AGGGUCGCAAGAUCAAUCGGGAU..UUUUGCUUUUC
#=GR JCVI_SCAF_1096627117257/2122-1966 CODON   ..........................................................................................................................................................................
#=GR JCVI_SCAF_1096627117257/2122-1966 SS_TT   ...............................................................................................................................<<<<<<.<<<<<<....>>>>>>>>>>>>..............
JCVI_SCAF_1096627345659/777-621                UUAAAAGCUCGCGAAAAAUACAUUAA..UAAUUAUUUU..GCAUAGAAGCACUUAGAGGG.GUAAAUUAG.UAGAACACUAUU.UAAAUGA.UAUCGCAAGAUUGAAAACA.AAUAG.AAUAGAGAAUCCCGA.AGGGUCGCAAGAUCAAUCGGGAU..UUUUGCUUUUC
#=GR JCVI_SCAF_1096627345659/777-621 CODON     .......................STP................................................................................................................................................
#=GR JCVI_SCAF_1096627345659/777-621 SS_TT     ...............................................................................................................................<<<<<<.<<<<<<....>>>>>>>>>>>>..............
JCVI_SCAF_1101668489426/866-1022               UUAAAAGUUCGCGAAAAAUACAUUAA..UAAUUAUCUU..GCAUAGAAGCACUUAGAGGG.GUAAAUUAG.UAGAACACUAUU.UAAAUGA.UAUCGCAAGAUUGAAAACA.AAUAG.AAUAGAGAAUCCCGA.AGGGUCGCAAGAUCAAUCGGGAU..UUUUGCUUUUC
#=GR JCVI_SCAF_1101668489426/866-1022 CODON    ............................STP...........................................................................................................................................
#=GR JCVI_SCAF_1101668489426/866-1022 SS_TT    ...............................................................................................................................<<<<<<.<<<<<<....>>>>>>>>>>>>..............
JCVI_SCAF_1096627128747/740-896                UUAAAAGUUCGCGAAAAAUACAUUAA..UAAUUAUUUU..GCAUAGAAGCACUUAGAGGG.GUAAAUUAG.UAGAACACUAUU.UAAAUGA.UAUCGCAAGAUUGAAAACA.AAUAG.AAUAGAGAAUCCCGA.AGGGUCGCAAGAUCAAUCGGGAU..UUUUGCUUUUC
#=GR JCVI_SCAF_1096627128747/740-896 CODON     ............................STP...........................................................................................................................................
#=GR JCVI_SCAF_1096627128747/740-896 SS_TT     ...............................................................................................................................<<<<<<.<<<<<<....>>>>>>>>>>>>..............
JCVI_SCAF_1101668473248/271-427                UUAAAAGUUCGCGAAAAAUACAUUAA..UAAUUAUUUU..GCAUAGAAGCACUUAGAGGG.GUAAAUUAG.UAGAACACUAUU.UAAAUGA.UAUCGCAAGAUUGAAAACA.AAUAG.AAUAGAAAAUCCCGA.AGGGUCGCAAGAUCAAUCGGGAU..UUUUGCUUUUC
#=GR JCVI_SCAF_1101668473248/271-427 CODON     ............................STP...........................................................................................................................................
#=GR JCVI_SCAF_1101668473248/271-427 SS_TT     ...............................................................................................................................<<<<<<.<<<<<<....>>>>>>>>>>>>..............
JCVI_SCAF_1096626955532/1435-1279              UUAAAAGUUCGCGAAAAAUACAUUAA..UAAUUAUUUU..GCAUAGAAGCACCUAGAGGG.GUAAAUUAG.UAGAACACUAUU.UAAAUGA.UAUCGUAAGAUUGAAAACA.AAUAG.AAUAGAAAAUCCCGA.AGGGUCGCAAGAUCAAUCGGGAU..UUUUGCUUUUC
#=GR JCVI_SCAF_1096626955532/1435-1279 CODON   .......................STP................................................................................................................................................
#=GR JCVI_SCAF_1096626955532/1435-1279 SS_TT   ...............................................................................................................................<<<<<<.<<<<<<....>>>>>>>>>>>>..............
JCVI_SCAF_1096627114189/1985-1829              UUAAAAGUUCGCGAAAAAUAGAUUAA..UAAUUAUUUU..GCAUAGACCUCAUUAGAGGG.GUAAAUUAG.UAGAACACUAUU.UAAAUGA.UAUCGCAAGAUUGAAAACA.AAUAG.AAUAGAAAAUCCCGA.AGGGUCGCAAGAUCAAUCGGGAU..UUUUGCUUUUC
#=GR JCVI_SCAF_1096627114189/1985-1829 CODON   .......................STP................................................................................................................................................
#=GR JCVI_SCAF_1096627114189/1985-1829 SS_TT   ...............................................................................................................................<<<<<<.<<<<<<....>>>>>>>>>>>>..............
JCVI_SCAF_1096627390438/21426-21582            UUAAAAGUUCGCGAAAAAUACAUUAA..UAAUUAUUUU..GCAUAGAACCUAUUAGAGGG.GUAAAUUAG.UAGAACACUAUU.UAAAUGA.UAUCGCAAGAUUGAAAACA.AAUAG.AAUAGAAAAUCCCGA.AGGGUCGCAAGAUCAAUCGGGAU..UUUUGCUUUUC
#=GR JCVI_SCAF_1096627390438/21426-21582 CODON ............................STP...............................................................................................AUG.........................................
#=GR JCVI_SCAF_1096627390438/21426-21582 SS_TT ...............................................................................................................................<<<<<<.<<<<<<....>>>>>>>>>>>>..............
JCVI_SCAF_1096627383440/1288-1444              UUAAAAGUUCGCGAAAAAUACAUUAA..UAAUUAUUUU..GCAUAGAACUAAUUAGAGGG.GUAAAUUAG.UAGAACACUAUU.UAAAUGA.UAUCGCAAGAUUGAAAACA.AAUAG.AAUAGAAAAUCCCGA.AGGGUCGCAAGAUCAAUCGGGAU..UUUUGCUUUUC
#=GR JCVI_SCAF_1096627383440/1288-1444 CODON   ............................STP...............................................................................................AUG.........................................
#=GR JCVI_SCAF_1096627383440/1288-1444 SS_TT   ...............................................................................................................................<<<<<<.<<<<<<....>>>>>>>>>>>>..............
JCVI_SCAF_1096626917624/1452-1296              UUAAAAGUUCGCGAAAAAUACAUUAA..UAAUUAUUUU..GCAUAGAACUCAUUAGAAGG.GUAAAUUAG.UAGAACACUAUU.UAAAUGA.UAUCGCAAGAUUGAAAACA.AAUAG.AAUAGAAAAUCCCGA.AGGGUCGCAAGAUCAAUCGGGAU..UUUUGCUUUUC
#=GR JCVI_SCAF_1096626917624/1452-1296 CODON   .......................STP....................................................................................................AUG.........................................
#=GR JCVI_SCAF_1096626917624/1452-1296 SS_TT   ...............................................................................................................................<<<<<<.<<<<<<....>>>>>>>>>>>>..............
JCVI_SCAF_1101668191992/1430-1274              UUAAAAGUUCGCGAAAAAUACAUUAA..UAAUUAUUUU..GCAUAGAACCCAUUAGAAGG.GUAAAUUAG.UAGAACACUAUU.UAAAUGA.UAUCGCAAGAUUGAAAACA.AAUAG.UAUAGAAAAUCCCGA.AGGGUCGCAAGAUCAAUCGGGAU..UUUUGCUUUUC
#=GR JCVI_SCAF_1101668191992/1430-1274 CODON   ..............................................................................................................................AUG.........................................
#=GR JCVI_SCAF_1101668191992/1430-1274 SS_TT   ...............................................................................................................................<<<<<<.<<<<<<....>>>>>>>>>>>>..............
JCVI_SCAF_1096627117257/653-496                UAAAAAGUUCGCGAAAAA.AAUACUG..AAAAUUUCUU..GAUUAGAAACAAUUUUAAGG.GUAAAUUAA.UUAAACACUAUUGAAAAAGA.AGUCGCAAGACCGAAAAUGAAAUAG.AAUAGAAAAUCCCGA.AGGGUCGCAAGAUCAAUCGGGAU..UUUUGCUUUUU
#=GR JCVI_SCAF_1096627117257/653-496 CODON     ..........................................................................................................................................................................
#=GR JCVI_SCAF_1096627117257/653-496 SS_TT     ...............................................................................................................................<<<<<<.<<<<<<....>>>>>>>>>>>>..............
JCVI_SCAF_1101667285953/70-228                 UUAAAAGUUCGCGAAAAAAACUAUUU..AAAAUUUCUU..GCUUAGAAACAAUAUUACGA.GUAAAUUAG.UUAAACACUAUUGAAAAUGA.AGUCGCAAGACCGAAAAUGAAAUAG.AAUAGAAAAUCCCGG.AGGGUCGCAAGAUCAAUCGGGAU..UUUUGUUUUUA
#=GR JCVI_SCAF_1101667285953/70-228 CODON      ..............................................................................................................................AUG.........................................
#=GR JCVI_SCAF_1101667285953/70-228 SS_TT      ...............................................................................................................................<<<<<<.<<<<<<....>>>>>>>>>>>>..............
JCVI_SCAF_1096627128747/2210-2368              UUAAAAGUUCGCGAAAAAAACUACUU..AAAAUUUCUU..GCUUAGAAGCAAUAUUAUGA.GUAAAUUAG.UUAAACACUAUUGAAAAAGA.AGUCGCAAGACCGAAAAUGAAAUAG.AAUAGAAAAUCCCGA.AGGGUCGCAAGAUCAAUCGGGAU..UUUUGCUUUUA
#=GR JCVI_SCAF_1096627128747/2210-2368 CODON   ..............................................................................................................................AUG.........................................
#=GR JCVI_SCAF_1096627128747/2210-2368 SS_TT   ...............................................................................................................................<<<<<<.<<<<<<....>>>>>>>>>>>>..............
JCVI_SCAF_1096627125335/756-600                UAAUAAGUUCGCGAAAAAAACUACUU..AAAAAUUCUU..GAUUAAAAGCAAUCUUAAGG.GUAAAUUAG.UUAAACACUAUUGAAAAAGA.AGUCGCAAGACCCAAAAUGAAAUAG.AAUAGAAAAUCCCGA.AGGGUCGCAAGAUCAAUCGGGAU..UUUUGCUUU..
#=GR JCVI_SCAF_1096627125335/756-600 CODON     ..........................................................................................................................................................................
#=GR JCVI_SCAF_1096627125335/756-600 SS_TT     ...............................................................................................................................<<<<<<.<<<<<<....>>>>>>>>>>>>..............
JCVI_SCAF_1096626467676/622-464                UUAAAAGUUCGCGAAAAAAAGAAUCU..AAUUUUUCUU..GCUUAAUAUCUACUUGAGGG.GUAAAUUAU.AUAAACACUAUAGAAAAAGA.AGUCGCAAGACCGAAAAUGAAAUAG.UAUAGAAAAUCCCGA.AGGGUCGCAAGAUCAAUCGGGAU..UUUUGCUUUUC
#=GR JCVI_SCAF_1096626467676/622-464 CODON     ..........................................................................................................................................................................
#=GR JCVI_SCAF_1096626467676/622-464 SS_TT     ...............................................................................................................................<<<<<<.<<<<<<....>>>>>>>>>>>>..............
JCVI_SCAF_1101668746994/272-430                UUAAAAGUUCGCGAAAAAAAGAAUCU..AAUUUUUCUU..GCUUAAUAUCUACUUGAGGG.GUAGAUUAU.AUAAACACUAUAGAAAAAGA.AGUCGCAAGACCGAAAAUGAAAUAG.UAUAGAAAAUCCCGA.AGGGUCGCAAGAUCAAUCGGGAU..UUUUGCUUUUC
#=GR JCVI_SCAF_1101668746994/272-430 CODON     ..........................................................................................................................................................................
#=GR JCVI_SCAF_1101668746994/272-430 SS_TT     ...............................................................................................................................<<<<<<.<<<<<<....>>>>>>>>>>>>..............
JCVI_SCAF_1096627114189/517-359                UAAAAAGUUCGCGAAAAAAACAAUCU..ACUUUUUCUU..GCUUAUUUGUUAAUUUAGAG.UUAAAUUGU.AUACACACUAUUGAAAAUGA.AGUCGCAAGACCGAAAAUGAAAUAG.AAUAGAAAAUCCCGA.AGGGUCGCAAGAUCAAUCGGGAU..UUUUGCUUUUU
#=GR JCVI_SCAF_1096627114189/517-359 CODON     ..........................................................................................................................................................................
#=GR JCVI_SCAF_1096627114189/517-359 SS_TT     ...............................................................................................................................<<<<<<.<<<<<<....>>>>>>>>>>>>..............
JCVI_SCAF_1096627187175/581-425                CCAAAAGUUCGCGAAAAAUACAUUAG..UAAUUAUCUU..GCCAUAAAGCAGAUUUACAU.GUAAAUUUA.AUAAACACUAUCAAAAAAGA.AGUCGCAAGACCGAAAAAGAGAUAG.AACAGAAAAUCCCGA.AGGGUCGCAAGAUCAAUCGGGAU..UUUUGCUUU..
#=GR JCVI_SCAF_1096627187175/581-425 CODON     ..........................................................................................................................................................................
#=GR JCVI_SCAF_1096627187175/581-425 SS_TT     ...............................................................................................................................<<<<<<.<<<<<<....>>>>>>>>>>>>..............
JCVI_SCAF_1096626597251/262-104                CCAAAAGUUCGCGAAAAAUACAUUAG..UAAUUAUCUU..GCCAUAAAGCAGAUUUACAU.GUAAAUUUA.UUAAACACUAUCAAAAAAGA.AGUCGCAAGACCGAAAAAGAGAUAG.AACAGAAAAUCCCGA.AGGGUCGCAAGAUCAAUCGGGAU..UUUUGCUUUGU
#=GR JCVI_SCAF_1096626597251/262-104 CODON     ..........................................................................................................................................................................
#=GR JCVI_SCAF_1096626597251/262-104 SS_TT     ...............................................................................................................................<<<<<<.<<<<<<....>>>>>>>>>>>>..............
JCVI_SCAF_1096627378495/2325-2167              CCAAAAGUUCGCGAAAAAUACAUUAG..UAAUUUUCUU..GCCAUAAAACAGAUUUACAU.GUAAAUUUA.UAAAACACUAUCAAAAAAGA.AGUCGCAAGACCGAAAAUGAGAUAG.AACAGAAAAUCCCGA.AGGGUCGCAAGAUCAAUCGGGAU..UUUUGCUUUGU
#=GR JCVI_SCAF_1096627378495/2325-2167 CODON   .................................................................................................................................................................AUG......
#=GR JCVI_SCAF_1096627378495/2325-2167 SS_TT   ...............................................................................................................................<<<<<<.<<<<<<....>>>>>>>>>>>>..............
JCVI_SCAF_1101667485944/745-587                CUAAAAGUUCGCGAAAAAAACAAUCU..AAAAAUUUUU..GCCAAAAUAUAGAUUUGUAU.GUAAAUUUA.AUACACACUAUCAAAAAAGA.AGUCGCAAGACCGAAAAAGAGAUAG.UACAGAAAAUCCCGA.AGGGUCGCAAGAUCAAUCGGGAU..UUUUGCUUUAU
#=GR JCVI_SCAF_1101667485944/745-587 CODON     .................................................................................................................................................................AUG......
#=GR JCVI_SCAF_1101667485944/745-587 SS_TT     ...............................................................................................................................<<<<<<.<<<<<<....>>>>>>>>>>>>..............
JCVI_SCAF_1096628203042/1377-1219              CUAAAAGUUCGCGAAAAAAACAAUCU..AAAAAUUUUU..GCCAAAAUAUAGAUUUGUAU.GUAAAUUUA.AUAUACACUAUCAAAAAAGA.AGUCGCAAGACCGAAAAAGAGAUAG.AACAGAAAAUCCCGA.AGGGUCGCAAGAUCAAUCGGGAU..UUUUGCUUUAU
#=GR JCVI_SCAF_1096628203042/1377-1219 CODON   .................................................................................................................................................................AUG......
#=GR JCVI_SCAF_1096628203042/1377-1219 SS_TT   ...............................................................................................................................<<<<<<.<<<<<<....>>>>>>>>>>>>..............
JCVI_SCAF_1101667104153/584-742                UAAAAAGUUCGCGAAAAAAAAGACCU..UAAAUUUUUU..GCUAAAACAUAGAUAAGCAU.GUAAAUUUA.AUACACACUAUCAAAAAAGA.AGUCGCAAGACCGAAAAUGAGAUAG.AAUAGAAAAUCCCGA.AGGGUCGCAAGAUCAAUCGGGAU..UUUUGCUUUAU
#=GR JCVI_SCAF_1101667104153/584-742 CODON     ..........................................................................................................................................................................
#=GR JCVI_SCAF_1101667104153/584-742 SS_TT     ...............................................................................................................................<<<<<<.<<<<<<....>>>>>>>>>>>>..............
JCVI_SCAF_1096626968305/594-752                UAAAAAGUUCGCGAAAAAAAAGACCU..UAAAUUUUUU..GCUAAAACAUAGAUAAGCAU.GUAAAUUUA.UAAGACACUAUCAAAAAAGA.AGUCGCAAGACCGAAAAUGAGAUAG.AAUAGAAAAUCCCGA.AGGGUCGCAAGAUCAAUCGGGAU..UUUUGCUUUAU
#=GR JCVI_SCAF_1096626968305/594-752 CODON     ..........................................................................................................................................................................
#=GR JCVI_SCAF_1096626968305/594-752 SS_TT     ...............................................................................................................................<<<<<<.<<<<<<....>>>>>>>>>>>>..............
JCVI_SCAF_1096626438244/323-481                UAAAAAGUUCGCGAAAAAAAAGAUCU..UAAAUAUUUU..GCCAAAACAUAGAUAUGCAU.GUAAAUUUA.AUACACACUAUCAAAAAAGA.AGUCGCAAGACCGAAAAUGAGAUAG.AAUAGAAAAUCCCGA.AGGGUCGCAAGAUCAAUCGGGAU..UUUUGCUUUAC
#=GR JCVI_SCAF_1096626438244/323-481 CODON     ..........................................................................................................................................................................
#=GR JCVI_SCAF_1096626438244/323-481 SS_TT     ...............................................................................................................................<<<<<<.<<<<<<....>>>>>>>>>>>>..............
JCVI_SCAF_1096626974722/1419-1577              UAAAAAGUUCGCGAAAAAAAAGAUCU..UAAAUUUUUU..GCCAAAACCUAGAUAUGCAU.GUAAAUUUA.AUACACACUAUCAAAAAAGA.AGUCGCAAGACCGAAAAUGAGAUAG.AAUAGAAAAUCCCGA.AGGGUCGCAAGAUCAAUCGGGAU..UUUUGCUUUAU
#=GR JCVI_SCAF_1096626974722/1419-1577 CODON   ..........................................................................................................................................................................
#=GR JCVI_SCAF_1096626974722/1419-1577 SS_TT   ...............................................................................................................................<<<<<<.<<<<<<....>>>>>>>>>>>>..............
JCVI_SCAF_1096626438521/558-400                UAAAAAGUUCGCGAAAAAAAAGAUCU..UAAAUUUUUU..GCCUAAACAUAGAAAUGUAU.GUAGAUUUA.AUACACACUAUCAAAAAAGA.AGUCGCAAGACCGAAAAUGAGAUAG.AAUAGAAAAUCCCGA.AGGGUCGCAAGAUCAAUCGGGAU..UUUUGCUUUUU
#=GR JCVI_SCAF_1096626438521/558-400 CODON     ..........................................................................................................................................................................
#=GR JCVI_SCAF_1096626438521/558-400 SS_TT     ...............................................................................................................................<<<<<<.<<<<<<....>>>>>>>>>>>>..............
JCVI_SCAF_1101667145458/534-376                UAAAAAGUUCGCGAAAAAAAAGAUCU..UAAAUUUUUU..GCCAAAACAUAGAAAAGUAU.GUAAAUUUA.AUACACACUAUCAAAAAAGA.AGUCGCAAGACCGAAAAUGAGAUAG.AAUAGAAAAUCCCGA.AGGGUCGCAAGAUCAAUCGGGAU..UUUUGAUUUCU
#=GR JCVI_SCAF_1101667145458/534-376 CODON     ..........................................................................................................................................................................
#=GR JCVI_SCAF_1101667145458/534-376 SS_TT     ...............................................................................................................................<<<<<<.<<<<<<....>>>>>>>>>>>>..............
JCVI_SCAF_1096627380505/5069-5227              UAAAAAGUUCGCGAAAAAAAAGAUCU..UAAAUUUCUU..GCCAAAACAUAGAUUAGUAU.GUAAAUUAA.AUACACACUAUCAAAAAAGA.AGUCGCAAGACCGAAAAUGAGAUAG.AAUAGAAAAUCCCGA.AGGGUCGCAAGAUCAAUCGGGAU..UUUUGCUUUCU
#=GR JCVI_SCAF_1096627380505/5069-5227 CODON   ..........................................................................................................................................................................
#=GR JCVI_SCAF_1096627380505/5069-5227 SS_TT   ...............................................................................................................................<<<<<<.<<<<<<....>>>>>>>>>>>>..............
JCVI_SCAF_1096627004813/1214-1056              UAAAAAGUUCGCGAAAAAAAAGAUCU..UAAAUUUUUU..GCCAAAACAUAGAUUAGUAU.GUAAAUUUA.AAACACACUAUCAAAAAAGA.AGUCGCAAGACCGAAAAUGAGAUAG.AAUAGAAAAUCCCGA.AGGGUCGCAAGAUCAAUCGGGAU..UUUUGCUUUCU
#=GR JCVI_SCAF_1096627004813/1214-1056 CODON   ..........................................................................................................................................................................
#=GR JCVI_SCAF_1096627004813/1214-1056 SS_TT   ...............................................................................................................................<<<<<<.<<<<<<....>>>>>>>>>>>>..............
JCVI_SCAF_1096626726379/514-356                UAAAAAGUUCGCGAAAAAAAAGAUCU..UAAAUUUUUU..GCCAAAACAAAAAAAAGUAU.GUAGAUUUA.AUUCACACUAUCAAAAAAGA.AGUCGCAAGACCGAAAAUGAGAUAG.AAUAGAAAAUCCCGA.AGGGUCGCAAGAUCAAUCGGGAU..UUUUGAUUUCU
#=GR JCVI_SCAF_1096626726379/514-356 CODON     ..........................................................................................................................................................................
#=GR JCVI_SCAF_1096626726379/514-356 SS_TT     ...............................................................................................................................<<<<<<.<<<<<<....>>>>>>>>>>>>..............
JCVI_SCAF_1096627049841/985-827                UAAAAAGUUCGCGAAAAAAACAGCUU..GAAAUUUCUU..GCGAAAUUAUCGUAAUACAU.GUAAAUUAA.UAAAACACUAUCAAAAAAGA.AGUCGCAAGACCGAAAAUGAGAUAG.AAUAGAAAAUCCCGA.AGGGUCGCAAGAUCAAUCGGGAU..UUUUGCUUUAU
#=GR JCVI_SCAF_1096627049841/985-827 CODON     ..........................................................................................................................................................................
#=GR JCVI_SCAF_1096627049841/985-827 SS_TT     ...............................................................................................................................<<<<<<.<<<<<<....>>>>>>>>>>>>..............
JCVI_SCAF_1096626938145/1562-1404              UUAAAAGUUCGCGAAAAAAACAGCUC..AAAAUUUCUU..GCGAAAGUACUGUAUUACCU.GUAGAUUUA.AUACACACUAUCAAAAAAGA.AGUCGCAAGACCGAAAAUGAGAUAG.AAUAGAAAAUCCCGA.AGGGUCGCAAGAUCAAUCGGGAU..UUUUGCUUUAU
#=GR JCVI_SCAF_1096626938145/1562-1404 CODON   .......................................................................................................................AUG................................................
#=GR JCVI_SCAF_1096626938145/1562-1404 SS_TT   ...............................................................................................................................<<<<<<.<<<<<<....>>>>>>>>>>>>..............
JCVI_SCAF_1096626984476/692-534                UAAAAAGUUCGCGAAAAAAACAGCAC..AGAAUUUCUU..GCGAAAGUAUUGGAUUACCU.GUAAAUUUA.AUACACACUAUCAAAAAAGA.AGUCGCAAGACCGAAAAUGAGAUAG.AAUAGAAAAUCCCGA.AGGGUCGCAAGAUCAAUCGGGAU..UUUUGCUUUAU
#=GR JCVI_SCAF_1096626984476/692-534 CODON     .......................................................................................................................AUG................................................
#=GR JCVI_SCAF_1096626984476/692-534 SS_TT     ...............................................................................................................................<<<<<<.<<<<<<....>>>>>>>>>>>>..............
JCVI_SCAF_1096628386287/197-355                UAAAAAGUUCGCGAAAAAAACAGCAC..AGAAUUUCUU..GCGAAAGUAUUGGAUUACCU.GUACAUUUA.AUACACACUAUCAAAAAAGA.AGUCGCAAGACCGAAAAUGAGAUAG.AAUAGAAAAUCCCGA.AGGGUCGCAAGAUCAAUCGGGAU..UUUUGCUUUAU
#=GR JCVI_SCAF_1096628386287/197-355 CODON     .......................................................................................................................AUG................................................
#=GR JCVI_SCAF_1096628386287/197-355 SS_TT     ...............................................................................................................................<<<<<<.<<<<<<....>>>>>>>>>>>>..............
JCVI_SCAF_1096626956850/963-1121               UAAAAAGUUCGCGAAAAAAACAGCAC..AAAAUUUCUU..GCGAAAGUAUUGGAUAACCU.GUACAUUUA.AUACACACUAUCAAAAAAGA.AGUCGCAAGACCGAAAAUGAGAUAG.AAUAGAAAAUCCCGA.AGGGUCGCAAGAUCAAUCGGGAU..UUUUGCUUUAU
#=GR JCVI_SCAF_1096626956850/963-1121 CODON    .......................................................................................................................AUG................................................
#=GR JCVI_SCAF_1096626956850/963-1121 SS_TT    ...............................................................................................................................<<<<<<.<<<<<<....>>>>>>>>>>>>..............
JCVI_SCAF_1096627731141/195-37                 UUAAAAGUUCGCGAAAAAAACAGCAC..AAAAUUUCUU..GCGAAAGUAUUGGAUAACCU.GUAAAUUUA.AUACACACUAUCAAAAAAGA.AGUCGCAAGACCGAAAAUGAGAUAG.AAUAGAAAAUCCCGA.AGGGUCGCAAGAUCAAUCGGGAU..UUUUGCUUUCU
#=GR JCVI_SCAF_1096627731141/195-37 CODON      ..........................................................................................................................................................................
#=GR JCVI_SCAF_1096627731141/195-37 SS_TT      ...............................................................................................................................<<<<<<.<<<<<<....>>>>>>>>>>>>..............
JCVI_SCAF_1101668737719/1252-1094              UAAAAAGUUCGCGAAAAAAACAGCAC..AAAAUUUCUU..GCGAAAGUAUUGGAUUACAU.GUACAUUUA.AUACAUACUAUCAAAAAAGA.AGUCGCAAGACCGAAAAUGAGAUAG.AAUAGAAAAUCCCGA.AGGGUCGCAAGAUCAAUCGGGAU..UUUUGCUUUUU
#=GR JCVI_SCAF_1101668737719/1252-1094 CODON   ..........................................................................................................................................................................
#=GR JCVI_SCAF_1101668737719/1252-1094 SS_TT   ...............................................................................................................................<<<<<<.<<<<<<....>>>>>>>>>>>>..............
JCVI_SCAF_1096627051058/430-272                UAAAAAGUUCGCGAAAAAAACAAUUA..AAAAUUUCUU..GCCAAAGUAUUGGAUAACAU.GUAAAUUUA.UAAGACACUAUCAAAAAAGA.AGUCGCAAGACCGAAAAUGAGAUAG.AACAGAAAAUCCCGA.AGGGUCGCAAGAUCAAUCGGGAU..UUUUGCUUUAU
#=GR JCVI_SCAF_1096627051058/430-272 CODON     .................................................................................................................................................................AUG......
#=GR JCVI_SCAF_1096627051058/430-272 SS_TT     ...............................................................................................................................<<<<<<.<<<<<<....>>>>>>>>>>>>..............
JCVI_SCAF_1096627296996/1007-1160              AUAAAAGUUCGCGAAAAA...ACUAA..ACAAAAAAUC..UUGCCAAAGUAUCAAAAGUA.CACUAACUU.UAUAUUACUAUCUGAAAUGA.AGUCGCAAGACCAAAUAGAAGAUA...ACAGAAAAUCCCGA.AAGGUCGCAAGAUCAGUCGGGAU..UUUUGCUUUUU
#=GR JCVI_SCAF_1096627296996/1007-1160 CODON   ..................................................................................................................................................PTS.....................
#=GR JCVI_SCAF_1096627296996/1007-1160 SS_TT   ...............................................................................................................................<<<<<<.<<<<<<....>>>>>>>>>>>>..............
JCVI_SCAF_1096627073520/178-24                 AAAAAAGUUCGCGAAAAA...ACAAA..UAAAAAUAUC..UUGCUUUAAUUAUCAAUCUA.UUGUAUUUU.UAUAUAACUAUAAGAAAUGA.AGUCGCAAGACCGAAUUGAAUAUAG.UAC.GAAAAUCCCGG.AAGGUCGAAAGAUCAAUCGGGAU..UUUCACUUUAU
#=GR JCVI_SCAF_1096627073520/178-24 CODON      ..........................................................................................................................................................................
#=GR JCVI_SCAF_1096627073520/178-24 SS_TT      ...............................................................................................................................<<<<<<.<<<<<<....>>>>>>>>>>>>..............
JCVI_SCAF_1096627098763/100-254                AUAAAAGUUCGCGAAAAA...ACAAA..UAAAAAUAUC..UUGCUUUAAUUAUCAAUCUA.CUGUAUUUU.UAUAUAACUAUAAGAAAUGA.AGUCGCAAGACCGAAUUGAAUAUAG.UAC.GAAAAUCCCGG.AAGGUCGAAAGAUCAAUCGGGAU..UUUCACUUUAU
#=GR JCVI_SCAF_1096627098763/100-254 CODON     ..........................................................................................................................................................................
#=GR JCVI_SCAF_1096627098763/100-254 SS_TT     ...............................................................................................................................<<<<<<.<<<<<<....>>>>>>>>>>>>..............
JCVI_SCAF_1096626279136/824-670                AUAAAAGUUCGCGAAAAA...ACAAA..UAAAAAUAUC..UUGCUUUAAUUGUCAAUCCA.CUGUAUUUU.UAUAUAACUAUAAGAAAUGA.AGUCGCAAGACCGAAUUGAAUAUAG.UAC.GAAAAUCCCGG.AAGGUCGCAAGAUCAAUCGGGAU..UUUCACUUUAU
#=GR JCVI_SCAF_1096626279136/824-670 CODON     ..........................................................................................................................................................................
#=GR JCVI_SCAF_1096626279136/824-670 SS_TT     ...............................................................................................................................<<<<<<.<<<<<<....>>>>>>>>>>>>..............
JCVI_SCAF_1096627459803/624-468                GCAUAAAAGUUCGCGAAAAAAACUAA..UUAAAAAUUC..UUGCCAAAAUCUCCAAAGUC.AACUAUUUU.UAUAUAACUAUCUUAAAUAA.AGUCGCAAGACCAAAUUAAAGAUA...AUAGAAAAUCCCGA.AGGGUCGCAAGAUCAAUCGGGAU..UUUUGCUUUUU
#=GR JCVI_SCAF_1096627459803/624-468 CODON     ........................GU..A..................................................................................................................PTS........................
#=GR JCVI_SCAF_1096627459803/624-468 SS_TT     ...............................................................................................................................<<<<<<.<<<<<<....>>>>>>>>>>>>..............
JCVI_SCAF_1101668710949/1644-1487              GCAUAAAAGUUCGCGAAAAAAACAAA..UUUAAAUUUC..UUGCCAAAUCCACAUUAACA.GAGUACUUU.UAUAUAACUAUUAGAAAUGA.AGUCGCAAGACCGAAUUGAAAAUAG.UAA.GAAAAUCCCGG.AAGGUCGCAAGAUCAAUCGGGAU..UUUCACUUUUA
#=GR JCVI_SCAF_1101668710949/1644-1487 CODON   ..........................................................................................................................................................................
#=GR JCVI_SCAF_1101668710949/1644-1487 SS_TT   ...............................................................................................................................<<<<<<.<<<<<<....>>>>>>>>>>>>..............
JCVI_SCAF_1096627117138/1897-1740              GCAUAAAAGUUCGCGAAAAAAAUAAA..UUUAAAUUUC..UUGCCAAAUCCACAUUAACA.GAGUACUUU.UAUAUAACUAUUAGAAAUGA.AGUCGCAAGACCGAAUUGAAAAUAG.UAA.GAAAAUCCCGG.AAGGUCGCAAGAUCAAUCGGGAU..UUUCACUUUUA
#=GR JCVI_SCAF_1096627117138/1897-1740 CODON   ..........................................................................................................................................................................
#=GR JCVI_SCAF_1096627117138/1897-1740 SS_TT   ...............................................................................................................................<<<<<<.<<<<<<....>>>>>>>>>>>>..............
JCVI_SCAF_1096627119051/1255-1410              AUAAAAGUUCGCGAAAAAAACAAAUA..AAAAUAUCUU..GCUUUAAUUGUCAAUCUACA...GUAUUUU.UAUAUAACUAUAAGAAAUGA.AGUCGCAAGACCGAAUUGAAUAUAG.UAC.GAAAAUCCCGG.AAGGUCGCAAGAUCAAUCGGGAU..UUUCACUUUAU
#=GR JCVI_SCAF_1096627119051/1255-1410 CODON   ..........................................................................................................................................................................
#=GR JCVI_SCAF_1096627119051/1255-1410 SS_TT   ...............................................................................................................................<<<<<<.<<<<<<....>>>>>>>>>>>>..............
JCVI_SCAF_1096627475504/969-1124               AUAAAAGUUCGCGAAAAAAACUGAUU..AAAAUUUCUU..GCCAAAUAAGCCAAACUAAA...GUAUUUU.UAUAUAACUAUAAGAAAUGA.AGUCGCAAGACCUAAUUGAAUAUAG.UUC.GAAAAUCCCGG.AGGGUCGCAAGAUCAACUGGGAU..UUUCACUUUUC
#=GR JCVI_SCAF_1096627475504/969-1124 CODON    ..........................................................................................................................................................................
#=GR JCVI_SCAF_1096627475504/969-1124 SS_TT    ...............................................................................................................................<<<<<<.<<<<<<....>>>>>>>>>>>>..............
JCVI_SCAF_1096628002503/652-495                GUAUAAAAGUUCGCGAAAAAAACUAA..CCAAAAAAUA..UUGCCAAAGUAUCAAAAGUA.CACUAUUUU.UAGAUAACUAUUUGAAAUAA.AGUCGCAAGACCGAAUUAAAAAUAG.UAC.GAAAAUCCCGA.AGGGUCGCAAGAUCAAUCGGGAU..UUUCACUUUAU
#=GR JCVI_SCAF_1096628002503/652-495 CODON     ..........................................................................................................................................................................
#=GR JCVI_SCAF_1096628002503/652-495 SS_TT     ...............................................................................................................................<<<<<<.<<<<<<....>>>>>>>>>>>>..............
JCVI_SCAF_1101667235180/692-535                GUAUAAAAGUUCGCGAAAAAAACCGA..UCAAAAUUUC..UUGCCAAAUAAGCCAAACUA.GAGUAUUUU.UAUAUAACUAUCAGAAAUGA.AGUCGCAAGACCUAAUAAAAGAUAG.UUC.GAAAAUCCCGG.AGGGUCGCAAGAUCAACUGGGAU..UUUCACUUUUC
#=GR JCVI_SCAF_1101667235180/692-535 CODON     ..............................................GUA......................................AUG................................................................................
#=GR JCVI_SCAF_1101667235180/692-535 SS_TT     ...............................................................................................................................<<<<<<.<<<<<<....>>>>>>>>>>>>..............
JCVI_SCAF_1101668334939/1463-1306              GUAUAAAAGUUCGCGAAAAAAACUGA..UCUAAAUUUC..UUGCCAAAUAAGCCAAACUC.GAGUAUUUU.UAUAUAACUAUCAGAAAUGA.AGUCGCAAGACCUAAUAGAAGAUAG.UUC.GAAAAUCCCGG.AGGGUCGCAAGAUCAACUGGGAU..UUUCACUUUUC
#=GR JCVI_SCAF_1101668334939/1463-1306 CODON   ........................GU..A..........................................................AUG................................................................................
#=GR JCVI_SCAF_1101668334939/1463-1306 SS_TT   ...............................................................................................................................<<<<<<.<<<<<<....>>>>>>>>>>>>..............
JCVI_SCAF_1096627866583/66-223                 GUAUAAAAGUUCGCGAAAAAAACUGA..UCAAAAUUUC..UUGCCAAAUAAGUCAAACUA.GAGUAUUUU.UAUAUAACUAUCAGAAAUGA.AGUCGCAAGACCUAAUAGAAGAUAG.UUC.GAAAAUCCCGG.AGGGUCGCAAGAUCAACUGGGAU..UUUCACUUUUC
#=GR JCVI_SCAF_1096627866583/66-223 CODON      .......................................................................................AUG................................................................................
#=GR JCVI_SCAF_1096627866583/66-223 SS_TT      ...............................................................................................................................<<<<<<.<<<<<<....>>>>>>>>>>>>..............
JCVI_SCAF_1096627175966/1005-848               GUAUAAAAGUUCGCGAAAAAAACUAA..CUAAAAUAUC..UUGCCAAAGAGCGCUCAGUA.CACUAUUUU.UAUAUAACUAUCAGAAAUGA.AGUCGCAAGACCUAAUAGAAGAUAG.UUC.GAAAAUCCCGG.AGGGUCGCAAGAUCAAUCGGGAU..UUUCACUUUAU
#=GR JCVI_SCAF_1096627175966/1005-848 CODON    .......................................................................................AUG................................................................................
#=GR JCVI_SCAF_1096627175966/1005-848 SS_TT    ...............................................................................................................................<<<<<<.<<<<<<....>>>>>>>>>>>>..............
JCVI_SCAF_1101668288696/881-1038               GUAUAAAAGUUCGCGAAAAAAAUAAA..CUUUAAUUUC..UUGCCAAACAAGCAAAUUUA.CACUAUUUU.UAUAUAACUAUCAGAAAUGA.AGUCGCAAGACCUAAUAAACGAUAG.UUC.GAAAAUCCCGA.AGGGUCGCAAGAUCAAUCGGGAU..UUUCACUUUAU
#=GR JCVI_SCAF_1101668288696/881-1038 CODON    ..........................................................................................................................................................................
#=GR JCVI_SCAF_1101668288696/881-1038 SS_TT    ...............................................................................................................................<<<<<<.<<<<<<....>>>>>>>>>>>>..............
JCVI_SCAF_1101668269783/969-1126               GUAUAAAAGUUCGCGAAAAAAACUAU..CAAAAAUUUC..UUGCUUAAUGAUAAAAUCUA.CACUAUUUU.AAUAUAACUAUCAGAAAUGA.AGUCGCAAGACCUAAUAGAAGAUAG.UUC.GAAAAUCCCGG.AGGGUCGCAAGAUCAAUCGGGAU..UUUCACUUUGU
#=GR JCVI_SCAF_1101668269783/969-1126 CODON    ..........................................................................................................................................................................
#=GR JCVI_SCAF_1101668269783/969-1126 SS_TT    ...............................................................................................................................<<<<<<.<<<<<<....>>>>>>>>>>>>..............
JCVI_SCAF_1096627321686/747-904                GUAUAAAAGUUCGCGAAAAAAACUAU..CACAAAUUUC..UUGCCAAAAGAUAAAAUAAA.CACUAUUUU.UAAAUAACUAUCAGAAAUGA.AGUCGCAAGACCUAAUAGAAGAUAG.UUC.GAAAAUCCCGG.AGGGUCGCAAGAUCAAUCGGGAU..UUUCACUUUAU
#=GR JCVI_SCAF_1096627321686/747-904 CODON     ..........................................................................................................................................................................
#=GR JCVI_SCAF_1096627321686/747-904 SS_TT     ...............................................................................................................................<<<<<<.<<<<<<....>>>>>>>>>>>>..............
JCVI_SCAF_1101667257400/799-642                GUAUAAAAGUUCGCGAAAAAAACUAU..CAAAAAUUUC..UUGCCAAAAUAGCAAAUUUA.CACUAUUUU.UAUAUAACUAUCAGAAAUGA.AGUCGCAAGACCUAAUAAAAGAUAG.UUC.GAAAAUCCCGG.AGGGUCGCAAGAUCAAUCGGGAU..UUUCACUUUAU
#=GR JCVI_SCAF_1101667257400/799-642 CODON     ..........................................................................................................................................................................
#=GR JCVI_SCAF_1101667257400/799-642 SS_TT     ...............................................................................................................................<<<<<<.<<<<<<....>>>>>>>>>>>>..............
JCVI_SCAF_1096627163927/382-225                GUAUAAAAGUUCGCGAAAAAAACUAU..CAAAAAUUUC..UUGCCAAAAAAUAAAAUCUA.CACUAUUUU.UAUAUAACUAUCAGAAAUGA.AGUCGCAAGACCUAAUAAAAGAUAG.UUC.GAAAAUCCCGG.AGGGUCGCAAGAUCAAUCGGGAU..UUUCACUUUAU
#=GR JCVI_SCAF_1096627163927/382-225 CODON     ..........................................................................................................................................................................
#=GR JCVI_SCAF_1096627163927/382-225 SS_TT     ...............................................................................................................................<<<<<<.<<<<<<....>>>>>>>>>>>>..............
JCVI_SCAF_1101667252126/393-550                GUAUAAAAGUUCGCGAAAAAAACUAU..CAAAAAUUUC..UUGCCAAAAAAUAAAAUCUA.CACUAUUUU.UAUAUAACUAUCAGAAAUAA.AGUCGCAAGACCUAAUAGAAGAUAG.UUC.GAAAAUCCCGG.AGGGUCGCAAGAUCAAUCGGGAU..UUUCACUUUAU
#=GR JCVI_SCAF_1101667252126/393-550 CODON     ..........................................................................................................................................................................
#=GR JCVI_SCAF_1101667252126/393-550 SS_TT     ...............................................................................................................................<<<<<<.<<<<<<....>>>>>>>>>>>>..............
JCVI_SCAF_1096627590455/1432-1589              GUAUAAAAGUUCGCGAAAAAAACUAU..CAAAAAUUUC..UUGCCAAAAGAUAAAAUCUA.CACUAUUUU.UAUAUAACUAUCAGAAAUGA.AGUCGCAAGACCUAAUAGAAGAUAG.UUC.GAAAAUCCCGG.AGGGUCGCAAGAUCAAUCGGGAU..UUUCACUUUAU
#=GR JCVI_SCAF_1096627590455/1432-1589 CODON   ..........................................................................................................................................................................
#=GR JCVI_SCAF_1096627590455/1432-1589 SS_TT   ...............................................................................................................................<<<<<<.<<<<<<....>>>>>>>>>>>>..............
JCVI_SCAF_1096627984317/1799-1642              GUAUAAAAGUUCGCGAAAAAAACUAU..CAAAAAUUUC..UUGCCAAUAGAUAAAAUCUA.CACUAUUUU.UAUAUAACUAUCAGAAAUGA.AGUCGCAAGACCUAAUAGAAGAUAG.UUC.GAAAAUCCCGG.AGGGUCGCAAGAUCAAUCGGGAU..UUUCACUUUAU
#=GR JCVI_SCAF_1096627984317/1799-1642 CODON   ..........................................................................................................................................................................
#=GR JCVI_SCAF_1096627984317/1799-1642 SS_TT   ...............................................................................................................................<<<<<<.<<<<<<....>>>>>>>>>>>>..............
JCVI_SCAF_1096627304742/217-60                 GUGUAAAAGUUCGCGAAAAAAAUAAA..UUUAAAUUUC..UUGCCAAAAUAGCAAAUAUA.CACUAUUUU.UAUAUAACUAUCAGAAAUGA.AGUCGCAAGACCUAAUAGAAGAUAG.UUC.GAAAAUCCCGA.AGGGUCGCAAGAUCAAUCGGGAU..UUUCACUUUAU
#=GR JCVI_SCAF_1096627304742/217-60 CODON      ........................GU..A.............................................................................................................................................
#=GR JCVI_SCAF_1096627304742/217-60 SS_TT      ...............................................................................................................................<<<<<<.<<<<<<....>>>>>>>>>>>>..............
JCVI_SCAF_1096626980093/2725-2568              GUAUAAAAGUUCGCGAAAAAAACAAA..CUUAAAUUUC..UUGCCAAAGUCGCAAAUAUA.CACUAUUUU.UAUAUAACUAUCAGAAAUGA.AGUCGCAAGACCUAAUAGAAGAUAG.UUC.GAAAAUCCCGG.AGGGUCGCAAGAUCAAUCGGGAU..UUUCACUUUAU
#=GR JCVI_SCAF_1096626980093/2725-2568 CODON   ..........................................................................................................................................................................
#=GR JCVI_SCAF_1096626980093/2725-2568 SS_TT   ...............................................................................................................................<<<<<<.<<<<<<....>>>>>>>>>>>>..............
JCVI_SCAF_1096627994896/395-552                GUAUAAAAGUUCGCGAAAAAAACAAA..CUUAAAUUUC..UUGCCAAAAUAGCAAAUCUA.CACUAUUUU.UAUAUAACUAUCAGAAAUGA.AGUCGCAAGACCUAAUAGAAGAUAG.UUC.GAAAAUCCCGG.AGGGUCGCAAGAUCAAUCGGGAU..UUUCACUUUAU
#=GR JCVI_SCAF_1096627994896/395-552 CODON     .................................................................................................................AUG......................................................
#=GR JCVI_SCAF_1096627994896/395-552 SS_TT     ...............................................................................................................................<<<<<<.<<<<<<....>>>>>>>>>>>>..............
JCVI_SCAF_1096627371151/810-653                GUAUAAAAGUUCGCGAAAAAAACAAA..CUUAAAUUUC..UUGCCAAAUUAGCAAAUCUA.CACUAUUUU.UAUAUAACUAUCAGAAAUGA.AGUCGCAAGACCUAAUAGAAGAUAG.UUC.GAAAAUCCCGG.AGGGUCGCAAGAUCAAUCGGGAU..UUUCACUUUAU
#=GR JCVI_SCAF_1096627371151/810-653 CODON     ..........................................................................................................................................................................
#=GR JCVI_SCAF_1096627371151/810-653 SS_TT     ...............................................................................................................................<<<<<<.<<<<<<....>>>>>>>>>>>>..............
JCVI_SCAF_1096627694029/1623-1466              GUAUAAAAGUUCGCGAAAAAAACAAA..CCCAAAUUUC..UUGCCAAAAUAGCAAAUAUA.CACUAUUUU.UAUAUAACUAUCAGAAAUGA.AGUCGCAAGACCUAAUAGAAGAUAG.UUC.GAAAAUCCCGG.AGGGUCGCAAGAUCAAUCGGGAU..UUUCACUUUAU
#=GR JCVI_SCAF_1096627694029/1623-1466 CODON   ..........................................................................................................................................................................
#=GR JCVI_SCAF_1096627694029/1623-1466 SS_TT   ...............................................................................................................................<<<<<<.<<<<<<....>>>>>>>>>>>>..............
JCVI_SCAF_1096627225102/1013-1170              GUAUAAAAGUUCGCGAAAAAAACUAA..GCAAAAAAUC..UUGUCAAAAUAUCAAAAACA.UACUAUUUU.UAUAUAACUAUUAGAAAUGA.AGUCGCAAGACCGAAUAGAAAAUAG.UAA.GAAAAUCCCGA.AGGGUCGCAAGAUCAGUCGGGAU..UUUCACUUUCU
#=GR JCVI_SCAF_1096627225102/1013-1170 CODON   ..........................................................................................................................................................................
#=GR JCVI_SCAF_1096627225102/1013-1170 SS_TT   ...............................................................................................................................<<<<<<.<<<<<<....>>>>>>>>>>>>..............
JCVI_SCAF_1101668168297/359-516                GUAUAAAAGUUCGCGAAAAAAACUAA..ACAAAAAAUC..UUGCCAAAGUUUUAAAACUG.CACUAUUUU.UAUAUAACUAUCAGAAAUGA.AGUCGCAAGACCGAAUAAAAGAUAG.UAA.GAAAAUCCCGA.AGGGUCGCAAGAUCAAUCGGGAU..UUUCACUUUUU
#=GR JCVI_SCAF_1101668168297/359-516 CODON     ..........................................................................................................................................................................
#=GR JCVI_SCAF_1101668168297/359-516 SS_TT     ...............................................................................................................................<<<<<<.<<<<<<....>>>>>>>>>>>>..............
JCVI_SCAF_1101667072392/271-114                GUAUAAAAGUUCGCGAAAAAAACUAA..ACAAAAAAUC..UUGCCAAAGUAUCAAAAAUA.CAGUAUUUU.UAUAUAACUAUCAGAAAUGA.AGUCGCAAGACCGAAUAGAAGAUAG.UAA.GAAAAUCCCGG.AGGGUCGCAAGAUCAAUCGGGAU..UUUCACUUUUU
#=GR JCVI_SCAF_1101667072392/271-114 CODON     .GUA......................................................................................................................................................................
#=GR JCVI_SCAF_1101667072392/271-114 SS_TT     ...............................................................................................................................<<<<<<.<<<<<<....>>>>>>>>>>>>..............
JCVI_SCAF_1096627598378/1406-1249              GUAUAAAAGUUCGCGAAAAAAACUAU..CAAAAAAUUC..UUGUCAAAGUAUCAAAAAUA.CAGUAUUUU.UAUAUAACUAUCAGAAAUGA.AGUCGCAAGACCGAAUAAAAGAUAG.UAA.GAAAAUCCCGA.AGGGUCGCAAGAUCAAUCGGGAU..UUUCACUUUUU
#=GR JCVI_SCAF_1096627598378/1406-1249 CODON   ..........................................................................................................................................................................
#=GR JCVI_SCAF_1096627598378/1406-1249 SS_TT   ...............................................................................................................................<<<<<<.<<<<<<....>>>>>>>>>>>>..............
JCVI_SCAF_1096627174996/1558-1715              GUAUAAAAGUUCGCGAAAAAAACUAU..CAAAAAAAUC..UUGUCAAAGUAUCAAAAAUA.CAGUAAUUU.UAUAUAACUAUCAGAAAUGA.AGUCGCAAGACCGAAUUGAAGAUAG.UAC.GAAAAUCCCGG.AAGGUCGCAAGAUCAAUCGGGAU..UUUCACUUUUU
#=GR JCVI_SCAF_1096627174996/1558-1715 CODON   .GUA......................................................................................................................................................................
#=GR JCVI_SCAF_1096627174996/1558-1715 SS_TT   ...............................................................................................................................<<<<<<.<<<<<<....>>>>>>>>>>>>..............
JCVI_SCAF_1101668286173/559-716                GUAUAAAAGUUCGCGAAAAAAACUAU..CAAAAAUAUC..UUGUCAAAGUAUCAAAAAUA.CAGUAAUUU.UAUAUAACUAUCAGAAAUGA.AGUCGCAAGACCGAAUAGAAGAUAG.UAC.GAAAAUCCCGG.AAGGUCGCAAGAUCAAUCGGGAU..UUUCACUUUUU
#=GR JCVI_SCAF_1101668286173/559-716 CODON     ..........................................................................................................................................................................
#=GR JCVI_SCAF_1101668286173/559-716 SS_TT     ...............................................................................................................................<<<<<<.<<<<<<....>>>>>>>>>>>>..............
JCVI_SCAF_1096627502744/1681-1527              ...UAAAAGUUCGCGAAAAAAACUAU..CAAAAAAAUC..UUGUCAAAGUUUCAAAAAUA.CAGUAUUUU.UAUAUAACUAUAAGAAAUGA.AGUCGCAAGACCGAAUUGAAGAUAG.UAA.GAAAAUCCCGG.AAGGUCGCAAGAUCAAUCGGGAU..UUUCACUUUUU
#=GR JCVI_SCAF_1096627502744/1681-1527 CODON   ..........................................................................................................................................................................
#=GR JCVI_SCAF_1096627502744/1681-1527 SS_TT   ...............................................................................................................................<<<<<<.<<<<<<....>>>>>>>>>>>>..............
JCVI_SCAF_1101667114249/392-235                GUAUAAAAGUUCGCGAAAAAAACUAU..CAAAAAAUUC..UUGUCAAAGUAUCAAAAAUA.CAGUAUUUU.UAUAUAACUAUAAGAAAUGA.AGUCGCAAGACCGAAUAGAAGAUAG.UAA.GAAAAUCCCGG.AAGGUCGCAAGAUCAAUCGGGAU..UUUCACUUUUU
#=GR JCVI_SCAF_1101667114249/392-235 CODON     ..........................................................................................................................................................................
#=GR JCVI_SCAF_1101667114249/392-235 SS_TT     ...............................................................................................................................<<<<<<.<<<<<<....>>>>>>>>>>>>..............
JCVI_SCAF_1096627312287/1149-1306              GUAUAAAAGUUCGCGAAAAAAACUAU..CAAAAAAAUC..UUGUCAAAGUAUCAAAAAUA.CAGUAUUUU.UAUAUAACUAUAAGAAAUGA.AGUCGCAAGACCGAAUAGAAGAUAG.UAA.GAAAAUCCCGG.AAGGUCGCAAGAUCAAUCGGGAU..UUUCACUUUUU
#=GR JCVI_SCAF_1096627312287/1149-1306 CODON   ..........................................................................................................................................................................
#=GR JCVI_SCAF_1096627312287/1149-1306 SS_TT   ...............................................................................................................................<<<<<<.<<<<<<....>>>>>>>>>>>>..............
JCVI_SCAF_1101667294195/19-176                 GUAUAAAAGUUCGCGAAAAAAACUAU..CAAAAAAAUC..UUGUCAAAGUAUCAAAAAUA.CAGUAUUUU.UAUAUAACUAUCAGAAAUGA.AGUCGCAAGACCGAAUAGAAGAUAG.UAA.GAAAAUCCCGG.AAGGUCGCAAGAUCAAUCGGGAU..UUUCACUUUUU
#=GR JCVI_SCAF_1101667294195/19-176 CODON      ..........................................................................................................................................................................
#=GR JCVI_SCAF_1101667294195/19-176 SS_TT      ...............................................................................................................................<<<<<<.<<<<<<....>>>>>>>>>>>>..............
JCVI_SCAF_1096628205814/712-869                GUAUAAAAGUUCGCGAAAAAAACUAU..CAAAAAAAUC..UUGUCAAAGUUUCAAAAAUA.CAGUAUUUU.UAUAUAACUAUCAGAAAUGA.AGUCGCAAGACCGAAUAGAAGAUAG.UAA.GAAAAUCCCGG.AAGGUCGCAAGAUCAAUCGGGAU..UUUCACUUUUU
#=GR JCVI_SCAF_1096628205814/712-869 CODON     ..........................................................................................................................................................................
#=GR JCVI_SCAF_1096628205814/712-869 SS_TT     ...............................................................................................................................<<<<<<.<<<<<<....>>>>>>>>>>>>..............
JCVI_SCAF_1096627044366/1697-1540              GUAUAAAAGUUCGCGAAAAAAACUAU..CAAAAAAAUC..UUGUCAAAGUAUCAAAAAUA.CAGUAUUUU.UAUAUAACUAUCAGAAAUGA.AGUCGCAAGACCCAAUAGAAGAUAG.UAC.GAAAAUCCCGG.AAGGUCGCAAGAUCAAUCGGGAU..UUUCACUUUUU
#=GR JCVI_SCAF_1096627044366/1697-1540 CODON   ..........................................................................................................................................................................
#=GR JCVI_SCAF_1096627044366/1697-1540 SS_TT   ...............................................................................................................................<<<<<<.<<<<<<....>>>>>>>>>>>>..............
JCVI_SCAF_1096627041458/404-561                GUAUAAAAGUUCGCGAAAAAAACUAU..CAAAAAAUUC..UUGUCAAAGGUUCAAAAAUA.CAGUAUUUU.UAUAUAACUAUCAGAAAUGA.AGUCGCAAGACCGAAUAGAAGAUAG.UAC.GAAAAUCCCGG.AAGGUCGCAAGAUCAAUCGGGAU..UUUCACUUUUU
#=GR JCVI_SCAF_1096627041458/404-561 CODON     ..........................................................................................................................................................................
#=GR JCVI_SCAF_1096627041458/404-561 SS_TT     ...............................................................................................................................<<<<<<.<<<<<<....>>>>>>>>>>>>..............
JCVI_SCAF_1096626665462/216-373                GUAUAAAAGUUCGCGAAAAAAACUAU..CAAAAAAUUC..UUGUCAAAGUAUUAAAAAUA.CAGUAUUUU.UAUAUAACUAUCUGAAAUGA.AGUCGCAAGACCGAAUAGAAGAUAG.UAC.GAAAAUCCCGG.AAGGUCGCAAGAUCAAUCGGGAU..UUUCACUUUUU
#=GR JCVI_SCAF_1096626665462/216-373 CODON     ..........................................................................................................................................................................
#=GR JCVI_SCAF_1096626665462/216-373 SS_TT     ...............................................................................................................................<<<<<<.<<<<<<....>>>>>>>>>>>>..............
JCVI_SCAF_1096627687017/86-243                 GUAUAAAAGUUCGCGAAAAAAACUAU..CAAAAAAUUC..UUGUCAAAGUAUCAAAAAUA.CAGUAUUUU.UAUAUAACUAUCAGAAAUGA.AGUCGCAAGACCGAAUAGAAGAUAG.UAC.GAAAAUCCCGG.AAGGUCGCAAGAUCAAUCGGGAU..UUUCACUUUUU
#=GR JCVI_SCAF_1096627687017/86-243 CODON      ..........................................................................................................................................................................
#=GR JCVI_SCAF_1096627687017/86-243 SS_TT      ...............................................................................................................................<<<<<<.<<<<<<....>>>>>>>>>>>>..............
JCVI_SCAF_1101668669207/985-828                GUAUAAAAGUUCGCGAAAAAAACUAU..CAAAAAAUUC..UUGUCAAAGUAUUAAAAAUA.CAGUAUUUU.UAUAUAACUAUCAGAAAUGA.AGUCGCAAGACCGAAUAGAAGAUAG.UAC.GAAAAUCCCGG.AAGGUCGCAAGAUCAAUCGGGAU..UUUCACUUUUU
#=GR JCVI_SCAF_1101668669207/985-828 CODON     ..........................................................................................................................................................................
#=GR JCVI_SCAF_1101668669207/985-828 SS_TT     ...............................................................................................................................<<<<<<.<<<<<<....>>>>>>>>>>>>..............
JCVI_SCAF_1101667188900/832-675                GUAUAAAAGUUCGCGAAAAAAACUAU..CAAAAAAUUC..UUGUCAAAGUAUUAAAAAUA.CAGUAUUUU.UAUAUAACUAUCAGAAAUGA.AGUCGCAAGACCGAAUAAAAGAUAG.UAC.GAAAAUCCCGG.AAGGUCGCAAGAUCAAUCGGGAU..UUUCACUUUUU
#=GR JCVI_SCAF_1101667188900/832-675 CODON     ..........................................................................................................................................................................
#=GR JCVI_SCAF_1101667188900/832-675 SS_TT     ...............................................................................................................................<<<<<<.<<<<<<....>>>>>>>>>>>>..............
JCVI_SCAF_1101668185452/464-307                GUAUAAAAGUUCGCGAAAAAAACUAU..CAAAAAAUUA..UUGUCAAAGUAUCAAAAAUA.CAGUAUUUU.UAUAUAACUAUCAGAAAUGA.AGUCGCAAGACCGAAUAGAAGAUAG.UAC.GAAAAUCCCGG.AAGGUCGCAAGAUCAAUCGGGAU..UUUCACUUUCU
#=GR JCVI_SCAF_1101668185452/464-307 CODON     ..........................................................................................................................................................................
#=GR JCVI_SCAF_1101668185452/464-307 SS_TT     ...............................................................................................................................<<<<<<.<<<<<<....>>>>>>>>>>>>..............
JCVI_SCAF_1096627037261/1366-1523              GUAUAAAAGUUCGCGAAAAAAACUAU..CAAAAAAAUC..UUGUCAAAGUACGAGAAAUG.CAGUAAUUU.UAUAUAACUAUCAGAAAUGA.AGUCGCAAGACCGAAUAAAAGAUAG.UAA.GAAAAUCCCGG.AAGGUCGCAAGAUCAAUCGGGAU..UUUCACUUUUC
#=GR JCVI_SCAF_1096627037261/1366-1523 CODON   ..........................................................................................................................................................................
#=GR JCVI_SCAF_1096627037261/1366-1523 SS_TT   ...............................................................................................................................<<<<<<.<<<<<<....>>>>>>>>>>>>..............
JCVI_SCAF_1101667356111/798-641                GUAUAAAAGUUCGCGAAAAAAACUAU..CAAAAAAAUC..UUGUCAAAGUACAAGAAAUG.CAGUAUUUU.UAUAUAACUAUCAGAAAUGA.AGUCGCAAGACCGAAUAGAAGAUAG.UAA.GAAAAUCCCGG.AAGGUCGCAAGAUCAAUCGGGAU..UUUCACUUUUC
#=GR JCVI_SCAF_1101667356111/798-641 CODON     ..........................................................................................................................................................................
#=GR JCVI_SCAF_1101667356111/798-641 SS_TT     ...............................................................................................................................<<<<<<.<<<<<<....>>>>>>>>>>>>..............
JCVI_SCAF_1096627177870/621-464                AUAUAAAAGUUCGCGAAAAAAACUAU..CAAAAAAAUC..UUGUCAAAGUACAAGAAAUG.CAGUACUUU.UAUAUAACUAUCAGAAAUGA.AGUCGCAAGACCGAAUAGAAGAUAG.UUA.GAAAAUCCCGG.AAGGUCGCAAGAUCAAUCGGGAU..UUUCACUUUUU
#=GR JCVI_SCAF_1096627177870/621-464 CODON     .GUA......................................................................................................................................................................
#=GR JCVI_SCAF_1096627177870/621-464 SS_TT     ...............................................................................................................................<<<<<<.<<<<<<....>>>>>>>>>>>>..............
JCVI_SCAF_1101668174371/706-863                GUAUAAAAGUUCGCGAAAAAAACUAU..CAAAAAAAUC..UUGUCAAAGUAUGAGAAAUG.CAGUACUUU.UAUAUAACUAUCAGAAAUGA.AGUCGCAAGACCGAAUAGAAGAUAG.UAA.GAAAAUCCCGG.AAGGUCGCAAGAUCAAUCGGGAU..UUUCACUUUUU
#=GR JCVI_SCAF_1101668174371/706-863 CODON     ..........................................................................................................................................................................
#=GR JCVI_SCAF_1101668174371/706-863 SS_TT     ...............................................................................................................................<<<<<<.<<<<<<....>>>>>>>>>>>>..............
JCVI_SCAF_1101667354916/421-264                GUAUAAAAGUUCGCGAAAAAAACUAU..CAAAAAAAUC..UUGUCAAAGUACGAGAAAUG.CAGUACUUU.UAUAUAACUAUAAGAAAUGA.AGUCGCAAGACCGAAUAGAAGAUAG.UAA.GAAAAUCCCGG.AAGGUCGCAAGAUCAAUCGGGAU..UUUCACUUUUU
#=GR JCVI_SCAF_1101667354916/421-264 CODON     ..........................................................................................................................................................................
#=GR JCVI_SCAF_1101667354916/421-264 SS_TT     ...............................................................................................................................<<<<<<.<<<<<<....>>>>>>>>>>>>..............
JCVI_SCAF_1101667357269/647-804                GUAUAAAAGUUCGCGAAAAAAACUAU..CAAAAAAAUC..UUGUCAAAGUACCAGAAAUG.CAGUAUUUU.UAAAUGACUAUUAGAAAUGA.AGUCGCAAGACCGAAUAGAAGAUAG.UAA.GAAAAUCCCGG.AAGGUCGCAAGAUCAAUCGGGAU..UUUCACUUUUU
#=GR JCVI_SCAF_1101667357269/647-804 CODON     .GUA......................................................................................................................................................................
#=GR JCVI_SCAF_1101667357269/647-804 SS_TT     ...............................................................................................................................<<<<<<.<<<<<<....>>>>>>>>>>>>..............
JCVI_SCAF_1096626993603/660-817                GUAUAAAAGUUCGCGAAAAAAACUAA..UCAAAAAAUC..UUGUCAAAGUAUCAAAAACA.UACUAUUUU.UAUAUAACUAUCAGAAAUGA.AGUCGCAAGACCGAAUAGAAGAUAG.UAA.GAAAAUCCCGG.AAGGUCGCAAGAUCAAUCGGGAU..UUUCACUUUUU
#=GR JCVI_SCAF_1096626993603/660-817 CODON     .GUA......................................................................................................................................................................
#=GR JCVI_SCAF_1096626993603/660-817 SS_TT     ...............................................................................................................................<<<<<<.<<<<<<....>>>>>>>>>>>>..............
JCVI_SCAF_1101668168636/350-193                GUAUAAAAGUUCGCGAAAAAAACUAU..GUAAAAAAUC..UUGUCAAAGUAACUAAAACA.UACUAUUUU.UAUAUAACUAUCAGAAAUGA.AGUCGCAAGACCGAAUAAAAGAUAG.UAA.GAAAAUCCCGG.AAGGUCGCAAGAUCAAUCGGGAU..UUUCACUUUUU
#=GR JCVI_SCAF_1101668168636/350-193 CODON     ..........................................................................................................................................................................
#=GR JCVI_SCAF_1101668168636/350-193 SS_TT     ...............................................................................................................................<<<<<<.<<<<<<....>>>>>>>>>>>>..............
JCVI_SCAF_1096628135575/459-304                AUAAAAGUUCGCGAAAAAAACCAAGU..AAAAUAUCUU..GUCAAAGUACAAAAAACAUA...CUAUUUU.UAUAUAACUAUUGAAAAUGA.AGUCGCAAGACCGAAUAGAAAAUAG.UAA.GAAAAUCCCGG.AAGGUCGCAAGAUCAAUCGGGAU..UUUCACUUUUU
#=GR JCVI_SCAF_1096628135575/459-304 CODON     ..........................................................................................................................................................................
#=GR JCVI_SCAF_1096628135575/459-304 SS_TT     ...............................................................................................................................<<<<<<.<<<<<<....>>>>>>>>>>>>..............
JCVI_SCAF_1101667084060/49-205                 AUAAAAGUUCGCGAAAAAAACUAAAC..AAAAAAUCUU..GCCAAAGUAUCAAAAAUACA.GU.AAUUUU.UAUAUAACUAUCAGAAAUGA.AGUCGCAAGACCGAAUAGAAGAUAG.UAA.GAAAAUCCCGA.AGGGUCGCAAGAUCAAUCGGGAU..UUUCACUUUUU
#=GR JCVI_SCAF_1101667084060/49-205 CODON      ..........................................................................................................................................................................
#=GR JCVI_SCAF_1101667084060/49-205 SS_TT      ...............................................................................................................................<<<<<<.<<<<<<....>>>>>>>>>>>>..............
JCVI_SCAF_1096627544027/1119-964               AUAAAAGUUCGCGAAAAAAACAAACU..UAAAUUUCUU..GCCAAAAUACCAAAUCUACA...CUAUUUU.UAUAUAACUAUCAGAAAUGA.AGUCGCAAGACCUAAUAGAAGAUAG.UUC.GAAAAUCCCGG.AGGGUCGCAAGAUCAAUCGGGAU..UUUCACUUUAU
#=GR JCVI_SCAF_1096627544027/1119-964 CODON    ..........................................................................................................................................................................
#=GR JCVI_SCAF_1096627544027/1119-964 SS_TT    ...............................................................................................................................<<<<<<.<<<<<<....>>>>>>>>>>>>..............
JCVI_SCAF_1101668328517/721-566                AUAAAAGUUCGCGAAAAAAACAAUCC..UAAAUUUCUU..GCCAAAAAUGUAAAUUUACA...GUAUUUU.UAUAUAACUAUCAGAAAUGA.AGUCGCAAGACCUAAUAAAAGAUAG.UUC.GAAAAUCCCGA.AGGGUCGCAAGAUCAAUCGGGAU..UUUCACUUUAU
#=GR JCVI_SCAF_1101668328517/721-566 CODON     ..........................................................................................................................................................................
#=GR JCVI_SCAF_1101668328517/721-566 SS_TT     ...............................................................................................................................<<<<<<.<<<<<<....>>>>>>>>>>>>..............
JCVI_SCAF_1096628000408/875-719                AUAAAAGUUCGCGAAAAAAACAAUCA..UAAAUUUCUU..GCCAAAAAUGCAAAUUUACA...GUAUUUU.UAUAUAACUAUCAGAAAUGA.AGUCGCAAGACCUAAUAGAAGAUAG.UUC.GAAAAUCCCGAAAGGGUCGCAAGAUCAAUCGGGAU..UUUCACUUUAU
#=GR JCVI_SCAF_1096628000408/875-719 CODON     ..........................................................................................................................................................................
#=GR JCVI_SCAF_1096628000408/875-719 SS_TT     ..........................................................................................................................................................................
JCVI_SCAF_1096627851272/131-286                AUAAAAGUUCGCGAAAAAAACUAUCU..GAAAAAUCUU..GCCAAAGAGCGCUUAGUACA...CUAUUUU.UAUAUAACUAUCAGAAAUGA.AGUCGCAAGACCUAAUAGAAGAUAG.UUC.GAAAAUCCCGG.AGGGUCGCAAGAUCAAUCGGGAU..UUUCACUUUAU
#=GR JCVI_SCAF_1096627851272/131-286 CODON     ..........................................................................................................................................................................
#=GR JCVI_SCAF_1096627851272/131-286 SS_TT     ...............................................................................................................................<<<<<<.<<<<<<....>>>>>>>>>>>>..............
JCVI_SCAF_1096628019168/546-391                AUAAAAGUUCGCGAAAAAAACUAUCU..AAAAAAUUUU..GCCAAAGAGCUCUAAAUACA...CUAUUUU.UAUAUAACUAUCAGAAAUGA.AGUCGCAAGACCUAAUAGAAGAUAG.UUC.GAAAAUCCCGG.AGGGUCGCAAGAUCAAUCGGGAU..UUUCACUUUAU
#=GR JCVI_SCAF_1096628019168/546-391 CODON     ..........................................................................................................................................................................
#=GR JCVI_SCAF_1096628019168/546-391 SS_TT     ...............................................................................................................................<<<<<<.<<<<<<....>>>>>>>>>>>>..............
JCVI_SCAF_1101668734638/289-445                AUAAAAGUUCGCGAAA..AAAACUAU..CUAAAAUUUC..UUGCCAAAAUUGCAAAUAUA.CACUAUUUUUUAUAUAACUAUCAGAAAUGA.AGUCGCAAGACCUAAUAGAAGAUAG.UAA.GAAAAUCCCGA.GGGGUCGCAAGAUCAAUCGGGAU..UUUCACUUUAU
#=GR JCVI_SCAF_1101668734638/289-445 CODON     ..........................................................................................................................................................................
#=GR JCVI_SCAF_1101668734638/289-445 SS_TT     ...............................................................................................................................<<<<<<.<<<<<<....>>>>>>>>>>>>..............
JCVI_SCAF_1101667214751/9-164                  AUAAAAGUUCGCGAAAAAAACAAACC..CGAAUUUCUU....GCCAAAAUAGCAAAUAUA.CACUAUUUU.UAUAUAACUAUCAGAAAUGA.AGUCGCAAGACCUAAUAAAAGAUAG.UUC.GAAAAUCCCGA.AGGGUCGCAAGAUCAAUCGGGAU..UUUCACUUUAU
#=GR JCVI_SCAF_1101667214751/9-164 CODON       ..........................................................................................................................................................................
#=GR JCVI_SCAF_1101667214751/9-164 SS_TT       ...............................................................................................................................<<<<<<.<<<<<<....>>>>>>>>>>>>..............
JCVI_SCAF_1096626915383/1474-1319              AUAAAAGUUCGCGAAAAAAACAUACG..AAAAUUUCUU....GCCAAAAUAGCAAAUCCA.CACUAUUUU.UAAAUAACUAUCAGAAAUGA.AGUCGCAAGACCUAAUAGAAGAUAG.UAA.GAAAAUCCCGG.AGGGUCGCAAGAUCAAUCGGGAU..UUUCACUUUAU
#=GR JCVI_SCAF_1096626915383/1474-1319 CODON   ..........................................................................................................................................................................
#=GR JCVI_SCAF_1096626915383/1474-1319 SS_TT   ...............................................................................................................................<<<<<<.<<<<<<....>>>>>>>>>>>>..............
JCVI_SCAF_1096626979050/1237-1082              AUAAAAGUUCGCGAAAAAAACAUACG..AAAAUUUCUU....GCCAAAAUAGCAAAUCCA.CACUAUUUU.UAUAUAACUAUCAGAAAUGA.AGUCGCAAGACCUAAUAGAAGAUAG.UAA.GAAAAUCCCGA.AGGGUCGCAAGAUCAAUCGGGAU..UUUCACUUUAU
#=GR JCVI_SCAF_1096626979050/1237-1082 CODON   ..........................................................................................................................................................................
#=GR JCVI_SCAF_1096626979050/1237-1082 SS_TT   ...............................................................................................................................<<<<<<.<<<<<<....>>>>>>>>>>>>..............
JCVI_SCAF_1096626978143/2264-2109              AUAAAAGUUCGCGAAAAAAACAUACG..AAAAUUUCUU....GCCAAAAUAGCAAAUCCA.CACUAUUUU.UAUAUAACUAUCAGAAAUGA.AGUCGCAAGACCUAAUAAAAGAUAG.UAA.GAAAAUCCCGG.AGGGUCGCAAGAUCAAUCGGGAU..UUUCACUUUAU
#=GR JCVI_SCAF_1096626978143/2264-2109 CODON   ..........................................................................................................................................................................
#=GR JCVI_SCAF_1096626978143/2264-2109 SS_TT   ...............................................................................................................................<<<<<<.<<<<<<....>>>>>>>>>>>>..............
JCVI_SCAF_1096627174223/1770-1614              AUAAAAGUUCGCGAAAAAAACACUCU..AAUUUUUCUU..GCACUACUACCUAUUUCGCA.GUACAUUUA.UAUAA..CUAUCAGAAAUGA.AGUCGCAAGACCAAAUAGAAGAUAG.UAAAGAAAGUCCCGA.AAGGUCGAAAGAUCAGUCGGGAU..UUUCACUUUUC
#=GR JCVI_SCAF_1096627174223/1770-1614 CODON   .........................................GUA..............................................................................................................................
#=GR JCVI_SCAF_1096627174223/1770-1614 SS_TT   ...............................................................................................................................<<<<<<.<<<<<<....>>>>>>>>>>>>..............
JCVI_SCAF_1096627174199/591-435                AUAAAAGUUCGCGAAAAAAACACUCU..AAUUUUUCUU..GCACUUCUACCUAUUUCAAA.GUACAUUUA.UAUAA..CUAUCAGAAAUGA.AGUCGCAAGACCAAAUAGAAGAUAG.UAAAGAAAGUCCCGA.AAGGUCGAAAGAUCAGUCGGGAU..UUUCACUUUUC
#=GR JCVI_SCAF_1096627174199/591-435 CODON     .........................................GUA..............................................................................................................................
#=GR JCVI_SCAF_1096627174199/591-435 SS_TT     ...............................................................................................................................<<<<<<.<<<<<<....>>>>>>>>>>>>..............
JCVI_SCAF_1096627290531/819-973                CUGAAUGUUCGCGAAA.....AUUAACCUUAUUUUUUG..UUGCAAUUAAUUAAUAAAAU.CAUUAUUUU.UAUAUAACUAUCUCAAAUGA.AAUCGAAAGAUUGAAAACAAGAUAG.UAC.GAGAGUCCCAG.AAGGUCGCAAGAUCAACUGGGAU..UUUCACUUUUU
#=GR JCVI_SCAF_1096627290531/819-973 CODON     ..........................STP.............................................................................................................................................
#=GR JCVI_SCAF_1096627290531/819-973 SS_TT     ...............................................................................................................................<<<<<<.<<<<<<....>>>>>>>>>>>>..............
JCVI_SCAF_1096626873027/1148-1302              CUGAAUGUUCGCGAAA.....AUUAA..UCUUAUUUUUUGUUGCAAUUAAUUAAUAAAAU.CAUUAUUUU.UAUAUAACUAUCUCAAAUGA.AAUCGAAAGAUUGAAAACAAGAUAG.UAC.GAGAGUCCCAG.AAGGUCGCAAGAUCAACUGGGAU..UUUCACUUUUU
#=GR JCVI_SCAF_1096626873027/1148-1302 CODON   ............................STP...........................................................................................................................................
#=GR JCVI_SCAF_1096626873027/1148-1302 SS_TT   ...............................................................................................................................<<<<<<.<<<<<<....>>>>>>>>>>>>..............
JCVI_SCAF_1096626892538/1100-947               CUAGAAUCUCGCGAAAAA....UAAG..UUUAUUUUUU..UUGUAUUUCUUUAUUCGAGA.AGCUAUUUU.UAUAUAACUAUCUGAAAAAA.AAUCGCAAGAUUGAAAAGAAGAUAG.UAA.GAAAGUCCCAG.AAGUUCGCAAGAUCAACUGGGAU..UUUCAAUUUUA
#=GR JCVI_SCAF_1096626892538/1100-947 CODON    ......................STP.................................................................................................................................................
#=GR JCVI_SCAF_1096626892538/1100-947 SS_TT    ..........................................................................................................................................................................
#=GC RF                                        gUAAAAguUCGCGAAAAAUAcAUUAG..UAAAUAUCUU..GCgUAAaAAuAAAAAcUAAC.GUAUAUUUA.UAGAACACUAUCGGAAAAGA.AAUCGCAAGAUaGAAAAGAAGAUAG.AACAGAAAAUCCCGA.AGGGUCGCAAGAUCAAUCGGGAU..UUUUGCUUUUU
#=GC SS_cons                                   ::::::::::::::::::::::::::..::::::::::..::::::::::::::::::::.:::::::::.:::::::<<<<<--------.-<<<____>>>--------->>>>>.----<<<<<<<<<<<.--<<<<____>>>>-->>>>>>>..>>>>:::::::
#=GC ACTUAL_MOTIF                              <........................................................................................................................................................................>
#=GC HYPHENATION                               *****.............****************....***************************.............*....*.........*..*...*..*........*....**..**..........**.....*...*...*.*......***...*......
#=GC R2R_LABEL                                 ----..................1..........2....3.........................4.......................................................................................................--
#=GF DUPLICATES JCVI_SCAF_1101667114249/607-449=JCVI_SCAF_1096626984528/1549-1391 JCVI_SCAF_1101668094393/431-589=JCVI_SCAF_1096627379785/5155-5313 JCVI_SCAF_1101667072392/271-114=JCVI_SCAF_1096626914871/1625-1782 JCVI_SCAF_1096628290566/542-385=JCVI_SCAF_1096626953993/761-604 JCVI_SCAF_1096627179664/653-811=JCVI_SCAF_1096627323562/202-44 JCVI_SCAF_1101667114249/392-235=JCVI_SCAF_1096626984528/1334-1177 JCVI_SCAF_1096628018580/365-207=JCVI_SCAF_1096628019946/1196-1354=JCVI_SCAF_1096626418595/254-96 JCVI_SCAF_1096627026801/723-881=JCVI_SCAF_1096627078692/425-583 JCVI_SCAF_1101668457312/421-579=JCVI_SCAF_1096627317949/393-551 JCVI_SCAF_1101667045594/569-727=JCVI_SCAF_1096626889960/1466-1308 JCVI_SCAF_1101667356111/798-641=JCVI_SCAF_1101667357902/529-372=JCVI_SCAF_1096627385161/2581-2424 JCVI_SCAF_1096627590455/1432-1589=JCVI_SCAF_1096627032172/125-282=JCVI_SCAF_1096627048162/171-14=JCVI_SCAF_1096627064429/479-322=JCVI_SCAF_1096627154416/2114-2271 JCVI_SCAF_1096627694029/1623-1466=JCVI_SCAF_1096627696463/1619-1462 JCVI_SCAF_1101668746994/272-430=JCVI_SCAF_1096626928341/81-239=JCVI_SCAF_1096626995814/382-224=JCVI_SCAF_1096627383440/2754-2912 JCVI_SCAF_1101667075568/158-316=JCVI_SCAF_1101668765051/656-498 JCVI_SCAF_1096627544027/1119-964=JCVI_SCAF_1101668457312/607-762=JCVI_SCAF_1096627317949/579-734=JCVI_SCAF_1096626219711/589-434 JCVI_SCAF_1096627598378/1406-1249=JCVI_SCAF_1101668275397/948-791 JCVI_SCAF_1096628200096/685-528=JCVI_SCAF_1096628388632/1093-1250 JCVI_SCAF_1096627827704/1145-987=JCVI_SCAF_1096627854582/1417-1259=JCVI_SCAF_1101668665373/1070-1228=JCVI_SCAF_1096627263379/1219-1061=JCVI_SCAF_1096627306307/233-75 JCVI_SCAF_1101667294195/19-176=JCVI_SCAF_1101668338801/112-269=JCVI_SCAF_1096627034149/715-872=JCVI_SCAF_1096627320519/977-820 JCVI_SCAF_1101667129577/526-683=JCVI_SCAF_1101667135207/442-599=JCVI_SCAF_1101667136619/163-320=JCVI_SCAF_1101667151626/338-495=JCVI_SCAF_1096627856691/1067-1224=JCVI_SCAF_1101668177688/963-806=JCVI_SCAF_1101668271340/669-826=JCVI_SCAF_1096628399231/995-838=JCVI_SCAF_1096626930856/831-674 JCVI_SCAF_1096627814143/244-86=JCVI_SCAF_1101668168496/251-409=JCVI_SCAF_1096627089463/481-639 JCVI_SCAF_1101668328517/721-566=JCVI_SCAF_1101668725097/166-321 JCVI_SCAF_1101668710949/1644-1487=JCVI_SCAF_1096627085167/975-818 JCVI_SCAF_1101668669207/985-828=JCVI_SCAF_1096627078692/640-797
#=GF R2R var_backbone_range 1 2
#=GF R2R var_backbone_range 3 4
#=GF SORT_STATS 261 170 0
#=GC cons                                      nnRnAAnYUCGCGAAAAAnAnAnURn--nRAnnnUYUU--nYnYnARnRYnnnnnnnnnn-nnRnAUUUn-UAnAnnACUAUYRRAAAnGA-ARUCGCAAGAYnGAAnAnAAGAUAG-nAYnGAAAAUCCCGR-AGGGUCGCAAGAUCAAUCGGGAU--UUUYRCUUUnY
#=GC conss                                     11311213333113312233231331001331113313001213133133111111111102231121310331313211123321111210211113111111311121323111202334312121111210131121122112111233111110011111211113
#=GC col_entropy_0                             11110011000000000010111111001100010100000111101111111111111101111000010001001000001110000000000000000001000001001000001010000000000000000000000000000000000000000000000011
#=GC col_entropy_1                             ..........................................................................................................................................................................
#=GC col_entropy_2                             94211353666006602235806117115268935309119185197356584117467907241031520565595310020510009400290007000095900944720100202749402030000390070130043003000356000000000099300052
#=GC col_entropy_3                             67203656444004405997213075113233315101117260310897425548873230995011839295953940077990098503890005000097500265351790707775921090000324960700050000000490000400000054370161
#=GC cov_SS_cons                               ..............................................................................20022..........200....002.........22002.....21101100022...0020....0200..2200011..0112.......
#=GF NUM_COV 8
#=GF WEIGHT_MAP  JCVI_SCAF_1101668022703/916-758 1.25566 JCVI_SCAF_1096626021559/624-782 0.941747 JCVI_SCAF_1101668094393/431-589 0.941747 JCVI_SCAF_1101667242610/417-260 2.02075 JCVI_SCAF_1096626894301/805-962 2.02075 JCVI_SCAF_1096627379785/5836-5994 2.49289 JCVI_SCAF_1096626894301/1484-1641 1.47307 JCVI_SCAF_1101667049214/566-409 1.47307 JCVI_SCAF_1101667256835/346-188 3.01098 JCVI_SCAF_1101668734638/106-261 2.34998 JCVI_SCAF_1096627154416/1933-2088 1.15195 JCVI_SCAF_1096627590455/1251-1406 1.15195 JCVI_SCAF_1096627163927/563-408 0.74054 JCVI_SCAF_1101667252126/212-367 0.462838 JCVI_SCAF_1096627048162/352-197 0.462838 JCVI_SCAF_1101668269783/788-943 0.462838 JCVI_SCAF_1096627064429/660-505 0.462838 JCVI_SCAF_1096626937785/271-428 0.929743 JCVI_SCAF_1096627380505/3602-3759 0.929743 JCVI_SCAF_1096628290566/542-385 0.581089 JCVI_SCAF_1096626922112/221-64 0.581089 JCVI_SCAF_1101667103670/711-554 0.929743 JCVI_SCAF_1096626958530/1417-1574 0.581089 JCVI_SCAF_1096626952504/984-1141 0.581089 JCVI_SCAF_1096627051058/1899-1744 0.939296 JCVI_SCAF_1101667150070/14-171 0.556439 JCVI_SCAF_1101668309932/502-659 0.556439 JCVI_SCAF_1101668672019/194-351 0.347774 JCVI_SCAF_1096626984476/2163-2006 0.347774 JCVI_SCAF_1096627258928/975-1134 0.173887 JCVI_SCAF_1096628200096/685-528 0.173887 JCVI_SCAF_1101667129577/526-683 0.347774 JCVI_SCAF_1096627052790/1936-2093 0.751193 JCVI_SCAF_1096627701267/826-983 0.930048 JCVI_SCAF_1096627686808/325-167 1.76432 JCVI_SCAF_1096627180770/1011-853 1.76432 JCVI_SCAF_1096627174199/1262-1104 1.98486 JCVI_SCAF_1101668542586/934-776 2.66783 JCVI_SCAF_1101668164062/130-288 2.15259 JCVI_SCAF_1096627733888/688-843 2.01586 JCVI_SCAF_1096626957117/2686-2844 1.62961 JCVI_SCAF_1096627163044/419-261 1.62961 JCVI_SCAF_1101668690854/768-609 1.00284 JCVI_SCAF_1101668532346/387-545 1.00284 JCVI_SCAF_1101667235180/885-727 0.626774 JCVI_SCAF_1101668334939/1656-1498 0.626774 JCVI_SCAF_1096627998000/1412-1254 1.45396 JCVI_SCAF_1096627119051/1067-1225 1.18607 JCVI_SCAF_1096627073520/367-209 1.18607 JCVI_SCAF_1096627130271/2383-2225 1.2773 JCVI_SCAF_1096627323041/1619-1461 0.986965 JCVI_SCAF_1096628011377/600-758 0.789572 JCVI_SCAF_1101668328517/907-749 0.789572 JCVI_SCAF_1096627030455/2781-2623 0.921023 JCVI_SCAF_1096627225102/801-959 0.921023 JCVI_SCAF_1101668168636/564-406 0.736818 JCVI_SCAF_1101668263088/1376-1534 0.736818 JCVI_SCAF_1096628027439/1647-1489 0.740867 JCVI_SCAF_1096626665462/1-159 0.57066 JCVI_SCAF_1101668669207/1200-1042 0.47555 JCVI_SCAF_1096627026801/723-881 0.47555 JCVI_SCAF_1096627312287/962-1120 0.57066 JCVI_SCAF_1096626914871/957-1115 0.57066 JCVI_SCAF_1096627856069/1141-1299 0.57066 JCVI_SCAF_1101668168297/144-302 0.57066 JCVI_SCAF_1096627385161/3249-3091 0.404189 JCVI_SCAF_1096627099539/4705-4860 0.272469 JCVI_SCAF_1096627177870/1289-1131 0.269898 JCVI_SCAF_1096627174996/890-1048 0.269898 JCVI_SCAF_1096628023873/879-1037 0.404189 JCVI_SCAF_1096628033048/1566-1408 0.230965 JCVI_SCAF_1096627034149/501-659 0.230965 JCVI_SCAF_1101668439724/222-64 0.230965 JCVI_SCAF_1096627320519/1191-1033 0.230965 JCVI_SCAF_1096627514636/154-312 0.230965 JCVI_SCAF_1101667084868/467-309 0.230965 JCVI_SCAF_1096628018580/365-207 0.230965 JCVI_SCAF_1101668286173/344-502 0.740867 JCVI_SCAF_1101668185452/679-521 0.740867 JCVI_SCAF_1096627961062/1254-1096 0.740867 JCVI_SCAF_1101667045594/569-727 0.740867 JCVI_SCAF_1096627296996/337-495 0.648259 JCVI_SCAF_1096627547445/1432-1274 0.648259 JCVI_SCAF_1096626917744/742-900 0.569188 JCVI_SCAF_1101668288696/697-855 0.569188 JCVI_SCAF_1101668347478/934-1092 0.569188 JCVI_SCAF_1096627175966/1684-1526 0.569188 JCVI_SCAF_1096627500144/360-518 0.394055 JCVI_SCAF_1101668457312/421-579 0.394055 JCVI_SCAF_1096627371151/994-836 0.393019 JCVI_SCAF_1096627696463/1803-1645 0.393019 JCVI_SCAF_1096627304742/401-243 0.393019 JCVI_SCAF_1096627994896/211-369 0.263682 JCVI_SCAF_1096627544027/1305-1147 0.263682 JCVI_SCAF_1096627329633/287-131 0.263682 JCVI_SCAF_1096626974071/244-86 0.393019 JCVI_SCAF_1096627085809/1193-1351 0.295386 JCVI_SCAF_1096626924876/1118-961 0.295386 JCVI_SCAF_1101668330247/1049-1207 0.262013 JCVI_SCAF_1096626219711/775-617 0.262013 JCVI_SCAF_1096627827704/1145-987 0.262013 JCVI_SCAF_1096627598829/638-796 0.393019 JCVI_SCAF_1096627179664/653-811 0.294764 JCVI_SCAF_1096626914748/425-267 0.294764 JCVI_SCAF_1096628205814/506-662 0.570917 JCVI_SCAF_1101668355515/516-358 0.564087 JCVI_SCAF_1096627085167/1375-1217 0.470072 JCVI_SCAF_1096627097745/2122-1964 0.470072 JCVI_SCAF_1101668706160/666-824 0.313381 JCVI_SCAF_1096627089652/1256-1098 0.313381 JCVI_SCAF_1096627862656/488-330 0.313381 JCVI_SCAF_1101668659723/979-1137 0.564087 JCVI_SCAF_1096628029665/805-647 0.564087 JCVI_SCAF_1096627044366/1911-1753 0.451269 JCVI_SCAF_1096627598378/1621-1463 0.338452 JCVI_SCAF_1101667114249/607-449 0.338452 JCVI_SCAF_1096628135575/665-507 0.564087 JCVI_SCAF_1096627041458/191-349 0.564087 JCVI_SCAF_1101668282956/602-444 0.3911 JCVI_SCAF_1101668275397/1163-1005 0.3911 JCVI_SCAF_1101668691255/987-1145 0.3911 JCVI_SCAF_1096626147351/243-85 0.3911 JCVI_SCAF_1096627601418/718-560 0.3911 JCVI_SCAF_1096627553258/414-572 0.3911 JCVI_SCAF_1096628273620/129-287 0.211846 JCVI_SCAF_1096628032488/657-499 0.211846 JCVI_SCAF_1096627814143/244-86 0.211846 JCVI_SCAF_1096627087692/597-439 0.211846 JCVI_SCAF_1096627067668/3788-3630 0.211846 JCVI_SCAF_1101667075568/158-316 0.211846 JCVI_SCAF_1096627071800/827-669 0.211846 JCVI_SCAF_1096627552814/1556-1398 0.211846 JCVI_SCAF_1096627178922/1849-1691 0.211846 JCVI_SCAF_1096627309562/1314-1472 0.211846 JCVI_SCAF_1101667275442/740-898 0.211846 JCVI_SCAF_1096628030576/44-202 0.211846 JCVI_SCAF_1101668201157/183-25 0.564087 JCVI_SCAF_1101667143321/422-579 0.567477 JCVI_SCAF_1096628037417/306-148 0.740867 JCVI_SCAF_1101667059383/259-103 0.750091 JCVI_SCAF_1096627321686/563-721 1.09976 JCVI_SCAF_1096627171749/2621-2463 1.2773 JCVI_SCAF_1096628002503/856-698 1.45396 JCVI_SCAF_1096627389052/1016-858 1.05508 JCVI_SCAF_1096627207889/1673-1831 0.890226 JCVI_SCAF_1101667417475/52-210 0.741855 JCVI_SCAF_1101668750253/431-273 0.741855 JCVI_SCAF_1096626915383/1658-1502 2.60446 JCVI_SCAF_1096626979050/1422-1266 2.60446 JCVI_SCAF_1096626955441/154-1 0.427324 JCVI_SCAF_1096627330894/1209-1053 0.420519 JCVI_SCAF_1096627117257/2122-1966 0.420519 JCVI_SCAF_1096627345659/777-621 0.420519 JCVI_SCAF_1101668489426/866-1022 0.420519 JCVI_SCAF_1096627128747/740-896 0.420519 JCVI_SCAF_1101668473248/271-427 0.420519 JCVI_SCAF_1096626955532/1435-1279 0.735818 JCVI_SCAF_1096627114189/1985-1829 1.00357 JCVI_SCAF_1096627390438/21426-21582 0.752674 JCVI_SCAF_1096627383440/1288-1444 0.752674 JCVI_SCAF_1096626917624/1452-1296 0.752674 JCVI_SCAF_1101668191992/1430-1274 0.752674 JCVI_SCAF_1096627117257/653-496 2.36421 JCVI_SCAF_1101667285953/70-228 1.84499 JCVI_SCAF_1096627128747/2210-2368 1.84499 JCVI_SCAF_1096627125335/756-600 2.22518 JCVI_SCAF_1096626467676/622-464 1.79073 JCVI_SCAF_1101668746994/272-430 1.79073 JCVI_SCAF_1096627114189/517-359 3.38248 JCVI_SCAF_1096627187175/581-425 1.13238 JCVI_SCAF_1096626597251/262-104 1.13238 JCVI_SCAF_1096627378495/2325-2167 1.8072 JCVI_SCAF_1101667485944/745-587 1.45729 JCVI_SCAF_1096628203042/1377-1219 1.45729 JCVI_SCAF_1101667104153/584-742 0.920392 JCVI_SCAF_1096626968305/594-752 0.920392 JCVI_SCAF_1096626438244/323-481 0.920392 JCVI_SCAF_1096626974722/1419-1577 0.920392 JCVI_SCAF_1096626438521/558-400 1.20528 JCVI_SCAF_1101667145458/534-376 1.0285 JCVI_SCAF_1096627380505/5069-5227 0.899939 JCVI_SCAF_1096627004813/1214-1056 0.899939 JCVI_SCAF_1096626726379/514-356 1.0285 JCVI_SCAF_1096627049841/985-827 2.54185 JCVI_SCAF_1096626938145/1562-1404 1.51557 JCVI_SCAF_1096626984476/692-534 0.577359 JCVI_SCAF_1096628386287/197-355 0.577359 JCVI_SCAF_1096626956850/963-1121 0.769812 JCVI_SCAF_1096627731141/195-37 0.962265 JCVI_SCAF_1101668737719/1252-1094 1.15472 JCVI_SCAF_1096627051058/430-272 2.264 JCVI_SCAF_1096627296996/1007-1160 4.18452 JCVI_SCAF_1096627073520/178-24 1.58221 JCVI_SCAF_1096627098763/100-254 1.58221 JCVI_SCAF_1096626279136/824-670 1.89866 JCVI_SCAF_1096627459803/624-468 3.59936 JCVI_SCAF_1101668710949/1644-1487 1.87832 JCVI_SCAF_1096627117138/1897-1740 1.87832 JCVI_SCAF_1096627119051/1255-1410 3.27701 JCVI_SCAF_1096627475504/969-1124 3.27701 JCVI_SCAF_1096628002503/652-495 2.57052 JCVI_SCAF_1101667235180/692-535 1.22406 JCVI_SCAF_1101668334939/1463-1306 1.22406 JCVI_SCAF_1096627866583/66-223 1.22406 JCVI_SCAF_1096627175966/1005-848 2.23101 JCVI_SCAF_1101668288696/881-1038 1.60175 JCVI_SCAF_1101668269783/969-1126 1.09436 JCVI_SCAF_1096627321686/747-904 0.92699 JCVI_SCAF_1101667257400/799-642 0.92699 JCVI_SCAF_1096627163927/382-225 0.595922 JCVI_SCAF_1101667252126/393-550 0.595922 JCVI_SCAF_1096627590455/1432-1589 0.446942 JCVI_SCAF_1096627984317/1799-1642 0.446942 JCVI_SCAF_1096627304742/217-60 1.11046 JCVI_SCAF_1096626980093/2725-2568 0.799529 JCVI_SCAF_1096627994896/395-552 0.533019 JCVI_SCAF_1096627371151/810-653 0.533019 JCVI_SCAF_1096627694029/1623-1466 0.799529 JCVI_SCAF_1096627225102/1013-1170 1.55569 JCVI_SCAF_1101668168297/359-516 1.37867 JCVI_SCAF_1101667072392/271-114 1.01634 JCVI_SCAF_1096627598378/1406-1249 0.830731 JCVI_SCAF_1096627174996/1558-1715 0.540806 JCVI_SCAF_1101668286173/559-716 0.540806 JCVI_SCAF_1096627502744/1681-1527 0.46447 JCVI_SCAF_1101667114249/392-235 0.285471 JCVI_SCAF_1096627312287/1149-1306 0.285471 JCVI_SCAF_1101667294195/19-176 0.285471 JCVI_SCAF_1096628205814/712-869 0.285471 JCVI_SCAF_1096627044366/1697-1540 0.456754 JCVI_SCAF_1096627041458/404-561 0.456754 JCVI_SCAF_1096626665462/216-373 0.285471 JCVI_SCAF_1096627687017/86-243 0.285471 JCVI_SCAF_1101668669207/985-828 0.285471 JCVI_SCAF_1101667188900/832-675 0.285471 JCVI_SCAF_1101668185452/464-307 0.456754 JCVI_SCAF_1096627037261/1366-1523 0.72689 JCVI_SCAF_1101667356111/798-641 0.72689 JCVI_SCAF_1096627177870/621-464 0.830731 JCVI_SCAF_1101668174371/706-863 0.623048 JCVI_SCAF_1101667354916/421-264 0.623048 JCVI_SCAF_1101667357269/647-804 1.01634 JCVI_SCAF_1096626993603/660-817 1.19859 JCVI_SCAF_1101668168636/350-193 1.19859 JCVI_SCAF_1096628135575/459-304 3.11746 JCVI_SCAF_1101667084060/49-205 3.11746 JCVI_SCAF_1096627544027/1119-964 2.06193 JCVI_SCAF_1101668328517/721-566 1.41757 JCVI_SCAF_1096628000408/875-719 1.41757 JCVI_SCAF_1096627851272/131-286 1.86089 JCVI_SCAF_1096628019168/546-391 1.86089 JCVI_SCAF_1101668734638/289-445 3.11746 JCVI_SCAF_1101667214751/9-164 2.25057 JCVI_SCAF_1096626915383/1474-1319 1.08361 JCVI_SCAF_1096626979050/1237-1082 1.08361 JCVI_SCAF_1096626978143/2264-2109 1.08361 JCVI_SCAF_1096627174223/1770-1614 2.91912 JCVI_SCAF_1096627174199/591-435 2.91912 JCVI_SCAF_1096627290531/819-973 3.91872 JCVI_SCAF_1096626873027/1148-1302 3.91872 JCVI_SCAF_1096626892538/1100-947 6.66828
#=GF USED_GSC TRUE
#=GF DID_FRAGMENTARY FALSE
//
