# Supplementary material for: Comparative genomics reveals 104 candidate structured RNAs from bacteria, archaea, and their metagenomes
Source: Genome Biol. 2010 Mar 15;11(3):R31. doi: 10.1186/gb-2010-11-3-r31 (PMC2864571; doi:10.1186/gb-2010-11-3-r31)
Supplement: Additional file 4 — Raw text alignment files, including annotation. Raw alignments of RNAs, including annotations (for example, predicted transcription terminators, flanking sequences) in "Stockholm" text format. The alignment format and appropriate viewing programs are discussed on Wikipedia [113]. The Stockholm files can be retrieved from the .tar.gz archive file by using programs such as WinZip (Windows), StuffIt Expander (Mac), or tar/gzip (UNIX). [file gb-2010-11-3-r31-S4.GZ › sto/TwoAYGGAY.sto]

# STOCKHOLM 1.0
#=GF ID TwoGGAY
#=GF DE TwoGGAY RNA
#=GF AU Weinberg Z
#=GF TP Cis-reg;
#=GF WK http://en.wikipedia.org/wiki/TwoGGAY_RNA_motif
#=GF DATABASES microbial 32 env 4
#=GF FancifyStockholm -longtable -wrapGeneContext 6in -recycleGeneColors
#=GF FancifyStockholmGeneContext -leftNothing -rightOperonOrCount 1
#=GF ORIGINAL_MOTIF 224	52031	0	0	env	4	env-mammal-gut	jeremy	s40_50_55_65_75_85S100O5Min3	cmfinder		ethresh=2&nr=0&EVD=null3&cmfv=0.3&disableMiniscan=1	end
NC_008709.1/4228070-4227504                  GAGUAUUUCAAUCAACAUAGCAUAACUGAUUGUUUAUACACGGUGUAAUCUCAAAAAUUUCGAAAAUGAAAUUAUUGAGCAGAUAAUCAAACCAAUGUGGCUACGAAAAUUUC.C.GU.ACG.UUUUU.CUUGU.GCUGAACAAGUGCU.UUA..GCA.AG.AGA.AAACAUGGAUGUUUUCUCUAACCU.CAG.CCAGUACAGGGACGUA.AUGU.CUGAGGUGG.UGCGU.........UAAAAAGCGGUUGGGCAGUGCAAGAAUAAAAAACGUCUCGGAACGGCACUUUUUGGUUACUCUUUUCUUGCUGUUGAGAAAAAGUAACACGCCGUCAGGGCGGAAGACCAACAAUGAAAAUUUAGCCAUCAGCUGCAAGCGAAAGCCUACAAACAAAAAAGUCAGCAGCGUAAUUUUUAAGGAAAGGAUCUGGAAAAGAAAGUCACCGUCAGGGAAAAAAAGAAAAGAGAAGGGGGGAUUUUAGGCAAAAAAAUACCCGCUCGAAAGCAGGUAUUUUUAUAAUCUUAGUUUAUCAAAACUGAAUUAUUCAGCUUGAACAACUUCAAUUUUAACAAUAGUAGACACUUCAGAG
#=GR NC_008709.1/4228070-4227504 CODON       ................................................................................................................................................................................................................................................................................................................................................................................................................................................................................................................................................................PTS..............................................
#=GR NC_008709.1/4228070-4227504 SS_TT       .................................................................................................................................................................................................................................................................................................................................................................................................................................................................................................................................................................................................................
NC_008709.1/3672769-3673334                  UUCAUAUAAUGUGCAAUAAAAAUGGCAAAACCCUCAUAUGAAUUAUAAGAAAACAAACUGGACACCCAAACCUUUUUAUAAAUAAACUAAACCAGUGCGGCUACGAAAAUUUC.C.GU.ACGUUUUUCU.....UCCUCAAUCAAUUCCUUUA..GCA.AG.UGG.AAACAUGGAUGUUUCUGCUAAGUU.CGGCUCUGCACAUGGAUGUG.CUGU.CCGGACUGG.UGCGU...UAAAAAGGAAUUUAUUUAGU.AAGA......UAAAAAAACGUCUCGGAACGGCAUUCUUUUGGUUACUUUUCUUUUGCUGUUGAAAGAAAAGUAACACGCCGUCAAUGGCGGAAGACCAACAAUGAAGGAAACACCAAAAGCUCACAAGCGAAGGCUUACGAAUAACCAAUGCUGCAUCAACAUUACCACGCAGUUUUCUGGGGGAUUGUGAGCUGUUGUUACGGUGAAAGCAGUUGCUUACUUUAAUAAUAAGAAAAAACAGAGACGGCUAUCGGCUAAUCGUUGAUGGUGGUUGGCUGAGGGCUGAUACCUGAUGACUUGCGGCUGUCGGCCAACUAUAACACCGUCUCCAGCGUG
#=GR NC_008709.1/3672769-3673334 CODON       ...........................................................................................................................................................................................................................................................................................................................................................................................................................................................................................................................................................................................PTS...................
#=GR NC_008709.1/3672769-3673334 SS_TT       ...........................................................................................................................................................................................................................................................................................................................................................................................................................................................<<<<<<<<<<<<<........>>>>>>>>>>>>>....................................................................................................................
NC_008709.1/1228364-1228924                  UGAGUAGUAGUUUAUUUGUCGAUUAAAACAACAAGUGAAAGCUAAAAUACAGAUGGGACAACCAAAGCUUUUUGUUUCUAAAGCACUAAACUAAUGCGGCUAGGCAAUUUCCG.U....ACGUUUUUCU.....UGCUCAAUCAAUCUCUUUA..GCA.AG.UGG.AAACAUGGAUGUUUCCACUAAGUU.CGGCUCUGCACAUGGAUG...CUGU.CCGGACUGG.UGCGU...UAAAAAGAAAUUUAUUUAGU.AAGA......UAAAAAAACGUC.CCGGACGGCACUCUUUUGGUUACUUUUCUCUUGCUGUUGAGAGAAAAGUAACACGCCGUCAAGGGCGGAAGACCAACGACGAAAGCUAAAAUAUCAGCUUGCAAGCGAAAGCCUGCAAACCAAUCAAAUCGGCUAGGUUACAAACUCAUUAAAGAUUCUCGACUAAAGAUAUCGAGAAUGACGCUGAGGAGUAGUUUAUUUGUCGAUGAAAACAACAAGCGAAAGCUUACAGAUAACCAGUACGGUAUUCAAAAAAAGGUUUGGGGGUCCCAUCUUUUGUUGUUCUCUAACCAAAAUUCCAGUAAAUCAACAGA
#=GR NC_008709.1/1228364-1228924 CODON       .................................................................................................................................................................................................................................................................................................................................................................................................................................................................................................................................................................................................................
#=GR NC_008709.1/1228364-1228924 SS_TT       .................................................................................................................................................................................................................................................................................................................................................................................................................................................................................................................................................................................................................
NC_008709.1/1237421-1237983                  UGAAAAUAGAGUAGGAGGUUGUGUUUUUUUCAUUGGAAAAGGUUGUAUACCCAUUUUUUGUUAUGAAUUCAAAAUACUAGGUUCACCAAACCAAUGCGGUUAGGAAAUUUCCG...AC.CGU.UUUUAU.....UGCUCAAUCAAUCUCUUUA..GCA.AG.UGG.AAACAUGGAUGUUUCCACUAAGUU.CGGCUCUGCACAUGGAUGUG.CUGU.CCGGACUGG.UGCGU...UAAAAAGAGAUUUAUUUAGU.AAGA......UAAAAAA.ACGUCCCGGACGGCAUUCUUUUGGUUACUUUUCUUUUGCUGUUGAAAGAGCAUGACUCCCUCGAACUGCGAAACUGCGUUUCGGUUUCUCAUCGUCUACACGCCAUCAAGGGCGGAAGACCAACAAAUAAUGUUAAACCAAACGCUUACAAGCGAAAGCCUGCAAACCAAUCACAUCAACUAGGUUACAAACUCAUUAUAGAAUGACGAUGAGUAGUCUAUUUGUCGACUAAAACAACAAGUGAAAGUCACACGCCGUCAGGGCGGAAGACCAACAAAAAAAGUUAAACCAAACGCUUACAAGCGAAAGCCUACAAUCA
#=GR NC_008709.1/1237421-1237983 CODON       .................................................................................................................................................................................................................................................................................................................................................................................................................................................................................................................................................................................................................
#=GR NC_008709.1/1237421-1237983 SS_TT       .................................................................................................................................................................................................................................................................................................................................................................................................................................................................................................................................................................................................................
NC_008709.1/3670439-3669875                  GCCCUUAUAGAGUACUGUUUAUCGGAAAAAAUUGGAUAGAAAAGAUUGGAUGAUGAAAAGAUUGGACACCCAAAUCUUUUUUAAACCAAACCAACGCGGCUACGGAAAUUUCC...GU.ACG.UUUU...UCUU.GAUCAAUCAAUUCCUUUA..GCA.AA.GGA.AAUCAGGGAUGAUUUCAUUAGGCU.UGGUUCUGCACAUGGAUGUG.CUGU.CCAAGCCGG.UGCGU...UAAAAAGGGAUUUAUU.....UAUCAAGA..UAAAAAAACGUCUCGGACGGCACUCUUUUGCUUACUUUGCUCUUGCUGUUGAGAGAAAAGUAAAGUCGCCGUCAAGGGCGAAACUCCAACAAAGAAUUUUAAACCAAACGCUUACAAGCGAAGGCUUACGAAUAACCGAUGCAUCGUCGGAAUUAACACGCGAAGCGUAAAAACAAGUAACACGCCGUCAGGGCGGAAGACCAACAAUAAAAGUUACAACAAGCGCUUCCAAACGAAGGCCUACAAAUAACCAAUGCUUCGUCGGAAUUAACACGCGAAGCGUCCGUAUACAGUUAAUAAAAUAUUAAAGUAGAAGUCGAAUAGGCU
#=GR NC_008709.1/3670439-3669875 CODON       ....................................STP..........................................................................................................................................................................................................................................................................................................................................................................................................................................................................................................................................................................
#=GR NC_008709.1/3670439-3669875 SS_TT       .................................................................................................................................................................................................................................................................................................................................................................................................................................................................................................................................................................................................................
NC_008709.1/4229902-4230471                  UUUAGCAACAGAAAUCAUGGAGCGAAUUGAACGGCAGUUCAGGAUUAUGAGCGAAGAUAAAUUGGACACCCAUACUUUUUUGCGAAUAAUCUAACCACUGCGGCUAGGCAAUU.U.CC.GUACGUUUUU..CUU.GUCUGAGAAAUCACUUUA..GCA.AA.GGA.AAUCAUGGAUGAUUUCAUUAGGCU.CGGCUCUGCACAUGGAUGUG.CUGU.CCGAGCCGG.UGCGU........UAAGAAGUUAUUGAGCAGACAAGAAUAAAAAACGUCUCGGAACGGCAUUCUUUUGGUUACUUUUCUUUUGCUGUUGAAAGAAAAGUAACCCGCCGUCAAAAGCGGAAUACCAACAAAUAACGUUAAACCAAGCGCUUACAAGCGAAGGCCUAUGACAAACCAAUUCGGCUAAGCUCUGACUGUUCAGUUACUUGCUAGUGUUUACGCUAGAUAUCGCUUUCAAAGGAAGUCAUCGGAGAGGUUUGUUGGGCUGUCAUUAUGAAUAUAAAUGUCUCCUUCGAGAAAAAGUAACAUAGCUUUAAUCGAAGGAGUUUUACGAUGAUUUAUCGUUUAGUGUUGAAACGAUUAACCAU
#=GR NC_008709.1/4229902-4230471 CODON       .........................................................................................................................................................................................................................................................................................................................................................................................................................................................................................................................................................................................................PTS.....
#=GR NC_008709.1/4229902-4230471 SS_TT       ................................................................................................................................................................................................................................................................................................................................................................................................................................................................................................................................<<<<<<<<<<<<<<...........>>>>>>>>>>>>>>..........................................
NC_008709.1/1227422-1226852                  GAGUCCAAACUCACGCAUAUAAGAGCUAAAGACUGGACAGCAAACUUUUUUAAUUGAAAGCUAAAGCCCACACCUCUUCAAGCAUAUAACCCGACUGUAGCGGCUAGGCAAUU.U.CC.GUA.CGUUUUUCUUG.UGCUGAACAAACACUUUA..GCA.AG.AGA.AAACAUGGAUGUUUUCUCUAACCU.CAG.CCAGUACAGGGAUGUA.AUGU.CUGAGGUGG.UGCGUAAAAAAGUGGUUGGGCAGUGCA..AGAAUAA...AAAACG..UGUCGGAACGGCAUUCUUUUGGUUACUUUUCUUUUGCUGUUGAAAGAAAAGUAACACGCCGUCAAGGGCGGAACUCCCUCGAAGAAUAAAAACCAUCAGCUAGCAAGCGAAAGCCUACCAACCAGCGUCAGCAGCAAAAGCGGAAUUAGUGAAACAUAACAAAUAAAAUAACGAAAAAUAGAAUAGCCAAAGGCCACAUACUUAUACCCUUUGCAUAAGUAUGUUCGAUAGUAAUGCACGCCUUAAAGCUUAAUAUGUUGCUUAAAUAUGGAUAAAAACUCAUCCUUACGAUGGCUUACUAAUAACAUUGUACUGUGUU
#=GR NC_008709.1/1227422-1226852 CODON       ....................................................................................................................................................................................................................................................................................................................................................................................................................................................................................................................................PTS..........................................................................
#=GR NC_008709.1/1227422-1226852 SS_TT       .................................................................................................................................................................................................................................................................................................................................................................................................................................................................................................................................................................................................................
BAAZ01005038.1/187-755                       CAUCAAAAUUCAUGGGAGGGGCUUUGCCCCGUCCCAUGAAUAUUCCGCAUCUGCCACACCUUCCGUCCGCCAAUAAAAAAGGUGGUGUGGCUUUUCUGACUGCAAACUAUGC....AC.AUA.AUAAAAGCAUU.GAGCAAAGUCACUACCUAAGUGUACG.CGC.GUCCACGGACGGACGCGCGAGCUG.UC..UCGUGC.AUGGAU.GC.ACGUU.GACAGCGUAACG.....AGAACUUAAACAGCCUUCCACGCUCAAUGCUUAUUAU..UAU.GUAGCGUAGUUUGUACGGAAGAAAACCACACCACCUUUUUAUUCCUUAAUGGAAUAUAUGAUCUCCAAUUAUUACAAAAUCUGAAUAGUUGUUAACAUCUACAGUAUAUAAUGCUCUGAAUGAUGUAUAACCACCUAUAUUAUUAACGCCUGAUAAUGCCUCAAGUGCUGCCUGCAUACAUUCUGUGUUUCUUGGACCAUUUGCAAGUCUUGCUGCAAAUCUGUCUGAUGGAUUGCCUGCGCCAUCUGAUACACCUGAGAACUGUGAUCUCUGAUAUAUAACCCCUGUAACUGUACCAGGAUAAUGUCCGCUUCG
#=GR BAAZ01005038.1/187-755 CODON            ...................................................................................................................................................................................................................................................................................................................................PTS...........................................................................................................................................................................................................................................................................
#=GR BAAZ01005038.1/187-755 SS_TT            ....................................................<<<<<<<<<<<.................>>>>>>>>>>>......................................................................................................................................................................................................................................................................................................................................................................................................................................................................................................................
BAAX01027538.1/875-309                       ACCCAAGGGCAACAGCACAGCGCAUUGCCCGCCCCGCCCCGCACGAACUGGCAACGUACAGGCGAAAAGCAGGACAGCCCCCUGCCGCGUGGCACUGCAUUAUAAGA.GAAUU.G.UG.AUA.UUACCAGUGUU..CCGCCCC.UAUAA.ACA..GCAAUG.ACC.AGACACG.AGGUCUGGUCAAGCGA.AUA.CUGAGGCA.GGAUGCC.GAA..UAUGAGCGUGUGCGU...CCACCGCCACAACACUCCCU.CGGAAACACCCGGUAA..UAUCCAAUUGUCUUAUCCGCAGUUCCACACGGCAGGGGGCUGUCCCGCCUUUCGCCGUCCGUCCAUCCGUCCGUCUACUAGCUCCGCUCUUGCCGCUCUUACCCCACUAUCUCCUGUGCAUAUGCCAACGCCGCAUCAAUAUUAGCACAGAAGUUCUCUUCUCCAACUUCUGCCGCAAAUCCAGCCUUCUCCAUCAUAGAUUUAGGCUGUUCCUGGACGUGGGAUAAUACCAUAGUUAUACCUCGCUUCUUACAUACAUUGUGUAUAUUCUUAAGCGAACGCAAUGCUGAUAUAUCCAUAGCUGGAACACCACGCAUUC
#=GR BAAX01027538.1/875-309 CODON            ....................................................................................................................................................................................................................................................................................................................................................................................PTS..........................................................................................................................................................................................................................
#=GR BAAX01027538.1/875-309 SS_TT            .................................................................................................................................................................................................................................................................................................................................................................................................................................................................................................................................................................................................................
BAAW01000251.1/9437-8972                     CGGGGCAUGUGUUCUGUGGAAUAUUCCGUUCACGUGAGGUUCCGCACGCGACUGUUUCCUGCGCGACAGGUGAACGGGCGGGAACGCAGGCGCACAUCCA........................................................GGACU.GAC.CGCCA.GGACGGUGGUCAGAGGAU.CGG.UCGAGACAGGGACGUC.GAGU.CCGGCCCGGUCC................................................................GCCAGAUGAAGCCGGAGUGGAGCAUACCGCGUAGCGGCCGUUUUCAGCGCAAUGCCGGGGGUCAUGGGGGGCGAGCGAAACGCCCCCCAUGCCGUUCACCCGCAGCGGGCGUAAGAAAAGUGGCGGAUUCACCGUGAACGGAACAUGCCACAAAAGUGAACGAUAUACUCCACGGAACCCACGCGAUAGACCCCUUUCGCACAAACCAGCGUAAAAACAACAUCCCUGGCUUAACAGCGAACGACGGGACAGAAACUCCUGCAAAGAUGUUGAAAACCUGACAGCGUCGCAUAAAAAAUC
#=GR BAAW01000251.1/9437-8972 CODON          .................................................................................................................................................................................................................................................................................................................................................................................................................................................................................................................................................................................................................
#=GR BAAW01000251.1/9437-8972 SS_TT          .................................................................................................................................................................................................................................................................................................................................................................................................................................................................................................................................................................................................................
NC_008700.1/4244652-4245214                  AUCAGGUGUUUCAUGAGCUUCGGCGCGAAGAGAAAGAGGAAAAGUUUAAAAUUUCUCUCAGAGCAGUAAGCUCUCUUUGUUUGGCAAGUUGAAGACAAGUUACGCAUCCCCCU.U.CCGAAG.UUGCCG.....GAGGAAAAUGUCUUCAAUA..GCAAG..CUC.CGUCAGGGACGACGGAG.CAGGCA.CCG.UUGAGCCAUGGAUGGU.GAGU.CGGUGCCGGUUGCGU...GCAUUGAAGGCAUUUUACGC.AGGG......UAACAA..CUUCGGUGGGGCGCCCUUUGGAGUGGAGGGGGCUUUGGGCGAGCAAAGCCCCUUCCCCGGGUGUGGGCGGGACGCCCACGACCUUUUGCAAGACGAAGCCUUGCCAAAUCAAUCAGCGAUAGCUGAUCAACCCCAUGGCAGUGUGGCUGCCCACCAAAACGAUCAUUCCCAAUUGCCGACAGGCAAUAAAAAACCCCGCAUGUUAAUGCAGGGUUUUUGUGUACCUAAAGGUUAAGGACUUAGUCCUUAUACUUCAAAGUACCGUUAGCUUUGAUUUCAUCAAACCACAGGUUGUGAUGCUGCGUAGCCCAGUUCUCAU
#=GR NC_008700.1/4244652-4245214 CODON       .................................................................................................................................................................................................................................................................................................................................................................................................................................................................................................................................PTS.............................................................................
#=GR NC_008700.1/4244652-4245214 SS_TT       .............................................................................................................................................................................................................................................................................................................................................<<<<<<<<<.....>>>>>>>>>>............................................................................................................................................................................................................................................
BAAU01025327.1/574-889                       UUCUCCUUCUCCUCUUAAUUUAGUUGAUUAUUUACCAGUGAAUUAUGCCAAUAUCAGACAUAAGACACGGGAAGUCUGUUGCCAGUAAUACGGAGGAACCACUUGAAAGCUGGUUGUG.CAA.UUCUUA.....UAUUUCCCUCUAGUAUACC..GAUAUG.CGC.GUACACGGAUGUACGCGCAAGUAA.GG..GCGCGCCAAGGAUGGC.GCGU..CCGAACGGU.UAGU...CCAUUCCCAUAUCAAUUUG..AAGU......CUAGAG..AUGCCACCACUUCUUGUGCCAAGUAUUAUGGGAAAGCUUCCGGUCAAUGUCUCCCCGCAUAUACCCAUAAUAA......................................................................................................................................................................................................................................................
#=GR BAAU01025327.1/574-889 CODON            ..................................................................................................................................................................................................................................P.TS................................................................................................................GUA........................................................................................................................................................................................................................................................
#=GR BAAU01025327.1/574-889 SS_TT            .................................................................................................................................................................................................................................................................................................................................................................................................................................................................................................................................................................................................................
BAAU01012842.1/347-1                         CCGUUUAUAUUAUGUCUGACGGUGGCGUAAUCUAUAAAUUUAUUGUAUCAAAGUCAGCAUAAAGGUCGGGGGAUGUCAGGGAAAUAAUGCGCAGCGCACACUUGAAAGCUGAU.UGUG.AUA.GUUCUUAGAUA.UUCCAUUCAAUUUA.UCA..GCAACG.AUU.UGACACGGAUGUCAAAUCGAGCGA.A.A.ACGCAACA.GGACGUU.GCG..UAUGAGCGGUUGCGU...UCGUAGCAAAAACUUAUAA..GGAAUAUCU.UAGAAA..UAUCCAAUCAGCUUUCUGGUGCGCGAAGUCUUAUUUCCCUGACAUCACCUGGUCUUUAUGAGUCCGUNUGUGAUAUACAUAGCUGCUUUCCGUUUAU..............................................................................................................................................................................................................................
#=GR BAAU01012842.1/347-1 CODON              .................................................................................................................................................................................................................................................................................................................................................................................................................................................................................................................................................................................................................
#=GR BAAU01012842.1/347-1 SS_TT              .................................................................................................................................................................................................................................................................................................................................................................................................................................................................................................................................................................................................................
BAAY01006061.1/689-1255                      UCUAUCUUCAAAUGUGGUGGUUUGCAAUGACAUAACUGUGACGGACGGACGAUAUAAGAUAUGGGACGGGAGGUGUUUUGGUAAUAAUGCGUAAUGCACACUUGAAAGCUGUU.UGUG.AUA.GUUCUUAAACU.UUCCCUUCAACCCA..CA..GCAGCG.AUU.UGACACGGAUGUCAAAUCGAGCGA.A.A.ACGAAACA.GGACGUU.UCG..UAUGAGCGGCUGCGU...CCACAGAAAAGCAUCUGC...GGAAAGUUU.UAGAAA..UAUCCAGACAGCUUUCUGGUGCGUGAAGCUUUAUUACCGAAACACCUCCCGACCUUUAUGCGUCCGUCAUUAAUAUAAUAAUAUCAGGUAACGCAAUCCUCUGACACCCUAAUUCUUCUUCCCAGAAAACUUUAUCUUAAUAGCCUGCUUAGCCCCAUAAGGAAGAAUAUACUUAAGCUUAUCUUCACUCUUUCUCAUAGUGCUGCACUCUGGAAGGUCCCUGUUAAGAUGUAUGGCAUCAAACUCACACUUAGUUGUACAUAUACCACAACCAAUACAUUUGUUAGGGUCAACAACAGAUGCGCCACAGCCUAAACAU
#=GR BAAY01006061.1/689-1255 CODON           .................................................................................................................................................................................................................................................................................................................................................................................................................................................................................................................................................................................................................
#=GR BAAY01006061.1/689-1255 SS_TT           .................................................................................................................................................................................................................................................................................................................................................................................................................................................................................................................................................................................................................
BAAU01018933.1/928-431                       ....................................................................GCAGAGAGUGCUCUGGAAAAAGCAAAAGGACACUGAAAAGCUGAU.GAAG.AAA.GUUCUUAAACU.UCCCCUAAGACUA...CA..GCA.CG.GAU.UGACAAGGAGGUCAAAUCGAGCGA.AU..ACGCAACAC.GACGUU.GCGU..AUGAGCGUAUACGU...CCGUAUAAAAGACAUAGAC..GGAAAGUUU.UAGAAA..GAUCCAAUCAGCUUUCUGGUGACUGAAGCCUUAUUCAUAGAGCACCUCUCUAGCUNUAUGGCGUCCGUUCGUCAAGUAAUUAUUAUACCUUUUCCUUAUCCGUACUCAUCUGUGGUAUCUGUGCCAUUAUAACAGCGACAAACACAAGAACGCAGCCGGCUAUCUCACGGGGACUAAGAUGUUCUGAUAAUAGUAUCCAUCCGGCAAGUGCUGCAAAUACUGACUCAAGGCUUAAGACUAUUGCUGUAACGGAAGGCUUUGUGUAUUUCUGUCCGAUAAUCUGCAGGGUAUAGGCAACUCCGCUUGACAUUAUACCUGC
#=GR BAAU01018933.1/928-431 CODON            ....................................................................................................................................................................................................................................................................................................................................................................PTS..........................................................................................................................................................................................................................................
#=GR BAAU01018933.1/928-431 SS_TT            .................................................................................................................................................................................................................................................................................................................................................................................................................................................................................................................................................................................................................
BAAU01010825.1/311-1                         AUAUAUUAUGAAUGUUACUUAGGCAUAUUUAAAUAUGAUAAAUUAUAGAAAAACAGCCAUAAAGCUAGAGAGGUGCUCUGUGAAUAAUGCAAAAGGAACACUUGAAAGCUGAU.UGAG.AUA.GUUCUUAAACU.UUCCCUAAAAACUA..CA..GCAACG.AUU.UGACAAGGAGGUCAAAUCGAGCGA.AA..ACGCAACAC.GACGUU.GCGU..AUGAGCGUUUACGU...CCGUAUAAAAACAUAGAC...GGAAAGUUU.UAGAAA..UAUCCAAUCAGCUUUCUCGGUGACUGAAGCCUUAUUCAUAGAGCACCUCUCUAGCUCAACGGC................................................................................................................................................................................................................................................................
#=GR BAAU01010825.1/311-1 CODON              .................................................................................................................................................................................................................................................................................................................................................................................................................................................................................................................................................................................................................
#=GR BAAU01010825.1/311-1 SS_TT              .................................................................................................................................................................................................................................................................................................................................................................................................................................................................................................................................................................................................................
BAAZ01011936.1/279-1                         GAAGAAAUAUUAAGGAAAAGGAAGACAAUCGGCAAUUUGAAGUGGUCGGGUAGCGUAUAUCCGCAAAUUAUCAUGGAGCAAUCAUGAAUACAACAUAGGAUAUGUUUGCAACC.U.UG.AAA.GAACUU.AGUG.UUCUAUUAAGUCAU..CA..GGGAUG.UUU.GUACACG.AUGUUCAAACAAGUCG.CCG.UUGAGCCAUGGACGGC.GAAU.CGGCGACGAUCCCGU...ACGUUAGAAAAGAGUAUAUU.AGA.CACU..UAGUAC..UUUCUGACGAUUCACCCGGGAAGAUCUGCUA................................................................................................................................................................................................................................................................................................
#=GR BAAZ01011936.1/279-1 CODON              .................................................................................................................................................................................................................................................................................................................................................................................................................................................................................................................................................................................................................
#=GR BAAZ01011936.1/279-1 SS_TT              .................................................................................................................................................................................................................................................................................................................................................................................................................................................................................................................................................................................................................
BABA01001199.1/631-66                        CGAAGAGAGCAAGGUACAGUAGGAAUAUGAUUUUGAGAAAAUAGUAGGAAACGUAAUUGUGAUUUCAUUAUAGACAUGUAUCAACAAUCAGAAAUAUAAAUAUGUU.UGGAAC.U.UA.GAA.GUACUU.GAUG.UUCUGUAAAUAUC...CA..GCAAUG.UUU.GAACACG.AUGUUCAAACAAGCCG.UCG.UUGAGCCAUGGACGGC.GAAU.CGACGGCGGUUGCGU...ACGAUAUUAUUGUGUAUAUC.AGAACAUU..UAGUAC..UUCUUAGUUUCAAUACAUCGUAUAUUUCUGAUUGUUUGAUGCAUGGAUAUAGAAAUCACAAUACGUUUCAAACAUAUGGAGGAAAAUCAAGAUGGAAUACAAUUUCUUUGCGACGGUGGCGCGCAUGAAAUACAUUGAGCGCUGGGCGCUCAUGCGGAACACAUACCCGGAGACAUUAUCGGAACACAGUCUGGAGGUAAGCAUGCUUGCGCAUGCGCUCUGCGUAAUCGGAAAUGUGCGGUAUGGCAAGCAUUUAGAUGCUGACAGGCGGCGGUAAUCGGGCUGUAUCACGAUGCGUCCGAGAUCAUCACGGGAGAUA
#=GR BABA01001199.1/631-66 CODON             ...................STP..........................................................................................................................................................................................................................................................................................................................................................................................................................................................................................................................................................................................A
#=GR BABA01001199.1/631-66 SS_TT             .................................................................................................................................................................................................................................................................................................................................................................................................................................................................................................................................................................................................................
BABD01029348.1/866-301                       UAAUUAAAUAAUAUAAAAGCUGAAAAGUGUGUUAUUUCAUUAACUCAUUAUUGUAGUAAAAGAAGUAUAUCCGAUAUAAAAUGAAUUGAUGUCAUAUACAUAUGUU.UGAAAC.U.UA.GAA.GUGCUU.AAUG.UUCUGUA.UUACAU..UA..GCAAUG.UUU.GAACACG.AUGUUCAAACAAGCCG.CCA.CUGAGCCAUGGAUGGC.GAAU.UGGCGGCGGUUGCGU...ACGGUAAAAUACCGUAGAUC.AGAACAUU..UAGCAC..UUUUUAGUUUCAAUACAUCGUAUAUGGCAUCAAUUCAUUUUUAUACAGACACUUGUUUUACGUACAUUUUACAAAACUACGAUAACGCACUUUACUUACAUUCUGUAUAUUCUCAUUUGUAAGUUAAAUAAAAAAGAAAAUCUUUAAGAGCAAAAAGGAGACAAAGAAAAUGAGAAAAUUAAAGAAAGCAAUCAUCGGAAUUCUGGCAUCAGCAAUGCUUAUGGGAGCCAUGACAGGAUGUGGAAAAGCAGCAAGUGACGAUAUCACAGUUAUUUCUCGUGAGGAUGGUUCCGGUACAAGAGGUGCAUUCAUCGAACUG
#=GR BABD01029348.1/866-301 CODON            ...........................................................................................................................................................................................................................................................................................................................................................................................................................................................AUG...................................................................................................................................................
#=GR BABD01029348.1/866-301 SS_TT            .................................................................................................................................................................................................................................................................................................................................................................................................................................................................................................................................................................................................................
BABA01008647.1/631-65                        AAUAAAAAUUCAAUUAUAUUCUUAAUAUAAAUUAAUAAUUGCAAAACACAAUCAAUACUUGAAUUCAUAUAUUUCAAUAUGAAUUCAUUCUAAUAUACAAUAUGUU.UGAAUC.C.UA.GAA.GUUCUU.AAUG.UUCUGUAAUUAUAC..UA..GCCAUG.UUU.GAACACG.AUGUUCAAACAAGCCG.CCA.CUGAGCCAUGGAUGGC.GAAU.UGGCGGCGGUGGCGU...AUUAUAUCAAUAUAUAAAUC.AGAACAUU..UAGAAC..UUCUUAGAUUCAAUACAUUGUAUAUAGAAUGAACCAUAUUGAAAUAUAUGUUCAAUUACUACUGUGUUUUGCAGUUAUUUCAACACACUAAAAAAGGAUACUCGUAAAAGAGUAUCCUUUUCUUUUAACUUUAAUUAAGCAUUUUUCUUCAAGUAGAUAACAACCUUACGAUAAGGCUCUUCACCCUCACUUCUGGUAGCUACAUAUUUAUCAUUCUGAAGAGCAGAAUGGAUAAUUCUUCUCUCAUAAGGAUUCAUAGGCUCUAAAGUAAAAGGUCUUCUUGUUCUCUUAACCUUGAAUGAAAUAUUCUUUGCAAGAU
#=GR BABA01008647.1/631-65 CODON             .................................................................................................................................................................................................................................................................................................................................................................................................................................................................................................................................................................................................................
#=GR BABA01008647.1/631-65 SS_TT             ...........................................................<<<<<<<<<<........>>>>>>>>>>..........................................................................................................................................................................................................................................................................................................................................................................................................................................................................................................................
BAAU01005978.1/505-1                         AGGUGUAAAUGUAUAUUUUUAUGAACUCGCUGAAUUAAAUUGAGUCACUGUCAGACAUAAGGGGCAGGAGGGGUGGCAUAGAUAAUGCGAAGGACACACUUGAAAGCUGAUUG.U.GC.AGU.UUCUUA.UACU.UUCCAUUCGUAAU...CA..GUAACG.AUU.UGACACGGAUGUCAAAUCGAGCGA.AUA..CGCAACAC.GAUGUU.GCG..CAUGAGCGGUUACGU...CCAUAUAGAAAAACUAUGA..GGAAAGUA..UUAGAA..AAU.GCCAAUUAGUUUUCUGGUGUUCGAAGUCUUAUCUGUGCCAGCCCUCCUGCCCCUUAUGUCGUCCGUCCGUCAAUAAAUAUAAUCAUCGGCAAUACAAUAAUUAACGUGCAAAAGCCAUACUGUAAUUAUCACACAACUGAUACAGUAAAUAUCACUUCGGCGGAUUACCAUCAGGAACAAUCUGCUUAUAUAUCAUUUCACAGUCCUGCCUUGUGAACUGAACACCUGAUUGCUUGGCUUUCUGGCUUAAGGCAAAU..........................................................
#=GR BAAU01005978.1/505-1 CODON              .............................................................................................................................................................................................................................................................................................................................................................................................................................................PTS...................................................................................................GUA...........................................................
#=GR BAAU01005978.1/505-1 SS_TT              .................................................................................................................................................................................................................................................................................................................................................................................................................................................................................................................................................................................................................
BAAU01001958.1/771-204                       CAUUUGUACAAUUCAUUAAACUUUAUGUUCCUUUAUAUAAAUUAAUCCAAAGCCAGAUAUAAGCCAAGGUAAGGCUGGUACGCGUAAUGCGUAGGACACACUUGAAAGUCGGU.UGAG.CUA.UUUCUUAUACU.UUCCAUCUAAAAC...CA..GAUAGG.CGG.GUACAAGGAUGUACCUGCCAGUGA.G.A.CCGCGCCAAGGACGGC.GCGU.U.CGAACGGUAUCGU...CCAAUAACAAAGCAUCUAU..GGAAAGUAU.UAGAAA..UAACCAACCAACUUUCUGGUGUCUGAAGCAUUACUCGAGCUAGUCUUACCUUGGCUUAUAUCGUCCGUUUAUCAAUAUAUUUUAUUUUUGUAAUAAUGAAAUGUAAAUUUGAUAAUCAGAUAUUCUUACAACUUAAUAAACACCGGCUUUCUCCUCUCAAACACCGUAUAAUACCCGAACCCAGCACCUUUAAGCAUAUCCUCAAUAACAUCAAACCUGUGCGCAACAUAUUCAGUCUGGUGCGCAUCAGAACCAGUUGUAAUAAUCUCACCGCCAAGCUCACGAUACCUUUUUAAAAUAUCAGGGCAUGGAUUAGGAU
#=GR BAAU01001958.1/771-204 CODON            ...............................................................................................................................................................................................................................................................................................................................................................................................................PTS...............................................................................................................................................................................................
#=GR BAAU01001958.1/771-204 SS_TT            .................................................................................................................................................................................................................................................................................................................................................................................................................................................................................................................................................................................................................
BAAU01003657.1/744-177                       UGAUACCAAACACCAUUUGCACAAUAAUUAUUCGCUUAAAUUAUGUCAAAAAACAGAUAUAAGAUACGGGACGGCUGUCGCGAAUAAUGCGUAGGACACACUUGAAAGCUGAU.UGUG.CUG.UUUCUUAUACU.UUCCCUCUAUAUA...CA..GAUAGG.CGG.GUACAAGGAUGUACCCGCCAGUGA.GG..CCGUGCCAAGGAGGGC.ACGU..CCGAACGAUAUUGU...CCGGUAACAAUACCAAUAA..GGAAAGUAU.UAGAAA..CAGCCAAUCUGCUUUCUGGUGUCCGCAGCUAUAUUCGCGGCAGCCGUCCCGUGUCUUAUAUCGUCCGUAUGUCACCAAAUAUCACACACUAUUUCUCAUUAACAACCGCACUAUCCAUAACAACAUUCUGUGCCUUCUUAACAAGCAUAGCCUNUGCUAUAGUAUUCUUGUCAAACUUAUCUGUGAAUGUUGAUACCUGAGAGUAACCACUGUCCUUAGCAAACUGCUCAAGGUCAUCCUUGUACUCAUAUUCCGUAAUGUUAAGACCUUCCUUUUCAGCUAUCGCCUGAUAUACAAGCUGCUGGCCUGCUGAUGCCUU
#=GR BAAU01003657.1/744-177 CODON            ..........................................................................................................................................................................................................................................................................................................................................................................PTS....................................................................................................................................................................................................................................
#=GR BAAU01003657.1/744-177 SS_TT            .................................................................................................................................................................................................................................................................................................................................................................................................................................................................................................................................................................................................................
BAAU01005466.1/943-375                       UAAAUCUCACCUAAUUUCGUUAAUGUUACAUUUAUACUCGAUUAUGUCAAUGUCAGAUAUAAGCAACGGGAAGGCUGUUAUGCAUAUCGUGCAGGACACACUUGAAAGUCAGU.UGUG.AUA.UUUCUU.AUAC.UUUCCUUUAAUUCU.CCA..GAUAUG.CGG.GUACAAGGAUGUACCCGCAAGUGA.GG..UCGCGCCACGGAUGGC.GCGU..CCGAACGGUAUCGU...CCGAUAACAUAUCUUAUAUG.GAAAGUAU..UAGAAA..UAUCCAACUGGCUUUCUGGUGUCCGAAACCAUAUGCGUAACAGCCUUCCCGUUACUUAUAUCGUCCGUUUGUAACCAACCCAACGAAAUUACUUACCUCUAUUAUCAAUCUUAGCAAUAUCCACAAUAGAAAGCUCCUGAUUAUUAAAUGCAUGCUCAAGACUUGAAAUAAGUGCAUGUGCAGUAUCAAGGCUUGUAAGGCAGUGAACGCCUGUUUCAAUAGCAUAUCUUCUGAUAAGGAAGCCAUCUCUUGCUCUCUCAAUACCAUUUUCAGGUGUAUCAAUAACAAGGUCAAUCUUAUGCUCUAAUAUAAGGUCAAG
#=GR BAAU01005466.1/943-375 CODON            ..........................................................................................................................................................................................................................................................................................................................................................................PTS....................................................................................................................................................................................................................................
#=GR BAAU01005466.1/943-375 SS_TT            .................................................................................................................................................................................................................................................................................................................................................................................................................................................................................................................................................................................................................
BAAU01021915.1/621-57                        UUUGGAACCGAUUUUUGUUGUCAGAAACAUUCUAAUAAUUAUUACAAAGACAGAUAUAAGCUAAGGGAGGGCUGUCGCGAAUAAUGCAAAGGACACACUUGAAAGUCUGCCCC.U.GC.UAA.UUCUUA.UACU.UUCCCUAAAUAUU...CA..GAUAGG.AGG.GUACAAGGAUGUACCCGACAGUGA.GG..UCACGCCAAGGAGGGC.GUGU..CCGAACGGUAUCGU...CCGGUUACAAAACCUAUAC..GGAAAGUA..UUAGAA..GUAGCUGGGGUAACUUUCUGGUGUCCGAAGCUAUAUUUGCGACAGCCCUCCCUUGGUUUAUAUCGUCCGUUCGUUAAUAUAUAAUAUAUUACUUUAAAUGCAAUCACGAAAAUGUGGCAUGUCUAUGAGCAACAACCGUUUUAUGCUCUAUGCCGCAUACUCAGACUCCCCAAAGAAAUCAUUGUACCAUACAAGGAACAUAUAAACAGUCCAUAUCUUUCUUGAGUUAUCAGCUUUGCCUUCCUUAUGCUCGUCAAGAUACUUAACAAGCUCAUUAGUAUUAAAUACUUCUCAGCCGCUUCAUAUGCGACGCCGUUUU
#=GR BAAU01021915.1/621-57 CODON             .................................................................................................................................................................................................................................................................................................................................................................................................................................................................................................................................................................................................................
#=GR BAAU01021915.1/621-57 SS_TT             .................................................................................................................................................................................................................................................................................................................................................................................................................................................................................................................................................................................................................
BAAU01002859.1/1-493                         .......................................................................GCUGUUACAAAUAAUACGUAGGACACACUUGAAAGUCUGUUG.U.AC.UGU.UUCUUA.UGCU.UUCCCUAGAUAUC...CA..GAUAGG.CGG.GUACACGGAUGUACCCGCCAGUGA.G.A.CCACGCCAAGGACGGC.GUGU.U.CGAACGGUAUCGU...CCGGUAAAAACAUCUAUAU..GGAAAGUA..UUAGAA..ACA.GUAAACAGGCUUUCUGGUGUCCGAAGCUAUAUUUGUGACAGCAAUACCGCACCUUAUAUCAUCCGUUCGCCAAUUAAUCUGCUCGUUAGUCCAUUCCGCAGUAAUCCUGCAUUAUCACCUGAACCCACUAACCAGAUAUAUAUCAGCCACAACUAUGCCAACGCAGCCCCAAGCUCUCUACAGCUUGCCUUCGCAUCAUCAUCUGGUGCUUCAUUACAGAUUACAGGGUCAAAUGCAAAAAUAGCCCCUGCAUUCUUACAUCUGUCAGCCCAGUCAUCCAUCCAUUCGCCACUUCCCCAUCCGUAUGAACCAAAA
#=GR BAAU01002859.1/1-493 CODON              ..............................................................................................................................................................................................................................................................................................................................................................................................................................................PTS................................................................................................................................................................
#=GR BAAU01002859.1/1-493 SS_TT              .................................................................................................................................................................................................................................................................................................................................................................................................................................................................................................................................................................................................................
BAAU01005978.1/632-947                       UCUAAUAUCAACUCUCUUACUCCUGUCAAAUAACCUGAAUUACACCAAAGACAGAUAUAAGACACAGGAAGGCUGUUGCUAAUAAUACGGAGGACACACUUGAAAGUUGAUUG.U.GC.UGU.UUCUUA.UACU.UUCCUUCUUCAUA...CA..GAUAUG.CGG.GUACAAGGAUGUACCCGCAAGUGA.GG..CCGCGCCAAGGACGGC.GCGU..CCGAACGGUAUCGU...CCGUAUUCAAUAUCUAUAU..GGAAAGUA..UUAGAA..ACA.ACCAAUCAGCUUUCUGGUGUCCGAAGUAUCAUUAGUGACAGCCUUCCCGUGUCUUAUAUCGUCCGUU........................................................................................................................................................................................................................................................
#=GR BAAU01005978.1/632-947 CODON            .................................................................................................................................................................................................................................................................................................................................................................................................................................................................................................................................................................................................................
#=GR BAAU01005978.1/632-947 SS_TT            .................................................................................................................................................................................................................................................................................................................................................................................................................................................................................................................................................................................................................
BAAU01027214.1/524-972                       CACACUGUCCGCACUACAGGCACCCGCUUAUAUUAUGUCUGAUAGUGGCACAAAUUUACUAAUCUGUAAAAAAGCUAAUAUAUAUCACAAAAUAAAUUACUUUGUUUGAGGCU.U.AC......UCUUA.GACU.UUUCUUUAGUAAUC..CA..GCUAUC.CAC.AGACAUGGAUGUCUGUGGAAGUCA.GAU.AUGGAACAAGGAGGUU.CCGU.AUCUGACGGUAGCGG...UCAUAAUCAUAACCUAUAU..GAAAAGUC..UUAGAA......AUAUCCACUUAAAUCUUCUGGCAUCGAACACCGUCUGUUCUAUAGACAUCCGCUUAUAUUAUGUCGUCCGGCAUACACUCUUAUUCCUUAAAUACCUCCCGGCAUUUAAGCGUCCGUCCAUCUACUAUCCGUGACUCCACUAACCAGCCCUAUUUUUAAAGCCGAUAUACUCUUACCCGGUAUACAACUGAAUAAUACUUUACC...............................................................................................................
#=GR BAAU01027214.1/524-972 CODON            ...............................................................................................................................................................................................................................................................................................................................................................................................PTS.............................................................................................GUA...............................................................................................................
#=GR BAAU01027214.1/524-972 SS_TT            .................................................................................................................................................................................................................................................................................................................................................................................................................................................................................................................................................................................................................
BABG01023967.1/628-65                        UUCGCCCCCCUUGAUUUAAUUGAAUAUUUAGUAUUACAUUAUGCCGUAACACAGACAAAUAUAAGCUACAGGCAGUCCUGCAUACUAUGCGAAAUGCACUUGAAGUUCAAUCG.U.GC.UGA.CUCUUA.GACU.UUUCUUUUGCUUU...CA..GCUAGC.UUC.GUACAUGGAUGUACGAAGCAAUGA.GG..CCGCGCCACGGACGGC.GCGU..CCGAAUGGUAGCGU...CACCUAUAACUACCUAUAU..GAAAAGUC..UUAGAG..UCA.GUCGAUUGAAGCUUCUGGCAUUGAACAUAGUGUGCAGGACUGCCUGUAGCUUAUAUUUGUCGUCCGUUCGUCACCAACUAAUAUUCAAUUAAACAACAACAUUCCUACUUAGUUCCUGUAGAACCGAAUCCGCCAUCUCCACGAACUGUAUCACUUAAUUCCUGCACUUCAUUAAAAGCAGCUGUUAUAUAAGGAGCAAGUACAAUCUGUGCAACUCUGUCACCUGGUUCUAUAGUAACAGCAGCAUCAGAGUGGUUGUGUAGGGCAACUAUUAUCUCUCCCCUGUAGUCAGAAUCAAUAACACCUACUUUGUUG
#=GR BABG01023967.1/628-65 CODON             ................STP...........................................................................................................................................................................................................................................................................................................................................................................PTS................................................................................................................................................................................................................
#=GR BABG01023967.1/628-65 SS_TT             .................................................................................................................................................................................................................................................................................................................................................................................................................................................................................................................................................................................................................
BABG01000271.1/2324-1761                     UUUCGUCCCCUUGAUUUAAUUGAAUAUUCAGUAUUACAUUAUGCCGUAGCACAGACAAAUAUAAGCUACAGGCAGUCCUGCAUACUAUGUGAAAUGCACUUGAAGUUCAAUCG.U.GC.UGA.CUCUUA.GACU.UUUCUUUCGCUCC...CA..GCCAGC.UUC.GUACAUGGAUGUACGAAGCAAUGA.GG..CCGCGCCACGGACGGC.GCGU..CCGAAUGGUAGCGU...CACCUAUAAUUACCUAUAU..GAAAAGUC..UUAGAG..ACA.GCCGAUUGAAGCUUCUGGCAUUGAACAUAGUGUGCAGAACUGCCUGUAGCUUAUAUUUGUCGUCCGUUCGUCACCAACUAAUAUUCAAUUAAACAACAAUAUAAGCUGUAAUUUUUUUUAUUGCGACAGCCCCAUAUUAUUUAGUUAUUCUGCAUGUAUUUUCUUAUAAGCCGUAGUCCGUUCAAAGGCGCACAGAACUUCUGGUUAUGUUUCAUACAUUCUUCUAUCACAUAAUCAAGAUUAAACCACUCAGCAGUUUCUACUUCUUCAAUCUGGUAAACAAGAUUAUUAAUAUCUACAGGUUUAGUAUAUGCA
#=GR BABG01000271.1/2324-1761 CODON          ..................................................................................................................................................................................................................................................................................................................................................................................................................................PTS............................................................................................................................................................................
#=GR BABG01000271.1/2324-1761 SS_TT          .................................................................................................................................................................................................................................................................................................................................................................................................................................................................................................................................................................................................................
BABG01000436.1/2608-2045                     UUUCGUCCCCUUGAUUUAAUUGAAUAUUCAGCAUUAAAUUAUGCCGCAAUACAGACAAAUAUAAGCUACAGGCAGUCCUGCAUACUAUGUGAAAUGCACUUGAAGUUCAAUCG.U.GC.UGA.AUCUUA.GACU.UUUCUUUCGCUUU...CA..GCUAGC.UUC.GUACAUGGAUGUACGAAGCAAUGA.GG..CCGCGCCACGGACGGC.GCGU..CCGAAUGGUAGCGU...CACUUAUAACUACCUAUAU..GAAAAGUC..UUAGAG..ACA.GCCGAUUGAAGCUUCUGGCAUUGAACAUAGUAUGCAGGACUGCCUGUAGCUUAUAUUUGUCGUCCGUUCGUCACCAACUAAUAUUCAAUUAAACAACAAGUUACUUAAAUGUCCAUAAUUUCCCAGAUAUCCUGCUUAAUGAUAUAUAUUCUCAUUUGCAAUGUUUAUUUUUCAGCGCAAAGAUAUUAUAAUAUUAACGCAGAGUUAGUCUUUUCUAACUAGCUAAGCUACAAAAAAGACAACAUUAGAAGACCGAAAAAAGGUCGAAAAAAAGCUGGAGAAAAGCUGGAAAAAGGUCGAAAAAAGGCUGAAAAA
#=GR BABG01000436.1/2608-2045 CODON          .................................................................................................................................................................................................................................................................................................................................................................................................................................................................................................................................................................................................................
#=GR BABG01000436.1/2608-2045 SS_TT          .................................................................................................................................................................................................................................................................................................................................................................................................................................................................................................................................................................................................................
BABG01005079.1/1003-1542                     UUUCGUCACCUUGAUUUACUUGAAUAUUCAGUAUUACAUUAUGCCAUAACUCAGACAAAUAUAAGCUACAGGCAGUCCUGCAUACUAUGCGAAAUGCACUUGAAGUUCAAUCG.U.GC.UGA.CUCUUA.GACU.UUUCUUUCGCUCC...CA..GCUAGC.UUC.GUACAUGGAUGUACGAAGCAAUGA.GG..CCGCGCCACGGACGGU.GCGU..CCGAAUGGUAGCGU...CACCUAUAACUACCUAUAU..GAAAAGUC..UUAGAG..ACA.GCCGAUUGAAGCUUCUGGCAUUGAACAUAGUGUGCAGGACUGCCUGUAGCUUAUAUUUGUCGUCCGUUCGUCACCAACUAAUAUUCAAUUAAACAACAAUAUUAUGCAAAGAACCCACCAAGUUCAUCUGCAAUCUUCUUUUCUAUAACUUCUGCAUCUUCCCUGCUCUUUGCACUUACACUUAUAUAAGUCUUAAGCUUAGGUUCUGUACCACUUGGUCUUACUACUACUGAGCAGUUGCCAUCAAGAAGAUACUUAAGAACAUCUGACUUUGGAAGUCCGUCAAGACCC........................
#=GR BABG01005079.1/1003-1542 CODON          ...........................................................................................................................................................................................................................................................................................................................................................................................PTS.......................................................................................................................................................................................GUA.........................
#=GR BABG01005079.1/1003-1542 SS_TT          .................................................................................................................................................................................................................................................................................................................................................................................................................................................................................................................................................................................................................
BABG01000221.1/5034-4471                     UGUUUCGCCCCUUGAUUUAAUUGAAUAUUCAGAAUUAAAUCACACCAUGACCAGACAAAUAUAAGCUACAGGCAGUUCUGCAUACUAUGUGAAAUGCACUUGAAGUUCAAUCG.U.GC.UGA.CUCUUA.GACU.UUUCUUUCGCUCC...CA..GCUAGC.UUC.GUACAUGGAUGUACGAAGCAAUGA.GG..CCGCACCACGGACGGC.GCGU..CCGAAUGGUAGCGU...CACCUAUAACUACCUAUAU..GAAAAGUC..UUAGAG..ACA.GCCGAUUGAAGCUUCUGGCAUUGAACAUAGUGUGCAGGACUGCCUGUAGCUUAUAUUUGUCGUCCGUUCGUCACCAACUAAUAUUCAAUUAAACAACAAGUUUCUCUUACACCUUAUAUCCCCUGCUUUUAAGCGUAUCCUGUGCAGUUUCGUUAGCUCCAUAUCUUGAAUACGUAAGUCCUGAAUAUACCUUCUCUGUAUUCUUCAUAAGUGGCUUGGAAUCAUCAAGCUGACUCACCUCAAGAAAUGAGGUUCUUAACUUUCCAAGCAUUGUAAUAACUCUGCUUACGCUAUCGCGUUCACCGGAAACCUGCG
#=GR BABG01000221.1/5034-4471 CODON          ................................................................................................................................................................................................................................................................................................................................................................................................PTS..............................................................................................................................................................................................................
#=GR BABG01000221.1/5034-4471 SS_TT          .................................................................................................................................................................................................................................................................................................................................................................................................................................................................................................................................................................................................................
BABG01000508.1/3121-2558                     UUUCGUCACCUUGAUUUAAUUGAAUAUUUAGUAUUACAUUAUGACGUAACACAGACAAAUAUAAGCUACAGGCAGUCCUGCAUACUAUGUGAAAUGCACUUGAAGUUCAAUCG.U.GC.UGA.CUCUUA.GACU.UUUCUUUCGCUUC...CA..GCUAGC.UUC.GUACAUGGAUGUACGAAGCAAUGA.GG..CCGCGCCACGGACGGC.GCGU..CCGAAUGGUAGCGU...CACCUAUAACUACCUAUAU..GAAAAGUC..UUAGAG..ACA.GCCGAUUGAAGCUUCUGGCAUUGAACAUAGUGUGCAGGACUGCCUGUGGCUUAUAUUUGUCGUCCGUUCGUCAUCAACUAAUAUUCAAUUAAACAACAAUAUUUCAGAAAAAUCCCCCUACUUUUAUUGACAUAUACCACAUAAGAAGUGAUACUAUAACCUGACAGAUAAAUUUACAUGUAUAAUAAUAUAUGGUUAUGUACAAUAGCAUAUGAUAAUGCCUAAUAGUAUAUGGUUAUGUACAAUAGCAUAUGAUAAUGCGUAAUAGUAUAUGGCGAUGUAUAAUAAUAUAUGAUGAUGUAUAAAGAAUAGAUU
#=GR BABG01000508.1/3121-2558 CODON          .................................................................................................................................................................................................................................................................................................................................................................................................................................................................................................................................................................................................................
#=GR BABG01000508.1/3121-2558 SS_TT          .................................................................................................................................................................................................................................................................................................................................................................................................................................................................................................................................................................................................................
BABG01030864.1/889-334                       ...........AAAUGGAUAUGCAGGCAUAGAUGUAGCCGGCGACACAGUACAAAUAUAAGCUUACAGGCAAUCCAGGCAAUACUAAGUGAAAAGGCACGGGAGGUUCAAUCG.U.GC.AGA.CUCUUA.GACU.UGGUCUUAGCGUAC.CCA..GCUAGC.AUC.GUACAUGGAUGAACGAACAAGGAG.GC..CGCGGCCACGGACGGC.GCGU..CCGAAUGGGAGCGU...CACGUAGAACUACGGAUAAU.GAAAAGUC..UUAGAG..ACA.GCCGAUGGAAGCUUCGGGCAUGGGACAUAGGGUGCAGGACUGCCUGUAGCUUAUAUUUGUCGUCCGUUCGUCACCCAACUAUAUUAGUCAAUUAAACAACAAUUUCUACUUCACAUGCUUAAGAUAUGCAUCCACACUAUCUAAUUUAUCACUUUAUAACUUUAAUGUGUUCAUCUGACGAAAAUCUUAUAAUCUGCUGAAGGCAUUAUCUGUUACGUCUUCUCCUAUGCACUAUUCCGUAUAAUAUUCAUCUUAUAUUUCUUUCUGACAUCUGCCUCUCGUAUACUCUGCCCGACAAGCUGUGGUAUGGACAAG
#=GR BABG01030864.1/889-334 CODON            .................................................................................................................................................................................................................................................................................................................................................................................................................................................................................................................................................................................................................
#=GR BABG01030864.1/889-334 SS_TT            .................................................................................................................................................................................................................................................................................................................<<<<<<<<<<<....>>>>>>>>>>>......................................................................................................................................................................................................................................................................
BAAU01025988.1/567-5                         UAGGGGGAUUAUUGGAUAAAUCUUAUAUGGUAUGUCCGUCUGCCACUAACAGACAUAACAUAAGCGGAUGCCUGUAGUGCGGACAGUGUGAGAUGCACUUGAAGUUA.AACUG.U.GC.UGA.GUCUUA.GACU.UUUCCUAUACAUC...CA..GCCAGC.UUC.GUACAAGGAUGUACGAAGCAACUA.AG..CCGCGCCACGGAUGGC.GCGU..CUGAGUGGUGGCGU...CCAUUAUCAAUAUAUAUAU..GAAAAGUC..UUAGAG..UCA.GCCGGUUAAAGCUUCUGGCAUCGAACACCGUCUGCGCUAUAGGCAUCCGCUUAUAUUAUGUCGUCCGUUCGUCCGUACAUUUAUCCGUAUAUCAAUCAAAUAUAUUCUAAACUUUCUUUCCGCUUCGUCUGCGUGCUAUGCGAGCAAUCCGUAUAUCAAUCAAAUAUAUUCUAAACACCAAUAUCUACUUUGAUGCAUUAUGCUUCUCAAAAAACUUCUUAGUCUCUGCCACUACAACCCCGCUUAACGCAAACAGCGCAAUCAUAUUAGGCAGUGCCAGACAGCUUCAGCUCUAGAUCCUGCGCAGCUGCGNAA
#=GR BAAU01025988.1/567-5 CODON              .................................................................................................................................................................................................................................................................................................................................................................................................................................................................................................................................................................................................................
#=GR BAAU01025988.1/567-5 SS_TT              ...............................................................................................................................................................................................................<<<<.<<<<..<........>>>>>...>>>...................................................................................................................................................................................................................................................................................................................................................................
BABG01000900.1/2403-1839                     UUUCGUCACCUUGAUUUAAUUGAAUAUUCAGCAUUAAAUUAUGCCGCAACACAGACAAAUAUAAGCUACAGGCAGUUCUGCAUACUAUGCGAAAUGCACUUGAAGUUUGAUUG.U.GA.UAG.UUCUUA.GUCU.UUCCCUUUAUCCAC..CA..GCUAGC.UUC.GUACAUGGAUGUACGAAGCAGCGA.AG..CCGCGCCAUGGACGGC.GCGU..CUGAGCGGUAGCGU...CAGUUACCAUAAUUUAUAU..GGAAAGGC..UUAGAA..AUA.UCCAAUCAAAGCUUCUGGCAUUGAACAUAGUGUGCAGGACUGCCUGUAGCUUAUAUUUGUCGUCCGUUCGUCACCAACUAAUAUUCAAGUAAACAACAAUUUGGACCGUGAUAAACAAUAAGCUGCCUAAACACAAGGUUAGUUUAUACUUAAAAAAAUUCAACACAUCUUACGUACGUUUCGUGAAUACAACAAAAAUUUAAAAGAUCUAAAAAAAGUAAUUGACAUCUAAUGUACGUUAGUAUAUACUAACACAGUAAUAAAUGAAAAACAUGAUCAACAUUAGUGAGUGGUGUUAAUUAAAGACACCCAUAU
#=GR BABG01000900.1/2403-1839 CODON          .................................................................................................................................................................................................................................................................................................................................................................................................................................................................................................................................................................................................................
#=GR BABG01000900.1/2403-1839 SS_TT          .................................................................................................................................................................................................................................................................................................................................................................................................................................................................................................................................................................................................................
BABG01034670.1/487-1                         GUUUCGUCAUCUUGAUUUAAUUGAAUAUUCAGUAUUACAUUAUGCCGUAACACAGACAAAUAUAAGCUACAGGCAGUCCUGCAUACUAUGUGAAAUGCACUUGAAGUUCAAUC.G.UG.CUG.ACUCUU.AGAC.UUUUUCUUAGCGAC.CCA..GCUAGC.UUC.GUACAUGGAUGUACGAAGCAAUGA.GG..CCGCGCCACGGACGGC.GCGU..CCGAAUGGUAGCGU...CACCUAUAACUACCUAUAUG.AAAAGUCU..UAGAGU..CAGCC.GAUUGAAGCUUCUGGCAUUGAACAUAGUGUGCAGCACUGCCUGUAGCUUAUAUUUGUCGUCCGUUCGUCAACUAAUAUUCAAUUAAACAACAAUAUGCAGUAAUAUAAUUUUCACUUGACUUUAAUGCCUGAAGUGNNNNNNNNNNNNNNNNNNNNNNNNNNNNGCUGCCGCCGCUNUCUUCUAAUUUAAAAAAAUGUUUAUAGUCAGAGAAAAAAAAAAAAAAACCUCCCCC................................................................................
#=GR BABG01034670.1/487-1 CODON              .................................................................................................................................................................................................................................................................................................................................................................................................................................................................................................................................................................................................................
#=GR BABG01034670.1/487-1 SS_TT              ..........................................................................................................................................................................................................................................................................................................................................................................................................................<<<<<<<<....>>>>>>>>...................................................................................................................................................................
BABG01000393.1/2268-1702                     GUUUCGCCCCCUUGAUUUAAUUAAAUAUUCAGUAUUACAUUAUAUCGUAACACAGACAAAUAUAAGCUGCAGGAAGUCCUGCAUACUAUGUGAAAUGCACUUGAAGUUCAAUC.G.UG.CUG.ACUCUU.AGAC.UUUUUCUUAGCGAC.CCA..GCUAGC.UUC.GUACAUGGAUGUACGAAGCAAUGA.GG..CCGCGCCACGGACGGC.GCGU..CCGAAUGGUAGCGU...CACCUAUAACUACCUAUAUG.AAAAGUCU..UAGAGA..CAGCC.GAUUGAAGCUUCUGGCAUUGAACAUAGUGUGCAGAACUGCCUGUAGCUUAUAUUUGUCGUCCGUUCAUCACCAACUAAUAUUCAAUUAAACAACAAUAUUCACUUUAUUCGUAAAUAUCAAUAUUCCCCAUAUUAACCUUAGCCGUAAUCAUCUUUUCAGCCGCUGUGUUAUAUGAGCAGUUUCUUUUAUAGUUUGUGCCAUAUAGAUUUACGUUGCCCAUAUCAGUUUCAAGGUUAUAGCCGUAUGCAUCAGAGCGUGGGAGUUGAACAGAAGCGUUACCCAUAUCAACGUCAAGCUGCAUAGUGUCAAAGG
#=GR BABG01000393.1/2268-1702 CODON          ................................................................................................................................................................................................................................................................................................................................................................................................PTS..............................................................................................................................................................................................................
#=GR BABG01000393.1/2268-1702 SS_TT          .................................................................................................................................................................................................................................................................................................................................................................................................................................................................................................................................................................................................................
BABG01000236.1/4166-3600                     GUUUCGCCACCUUGAUUUAAUUGAAUAUUCAGUAUUACAUUAUGCCGUAACACAGACAAAUAUAAGCUACAGACAGUUCUGCAUACUAUGUGAAAUGCACUUGAAGUUCAAUC.G.UG.CUG.ACUCUU.AGAC.UUUUUCUUAGCUAC.CCA..GCUAGC.UUC.GUACAUGGAUGUACGAAGCAAUGA.GGC..CGCGCCACGGACGGC.GCG..GCCGAAUGGUAGCGU...CACCUAUAACUACCUAUAUG.AAAAGUCU..UAGAAA..CAGCC.GAUUGAAGCUUCUGGCAUUGAACAUAGUGUGCAGGACUGCCUGUAGCUUAUAUUUGUCGUCCGUUCGUCACCAACUAAUAUUCAAUUAAACAACAAUAUUCUAUGCUGUAGCCUUAUUGAAAUAGUCUUUAAGGUUAAUAACUGGCUGUGGCUUUGCAUACUUAUAACCCUGGAUAUAAUCAAAGCCUUUACCUAUACUGUAAUCUGCCUGUUCAUCAUUUUCUACACCUUCAAUCAAUAAUAUGAAACCUUGUUCUUUAAAUACGCUUGUCAGAUGGGAUACGAUAUCUGAUACAGCAGUAUUGUCAAGAGA
#=GR BABG01000236.1/4166-3600 CODON          ............................................................................................................................................................................................................................................................................................................................................................................................PTS..................................................................................................................................................................................................................
#=GR BABG01000236.1/4166-3600 SS_TT          .................................................................................................................................................................................................................................................................................................................................................................................................................................................................................................................................................................................................................
BAAU01005512.1/863-297                       AUUUCUUCUGGUUUAAGACAUAAUUUAUCAUAAGUAAAUUAUGAAACUGUCAGACAUAAUAUAAGCGGCUGCCUGUAGUGCGAACAGUGUUAGAUGCACUUGAAGUUUAAUUG.A.GA.UAU.UUGUUA.GACU.UUUCCUUAAUACCA..CA..GCUAUC.CAC.AGACACGGAUGUCUGUGGAAGUUU.GAU.AUGGGACAAGGAUGUC.CCGU.AUCAAACGGUAGCGU...ACAUACCCACUACCUAUAC..GAAAAGUC..UUAGAA..AUA.UCCGAUUAAAGCUUCUGGCAUUGAACACUGUCCGCGCUAUAGGCAGCCGCUUAUAUUAUGUCGUCCGUAUACAAAAAUUAUAUCUCAAACAUUCUUACUUCACCUGCGUAACCACUCCAUCUGCAUCCACAUUCGCAUUAAUGCUGACCUCAUUAAGCAGCCCGAAUAUUCUGCUCUUAUCAGACUCUUCUGUGCAUAUGCGUGUAACACAUCCCGACAAUGUUCCAUCCUGAACUGCUGGAACUACUGACAGCUCAACUUUUCCCUCAUUGUCAUCAUCACCACUUAUUCGUAUAUUUACAAGCAUAGUAUCAA
#=GR BAAU01005512.1/863-297 CODON            ....................................................................................................................................................................................................................................................................................................................................................................................PTS..........................................................................................................................................................................................................................
#=GR BAAU01005512.1/863-297 SS_TT            ............................................................................................................................................................<<<<<.<<<.<<<<......>>>>>>>>>>>......................................................................................................................................................................................................................................................................................................................................................................................................................
BABG01000690.1/1458-2024                     UCCCUUCUGAUUUAGCACACAUUCAUUUUUUUUAAAUUAAGUCACAACCAGACAUAAUAUAAGUGAAAAUCGGUGUUGCGCAUACAUCGUGAGAUGCACUUGAAGUUCAAUUG.U.GA.UAG.UUCUUAGACUU.UUCCUUAACUACC...CA..GCUAUC.CAC.AGACACGGAUGUCUGUGGAAGUGA.GAU.AUGGGACACGGAUGUC.ACAU.AUCGAACGGUAGCGG...CAGUAGUCACAACCUAUA...AGAAAAGUC.UUAGAA..AUA.UCCAAUUGAAACUUCUGGCAUCGAUGAUGUAUGUGCAACACCGGUUUUCACUUAUAUUAUGUCGUCAGUUCGCCAACCGAAUGUGUGUUAAACAACAAUAUUACUUACUUAGAUAAUUCCACGGAUUAACCACCACUCCAUUAAGUCUUACAUCAAAAUGAAGAUGUACUCCAUCUGAAUUACCCGUUGUGCCCAUACGAGCUAUUAAUUGCCCUUUUGUAACUUUUUCGUUUUCAUUUACAAGAAGCACUGAAGCAUGAAGAUAUCUUGUAACCAGGCCAUCCCCAUGAUAAAUUGCAAUAUAGUUUCCUGCUG
#=GR BABG01000690.1/1458-2024 CODON          ..........................................................................................................................................................................................................................................................................................................................................................................................PTS....................................................................................................................................................................................................................
#=GR BABG01000690.1/1458-2024 SS_TT          .................................................................................................................................................................................................................................................................................................................................................................................................................................................................................................................................................................................................................
BABG01000393.1/2316-2882                     CCCCUUUUAUUUAGCCACACAUUCAUUUUCUGUAAAUUAAGCCAUAACCAGACAUAAUAUAAGUGAAAAUCGGUGCUGCGCAUACCUCGUGAGAUGCACUUGAAGUUCAAUUG.U.GA.UAG.UUCUUAGACGU.UUCCUUAACUACC...CA..GCUAUC.CAC.AGACACGGAUGUCUGUGGAAGUGA.GAU.AUGGGACACGGAUGUC.CCGU.AUCGAACGGUAGCGG...CAGUAGUCACAACCUAUA...AGAAAAGUC.UUAGAA..AUA.UCCAAUUGAAACUUCUGGCAUCGAUGAUGUAUGUGCAACACCGAUUUUCACUUAUAUUAUGUCGUCCGUUCGUCACCAACUAAUAUUCAAUUAAACAACAAUAUUUCAGUGUGACCGCCUAUUAAUAUACUCUGUCUUAUACUUAGAAUAAAUUAUCUUCUGGCUGUUAUAUAAGCUGUAAUAUCCAGAAAGCAUAUAACUAAUUGCAAUGCAUAUUAUAACAUAUUUAAUAGAAGCAGCUCCAAACAUUUCUAUAGAUAUAAUAAAAGAUGUAAGAGGGCAGUUGGUAACACCGCAGAAUACACUUACCAUUCC
#=GR BABG01000393.1/2316-2882 CODON          ......................................................................................................................................................................................................................................................................................................................................................................................................................................................................................................AUG........................................................................................................
#=GR BABG01000393.1/2316-2882 SS_TT          .................................................................................................................................................................................................................................................................................................................................................................................................................................................................................................................................................................................................................
BABG01014358.1/441-1007                      CCCCUUUGAUUUAGCCACACAUUCAUUUUUUGUAAAUUAAGUAACAACCAGACAUAAUAUAAGUGAAAAUCGGUGCUGCGCAUACAUCGUGAGAUGCACUUGAAGUUCAAUUG.U.GA.UAG.UUCUUAGACUU.UUCCUUAACUACC...CA..GCUAUC.CAC.AGACACGGAUGUCUGUGGAAGUGA.GAU.AUGGGACACGGAUGUC.CUGU.AUCGAACGGUAGCGG...CAGUAGUCACAACCUAUA...AGAAAAGUC.UUAGAA..AUA.UCCAAUUGAAACUUCUGGCAUCGAUGAGGUAUGCGCAGCACCGAUUUUNAAUUAUAUUAUGUCGUCAGUUCGCCAACCGAAUGUUUGCUAAACAACUAUAUUUAUAAAAAAAUCAUAUUUUUUCUCAUUAAGUACUUUUAAAAUUCCCUGUUUAUGUAUAUAAUGUUGAUNAGCUAUGAAAUGUAUUUUUUAUUGCUAAUAUAUUAAUAAAGUAAAAAUGUUUGUAUAUGUUUAUAAGAUGUAUUGUUUAUGUAAAAUAUGCAGAUUGGACAUAAUGAAUGAUAACAAACAAUAAGCUGAUUAACGAACUUGAUC
#=GR BABG01014358.1/441-1007 CODON           .................................................................................................................................................................................................................................................................................................................................................................................................................................................................................................................................................................................................................
#=GR BABG01014358.1/441-1007 SS_TT           .................................................................................................................................................................................................................................................................................................................................................................................................................................................................................................................................................................................................................
BABG01016197.1/97-663                        CGAAAGAUUUAUCCGCACCUCCAUUCCACUGCUACAUACGAUACCAACCAGACAUAAUAUAAGUGAAAAUCGGUGCUGCGCAUACAUCGUGAGAUGCACUUGAAGUUCAAUUG.U.GA.UAG.UUCUUAGACUU.UUCCUUAACUACC...CA..GCUAUC.CAC.AGACACGGAUGUCUGUGGAAGUGA.GAU.AUGGGACACGGAUGUC.CUGU.AUCGAACGGUAGCGG...CAGUAGUCACAACCUAUA...AGAAAAGUC.UUAGAA..AUA.UCCAAUUGAAACUUCUGGCAUCGAUGAUGUAUGCGCAGCACCGAUUUUCACUUAUAUUAUGUCGUCAGUUCGCCAACCGAAUGUGUGUUAAACAACAAUUAUUUGCAUUUUUUAAAUGAGAAGAGUAUUAUAUAACCAUUAUUCAGCAAGCACUAUAUGAAUAUGAGCUGUGAUUGCUGAAUGAAAAUAUGUACUAGUACAUAUUUUCGAAAACGAUGUGCUAGUUAAAUAAAGCGCUGUAGCAUACAGCUGAAUGGAGAUUGUUGUGGAUAGUUUUGUGUAUAGUAUCAAUGCAACUGUACCAGUAUUUCUGGU
#=GR BABG01016197.1/97-663 CODON             ...................................................................................................................................................................................................................................................................................................................................................................................................................................................................................................................................................AUG...........................................................
#=GR BABG01016197.1/97-663 SS_TT             .................................................................................................................................................................................................................................................................................................................................................................................................................................................................................................................................................................................................................
BABG01000271.1/2372-2938                     UCCCCUUUGAUUUAACACACAUUCAUUUUUCGUAAAUUAAGCCACAACCAGACAUAAUAUAAGUGAAAAUCGGUGCUGCGCAUACAUCGUGAGAUGCACUUGAAGUUCAAUUG.U.GA.UAG.UUCUUAGACUU.UUCCUUAACUACU...CA..GCUAUC.CAC.AGACACGGAUGUCUGUGGAAGUGA.GAU.AUGGGACAUGGAUGUC.CCGU.AUCGAACGGUAGCGG...CAGUAGUCACAACCUAUA...AGAAAAGUC.UUAGAA..AUA.UCCAAUUGAAACUUCUGGCAUCGAUGAUGUAUGUGCAGCACCGAUUUUCAAUUAUAUUAUGUCGUCAGUUCGCCAACCGAAUGUUUGCUAAACAACAAUUUUAUUAAAUUGCUGCUUCAAGCUUAUAUGUAUCUUAAUUCAGCAUAGUAUUUACAUUCUCUGGCAUAAGUCCCAUUGUUAUAUUAAGAUUACCAUUCCUUAUUCUUAGCUGAUCAAUGAAUUCUUUUUCUGGAGCAUCUUUUUUAAGUUUUACUUCGUAUGUAAGUUCAUACAUUGUUCCCAUAUUAGUUGUUUUAACUCUGCUCAUAGUAUGUU
#=GR BABG01000271.1/2372-2938 CODON          ...........................................................................................................................................................................................................................................................................................................................................................................................................................PTS...................................................................................................................................................................................
#=GR BABG01000271.1/2372-2938 SS_TT          .................................................................................................................................................................................................................................................................................................................................................................................................................................................................................................................................................................................................................
BABG01001478.1/2251-2604                     ACAGUGUGAGAUAUUGUUGUUUAAUUGAAUAUUAGUUAAUGACGAACGGACGACAAAUAUAAGUGAAAAUCGGUGCUGCGCAUACAUCGUGAGAUGCACUUGAAGUUCAAUUG.U.GA.UAG.UUCUUA.GACU.UUUCCUUAACCCCC.CCA..GCUAUC.CAC.AGACACGGAUGUCUGUGGAAGUGA.GAU.AUGGGACAUGGAUGUC.CCGU.AUCGAACGGUAGCGG...CAGUAGUCACAACCUAUAA..GAAAAGUC..UUAGAA..AUA.UCCAAUUGAAACUUCUGGCAUCGAUGAUGUAUGUGCAGCACCGAUUUUCACUUAUAUUAUGUCGUCAGUUCGUCAACCGAAUGUUUGCUAAACAACAAUUU......................................................................................................................................................................................................................
#=GR BABG01001478.1/2251-2604 CODON          .........................STP..............................................................................................................................................................................AUG...........................................................................................................................................................................STP......................................................................................................................................................................................................................
#=GR BABG01001478.1/2251-2604 SS_TT          .................................................................................................................................................................................................................................................................................................................................................................................................................................................................................................................................................................................................................
BAAU01027214.1/614-49                        UUUGUGAUAUAUAUUAGCUUUUUUACAGAUUAGUAAAUUUGUGCCACUAUCAGACAUAAUAUAAGCGGGUGCCUGUAGUGCGGACAGUGUGAGAUGCACUUGAAGUUCAAUUG.U.GA.UAG.UUCUUA.GGCU.UUUCCUUAAUACAC..CA..GCUAUC.CAC.AGACACGGAUGUCUGUUGAAGUGA.GAU.AUGGGACA.GGACGUC.CCGU.AUCGAACGGUAGCGG...UCGAUGUUAUUACCUAUAU..GAAAAGCC..UUAGAA..AUA.UCCAAUUGAAGCUUCUGGCAUUGAACAUUGUACGUGCUAUAGGUACUCGCUUAUAUUAUGUCGUCCGUUCGUCAACAUAAUUAUAUUGAUAAAAAUAAAACUUACAUAUCCCACAUUAUUGUUACAUAUAUAUAAAUUUGAUAUAAUAAAUUCUAACCGGGCGUUUAAAAACUGCCCGUUACAUUAUAGAGAAGCAAUAAGUAUCAUUAAAUAAAUGAUUAUAGGCAGGUGGGGUUAAUAGAUAUAGUAAAACAGAUAAUAGACCAGAGGAUUACUAAAAUUCUUCAGGAUAAUCCGGAAUUGUUUUCAGAUAAA
#=GR BAAU01027214.1/614-49 CODON             ..........................................................................................................................................................................................................................................................................................................................................................................................................................................................................................................................AUG....................................................................................
#=GR BAAU01027214.1/614-49 SS_TT             .................................................................................................................................................................................................................................................................................................................................................................................................................................................................................................................................................................................................................
BABG01006543.1/1-524                         ...........................................ACAACCAGACAUAAUAUAAGUGAAAAUUGGUCCUGUACAUACAUCGUGAGAUGCACUUGAAGUUCAAUUG.U.GA.UAG.UUCUUA.GACU.UUUCCUUAACUCCC..CA..GCUAUC.CAC.AGACACGGAUGUCUGUGGAAGUUC.GAU.AUGGGACACGGAUGUC.CCGU.AUCGAACGGUAGCG....GCAGUAGUCACAACCUAUAU.GAAAAGUC..UUAGAA..AUA.UCCAAUUGAAACUUCUGGCAUCGAUGAUGUAUGUGCAGGACCGAUUUUCACUUAUAUUAUGUCGUCCGUUCGUCAACCGAAUGGGUGUUAAACACUAAUUUCUGUAAAAUCUCCAAUUUCUGAUAAUUUUUCCCCUUGUUUUUAUUCUCAAUCAUAAUUACUAUAAAUUUAUAUAAAGAUGUUAUGGUCAAGAGUCUUAUUUGCAAGCAUAAAGGGCUUUUUUAACCUUGCAUCAUAUAAAUAUAGUAUAUAAAAGUGGGAGGUAUAGUAUGCUUUUUAAGAAUCCAGUUAUCCCAGGAUAUAAUCCUGAUCCUA
#=GR BABG01006543.1/1-524 CODON              ...................................................................................................................................................................................................................................................................................................................................................................................................................................................................................................................................................................AUG...........................................
#=GR BABG01006543.1/1-524 SS_TT              ............................................................................................................................................................<<<<<.<<<.<<<<<....>>>>>>>>>>>>......................................................................................................................................................................................................................................................................................................................................................................................................................
BAAX01012202.1/1-528                         .......................................CCACAACCAGACAUAAUAUAAGUCGAAAAUCGGUGUCUGCGCAUACAUCGUGAGAUGCACUUGAAGUUCAAUUG.U.GA.UAG.UUCUUA.GACU.UUUCCUUCACUCAC..CA..GCUAUC.CAC.AGACACGGAUGUCUGUGGAAGUGA.GAU.AUGGGACACGGAUGUC.CCGU.AUCGAGCGGUAGCG....GCAGUAGUCACAACCUAUAA.GAAAAGUC..UUAGAA..AUA.UCCAAUUGAAACUUCUGGCAUCGAUGAUGUAUGUGCAGCACCGAUUUUCACUUAUAUUAUGUCGUCAGUUCACCAACCGAAUGUGUGUUAAACAUCAAUAUUGCAGGUUUUCUUCAUACUCAGGAUAGUCCGACAUAUGCUCAUAUCCGGCUGGCUGGACAUAGUAUGAAUAGCUUCCACUGUUAUCGUCAUCAUAAUAUCUUAUUUCAAUAACUGGUUUAGUUGAAUCGAAAUUCUUCUCAAAAGGAUUCUCUAGCUCUUUAAGUAUAGCCUUAGCAAGUUCUUUAUUAUUUAAAUUAUUAUAAAUUAAAGAAC
#=GR BAAX01012202.1/1-528 CODON              ....................................................................................................................................................................................................................................................................................................................................................................................PTS..........................................................................................................................................................................................................................
#=GR BAAX01012202.1/1-528 SS_TT              .................................................................................................................................................................................................................................................................................................................................................................................................................................................................................................................................................................................................................
BABG01000704.1/241-1                         GCACACAUUCAUUUUUUUUAAAUUAAGUCACAACCAGACAUAAUAUAAGUGAAAAUCGGUGUUGCGCAUACAUCGUGAGAUGCACUUGAAGUUCAAUUGU.................G.AUA.GUUCUUAGACU.UUUCCUUAACUACC..CA..GCUAUC.CAC.AGACACGGAUGUCUGUGGAAGUGA.GAU.AUGGGACACGGAUGUC.ACAU.AUCGAACGGUAGCGG...CAGUAGUCACAACGGAUAA..GAAAAGUCU.UAGAAA..UAUCC..........................................................................................................................................................................................................................................................................................................................
#=GR BABG01000704.1/241-1 CODON              .................................................................................................................................................................................................................................................................................................................................................................................................................................................................................................................................................................................................................
#=GR BABG01000704.1/241-1 SS_TT              .................................................................................................................................................................................................................................................................................................................................................................................................................................................................................................................................................................................................................
BABG01000436.1/2653-3225                     UCUCCCCUCUGAUUUAGCCACACAUUCAUUUUUCGUAAAUCAAGCCAAAGUCAGACAGCAUAUAUGAGAAAAGCAGGUGUGCAUACAUCAUAAGAUGCACUUGAAGUUCAAUU.G.UG.AUA.GUUCUU.AGAC.UUUUCUUUCUCUAC.CCA..GCUAUC.CAC.AGACACGGAUGUCUGUGGAAGUGA.GAU.AUGGGACAUGGAUGUC.CCGU.AUCGAACGGUAGCGG...GAACUACCAUUACGUAUAUGAAAACCUGCAUUAGCAG.GACU.UGUUGAUGGGAGCUUCACAAUUGCGCGCCCAGUUUUGAGUUAUAUUUCAACCAUAAACCUGUUCCUUUGCAUCAAUUAUAUGAAAGAGUGAUGCGUAAGCACCGAUGUCGUUCUCCUGCUUCUCCUUCUUCUCUUCCACAGUCUCCUGUUACAUGGUACAAUCAACGUAUCUAAUAUGGAAAUGGAGACGAUCACUAUGAAACGAUUCACUGAGACAGAACUUGCAAAGGAACUUCGGCAACAAUAUAUCAAAAAUCCUCCGGAAGGCAUGACUUCUGACGAAGUCCUCGACAUGAGCGAUGAUGAUCUUUUGGA
#=GR BABG01000436.1/2653-3225 CODON          .....................................................................................................................................................................................................................................................................................................................................................................................................................................................................AUG.........................................................................................................................................
#=GR BABG01000436.1/2653-3225 SS_TT          .................................................................................................................................................................................................................................................................................................................................................................................................................................................................................................................................................................................................................
BABG01030578.1/319-657                       UUCUCCCCUUAGAUUUAGCCAAACAUUCAUUUUUUGUACAUCAAGUACAAGUCAGACAGCAUAUAUGAGAAAAGCAGGUGUGCAUACAUCAUAAUAUGCACAUGAAUUUCAAU.UGUG.AUA.GUUCUU.AGAC.UUAUCUUUCUCUAC.CCA..GCUAUC.CAC.AGACACGGAUGUCUGUGGAAGUGA.GAU.AUGGGACAUGGAUGUC.CCGAAUUCGAACGGUAACGG...AAACUACCAUAACGUAUAUG.AAACGUCU..UACAAC..UAUCCAUUUGAAGCUUCUGGCAUCGUCAAUAAUUGGACACCUGCUAUUCUCAUAUAUAAUGUCGUCCGCACGUUUACAAUGUGUGU.........................................................................................................................................................................................................................................
#=GR BABG01030578.1/319-657 CODON            ..........................................................................................................................................................................................................AUG........................................................................................................................................................STP.........................................................................................................................................................................................................................................
#=GR BABG01030578.1/319-657 SS_TT            .................................................................................................................................................................................................................................................................................................................................................................................................................................................................................................................................................................................................................
BABG01000752.1/402-971                       GAACACUUGGACUUAUCUGAUGUAGCAGCAGAGAGAAUUAAGCCAUAACCAGACAUAAUAUAAGUGAAAAUCGGUGCUGCACAUACAUUGUGAGAUGCACUUGGAGUUCAAUU.G.UG.AUA.GUUCUU.AGAC.UUUUCCUUAACUAC.UCA..GCUAUC.CAC.AGACACGGAUGUCUGUGGAAGUGA.GAU.AUGGGACAUGGAUGUC.CCGU.AUCGAACGGUAGCGG...CAGUAGUCACAACCUAUAAG.AAAAGUCU..UAGAAA..UAUCCAAUUGAAACUUCUGGCAUCGAUGAUGUAUGUGCAGCACCGAUUUUCACUUAUAUUAUGUCGUCAGUUCGCCAAGCGAACAUGUGCUAAACAAUGGUAUAAUAAAUUACUGACAGAAUGAAUUAUGAUAAAUCAGUUGAAAAACCUCUUGCUAUAUGUUAUACUCUUAUUAGUUAUGAACAAAAAGGAGGUAUUGUUGUGAAGCAUAUUAAGACUAUCAGCAAUCGCGUAUUAAAGGAUACAAUGAAGCAUGGUGGAUGUGGUGAAUGUCAGACAUCUUGCCAGUCAGCUUGUAAGACAUCUUGCACAGUUGGUA
#=GR BABG01000752.1/402-971 CODON            .................STP.............................................................................................................................................................................................................................................................................................................................................................................................................................................................................................................................................................................................
#=GR BABG01000752.1/402-971 SS_TT            .................................................................................................................................................................................................................................................................................................................................................................................................................................................................................................................................................................................................................
BABG01000982.1/2848-2308                     ACACACAUUCAUUUUUCGUAAAUUAAGCCACAACCAGACAUAAUAUAAGUGAAAAUCGGCGCUGCGCAUACAUCGUGAGAUGCACUUGAAGUUCAAUUGU.................G.AUA.GUUCUU.AGAC.UUUUCCUUAACUAC.UCA..GCUAUC.CAC.AGACACGGAUGUCUGUGGAAGUGA.GAU.AUGGGACACGGAUGUC.CCGU.AUCGAACGGUAGCGG...CAGUAGUCACAAGCUAUAAG.AAAAGUCU..UAGAAA..UAUCC..............AGCCAUAAUAAACUCGCAAAGCGUGUUUAUUAUGGCUAUCGCGGCAGUCGCCAAGGUCAUAUCAGGAAUAUGACUUUGGCUCGUUGCUCGCGCAAAUUGAAGCUUCUGGCAUCGAUGAUGUAUGUGCAGCACCGAUUUUCACUUAUAUUAUGUCGUCAGUUCACCAACCGAAUGUGUGUUAAACAACAAUUAUCCUAUCUCGCUUCCUGCAAUAAUGUCCUUAUCAACAGUCAUAACAGAAAGGUUGUCCUUAUCAUCCAUAGCCGCAAGUAUCAUACCCUGUGAUUCAACGCCGCAUAU
#=GR BABG01000982.1/2848-2308 CODON          ..................................................................................................................................................................................................................................................................................................................................................................................................................................................................................................PTS............................................................................................................
#=GR BABG01000982.1/2848-2308 SS_TT          .................................................................................................................................................................................................................................................................................................................................................................................................................................................................................................................................................................................................................
BABG01026739.1/658-88                        UCUCUCAUUUGUCUUAAGCCACACAUUCAGUGCUCAUAUAUUAAGUCAAAGUCAGACAGCAUAUAUGAGGAAAGCAGGUGCGCAUACAUCAUAAGAUGCACUUGAAGUCCAAU.UGUG.AUA.GUUCUU.AGAC.UUUUCCUCAACUAC.CCA..GCUAUC.CAC.AGACACGGAUGUCUGUGGAAGUUC.GAU.AUGGGACACGGAUGUC.CCGU.AUCGAACGGUAGCGG...CAACUACCGUUACCUAUAUG.AAAAGUCU..CAGAAA..UAUCCAAUUGGAGCUUCUGGCAUCGUUGAUGUAUGCACACCUGCUUUCCUCAUAUAUGCUGUCGUCCGUAUAUUAAUAAUGUGUGUUAAACAAUAAUAUUUUAGAAAUGUCCCCCAGAGCUUCCUGAGUUGCCACCUCCGCCUCCACUGCUGCCACUUGAACUUCCAGAACUCGUCUGUAUGCGUCUNGUCGUCACGGUUGUGUUUAUAAAUAUGUCCCUUCUGUCCAUCACGUCAAAGUUAUGAUUUUUUGUAUACUCUGUGCUUGAAACUGUCAUCUUUGCCUUGGCACUGCUCAUCAUGGCAAGCACACCUAUAAC
#=GR BABG01026739.1/658-88 CODON             ......................................................................................................................................................................................................................................................................................................................................................................................PTS........................................................................................................................................................................................................................
#=GR BABG01026739.1/658-88 SS_TT             ............................................................................................................................................................<<<<<.<<<.<<<........>>>>>>>>>>......................................................................................................................................................................................................................................................................................................................................................................................................................
BABG01000222.1/1-567                         ...CCCUUCGGAUUGAUCCACACAUUCAUUUUUCGGGAAUCAGGUCAAAGUCAGACAGCAUAUAUGAGAAAAGCAGGUGUGCAAACAUCAUAAGAUGUACUUGAAGUUCAAUC.G.UG.AUA.GUUCUU.AGAC.UUUUUCUAGGCUAC.CCA..GCUAUC.CAC.AGACACGGAUGCCUGUGGAAGUGA.GAU.AUGGGACAUGGAUGUC.CCGU.AUCGAACGAUAGCGG...CAACUACCAUUACGUAUAUG.AAAAGUCU..UAGAAA..UAUCCAGCCAUAAUAAACUCGCAAAACGUGUUUAUUAUGGCUAUCGCGGCAGUCGCCAAGGUCAUAUCAGGAAUAUGACUUUGGCUCGUUGCUCGCGUAAAUUGAAGCUUCUGGCAUCGUUGCUGUAUGCACACCUGCUUUUCUCAUAUAUGCUGUCGUCCGUACGUUAAGAAUGUGUGUUCAACAACAAUAUUUGUUUGAAAGGUUGAUAUUUAUACAAAUAAAAGAUAGAAUAAAUGUACCAAAGAAAGGAAUUUAUAAUAAAUAUGGCUAACAAUGGAAUUGAAUUAGAAAGAGACGGAUUUAAAAGCCGUACAGG
#=GR BABG01000222.1/1-567 CODON              ............................................................................................................................................................................................................................................................................................................................................................................................................................................................................................................................................................AUG..................................................
#=GR BABG01000222.1/1-567 SS_TT              .................................................................................................................................................................................................................................................................................................................................................................................................................................................................................................................................................................................................................
BABG01002686.1/891-322                       CUCCCUUCUGAUUUAACACACAUUCAUUUUUCGUAAAUCAAGCCACAACCAGACAUAAUAUAAGUGAAAAUCGGUGCUGCGCAUACAUCGUGAGAUGCACUUGAAGUUCAAUU.G.UG.AUA.AUUCUU.AGAC.UUUUCCUUAACUAC.UCA..GCUAUC.CAC.AGACACGGAUGUCUGUGGAAGUGA.GAU.AUGGGACACGGAUGUC.CCAU.AUCGAACGGUAGCGG...AAACUACCAUUACGUAUAUG.AAAAGUCU..UAGAAA..UAUCCAAUUGAAACUUCUGGCAUCGAUGAUGUAUGUGCAGCACCGAUUUUCACUUAUAGUAUGUCGUCAGUUCGCCAACCGAAUGUUUGCUAAACAACAAUAUCACCCUAUAAGCAGCACUGCCACAUCAUUAACAUUUGUUCCUGUAGGUCCUGUUAUUAUAAGUCCGUUAGUUUCUUUCAAUGCAUUGUAGGCAUCAUUUUCCUUCAGCACCUCAAAUAUAUCUAUGUCUUUUUCCUUCAGCACUUUGGCUGUAUCGCCAUCGCAAUAGCCUCCUGCGGCAUCUGUUGGUCCGUCUGUUCCGUCACUGCCUAUACUA
#=GR BABG01002686.1/891-322 CODON            ........................................................................................................................................................................................................................................................................................................................................................................................PTS......................................................................................................................................................................................................................
#=GR BABG01002686.1/891-322 SS_TT            .................................................................................................................................................................................................................................................................................................................................................................................................................................................................................................................................................................................................................
BABG01009970.1/35-604                        UCCCCUUUGAUUUAGCCACACAUUCAUUUUUCGUAAAUUAAGCCACAACCAGACAUAAUAUAAGUGAAAAUCGGUGCUGCGCAUACAUCGUGAGAUGCACUUGAAGUUCAAUU.G.UG.AUA.GUUCUU.AGAC.UUUUCUUUCUCUAC.CCA..GCUAUC.CAC.AGACACGGAUGUCUGUGGAAGUGA.GAU.AUGGGACACGGAUGUC.CCGU.AUCGAACGGUAGCGA...AAACUACCAUUACGUAUAUG.AAAAGUCU..UAGAAA..UAUCCAAUUGAAACUUCUGGCAUCGAUGAUGUAUGUGCAGCACCGAUUUUCACUUAUAUUAUGUCGUCAGUUCGCCAACCGAAUAUGUGUUAAACAACAAUAUUAUUUCUUAUCAGUUUCCUCCAACUCUAUUUCCUCAAGUUCGAUUUCCUCUGAUUCGUCAUCUAAUAUAUCUGCAUCUGAAGAAUCAUCUGUAUAUUCUUCAUUCUGUGUAUUAUAGCUGUCAUUGUUUUCGGUACUUUCUUCAAUAUCAGCAUCUUCUGAUACUUCUAUAUCUUCCUCAUGUUCCUGUGAAUCAGAUUCAUCAUUAUCGCUGUCA
#=GR BABG01009970.1/35-604 CODON             .................................................................................................................................................................................................................................................................................................................................................................................................................................................................................................................................................................................................................
#=GR BABG01009970.1/35-604 SS_TT             .................................................................................................................................................................................................................................................................................................................................................................................................................................................................................................................................................................................................................
BABG01000900.1/2331-2780                     GCCUGUAGCUUAUAUUUGUCUGUGUUGCGGCAUAAUUUAAUGCUGAAUAUUCAAUUAAAUCAAGGUGACGAAACAGGUGUGCAUACAUCAUAAGAUGCACUUGAAGUUCAAUU.G.UG.AUA.GUUCUU.AGAC.UUUUUCUUAGCUAC.CCA..GCUAUC.CAC.AGACACGGAUGUCUGUGGAAGUGA.GAU.AUGGGACAUGGAUGUC.CCGU.AUCGAACGGUAGCGG...AAACUACCAUUACGUAUAUG.AAAAGUCU..UAGAAA..UAUCCAGCCAUAAUAAACUCGCAAAGCGUGUUUAUUAUGGCUAUCGCGGCAGUCGCCAAGGUCAUAUCAGGAAUAUGACUUUGGCUCGUUGCUCGCGUAAAUUGAAGCUUCUGGCAUCGUUGAUGUAUGCACACCUGCUUUCCUCAUAUAUGCUGUCGUCCGUACGUUAAGAAUGUGUGUUAAACAACAAUAUUAUUUC........................................................................................................................
#=GR BABG01000900.1/2331-2780 CODON          .................................................................................................................................................................................................................................................................................................................................................................................................................................................................................................................................................................................................................
#=GR BABG01000900.1/2331-2780 SS_TT          .................................................................................................................................................................................................................................................................................................................................................................................................................................................................................................................................................................................................................
BABG01002620.1/1777-1227                     ...................ACACAUUCAUUUUUGGUAAAUUAAGUCAAAGUCAGACAGCAUAUAUGAGGAAAGCAGGUGUGCAAACAUCAUAAGAUGCACUUGAAGUUCAAUU.G.UG.AUA.GUUCUU.AGAC.UUUUUCUUAGCUAC.CCA..GCUAUC.CAC.AGACACGGAUGUCUGUGGAAGUGA.GAU.AUGGGACAUGGAUGUC.CCGU.AUCGAACGGUAGCGG...AAACUACCAUUACGUAUAUG.AAAAGUCU..UAGAAA..UAUCCAAUUGAAGCUUCUGGCAUCGUUGAUGUAUGCACACCUGCUUUUCUCAUAUAUGCUGUCGUCCGUAUGUUAAGAAUGUGUGUUAACAACAAUAAUAUUAUUCGUCAAAGAUACUUACGAUUUCCCCAUCCAUAAUCUUAUUCAUAUUCUUAACAGCACAGAAGUUUCCACACAUAGAGCAUGUGUCUUCUUUUUCAGGUUUUGCUUCCUGUCUGUAUCUUCUGGCUUUCUCAGGGUCGAUGGCAACAUCAAACUGUGCAUCCCAGUCAAGUACUUUUCUUGCGUUAUCCAUCUUAAGAUCCCAGUCAGUGGCAUG
#=GR BABG01002620.1/1777-1227 CODON          .....................AUG..................................................................STP.........................................................................................................................................................................................................................................................................................PTS........................................................................................................................................................................................................................
#=GR BABG01002620.1/1777-1227 SS_TT          .................................................................................................................................................................................................................................................................................................................................................................................................................................................................................................................................................................................................................
BABG01000236.1/4211-4780                     UCUCCCCUUUGAUUUAACCACACAUUCAUUUUUUGUAAAUUAAGCCAAAGUCAGACAGCAUAUAUGAGAAAAGCAGGUGCGCAAACAUCAUAAGAUGUACUUGAAGUUCAAUU.G.UG.AUA.GUUCUU.AGAC.UUUUCCUUAACUAC.CCA..GCUAUC.CAC.AGACACGGAUGUCUGUGGAAGUGA.GAU.AUGGGACAUGGAUGUC.CCGU.AUCGAACGGUAGCGG...AAACUACCAUUACGUAUAUG.AAAAGUCU..UAGAAA..UAUCCAAUUGAAGCUUCUGGCAUCGUUGAUGUAUGCACACCUGCUUUUCUCAUAUAUGCUGUCGUCCGUACGUUAAGAAUGUGUGUUAAACAACAAUAUUCCUACUUUAUCAACCCAUUCAAUCUGUUCUUUAUAAUCGUGCUGCCAAUUGUUGUUAUAGGUCUUUUUCUUUCUCCAGCCGGUUCAGCCUGCUUUUCUGCUUCGACUAUACGUUUCUUAAUCUGUUCCAUUUUAUUAUCAAGCUCAGCAAGCUGGUCUGCAUAACUUGAUAGUUCUACUGCAAGUGUCUCUGCCUCACUAUCAGGUAUGUUCUUUUUAU
#=GR BABG01000236.1/4211-4780 CODON          .......................................................................................................................................................................................................................................................................................................................................................................................PTS.......................................................................................................................................................................................................................
#=GR BABG01000236.1/4211-4780 SS_TT          .................................................................................................................................................................................................................................................................................................................................................................................................................................................................................................................................................................................................................
BABG01001970.1/2962-2422                     AGCCACACAUUCAUUUUUUGUAAAUUAAGCCAAAGUCAGACAGCAUAUAUGAGAAAAGCAGGUGUGCAUACAUCAUAAGAUGCACUUGAAGUUCAAUUGU.................G.AUA.GUUCUU.AGAC.UUUUCCUUAACUAC.CCA..GCUAUC.CAC.AGACACGGAUGUCUGUGGAAGUGA.GAU.AUGGGACAUGGAUGUC.CCGU.AUCGAACGGUAGCGG...AAACUACCAUUACGUAUAUG.AAAAGUCU..UAGAAA..UAUCC..............AGCCAUAAUAAACUCGCAAAGCGUGUUUAUUAUGGCUAUCGCGGCAGUCGCCAAGGUCAUAUCAGGAAUAUGACUUUGGCUCGUUGCUCGCGUAAAUUGAAACUUCUGGCAUCGAUGAUGUAUGUGCAGCACCGAUUUUCACUUAUAUUAUGUCGUCCGUUCGUCACCAACUAAUAUUCAAUUAAACAACCAUUCCCUUAAAAAUUAAGAUCAAUCUCAAUCCCCUUAAUAUCCUCAUUAAUCAGAUUAUUCUUCUUCAUAAUCUGAUUAACCUUACUCUGGGCUUCUUCCAUGUUAUUA
#=GR BABG01001970.1/2962-2422 CODON          .....................................................................................................................................................................................................................................................................................................................................................................................................................................................................................................................................................................PTS.........................................
#=GR BABG01001970.1/2962-2422 SS_TT          .................................................................................................................................................................................................................................................................................................................................................................................................................................................................................................................................................................................................................
BABG01005381.1/1086-529                      ............UUAAUCCACACAUUCAUUUUUCGUAAAUUAAGCCAAAGUCAGACAGCAUAUAUGAGAAAAGCAGGUGUGCAAACAUCAUAAGAUGUACUUGAAGUUUAAUU.G.UG.AUA.GUUCUU.AGAC.UUUUCUUUCUCUAC.CCA..GCUAUC.CAC.AGACACGGAUGUCUGUGGAAGUGA.GAU.AUGGGACAUGGAUGUC.CCGU.AUCGAACGGUAGCGG...AAACUACCAUUACGUAUAUG.AAAAGUCU..UAGAAA..UAUCCAAUUGAAGCUUCUGGCAUCGUUGAUGUAUGCACACCUGCUUUUCUCAUAUAUGCUGUCGUCCGUUCGUCACCAACUAAUAUUCAAUUAAACAAUCAUAUUCACAUCUAUCCACACCUUAUACAGAGUUAUGCACAACAUGUGCAUAACUUGUGCAUAACUUUUCUAUUUUUUGUGAUUACAUGUGUGUUUUUUUGCUAUUUUCCGCUAUUUUCCUAUGUUUUUUUUGUUUAUAUAUUAUCAACACAAUUUUGUAUAACACGGAAUUUUUUAAAGAUUUUUUAAGUUAUCCACAAUUUUAUUGAAAAAAAUCCAC
#=GR BABG01005381.1/1086-529 CODON           ............AUG...........................................................................STP....................................................................................................................................................................................................................................................................................................................................................................................................................................................................................................................
#=GR BABG01005381.1/1086-529 SS_TT           ....................................................................................................................................................................................................................................................................................................................................................................................................................<<<<<<<<<<<<<<<<.....>>>>>>>>>>>>>...........................................................................................................................................................
BABG01000272.1/36-605                        UCUCCCCUUUGAUUUAGCCACACAUUCAUUUUUUGUAAAUCAAGUCAAAGUCAGACAGCAUAUAUGAGAAAAGCAGGUGUGCAUACAUCAUAAGAUGCACUUGAAGUUCAAUU.G.UG.AUA.GUUCUU.AGAC.UUUUCUUUCUCUAC.CCA..GCUAUC.CAC.AGACACGGAUGUCUGUGGAAGUGA.GAU.AUGGGACAUGGAUGUC.CCGU.AUUGAACGGUAGCGG...AAACUACCAUUACGUAUAUG.AAAAGUCU..UAGAAA..UAUCCAAUUGAAGCUUCUGGCAUCGUUGAUGUUUGCACACCUGCUUUUCUCAUAUAUGAUGUCGUCCGUACGUUAAGAAUGUGUGUUAAACAACAAUUUAAUCAUUCUACUCAUUCCUCAGUGCUGUCACCGGAUCGCUCUUUGAUGCCUUUUUAGAAGGAAUCAGUCCACCGGUAAAUGUAAGAAAUACACUAAGCAGUAUAAGCACUAUCGCUGGAAUUACAGGAAGUACUGCAUUGAUGUUGUCCACUCCUGAAAGUGCAUGAAUAACAGCAUUUAUAGGAAGCAGGAAAAGUAAUGUUAUACCUAUACCCAUAAG
#=GR BABG01000272.1/36-605 CODON             ............................................................................................................................................................................................................................................................................................................................................................................................PTS..................................................................................................................................................................................................................
#=GR BABG01000272.1/36-605 SS_TT             ...........................................................................................................................................................................<<<<<<<<<<<<..................>>>>>>>>>>.>>>..........................................................................................................................................................................................................................................................................................................................................................................................
BABG01000704.1/746-1315                      GAAGCAGGGCUGAUUUAACACACAUUCAUUUUUCGUAAAUUAAGCCAAAGUCAGACAGCAUAUAUGAGAAAAGCAGGUGUGCAAACAUCAUAAGAUGCACUUGAAGUUCAAUU.G.UG.AUA.GUUCUU.AGAC.UUUUCUUUCUCUAC.CCA..GCUAUC.CAC.AGACACGGAUGUCUGUGGAAGUGA.GAU.AUGGGACAUGGAUGUC.CCGU.AUCGAACGGUAGCGG...AAACUACCAUUACGUAUAUG.AAAAGUCU..UAGAAA..UAUCCAAUUGAAGCUUCUGGCAUCGUUGAUGUAUGCACACCUGCUUUUCUCAUAUAUGCUGUCGUCCGUACGUUAAGAAUGUAUGUUAAACAACAAUUAUCUUGUCUUAUUCUUUAUCUCUGUAUCUAUCUUCUCAACAAACUCAUCAAGUGGAAGUGUUGUUGUAUCCUGCUCACCAUGAAGUCUAUAUGAUACUGUCUUGUUUUCCUGUUCGUUAAAGCCAAUAACAAGAAGAUAUGGAACCUUCUGGAUCUGUCCCUCACGCAUACGAUAUCCAAGCUUUUCUGCUCUGUCAUCAAGUUCUACUCUUACAUCCUUU
#=GR BABG01000704.1/746-1315 CODON           ..................................................................................................................................................................................................................................................................................................................................................................................PTS............................................................................................................................................................................................................................
#=GR BABG01000704.1/746-1315 SS_TT           .................................................................................................................................................................................................................................................................................................................................................................................................................................................................................................................................................................................................................
BABG01000732.1/2901-2332                     CUCUCCCCUCUGAUUUAGACACACAUUCAUUUUCAUAAAUUAAGACAACGUCAGACAGCACAUAUGAGAAAAGCAGGUGCGCAAACAUCAUAAGAUGCACUUGAAGUUCAAUU.G.UG.AUA.GUUCUU.AGAC.UUUUCUUUCUCUAC.CCA..GCUAUC.CAC.AGACACGGAUGUCUGUGGAAGUGA.GAU.AUGGGACAUGGAUGUC.CCGU.AUCGAACGGUAGCGG...AAACUACCAUUACGUAUAUG.AAAAGUCU..UAGAAA..UAUCCAAUUGAAGCUUCUGGCAUCGUUGAUGUAUGCACACCUGCUUUUCUCAUAUAUGCUGUCGUCCGUACGUUAAGAAUGUGUUCUAAAAAUGUUAUUAUGAAUUCUUAACUGGGACAAACUAAUCUGUUUUUACCCGUUUUUGUAACUUUUUAUGAAUUCUUAACUGGGAUAUAUAAAAUUUUUUCUCAUUUUUCUUCAAAAUUAUGAAUUUCUAAGUGGUACAAAUUAGAUAUAUCGUUUAUUUAUUCUACUUGAUUAUUUUUAAUCUUCAUCAACAAAAUCUUUCAAUAAAACACUUAUAUUAUAACACUUGUAU
#=GR BABG01000732.1/2901-2332 CODON          .................................................................................................................................................................................................................................................................................................................................................................................................................................................................................................................................................................................................................
#=GR BABG01000732.1/2901-2332 SS_TT          .................................................................................................................................................................................................................................................................................................................................................................................................................................................................................................................................................................................................................
BAAU01001873.1/276-1                         GCUCUCCUUUGAUUUAGCCACACAUUUAUUUUUCGUAAAUUAAGCCAAAGUCAGACAGCAUAUAUGAGAAAAGCAGGUGUGCAAACAUCAUAAGAUGCACUUGAAGUUCAAUU.G.UG.AUA.GUUCUU.AGAC.UUUUCUUUCUCUAC.CCA..GCUAUC.CAC.AGACACGGAUGUCUGUGGAAGUGA.GAU.AUGGGACAUGGAUGUC.CCGU.AUCGAACGGUAGCGG...AAACUACCAUUACGUAUAUG.AAAAGUCU..UAGAAA..UAUCCAAUUGAAGCUUCUGGCAUCG......................................................................................................................................................................................................................................................................................................
#=GR BAAU01001873.1/276-1 CODON              .................................................................................................................................................................................................................................................................................................................................................................................................................................................................................................................................................................................................................
#=GR BAAU01001873.1/276-1 SS_TT              .................................................................................................................................................................................................................................................................................................................................................................................................................................................................................................................................................................................................................
BABG01005079.1/956-387                       CUCCCUUCUGAUUUAGCACACAUUCAUUUUUCGUAAAUUAAGCCACAACCAGACAUAAUAUAAGUGAAAAUCGGUGCUGCGCAUACAUUGUGAGAUGCACUUGAAGUUCAAUU.G.UG.AUA.GUUCUU.AGAC.UUUUCCUUAACUAC.CCA..GCUAUC.CAC.AGACACGGAUGUCUGUGGAAGUGA.GAU.AUGGGACACGGAUGUC.CUAU.AUCGAACGGUAGCGG...AAACUAUCAUUACGUAUAUG.AAAAGUCU..UAGAAA..UAUCCAGCCAUAAUAAACUCGCAAAGCGUGUUUAUUAUGGCUACCGCGGCAGUCGCCAAGGUCAUAUCAAGAAUAUGACUUUGGCUCGUUGCUCGCGUAAAUUGAAACUUCUGGCAUCGAUGAUGUAUGUGCAGCACCGAUUUUCACUUAUAUUAUGUCGUCAGUUUGCCAACCGAAUGUUUGCUAAACAACAAUAUUUCCACUUUAUUAUUUCCACAAUAUUUGCUAUACUAAAUAAGUAUGACAAGAAUACAUGUUCGUGCAAUAUAUAGUUNAAACAGGAGUUGUGUAUGAAUUUAGAUGGAUUAAAUGAUAUGCA
#=GR BABG01005079.1/956-387 CODON            ....................................................................................................................................................................................................................................................................................................................................................................................................................................................................................................................................................................................AUG..........................
#=GR BABG01005079.1/956-387 SS_TT            ............................................................................................................................................................................<<<<<<<<<<<..................>>>>>>>>>>.>............................................................................................................................................................................................................................................................................................................................................................................................
BAAU01024793.1/1-530                         ..........UUGAUUUUUUUCAAAUUCAGCCAUACUCUGACAUAAUAAAAAGGGAAGCGGUGGUGUAUACAUCAUAAGAUGCACUUGAAGUUUAAUUGA.................G.AUA.GUUCUU.AGAC.UUUUCUUUAAUAAC.CCA..GCUAUC.CAC.AGACACGGAUGUCUGUGGAAGUGA.GAU.AUGGGACA.GGACGUC.CCGU.AUCGAACGGUAGCGG...CAACUGCCGCCACAUAUAUG.AAAAGUCU..UAGAAA..UAUCC..............AAUCCACUUUCUGGUGACUGAAGCAUUAUUACUGAAACAACCCUCAUUCCUUGUAGCGUCCGUAGAAGAAAAGCGGUAGCACAUAUAUGCGCCGCCGCUUUCCUUUUUAUUAUGUCGCCCGUUUGUUAAAAACUCAUACCAGCAACCCCACUAAUUAUUAACCCCGUGAUGCACAUCCUCCGUAGAGGGUGUGAGUGGCAGGAAUGUAUAUCCAUUUGCAAGACCCCACUGAAUAAUACGUUCAACAGCAUUAACACUGAAGUUCUUAAUAUCAUGCUGUAAAACCACCGAUACAUUGUG
#=GR BAAU01024793.1/1-530 CODON              ..........PTS............................................................GUA...............................................................................................................................................................................................................................................................................................................................................................................PTS...................................................................................................................................................
#=GR BAAU01024793.1/1-530 SS_TT              .............................................................................................................................................................................................................................................................................................................................................................................<<<<<<<<..........>>>>>>>>..........................................................................................................................................................................................................
BAAU01025327.1/350-1                         GUAGAAAAGUGGUAUGGAAAGAAGAAAAUAAAAAGUAGAAUAAGCCACAACCAGACAUAAUAUAAGUGGGGAUGAGCUGGAAAUACAUCUUAAGAUGCACUUGAAGUUUAAUU.G.AG.AUA.GUUCUU.AGAC.UUUUCAUUAGUUAC.CCA..GCUAUC.CAC.AGACAAGGAUGUCUGUGGAAGUGA.GAU.AUGGGACAAGGAUGUC.CCGU.AUCGAACGGUAGCGG...CAGCUGCCAGUACAUACAUG.AAAAGUCU..UAGAAA..UAUCCAAUUGAAGCUUCUGGCAUCGGUGAUGUAUGCCCGGCUUCUCCCCAUUAAUCUUAAGUCGUCCGUUCGUCACUCAAAUGUAUACUAUACAGCACC............................................................................................................................................................................................................................
#=GR BAAU01025327.1/350-1 CODON              .................................................................................................................................................................................................................................................................................................................................................................................................................................................................................................................................................................................................................
#=GR BAAU01025327.1/350-1 SS_TT              .................................................................................................................................................................................................................................................................................................................................................................................................................................................................................................................................................................................................................
BABG01034670.1/531-926                       UUCUCCCCUUUGAUUUAGCCACACAUUCAUAUAUCGUAAAUUAAGCCAAAGUCUGACAGCAUAUAUGAGAAAAGCAGGUGUGCAAACAUCAUCAGAUGUACUUGAAGUCUAAU.UGUG.AUA.GUCCCU.AGAC.UUUUCUUUCUCUAA.CCA..GCUAUC.CACCAGACACGGAUGUCUGUGGAAGUGAAAAU.AUGGGACCUGGAUGUC.CCGU.AUCCAACCGCAGCGG...ACACUACCAUUACGUAUAUC.AAAAGUCU..UAGAAA..UAUCCAAUCGAAGCCUCCUGGGACACCUACGAUCUUUGCACCACUGGUCUACCCAUAUAAUACUGGACACCGAACGUACCAACUCAUAUCACCGUAACAACCCAAUCACCGUCUAUCCAGCCUUUACCCAAAAUAAUCCCAA.................................................................................................................................................................................
#=GR BABG01034670.1/531-926 CODON            .................................................................................................................................................................................................................................................................................................................................................................................................................................................................................................................................................................................................................
#=GR BABG01034670.1/531-926 SS_TT            .................................................................................................................................................................................................................................................................................................................................................................................................................................................................................................................................................................................................................
BAAU01001873.1/319-887                       CUGUUUCGCCCCCUGAUUUAAUUGAAUAUUCAGUAUUACAUUAUGCCGUAACACAGACAAAUAUAAGCUAUAGGCAAUCCUGCAUACUAUGUGAAAUGCACUUGAAGUUUGAU.UGUG.AUA.GUUCUU.AGUC.UUUCCAUUAGUAAA.CCA..GCUAGC.UUC.GUACAAGGAUGUACGAAGCAGCGA.AG..CCGUGCCAAGGAGGGC.ACGU..CUGAGCGGUAGCGU...CAGUUACCAUAAUUUAUAUG.UAAAGACU..UAGAAA..UAUCCAAUCAAAUCUUCUGGCAUUGAACAUCAUGUGAAGGACUGCCUGUAGCUUAUAUUUGUCGUCCGUUCGUCACAUAUGAAAUUCAAUUAAACAACAAUAUAAUUUUCUUACAGAUUUUUUCUUACAUUUUCUGUUGCAGCAACCAUAUUUUUAAGACUCUUCUCUGUUUCGUAUACGCCUCUUGUUUUAAGACCACAGUCCGGAUUAAUCCAUAAUUUAUCUUUAUCUAUCUUUGUGAGCAUUAUAUUGAUUGCUUGUGUUAUUUCCUCUACAGAAGGUAUUCUUGGUGAAUGAAUAUCAUAUACACCCGGUCCUG
#=GR BAAU01001873.1/319-887 CODON            ................................................................................................................................................................................................................................................................................................................................................................................................PTS..............................................................................................................................................................................................................
#=GR BAAU01001873.1/319-887 SS_TT            .................................................................................................................................................................................................................................................................................................................................................................................................................................................................................................................................................................................................................
BABG01000690.1/1407-840                      CGCCCCCCCCCUUGAUUUAAUUGAAUAUUCAGUAUUACAUUAUGCCGUAACACAGACAAAUAUAAGCUACAGGCAGUCCUGCAUACUAUGCGAAAUGCACUUGAAGUUUAAUU.G.UG.AUA.GUUCUU.AGUC.UUUCCCUUAGUCAA.CCA..GCUAGC.UUC.GUACACGGAUGUACGAAGCAGCGA.AG..CCGCGCCAUGGACGGC.GCGU..CUGAGCGGUAGCGU...CAGUUAUCAUAGUUUAUAUG.GAAAGACU..UAGAAA..UAUCCAAUCAAAGCUUCUGGCAUUGAACAUAGUGUGCAGGACUGCCUGUAGCUUAUAUUUGUCGUCCGUUCGUCACCAACUAAUAUUCAAUUAAACAAUAAUUAAAGUGUCUCUGGUUCGUCGUAAUCAACCCCAAAGGUCUCAACAGUUACUGUUUUCAUAACCUGUGGCUUUCUUGGUCUGUCGUUCCAGUCUGUAUCUACAGAAGCAAUACUAUCUAAAACGUCUUCACCUUCAAUAAGUUUGCCGAAUGCAGCAUACUGUCCAUCAAGGUGAGGAGCAUUUGCAUGCAUGAUAAAGAACUGUGAGCCAGCUGAAU
#=GR BABG01000690.1/1407-840 CODON           .......................................................................................................................................................................................................................................................................................................................................................................................PTS.......................................................................................................................................................................................................................
#=GR BABG01000690.1/1407-840 SS_TT           .................................................................................................................................................................................................................................................................................................................................................................................................................................................................................................................................................................................................................
BABG01000098.1/5743-5175                     UGUUUCGUCCCCUUGAUUUAAUUGAAUAUUCAGCAUUAAAUUAUGCCACAACACAGACAAAUAUAAGCUACAGGCAGUCCUGCAUACUAUGCGAAAUGCACUUGAAGUUUGAU.UGUG.GUA.GUUCUU.AGUC.UUUCCCUUAGCCAA.CAA..GCUAGC.UUC.GUACACGGAUGUACGAAGCAGCGA.AG..CCGCGCCAUGGACGGC.GCGU..CUGAGCGGUAGCGU...CAGUUACCAUAGUUUACAUG.GAAAGACU..UAGAAC..UAUCCAAUCAAAGCUUCUGGCAUUGAACAUAGUGUGCAGGACUGCCUGUAGCUUAUAUUUGUCGUCCGUUCGUCACCAACUAAUAUUCAAUUAAACACCAAUAUUUCUAUGCUGCAUAUUCAGAAUCACCAAAGAAAUCGUUAUACCAUACAAGGAACAUAUAUACUGUCCAUAUCUUUCUUGAAUUAUCGGCUUUUCCCUCUUUGUGGUCAUCAAGGUACUUAACAAGCUCCUUAGUGUUAAAGUAUUUUUCUGCAGCUUCGCUUGUGAAGGCUUUCUUUAUCAUAUUGUAAUACUUGUCAUCCUUGAGCCAGAUUCU
#=GR BABG01000098.1/5743-5175 CODON          ............................................................................................................................................................................................................................................................................................................................................................................................PTS..................................................................................................................................................................................................................
#=GR BABG01000098.1/5743-5175 SS_TT          .................................................................................................................................................................................................................................................................................................................................................................................................................................................................................................................................................................................................................
BABG01015786.1/215-573                       CUUUCCAGCUCCCUUGAUUUAAUUGAAUAUUAGUAAAUAAAUUACACCACGGCCAGACAAAUAUAAGCUACAGGCAGUCCUGCAUACUAUGCGAAAUGCACUUGAAGUUUGAU.UGUG.AUA.GUUCUU.AGUC.UUUCCCUUAGCCAA.UCA..GCUAGC.UUC.GUACACGGAUGUACGAAGCAGCGA.AG..UCGCGCCAUGGACGGC.GCGU..CUGAGCGGUAGCGU...CAGUUAUCAUAGUUUACAAG.GAAAGACU..UAGAAA..UAUCCAAUCAAAGCUUCUGGCAUUGAACAUAGUGUGCAGGACUGCCUGUAGCUUAUAUUUGUCGUCCGUUCGUCACCAACUAAUAUUCAAUCAAACAACUAUUUAUGCA..................................................................................................................................................................................................................
#=GR BABG01015786.1/215-573 CODON            .................................................................................................................................................................................................................................................................................................................................................................................................................................................................................................................................................................................................................
#=GR BABG01015786.1/215-573 SS_TT            .................................................................................................................................................................................................................................................................................................................................................................................................................................................................................................................................................................................................................
BABG01000704.1/751-183                       UGCUUCGUCACCUUGAUUUAAUUGAAUAUUCAGUAUUACAUUAUGCCGUAACACAGACAAAUAUAAGCUACAGGCAGUUCUGCAUACUAUGUGAAAUGCACUUGAAGUUUGAU.UGUG.AUA.GUUCUU.AGUC.UUUCCCUUAGUCAA.CCA..GCUAGC.UUC.GUACACGGAUGUACGAAGCAGCGA.AG..CCGCGCCAUGGACGGC.GCGU..CUGAGCGGUAGCGU...CAGUUAUCAUAGUUUAUAUG.GAAAGACU..UAGAAA..UAUCCAAUCAAAGCUUCUGGCAUUGAACAUAGUGUGCAGAACUGCCUGUAGCUUAUAUUUGUCGUCCGUUCGUCACCAACUAAUAUUCAACUAAACAACAAUAUAAAGUGUCUCUGGUUCGUCGUAAUCAACCCCAAAGGUCUCCACAGUUACUGUUUUCAUAACCUGUGGCUCUCUUGGUUUGUCGUUCCAGUCAGUAUCUACCGGAGCUGUACUAUCUAAAACGUGUUCCGCCCUUCAUGCCUCUCCCUUCUGAUUUAGCACACAUUCAUUUUUUUUAAAUUAAGUCACAACCAGACAUAAUAUAAGUGAAAAUCGG
#=GR BABG01000704.1/751-183 CODON            .................................................................................................................................................................................................................................................................................................................................................................................................................................................................................................................................................................................................................
#=GR BABG01000704.1/751-183 SS_TT            .................................................................................................................................................................................................................................................................................................................................................................................................................................................................................................................................................................................................................
BABG01002686.1/935-1503                      CUGUUUCGCCCCUUGAUUUAAUUGAAUAUUCAAUAUUACAUUAUGCCGUAACACAGACAAAUAUAAGAUACAGGCAGUCCUGCAUACUAUGCGAGAUGCACUUGAAGUUUGAU.UGUG.AUA.GUUCUU.AGUC.UUUCCCUUAGUCAA.CCA..GCUAGC.UUC.GUACACGGAUGUACGAAGCAGCGA.AG..CCGCGCCAUGGACGGC.GCGU..CUGAGCGGUAGCGU...CAGUUAUCAUAGUUUAUAUG.GAAAGACU..UAGAAA..UAUCCAAUCAAAGCUUCUGGCAUUGAACAUAGUGUGCAGGACUGCCUGUAUCUUAUAUUUGUCGUCCGUUCGUCACCAACUAAUAUUCAAUUAAACAACAAUUAUCUAGAAUCUAAGAUUUCUUUUUGAAUAAUGAUGUUUUCUAUUAUUAGAAAGCUUCCUGUUGUUGAUAAUAGUGAUAAUAAUAAGUAUCACAGCGACGAAACCAGCUAUUAUCCAUAUAUUUACUUUAAGACACUUCUUAGGAGUGAGCUCUGUGACUUUUAUUUCGUUGCUAAGAUAUGGAAGCUGGCUGUCCUUGACAGCAUUGCCCGAUGAU
#=GR BABG01002686.1/935-1503 CODON           ...........................................................................................................................................................................................................................................................................................................................................................................................PTS...................................................................................................................................................................................................................
#=GR BABG01002686.1/935-1503 SS_TT           .................................................................................................................................................................................................................................................................................................................................................................................................................................................................................................................................................................................................................
BABG01001970.1/3025-3371                     UUGCCGACUCCCUUGAUUUAAUUGAAUAUUCAGUAUUAAAUCUUGCCGCAACACAGACAAAUAUAAGCUACAGGCAGUACUGCAUACUAUGCGAAAUGCACUUGAAGUUUGAU.UGUG.AUA.GUUCUU.AGUC.UUUCCCUUCGCCAA.CCA..GCAAGC.UUC.GUACACGGAUGUACGAAGCAGCGA.AG..CCGCGCCAUGGACGGC.GCGU..CUGAGCGGUAGCGU...CAGUUACCAUAGUUUAUAUG.GAAAGACU..UAGAAA..UAUCCAAUCAAAGCUUCUGGCAUUGAACAUAGUGUGCAGAACUGCCUGUAGCUUAUAUUUGUCGUCCGUACCUCGACUAAUAUUCAAUUAAACAACA..............................................................................................................................................................................................................................
#=GR BABG01001970.1/3025-3371 CODON          .................................................................................................................................................................................................................................................................................................................................................................................................................................................................................................................................................................................................................
#=GR BABG01001970.1/3025-3371 SS_TT          .................................................................................................................................................................................................................................................................................................................................................................................................................................................................................................................................................................................................................
BABG01002029.1/1-523                         ..............................................CCACAACCAGACAAAUAUAAGCUACAGGCAGUCCUGCAUACUAUGCGAAAUGCACUUGAAGUUUGAU.UGUG.AUA.GUUCUU.AGUC.UUUCUCUUAGCCAA.CCA..GCUAGC.UUC.GUACACGGAUGUACGAAGCAGCGA.AG..CCGCGCCAUGGACGGC.GCGU..CUGAGCGGUAGCGU...CAGUUACCAUAGUUUAUAUG.GAAAGACU..UAGAAA..UAUCCAAUCAAAGCUUCUGGCAUUGAACAUAGUGUGCAGAACUGCCUGUAGCUUAUAUUUGUCGUCCGUUCGUCACCAACUAAUAUUCAAUUAAACAACAAACUUCCUAAAGAAGCUCUUUAAGCAGCUUAUUAACCAUACCCGGAUUAGCCUUACCCUGCAUAGCUUUCAUAGUCUGGCCUACAAGGAAUCCAAUGGCCUUCUCCUUGCCUGCUCUAUAAUCAGCUACAGACUGUGGAUUAUCAGCUAUAACCUUCUCAACUGUUGCCUUAAGUGCACCUUCGUCAUUAACCUGCUUAAGUCCAUUCUCCUCAAUAUA
#=GR BABG01002029.1/1-523 CODON              ..............................................AUG............................................................STP............................................................................................................................................................................................................................................................................PTS..................................................................................................................................................................................................................
#=GR BABG01002029.1/1-523 SS_TT              .................................................................................................................................................................................................................................................................................................................................................................................................................................................................................................................................................................................................................
wf3_Contig7384/547-1021                      GCGCUUUUCGCGUCAGCAAACUUAACGCCUACAUUAAAAUUUAAAGACCGCUGCCAAGACAACUCCCCCGUCAUUUUGCCCGAAAAGACUCAAUUGAUGA.......................................................GUAAU..UAA.UUGCAUGGAUGCAAUUA.AAGGCG.UGA.CUUCGCCAUGGACGGC.GAAU.ACACGGCGGUUACGU...UCAUAU....................................................CGAUUUUGGCUUUGAGGAAAUUGCAAAAUGCUCGGGGCGCCGUGAGAUUCCAAAGAGAAGUCGGCGGUUACUUCUCUUUGGUUGCCGUCGCCAACGCGACCUCUACUCAAAUUUGCAAUUAAAAACUAAAGCUGGAUACAAACUCCCGCUACAAACUGCACCAACAAUCCCGCUCAGGUAUGAUUUAACAAUUUGCUUAAACUAUCUGUUUCUAUUUUAGAUUCAAUCCUCUAUAUUCAGCCUAGGCGCUCAACGGAACACAGCACUCAAUUUAGGGAUAAAUAAUGAUUAAAUGGAUUU
#=GR wf3_Contig7384/547-1021 CODON           .................................................................................................................................................................................................................................................................................................................................................................................................................................................................................................................................................................................................AUG.............
#=GR wf3_Contig7384/547-1021 SS_TT           .................................................................................................................................................................................................................................................................................................................................................................................................................................................................................................................................................................................................................
NZ_AAOH01000004.1/570469-570958              UUCGAUCGCCUUCACAAGCAAGCUACAGCUUCGCAAAUAUCAAAACUCACACCGAUGCCAAUUUCCCCCGUGAUCACGCCCUAAAAAUAAACGAUUGAUG....................................................A..GCCAUG..UA.UUUCAUGGAUGAAAUA.CAAGGUG.AAG.CUUGGCCAUGGAUGGC.CUAU.CUUCACCGUUGGCGU...UCACAUCAAUCGAUUAUUUG......................................CAGGAUAAAGCGUGAUGUCGGGGCGCUGAGAGUGUCCAGAGAGGGGUCAGCGCCAGCCCCUCUUUGGCUGUCGUCGCCAGUGCGACAACGGUGUUAAUUUGAAAAGCAAUUUUUUGUAAAUUAGAGCGAAUGUUGAUUUAACAACAACGAAUGCUCUGCAACGACUGUCGGGCUGAAGCCUAACCGGAAAUUUACACUCAAAACAAGUCGCGACAUAAAGUCGCUGCUACAAAACAACCUAAAUUUCAUCAAUUGAUUAUUCGCAGGAUAAAGCGUGAUGUCGGGGCGCUGAGAGUGUCC
#=GR NZ_AAOH01000004.1/570469-570958 CODON   .................................................................................................................................................................................................................................................................................................................................................................................................................................................................................................................................................................................................................
#=GR NZ_AAOH01000004.1/570469-570958 SS_TT   .................................................................................................................................................................................................................................................................................................................................................................................................................................................................................................................................................................................................................
JCVI_SCAF_1096628099914/763-197              GUGAGGUUAAAUANNNNNNNNNNNNNNNNNNNNNNNNNNNNNNNNNNNNNNNNNNNNNNNNNNNAGAAAACCCACAUUCAUAAACGCCAACCUACCAACACACUCCAAUUCCC.C.GU.GAU.CACACC.UGAAACUUAGUUAAUGAU...GA..GUAAUU..UA.CAGCAUGGAUGCUGUA.CAAAGCG.UAG.CUUGGCCAUGGAUGGC.CUAU.CUACGCUGGUUACGU...UUACAUCAUUAACGUAAGUU.GAAGAUAA..AGUGUG..AUCCUCGGGUGCGCCGUGGGAUUCCAAAGGGCGUUCGGCGGCAGCCGCCCUUUGGUUGCCGCCAGCAAUCUGGCAAAAACCUCUAAUAGAGGUUUUAAAUCCAUUAACCCACACAUCAUCAACCCAUGCGCGAUAUAAAGUCGUAGCUACAUUUUCAAAGCUACGCUUUGCACGCCAGCAAGCUGCGCGUCUACAAAACAUGAGCAAGCUCUGCGCCUACAAGUUAAAGCGCGACUGCAAACUACUCUGCAACCACUUGUUUAAACCGUGCGAACGUUCGCAUGCUUUCAUCAGCAAUCAUUACCUCAUAAUCGGGGUU
#=GR JCVI_SCAF_1096628099914/763-197 CODON   ..............STP...............................................................................................................................................................................................................................................................................................................................................................................................................................................................................................................PTS..............................................................................
#=GR JCVI_SCAF_1096628099914/763-197 SS_TT   ..............................................................................................................................<<<.<<<<<<<<<<<....>>>...>>..>>>>>>..>>.>..........................................................................................................................................................................................................................................................................................................................................................................................................................................
NZ_AAVS01000041.1/17999-17433                AAAGUCCUUAUUUAAUAAUCUAACUUUUGUUUAGUGAGUUCUCACAACUAUGAAAUUAUGAAGUAACCCAGCUAUAACUUCUUAUAUAAAUCUACCAACAUACUCCAAUUCCC.C.GU.GAU.CACAC.CUGAA.ACUCAGUUAAUGAU..GA..GUAAUU..UA.CAGCACGGAUGCUGUA.CAAAGCG.UAG.CUUGGCCAUGGAUGGC.CUAU.CUACGCUGGUUACGU...UCACAUCAUUAACGUAAGUUGAAGAUACAG...UGUG..AUCCUCGGGUGCGCCGUGGGAUUCCAAAGGGCGGUCGGCGGCAGCCGCCCUUUGGUUGCCAUCGCCAACGCGAUAAAACCUCGAAUAGAGGUCUUAAUCCCUUAAAUCUUCACACCAAAACAUAAUUUAUAAACGCCGCAAAUUUAAUCAACAUUCAAAAGCUGCGCUUUUCGCGCGAGCAAGCUCUGCGCCUACAAGUUAAAGCGUAACUAAAACUACUCUGCCACUACUUGUUUAAAGCGUGCGAAGGUUCGCAUACUUUCAUCAGCAAUCAUUACCUCAUAAUCGGGGUUUUGAGCAAUUAGCUCAUAUUGCCCAU
#=GR NZ_AAVS01000041.1/17999-17433 CODON     .........................................................................................................................................................................................................................................................................................................................................................................................................................................................................................................PTS.....................................................................................................
#=GR NZ_AAVS01000041.1/17999-17433 SS_TT     ..............................................................................................................................................................................................................................................................................................................<<<<<<<........>>>>>>>.............................................................................................................................................................................................................................................................................
JCVI_SCAF_1096628101805/1040-1606            AAUUCAGCAGUACAAGUCCUCGACUCACUUUAUUAAAUGUUUGAACAAGGUAAUGUUUGACCAAUCAGCGUCUAUAUUCAUAACCACCAAUCUACCAACACACUCCAAUUCCC.C.GU.GAU.CACAC.CUGAA.ACUGAGUUAAUGAU..GA..GUAAUU..UA.CAGCAUGGAUGCUGUA.CAAAGCG.UAG.CUUGGCCAUGGAUGGC.CUAU.CUACGCUGGUUACGU...UCACAUCAUUAACGUAAGUUGAAGAUACAG...UGAG..AUCCUCGGGUGCGCCGUGGGAUUCCAAAGGGCGGUCGGCGGCAGCCGCCCUUUGGUUGCCAUCGCCAACGCGAUAGAACCUCGAAUAGAGGUUUCAAUCUCUUUCCCCAAAACUAAAGUUAACUAUAUUUAGUAAUCAAUUAACCACUUUAAUCUUGUUAUCCAACCUGCUUAGUAACAAUAGAUCUUUAAUAAAGACUCUCAGUACUUCAUCUGACUCAGAGCGCUUACUUUCUAACCGUAUGAUAAUUAUUGAAUUUAUUAAUCCAACAAGACGAAUUAAAGCUUUUACAGUCUCUAUGAAAACAUGCAACCCAAAU
#=GR JCVI_SCAF_1096628101805/1040-1606 CODON .................................................................................................................................................................................................................................................................................................................................................................................................................................................................................................................................................................................................................
#=GR JCVI_SCAF_1096628101805/1040-1606 SS_TT ..............................................................................................................................................................................................................................................................................................................<<<<<<<........>>>>>>>.............................................................................................................................................................................................................................................................................
NC_007481.1/2620503-2620980                  AAUACAGAGGGUUAGGUAUUGUUUCUUGCCAAGACCAAACACCAACCUCACGUUUAACACCCUUCCCCGUCAUCACGCCCUGAAAAUAAGCAAUUGAUGA.......................................................GUAAUA..UC.GCGCAUGGAUGCGCGA.UAAGGCG.AAA.CUAGGCCAUGGAUGGC.CUAU.CUUCGCCGUUUACGU...UCACAUCAA.................................................UUGUGGUUUGAAGGAAAUAGCGUGAUGCUCGGGUGCGCUGAGAGUGUCCAGAGAGGGACCAGCGGCAGCCCCUCUUUGGCUGCCGUCGCCAGCGCGACAAAACCUUGAAUAAGGUUUCUAAUUUCUAGAAGCGUGAAACGCGAAAGGCAUACACAUUAUCGGUGAUGAUAACCUCAAACACCUAUUCAAAUACUUAUUCGGGCUGGCGCCCGCGCGCCAGCAAGCUUAACGCCUACAUUAAAUAGCACAUACUCUUGGCUUUUGAGCGAGUAAGUAUAUUUGUGAUUCGUUGGGUUUCGU
#=GR NC_007481.1/2620503-2620980 CODON       .................................................................................................................................................................................................................................................................................................................................................................................................................................................................................................................................................................................................................
#=GR NC_007481.1/2620503-2620980 SS_TT       ..........................................................................................................................................................................................<<<<.<<<.<<<<<<<<....>>>>.>>>>.>>>>>>>.................................................................................................................................................................................................................................................................................................................................................................................
wf3_AHAI1282_g1/257-745                      ACGGUCUCGUGUAAAAGAAAAAUAUUACUUAAACCUAACAACAAAUCUCACGUUUAACACCUUUCCCCCGUCAUCACGCCCUGAAAAUAAAUAAUUGAUG....................................................A..GUAAUG..UC.GCGCAUGGAUGCGCGCCCAAGCCA.UG..CUUGUACAUGGAUGUA.CUAU..CAUGGCGUUUACGU...UCACAACAAUUAAUUAUUUG......................................AGGGAUUAAGCGUGAUGCUCGGGUGGCGCUGGGUGAGUCCAGAGAGGGGGCAGCGGCAGCCCCUCUUUGGCUGUAGUCGCCAGCGCGACAAAACCUUGAAUAAGGUUUUUAAAUAUAUGAACAAAACCAACGUUAAAUUUAAUUAUCGAAUUGAAUAUUCCAAAGCAAUAAUGUGAUUUGUCGGAUGGCGCGGCUGCGCCGCUUAUCCGACCUACGUAUAAACAAAAAGCCUGCAAAUUUGCAGGCUUUUUGUCAUUCAAAAUGAGUAAUCAUAAACGCGCUUAUAAAACAAUUAUGCUU
#=GR wf3_AHAI1282_g1/257-745 CODON           ...................................................................................................................................................................................................................................................................................................................AUG............................................................................................................................................................STP............................................................................................................................
#=GR wf3_AHAI1282_g1/257-745 SS_TT           .................................................................................................................................................................................................................................................................................................................................................................................................................................................................................................................................................................................................................
BABB01000035.1/5390-5954                     AAGGAAUGUUUCACGUGAAACAUUUUGUAUAAUUCAAUAUAUAUGUAUAGUAAAUCCACAAUUCAAGGAAUCCGUCAUACAUAUACAUUUCAAACGAGUCUACGC.AGUAACU.U.AG.AGU.AUGUUU.GAAA.UCACUUCUAUACA...UA..GCAACG.CUC.GUACACGGAUAUAUGAGUGAGUCC.AUA.CUAAACUAC.GAUGGC.AAA..UAUUGACGGUGGCGU...ACUACUAUCUCAACCUAUAU.GUGAUUUC..UUACAU..ACUCUUGGUUACGGAGUAAAAUGAGUGCGGAAUGUAUAUGUAUGACGGAUUCCGUACUACUGUCAAUAAACUAUAUUAAAUAAUCAAAAAGGAAUGUUUCACGUGAAACAUUUUGUAUAACUCAAUAUAUAAGUAUAGUAAAUUCACAAUUUAAGGAAUCCGGCAUACAUAUACAUUCCAAACGAGUCUACGUAGUGACUUAGAGUAUGUUUGAAAUCACUUCUAUGCAUAGCAACGCUCGUACACGGAUGUACGAGCGAGUCCAUAUUGAGCCACGAUGGCGAAUAUGGACGGUUGCGUACUACUGUCUCAACCCAUA
#=GR BABB01000035.1/5390-5954 CODON          .................................................................................................................................................................................................................................................................................................................................................................................................................................................................................................................................................................................................................
#=GR BABB01000035.1/5390-5954 SS_TT          .................................................................................................................................................................................................................................................................................................................................................................................................................................................................................................................................................................................................................
hgutS8_s8_168446/1909-1345                   AAUUCACACAUUAUUUAUUUUUAUAAGUACUAUACUAUAUGACAUUUAAGCACAUCCACAACCUAAGGAAUCCUGCAUACCUAUGCAUUCCAAGCAAGUCUACGC.AGCAACU.U.AG.AGU.AUGUUU.GAAA.UCACUUCAACACA...UA..GCGACG.CUC.GUACACGGAUGUACGAGCGAGUCC.AUA.CUGAGCCAC.GAUGGC.GAA..UAUCGGCGGUGGCGU...ACUGCUUUCUCAACCUAUAU.GUGAUUUC..UUACAU..ACUAUUAGUUGUGGAAUAAAACGAGUGCAGAAUGUAUAUGCAUAACUGAUUCCGUACUACUGUCAAUAUACUAAAAUACACCUAUAAAUCAAAUCAUAUAUUAUAUAAAUAAAGGAAUGUUUCACGUGAAACAUUUCGCUAUAUUAUCUAUAAUUGAUAUUUUAUCUUAACUCAUGCCGUAAUAAACUAUGUAUAUUUAGAUUAUAUCAUCAUAAAUUUAACACUAUAAUGCUAUAUAUAUGUAUAGUACAUCCACAAUUCAAGGAAUCCGGCAUACAUAUACAUUCCAAACGAGUCUACGCAGCAACUUAGAGUAUGU
#=GR hgutS8_s8_168446/1909-1345 CODON        .................................................................................................................................................................................................................................................................................................................................................................................................................................................................................................................................................................................................................
#=GR hgutS8_s8_168446/1909-1345 SS_TT        .................................................................................................................................................................................................................................................................................................................................................................................................................................................................................................................................................................................................................
BAAY01004664.1/526-1090                      AAGGAAUGUUUCACGUGAAACAUUUUGUAUAGCUCAAUAUAUAAGUAUAGUAAAUUCACAAUUUAAGGAAUCCGGCAUACAUAUACAUUCCAAACGAGUCUACGU.AGUGACU.U.AG.AGU.AUGUUU.GAAA.UCACUUCUAUGCA...UA..GCAACG.CUC.GUACACGGAUGUACGAGCGAGUCC.AUA.UUGAGCCAC.GAUGGC.GAA..UAUGGACGGUUGCGU...ACUACUGUCUCAACCCAUAU.GUGAUUUC..UUACAU..ACUCUUAGUUGCGGAGUAAAACGAGUGCAGAAUGUAUAUGUAUGACGGAUUCCGUAUUACUGUCAAUAAACAAUAUUAAUCACUAUAAAUCAAAUCAUAUAUUAGAAGAGGAACGUUUCACGUGAAACACUAUAUUUUAUUAUUUAAUUCUCGAGUAUUAUACCAUAUGAUUUUUAUAGUACAUCCACAGCGUAAGGAAUCCGGCAUACAUAUAUAUUCCAAACGAGUCUACGCAGUAACUUAGAGUAUGUUUGAAAUCACUUCAACACUUAGCAACGCUCGUACACGGAUGUACGAGCGAGUCCAUACUGAGCCACGA
#=GR BAAY01004664.1/526-1090 CODON           .................................................................................................................................................................................................................................................................................................................................................................................................................................................................................................................................................................................................................
#=GR BAAY01004664.1/526-1090 SS_TT           .................................................................................................................................................................................................................................................................................................................................................................................................................................................................................................................................................................................................................
BABB01000035.1/5724-6288                     AAGGAAUGUUUCACGUGAAACAUUUUGUAUAACUCAAUAUAUAAGUAUAGUAAAUUCACAAUUUAAGGAAUCCGGCAUACAUAUACAUUCCAAACGAGUCUACGU.AGUGACU.U.AG.AGU.AUGUUU.GAAA.UCACUUCUAUGCA...UA..GCAACG.CUC.GUACACGGAUGUACGAGCGAGUCC.AUA.UUGAGCCAC.GAUGGC.GAA..UAUGGACGGUUGCGU...ACUACUGUCUCAACCCAUAU.GUGAUUUC..UUACAU..ACUCUUAGUUGCGGAGUAAAAUGAGUGCGGAAUGUAUAUGUAUGACGGAUUCCGUACUACUGUCAAUAAACUAUAUUAAAUAAUCAAUAAAGGAAUGUUUCACGUGAAACAUUUUGUAUAACUCAAUAUAUAAGUAUAGUAAAUUCACAAUUUAAGGAAUCCGGCAUACAUAUACAUUCCAAACGAGUCUACGUAGUGACUUAGAGUAUGUUUGAAAUCACUUCUAUGCAUAGCAACGCUCGUACACGGAUGUACGAGCGAGUCCAUAUUGAGCCACGAUGGCGAAUAUGGACGGUUGCGUACUACUGUCUCAACCCAU
#=GR BABB01000035.1/5724-6288 CODON          .................................................................................................................................................................................................................................................................................................................................................................................................................................................................................................................................................................................................................
#=GR BABB01000035.1/5724-6288 SS_TT          .................................................................................................................................................................................................................................................................................................................................................................................................................................................................................................................................................................................................................
BABB01000035.1/6059-6623                     AAGGAAUGUUUCACGUGAAACAUUUUGUAUAACUCAAUAUAUAAGUAUAGUAAAUUCACAAUUUAAGGAAUCCGGCAUACAUAUACAUUCCAAACGAGUCUACGU.AGUGACU.U.AG.AGU.AUGUUU.GAAA.UCACUUCUAUGCA...UA..GCAACG.CUC.GUACACGGAUGUACGAGCGAGUCC.AUA.UUGAGCCAC.GAUGGC.GAA..UAUGGACGGUUGCGU...ACUACUGUCUCAACCCAUAU.GUGAUUUC..UUACAU..ACUCUUAGUUGCGGAGUAAAACGAGUGCAGAAUGUAUAUGUAUGACGGAUUCCGUAUUACUGUCAAUAAACAAUAUUAAUCACUAUAAAUCAAAUCAUAUAUUAGAAGAGGAAUGUUUCACGUGAAACACUAUAUUUUAUUAUUUAAUUCUAGAGUAUUAUACCAUAGAAUUUUUAUAGUACAUUCACAACGUAAGGAAUCCGCCAUACAUAUACAUUCCAAACGAGUCUACGCAGCAACUUAGAGUAUGUUUUAAAUCACUUCAACACAUAGCAACGCUCGUACACGGAUGUACGAGCGAGUCCAUACUGAGCCACGA
#=GR BABB01000035.1/6059-6623 CODON          .................................................................................................................................................................................................................................................................................................................................................................................................................................................................................................................................................................................................................
#=GR BABB01000035.1/6059-6623 SS_TT          .................................................................................................................................................................................................................................................................................................................................................................................................................................................................................................................................................................................................................
BABG01033689.1/101-665                       CUAUAUAUCAUAAUAUAAUUCUCGAGUAUAAUACCAUAGGAUUUUNAUAGUACAUUCACAGCAUAAGGAAUCCGGCAUACAUAUACAUACCAAACGAGUCUACGC.AGUAACU.U.AG.AGU.AUGUAU.GAAA.UCACUUCAACACA...UA..GCAACG.CUC.GUACACGGAUGUACGAGCGAGUCC.AUA.CUGAGCCAC.GAUAGC.GAU..UAUGGACGGUUGCGU...ACUAUUGUCUCAACCUGUAU.GUGAUUUC..UUACAU..ACUCUUAGUUGCGGAGUAUCACGAGUGCGGAAUGUAUAUAUAUGACGGAUUCCGUAUUACUGUCCAUAAACUACAUUAUAUAUUCNAAAAGAAAUGUUUCACGUGAAACAUUCCGUGUGGUUCGUUCCCUUUGUAUAGUACUCUCCACAAUAUCUCGGAAUCCGGUAUACAUAUUACGUACCGGACGAGUCUCCGUUGUGACUUCAAGUAUGUUCGAAAUCCCCCUCUAUAGCUAGCGACGCUCGUACACUGAUAUACGAGCCAGUUCUUAUUGAGCCCCUAUGGGGAAUAUUGACGGUUGCGUCCUACUGUCUCAAUC
#=GR BABG01033689.1/101-665 CODON            .................................................................................................................................................................................................................................................................................................................................................................................................................................................................................................................................................................................................................
#=GR BABG01033689.1/101-665 SS_TT            .................................................................................................................................................................................................................................................................................................................................................................................................................................................................................................................................................................................................................
BABG01033688.1/703-139                       UAUAUUCUAUAAGCUAAUUCUCGAGUAUUAUACCAUUAGGAUUUUUAUAGUACAUCCACAGCGUAAGGAAUCCGGCAUACAUAUAUGUUCCUAACGAGUCUACGC.AGUAACU.U.AG.AGU.AUGUUU.GAAA.UCACCUCAACACU...UA..GCAACG.CUC.GUACUCGGAUGUACGAGCGAGUCC.AUA.CUGAGCCAC.GAUGGC.AAA..UAUGGACGGUUGCGU...ACUAUUGUCUCAACCUAUAU.GUGAUUUC..UUACAU..ACUCUUGGUUACGGAGUAAAAUGAGUGCGGAAUGUAUAUGUAUGACGGAUUCCGUACUAUUGCCAAUAAUCUAAAUCAUAUAUUAAAAGAGGAAUGUUUCACGUGAAACAUUCCUCUAAUAAAAGUCCAAUAAAAUAUAAAAAGUAUAUUACAUAAUCUGAAUAAUGUUGUUACGGAUUGCAAAUACCGCAGCCUGAGUACGAUCAGUAACCUCAAGCUUCUUGAAAAUACUUGAAAUAUGAUUCUUAACAGUUCUCUCACUAAUCUUCAUUUCCUUAGCAAUAUCUCUGUUAAACUUACCAACAGCCAUUUCUUUAAG
#=GR BABG01033688.1/703-139 CODON            ......................................................................................................................................................................................................................................................................................................................................................................................................................................PTS........................................................................................................................................................................
#=GR BABG01033688.1/703-139 SS_TT            .......................................................................................................................................................................................................................................................................................................<<<<<<<<<<<<...............>>>>>>>>>>>....................................................................................................................................................................................................................................................................
BABB01000035.1/6434-6998                     CUAUAUUUUAUUAUUUAAUUCUAGAGUAUUAUACCAUAGAAUUUUUAUAGUACAUUCACAACGUAAGGAAUCCGCCAUACAUAUACAUUCCAAACGAGUCUACGC.AGCAACU.U.AG.AGU.AUGUUU.UAAA.UCACUUCAACACA...UA..GCAACG.CUC.GUACACGGAUGUACGAGCGAGUCC.AUA.CUGAGCCAC.GAUGGC.GAA..UAUGGACGGUUGCGU...ACUACUGUCUCAACCUAUAU.GUGAUUUC..UUACAU..ACUCUUAGUUACGGAGUAAAACGAGUGCGGAAUGAAUAUGCAUGACGGAUUCCGUACUACUGUCAAUAUACUAUAUUAAAUAAUUAAAAAGGAAUGUUUCACGUGAAACAUUCCUCUAAUAAAAUUCAAAUAAAAUAUAAAACGUAUAUUACAUAAUCUGAAUAAUGUUGUUACGGAUUGCAAAUACCGCAGCCUGAGUACGAUCAGUAACCUCAAGCUUUUUGAAAAUACUUGAAAUAUGAUUCUUAACAGUUCUCUCACUAAUCUUCAUUUCCUUAGCAAUAUCUCUGUUAAACUUACCAACAGCCAUUUCUUUAAG
#=GR BABB01000035.1/6434-6998 CODON          ......................................................................................................................................................................................................................................................................................................................................................................................................................................PTS........................................................................................................................................................................
#=GR BABB01000035.1/6434-6998 SS_TT          .................................................................................................................................................................................................................................................................................................................................................................................................................................................................................................................................................................................................................
BAAY01004664.1/901-1244                      CUAUAUUUUAUUAUUUAAUUCUCGAGUAUUAUACCAUAUGAUUUUUAUAGUACAUCCACAGCGUAAGGAAUCCGGCAUACAUAUAUAUUCCAAACGAGUCUACGC.AGUAACU.U.AG.AGU.AUGUUU.GAAA.UCACUUCAACACU...UA..GCAACG.CUC.GUACACGGAUGUACGAGCGAGUCC.AUA.CUGAGCCAC.GAUGGC.GAA..UAUGGACGGUUGCGU...ACUACUGUCUCAACCUAUAU.GUGAUUUC..UUACAU..ACUCUUAGUUACGGAGUAAAACGAGUGCGGAAUGAAUAUGCAUGACGGAUUCCGUACUACUGUCAAUAUACUAUAUUAAAUAAUCAAAAAGGAAUGUU.............................................................................................................................................................................................................................
#=GR BAAY01004664.1/901-1244 CODON           .................................................................................................................................................................................................................................................................................................................................................................................................................................................................................................................................................................................................................
#=GR BAAY01004664.1/901-1244 SS_TT           .................................................................................................................................................................................................................................................................................................................................................................................................................................................................................................................................................................................................................
BABD01000901.1/393-1                         AAUUCACACCUUAUUUAUUUUUAUAAGUACUAUACUAUAUUAUAUAUAAGCUCAUCCACAACCUAAGGAAUCCGGCAUACAUAUACAUUCCAAACGAGUCUACGC.AGUAACU.U.AG.AGU.AUGUUU.GAAA.UCACUUAAACACA...UA..GCAACG.CUC.GUACACGGAUGUACGAGCGAGUCC.AUA.CUUAGCCAC.GAUGGC.GAA..UUUGGACGGUGGCGU...ACUACUGUCUCAACCUAUAU.GUGAUUUC..UUACAU..ACUCUUAGUUGCAGAGUAAAACGAGUGCGAAAUGUAUAUGUAUGACGGAUUCCGUACUACUGUCAAUAAACUAAAACAUCCGUAUUAAUUAAAUCAUAUAUUAUAUAAAUAUAAAAGUGUUUCACGUGAAACAUUUUGUAUAAUUCA............................................................................................................................................................................
#=GR BABD01000901.1/393-1 CODON              .................................................................................................................................................................................................................................................................................................................................................................................................................................................................................................................................................................................................................
#=GR BABD01000901.1/393-1 SS_TT              .................................................................................................................................................................................................................................................................................................................................................................................................................................................................................................................................................................................................................
hgutS8_s8_168446/1466-902                    UAGAUUAUAUCAUCAUAAAUUUAACACUAUAAUGCUAUAUAUAUGUAUAGUACAUCCACAAUUCAAGGAAUCCGGCAUACAUAUACAUUCCAAACGAGUCUACGC.AGCAACU.U.AG.AGU.AUGUUU.GAAA.UCACUUCUAUACA...UA..GCAACG.CUC.GUACAUGGAUGUACGAGCGAGUCC.AUA.CUGAUCCAC.AAUGGC.GAA..UAUGGACGGUUGCGU...ACUAUUGUCUCAACCUAUAU.GUGAUUUC..UUACAU..ACUCUUGGUUACGAAGUAAAAUGAGUGCGGAAUGUAUAUGCAUGACUGAUUCCGUACUACUGUCAAUAAACUAUAUCAAAUAAUCAAAAAGGAAUGUUUCACGUGAAACAUUCCUCUAAUAAAUUUCCAAUAAAAUAUAAAUCGUAUAUUACAUAAUCUGAAUAAUGUUGUUACGAAUUGCAAAUACCGCAGCCUGUGUACGAUCAGUAACCUCAAGCUUUUUGAAAAUACUUGAAAUAUGAUUCUUAACAGUUCUCUCACUAAUCUUCAUUUCCUUAGCAAUAUCUCUGUUAAACUUACCAACAGACAUUUCUUUAAG
#=GR hgutS8_s8_168446/1466-902 CODON         ......................................................................................................................................................................................................................................................................................................................................................................................................................................PTS........................................................................................................................................................................
#=GR hgutS8_s8_168446/1466-902 SS_TT         .................................................................................................................................................................................................................................................................................................................................................................................................................................................................................................................................................................................................................
hgutS7_s7_165842_1/246-811                   UGCAAUCCAAUCGGUCGCCCAUAGCUAAAUGAAAAGAAAAACAGCAAAAGCUCACAGCCUGAAUUAUCAGGCCGCGCAUUAUGUAUGGAAUUAUGUGAUUUAUGG.AGCUGCC.U.AG.AGA.CUGUUA.AAAU.UAUGUACACAGCC...CA..GCAACG.CAC.GCACAUGGACGUGCGGGCGAGGCG.UU...AGCGCCAUGGACGGC.GCUA..AAAGCCGGUUGCGU..CAUGGUCUAAGCAAUCCCUAAUCAUAAUUU..UUACAG..UGUCUUGGCAGCGUAAUCAUGAACAUAAUUCCAUACAUAAUGCGCGACCUGACACAACAAAGCCCCCAAAGCUUUUGCGUCAUUCAUAUAAAAGGAGGAAAACAUGAGCAAAGAACUAAACAAAACCUACGAUCCAAAGGACAUCGAGGACCGUCUUUACAAAAAGUGGGAAGACAAUGGCUACUUCCAUGCUGAGGUAGACCGCAGCAAAAAACCAUUCACAAUCGUGAUGCCACCACCAAACAUCACAGGACAGCUGCACAUGGGACAUGCCCUUGACAACACCAUGCAGGAUAUCCUUAUCAGAUACAAGAGAAUG
#=GR hgutS7_s7_165842_1/246-811 CODON        .........................................................................................................................................................................................................................................................................................................................................................................................AUG.....................................................................................................................................................................................................................
#=GR hgutS7_s7_165842_1/246-811 SS_TT        .................................................................................................................................................................................................................................................................................................................................................................................................................................................................................................................................................................................................................
BAAV01016980.1/140-703                       UGCAAUCCAAUCGGUCGCCCAUAGCUAAAUGAAAAGAAAAACAGCAAAAGCUCACAGCCUGAAUUAUCAGGCCGCGCAUUAUGUAUGGAAUUAUGUGAUUUAUGG.AGCUGCC.U.AG.AGA.CUGUUA.AAAU.UAUGUACACAGCC...CA..GCAACG.CAC.GCACAUGGACGUGCGGGCGAGGCG.UU...AGCGCCAUGGACGGC.GCUA..AAAGCCGGUUGCGU..CAUGGUCUAAGCAAUCCCUAAUCAUAAUUU..UUACAG..UGUCUUGGCAGCGUAAUCAUGAACAUAAUUCCAUACAUAAAUGCGCGACCUGACACAACAAAGCCCCCAAAGCUUUUGCGUCAUUCAUAUAAAAGGGAGGAAACAUGAGCAAAGACUAANCAAAACUACGAUCCAAGGACAUCGAGGACCGUCUUUUACAAAAGUGGGAAGACAUGGCUACUUCCAUGCUGAGGUAGACGCAGCAAAAACCAUUUCACAUCGUGAUGCCACACCAACAUCACAGACAGCUGCACUGGGACAUGCCCUUUGACACACAUGCAGGAUAUCCUAUCAGAUACAGAGAUGCNAGGCUACAU..
#=GR BAAV01016980.1/140-703 CODON            .................................................................................................................................................................................................................................................................................................................................................................................................................................................................................................................................................................................................................
#=GR BAAV01016980.1/140-703 SS_TT            .................................................................................................................................................................................................................................................................................................................................................................................................................................................................................................................................................................................................................
BAAY01025688.1/1-493                         ............................................................................GGCUGCGCAUAUCUACCUGAGCUUGUACCAAGCGGCC.U.AG.GGA.UUGUUG.GAAU.UGUGUUUGCAAUC...CA..GCAACG.CCC.GUGCACGGAAGCACGGGCGAGACG.UUA.CCGCGCCAUGGACGGC.GCGU.AAAAGUCGGUUGCGU..CCUACCUGUCACAACCUGUAU.CACAAUUC..UUACAA..GCCCUUAGCCGCGUAGUAUGAAGCGAAGGCAGAUAUGCACAGCCUCUCGCUUCCGUCAUUUGCACCACAAUCUCAGACAAAUCAAUAAAAGUUUGCAAACACCGAUGCAAACACCACCGUAAGUAUUCCUGCCACUGCGAUAGCAAGAGAGCUCAUGGCGCCCUCUAUCUCGCCAAUCUCGAUAGCCUUCGCUGUUCCGAUGGCAUGUGAUGACGCACCAAGCGCCAGUCCCUUCGAUAUAGGCUCAGUGAUUCUGAAUAUUUUGCAAACAAACUCUCCGAGUAUAUUUCCAAGCACACCUGUCACGACGAUAACUGCG
#=GR BAAY01025688.1/1-493 CODON              ............................................................................AUG........................................................................................................................................S.TP........................................................................................................................................PTS...........................................................................................................................................................................................................................................
#=GR BAAY01025688.1/1-493 SS_TT              .................................................................................................................................................................................................................................................................................................................................................................................................................................................................................................................................................................................................................
BAAU01014849.1/575-1002                      AGGCACUGAGCAGUUACGCUCCUGCCAAUACGACGCGUCCAUACCCUUCAAUGAGCCAAAACCAAAGGGUGCUUGCAGAAAUUGCAUGUGACAUCGCGAAUAUGG.AGAUAUU.U.AG.AGU.CUGUUGGAAUU.AUGUCACAACA.....CA..GCAAUG.UCC.GUGCAUGGACGCACGGGACAGGCG.UU...AGCGCCACGGACGGC.GCUA..AAAGCCGGGUGCGU...CCUAUAGCCAAAACCUGAAA.UCAU.AUUCCNUACAG..AGUCUUAAUAUCGAAAUACUGAGCGAAGGCACAUGNCAUUUAUGCGGAGCACCCGCCCCAUAGCCNNAUAAAGUAAAAUAACGCANNAAUAUGAAAAAAUACGCAGAANGGACACAUCAUGAGCGAAACAUAAAUGAACAGAUUGAAUGCUGCGACUGCACGAAAUCACGAAGAUCUCUGAAA........................................................................................................................................
#=GR BAAU01014849.1/575-1002 CODON           .................................................................................................................................................................................................................................................................................................................................................................................................................................................................................................................................................................................................................
#=GR BAAU01014849.1/575-1002 SS_TT           .................................................................................................................................................................................................................................................................................................................................................................................................................................................................................................................................................................................................................
BABB01001311.1/1054-492                      AGGCACUGAGCAGUUACGCUUCCGCCAAUACGACGCGUCCAUACCCUUCAAUGAGCCAAAACCAAAGGGUGCUUGCAGAAAUUGCAUGUGACAUCGCGAAUAUGG.AGAUAUU.U.AG.AGU.CUGUU..GGAA.UUAUGUCAAAACA...CA..GCAAUG.UCC.GUGCAUGGACGCACGGACAAGGCG.UU...AGCGCCACGGACGGC.GCUA..AAAGCCGGUUGCGU...CCUAUAGCCAAAACCUAAAUCAUAAUUCC..U.ACAG..AGUCUUAAUAUCGAAAUACUGAGCGAAGGCACAUGCAAUUUAUGCGGAGCACCCGCCCCAUAGCCAAUAAAGUAAAAAUAACGCAAAAAUAAUGAAAAAAUAACGCAGAAAGGACACCACACCAUGAGCGAAAACAUAAAUGAACAGAUAGAAUGCUGCGACUGCAACGAAAUCCACGAAGACCUUCUGAAAAUAGUAAAUGAUACAAUGCCUGAGGAAACCGAGCUCUACGACCUUGCAGAGCUUUUUAAGGUAUUUGGCGACUCCACCCGGAUCAGAAUCCUCUUUGUAUUGUUUGAAGCGGAGGUAUGCGUCUGCG
#=GR BABB01001311.1/1054-492 CODON           .............................................................................................................................................................................................................................................................................................................................................................................................................AUG.................................................................................................................................................................................................
#=GR BABB01001311.1/1054-492 SS_TT           .................................................................................................................................................................................................................................................................................................................................................................................................................................................................................................................................................................................................................
BABG01001480.1/957-1519                      AGGCACUGAGCAGUUACGCUCCCGCCAAUACGACGCGUCCAUACCCUUCAAUGAGCCAAAACCAAAGGGUGCUUGCAGAAAUUGCAUGUGACAUCGCGAAUAUGG.AGAUAUU.U.AG.AGU.CUGUU..GGAA.UUAUGUCACAACA...CA..GCAAUG.UCC.GUGCAUGGACGCACGGACAAGGCG.UU...AGCGCCACGGACGGC.GCUA..AAAGCCGGUUGCGU...CCUAUAGCCAAAACCUAAAUCAUAAUUCC..U.ACAG..AGUCUUAAUAUCGAAAUACUGAGCGAGGGCAUAUGCAAUUUAUGCGGAGCACCCGCCCUAUAGCCAAUAAAGUAAAAAUAACGCAAUAUAGCGCAAAAAUAACGCAGAAAGGACACCACCAUGAGCGAAAACAUAAAUGAACAGAUAGAAUGUUGCGACUGCAACGAAAUCCACGAAGACCUUCUGAAAAUAGUAAAUGAUACAAUGCCUGAGGAAACCGAGCUCUACGACCUUGCAGAGCUUUUUAAGGUAUUUGGCGACUCCACCAGAAUCAGAAUCCUCUUUGUGUUGUUUGAAGCGGAGGUAUGCGUCUGCGACC
#=GR BABG01001480.1/957-1519 CODON           ..........................................................................................................................................................................................................................................................................................................................................................................................................AUG....................................................................................................................................................................................................
#=GR BABG01001480.1/957-1519 SS_TT           .................................................................................................................................................................................................................................................................................................................................................................................................................................................................................................................................................................................................................
BAAU01014848.1/965-409                       .......GAGCAGUUACGUUCUUGCCAAUACGACGCGUCCAUACCCUUCAUGAGGCCAAAACCAAAGGGGGCUUGCAGAAAUUGCAUGUGACAUCGCGAAUAUGG.AGAUAUU.U.AG.AGU.CUGUU.GAAAU.UAUGUCAC.AACA...CA..GCAAUG.UCC.GUGCAUGGACGCACGGACAAGGCG.UU...AGCGCCACGGACGGC.GCUA..AAGCCCGGUUGCGU...CCUAUAGCCAAAACCUGAAAUCAU.AUUUCCU.ACAG..AGUCUUAAUAUCGAAAUACUGAGCGAAGGCACAUGCAAUUAUUGCCGAGCAACCGGCCCCCCCAUUCAAUAAAGUAAAAAUAACGCAAAAAUAAUGAAAAAAUAACGCAGAAAGGACACCAUCAUGAGCGAAAACAUAAAUGAACAGAUAGAAUGCUGCGACUGCAACGAAAUCCACGAAGAUCUUCUGAAAAUAGUAAAUGAUACAAUGCCGGAGGAAACCGAGCUCUACGACCUUGCAGAGCUUUUUAAGGUAUUUGGCGACUCCACCAGAAUCAGAAUCCUCUUUGUGUUGUUUGAAGCGGAGGUAUGCGUCUGUG
#=GR BAAU01014848.1/965-409 CODON            .............................................................................................................................................................................................................................................................................................................................................................................................................AUG.................................................................................................................................................................................................
#=GR BAAU01014848.1/965-409 SS_TT            .................................................................................................................................................................................................................................................................................................................................................................................................................................................................................................................................................................................................................
BABG01027172.1/334-899                       UAAAAAGUCAUUAACAAUAAUGGCUUUAACAGUUCCUUUAAAAAUCAGUUUAUCUCACAGCUGAGGAAAGCACCGGUGAAUCAUACUAUAUAUUGAGCUUUACGA.AGCAGCU.U.AG.AAG.CAGUUA..GAA.UUAUUUCCACAUA...CA..ACAAUG.CCC.CAGCAUGGACGCUGGGGCAAGGUG.UU..AUGAGCCAUGGACGGC.GCAU.AAAAGCCGGUUGUGU..CAUGGUCUAAACACACUAAAUCAUAAUUC...UUACUG..CUUCUUAGCUGCGUAGUACUUGCGAAAUAUAUAGUAUGGUUCGCCGGUGCUUUCCGUAUUAUAAAAAGAACAUAUUAUAAGUUUACCGCAUCUAUNAAUUUUUGGAACGCUGCACGUCCCUCAUCAGUGCACUUGUACACUCCUGCACACUCUAGCACCUCUUUAAAUACCAGUCCAAUCUCCUCAUUGAUGAUACCAUCCAUUUUUGACUCAUCUAUCUUAUCAUACUUUGACCUAUACUUUAGAGCCCAGUCCGCCUGUGAUGCCNGAGUCUCCGUCGAAUGCGAUCCUUUCCUGGUAGGAAUGCAUCCCUAAGUUC
#=GR BABG01027172.1/334-899 CODON            .................................................................................................................................................................................................................................................................................................................................................................................................................................................................................................................................................................................................................
#=GR BABG01027172.1/334-899 SS_TT            .................................................................................................................................................................................................................................................................................................<<<<<<<<<<<.............>>>>>>>>>>>.............................................................................................................................................................................................................................................................................
BAAY01029070.1/362-1                         GUAAAAAGUCAUUACCAAUGAUGUAUUUAAUAGGGUAUUUAAAAAUUAAUUUAUUUCACAACCUAAGGAAAGCACCGGCGAACAUGCUAUAUAUUGAGCUUUACGAAGCAGCU.U.AG.ACG.CAGUUAGAAGU.AUGUCCA..CCUA...CA..ACAAUG.CCC.CAGCAUGGACGCUGGGGCAAGGCG.UU..AUGUGCCAUGGACGGC.ACAU.AAAAGCCGGUUGUGU...CAUGGUCUAACACACUAA...UCAUAUUC..U.GCAA..GCU.UCAGCCUAGUCCUUCGCCGUGCAAAAUAUUUUGUUCUUCUGUUUGUAGAUUGUUGUGUGUCUGUUGGUGAGUUUUUGUGAUAUUAGUUGUCUGGUUGGUUUGUGUUGUGGUGUGU........................................................................................................................................................................................................
#=GR BAAY01029070.1/362-1 CODON              ......................................................................................................................................................................................................................................................................................PTS............................................................................................................GUA.........................................................................................................................................................................................................
#=GR BAAY01029070.1/362-1 SS_TT              .................................................................................................................................................................................................................................................................................................................................................................................................................................................................................................................................................................................................................
BAAU01017280.1/448-930                       UANAAAAGUCAUUAACAAUAAUGGCUUUAACAUGUCCUUUAAAAAUCAGUUUAUCUCACAGCCGAGGAAAGCACCGGCGAACAUACUAUAUAUUGAGCUUUACGA.AGCAGCU.U.AG.AAG.CAGUUAGAAUU.AUGUCCA..UAUA...CN..ACAAUG.CCC.CAGCAUGGACGCUGGGGCAAGGCG.UU..AUGCGCCAUGGACGGC.GCAU.AAAAGCCGGUUGUGU...CAUGGUCUAAACACACUAAA.UCAUAAUUC.UUACUG..CUUCUUAGCUGCGUAGUACUUGCGAAAUAUAUAGUAUGGUUCGCCGGUGCUUUCCGCAUUAUAAAAAGAUUAUUGAAAAUCUUAUGCAUUUACCGCAUCUAUUAAUUUUUGGAACGCUGCACGUCCCUCAUCAGUGCACUUGUACACUCCUGCACACUCAAGCACUUCUUUAAAUACAAGUCCAAUCUCCUCAUUGAUNAUACCCAUCAUAUUAGACUCCUCAAUCUUAUCAUACU...................................................................................
#=GR BAAU01017280.1/448-930 CODON            ...................................................................................................................................................................................................................................................................................................................................................................PTS...................................................................................................................................................GUA.....................................................................................
#=GR BAAU01017280.1/448-930 SS_TT            ...............................................................................................................................................................................................................................................................................................<<<<<<<<<<<.............>>>>>>>>>>>...............................................................................................................................................................................................................................................................................
BABB01000615.1/1419-1984                     AGUAAAAAGUCAUUAACAAUAAUGGCUUUAACCGAUUCUUUAAAAUCAGUUUAUCUCACAGCCGAGGAAAGCACCGGCGAACAUACUAUAUAUUGUGCUUUACGA.AGCAGCU.U.AG.AAG.CAGUUAGAAUU.AUGUCCACC.UA....CA..ACAAUG.CCC.CAGCAUGGACGCUGGGGCAAGGCG.UU..AUGUGCCAUGGACGGC.ACAU.AAAAGCCAGUUGUGU...CAUGGUCUAAACACCCUAAA.UCAUAAUUC.UUACUG..CUUCUUAGCUGCGUAGUACUUGCGAAAUAUAUAGUAUGUUCGCCGGUGCUUUCCGCAUUAUAAAAAGAUAAUUGAAAAUCUUAUGCAUUUACCGCAUCUAUAAAUUUUUGGAACGCUGCACGUCCCUCAUCAGUGCACUUGUACACUCCGGCACACUCAAGCACCUCUUUAAAUACAAGUCCAAUCUCCUCAUUGAUGAUACCAUCAAUAUUAGACUCAUCAAUCUUAUCAUACUUAGACAUAAACUUAAGAGCCCAGUCAGCAUGUGAUGCAAGAGUCUCAGUCGAAUGCAGAUCCUUUCCUGUAAGGAUUGCAUCCC
#=GR BABB01000615.1/1419-1984 CODON          ..................................................................................................................................................................................................................................................................................................................................................................PTS............................................................................................................................................................................................................................................
#=GR BABB01000615.1/1419-1984 SS_TT          .................................................................................................................................................................................................................................................................................................<<<<<<<<<<<............>>>>>>>>>>>..............................................................................................................................................................................................................................................................................
BABB01001694.1/1895-1329                     CCAACCCGAAAGCAUCGCAUUUAUGCGAUGUUUUUUUAUUUUUAGAUUGUUGCUGACGCCGGACGCACCCGCAGCAGUAAAAUACACCUUGCAUGCGCUAACGCUACGCUGUU.U.AG.AUG.CUGUA.GAAUU.AUGCUUCA.CAAA...UA..GAAAUG.CCC.CACCAUGGACGGUGGGGCAAGGCG.UU..ACGCACCACGGACGGU.GCGU.AAAAGCCGGUUUCGU...CAUUCUGUGAAACUCUAUAU.GCAUAAUUCAU.ACAG..CAUCUUAACUGCAAAGCGUUAGCGCAUGCGAGGUAUUGUGCAUCGCAGAGUGUACUCCGGGCGCCAAUAUUUCUGAUAAUUAAUCAUCAUAUCCGUUAGGAUUGUUCUUCUGCCAUCUCCAUGAGUCGGCACACAUCUCCUUAAUACCAUACUGUGCUUCCCAGCCGAGCUCUCUCUUGGCCUUUGAUGGGUCACAGUAGCAUGUAGCAAUAUCGCCAGGUCUUCUAGGCUUUAUUGUAUAAGGAAUCUUAACACCUGUUGCAGCCUCGAAAUUCUUUACGAUAUCAAGCACGCUGUAGCCGUGUCCUGUUCCAAGAUU
#=GR BABB01001694.1/1895-1329 CODON          .................................................................................................................................................................................................................................................................................................................................................................PTS.............................................................................................................................................................................................................................................
#=GR BABB01001694.1/1895-1329 SS_TT          .................................................................................................................................................................................................................................................................................................................................................................................................................................................................................................................................................................................................................
BABG01003660.1/530-1                         CCAACCCGAAAGCAUCGCAUUUAUGCGAUGUUUUUUUAUUUUUAGAUUGUUGCUGACGCCGGACGCACCCGCAGCAGUAAAAUACACCUUGCAUGCGCUAACGCUACGCUGUU.U.AG.AUG.CUGUA.GAAUU.AUGCUUCA.CAAA...UA..GAAAUG.CCC.CACCAUGGACGGUGGGGCAAGGCG.UU..ACGCACCACGGACGGU.GCGU.AAAAGCCGGUUUCGU...CAUUCUGUGAAACUCUAUAU.GCAUAAUUCAU.ACAG..CAUCUUAACUGCAAAGCGUUAGCGCAUGCGAGGUAUUGUGCAUCGCAGAGUGUACUCCGGGCGCCAAUAUUUCUGAUAAUUAAUCAUCAUAUCCGUUAGGAUUGUUCUUCUGCCAUCUCCAUGAGUCGGCGCACAUCUCCUUUAUACCAUACUGUGCUUCCCAGCCGAGCUCUCUCUUGGACUUUGAUGGAUCACAGUAGCAUGUAGCACUUUCGCCAGGUCUUCUAGGCUUUAUUGUAUACGGAAUCCUUACACCUGUUGCAGGCUCGAAAUUCUUUACGA.....................................
#=GR BABG01003660.1/530-1 CODON              .................................................................................................................................................................................................................................................................................................................................................................PTS...................................................................................................................................................................................................GUA.......................................
#=GR BABG01003660.1/530-1 SS_TT              .................................................................................................................................................................................................................................................................................................................................................................................................................................................................................................................................................................................................................
BABD01004484.1/514-1                         AUUUAUCAGAAUCGUCUGUGUCCUUUUUUUAAUUUGAAUAACUGUCGGUGGCAGGUCGGGAUAGGGCUCACGCGUGUGGCUGCAGUGUCGCAGAAGCGUAUAGCGGAGCUAUU.U.AG.AGU.CUGUU.AAAUU.AUGCUUUGAAGCA...CA..GAAAUG.CCG.AGGCAUGGAAGCCGAGGCAAGGAG.AUA.UCGAGCC.CGGACGGC.GAG..UAUCGACGGUUUCGU...CAGGCAUAGAAGUAUUUACU.GCAUAAUUUAU.ACAG..AGUCUUAAUAGCGCAGUGUAGCAUCUGCGACACUGCAGCCACACGCGUGAGCCCAUCCCGACCUGCCACCGAAGUGGCGAUAAGGAGUGAAAAAUAUGGAUAUAAUUGAUUAUCUGCCACAAAAGAUGAAGGCUGAGGCAGAAGCGUACAUGCCGUGUGGUCUGGAGGAAAUCAGGGUGCGCGCCGGAAAGCAGGUGCAGUAUAUGUUUGCGGGAGGAUGUAGAGCCGAGAGUGUAUAUCUCACUAUAGAGAUAUUGAGGAGAUGA.....................................................
#=GR BABD01004484.1/514-1 CODON              .................................................................................................................................................................................................................................................................................................................................................................................................................................................................................................................................................................................................................
#=GR BABD01004484.1/514-1 SS_TT              ...................................................................................................................................................................................................................................................................................................................................................................................................................................................................<<<<<<<<........>>>>>>>>>.....................................................................................................................
BABB01000759.1/2689-3255                     CAGAUAAUCAAUUAUAUCCAUAUUUUUCACUCCUUAUCGCCACUUCGGUGGCAGGUAGGGAUGGGGCUUAUGCGUGUGGCUGCAGUGUCGCAGAAGCGUAUAGCGGAGCUAUU.U.AG.AGU.CUGUU.AAAUU.AUGCUUUGAAGCA...CA..GAAAUG.CCG.AGGCAUGGACGCCGAGGCAAGGAG.AUA.UCGAGCC.CGGACGGC.GAG..UAUCGACGGUUUCGU...CAGGCAUAGAAGUACUUACU.GCAUAAUUUAU.ACAG..AGUCUUAAUAGCACAGCGUAGCUUCUGCGACACUGCAGCCACACGCGUGAGCCCCAUCCCGACCUGCCACCGACAGUUAUUCAAAUAAAAAAAGGACACAGACGAUUCUGAUAAAUCAUCUAUGUCCUAUUUAUAUUACAUGUCCAAUUGUUUUAGAACGUGAAAAUUAUUAUUUUUUACAUCCUGUCAGGAGCUGAGAAUCCAAGCAUAUCUAUACAAGCCUCAAGUAUCUCCUUUGUGAGCACAAGCAGCGAAAUAUAUGACUUCUUAAGUUCUUCAUUCUCCUCAGAAAGAAUCUUUGUGUCAUGGUAGAAGCCGU
#=GR BABB01000759.1/2689-3255 CODON          ..................GUA.............................................................................................................................................................................................................................................................................................................................................................................................................................................PTS............................................................................................................................................
#=GR BABB01000759.1/2689-3255 SS_TT          .................................................................................................................................................................................................................................................................................................................................................................................................................................................................................................................................................................................................................
BABB01012412.1/395-1                         CUCGGAUUUCAUGUUUUCCAAUACUUCCAAUGUCGAAGCGACUGUCAAAAGCUCGUCGGGAUGGUGCUCACGCGCGAGACUGCUGUGUCGCAGAAGUGUAUAGCGGAGCUAUU.U.AG.AGU.CUGUU.AAAUU.AUGCUUUGAAGCA...CA..GAAAUG.CCG.AGGCAUGGACGCCGAGGCAAGGAG.AUA.UCGAGCC.CGGACGGC.GAG..UAUCGACGGUUUCGU...CAGGCAUAGAAGUACUUACU.GCAUAAUUUAU.ACAG..AGUCUUAAUAGCACAGCGUAGCUUGUGCGUCACUGCAGCCACACGCGUGAGCCCCAUCCCGNCCUGCCACCGACAGUUAUUCAAAUAAAAAAAGGACACAGACGAUUCUGAUAAAUAAGGUAUGUCCUAUUUAUAUUACAUGUCCAA............................................................................................................................................................................
#=GR BABB01012412.1/395-1 CODON              .................................................................................................................................................................................................................................................................................................................................................................................................................................................................................................................................................................................................................
#=GR BABB01012412.1/395-1 SS_TT              .................................................................................................................................................................................................................................................................................................................................................................................................................................................................................................................................................................................................................
hgutS7_s7_164358_2/869-327                   .........................UGUAGCAUUUUGCCACAACGUAAGGCACGUAAGCCGCGGCCACCGCGAGCGUACACGUGUUGCCCUGAGAGCGAAUAGCGAAGCUGUU.U.AG.AGU.CUGUA.GAAUU.AUGCUUCGAUACA...CA..GAAAUG.CAC.CGGCAGGGACGCCGGGGCAAGGAG.CUA.UCGAGCCAUGGAGGGC.GAG..UAGCGACGGUUUCGU...CAGCUGGAGAAAAUCUAUAA.GCAUAAUUC.GUACAG..AAUCUUAACAGCGCAGCGUAGCGAACAGGGCAGCAUGUGGACGCUCGCGAUGGACGCAUCUUACGUGCCGUCCUUAGAACCACAAUGAAGCAACAAAACAAUGACUACAAUUAGACCGCAAAAGAGGGAGAAAACAUGGAAUUUAACGGGGUAUUUCACCAGGCAUAUGACAACUACUGCUAUCCUUUAAAUGAGGAUGAAUUAAUCAUAAAUAUAAAGACCGGUUAUGAUGUGAAGGAAGUAAAUAUCAUACUCGGUGACCCGUUCGCAGCCGGUAUCUUAGGCGGUGGGGAGACCUGGAAUGGCGAUAAGCAGCCGA
#=GR hgutS7_s7_164358_2/869-327 CODON        .........................................................................................................................................................................................................................................................................................................................................................................................................................AUG.....................................................................................................................................................................................
#=GR hgutS7_s7_164358_2/869-327 SS_TT        .................................................................................................................................................................................................................................................................................................................................................................................................................................................................................................................................................................................................................
BABB01000218.1/10158-10725                   CAAGUAUAAUUAAGCAGCAUCAUUUGUAGCAAUUUUGCCACAACGUAAGGCACGUAAGCCGCGGCUACCGCGAGCGCACACGUGCUGCCCUGAGAGCGAAUAGCGAAGCUGUU.U.AG.AGU.CUGUA.GAAUU.AUGCUUCGAUACA...CA..GAAAUG.CAC.CGGCAGGGACGCCGGGGCAAGGAG.CUA.UCGAGCCAUGGAGGGC.GAG..UAGCGACGGUUUCGU...CAGCCGGAGAAAAUCUAUAA.GCAUAAUUC.GUACAG..AAUCUUAACAGCGCAGCGUAGCGAACCGGGUAGCGCGUGGACGCUCACGGUGGCAGCGACAUACGUGCCGUCCUCAGAACCACAAUGAAGCAAUGCAACAACGACUACAAUAAGACAGCAAAAGAGGGAGAAAACAUGGAAUUUAACGGGGUAUUUCACCAGGCAUACGACAACUACUGCUAUCCUUUAAAUGAGGAUGAAUUAAUCAUAAAUAUAAAGACCGGUUAUGAUGUUAAGAAAGUAAAUAUCAUACUCGGUGACCCGUUCGCAGCCGGUAUCUUAGGCGGUGGUGAGACCUGGAAUGGCGAUAAGCAGCCGA
#=GR BABB01000218.1/10158-10725 CODON        ......................................................................................................................................................................................................................................................................................................................AUG........................................................................................................................................................................................................................................................................................
#=GR BABB01000218.1/10158-10725 SS_TT        .................................................................................................................................................................................................................................................................................................................................................................................................................................................................................................................................................................................................................
BAAV01011582.1/1247-790                      ..............................................................................................................GUU.U.AG.AGU.CUGUA.GAAUU.AUGCUUCUAUACA...CA..GAAAUG.CAC.CGGCAGGGACGCCGGGGCAAGGAG.CUA.UCGAGCCAUGGAGGGC.GAG..UAGCGACGGUUUCGU...CAGCAAAAGAAAGUCUAUAA.GCAUAAUUC.GUACAG..AAUCUUAAAAGCGCAGCGUAGCGAACAGGGCAGCGCGUGGACGCUCACGGUGGCCGCGACUUACAUGUCGUCCUCAGAGCCACAAUGAAGCAAUGCAACAACGACUACAAUAAGACAGCAAAAGAGGGAGAAAACAUGGAAUUUAAUGGGGUAUUUCACCAGGCAUACGACAACUACUGCUAUCCUUUAAAUGAGGAUGAAUUAAUCAUAAAUAUAAAGACGGGUUAUGAUGUGAAGAAAGUAAAUAUCAUACUCGGUGACCCAUUCGCAGCCGGUAUCUUAGGCGGUGGGGAGACCUGGAAUGGCGAUAAGCAGCCGA
#=GR BAAV01011582.1/1247-790 CODON           ................................................................................................................A.U.G....................................................................................................STP..........................................................................................................................................AUG........................................................................................................................................................................................................................................
#=GR BAAV01011582.1/1247-790 SS_TT           .................................................................................................................................................................................................................................................................................................................................................................................................................................................................................................................................................................................................................
BAAY01014418.1/679-111                       UAGAAAGAUUUCUGUCUUUUUUUUGGGCCGUGGGUAUUUGCAUCCAUUANAAAUUGAAUCCCCCAAAGCGUGAGCGCACACGGACUCCCGUGAGAGCGCAUAGCGGAGCUGUU.U.AG.UGG.CUGUA.GAAUU.AUGCAUAGAAACA...CA..GAAAUG.CCC.GGCCAUGGAAGGCAGGGCAAGGAG.AAA.UCGAGCCAUGGAGGGC.GAG..UUUCGACGGUUUCGU...CGAGCAUAGAAAAUGUAAAAAGCAUAAUUC.GUACAG..CCACUUAACAGCAAAGCGUAGCUCGAAGGGGAGUUCGUGUGCGCCACCGCUUUGUGGGGNUUACGGCCCGUAAUAAUUCAUAUUAUUUUGUGUUUACAUAGCACAAAAAAUGUGCUAAAUUUUUAUGUAAAGUACAGUCUCAAAUGACUGUAAAUAAGACAUAAGGUGGUUGAUAGAAUGGUACUGGCAGUUGAGAUAAUAGUCUGCUGCUUAAUAUUUGGCAUAUACAGAGUAAUACGGAUAAAGCGGGAUCCGGCAUAUAAGAUAAGCAAUAUGCCCGAGAAGCUGCAGAAAAAGGUCAUGCAUAUGCGCGGCUACA
#=GR BAAY01014418.1/679-111 CODON            .................................................................................................................................................................................................................................................................................................................................................................................................................................................................................................................................................................................................................
#=GR BAAY01014418.1/679-111 SS_TT            .................................................................................................................................................................................................................................................................................................................................................................................................................................................................................................................................................................................................................
BABB01012429.1/522-1                         AUAACAGUAGCAUUCAGUCUGCAUGGGCCAGAUAUAAGGUAAGAUAGUCUCACCGCAGAUAGCAGGCUUCCGAGCGACGAACACGCUCCCCGUAAGCGAUUAGCGAAGCGCCU.U.GG.AUA.UUGUAGAAGUU.AAGUCAUGAAACG...CU..GAUACG.CAA.AUGCAUGGACGCAGUGGCGAGGAG.AC..ACGGGCCUCAGAUGAC.UCGU..UUCGGCGGAUUCGU...CAAGAAUUGACCGCCUUCAG.GCAGAAUUUCGAGCAG..AAUAUUAGCCGUGCAGCGUAGCUUACGGGGAGUANGUAGGUAACCCAGCAGGCGGUGACCUGCGGUCCGUAAUUUUAUAGAAAAAUAUAGCGUAAUCAGCAUAAGUUUGGUAUAAUUUGGAUAUGAAAAAUAAGCGAAGAUUUGCAAUGGUCUCAGUUUCAGUAAUCGUAGUAGCAUUGAUUCUCGAGGCGGGAAUUUUGAAAUAUGUAAAUGAUGCAAAUGCAUAUAAGCUAUCAAAGGUGAUGGGGAUCGUGUUUUCACUGUGCUGAUAA...............................................
#=GR BABB01012429.1/522-1 CODON              ......................................................................................................................................................................................................................................................................................................................................................................................................AUG...................................................................................................................................................STP..................................................
#=GR BABB01012429.1/522-1 SS_TT              .................................................................................................................................................................................................................................................................................................................................................................................................................................................................................................................................................................................................................
BABD01008410.1/1-471                         .................................................................................................GCAUAGCGGAGUCACU.U.AG.AUA.CUGUAGAAUUA.UGCUUCA..CACG...CA..AAAAUG.CCC.CGCCAUGGACGGCGGGGCAAGGCG.UU..AUGCGCCACGGAUGGC.GCAU.AAAAGCCGGUUUUGU...CAAGCAUAGAAAACAUAAAA.AGCAUAAUUCGUACAG..UAUCUUAGUGAUGCAGCGUAGCGAACACGAGAGCAUGUGCACCCCGGAAACCGGCACUUAGGCCACAUAUAACAGUUACAAAUCAGUUCUGGCCAUAGUAUGCGUUAGCACCAUGCUUACGGUAGAAAUGCUUCUCCUUUAUGUUGUCCGGGGCUGGCUUCACGUCCGGAUUUACUGACUCUGUGAGUCUGGCCAUCUUUGCCACUUCCUCUAGGACCACGGCGUUUUGCACAGGCUCAGCUGCAUCCUUUCCCCUAGCAAACCGUCCGCGAUUCUGACAGAGCACAGUCGGUGUGUUUUCCGGAUUGAUUUUUCUGUU
#=GR BABD01008410.1/1-471 CODON              .................................................................................................................................................................................................................................................................................................................................................................................................................................................................................................................................................................................................................
#=GR BABD01008410.1/1-471 SS_TT              ....................................................................................................................................................................................................................................................................................................................................................................................................................................<<<<<<............>>>>>>.....................................................................................................................................................
BABB01000982.1/1-477                         ............................................................................................UGAGCGCAUAGCGAAGCUGCC.U.AG.AUA.CUGUUGAAUUA.UGCACACGAUACA...CA..GAAAUG.AGU.UCCCACGGAUGGGAGCUCAAGGAG.A.A.CCGCGCCACGGACGGC.GCGU.U.UCGACGGUUUCGU...CAAGCAUAGAUACCCUAUAA.AGCAUAAUUCCUACAG..UAUCUUGGCAGUGCAGCGUAACUCAAGCGAGAGAGUGUGCACAAGCCUGGGCUCAGGGGAUUAAGCCCCGUCCUACUGCCAAUGUCUCUGCACCAAAAAAGCAGCCUUUGAGCUUCACACUCAAAGUCUGCUUCUUUUUUAUUUUAUAAGCUGUCCAUAGCCUGAUACAUGGAAAGCAUAGGAGCCAUAACGGCUGCCACAAGUACACCAACAAUAAGUGCCAGAACAAGGAUAAUCAUUGGCUCGAUAGCUGCCAUAACUGUCUGGGUAGCCAACUCAACUUCCUCAUCAUAGUAGUCUGCCAGUCGGGUAAGCAUGC
#=GR BABB01000982.1/1-477 CODON              .................................................................................................................................................................................................................................................................................................................................................................................................................................PTS.............................................................................................................................................................................
#=GR BABB01000982.1/1-477 SS_TT              ....................................................................................................................................................................................................<<<<<<......>>>.>>>..........................................................................................................................................................................................................................................................................................................................................................................................
BAAV01009409.1/643-75                        CAUAAUUUUUCUUUUUUCAUACUUAUAUUUUCAUUCUGCCACAGCGCAAGGAGCUUUAUCACGUGAGACCGGCUGGGGCAUGCUCUCUCGCGUGAGCGAAUAGCGGAGCUGCC.U.AG.AUA.CUGUUGAAUUA.UGCACACUAUACA...CA..GAAAUG.AGC.UCCCACGGAUGGGAGCUCAAGGAG.A.A.CCGCGCCACGGACGGC.GCGU.U.UCGACGGUUUCGU...CGGGUAUCGUAAAUCUUUAA.GGCAUAAUUCCUACAG..UAUCUUGGCUGCGUAGCGUAGCUCACGUGAGAGAGUGUUCACAAGCCAUGGCUCAUGGGAUGAAGCCCCGUCCUACUGCCAGUCCCCUCAGACAAAGAGGAAGCAGUCUCCUCGCUUUCGCUCAAAGACUGCCUCCUCUCGAUCUUUUUUCAACUACAGCUGCUAUGCCAGCCUCUUAUUUUUCUCAAGAAGCUCAUAGAUUUUCUCAACGUCAUAAUCCGGCUUCAUUGAUAACGCUGCCUCAUAAAUUGGAGCGAUAACCUCCUCUUUUUCUUCCAGAUCAUCCGCUAUCUCUGCCACGCUCUUGUCCUUUUGCAGC
#=GR BAAV01009409.1/643-75 CODON             ....................................................................................................................................................................................................................................................................................................................................................................................................................................................PTS..........................................................................................................................................................
#=GR BAAV01009409.1/643-75 SS_TT             ....................................................................................................................................................................................................<<<<<<......>>>.>>>..........................................................................................................................................................................................................................................................................................................................................................................................
BAAV01021692.1/108-676                       AGAGGUGGUGCUUUGUCAUCAAAUUUUUUCUUUUUUUGCCACAGCGUAAGGGGCUUUAUCCCAUGUGACCGGCUGGGGCAAGCUCUCUUGCGUGAGCGAAUAGCGAAGCUGCC.U.AG.AUA.CUGUUGAAUUA.UGCACACGAUACA...CA..GAAAUG.CCC.UGCCACGGAUGGCAGGGCAAGGAG.A.A.CCGCGCCACGGACGGC.GCGU.U.UCGACGGUUUCGU...CGAGCAUCGUAAAUCUUUAA.GGCAUAAUUCCUACAG..UAUCUUGGCAGUACAGCGUAGCUCACGCGAGAGAGCGUGCACAAGUCAGGGCUCAUGGGAUGAAGCCCCGUCCUACUGCCAAUGUCUCUGCACAAAAAAGCAGCCUUUGAACUUUACACUCAAAGUCUGCUUCUUUUCAUUUUAUAAGCUGUCCAUAGCCUGAUACAUGGAAAGCAUAGGAGCCAUAACGGCUGCCACAAGCACACCAACAAUAAGUGCCAGAACAAGGAUAAUCAUAGGCUCAAUAGCUGCCAUAACUGUCUGGGUAGCCAACUCAACUUCCUCAUCAUAGUAGUCCGCCAGUCGGGUAAGCAUGCCU
#=GR BAAV01021692.1/108-676 CODON            ...............................................................................................................................................................................................................................................................................................................................................................................................................................PTS...............................................................................................................................................................................
#=GR BAAV01021692.1/108-676 SS_TT            ....................................................................................................................................................................................................<<<<<<......>>>.>>>..........................................................................................................................................................................................................................................................................................................................................................................................
BAAY01014083.1/341-909                       UUGUAGCAGAGCUAUGUAACUUUGUCAUUAUAUUUUUUGCCACAGAGUAGGGGGCUUUAUCCCAUGUGACCGGUUGGGCACACUCUCCCGUGUGAGCGAAUAGCGAAGCUGCC.U.AC.AUA.CUGUCGAAUUA.UGCACACGAUACA...CA..GAAAUA.AAC.UGCCACGGAUGGCAGUUCGUGGAG..AA.UCGCGCCACGGACGGC.GCG..UUGCGACGGUUGCGC...CGGGAAUAGAUACCCGAUAA.AGCAUAAUUCCUACAG..UAUCUAGGUCGUGCAGCGUAUCUCACGCGAGAGAAUGUGCACCAGCCUGGGCUCAGGGGAUAAAGCCCCGUCCUACUGUCAGUAUCCCUUAGUCGAAAAAAGAAGCAGUCUCUGUGCUCCCGGCCGAAGACUGCUUCAUAUGGAUUUUCGAAUUUUCAGCUGCUGUUAUGCCAGCUUCUUAUCAGUCUCAAGAAGCUCCUAGAUAAUCUCAACAUCAUACUCCGGGUUCAUAGACGAUGCCGCUUCGUAAAUUGGAGCGAUUACCUCGUCUUGUCUUCCAGGUCAUCUGCAAUUGCCGCGACGCGCUAGUACUGUUGCA
#=GR BAAY01014083.1/341-909 CODON            ...................................................................................................................................................................................................................................................................................................................................................................................................................................................................................................................................................................................................PTS...........
#=GR BAAY01014083.1/341-909 SS_TT            .................................................................................................................................................................................................................................................................................................................................................................................................................................................................................................................................................................................................................
BABD01026585.1/492-1                         CUAGGAAGAAACCGUGCAAAUGAAUAUUAUUGUCACAGAGUAAGGGCUGCAAGCCACGGCACCGCUGUGGCGCUACGCUAUAUGCAUUUGAUUGAGCGAAUAGCUAAGCCGCU.U.AGUAUA.CUGUAGGAUUA.UGCACAUGAAGCA...CA..GUUAUG.ACU.UGCCAUGGAGGGCAAGUCUAGGUG.UA..CCGCGCCACGGAAGGC.GCGU..UUAGACGGUUUCGU...CAAGCAUAGAAGCGCACAAA..GCAUAAUCCGUACAG..UAUCUUAGCGGCAUAGCGUAGCGUAAGCAAAGCAUAUGCGUGUGACCUGGCGGUGCCGUGGCUUACAGUCCGUCCUGUAGUACAUCCUAUAGUACAUACAGCGGUAUCCCCUGUUACCCUGACGAUGCUCUAUACCGAAUAGUCAGCUUCAGNCCUGGAUCUUGCGCAGCUGACCUACGCUUGAAAGAAACAGAAAGAGGAAGAAGAAAAAAAAAAACAAAGAAGAAAGAAANNNCNNCCCC.............................................................................
#=GR BABD01026585.1/492-1 CODON              .................................................................................................................................................................................................................................................................................................................................................................................................................................................................................................................................................................................................................
#=GR BABD01026585.1/492-1 SS_TT              .................................................................................................................................................................................................................................................................................................................................................................................................................................................................................................................................................................................................................
BABG01025746.1/214-781                       UGUCUCCGUGCGGAAUUUGCAAUCCACCACAGUAGAUGUGCAUUAGCAUUUGCAAGCCACGACACCGCCAGGGCACACGCAUAUGUUUUGAUUGAGCGAAUAGCGAAGCCGCU.U.AG.AUA.CUGUAGGAUUA.UGCACAUGAAGCA...CA..GAAAUG.ACU.UGCCAUGGAGGGCAAGUCAAGGAG.A.A.CCGCGCCACGGAAGGC.GUGU.U.UCGACGGUUUCGU...CAAGCAUAGAAGCGUAAAA..AGCAUAAUCCGUACAG..UAUCUUAGCGGCAAAGCGUAGCGAAAGCAAAGCAUAUGCGUGUGCCCUAGCGGUGCCGUGGCUUACAGUCCGUCCUGUAGUACAUCCUAUAGCACAUACAGCAAAAUCCCCUGUAACCCUUGACGAUUGCUAAACCGAAAAGUAUAAUAGAAUAGCUNAUGAAUUCAAUAUUUUAAUAUAGAUGGAGGAAACCAAAUGGCACUGAGCAAAAAGCCGGUCAACGGCCUGAAGGAUAUACUACCUGCAGAGAUGGAAAUCCGUGAUUAUGUGACAAGUGUGAUCCAGGAUACAUACAGAAGCUUCGGAUUUACACCGAUUG
#=GR BABG01025746.1/214-781 CODON            .....................................................................................................................................................................................................................................................................................................................................................................................................................................................................................AUG.........................................................................................................................
#=GR BABG01025746.1/214-781 SS_TT            ....................................................................................................................................................................................................<<<<<<......>>>.>>>..........................................................................................................................................................................................................................................................................................................................................................................................
BABB01000066.1/9771-9204                     UGUCUCCGUGCGGAAUUUGCAAUCCACCACAGUAGAUGUGCAUUAGCAUUUGCAAGCCACGACACCGCCAGGGCAUACGCAUAUGUUUUGAUUGAGCGAAUAGCGAAGCCGCU.U.AG.AUA.CUGUAGGAUUA.UGCACAUGAAGCA...CA..GAAAUG.ACU.UGCCAUGGAGGGCAAGUCAAGGAG.A.A.CCGCGCCACGGAAGGC.GCGU.U.UCGACGGUUUCGU...CAAGCAUAGAAGCGCAAAA..AGCAUAAUCCGUACAG..UAUCUUAGCGGCAAAGCGUAGUGAAAGCAAAGCAUAUGCGUAUGCCCUAGCGGUCCCGUGGCUUGCAGCCCGUAUAAUUGCCAUAAACCCUUGACGAUUGCAAAACCGAAAAGUAUAAUAGAAUAGCUAAUGAAUUCAAUAUUUUAAUAUAGAUGGAGGAAACCAAAUGGCACUGAGCAAAAAGCCGGUCAACGGCAUGAAGGAUAUAUUACCUGCAGAGAUGGAAAUCCGUGAUUAUGUGACAAGCGUGAUCAAGGAUACAUACAGAAGCUUCGGAUUUACACCGAUAGAGACACCAUGCAUGGAGAAUAUAGCAAAU
#=GR BABB01000066.1/9771-9204 CODON          ................................STP.....................................................................................................................................................................................................................................................................................................................................................................................................................AUG......................................................................................................................................................
#=GR BABB01000066.1/9771-9204 SS_TT          ....................................................................................................................................................................................................<<<<<<......>>>.>>>..........................................................................................................................................................................................................................................................................................................................................................................................
BABG01011318.1/837-276                       AACUAUUGAAAGCGCCGUAUACCGAACGGUACGUACGGUGCUGUGAGAGGACAGCGGUUAGCCACCGCCUCCUACUCGAUUGCAGAAUGAAAAUACAUUC......UGCGUUA.U.UG.AAC.CAGUU..AAUU.UUGGCACGCUGUAC.UUG...AAAUG.CAC.CGGCAUGGACGCCGGGGCAAGGCG.UU..AUGUGCCAUGGACGGC.ACAU.AAAAGCCGGUUUAGU...CGAGCAUAGAAAAACUAUGA.GCAUAAUUC.GUACAG..CCUCUUAACAGCGUAGCGUUAGCUCCUAGAGAGCAUAUGGCCGCAUGCCGGGUUAACCACGCAGUGGCAUUUAAAAUACGGAGGAAUAACAUGAACGAUAAAAAAUACUCGCUGCGCCCAUAUCUGCUUGCAUACAAAUGGCACUAUGCGAUAGGCAUUUUUGUGCUUCUUGCAGUAGACCUUGCAAAUCUGUACAUUCCGCAGUUUAUUGGGGAGAUAAUCGACGGAAUCACUGCAGGAAAGCUUGAUAUGGCGGGCGUGGGCGGCAUUAUAUUUAAGAUACUGAUAACAGGCCUGAUAAUCAUGGCGGGGCGCUUUG
#=GR BABG01011318.1/837-276 CODON            ......STP...................................................................................................................................................................................................................................................................................................................................................................AUG..................................................................................................................................................................................................................................
#=GR BABG01011318.1/837-276 SS_TT            .................................................................................................................................................................................................................................................................................................................................................................................................................................................................................................................................................................................................................
BABB01010186.1/450-1                         AAGCAGGUCCGGCUUUGCCGGGCCUGUUUUUUGGUGAUGAGAUAUGGAGAAAAGUAAGUCCCGGGCACCGGGCAGGCACGCACACUUUCAUGUGUGCGAAUAGCGCAGCCUCU.U.AG.AUA.CUAUAGAAAUU.AUGCCCAU.GAAAC.ACA..GAAAUG.UCC.UGCCAUGGACGGCAGGACAAGGUG.UU..AUGCGCCAUGGAUGGC.GCAU.AAAAGCCGGUUUCGU...CAAGCAUAGAACAACUACAA.GCAUAAUUUCGUACAG..UAUCUUAGAGACGUAGCGUAGCGCACGGGAAAGUGUGCGUGUCUGUCCGGUGCCCUGGACUUACGAGUCUAUUUUAUGGCAAAAAUAAAAAAUAUAAAUUCGCUCUUUCAUAUAGAGGAAAAAAGUGAUAAUAUUUUAAGGUAUGAAAAAAUUGCUGCAAAACACACAAACGUGUGAAGCACAGCCAUAAACGGGAAA.........................................................................................................................
#=GR BABB01010186.1/450-1 CODON              .................................................................................................................................................................................................................................................................................................................................................................................................................................................................................................................................................................................................................
#=GR BABB01010186.1/450-1 SS_TT              .................................................................................................................................................................................................................................................................................................................................................................................................................................................................................................................................................................................................................
BAAV01001293.1/334-1                         GGCGCAGCGAGUAUUUUUUAUCGUUCAUGUUAUUCCUCCGUAUUUUAAAUGCCGCUGCAUGGUGAGCGUGCGACCGCAACAUACACUCUCGUAGAGCGACUAGCGAAGCUGUU.U.AG.AGU.CUGUA.GAAUU.AUGCCCUGAUAAC...CA..GAAAUG.CAC.CGGCAUGGACGCCGGGGCAAGGCG.UU..AUGUGCCAUGGACGGC.ACAU.AAAAGCCGGUUUCGU...UGAGCAUAGAAAACCUUCGA.GCAUAAUUC.GUACAG..CCUCUUAACCGCGUAGCGUUNGCUCCUAGAGAGUGUAUGUUGCGGUCACACACUCAUCAUGCAACGGUCUAUCUACCUCCACAAG..........................................................................................................................................................................................................................................
#=GR BAAV01001293.1/334-1 CODON              .........................GUA...............................................................................................................................................................................................................................................................................PTS......................................................GUA..........................................................................................................................................................................................................................................
#=GR BAAV01001293.1/334-1 SS_TT              .................................................................................................................................................................................................................................................................................................................................................................................................................................................................................................................................................................................................................
BABD01036649.1/1046-492                      UCAAGGAGAGUAAUAAUUGUUCGUAAACCCCCANCGUAAGGCAGUAGCCCCCAUUACUACUGACUCACACGUACUUUCCCCGAAGCGCGAUAGGCGAAGA.........GGUU.U.AG.AUA.CUGUA.GAAAU.UAUGCCCAUGAGAC.ACA..GAAACG.CCC.CGCCAUG.ACGCAGGGGCGAGGAG.AC..CCGCGCCAUGGACGGC.GCGU..UUCGACGGUUUCGUCAAAGUAUAGAAAAAACUUCCAGCCAUAAUUUUGGUACAG..UAUUCUAACC.........CACGUAGCGUAGCGAUGGCGGGAGAGUACGUUUGAAUCCAGUAAGUACCCCGUGCUGCGUGCCCGUACUCAAUUACACAGAAAGUGCNAAUAAAUCUUGACAAAACCNUGCAUUAUAGCGUAUACUUAAGACUCCGAGCAGCCGGGGUGGUAGCGGUACCUUGAACCAACAAUCCGCUAUAGUUGGGGUGAUGCUUCGUAGAGGGCUUAAGCGGUGGAGCUGCCCUCCAUAAGUGGCGUUGACGUCUGGGUCUUGCGCAAUGGAAAUCUAUGAACCGUGUCAGGGUGGGAACACAGCAGC
#=GR BABD01036649.1/1046-492 CODON           .................................................................................................................................................................................................................................................................................................................................................................................................................................................................................................................................................................................................................
#=GR BABD01036649.1/1046-492 SS_TT           .................................................................................................................................................................................................................................................................................................................................................................................................................................................................................................................................................................................................................
BABB01000222.1/7457-8027                     ACUAAAAAACCGCAAAUCUAAAAUCGUAAAAUACUGUCACAACGUAAGUGGCGUAAGCGCCGGGCAUCCGGCAGCGCACACGCACUCCCACGCAGGCGAAUAGCGAAGCUGCU.U.AG.AGA.CUGUAGAAUUA.UGCCCAAGAAAAA...CA..GAAAUG.CCC.GGCCAUGGACGGCCGGGCAAGGCG.UU..AUGCGCCAUGGAAGGC.GCAU.AAAAGCCGGUUUCGU...CAAGCAUAGAACCACCCCAA.GGCAUAAUUCGUACAG.CUCUCUUAGCAGCGUAGCGUAGCAGGCGCGGGAGUACGUGUGUGCUGCACGGGUGCCCGGNGNUUACGCCACGCCCUCCCCACACAAAAAAGAAGAAAAAUUUAAUAUCUAAAGAAUUGCACGAAAAAACUGUAUAUAGUAUAAUGAUAGUUCAGGAAAACAAAACGGAGGACCAUGAAUUUUGAUAGAUAUACAUUGCCAUUUAUUAUACGGAGUGGACGACGGCUCAAAGUCGCUCGAGGAAUCGGUAGAGAUGCUCAAGAUAGCCAAAAAGCAGGGCAUUAUAGGCAUAAUCCUCACACCGCACCUGCGCCAUGGAA
#=GR BABB01000222.1/7457-8027 CODON          .......................................................................................................................................................................................................................................................................................................................................................................................................................................................................................................AUG.......................................................................................................
#=GR BABB01000222.1/7457-8027 SS_TT          .................................................................................................................................................................................................................................................................................................................................................................................................................................................................................................................................................................................................................
BABB01000066.1/11393-11961                   AACAGUAUGACCAGCGACGCUCUCCUAGGUGGAUUACCACCACAGCGUAAGGGCCGUAAGCCCCGCCUGGCGGGUGCACACGGAUUCUCGUGAGAGCGCAUAGCGAAGCUGUU.U.AG.AUA.CUGUAGGAUUA.UGCCCGUGAAGCA...CA..GAAAUC.CGC.AGCCAUGGACGGCUGGGGAAGGCG.UU..AUGCGCCACGGACGGC.GCAU.AAAAGCCGGUUUCGU...CGAGCAUUGAAAACCCAAA..AGCAUAAUCCGUACAG..UAUCUUAACAGCGCAGCGUAGCGAAAACGAGAGUCCGUGUGCACCACGACCGGGCGGAGCUUACGGCCCGAACCAACUAAAAAAGCCACCCAGGCAUAACACCCGGUGUGGCUUUUAAUCAUGUAUUAUGAAAUUAUGUGAAUCACCUAAUGUGAAUCAACACUGCUAUAUUGCAGAACAAAUCUACUCGCAAAGCUUAGAAAACUCAUCCGCAACAAACUGAACCUUGGUUCCGAUAAUAACCUGAACAGAAUUCUUGCCAGGCUUCAUAACGCCUGCAACACCUGCAGAUUUAAUCUUCUUGUCAUCAACCUGAGUG
#=GR BABB01000066.1/11393-11961 CODON        .........................................................................................................................................................................................................................................................................................................................................................................................................................................................................PTS.....................................................................................................................................
#=GR BABB01000066.1/11393-11961 SS_TT        ......................................................................................................................................................................................................................................................................................................................................................................<<<<<<<.............>>>>>>>>...............................................................................................................................................................................................................
BABB01000043.1/4726-5294                     GCAGAGUAAGAGCCUACACAAAUGAAAAUCCAGUCACAGCGUAAGAAAACCGGGAGACGGGGAACGCAGCCGGGGGAUGGCAUACCCUCAUGUAAGCGACUAGCGAAGCUGUU.U.AG.AUA.CUGUAGAAUUA.UGCACAUGAAACA...CA..GAAAUG.CCC.AGCCAUGGAUGGCUGGGCAAGGUG.UU..AUGCGCCAUGGACGGC.GCAU.AAAAGCCGGUUUCGU...CAAGUAUAGAAACACUAUA..AGCAUAAUUCGUACAG..AAUCUUAACAGCAAAGCGUUAGCGCACGUGAUGGUGUGCCAUCCCCCGGCUGCGUUCACGGUCUCCCGGUUUUCGUAGUUAGUCUAGUGAAUUAAGCAGUCUUUCCUGUAUAAAGCUGAUAAUACUUUCCCUUCUUUGAAAUCAGCUCAUCAUGACUUCCCCUUUCAAUAAUGCGUCCCUGCUCCAAAACCAUAAUGCAGUCGCUGUUUCUGACAGUAGAAAGCCUGUGUGCGAUAACAAAUGUAGUACGGCCAUGCAUGAGCUUAUCCAUGCCGUCCUGAACAAUACGCUCGGUACGUGUAUCAAUUGAGCUUGUAGC
#=GR BABB01000043.1/4726-5294 CODON          .............................................................................................................................................................................................................................................................................................................................................................................PTS.................................................................................................................................................................................................................................
#=GR BABB01000043.1/4726-5294 SS_TT          .................................................................................................................................................................................................................................................................................................................................................................................................................................................................................................................................................................................................................
BABD01000800.1/2412-1844                     UGAAAGAAAUAUUAGCUAACCACAAAUGAACAUCUAGUCACAGCGUAAGAAAACCGGGAGACCGUGAACGCAGCAGGGGGCACACCCUCAUGUAAGCGACUAGCGAAGCUGUU.U.AG.AUA.CUGUAGAAUUA.UGCACAUGAAACA...CA..GAAAUG.CCC.AGCCAUGGAUGGCUGGGCAAGGUG.UU..AUGCGCCAUGGACGGC.GCAU.AAAAGCCGGUUUCGU...CAAGCAUAGAAACACUAUA..AGCAUAAUUCGUACAG..AAUCUUAACAGCAAAGCGUUAGCGCACGUGAGGGUGUGCCAUCCCCCGGCUGCGUUCCCGGUCUCCCGGUUUUCGUAGUCAUGCUAUGAUACUGAAUUAAGCAGUCUUUCCUGUAUAAAGCUGAUAAUACUUUCCCUUCUUUGAAAUCAGCUCAUCAUGACUUCCCCUUUCAAUAAUGCGUCCCUGCUCCAAAACCAUAAUGCAGUCGCUGUUUCUGACAGUAGAAAGCCUGUGUGCGAUAACAAAUGUAGUACGGCCAUGCAUGAGCUUAUCCAUGCCGUCCUGAACAAUACGCUCGGUACGUGUAUCAAUUGAGCUU
#=GR BABD01000800.1/2412-1844 CODON          ..................................................................................................................................................................................................................................................................................................................................................................................PTS............................................................................................................................................................................................................................
#=GR BABD01000800.1/2412-1844 SS_TT          .................................................................................................................................................................................................................................................................................................................................................................................................................................................................................................................................................................................................................
BAAY01002367.1/2028-1482                     .....................GCGGUUUUGUCGGAAGCCCGGGACUAAAUGCAUGAACCGCCGCCCUGCCAUAUGGCACGUACACUCCUUAGAGAGCGAAUAGCGAAGCUGUU.U.AG.AUA.CUGUA.GGAUU.AUGUUUAAAUACG...CA..GAACUG.CCC.AGCCAUGGACGCCGGGGCAAGGCG.UU..AUGCGCCAUGGACGGC.GCAU.AAAAGCCGGUUUCGU...CAAGCAUAGAAAACCAAAAG.GCAUAAUUCCU.ACAG..AUUCUUAAUGGCGUAGCGUAGCGAACGAGAGAGUACGUGUGUGCCGCUGUGCCUGCAGCGUGCGGACCGUCAUCAUAUCAAUAAUAACUCAUCAUAUCCAUUAUAAGGUAUCAAUCCUCCUCGAUGACGUGCAUCUCGAGAAAAUCAAAGUCGAUAUCCUCCACAAAAUUAUCCUUCGUAAAGCGUGUCUUUCCAUGCCUCUUGAAAUCACUUACGUUGCUGUCAAGCCAGAUGGGCUUUCCCAGGUCAAAAGCAAGGCAGGCAUCCUCAAGUGCCUUAAAGAUCUUGUGUGUACGUGUGUCGUCACUGUCAUUUUCUA
#=GR BAAY01002367.1/2028-1482 CODON          .....................PTS..........................................................GUA...........................................................................................................................................................................................................................................................................................................PTS..............................................................................................................................................................................................................
#=GR BAAY01002367.1/2028-1482 SS_TT          .................................................................................................................................................................................................................................................................................................................................................................................................................................................................................................................................................................................................................
BABD01001878.1/2088-2332                     UUAUAAUGGAUAUGAUGAGUUAUUAUUGAUAUGAUGACGGUCCGCACGCUGCAGGCACAGCGGCACACACGUACUCUCUCGUAGGCGCAUAGCGAAGCUA...........UU.U.AG.AAU.CUGUU.GAAUU.AUGCUUCACAAC....CA..GAAAUG.CAC.CGGCAUGGACGCCGGGGCAAGGUG.UU..AUGCGCCAUGGACGGC.GCAU.AAAAGCCGGUUUCGU...CAAGCAUAGAAAACCAAAAG.GCAUAAUUCCU.ACAG..AUUCUUAA.......................................................................................................................................................................................................................................................................................................................
#=GR BABD01001878.1/2088-2332 CODON          .................................................................................................................................................................................................................................................................................................................................................................................................................................................................................................................................................................................................................
#=GR BABD01001878.1/2088-2332 SS_TT          .................................................................................................................................................................................................................................................................................................................................................................................................................................................................................................................................................................................................................
BAAY01018278.1/427-793                       UUGCCCCCUUACGCGGUCAUACUUUAUAAAGAACCGGUUUAUCCUAUAUAUUACCAUAGAGUAAGGGACGAGAAGGACCAUAACAUGUAUUUAUAAGCGAUUACGAAGUGACU.U.AA.AUA.UCGUUAAAAUU.AUGCCAUGAAACA...CA..GAAGUGACCC.UGACAUGGAAGGCAGGACAAGGCG.UA..AUGCGCCAUGGACGGA.GCAU.AAAAGCCGGUUUCGU...CAAGCAUAGAAAACAUAAAA.GCAUAAUUC.UAACAAUUAAUCUUAAAACAAGUAAGAAAAAAGGCACAUAAAUCUUUAUUAUGAGACUUCAACGACCGUAGUACUGAUCGCAAAACAAUACAUUUGCAAACUAUUCCGUAAUACGCCUAAAA.............................................................................................................................................................................................................
#=GR BAAY01018278.1/427-793 CODON            ..........................................................................................................................................................................................................................................................................................................................PTS..................................................................GUA...............................................................................................................................................................................................................
#=GR BAAY01018278.1/427-793 SS_TT            .................................................................................................................................................................................................................................................................................................................................................................................................................................................................................................................................................................................................................
BABB01000120.1/4040-4608                     GGGGGACAAUUUGUAUGUGUUGUUGCACAAUGGUAAAAUUAGUGUAAUAUUAACAUAGAGUAAGGGACGAGAAGAACCCUAAUAUGUAUUUAUAAGCGAUUACGA.AGUGACU.U.AG.AUA.UUGUUAGAAUU.AUGCCAUGAAACA...CA..GAAAUG.CCC.UGCCAUGGACGGCAGGGCAAGGCG.UU..AUGCGCCACGGACGGC.GCAU.AAAAGCCGGUUUCGU...CAAGCAUAGAAAAUCUUAAA.GCAUAAUUC.UUACAA.UUAUCUUAGCCACGUAGUUUUAAGCGCAUAAAUACAUAUUAGGGUUCUUCUCGUCCCGUAGUAUUGCAAUAAAUUAGCGAGCCGCAACCUCAAUAAUUUCACCAACAUACAUAGUGUGCAUAUCGUGAUCGCCGUACCAUUGAUGCAUAAUGGCUUUGUCUGUAAAUGAAGCCUCUUCAAUAGGCACAGCAGCCAUCUUGCGACAAAGGAAUACGAGAUUUGCCUCAUCCGGAUAUGGUAUGCCAUGGCGUGUAGCAGGAGUCAGACCGGCCUUUGACCAUUUGUCUUCGCCACGUCCAGAGUGAGCACCACAGUAUUUU
#=GR BABB01000120.1/4040-4608 CODON          ..........................................................................................................................................................................................................................................................................................................................................................PTS....................................................................................................................................................................................................................................................
#=GR BABB01000120.1/4040-4608 SS_TT          .................................................................................................................................................................................................................................................................................................................................................................................................................................................................................................................................................................................................................
BABG01008261.1/522-1090                      UGCCCCUUACGCCGUGAUACAUUUUAAAGAGUCGGCUAAUCUAUAUAUAUUGCCAAAGAGAAAGGGACGAGAAGAACCCUAACAUGUAUUUAUAAGCGAUUACGA.AGUGACU.U.AG.AUA.UUGUUAGAAUU.AUGCCAUGAAACA...CA..GAAAUG.CCC.UGCCAUGGAAGGCAGGGCAAGGUG.UU..AUGCGCCAUGGACGGC.GCAU.AAAAGCCGGUUUCGU...CAAGCAUAGAAAACCCUAAA.GCAUAAUUC.UUACAA.UUAUCUUAGUCACGUAGUUUUAAGCGCAUAAAUACAUGUUAGGGUUCUUCUCGUCCCGUAGUAUUGUCAUAAAAUNAGCGAGCCGCAACCUCAAUAAUUUCACCAACAUACAUAGUGUGCAUAUCGUGAUCGCCGUACCAUUGACGCAUAAUGGCUUUGUCUGUAAAUGAAGCCUCUUCAAUAGGCACAGCAGCCAUCUUGCGACAAAGGAAUACGAGAUUUGCCUCAUCCGGAUAUGGUAUGCCAUGGCGUGUAGCAGGAGUCAGACCGGCCUUUGACCAUUUGUCUUCGCCACGUCCUGAGUGAGCACCACAGUAUUU
#=GR BABG01008261.1/522-1090 CODON           .......................................................................................................................................................................................................................................................................................................................PTS.........................................................................................................................................................GUA...........................................................................................................................
#=GR BABG01008261.1/522-1090 SS_TT           .................................................................................................................................................................................................................................................................................................................................................................................................................................................................................................................................................................................................................
BABD01011793.1/229-1                         ACUUUAUAAAGAACCGGUUUAUCCUAUAUAUUACCAUAGAGUAAGGGACGAGAAGAACCAUAACAUGUAUUUAUAAGCGAUUACGAAGUGACUUAGAUAU........................UGUUAGAAUU.AUGCCAUGAAACA...CA..GAAAUG.CCC.UGCCAUGGAAGGCAGGGCAAGGCG.UU..AUGCGCCAUGGACGGC.GCAU.AAAAGCCGGUUUCGU...CAAGCAUAGAAAACAUUAAA.GCAUAAUUC.UUACA..................................................................................................................................................................................................................................................................................................................................
#=GR BABD01011793.1/229-1 CODON              .................................................................................................................................................................................................................................................................................................................................................................................................................................................................................................................................................................................................................
#=GR BABD01011793.1/229-1 SS_TT              .................................................................................................................................................................................................................................................................................................................................................................................................................................................................................................................................................................................................................
BAAV01008811.1/515-1083                      GAGGGACAAUUUGUAUGUGUUGUUGCACAAUGGUUAAAUUUGAGUAAUAUUAGCAUAGAGUAAGGAAUGAGGUCUGCAUAUGUAUGUAUUUGUAAGCGAUUACGA.AGUGACC.U.AG.AUUUCUGUUAGAAUU.AUGCCAUGAAACA...CA..GAAAUG.CCC.UGCCAUGGAAGGCAGGGCAAGGCG.UU..AUGCGCCACGGACGGC.GCAU.AAAAGCCGGUUUCGU...CAAGCAUAGAAAACCUUAAA.GCAUAAUUC.UUACAG..AAUCUUGGCCACGUAGUACUGAGCGCACAAACACAUACAUAUGCAGACCUCAUUCCGUAGUAUUGUCAUAAAAUUAGCGAGCCGCAACCUCAAUAAUUUCACCAACAUACAUAGUGUGCAUAUCGUGAUCGCCGUACCAUUGAUGCAUAAUGGCUUUGUCUGUAAAUGAAGCCUCUUCAAUAGGCACAGCAGCCAUCUUGCGACAAAGGAAUACGAGAUUUGCCUCAUCCGGAUAUGGUAUGCCAUGGCGUGUAGCAGGAGUCAGACCGGCCUUUGACCAUUUGUCUUCGCCACGUCCAGAGUGAGCACCACAGUAUUU
#=GR BAAV01008811.1/515-1083 CODON           ...........................................................................................................................................................................................................................................................................................................................................................PTS...................................................................................................................................................................................................................................................
#=GR BAAV01008811.1/515-1083 SS_TT           .................................................................................................................................................................................................................................................................................................................................................................................................................................................................................................................................................................................................................
BABD01016812.1/755-258                       ...........................................................................GCGCACAAUACUCCCCGUAAGCGAAUAGCGAAGCGGCU.U.AG.AUA.CUGUAGAAAUUUAUGCCAUGAAACA...CA..GAAAUG.CCC.AGCCAUGGUCGGCUGGUCAAGGCG.UUU.AUGCGCCAUGGACGGC.GCAUUUAAAGCCGGUUUCGU...CAAGCAUAGAAAGACUGUAA.GCAUAAUUUCGUACAG..AAUCUUAGCCGCGCAGCGUAGCUUACGGGGAGUAUGUGCGCUGCCACGGCAGGCGGUGACAUGCGGUCCGUAAUUUUAUAGAAAAAUAUAGCGUAAUCAGCAUAUAUUUGGUAUAAUUUGGAUAUGAAAAAUAAGCGAAGAUUUGCAAUGGUCUCAGUUUCAGUAAUCGUAGUAGCAUUGAUUCUCGAGGCGGGAAUUUUGAAAUAUGUAAAUGAUGCAAAUGCAUAUAAGCUAUCAAAGGUGCUUCUGGAUCGUGUUUUCACUGUGCUCGAUAAAAAUGACCAGAGUGAGGAGGAGCUUAUAGAAUCGUUAAAGGACG
#=GR BABD01016812.1/755-258 CODON            .....................................................................................................................................................................................................................................................................................................................................................................................................................................AUG.........................................................................................................................................................................
#=GR BABD01016812.1/755-258 SS_TT            ....................................................................................................................................................................................................<<<<<<......>>>.>>>..........................................................................................................................................................................................................................................................................................................................................................................................
BABB01000628.1/3890-4458                     CAGGCUGUCUUUUUUAAUUUCUAUAUUAUAGCUACAAAGUAAGGGAUUGUGUGCCCGGGAUGGUGCUUUGGUGGGGGAUUGAUGCCCUUACUGGAGCGCAUAGAGAAGUUGCU.U.AG.AGU.CUGUCAGAAUU.AUGCUUAGAGGAG...CA..GAAAUG.CCC.GGCCAUGGACGGCUGGGCAAGGCG.UU..AUGCGCCAUGGACGGC.GCAU.AAAAGCCGGUUUCGU...CUGUCAUAGAAAGAUUAAAA.GCAUAAUUC.CUACAG..ACUCUUAGCAGCGUAGCGUAGCGAAAGCGAGGGCAUCAAUCCCCCACCAAAGUAUCGUCCCAGGCGCGCAAUCCACGUAUUAAAGAAAAUAAUUUGGUUACGAUAAAAUAUGCUUGCAUAAUCACAUCUAUUGUGAUAAACUAUGCAAGUAUCGUAAUUGAAUACAUGGGCAGAUUCCCGAGUGGCCAAAGGGGACAGACUGUAAAUCUGCUGCAACUUGCUUCGAUGGUUCGAAUCCAUCUCUGCCCAUUAAAAAACCUCAAGUCGUAUGACUUGAGGUUUUUGUGUUAUUCUGAAAUUAUCAUUUAAUCGGCCUGUG
#=GR BABB01000628.1/3890-4458 CODON          .........................................................................................................................................................................................................................................................................................................................................................................................................................................................AUG............................................................................STP........................................................PTS...........
#=GR BABB01000628.1/3890-4458 SS_TT          ...................................................................................................................................................................................................................................................................................................................................................................................................................................................................................................................................................<<<<<<<<<....>>>>>>>>>........................................
BABG01023578.1/528-898                       UAUAAUUGAAAAUUUAUUUGUAAUAUACUUAGUAUUUUGAGGGAAGGCGACCGGCGCACGGGGAAUUUGCCCCCGGCAGAGGUGCUCCCGAAAGAGCGACUAGCGCAGUGGCU.U.AG.AUA.CUGUAGAAUUA.UGCCCAUGAAACG...CA..GAAAUG.CCC.CGGCAUGGACGCCGGGGCAAUGUG.AAA.CCGCGCCAUGGACGGC.GCG..UAUCGACGGUUUCGU...CAAGCCUAGAAAAUCUACAA.AGCAUAAUUCGUACAG..UACCUUAGCUGCGUAGCGUAAGCUCGUCGGGAGCGCCUCUGCCGGGGGCAAAUUCCCCGUGAGACUGGACGUAAACCUGUAUAAUUGAAAAAUACCAAGCAAUCCACACACAAUUGCGCA.......................................................................................................................................................................................................
#=GR BABG01023578.1/528-898 CODON            .................................................................................................................................................................................................................................................................................................................................................................................................................................................................................................................................................................................................................
#=GR BABG01023578.1/528-898 SS_TT            .................................................................................................................................................................................................................................................................................................................................................................................................................................................................................................................................................................................................................
BAAU01014784.1/316-885                       AUAAUUGGAAAUUUAUUUGUAAUAUACUUAGUAUUUUGAUGGAAGGCGACCGGUGCACGGGGAAAUUUGCCCCCNGNNGAGGUGCUCNCNANNGAGCGACUANGCGCGUGGCU.U.AG.AUA.CUGUAGAAUUA.UGCACAUGAAACG...CA..GAAAUG.CCC.CGGCAUGGACGCCGGGGCAAGGAG.AAA.CCGCGCCAUGGACGGC.GCG..UUUCGACUGUUUCGU...CAAGCAUAGAAAAUCUAAGA.AGCAUAAUUCGUACAG..UACCUUAGCUGCGUAGCGUUAGCUCGUCUGGAACACCUCUGCAGGGGGCAAUUUUCACGGCGACAGGACGCUUUUACUCCAAAUGUUUGGCAUUUUUAGUAAACAUGUUCCCUCUUGGAUGGGAAUGGAUACAUUCCGGGGGAAGAAUACGCCAGGCUCGGCCUCCCUCUUCGUAUGAACGAACCAAUGAAGCUUUAAUGGUUAACCGCCACCUGAUCUAGCGGCAAAUAUUUUGCCGCACCAAGUUGCGAACAAAGAGAACACUACCCUAACCAUGGGGUUUUUGCAUAAAAGCCGGCUAAAAAGAACCCUAGUAUUC
#=GR BAAU01014784.1/316-885 CODON            .................................................................................................................................................................................................................................................................................................................................................................................................................................................................................................................................................................................................................
#=GR BAAU01014784.1/316-885 SS_TT            ...........................................................................................................................................................................................<<<.<<.......>>>>>....................................................................................................................................................................................................................................................................................................................................................................................................
BABB01000738.1/4275-4844                     UCAUGUCUAUAUUAUUUCAACAAUAUUUUAUCUGCUUGUUUCCACAAAUAUACACUAUUUUUGGUGCUGCGAGUGGCAUACAUACUCUCGCAGGAGCGAAUAACGAAGCUGCU.U.AG.UGU.CUGUAGAAUUA.UGCGCAUGAAACG...CA..GAAACU.CAC.CUGCAUGGACGCAGGUGAGAGGAG.AAG.ACGCGCCAUGGACGGC.GCG..UUUCGACGUUUUCGU...CAAGCAUAGAAGCCCUUCAA.AGCAUAAUUCGUACAG..ACACUUUGCAGCGCAGUGUAGCGAGAGUGAGAGUAUGUAUGCCACCCGUAGCACCACAAAUGUGCAUGCUCUAAUAUUUUUGGACAAAAAAAGAACAGCCAUCGUUCUGCUGUCCUUUAGGAGAAGGUAUUUUACUAUGGGGAUAGUAAAAAUAUAUAAUGUAUUGGGGGGUUUUUACGUUAAUUAUAGUAUCACGUGCCAUGAAAAAUGUCUAUUAUCGUGAUGCACAAACAUGCAUAAAUUUUCGAUUAUUUUUUAUGCAAUAUGUAUAUCAUUGAUUUAAGAUAAUCAUUUGGUUACAAUUACAGCCCAUUAAGAA
#=GR BABB01000738.1/4275-4844 CODON          .................................................................................................................................................................................................................................................................................................................................................................................................................................................................................................................................................................................................................
#=GR BABB01000738.1/4275-4844 SS_TT          ....................................................................................................................................................................................................<<<<<<......>>>.>>>..........................................................................................................................................................................................................................................................................................................................................................................................
BABD01036650.1/391-960                       CAAGCUUCAAGGAGAGUAAAUAAAUUGUCGUUAAAACCACAACGUAAGGCACGUAAGCCCCAGGUACUACUGACUCACACGUACUCUCCCGAAGCGCGAAUAGCGAAGAGGUU.U.AG.AUA.CUGUAGAAAUU.AUGCCCAU.GAGAC.ACA..GAAACG.CCC.CGGCAUGGACGCAGGGGCGAGGAG.A.A.CCGCGCCAUGGACGGC.GCGU.U.UCGACGGUUUCGU...CAAGUAUAGAANAACCUCAN.GCAUAAUUUCGUACAG..UAUCUUAGCCACGUAGCGUAGCGAUGGCGGGAGAGUACGUGUGAGUCAGUAGUACCCGGUGCUUGCGUGCCGUACUCAUACCACANGAAAGUGCNANNUAAUCUGACAAAACCCNUGCAUAUAGCGUAUACUUAAGACUCCGAGCAGCCCGGGGUGGUAGCGGUACCUUGAACCNNNACAUCGCUAUAGNUGGGGGUGAUGCUUCCGUAGAGGGCUUAAGCGGGUGGAGCUGCCCUCCANUAGUGGCNGUGAACGUCUGGGUCUUGCGCAAUGGNAAUCUAUGAACCGUGUCAGGGUGGGAACACAGCAGCACUAAAUA
#=GR BABD01036650.1/391-960 CODON            .................................................................................................................................................................................................................................................................................................................................................................................................................................................................................................................................................................................................................
#=GR BABD01036650.1/391-960 SS_TT            ....................................................................................................................................................................................................<<<<<<......>>>.>>>..........................................................................................................................................................................................................................................................................................................................................................................................
BAAV01030986.1/299-703                       UAUCAGUUAGUUUAUCACAAUUCCUACAUUAUUUCCACCACAACGUAAGGGGGCGCUGCCGCGGGCACCGCGGUGGCACACGUACUAUCACGUGUGCGAAUAGCGCAGUGGGU.U.AG.AAA.CUGUAGAAAUU.AUGCCACAAAGCA...CA..GAAACG.CCC.CUGCAAGGACGCGGGGGCGAGGAG.A.A.CCGCGCCACGGACGGC.GCGU.U.UCGACGGUUUCGU...CAAGCAUAGAAACCCUUCAA.GCAUAAUUUCGUACAG..UAUCUUACCCACGAAGCGUAACACUCGGGAUAGUACGUGUGCCAUCGCGGUACCCGCGGCAGGGACCCGUAAUGUAUCCACAAAACAGUGAAUUAGGAUAAAUCUAAAUCAAGAAGCAUUCUACAUACGUGUACACACUUGAUAAAACAAAGUCG....................................................................................................................................................................
#=GR BAAV01030986.1/299-703 CODON            .................................................................................................................................................................................................................................................................................................................................................................................................................................................................................................................................................................................................................
#=GR BAAV01030986.1/299-703 SS_TT            ....................................................................................................................................................................................................<<<<<<......>>>.>>>..........................................................................................................................................................................................................................................................................................................................................................................................
BABG01019423.1/556-62                        UCCACCUCACGAUGGACACCCUCGCCUUCGGCUAUAUCCUUCCCACUACCGGGCGGAUUCGGGACUUUAACCCGUUAGAAACGUGCGCCGCUAGGCGCAC............................................AACG...CA..GAAACG.CUC.CUGCAUGGACGCAGGAGCGAGGAG.AA..CCGCGCCAUGGACGGC.GCGU..UUCGACGGUUUCGU...CAAGCAUAGAAACCCUAAAA......................................AGCAUAAUUCAUACAGUAUCUUAACUGUAAAGCGUAGCCUGCAUGAGAGUACGUGUGCGACACUAAAUGCCCGGGGCGCGCGUACCGACCUCAGUCAAAAAGUAUAUUAUAAUAUUAUAUUACGUAAAACCAGCUCGGAUCAGUCUCCAUCUCGCUGGCCACAAGCUCCUUUCGCUCUCCGGUUCUGAUGGAAAGCUCUUGGUUUUUGAUGCUGACACGAGCACCCGGCUCUAUAGAAGAAGUAAUAAAUGCAUUACUUCCGAUGACAGCACCUCUUCCGAUGACAGUUUCACCACCCAN
#=GR BABG01019423.1/556-62 CODON             .......................................................................................................................................................................................................................................................................................................................................................................................................................PTS.......................................................................................................................................................................................
#=GR BABG01019423.1/556-62 SS_TT             ....................................................................................................................................................................................................<<<<<<......>>>.>>>..........................................................................................................................................................................................................................................................................................................................................................................................
BABB01000639.1/4845-5116                     GCCAGAUACCGAAGCCACAAUAAAGUACCUGAGUUUUAGCAAAGAGUAAGUACCGCAGGUCACCGCCUGCCGGGCAACGCACAUACUCCCCGUAAGCGAAUAGCGAAGCGGCU.U.AG.AUA.CUGUAGAAAUU.AUGCCAUGAAACA...CA..GAAACG.CUC.CUGCAUGGACGCAGGGGCGAGGAG.A.A.CCGCGCCACGGAUGGC.GCGU.U.UCGACGGUUUCGU...CAAGCAUAGAAACCCUUCAA.GCAUAAUUUCGUACAG..AAUCUUAGCCGCGCAGCGUAGC.........................................................................................................................................................................................................................................................................................................
#=GR BABB01000639.1/4845-5116 CODON          ....................STP..........................................................................................................................................................................................................................................................................................................................................................................................................................................................................................................................................................................................
#=GR BABB01000639.1/4845-5116 SS_TT          ....................................................................................................................................................................................................<<<<<<<....>>>>.>>>..........................................................................................................................................................................................................................................................................................................................................................................................
BABB01001805.1/259-828                       CCGAGCCCCGAGGUGUUACCGUAGCACUCAUUAUCACGCCACAACGUAAGGGCGUAAGCCCCGGGCACCGGGGUGCACACGCACUCUGGGGAGGCACGAAUAGCGAAGUGGCU.U.AG.AUA.CUGUAGAAAUU.AUGCCCAUGAAGCG..CA..GAAACA.CCC.CUGCAUGGACGCAGGGGUGAGGAG.A.A.CCGCGCCACGGACGGC.GCGU.U.UCGACGGUUUCGU...CAAGCAUAGAAACCCAUCAA.GCAUAAUUUCGUACAG..AAUCUUAGCCACGUAGCGUAGCGCCCUGGGAGAGUGCGUGUGCAUCCCGUUGUCCGGAGCUUACGCCCGACCUAUCGCCACAAUGAAGCAAUUCACUCAAUCUACUUAGCUGCAAUAACAUCCGCCAUAUCGUAGUGACCUGCACCCUUUCCCUUAAGGAACUUGGCAGCCUCAACAGCACCCUUCGCAAAAACAGCCUUAGAGUAAGCAGUAUGCUUAAACUCAAUCACCUCAUCCUGUCCACAGAAAAGUACCUCGUGCUCACCGACGAUGCUUCCUCCUCUGACAGCAGAAAUACCAAUUUCCUUAGGAUCACGCU
#=GR BABB01001805.1/259-828 CODON            .......................................................................................................................................................................................................................................................................................................................................................................................PTS.......................................................................................................................................................................................................................
#=GR BABB01001805.1/259-828 SS_TT            ....................................................................................................................................................................................................<<<<<<......>>>.>>>..........................................................................................................................................................................................................................................................................................................................................................................................
BAAV01024931.1/29-598                        AGAGGAGUUCCCCGCCCUGUCCAGCACUCAUUAUCCCGCCACAACGUAAGGCGUAAGCCCCGGGCACCGGGGGUGCACACGCACUGUCCCGAAGCGCAAAUAGCGAAGUGGCU.U.AG.AUA.CUGUAGAAAUU.AUGCCCAUGAAGUG..CA..GAAACA.CCC.CUGCAUGGACGCAGGGGUGAGGAG.A.A.CCGCGCCACGGACGGC.GCGU.U.UCGACGGUUUCGU...CAAGCAUAGAAACCCAUCAG.GCAUAAUUUCGUACAG..AAUCUUAGCCACGUAGCGUAGCGCCCCGGGAGAGUGCGUGUGCACCCCCGGUGCCCGGGGCUUACGCCCUUACGUUGUGGCGGGAUAAUGAGUGCUGGACAGGGCGGGGAACUCCUCUUCCAGCGCGUGAAGAUGGGCGGCGAACGCUAUCGCUUAAGGAACUAGGCUGUCUCUACGGCCCCACUCGGAAAAACAGUCUUAUAGUAAGCCAGUUGCUUAAGAUUAAUAAUCUCAUCCUGUCUAUAUAAAAAAACCUACUGCUUACUGACCAAGACUUCCUUCUCUGACAAAAAAAAAUCCAAUUUCUUAGGAUAAACCC
#=GR BAAV01024931.1/29-598 CODON             ..............................................STP................................................................................................................................................................................................................................................................................................................................................................................................................................................................................................................................................................
#=GR BAAV01024931.1/29-598 SS_TT             ....................................................................................................................................................................................................<<<<<<......>>>.>>>..........................................................................................................................................................................................................................................................................................................................................................................................
BABB01018585.1/478-797                       AGCGCAAGCUUCAAGGGGAGUAAAUAAAUUGUGGUUAAACCACAACAAGGGCACGUAAGCCCCGGGNUACCGGACUCACACGUACUCUCCCGAAGCGCGAUAGCGAAGUGGUU.U.AG.AUA.CUGUA.GAAAA.UAUGCCCAUGAGAC.ACA..GAAACG.CCC.CGGCAUGGAUGCAGGGGCGAGGAG.AAA..CGCGCCAUGGACGGC.GCGU.UUUCGACGGUUUCGU...CAAGUAUAGAAAACCCUCAG.CAUAAAUUC.GUACAG..UAUCUUAGCCAC.....GUAGCGUAGCGAUGGCGGGAAGUACGUGUGAGUCAGAAUACCCGGGGGCUUGCGUGC.....................................................................................................................................................................................................................................................
#=GR BABB01018585.1/478-797 CODON            ....................STP................................................................................................................................................................................................................P...TS............................................................................................................GUA.....................................................................................................................................................................................................................................................
#=GR BABB01018585.1/478-797 SS_TT            .................................................................................................................................................................................................<..<<<<<......>>>>.>>...........................................................................................................................................................................................................................................................................................................................................................................................
BABB01000031.1/489-1060                      GAAGACCGGUGCACACACGCGACAAUUUUGCCACAACGUUAGGGGGCGUAGGUCCCGGGUCUCGGUGUGGAGUGGCGGCAUGUGCUCUCGUGUGAGCGCAUAGCGAAGCUGCC.U.AG.AUA.CUGUAGAAAUU.AUGCCCAU.GAAAC.GCA..GAAAUG.CCC.CGCCAAGGACGGCGGGGCAAGGAU.UAU.AUGCGCCAUGGACGGC.GCAU.AUAAUCCGGUUUCGU...CAAUCAUAGAAACCCUAAAA.GCAUAAUUUCGUACAG..AAUCUUGGCAGCGAAGCGUAGCGAACGCAAGAGUACAUGCCGCCACUCCACACUGGGACCCAGGACCUACGCCCCGUCCACCCAAGAAAAAAUUCAUUAAAAUCUACUGGUUCUCUGUUGGUUCAUCUGUCUCCGACUCACUGUCGUGCUCCACUGCAGGAUCCACAUAUGUAUACGCAUUCUCAGACUUUCUGAAAAUAGUAUCACUAGAUCCAACCUGGCACACAGUUAUCUCAUCACCAUCACUGAUGUCUUCCUUCUUGAUAGCAAGCACACCUGCUGAGAGAUAAGUCGAAGCCACCUUGGAGUCGUUGAUAUA
#=GR BABB01000031.1/489-1060 CODON           .........................................................................................................................................................................................................................................................................................................................................................................................PTS.....................................................................................................................................................................................................................
#=GR BABB01000031.1/489-1060 SS_TT           .................................................................................................................................................................................................................................................................................................................................................................................................................................................................................................................................................................................................................
BABG01001700.1/1779-1229                     ......................CUGCGCAGAUCUAGGCUGAAGCUGUCAGGUCCCGGGAUCUCGGUGUGGAGUGGCGGCGUGUGCUCUCGCGUGAGCGCAUAGCGAAGCUGCC.U.AG.AUA.CUGUAGAAAUU.AUGCCUAU.GAAAC.GCA..GAAAUG.CCC.CGCCAAGGACGGCGGGGCAAGGAU.UAU.AUGCGCCAUGGACGGC.GCAU.AUAAUCCGGUUUCGU...CAAGCAUAGAAACCCUAAAAAGCAUAAUUUCGUACAG..AAUCUUGGCUGCGAAGCGUAGCGAACGCGAGAGUACAUGCCGCCACUCCACACUGGGACCCGGGACCUGCGCCCCGUCCACCCAAGAAAAAAUUCAUUAAAAUCUACUGGUUCUCUGUCGGUUCAUCUGUCUCCGACUCACUGUCGUGCUCCACUGCAGGAUCCACAUAUGUAUACGUAUUCUCAGACUUUCUGAAAAUGGUAUCACUAGAUCCAACCUGGCACACAGUUAUCUCAUCACCAUCACUGAUGUCUUCCUUCUUGAUAGCAAGCACACCUGCUGAGAGAUAAGUCGAAGCCACCUUGGAGUCGUUGAUAUA
#=GR BABG01001700.1/1779-1229 CODON          .........................................................................................................................................................................................................................................................................................................................................................................................PTS.....................................................................................................................................................................................................................
#=GR BABG01001700.1/1779-1229 SS_TT          .................................................................................................................................................................................................................................................................................................................................................................................................................................................................................................................................................................................................................
BAAY01006880.1/1-503                         .....................................................................GAGUGGCGGCGUGUGCUCUCGCGUGAGCGCAUAGCGAAGCUGCC.U.AG.AUA.CUGUAGAAAUU.AUGCCCAUGAAACG..CA..GAAAUG.CCC.CGCCAAGGAUGGCGGGGCAAGGAU.UAU.AUGCGCCAUGGACGGC.GCAU.AUAAUCCGGUUUCGU...CAAGCAUAGAAACCCUAAAA.GCAUAAUUUCGUAUAG..AAUCUUGGCUGCGAAGCGUAGCGAACGCGAGAGUACAUGUCGCCACUCCACACUGGGACCCGGGACCUGCGCCCCGUCCACCCAAGAAAAAAUUCAUUAAAAUCUACUGGUUCUCUGUCGGUUCAUCUGUCUCCGACUCACUGUCGUGCUCCACUGCAGGAUCCACAUAUGUAUACGCAUUCUCAGACUUUCUGAAAAUGGUAUCACUAGAUCCAACCUGGCACACAGUUAUCUCAUCACCAUCACUGAUGUCUUCCUUCCUGAUAGCAAGCACACCUGCUGAGAGAUAAGUCGAAGCCACCUUGGAGUCGUUGAUAUA
#=GR BAAY01006880.1/1-503 CODON              .....................................................................AUG...........................................................................................................................................................................................STP...................................................................................................................PTS.....................................................................................................................................................................................................................
#=GR BAAY01006880.1/1-503 SS_TT              .................................................................................................................................................................................................................................................................................................................................................................................................................................................................................................................................................................................................................
BAAU01016443.1/1-436                         ...............................ACAUCAUACCUAUAUUUUACAAGAGCGAAGCUCCCUAGAUACUGUAGAAAUUAUGCCCAUGAAACGCAG........................................................AAAUG.CCC.CGCCAAGGACGGCGGGGCAAGGAU.UAU.AUGCGCCAUGGACAGC.GCAU.AUAAACUAUAUU................................................................UUUCUACUGGUUCUCUGUCGGUUCAUCUGUCUCCGACUCACUGUCGUGCUCCACGGCAGGAUCCACAUAUGUAUACGCAUUCUCAGACUUUCUGAAAAUGGUAUCACUUGAGCCAACCUGGCACACAGUUAUCUCAUCACCAUCACUGAUGUCUUCCUUAUUGAUAGCAAGCACACCUGCUGAGAGAUAAGUCGAAGCCACCUUGGAGUCGUUGAUAUAAACCUUACUCCAGUUGGUAAAGUUGUGACCGUAAAUAUAUACUGUAUCACCGGUCGAUGAAUCAGACACAUUUGUGAUGUC
#=GR BAAU01016443.1/1-436 CODON              ........................................................................................................................................................................................................................................................................................................PTS......................................................................................................................................................................................................................................................................................................
#=GR BAAU01016443.1/1-436 SS_TT              .................................................................................................................................................................................................................................................................................................................................................................................................................................................................................................................................................................................................................
BAAV01012556.1/876-410                       AAUUUUCAACCCAUUAAUUAUAUCUUAAGAUACAUCAUACCUAUAUUUUACAAGAGCGAAGCUCCCUAGAUACUGUAGAAAUUAUGCCCAUGAAACGCAG........................................................AAAUG.CCC.CGCCAAGGACGGCGGGGCAAGGAU.UAU.AUGCGCCAUGGACAGC.GCAU.AUAAACUAUAUU................................................................UUUCUACUGGUUCUCUGUCGGUUCAUCUGUCUCCGACUCACUGUCGUGCUCCACGGCAGGAUCCACAUAUGUAUACGCAUUCUCAGACUUUCUGAAAAUGGUAUCACUUGAGCCAACCUGGCACACAGUUAUCUCAUCACCAUCACUGAUGUCUUCCUUAUUGAUAGCAAGCACACCUGCUGAGAGAUAAGUCGAAGCCACCUUGGAGUCGUUGAUAUAAACCUUACUCCAGUUGGUAAAGUUGUGACCGUAAAUAUAUACUGUAUCACCGGUCGAUGAAUCAGACACAUUUGUGAUGUC
#=GR BAAV01012556.1/876-410 CODON            ......GUA...............................................................................................................................................................................................................................................................................................PTS......................................................................................................................................................................................................................................................................................................
#=GR BAAV01012556.1/876-410 SS_TT            .................................................................................................................................................................................................................................................................................................................................................................................................................................................................................................................................................................................................................
BABG01018343.1/694-202                       CCGGGUUCACUCGAGCAGACGUCUUGAAAAGUCAAAGGGCUAUACUACAAGCCGACAACCGGGAUCACUACAGAUAUAGCAGGGACAGGCAGAUGGGACG...................................................CA..GGAAUG.GCC.AGCGAUGGAAGGCAGGGCAAGGGG.UU..AUGGGCCAUGGACGGC.GCAGCAAAGCCCGGGUUCGG...AGAGCAUAGAAAACCAUACA......................................GGCAUAAGUCGUACAGCCUCUUGACAGCAAAGCGGUAGCGCAUUGAGAGCCCCUGGCAUCUGGAGGCAUGUCCGUGUCUUACGCCACGAACCAAUGUUAGUAACCGGCAACAAACUCAUUGUAAUAAAUAAUAGCAAUUUCCAACCAUAAGGUGUAUUAUAGAGAUAGACGGCACCAAUUCGCACAAAACGAACUAGCAAGCCUGUAAAUGAAGUAAGACAAGCAGNNNNNNNNNNNNNNNNNNNNNNCUCCCAUCAGNCACAACAAACUUAANNAAAUAAUAAUAAAGAACUAAAAACA
#=GR BABG01018343.1/694-202 CODON            .................................................................................................................................................................................................................................................................................................................................................................................................................................................................................................................................................................................................................
#=GR BABG01018343.1/694-202 SS_TT            .................................................................................................................................................................................................................................................................................................................................................................................................................................................................................................................................................................................................................
BABB01008784.1/136-705                       UCAGAUUCAUAAAUCUUAUUUAUUUACUAUUUACGCCAUAACGGAGGGGACGAUUCGCGCGGNCNCCNCNNCCNNCUGCNUACCCUCCGGAGUCCGCGAAUAGCGAAGCUGCU.U.AG.AUA.CUGUCGAAUUA.UGCACAUGCUACA...CA..GAAAUG.CCG.AGGCAUGGACGCCGAGGCAAGGAG.AAA.UCGAGCCAUGGAUGGC.GAG..UUUCUACGUUUUCGU...CAUCCUAUGAAAACCAACAA.AGCAUAAUUUGCACAG..AAUCUUGGCUGCGUAGGGGACCGGACACCGGAGUGUAUGCAGCCCGUCGCGGUGAACGCGCGUCUAAAAACCGCUGUACCGCUUGUUAUCGCGAUUUCCCCUAAAGAAACGCUCGGCAUCCACGUGUCAAAUAUGGGAAAGGUGACGAACAUAAAAAACAUAUAUUUUGCGCCUUUAGGGCGCGAACACCGUGUUAACAGCACCGAUCCACUCGCGGGGCCCGGAUUAAAGGUUGUCCACCCCAUAAAUGUAGUGAUUGGCCGGAGGUCUAAUCCCGCCCGCUAAUCCUCUUGAGUGGGGGUAUAACUCCUUGGAAUUA
#=GR BABB01008784.1/136-705 CODON            ......................................................................................................................................................................................................................................................................................................................AUG...................................................................................................................................................................................................................................................STP..................................
#=GR BABB01008784.1/136-705 SS_TT            ..........................................................................................................................................................................................................................................................................................................................<<<<<<<<<<<<...........>>>>>>>>>>>.....................................................................................................................................................................................................................................................
BAAU01006263.1/1501-1821                     UCAGAUUCAUAAAUCUUAUUCAUUUACUAUUUACGCCAUAACGUAAGGGACGAUUCGCGCGAGCACCGCGGUGGGCUGCAUACACUCCGGAGUCCGCGAAUAGCGAAGCUGCU.U.AG.AUA.CUGUCGAAUUA.UGCACAUGCUACA...CA..GAAAUG.CCG.AGGCAUGGACGUCGAGGCAAGGAG.AAA.UCGAGCCAUGGAUGGC.GAG..UUUCGACGGUUUCGU...CAUCCUAUGAAAACCUACAA.AGCAUAAUUUGCACAG..UAUCUUGGCUGCGCAGCGUAGCGGACACCGGAGUGUAUGCAACGCACCGCGGUGCCCGCGUGAAUCGUCC.........................................................................................................................................................................................................................................................
#=GR BAAU01006263.1/1501-1821 CODON          .................................................................................................................................................................................................................................................................................................................................................................................................................................................................................................................................................................................................................
#=GR BAAU01006263.1/1501-1821 SS_TT          .................................................................................................................................................................................................................................................................................................................................................................................................................................................................................................................................................................................................................
BAAV01012488.1/937-421                       .....................................................UUCACGCGGGCACCGCGGUGGGCUGCAUCUACUCCGGAGUCCGUGAAUAGCGAAGCUGCU.U.AG.AUA.CUGUCGAAUUA.UGCACAUGCUACA...CA..GAAAUG.CCG.AGGCAUGGACGCCGAGGCAAGGAG.AAA.UCGAGCCAUGGAUGGC.GAG..UUUCGACGGUUUCGU...CAUCCUAUGAAAACCUACAA.AGCAUAAUUUGCACAG..UAUCUNGGCUGCGCAGCGUAGCGGACACCGGAGUGUAUGCAGCCCACCGCGGUGCCCGCGUGAAUCGUCCCGUACUAUAAUCUCAAUAAAGUAAUAUUCCCUCUCUAGAGGAUUACCGGCUGGAUCUGUCGUCCUGCCAUCACUUCAUUUAUUGUGCCGACAACCUGUUUUCCAUCACACACGAGUGAAUUCGGUUUCUUCACACAGUCAUCCUGCCCAAACGGCACAAAAUAAAUAUUUUUCAUAUUCAUCAGCUUUCCGAUAUUCUUAAAGUUGAUGCCGAGCGCAUCAUUUGUGGAAAUCCCGAUAACAAGCGGUC
#=GR BAAV01012488.1/937-421 CODON            ..........................................................................................................................................................................................................................................................................................................................................................................................PTS....................................................................................................................................................................................................................
#=GR BAAV01012488.1/937-421 SS_TT            .................................................................................................................................................................................................................................................................................................................................................................................................................................................................................................................................................................................................................
BABB01011528.1/51-620                        UCAGAUUCAUAAAUCUUAUUUAUUUACUAUUUACGCCAUAACGUAAGGGACGAUUCGCGCGGGCNCCGCGGCGGGCUGCAUACACUCCGGAGUCCGCGAAUAGCGAAGCUGCU.U.AU.AUA.CUGUCGAAUUG.GGGGGAUGCUACG...AA..GAAUUG.CCG.AGGCAUGGACGCCGAGGCGAGGAG.AAA.UCGAGCCAUGGAUGGC.GAG..UUUCGACGUUUUCGU...CAUCCUAUGAAAACCUACAA.AGCAUAAUUUGCACAG..UAUCUUGGCUGCGCAGCGUAGCGGACACCGGAGUGUAUGCAGCCCGCCGCGGUGAGUGCGUGAAUCGAACAUGAAGCUGUCAUACAGCAGAAUGCCAUUGUUACGGGCGAAGUUACUGCGUCCAUAGCAAUACUGAAAAGCAUAUAUGGUUUAUUCGGAUCACAGGUACUUGUGAGCGGCAUUGGAAAUUGCUAAAAGGCGGUUGCCCGCGUUUGUUCUGCUAUGGGAGACCGUGUCGUGGUGAUGGCAUCGACUAUACACGAGUGGAAUGGGGUCGCUCAACUGGGAUGUCUGACGGCGGCUUUUAAUGAUACUGCCU
#=GR BABB01011528.1/51-620 CODON             .........STP.....................................................................................................................................................................................................................................................................................................................................................................................................................................................................................................................................................................................................
#=GR BABB01011528.1/51-620 SS_TT             .................................................................................................................................................................................................................................................................................................................................................................................................................................................................................................................................................................................................................
BABB01000321.1/5177-5746                     GGUAUUUUGUCCCUUUAAUCAUUUAUAUGACGGAAGAAGUCAGGCGUGAGCAAAUAUGUUUAGGUGGCGCAGGCGGCGUGUAUACUCUCGUGAGAGCGCAUAGCGGAGCUGCU.U.AG.AUA.CUGUUGAAUUA.UGCCCAAGAGAAC...CA..GAAAUG.CAC.CGGCAUGGAAGCCGGGGCAAGGAG.CUA.UCGAGCCAUGGAGGGC.GAG..UAGCGACGGUUUCGU...CUGGCAUAGAAAAACUAUAA.GGCAUAAUUCUUACAG..UAUCUUGGCAGCAAAGCGUAGCGAACACGGGAGUGUACUCGUCGCCUGCGCCGCCGGGCUGUAUUUGCUCAUGCCAGCCAUAUAUCAUGGUUGCAAUAUUACGCCACAUCUGGUAAUAUUAAAAUAUUCAAAAUAAGGAAAAUAAAAAUGCCAGAAAGCGGUGAAUCAAAUGCUGACCUACGACCUCACAAAAACAGAUGGACCACUAUACAAAUGCCUGUAUGAGUGCAUCAAAAACGAUAUAUCACAGGGAAAAUUAAGCUCCGGGGAGAAAAUGCCAUCAAAACGUACCCUCGCCAAGAAUCUGGGAGUUAGUACC
#=GR BABB01000321.1/5177-5746 CODON          ...........................................................................................................................................................................................................................................................................................................................................................................................................................................................AUG...................................................................................................................................................
#=GR BABB01000321.1/5177-5746 SS_TT          .................................................................................................................................................................................................................................................................................................................................................................................................................................................................................................................................................................................................................
BABD01000536.1/5086-5325                     GAGGAUAGUCAAGAGUUUAGUCGAGGAUUUAGUCAAGGAUAAUGCAACAAACAGGAGACUCGCAGGAGCGCAUGCUGCAAAAUCCGCUGUACGAAGCGGCCUAGA..GUCUGU.U.AGAAUU.AUGUCA..............AAACA...CA..GCAAUG.CUC.CGACACG.ACGUCGGGGCAAGGCG.UUA.CCGCGCCAUGGACGGC.GCGU.AAAAGCCGGUUGCGU...CAAGCAUAGAAAACCUUU.............AAGCAU..AAUCUUACAGACGAA................................................................................................................................................................................................................................................................................................................
#=GR BABD01000536.1/5086-5325 CODON          .................................................................................................................................................................................................................................................................................................................................................................................................................................................................................................................................................................................................................
#=GR BABD01000536.1/5086-5325 SS_TT          .................................................................................................................................................................................................................................................................................................................................................................................................................................................................................................................................................................................................................
BABB01001613.1/699-1265                      CAUAUAAGCGAGUGCAACGAGCAACAUAUGCACAUAUAAAAGUAGAAAGUUAUCAAAGACAGAACCCGGCGCAGCCGGGGCUUUUGCCCUUGACCGCAUAUACGA.AGCUGCU.U.AG.AGU.CUGUA.GAAUU.GCAUACGAAAAAC...CA..ACAACG.CCC.AUGCAUGGACGCAUGGGCGAGGUG.UU..AUGCGCCAUGGACGGC.GCAU.AAAAGCCGGUUGUGU...CAAAAAGCCACAACCGGCAU.AUGCAAUUC.GUACAG..ACACUUAGCAGCGUAGUUCAUGCGGGAAAGGGCAGAAAGCCCCGGCUGCGCCGGGUUCGUCCUACUAGCAACAACAGUGCAAUUCUCCUACUUCUUAAGCUUCUUCUGUGCCGUAGAAAGCAUCAGCUUAAUACGGUUUAGCUGGUUCACCUCAGAAGCACCCGGAUCAUAAUCAAUAGCCACGAUAUUGGCAUCCGGAUGAUCAUGUCUGAUUUUCUUUAUAACUCCCUUACCCACAAUAUGGUUCGGUAAGCAUGUAAAAGGCUGUGCACAGAUGAUGUUUGUGACGCCCUCAUUGAUGAGCUCAAGCAUCUCACCU
#=GR BABB01001613.1/699-1265 CODON           .........................................................................................................................................................................................................................................................................................................................................................................PTS.....................................................................................................................................................................................................................................
#=GR BABB01001613.1/699-1265 SS_TT           ................................................................................................................................................................................................................................................................................................................................................................................................<<<<<<<<<<<....>>>>>>>>>>>.......................................................................................................................................................................................
BABG01000872.1/365-930                       CAUAUAAGCGAGUGCAACGAGCAACAUAUGCACAUAUAAAAGUAGAAAGUUAUCAAAGACAGAACCCGGCGCAGCCGGGGCUUUUGCCCUUGCCCGCAUAUACGA.AGCUGCU.U.AG.AGU.CUGUA..GAAU.UGCAUACGAAAAC...CA..ACAACG.CCC.AUGCAUGGACGCAUGGGCGAGGUG.UU..AUGCGCCAUGGACGGC.GCAU.AAAAGCCGGUUGUGU...CAAAAAGCCACAACUGGCAUAUGCAAUUC..GUACAG..ACACUUAGCAGCGUAGUUCAUGCGGGAAAGGGCAGAAAGCCCCGGCUGCGCUGGGUUCGUCCCACUAGCAACAACAGUGCAAUUCUCUUACUUCUUAAGCUUCUUCUGUGCCGUAGAAAGCAUCAGCUUAAUACGGUUCAGCUGGUUCACCUCAGAAGCACCCGGAUCAUAAUCGAUAGCCACGAUAUUGGCAUCCGGAUGAUCAUGUCUGAUUCUCUUUAUAACUCCCUUACCCACAAUAUGGUUCGGUAAGCAGGCAAAUGGCUGUGCACAGAUGAUGUUUGUGACGCCCUCAUUGAUGAGCUCAAGCAUCUCACCU
#=GR BABG01000872.1/365-930 CODON            .........................................................................................................................................................................................................................................................................................................................................................................PTS.....................................................................................................................................................................................................................................
#=GR BABG01000872.1/365-930 SS_TT            .................................................................................................................................................................................................................................................................................................................................................................................................................................................................................................................................................................................................................
BAAY01007451.1/1-490                         ............................................................................GCGUAGUAGCAGAUCUUCCGGGUGAUUCGUA.UCGCU.U.AG.AGU.CUGAA..GAAU.UGCAUACGAAAAC...CA..ACAACG.CCC.AUGCAUGGAUAAAUGGGCGAGGUG.UU..AUGCGCCAUGGACGGC.GCAU.AAAAGCCGGUUGUGU...CAAAAAGCCACAACCGGCAUAUGCAAUUC..GUACAG..ACACUUAGCAGCGUAGUCCAUGCGGGAAAGGGCAAAAAGCCCCGGCUGCGCCGGGUUCGUCCCACUAGCAACAACAGUGCAAUUCUCCUACUUCUUAAGCUUCUUCUGUGCCGUAGAAAGCAUCAGCUUAAUACGGUUCAGCUGGUUCACCUCGGAAGCACCCGGAUCAUAAUCGAUAGCCACGAUAUUGGCAUCCGGAUGAUCAUGUCGGAUUCUCUUUAUAACUCCCUUACCCACAAUAUGGUUCGGUAAGCAGGCAAAUGGCUGUGCACAGAUGAUCUUUGUGACGCCCUCAUUGAUGAGCUCAAGCAUCUCACCU
#=GR BAAY01007451.1/1-490 CODON              ..............................................................................AUG......................................................................................................................................................................................................STP...............................................................................PTS.....................................................................................................................................................................................................................................
#=GR BAAY01007451.1/1-490 SS_TT              .................................................................................................................................................................................................................................................................................................................................................................................................................................................................................................................................................................................................................
BABG01025117.1/1-502                         ......................................................................UUUUUUUUUUUUUUUUUUUUUUAUUUUUUUUNAAGGAGACGCG.CGNU.ACG.UAGCAG.AUCU.UCCCGGGGUGAUUCGUCA..ACAACG.CGC.AUGCAUGGACGCAUGGGCGAGGUG.UU..AUGCGCCAUGGACGGC.GCAU.AAAAGCCGGUUGUGU...CAAAAAGCCACAACCGGCAU.AUGCAAUUC.GUACAG..ACACUUAGCAGCGUAGUCCAUGCGGGAAAGGGCAAAAAGCCCCGGCUGCGCCGGGUUCGUCCCACUAGCAACAACAGUGCAAUUCUCCUACUUCUUAAGCUUCUUCUGUGCCGUAGAAAGCAUCAGCUUAAUACGGUUCAGCUGGUUCACCUCGGAAGCACCCGGAUCAUAAUCGAUAGCCACGAUAUUGGCAUCCGGAUGAUCGUGUCUGAUUCUCUUUAUAACUCCCUUACCCACAAUAUGGUUCGGUAAGCAUGCAAAUGGCUGUGCACAGAUGAUGUUUGUAACUCCCUCAUUGAUGAGCUCAAGCAUCUCACCU
#=GR BABG01025117.1/1-502 CODON              .........................................................................................................................................................................................................................................................................................................................................................................PTS.....................................................................................................................................................................................................................................
#=GR BABG01025117.1/1-502 SS_TT              .................................................................................................................................................................................................................................................................................................................................................................................................................................................................................................................................................................................................................
BABB01000925.1/386-953                       AAGUACGUAUUAGGAAAGGUGGAAAAUAAAAUGAAAAAACGAAUAAUUAAUUAUAGACUUAAGAUUGACAAUCUGCUUGCCAAUCCUGAUAAGAUAUCAAAAGAAGAGUGGAA.G.AAAAUA.CUGCAG.GA....GCACCUGACACAAAUAG..GCUUCU.UCC.A.GCAUGGACGCAUGGGCGAGGCG.UU..AUGCGCCAUGGACGGC.GCAU.AAAAGCCGGUUGUGU...CAAAAAGCCACAACCGGCAUAUGCAAUUC..GUACAG..ACACUUAGCAGCGUAGUUCAUGCGGGAAAGGGCAGAAAGCCCCGGCUGCGCCGGGUUCGUCCCACUAGCAACAACAGUGCAAUUCUCUUACUUCUUAAGCUUCUUCUGUGCCGUAGAAAGCAUCAGCUUAAUACGGUUCAGCUGGUUCACCUCAGAAGCACCCGGAUCAUAAUCGAUAGCCACGAUAUUGGCAUCCGGAUGAUCAUGUCUGAUUCUCUUUAUAACUCCCUUACCCACAAUAUGGUUCGGUAAGCAGGCAAAUGGCUGCGCACAGAUGAUGUUUGUGACGCCCUCAUUGAUGAGCUCAAGCAUCUCACCU
#=GR BABB01000925.1/386-953 CODON            ..................AUG..................................................................................................................................................................................................S.TP..............................................................................................................................................PTS.....................................................................................................................................................................................................................................
#=GR BABB01000925.1/386-953 SS_TT            .................................................................................................................................................................................................................................................................................................................................................................................................................................................................................................................................................................................................................
ABEF01021936.1/851-386                       UGGCAUUGCUGUUGCUGUUGCUGUUGCUCUGCUUUUGAUCUGGCUUUUGAUCUCAGGCGCCCCGUUAAACCACGAUGGCCGCAGGCAGGCAUUGCGCAGU.......................................................GGGUA..CCC.CGGCAUGGAUGCCGGGG.UAGCCG.CGA.CACGGCCAUGGAUGGC.CGA..UCGCGGCGGGCCC...............................................................ACGGAGCAAUGCCUGACUGCGGGCAUGCCGAGCCUAGGCGAGGCACCGAGUGGUGGGGCAAGAGCCCUUUUGGUUACUUUUGGGGCUCUUUUCCAAAAGUGACCCGCCGUAAGGGCGGAACCAAUAGCCGCCAUGACCGCAGCAACGGAUAUGUACUCACACCCAAUAACCAAAAAAAGCGAGUUGUGUAGAUACCUAUGGCCAUCACAGGCAAGCCAGUUCCCACACAAGCCCCCCCCAUUUGAAUUACGGUGAUAUUUCGCUUUUCUAUAGGCAAAAAAAAGCGGCGCACCGACCAAG
#=GR ABEF01021936.1/851-386 CODON            .................................................................................................................................................................................................................................................................................................................................................................................................................................................................................................................................................................................................................
#=GR ABEF01021936.1/851-386 SS_TT            ..................................................................................................................................................................................................................................................................................................................................................................<<<<<<<.............>>>>>>>....................................................................................................................................................................................................................
NC_004129.6/3142634-3142168                  CCGCCCGGACGGGCGCGCCGUUUGCCGUGGCUUUGGCUUUGGCUUUUGAUCUUGAUCUUCAAGCCCCUUCCCAGCCGGCCGAACGCAGGCGUUGCGCAGG.......................................................GGGCAG..CU.CGGCAAGGAUGCCGAG.CUAGCCG.CCA.CCCGGCCAUGGAUGGC.CGGU.UGGCGGCGGCCCC...............................................................CGGAGCAAUGCCGGAGAGAGGGCACCCCGAGCCCUAGCGAGGGGCCCAUGGAGGGGCAAGCCCUUUUGGUUACUUUUACGGCGUUUGGUAAAAGUGACUCGCUGUAAGAGCGAAACCGCCAGCGGCCGCACCCGCAGGAAUGGAUAUGUACCCCCAACAACCCAGAAAAACUGGCCGUCUCGCAGGCCGCCAAGUCCCCCUCCUCAAUCCUACAAAACUUGCAGACGCGUCUGACUUGUCCCCCCAAGACCCACCGUCCAUAGUCCCCACUCGCCCCAAUGGCGACCGGGUUUGGCGACC
#=GR NC_004129.6/3142634-3142168 CODON       .................................................................................................................................................................................................................................................................................................................................................................................................................................................................................................................................................................................................................
#=GR NC_004129.6/3142634-3142168 SS_TT       .................................................................................................................................................................................................................................................................................................................................................................................................................................................................................................................................................................................................................
NC_004129.6/2830269-2829803                  UCCUACGAAAAGCGCGUAAAACGCGCUUGGCUUUUGCUUUUGAUCUUGAUCUUGAUCUUCAGGCCCCUUCCCAGCCGGCCGAGCGUAGGCGUUGCGUAGG.......................................................GGGCAG..CU.CGGCAGGGAUGCCGAG.CUAGCCG.CCA.CCCGGCCAGGGAUGGC.CGGU.UGGCGGCGGCCCC...............................................................CGGAGCAAUGCCGAAGUGAGGGAACCCCGAGCCUUAGCGAGGGGCCCAUGGAGGGGCAAGCGUUUUUGGUUCCUUUUUAGGCGUUUGUAAAAAGGGACUCGCCGUAAGGGCGAAACCAUAAGUGGCCACACCCGCAGCAACGGAUAUGUCCCCUAUCAAAACCCAACCACACCCACCACACCGAACACCCGGUGUUCUACCUCGACACCGAAGCCCCCUUGAGCGACCUGGCCAGCCCCUACAAAAGCCUGCGUACCUGCAAACGAUCAGAUGUGGCAACUGCUCAGGCCAUUCUUCUCC
#=GR NC_004129.6/2830269-2829803 CODON       ...............................................................................................................................................................................................................................................................................................................................................................................................................................................................................................................................................................................PTS...............................
#=GR NC_004129.6/2830269-2829803 SS_TT       .................................................................................................................................................................................................................................................................................................................................................................................................................................................................................................................................................................................................................
NC_004129.6/2990075-2989609                  GCCGGCUCCUACGAAAAGCGCGUAACACGCGCUUGGCUUUUGCUUUUGCUUUUGAUCUUCAGGCCCCUUCCCAGCCGGCCGAGCGUAGGCGUUGCGUAGG.......................................................GGGCAG..CU.CGGCAGGGAUGCCGAG.CUAGCCG.CCA.CCCGGCCAUGGAUGGC.CGGU.UGGCGGCGGCCCC...............................................................CGGAGCAAUGCCGAAGCGAGGGAACCCCGAGCCUUAGCGAGGGGCCCAUGGAGGGGCAAGCGUUUUUGGUUCCUUUUUAGGCGUUUGUAAAAAGGGACUCGCCGUAAGGGCGAAACCCUAAGUGGCCGUUACCGCAGCAACGGAUAUGUACCCCGUCAACCUCGCUGUAAAGGCGAAACCACCAGCGGCCAUGACCGCAGGAAUGAAUAUCUACCCCGUCCCUCUAGCCGCAAACGCCAGCGAAGGCAUCCGCCCAGGCGCUGCAUGUCUCCCGGGCCCCUUCGCCGGCAAGCCGGCUCC
#=GR NC_004129.6/2990075-2989609 CODON       ................................................................................................................................................................................................................................................................................................................................................................................................................................................................................................................................................................................................................P
#=GR NC_004129.6/2990075-2989609 SS_TT       .................................................................................................................................................................................................................................................................................................................................................................................................................................................................................................................................................................................................................
BAAV01011978.1/713-1021                      GUUUUUAACUUCCGCACAUGUAUUCUCAAAUGCUCUGUCUAAAUAAUUGGGAUGUUUUUCAUAACCCAGCAGAAAAGGACUGCUCCCCUGGGCGUAGAUGCGGCGGAGACUGU.G.AG.AUU.UUCUU.GGAAA.GUGGCUGGACCUC...AG..GGGCAA.CGC.GAACACG.AUGUUCGCGUUAGCCG.AUA..AGUGCCAUGGAUGGC.AACG.UAAAGGCGGCCCCGU...CAUGGUGAGAAGCACUUGG..CCACUUUCCUUUAGAA..AAUCC.ACAGUUGUAGCUAACAUCCGAGUCCGGGGCGGACGAAUCACCCGGGAAGUCUGCUA.................................................................................................................................................................................................................................................................
#=GR BAAV01011978.1/713-1021 CODON           .................................................................................................................................................................................................................................................................................................................................................................................................................................................................................................................................................................................................................
#=GR BAAV01011978.1/713-1021 SS_TT           .................................................................................................................................................................................................................................................................................................................................................................................................................................................................................................................................................................................................................
BAAX01016096.1/504-1069                      GUUUUUAACUUCCGCACAUGUAUUCUAAAAUGCUCUGCCUAAAUAAUUGGGAUGUUUUUCAUAAACCAGCAGAAAAGGACUGCUCCCCCGGGCGUAGAUGCGGCGGAGACUGU.G.AG.AUU.UUCUU.GGAAA.GUGGUCGAGCCGC...AG..GGGCAA.CGC.GAACACG.AUGUUCGCGUUAGCCG.GU..AGGCGACAUGGAUGGCAGCGU..AAAGGCGGCCCCGU...CAUGAUGAGAAGCACUUCG..CCACUUUCCUUUAGAA..AAUCC.ACAGUUGUAGCUAGCAUCCGAGUCCGAGGUGGGCAGCCCUUUCUGCGUUGAUUUUAAAACAACUAUUCAUUUAACUCUCAAGUUAGCAAUCUAUUAUUUUCCAAACAGCGUGCUCAGAAUGCCUCUCUUGAUGACCUGGGCACCGGUGUUGAUGAGCUGACGCUCAAUCUGGGCCUGUCUGCGUUCCGCUGCUUUUUCCUUCUUUUUCUGAGCGGCUUCCCAUUCCUUCUGUUUCUGCUUCACAGCAGAUUCCUGAAGCUUUGCCUGCUGCUUCGCCAAAGCUUCCUUAUCCUUAUCCAACUGGGCGCGCUCU
#=GR BAAX01016096.1/504-1069 CODON           .....................................................................................................................................................................................................................................................................................................................................................................................PTS.........................................................................................................................................................................................................................
#=GR BAAX01016096.1/504-1069 SS_TT           .................................................................................................................................................................................................................................................................................................................................................................................................................................................................................................................................................................................................................
mgutLn2_U_FF_aab65f06_b1/40-606              AGAGUUUAUGAUUUAUAUAGAUGUUAAUGUAGUAUAUUUUUAUAAUCGUUUUAUAGCAAAGGCCAACGAGGCAGACCACCCCAAAGAUGGUACACCGCCCUUGCGAAGGCGGA.UGAG.AUU.UUCUUG.AUAU.UCCGUCAUCAAUA...CA..GAAAUU.GCG.GGACAAGGAUGUCCCGCAAAGCCCGUGG.CUGAGCCA.GGAUGGC.UCAU.UGAGGGCGGUUUCGU...CCGUCGCCGCAACCUUGC...CGGAAUAU..UUAGAA..AAUCCAUCAGCCGCAGUCAGGGCGGCGUACCAUCUUUGGGGUGGUCUGCUGGAUGUCCGGUGAGAAAAUCUGAAAUAGAAAACCUGUUCUGAUGAAAUUUCACAAUAAGAUGACGUAUCAUAUUUUAGCAAUCAUAAGAGCAGAAAUGGAGCGGGUAGAAAUAGGUUUUCUGAUAUGCUAAAAUAAGAGCCAUAAGCGGUGCAUCAUAAAAUGGGAUUGCACGAAGCAUUGACUGUCCCCCCGUCCGGCCAGACCUUCUUCCACUCCGACCUCUACGGAAGCCCGCUCUUUGCAGCAGACAGCCAGGGCACAAUGCAGC
#=GR mgutLn2_U_FF_aab65f06_b1/40-606 CODON   ....................................................................................................................................................................................................................................................................................................................................................................................................................................................................................................AUG..........................................................................................................
#=GR mgutLn2_U_FF_aab65f06_b1/40-606 SS_TT   .................................................................................................................................................................................................................................................................................................................................................................................................................................................................................................................................................................................................................
BABG01022683.1/628-64                        ACGACACUGGUUAUUGUUAUACCCAGCCAGGGCUAGUGGUUUAUGAAAGCUUUACAAAACGCAGAACUCCCGGAGUGUGCGGUGACAUGUCAAAGAUGUUUGUCGGAGGAUGUAU.GAUAUC.UUCUAGUAAAG.UG...GAGAAAGA...CA..GGGGGAAAGC.GGACACG.AUGUACGUGUCAGCCGAUUG.UCGA..CAUGGAUGU..GGAU.CGUAGGCGGCCCGGU...CAUGACGAGAUACUACUCAU...CACUUUUAGUAGAA..AAU.UCACAUCCGGAGACCUUACAUCGAGACAUGUGUAUCGCAUGCUCCGGGAGUUCAUGGAUUCAUCCAAUGUACUUUAAUUAACUUGCAAGUUACAUCACAAAAUGACAUAAGAUCUUCAAAUCAUAUACUAGAUAUUCCGUUGUCAUUGGUCGAUUCGCUUCGUACAUUUUGGCAUCGGCUUCCCGGACCACAUAGUCCACGGAACGGCGCAUGUUAUGGGUCAGUACGGAAUAUCCCACGGAUACAGUAAUUGGAUGCUCGGCACGAUCCGGAAGGUUCAGAACUACAAGAGAAGGUUCGAAAUCUGUAGCCAGC
#=GR BABG01022683.1/628-64 CODON             ...............................................................................................................................................................................................................................................................................................................................................................................PTS...............................................................................................................................................................................................................................
#=GR BABG01022683.1/628-64 SS_TT             .................................................................................................................................................................................................................................................................................................................................................................................................................................................................................................................................................................................................................
BABG01010186.1/1007-543                      ....................................................................................AAGAUGUUUGUCGGGA.........GGUG.G.UG.AUA.UUUUCU.CGAA.AAGUGUUGAUAGAC.AGG..GGGA.A.AGC.GGACACG.AUGUCCGCGUCAGCCG.AU..CCGCGCCAUGGAUGGC.GCGU..GUAGGCGACCCCGU...CAUGAUUAGAACCACUGUAUCACUUUUCA..UUAGAA..AAUUCACACC.........CGGAGACGCGACAUCAAGGCGUGAUGUUCCGUUCACCGUGGGCGUUCGUGGAGUUUACGGCAACCCUACGUUACGAGCCAUGCAUUCAAUUCAUAAAUGUGUCGCAAAGGACGCUUCACAUUUAUUUCAUUGACGGCUGUCGCCGUAUAAAAAUAGAACGAAACAACCUCUUGUGUGAGCCAGCUCCCACCGAGGUAUUCCGUUCUAUUUUUGCAUGGCUCGUAACUCUCAAUUUAGUUACCGCAUUCUACACUGAUCUUAUUGAAGAUUCCCAUAAUCUCUUCCGUGUUAAUGCUCUUC
#=GR BABG01010186.1/1007-543 CODON           ..............................................................................................................................................................................................................................................................................................................................................................................................................................................................................................................................................PTS................................................................
#=GR BABG01010186.1/1007-543 SS_TT           .................................................................................................................................................................................................................................................................................................................................................................................................................................................................................................................................................................................................................
BAAX01032386.1/91-637                        CUUAUUCUUAUACCCAGCCGGGGCUACUGUUUUUUUAAACUUUCCAAAAUGCAGAACGCCCAUGGCGGACGGAAUGUCCUUCCGAGGAUGUUUGUCGGGA.........GGUG.G.UG.AUA.UUUUCU.CGAA.AAGUGUAGAAAAA...CA..GGGUGG.AGC.GAACAGG.ACGUUCGCGACAGGCG..GA.CGUUGCCAUGGAUGGC.AAC..UGGAGCCGUGCCCGU...GCGGUUUAGAACCGCUACUC.ACUUUUCG..UCAGAA..AAUUCCCACC.........GGGAGACCUUACAUCGAGGAAGGACAUUCCGUCCGCCAUGGGCGUUCGUGGAUUUGUUUCGCUAACUCUCAAUUUACAUCAAUUCAAUAGAAGUGACUUUAUAUCCCAGCUUCUCCACUGCUUCCCGCAGUUCCUCUUCGGGAACAUCUGCGCCGAGUUUUACGAUUGCUUCGCCUUUCUUAAAGCUUGCUUUGGCGUUGACCUGGACCAUGCCAUUGAGGGCAUUCUCAAUGCGAUUCUGGCAGUUCACACAGGACAUUCCUUCGAUCUGAAGCUUUUUCGUUGCUACGAUGGUGUCUA
#=GR BAAX01032386.1/91-637 CODON             ..............................................................................................................................................................................................................................................................................................................................................................................PTS................................................................................................................................................................................................................................
#=GR BAAX01032386.1/91-637 SS_TT             .................................................................................................................................................................................................................................................................................................................................................................................................................................................................................................................................................................................................................
BABD01036144.1/578-977                       UGCAGAUACCCAAAUUGUGAAAACCGGAAGGUAUAACACGGGAACUUUAUAUUUCAAAACGCAGAACUCCCGGAGCAUGCGGUGCCAUGUCGAAGAUGUUUGUCGGAGUAUGU.U.GA.UAU.UUUCUAGAANA.GUG..CUGAAAGA...CC..GGGGGAAAGC.GGACACG.AUGUCCGCGUCAGCCU.AC..AGUCGACAUGGAUGUC.GACU..GUAGGCGGGCCUGU...CAUGACGAGAACUACUCAU...CACUUUUCGUAGAAN..AUUCCCACCUGGAGACGCGACAUCCAGGCGUGAUGUUCCGUUCGCCGCGGGCGUGCGUGGGGUACUACGGGAAACCUUACUUUAGAAGCCUUGCACCCGAUUCUUAACUGUCUCCGCAAAGGGCGCUCCCUUUAUCUCCUUGACCGGUUGUCGC.....................................................................................................................................................................
#=GR BABD01036144.1/578-977 CODON            .................................................................................................................................................................................................................................................................................................................................................................................................................................................................................................................................................................................................................
#=GR BABD01036144.1/578-977 SS_TT            .....................................................................................................................................<.<<<..<<<<<<<<...<<......>>>>>>.>>>>>>>.>..................................................................................................................................................................................................................................................................................................................................................................................................................................
BABA01026201.1/10-572                        ACGGCACUGCUUAUUCUUAUACCCAGCCGGGGCUACUGGUUUUUGAAAGCUUUCCAAAACGCAGAACUCCCGGAGUAUGCGGUGCCAUGUCGAAGAUGUUUGUCGGAGGAUGU.U.GA.UAU.UUUCUAGAAAA.GUGCUGAAAGACA...GG..GGGA.A.AGC.GGACACG.AUGUCCGCGUCAGCCG.AUU.GUC.GACAUGGAUGUC.GAC..UGUAGGCGGCCCCGU...CAUGACGAGAACCACUCA...UCACUUUUCGUAGAAA..AU..UCACAUCUGGAGACCUUACAUCGAGACAUGUGUAUCGCAUGCUCCGGGAGUUCGUGGAUUUUGCCAAUGUAUUUCACUAACUCUCAAUUUAUUUCUCUUCCACCGGAAUCUGCUUCAGAUUCUCCACGGGUUCCAGGAUCUCAUUACUGCGGAUGUCGAUGAUGGGACCGCCGGUUCCUUCAAUGUACUCUCUGGUAAUGGUAACCCUUCCGAUGUUAUCAUCCUUCGGGAUCUCAUACAUGAUAUCCAGCAUGAAGUCCUCGAUGAUGGAGCGCAGAGCUCUGGCACCGGUAUCGCGCUUCAUUGCCUUAUCGG
#=GR BABA01026201.1/10-572 CODON             ..............................................................................................................................................................................................................................................................................................................................................................................PTS................................................................................................................................................................................................................................
#=GR BABA01026201.1/10-572 SS_TT             .................................................................................................................................................................................................................................................................................................................................................................................................................................................................................................................................................................................................................
BABG01018589.1/801-239                       GGCACUGGUUAUUCUUAUACCCAGCCCGGGGCUACUGUUUUUUUUAAACUUUCCCAAAACGCAGAACUCCCGGCGUUUGCGGUGCCAUGUCGAAGAUGUUCGUCGGAGGAUGU.U.GA.UAU.UUUCUAGAAAA.GUGCUGAAAGACA...GG..GGGA.A.AGC.GGACACG.AUGUCCGCGUCAGCCG.AUU.GUC.GACAUGGAUGUC.GAC..UGUAGGCGACCCCGU...CAUGACGAGAACUACUCA...UCACUUUUCGUAGAAA..AU..UCACAUCCGGAGACCUUACAUCAAGACAUGUGUAUCGCAUGCUCCGGGAGUUCGUCGGUUUUGCCAAUAUUCACUAACUCUCAAUUUUGCAAUCUUUACCAUCAAAGCAGCAGAUAUGUCUAUGGUGUACAAAUAUUAUGAAAAAAGCUGAUCUUCCUCCUACUUUUUAUCCUUUCGCAAAUACAUCAAAAUCCCAUGACUCACUCUGCCAAGACAUGCUCCCACCACUGCCCCGGCAAUGGUGAUUCCCCAUAUUUCCACAUAGCGAAAUCUGUUUGCCGAAAAUGCCCAUACGCAUGCUACGACACCGCACAU
#=GR BABG01018589.1/801-239 CODON            .....................................................................................................................................................................................................................................................................................................................................................................................................................................................PTS.........................................................................................................................................................
#=GR BABG01018589.1/801-239 SS_TT            .................................................................................................................................................................................................................................................................................................................................................................................................................................................................................................................................................................................................................
BABA01015165.1/683-1012                      ACGGCACUGCUUAUUCUUAUACCCAGCCGGGGCUACUGGUUUUUGAAAGCUUUCCAAAACGUAGAACUCCCGGCGUAUGCGGUGCCAUGUCGAAGAUGUUUGUCGGAGGAUGU.U.GA.UAU.UUUCUAGAAAA.GUGCUGAAAGGCA...GG..GGGA.A.AGC.GGACACG.AUGUCCGCGUCAGCCG.AUU.GUC.GACAUGGAUGUC.GAC..UGUAGGCGGCCCCGU...CAUGACGAGAACUACUUA...UCACUUUUCGUAGAAA..AU..UCACAUCCGGAGACCUUACAUCGAGACAUGUGUAUCGCAUGCUCCGGGAGUUCGUGGAUUUUGCCAAUGUAUUUAACUAACU.........................................................................................................................................................................................................................................
#=GR BABA01015165.1/683-1012 CODON           .................................................................................................................................................................................................................................................................................................................................................................................................................................................................................................................................................................................................................
#=GR BABA01015165.1/683-1012 SS_TT           .................................................................................................................................................................................................................................................................................................................................................................................................................................................................................................................................................................................................................
BAAX01033270.1/398-1                         GGCACUGCUUAUUCUUAUACCCAGCCGGGGCUACUGGUUUUUUUGAAAGCUUUCAAAAACGCAGAACUCCCGGCGUAUGCGGUGCCAUGUCGAAGAUGUUUGUCGGAGGAUGU.U.GA.UAU.UUUCUAGAAAA.GUGCUGAAAGGCA...GG..GGGA.A.AGC.GGACACG.AUGUCCGCGUCAGCCG.AUU.GUC.GACAUGGAUGUC.GAC..UGUAGGCGGCCCCGU...CAUGACGAGAACUACUCA...UCACUUUUCGUAGAAA..AU..UCACAUCCGGAGACCUUACAUCGAGACAUGUGUAUCGCAUGCUCCGGGAGUUCGUGGAUUUUGCCAAUGUAUUUAACUAACUUUCUAUUUAGUCGUUCAAAGCCAUGUCUUUCAAUUUCGCAAACAAAUUCCGUACCGGCUUAGCGCUUA.....................................................................................................................................................................
#=GR BAAX01033270.1/398-1 CODON              .................................................................................................................................................................................................................................................................................................................................................................................................................................................................................................................................................................................................................
#=GR BAAX01033270.1/398-1 SS_TT              .................................................................................................................................................................................................................................................................................................................................................................................................................................................................................................................................................................................................................
BABG01004015.1/550-1112                      ACGGCACUGCUUAUUCUUAUACCCAGCCAGGGCUACUGGUUUUUGAAAGCUUUCCAAAACGCAGAACUCCCGGAGUAUGCGGUGCCAUGUCAAAGAUGUUUGUCGGAGGAUGU.U.GA.UAU.UUUCUAGAAAA.GUGCUGAAAGACA...GG..GGGA.A.AGC.GGACACG.AUGUCCGCGUCAGCCG.AUU.GUC.GACAUGGAUGUC.GAC..UGUAGGCGGCCCCGU...CAUGACGAGAACUACUCA...UCACUUUUCGUAGAAA..AU..UCACAUCCGGAGACCUUACAUCGAGACAUGUGUAUCGCAUGCUCCGGGAGUUCGUGGAUUUUACCAAUGUAUUUAACUAACUUUCAAGUUACAUUACAAAAUGAAAUAAGAUCUGCAAAUCCUAUACUCGAUUUUCUGUUUUCAUUCGUCGUUUCGCCUCGUACAUUUUGGCAUCGGCUUCCCGGACCACAUCGUCCAUGGAACGGGGCAUAUUAUGGGUCAGUACGGAAUAUCCCAUGGCUACAGUAAUGGGAUGCUCGGAACCGUCCGGAAGCUUCAGAACUCCCAGAGACGCUUCGAAAUCUCUUUGCAGCU
#=GR BABG01004015.1/550-1112 CODON           ...............................................................................................................................................................................................................................................................................................................................................................................................................PTS...............................................................................................................................................................................................
#=GR BABG01004015.1/550-1112 SS_TT           .................................................................................................................................................................................................................................................................................................................................................................................................................................................................................................................................................................................................................
BABG01005149.1/1225-664                      GGCACUGCUUAUUCUUAUACCCAGCCGGGGCUACUGUUUUUUUUGAAAGCUUUCCAAAACGCAGAACUCCCGGCGUAUGCGGUGCCAUGUCGAAGAUGUUUGUCGGAGGAUGU.UGAU....AUUUCUAGAAAA.GUG..CUGAAAGG...CA..GGGGGAAAGC.GGACACG.AUGUCCGCGUCAGCCG.AU..UGUCGACAUGGAUGUC.GACU..GUAGGCGGCCCCGU...CAUGACGAGAACUACGCAU...CACUUUUCGUAGAAAAU....UUACAUCCGGAGACCUUACAUCGAGACAUGUGUAUCGCAUGCUCCGGGAGUUCGUGGAUUUUGCCAAUGUAUUUCACUAACUUUCUAUUUACAUGCAGAGAUGAUUAACCUAAUACACCAAAAGUGUUGGGUAUCUUUUCUAAUUGUCAUUUGUCCGGCUGGUCCGAAUGUCUAUUGCUGUGUUCCCGUAGAUGAAAAGCAUUGGCGGCCUGCCGACGGCGUUGUUCUUCCAGUGCGGCAUAGUGUUUUCUUGUGGUAUUUACAUCUUUAUGACCCAGAACAUCUGCUACCAGAUAGAUAUCCCUGGUUUCUUUA
#=GR BABG01005149.1/1225-664 CODON           ........................................................................................................................................................................................................................................................................................................................................................................................................................................PTS......................................................................................................................................................................
#=GR BABG01005149.1/1225-664 SS_TT           .................................................................................................................................................................................................................................................................................................................................................................................................................................................................................................................................................................................................................
BABG01028760.1/863-300                       GACAAAUGAAAUGUCAAAUUGGGGAAUUUUUUUCGCAGCAAUGGGCGUUUUAAAUACAACCAGAACUCCCGGAGUAGCAGAAGGUCCUCCGGCAGAUGUCGGUCGGAGCGUGU.UGAU.AUU.UUCUUA.AGCA.GUGGUGAGCCAU....CA..GGGUGG.AGC.AAACACG.AUGUUUGCGACAGGCG.GC..CGGCGACAUGGAUGUC.GCC..AAGAGCCGUGCCCGU...UCGGAUGAGAUACACUUUAU.CCACUGCU..UUAGAA..AAU.UCACACUCGGAGACCGAUAUCUGCCUGAGGGCCUUCUGCCGCUUCGGGAGUUCGUCUGGUCUAAGGCUCCCUCCGCUACGAACCAUGCCUAUUCAUAAGAUUGUCAGCAAAGAACGCUGUCAAUCUUAUGAAUAGACGGCUGUCGAGUGUGUCCGUUGGACGCACAGUAUAAAAAUAGAACGAAAUAACCUCUUGUGUGAGCAAACUCCCACCGAGGUAUUCCGUUCUAUUUUUGCAUGGCUCGUAGCUAGGCUAACUUUCUAUUUACUUCGUAUCCUUCAUAACAUCUUUGUUCUUCACCAGAUAAUCGAUCAG
#=GR BABG01028760.1/863-300 CODON            ..............................................................................................................................................................................................................................................................................................................................................................................................................................................................................................................................................................PTS................................................
#=GR BABG01028760.1/863-300 SS_TT            .................................................................................................................................................................................................................................................................................................................................................................................................................................................................................................................................................................................................................
BABG01012947.1/790-227                       ACAUAUCAAAAUUUCAUAUUUUUGUAUUUUUUUCGCAGAAAUUGGCGUUUUAAAUACAAACAGAACUCCCGGAGUAGCAGAAGGCCCUCAGGCAGAUGUCUGUCGGAGCGUGU.U.GA.UAU.UUUCUU.AAGC.AGUGGUGAGUCAU...CA..GGGUGG.AGC.AAACACG.AUGUUUGCGACAGGCG.GC..CGGCGACAUGGAUGUC.GCCU.AG.AGCCGUGCCCGU...UCGAAUGAGAUACACUUUAUCCACUGCUU..UAGAAA..AU..UCACACUCGGAGACCGAUAUCUGCCUGAGGGCCUUCUGCCGCUUCGGGAGUUCGUCUGGUUUGCCAAUAUUUAUUUCAUUAACUUUCCAUUUAUACAAUCACAAUCGGCGUCCGAUAUUCAUUCACCAUUUCCGUCUGGUUCUUUAAGGCCAGAUUUCCCAGAUAGAUCUGAUUGCGGAGGAUAUCCAGAUCCAGCAUCCGCAGAGAUUCGGGAGAAAGCGUCUGUCUGGCGUCAGCCAGGCUGGUGACGAGAGGAAUGGAACUGUUCUUUUUGAUCUCGGUAAGCAGUGGCGUCGCAUUCUUGCGGAAACCCAA
#=GR BABG01012947.1/790-227 CODON            ................................................................................................................................................................................................................................................................................................................................................................................PTS..............................................................................................................................................................................................................................
#=GR BABG01012947.1/790-227 SS_TT            .................................................................................................................................................................................................................................................................................................................................................................................................................................................................................................................................................................................................................
BABG01005904.1/1557-994                      UUUGGUAACUGGAGAGUUAGUGAAAUAUCCCCAUAGCCCUUGGCAGGGUAUAAGAAACGCGGCACGCCCACGGCGGACAGAAUGUCCUUCCGAGGAUGUUUAUCGGACGGUGG.U.GA.UAU.UUUCU.CGAAA.AGUGCUGAAAAU....CA..GGGUGG.AGC.GAACAGG.ACGUUCGCGACAGGCG..GA.CGUUGCCAUGGAUGGC.AAC..UGGAGCCGUGCCCGU...GCGGAUUAGAACCGAUAUCU.CACUUUUCGUCAGAAA..AU..UCCCACCGGGAGACCUGACACCUCGGAAGGAUGUUCUAUUUGCCGCAGGCGUUCGUGGGGGUAUGACAGCACUACGGUUAGUUCCAUGUUGCUGUCAGGACAUGCUCCCCGGUCAUCUGGACGACGGUGUCUGCGGUAAUAAUCUGGCCGCUGUACUCCCAUCCGCCGAAGGCACUGCCCUCUUUUACCGGGGUAGGAAGUUCACCGUAGGUCUCGCCGAAGGUCACCUGUUUGGAUUCCACGGUGGAACCGUCGGCACCGGUGCCGCCGUCAUAAUCGAAUUUCACGGUGAACUGUGCGGGAACCCAGUGAGCG
#=GR BABG01005904.1/1557-994 CODON           ...................................................................................................................................................................................................................................................................................................................................................................PTS...........................................................................................................................................................................................................................................
#=GR BABG01005904.1/1557-994 SS_TT           ......................................................................................................................................................................................................................................................................................<<<<<<<<<<...........>>>>>>>>>>............................................................................................................................................................................................................................................................................................
BAAX01016096.1/254-1                         AAACCAGCAACACGAGAUAGACAUAGUAGUUUUUCAUGGGAUUUUCAAAACACAGAACGCCCACGGCGGACGGAAUGUCAUGCCGCGAUGUCUGUCGGAG........GGUGU.U.GA.UAU.UUUCUUGAAAA.GUG..CUGAAAGA...CA..GGGUGG.AGC.GAACAGG.ACGUUCGCGACAGGCG..GA.CGUUGCCAUGGAUGGC.AAC..UGGAGCCGUGCCCGU...ACGGAUUAGAACCACUAUAU..CACUUUUCGUAGAAA..AU..UCACACC........UGGAGAC.....................................................................................................................................................................................................................................................................................................
#=GR BAAX01016096.1/254-1 CODON              .................................................................................................................................................................................................................................................................................................................................................................................................................................................................................................................................................................................................................
#=GR BAAX01016096.1/254-1 SS_TT              .................................................................................................................................................................................................................................................................................................................................................................................................................................................................................................................................................................................................................
NC_009454.1/2855627-2855162                  GUGGGCUUGCGAAAACUUUUCUAUAGGGCGGUGCUUUGUCAAAAGCGAACGACUUGCGUAGCGCCGGUAACAGCACUCUGCGCGGCGAGGUUGCGAAAUU.......................................................GGG.GG.UGC.GGACAGGGAUGUCCGCACCAGCCC.GAA.CCGAACCA.GGACGGU.GAGU.UGAGGGCGG.CCC...............................................................AAUUUCGCCCGAAGCAAGCAGCAAGUGCUGUCGGCGCGGAGCACCGGAGUGAGCGGUGACAAAGCACCGCCUUUGCACCGCCCUUAAUGCGCCGCGAAUGACCGCCUGCGGAUAAUCGAAGGGCGAUUUUGUUCUUUAAGGGCGGGGAGGAAUUUCCUGGCCCGGAAAGAAUAAUUACAGGUAUGCCGUUUAAUAGCUCCGGCGGGUUCUGGAUAUCCUAGAAAUGGCAGGCACCUUAUACUUUCUGGAGUGUCCGCAGUUAUGGUCAAGCUGAUCUGGGAGAUUGCCGGUGUCAGCGCC
#=GR NC_009454.1/2855627-2855162 CODON       ..........................................................................................................................................................................................................................................................................................................................................................................................................................................................................................................................................................................AUG....................................
#=GR NC_009454.1/2855627-2855162 SS_TT       .................................................................................................................................................................................................................................................................................................................................................................................................................................................................................................................................................................................................................
NC_009454.1/95911-96376                      GAAAUUUAGCAAGUAAAAACGUGUGGGGCGGUGCUUUGUCAAAAGCGAACGACUUGCGGAGCGCCGGUAACAGCACUCUGCGCAGCGAGGUUGCGAAAUU.......................................................GAG.GG.UGC.GGACAGGGAAGUCCGCACCAGCCC.GAA.CCGAGCCA.GGAUGGU.GAGU.UGAGGGCGG.CUC...............................................................AAUUUCGCCCGAAGCAAGCAGUAAGUACUGUCGGCGCGGAGCACCGGAGUGAGCGUGGCAAUGCGCCGCCCGGCAAAAGCAUAUCUUGCCAGGAAGGUAGGGCGAUGGUUGAAAGCAAGCUGACCCUGGAAAAAAUUGAGGAGGCCAGGCACCGCCUGGCCGGGGUGGCCCACCGCACCCCGCUGGAUUUUUCCGCCACCUUCAGCGAAAUGACGGGAAACGACGUUUUUCUGAAGCUGGAGAACAUGCAGAAAACAGGUUCAUUUAAAAUCCGCGGUGCUUACAACAAGGUCAUGAGCC
#=GR NC_009454.1/95911-96376 CODON           .............................................................................................................................................................................................................................................................................................................................................................................................................AUG.................................................................................................................................................................................................
#=GR NC_009454.1/95911-96376 SS_TT           ................................................................................................................................................................................................................................................................................................................................................................................................................................................................<<<<<<<<<<<<........>>>>>>>>>>>..................................................................................................................
NC_009454.1/2842760-2842205                  GACAGGUUUAUAAAAAAACCGGGGAGGGCUUAAUAUAAGCCUUCUCAGACUGAAGACAAACUACCAUAUAGAGCCACCGGUGGCUGAAAACGCUGCUCUGUUGCGUAGCGUCG.U.UAGGUG.AACUU..GGCGAAACUGAGGUUGCGGAAUU..GGG.GG.CGC.GGACA.GGACGUCCGCGCCAGCCC.UCA.CCGGGCCA.GGACGGU.GAGU.UGAGGGCGG.CCC.....AAUUCCGCCCGA.........AGUGAGCC..GUAGUU..CACC..CGACGCGAAGCAUUCUGAGCCAAGCGGUUUCAGCCAACGGGGGACUUUGUCAACAACCUGGGAGGGCUUAGUAUAGCCCUCUUUAUUUAAGCUGGCAAAGGGCCGGCCGGAUUGCCUGAAAUGCUGUUGCGGGCAGCCUGGAGACGGCGCCUGCCGGUAAAAACUUUAAGGCAAGGGAGGUAGCGCGCGGCUUCUAGCUGCGAAAUAAAACCGGCGCGGCCCGGAGCGGGCGUUUCCGGACGGGGCCGGCAGGCGGAGGCCGCCUGCCGCAGAUAAACGGCGGCAGAACAUACUUUUGAGGCCUUGCUCCGUA
#=GR NC_009454.1/2842760-2842205 CODON       ................................................................................................................................................................................................................................................................................................................................................................................................................................................................................................................................................................................................................A
#=GR NC_009454.1/2842760-2842205 SS_TT       .....................................................................................................................................................................................................................................................................................................................................................<<<<<<<......>>>>>>>........................................................................................................................................................................................................................................
NC_009454.1/444730-444176                    AGAAAACAUUUCCGCCGGAAAAAGGCCGCCUUGAAACAGGCGGCCUCAGACUGAAGAUAAACUGCCAUAAAAGCCGCCGGUGGCUGAAGACGCUGCUCUGUUGCGUAGCGUCG.U.UAGGUG.AACUU..GGCGAAACUGAGGUUGCGG..AA..UUGGGG.CGC.GGACA.GGACGUCCGCGCCAGCCC.UCA.CCGAGCCA.GGACGGU.GAGU.UGAGGGCGGCCCAAU...UCCGCCCGA............AGUGAGCC..AUAGUU..CACC..CGACGCGAAGCAUUCUGAGCCAAGCGGCUUCAGCCACCGGGGGGACUUUGUCAACAAUAUGAGGCCGCCCUGAAAACAGGCGGCCCCUUUUUAACGCCCUUUACAUGCCCAGGUAGGCUUCCUUUACGUGCGGGUCUUCCAGCAGCUCCUUCCCGCUCCCCUGCAGGAUCACCCUGCCGUUUUCCAGCACGUAGGCGCGAUGGCACAGGUUCAAGGACUGCACCACGUUCUGCUCGACCAGCAGGACGGUCACCCCCUGGCCGUUAAUGUCCUUUACUUUUUCAAAUAUUUGCUUUACCAGCACCGGGGCAAG
#=GR NC_009454.1/444730-444176 CODON         ............................................................................................................................................................................................................................................................................................................................................................................................PTS..................................................................................................................................................................................................................
#=GR NC_009454.1/444730-444176 SS_TT         .........................................................................................................................................................................................................................................................................................................................................................................................................................................................................................................................................<<<<<<<<<<.......>>>>>>>>>>>............................................
NZ_ABYJ01000412.1/50-619                     AAGCCACAAUCAAUAUCAUCUAAAAUCCAUCAGAAACUUGGAGGGUGUUUGCACUAAGGCACGCCGACAGUGCACCGGAACCGGCAGAUUUUGUGAUGACUUUGGGAGGAAAU.U.AG.AGG.UUCUUA.GUGC.CCUUGUCACAAAA...CA..GCGUUU.UGC.UGCCACGGAUGGCAGCAAAAAUCC.CCG.UCGAGCCAUGGAAGGC.UCGUCCGGGGAUGCACGCGU...CACUCUGCCACAACCCAGAUCAAGGGCAC..UUAGAA..CCUCUUAUUUCCGUACAACGGAACCCAACAAAACCUGCCGGUUCCGGCGCACGUCCCAAGGCUCAGCCACCUCCUGACUGGGUGCAGCAUCAAUUCACAACAAAUCUCAUCUGUUUUUACUGUGGCUGCUUACCAAUAUAAGCUAAAAUACCACCAUCUACAUACAGCACAUGACCAUUUACAAAGUUAGAUGCAUCCGAUGCAAGGAACACAGCCGGUCCCUGUAAGUCUUCUGCAUUUCCCCAUCUUGCAGCCGGAGUCUUUGCGAUGAUGAACUGGUCAAACGGAUGUCUGGAACCGUCCGGCUGGAUCUCACGAA
#=GR NZ_ABYJ01000412.1/50-619 CODON          .................................................................................................................................................................................................................................................................................................................................................................................................................................................................................................................................................................................................................
#=GR NZ_ABYJ01000412.1/50-619 SS_TT          .................................................................................................................................................................................................................................................................................................................................................................................................................................................................................................................................................................................................................
NZ_ABYJ01000381.1/108-675                    AUUUACGCACCCCCAAGGUUGUAAAAUGAGUUCCCCGACGAAGAGUGGUUCACAACCUUGCGGCUGGCAAAUCGCAUCAAGCCGAGACUCGUUUUGUGACUUUGGAAGGAAAU.U.AG.AAA.CUCUUAGGAUG.CCUGUUCGCAACA...UA..GUGUUG.UGC.UGCCAUGGACGGCAGCACAAGUCC.UAA..UGUGCC.CGGAUGGC.GCAU.UUAGGACGUACACGU...CACUCCGCCCCAACCUGAAU.CAGGCAUGC.UUAGAG..UUUCUUAUUUUCGGACAACGGAAACAAAACAGUCCCGGCUUGAUGCAAUUUGCCAAUCGUAACCCCCCAGAACCACCCUACACAAGGAAACUCAUGUCACCCACAAACCAUCAUUUGGUGAGCAUUUCAUAUUGUUAAGUUAUGGAUGUUCUGCAGAUAACGCUGUGGCGAAAUAAGUAAUUAGUUAAACUAAAAUCAAGGUAAAUAAGUGAAUUAAUCAAUUUACAAAAUAUAGACUAAAAUAAGCUAAAAAACAAAAUUAAAACAAAAAUAAAUGUGAAAAAGUGCACAAAAACAGCAAAAAAGAAUUGUCUAUAGU
#=GR NZ_ABYJ01000381.1/108-675 CODON         .................................................................................................................................................................................................................................................................................................................................................................................................................................................................................................................................................................................................................
#=GR NZ_ABYJ01000381.1/108-675 SS_TT         .................................................................................................................................................................................................................................................................................................................................................................................................................................................................................................................................................................................................................
NZ_ABYJ01000220.1/8708-8141                  AUUUACGCACCCCCAAGGUUGUAAAAUGAGUUCCCCGGCGAAGGGUGGUUCACAACCUUGCGGCUGGCAAAUUGCAUCAAGCCGAGACCUGUUUUGUGACUUUGGGAGAAAAU.U.AG.GCA.AUCUUAGUCUG.CCUGUCCGUAACA...CA..GUGUUG.UGC.UGCCAUGGACGGCAGCACAAGUCU.UAA..UGUGCC.CGGAUGGC.ACAU.UUAAGACACACACGU...CACUCUGCCACAAUCUGAAC.CAGGCAGCC.UUAGAU..UGUCUUAUUUUCGGACAACGGAAACAAAACAUUCCCGGCUUGAUGCAAUUUGCCAAUCGUAAACCCCCCGGAACCACCCUACACAGGGAAACUCAUGUCACCCACAAACCAAUAUUUGCCGGGCAGCGCAUUCAUAUAUACUUGUCAGAAAACACAUCAAUUUUUCUUAAAUGGAGGAUAAAAAUGAACAGUAUCAUAAGACCUAUGACACCUAAAGACAAAAACAGUGUUCUUGAAAUGAUGCGUGUAUUUUACGCAUCCCCGGCGGUUUUUACUAACGGAUCCGAUGAUAUUUUCCGCACCGAUAUUGAAAACUGCA
#=GR NZ_ABYJ01000220.1/8708-8141 CODON       .................................................................................................................................................................................................................................................................................................................................................................................................................................................................................................................................................................................................................
#=GR NZ_ABYJ01000220.1/8708-8141 SS_TT       .................................................................................................................................................................................................................................................................................................................................................................................................................................................................................................................................................................................................................
NZ_ABYJ01000445.1/447-1014                   AAAUUUACGCCCCCAAGGUUGUAAAAUGAGUUCCCACGCGAAGGGUGGUUCACAACCUUGCGGCUGGCAAAUCGCAUCAAGCCGGGAUCCGUUUUGUGACUUUGGGAGAAAAU.U.AG.AAA.GUCUUUGUAUG.CCUGUUCACAAUA...CA..GUGUUG.UGC.UGCCACGGACGGCAGCACAAGUCU.UAA..UGUGCC.CGGAUGGC.ACAU.UUAAGACGCACACGU...CACUCCGCCACAAUAUAAAU.CAGGCAUAC.UUAGAC..UUUCUUAUUUUCGUACAACGGAACAAAACGAGUCCCGGCUUGAUGCAAUUUGCCAAUCGUAACCCCCCAGAACCACCCUACACAAGGAAACUCAUGUCACCCGCAAACCAAUAUUUAUCAGAUAACGCGUUCUAUAAAGCAAAAAAGGAACCACAAAACCAUUCUAAGUUUUGCGGUUCCCAAUUAGGAAGAAUUUGUAAUUUAAAUAUUGUGAAUUAACUGCUGCUCUGCAAGCCACAUAAUCGCUUACAAGAUUUUACAAGACGCAUGGCACCUUACGAGAUGCAUGGCAUCUUACAGAUGCAUGGCAUCUUACAGA
#=GR NZ_ABYJ01000445.1/447-1014 CODON        .................................................................................................................................................................................................................................................................................................................................................................................................................................................................................................................................................................................................................
#=GR NZ_ABYJ01000445.1/447-1014 SS_TT        .........................................................<<<<<<<<..............>>>>>>>>..........................................................................................................................................................................................................................................................................................................................................................................................................................................................................................................................
NZ_ABYJ01000556.1/607-1175                   AAUUUACACCCGCCAAAGUUGUAAAAUGAGUUCCCCGGAGAAGGGUGGUUCACAACUUAGUGGCUGGCAAAUCGCAUCAAGCCGGGAUCCGUUUUGUGACUUUGGGAGAAAAU.U.AG.AAA.GUCUUUGUAUG.CCUGUUCACAAUA...CA..GUGUUG.UGC.UGCCACGGACGGCAGCACAAGUCU.UAA..UGUGCC.CGGAUGGC.ACAU.UUAAGACGCACACGU...CACUCCGGCAUAAAACUAAAUCAGGCAUAC.UUAGAC..UUUCUUAUUUUCGGACAACGGAACAAAACAGUCCCGGCUUGAUGCAAUUUGCCAAUCUAAAAUCCCCAGAACCACCCUACACGAGGAAACUCAUGUCACCCACAAACCAUCAUUUGGCGGCAGCUUAUUAUAAUGACGGUGUGAAAAAUACUUGUAAAAUCAGGAAAGUCCUGUAAAAUAAAACAUAGACUGCAAUGAGAUAAACAGUAUGGUAUGGUGAACAAUAUCAGAAAAAAAGCACGAAGAUGCAGGAGGAUACAUAUGGAACAGUUAAAAGCGGUAAUACUUGCAGCAGGUAAAGGAACGCGAAUGAAAUCGG
#=GR NZ_ABYJ01000556.1/607-1175 CODON        .................................................................................................................................................................................................................................................................................................................................................................................................................................................................................................................................................................................................................
#=GR NZ_ABYJ01000556.1/607-1175 SS_TT        .................................................................................................................................................................................................................................................................................................................................................................................................................................................................................................................................................................................................................
NZ_ABYJ01000216.1/20150-20718                UUCUUUACACAAUGCAUUUGUAGCGUGGAGUUGUGCGUCAAAAGGUGGUUCACAGCUUAGUGGUUGUCAAAUUGCAACAAGCCGGGAAUGCUUUUGUGACUUUGGAAGAAAAU.U.AG.AAA.AUCUUA.GCCU.GCCUGUCUAUUCA...CA..GUGAUG.UUC.UGCCACGGAUGGCAGAACAAGGCU..UC.ACGAGCCAUGGAAGGC.UCGUUGAACGCCGUUCACGU...CACUCUGAGAAAAUCUGACUCAGGCAAGC..UUAGAU..UUUGUUAUUUUCGUACAACGGAACAAAACAACCCCGGCUUGUUGUAAUUUGACAGACAAAAAACUAAAAUCCACCUUUUGACACACGAGAUUCCUGCCUUAAGCAUUAUGGAAAAACGACACACAGAUGGCUCCCGGUCCCGCAUGUGUACCGAUCGUACUCCCAAUCGUGCUGAUUGGCAGCUCUUUUGUCUGUCCGGUCCAGAGAUCUGCGCUGUCCGCAAUAUACUUCCGGAGCAGUGAGUCGUCGAGCCCGCUGUAGCCUAACAUAUACGGCAUGGAAAAAUCGAUACCGUUUUUAUUUUUCACUUCCUGGAUCA
#=GR NZ_ABYJ01000216.1/20150-20718 CODON     .................................................................................................................................................................................................................................................................................................................................................................................................................................................................................................................................................................................................................
#=GR NZ_ABYJ01000216.1/20150-20718 SS_TT     .................................................................................................................................................................................................................................................................................................................................................................................................................................................................................................................................................................................................................
NZ_ABYJ01000220.1/8945-9513                  UUGCACUUACGCCCCCAAUUUUGAGAUGAACCGCCCACCCAAAUGGUGUUCACAACCUGGAGGCUGGCAUCUUGCACAAAGCCGAAGCUAAUUUUGUGACUUUGGGAGAAAAU.U.AG.AAA.AACUUG.GUCU.GCCUGUAGUUACA...CA..GUGAUG.UUC.UGCCACGGAUGGCAGAACAAGGCU..UC.ACGAGCCAAGGAUGGC.UCGUUGAACGCCGGUCACGU...CACUCCGCCAUAACCUAAAUCAGGCAGAC..CUAGCU..UUUCUUAUUUUCGUACAACGGAACCCAAAUUAACUCCGGCUUUGCGCAAGAUGUCGCUCACAGACCUACAACACACCAUUUGGGUGGGCAAUUUAUUUCAUAAACAAACCAUCAUUUAUUGGGUGAAAAAACACACAAAUUAUUUUAAGAAAUACAACCGGUUCUGUCAAAUUGUAUUUUUCAGGAUGCUUUAACGCUUUAAAUAAAAAAAGUACUUGCCAUUCUCCGAAAAAGAAGCUAUCAUGUUACUAAAAUAAGGCAGCAAAAGGUAUUAUAUACCAAAAAGUAUACAAAACAGGAGGAUUAAAUCAUGGAAAAG
#=GR NZ_ABYJ01000220.1/8945-9513 CODON       .................................................................................................................................................................................................................................................................................................................................................................................................................................................................................................................................................................................................................
#=GR NZ_ABYJ01000220.1/8945-9513 SS_TT       .................................................................................................................................................................................................................................................................................................................................................................................................................................................................................................................................................................................................................
NZ_ABYJ01000023.1/6815-6247                  UGUUAUAAUACCGUUUAGAAUAUAAUGAUGUUGGGAUUAAAUAGUGUAUUCACAACGUAACGGCUGGCAACUUGCACAAAGCCGGGAUUAUUUUUGUGACUUUGGUAGAAAAU.U.AG.AAA.AUCUUA.GUAU.GUCUGUCUAUUCA...CA..GUGAUG.UUC.UGCCAUGGAUGGCAGAACAAGGCA.GCA.UCGAGUCAGGGAUGAC.UCGU.UGCUGCCGUUCACGU...CACUUUGAAAAAAUCUAAUUCAGGCAUAC..UUAGUU..UUUCUUAUUUUCGGACAUCGGAACAAAAUAGGCACGACUUUGUGUAAGUUGCCAAUCAGAAAUCUUAAAUGCACUAUUUGAUCCCAACAUCAUAUAUACUGACGAUUUGAAAAUGAUAUUAACAAAUGGGAGGAUAACAAAAUGGAAACAAUGGACGACUACAAAGACGAACUGGAAGCCUCUUUCCGCAGGAUCAACGAGGGAGACAUCAUUUCCGGUACAGUCAUUGAUGUAAAUGAAGAGGAAGUGACUCUGGAUUUAAAAUAUUAUGCGCAGGGAAUCAUCAAAGUUGCUGAUCUGAGCAAUGAUCCUGAUUUUA
#=GR NZ_ABYJ01000023.1/6815-6247 CODON       .................................................................................................................................................................................................................................................................................................................................................................................................................................................................................................................................................................................................................
#=GR NZ_ABYJ01000023.1/6815-6247 SS_TT       .................................................................................................................................................................................................................................................................................................................................................................................................................................................................................................................................................................................................................
NZ_ABYJ01000380.1/13334-12765                UCACACCCGCACCCCCAAUUCUGAGAUGAACCGCCCGCCCAAAUGGUGUUCAUAACCUGAAGGCUGGCAUCUUGCGCAAAGCCAGAGCUAAUUUUGUGACUUUGGAAGAAAAU.U.AG.AAA.A.UCUUGGUGU.GCCUGUCUACACA...UA..GUGAUG.UUC.UGCCACGGAUGGCAGAACAAGGCA.GCA.UCGAGUCAUGGAUGAC.UCGU.UGUUGCCGGUCACGU...CACUCCGAGAAAAUCUAAACCAGGCAUACC.UAGACU..UUUCUUAUUUUCGUACAACGGAACCAAAAUUAACUCCGGCUUUGCGCAAAAUGCCAUUCACAGACCUACGACACACCAUUUGGACGGGCGAAGCAUGUCAACCACAAGCCAAAAUUUGGUGUGAAAUCCAUGAAACGAAAAAAACAGAAAGCGGCAAGCCUUUCACAACUUACCGCUUUCUCUUAUUUUACAACCUGCUGCACGCUGGCUUUUUCCACCAGUCUUCCCUCAACAAUGGUAAUCCCUUGUUUGUAGCGUUCACCGCCGACUUUUUUCAGCAACACAUGAAUCGCUUUAUUUGCCAUUUCACGAAUAUCCA
#=GR NZ_ABYJ01000380.1/13334-12765 CODON     .................................................................................................................................................................................................................................................................................................................................................................................................................................................................................................................................................................................................................
#=GR NZ_ABYJ01000380.1/13334-12765 SS_TT     .................................................................................................................................................................................................................................................................................................................................................................................................................................................................................................................................................................................................................
BAAX01017353.1/1-516                         ......................................................UCCUGGAGGCUGGCAGUUUGCGCAAAGCCGAAGCUAAUUUUGUGACUUUGGGAGAAAAU.U.AG.AAA.A.UCUUGGUAU.GCCUGCCUACACA...CA..GUGAUG.UUC.UGCCACGGAUGGCAGAACAAGGCA.GCA.UCGAGUCAUGGAUGAC.UCGU.UGUUGCCGUUCACGU...CACUCCGCGAAAAUCUAAUUCAGGCAUACC.UAGACU..UUUCUUAUUUUCGGACAACGGAACAAAAAUUACUCCGGCUUUGCGCAAGACACCACUCACAGACCUGCGACACACCAUUGGGACGGGCGAUUUAUUUCAUAAACAAACCAACAUUUGGUAAGUAGCUUAUGAUAUAGUAUAGCCUAUCCCACAAAAGAAAAGAAGUCAUAUUUGUAUAUUUUGUAUAAAAUUCAUGAAAAAACGACCGGAAAAUUGCAUAUAGUGAAAAAUUUAACAAACACAGAAUAAAGUAGAGAAAAAGGCUUGAACUUUCAAAAGAAAUUGGUUAAAAUAAAGGAAGCUUGGGACGGGCAUAAGU
#=GR BAAX01017353.1/1-516 CODON              ........................................................AUG.......................................................S.TP...........................................................................................................................................................................................................................................................................................................................................................................................................................................................................................
#=GR BAAX01017353.1/1-516 SS_TT              .................................................................................................................................................................................................................................................................................................................................................................................................................................................................................................................................................................................................................
NZ_ABYJ01000556.1/314-1                      UCGCGCCUACGCCCCCAGUUUUGAGAUGAACCGCCCACCCAAAUGGUGUUCAUAACCUGACGGCUGGCAUCUUGCGCAAAGCCGAAGCUAAUUUUGUGACUUUGGGAGAAAAU.U.AG.AAA.AUCUUA.GUGU.GUCUAUAGGUACA...CA..GUGAUG.UUC.UGCCACGGAUGGCAGAACAAGGCA.GCA.UCGAGUCAUGGAUGAC.UCGU.UGUUGCCGGUCACGU...CACUCCGAGAAAAUCUAACCCAGACACAC..UUAGACU.UUUCUUAUUUUCGUACAACGGAACCAAAAUUAACUCCGGCUUUGCGUAAGAUUCCACUCACAA................................................................................................................................................................................................................................................................
#=GR NZ_ABYJ01000556.1/314-1 CODON           .................................................................................................................................................................................................................................................................................................................................................................................................................................................................................................................................................................................................................
#=GR NZ_ABYJ01000556.1/314-1 SS_TT           .................................................................................................................................................................................................................................................................................................................................................................................................................................................................................................................................................................................................................
hgutS7_s7_177709_1/540-1106                  UUUUUCUUGAUUAUACUUUAUAAAAAGGAUUAGGGUGUCAAAGGGCGGCUCACAACUUAGUGGCUGGCAACUUGCACAAAACUGAGACUGCUUUUGUGACUUUGGGAGAAAAU.U.AG.UAA.AUCUUA.GUCU.GGCUGUUCAUGUA...UA..GUGUUU.UGC.UGCCAUGGACGGCAGCAAAAGUCU.UAA...GCCCCAUGGAUGGG.GUAU.UUAAGACGUACACGU...CACUCCAUCGUAACCGAACUCAGGCAGAC..UUAGAU..UUUCUUAUUUUCGUACAACGGAACAAAACAGACUCGGCUUUGUGCAAGUUGCCAAUCAAAAAACUUGAAACCGCCUUUUGACACCCUAAUCUAAAAAGGAAUGUAUAUUCCAGAAGGAUGUGAUAGAAUGUUCCUACUGACGAAGGAUGCGGGCAACAAAGACCCACAUUAUAUGUUACUUUUAGAUGAUCUGCGAAAGACAAAAAAGGAACUCGAUAUUGCUUACGCAAAUUUUGAACAUGCUGUGGACCCGGAUUUGAUCGACAGUUCUAUCUAUGAGUUGAACGCUGUCCAGCUUCGUUACAAAUUCCUUUUAGGC
#=GR hgutS7_s7_177709_1/540-1106 CODON       .................................................................................................................................................................................................................................................................................................................................................................................................................AUG.............................................................................................................................................................................................
#=GR hgutS7_s7_177709_1/540-1106 SS_TT       .................................................................................................................................................................................................................................................................................................................................................................................................................................................................................................................................................................................................................
hgutS8_s8_177709_1/1-535                     ...............................AGGGUGUCAAAGGGCGGCUUACAACUUAGUGGCUGGCAACUUGCACAAAACUGAGACUGCUUUUGUGACUUUGGGAGAAAAU.U.AG.UAA.AUCUUA.GUCU.GGCUGUUCAUGUA...UA..GUGUUU.UGC.UGCCAUGGACGGCAGCAAAAGUCU.UAA.G...CCCAUGGAUGGG.GUAU.UUAAGACGUACACGU...CACUCCAUCGUAACCGAACUCAGGCAGAC..UUAGAU..UUUCUUAUUUUCGUACAACGGAACAAAACAGACUCGGCUUUGUGCAAGUUGCCAAUCAAAAAACUGGAAAACGCCUUUUGACACCCUAAAUCUAAAAAGGAAUGUAUAUUCCAAAAGGAUGUGAUAGAAUGUUCCUACUGACGAAGGAUGCGGGCAACAAAGACCCACAUUAUAUGUUACUUUUAGAUGAUCUGCGAAAGACAAAAAAGGAACUCGAUAUUGCUUACGCAAAUUUUGAACAUGCUGUGGACCCGGAUUUAAUCGACAGUUCUAUCUACGAGUUGAACGCUGUCCAGCUUCGUUACAAAUUCCUUUUAGG
[truncated: 23,257 more chars]
