# Supplementary material for: Comparative genomics reveals 104 candidate structured RNAs from bacteria, archaea, and their metagenomes
Source: Genome Biol. 2010 Mar 15;11(3):R31. doi: 10.1186/gb-2010-11-3-r31 (PMC2864571; doi:10.1186/gb-2010-11-3-r31)
Supplement: Additional file 4 — Raw text alignment files, including annotation. Raw alignments of RNAs, including annotations (for example, predicted transcription terminators, flanking sequences) in "Stockholm" text format. The alignment format and appropriate viewing programs are discussed on Wikipedia [113]. The Stockholm files can be retrieved from the .tar.gz archive file by using programs such as WinZip (Windows), StuffIt Expander (Mac), or tar/gzip (UNIX). [file gb-2010-11-3-r31-S4.GZ › sto/Collinsella-1.sto]

# STOCKHOLM 1.0
#=GF ID Collinsella-1
#=GF DE Collinsella-1 RNA
#=GF AU Weinberg Z
#=GF TP Gene; sRNA;
#=GF WK http://en.wikipedia.org/wiki/Collinsella-1_RNA_motif
#=GF DATABASES microbial 32 env 4
#=GF FancifyStockholm -upDownGeneStats -mergeTandem
#=GF FancifyStockholmGeneContext -leftCount 1 -rightCount 1
#=GF ORIGINAL_MOTIF 219	13343	0	0	refseq	32	rhizo	jeremy	s40_46_55_65_75S100O5Min3	cmfinder		ethresh=2&nr=0&EVD=null3&cmfv=0.3	end
#=GF ORIGINAL_MOTIF 224	27108	0	0	env	4	env-mammal-gut	jeremy	s40_50_55_65_75_85S100O5Min3	cmfinder		ethresh=2&nr=0&EVD=null3&cmfv=0.3&disableMiniscan=1	end
#=GF BABD01002430.1/123-26__e3 GGCAGCUCGCAGGAGUGCGGACUGUCGUCUGA.UUGUUUGAGG.GUGCCAGAUGUAAAUAAUCGGUGGAGCGGCUGCAAAAGA.CCGUCUCGCUGGGUAAA..................................................................................................................
#=GF END_OF_NEW_HITS here
NC_008154.1/3929-4516                      UCGUGCCCGAAGUGGGUAUCGCUGGUAAACCAAAUCAUUCUCUUGUCUCCUUUGUCGCUAAAAAACGCUCUCCUUCGACGGGGAAAGGAGACGUAUUUUGAGCGACAUGAG...........GCCAUCUGCG............CUCAU.GUGCUGAAUCCAAU....CGUUC.........GGUGGUUUAGGUUCUGUACCCAUUCCAUGGCGGCGG........GAACGGGUAUAAUCGAAAUCGAAAGAAGCGGACCCCGCGCAGGU.GGCUA.....ACC.AGAUA.CGCGGGCGAUGCGGAUUU..UCA.GUUGCAAAGGCCGGGCUGCACUCCCGGCCUUAUUUUUUACGCCGAUGCUGGCGCUGCUCCCUUCCGUCGCGCACAGUCCGCGCGCGCCUCCGAAUCCUGAACUGGAUCUCGUACGAAUCGAGAAACGUGACGAUGAACGUGCCCACCGCCGCCAGGGCGGCGAGGGCUUCAAAGACCUUUGACAUAAGCGACACCUCCAAAGGAAAGCAUCGCCCGCGCGCGGGAAUCCGCCGCUGCGAUUCUACCGCACGGGCCACCGCUGGAGACGUUCGCCGCCCUCAGAUCGGGUUGCCGCAGGGGUGUACAAUAACUUCAUUGAUAAUAUACGU
#=GR NC_008154.1/3929-4516 CODON           ............................................................................................................................GUA.....................................................................................................................................................................................................................................................................................................................................................................................................................................................................................................................................
#=GR NC_008154.1/3929-4516 SS_TT           ...................................................................................................................................................................................................................................................................................................................................<<<<<<<.......>>>>>>>............................................................................................................................................................................................................................................................................................................
hgutS7_s7_166479/645-63                    ACUCGCCGACGAGCGGGCGCGUCUUGCAGGCGAGGGUGAAACCCGGCGUCGGCGCGAGCCGCCGACGCCCGAGCAGAAGCGCCGCGGGCCCAAGCACUAGCGC..CGC.C.GCAC.GGUGCCUUCG......GGCACCCUUGGU.G.GCAG.GCGUA....AAA.AAACGGUGGAGCG.GCUGCAAAAG.............................AGCCGCCCCACCGGGUAAAAUCAGAAAUGAAAGAAGCGGACCCCGCGCAGGU.GGCUA.....ACC.GGUUA.CGCGGGCGAUGCGGAUUU..CAG.GUUCAAAGGCCGGGGCUGCAA.CCCCGGCCUUAUUUUUUGCUGCGACGUCCCCGCCGCCCUUCAUCGCGCACAGUCCGCGCGCGCCUCCGAAUCCUGAACUUGAUCUCGUACGAGUCGAGAAACGUGACGAUAAACGUGCCCACCGCCGCCAGGGCGGCGAGGGCYUCAAAGACCUUCGACAUAAGCGACACCUCCAAAGGAAAGCAUCGCCCGCGCGCGGGAAUCCGCCGCUGUGAUUCUACCCCCACGGGCCGCCGCGGGAGACGUUCGGCCCCUCAGAUCGGGUUGCCGUAGGGGUGUACAAUAAAUUUAUUGAUAAUAUACGUCC
#=GR hgutS7_s7_166479/645-63 CODON         .................................................................................................STP.....................................................................................................................................................................................................................................................PTS...................................................................................................................................................GUA..................................................................................................................................................
#=GR hgutS7_s7_166479/645-63 SS_TT         ....................................................................................................................................................................................................................................................................................................................................................................................................................................................................................................................................................................................................................................................................
NZ_AAVN02000005.1/150166-150758            CGAGCAACCGCGUCAGGUGGCGGCAGCUGCCGAGGGUUCCUACCGAGAGGAGAAGCCCAAACGCAAGGGGCUGCUUGCAGCGAUCUUUGGGAAGUAGGGGAACGGUAC..GGGACAGUGCGCAGUA......GUGCGAGCUGUCC..GUCGUGGUAGAUCUAAAUAAACGGUGGGACG.GCUGCAAAAG.............................AGCCGCCCCACCGGGCAAAAUCAAGGU...GUGCCGCGGAACCCGC..UCCUCAGUCGGUCA.ACUUUGGAAGCUCGGGCAACGC..AGGUGUUAA.UGUCUAAAGGGCCGG.GGCAA.CCGGCCCUUUUCUGCGGCAGCGGGGAUUCGAAUACCAACACGGUGUAUGGCCCCACGGUACUUUGCUCUGUGACGAACGGACCCAUGAUGGCGCAUUCUGUUGUCAUCAUUUAUGCGGUCCCUUAAUCAUUUGCGUUGACUGACGUUGUCUUUGUUGAAGGCGUGUCCUAAAACAAACACCGUUCUAUCAGCUCUUUGCCGCGCAGGGUGUCGAUCCACUCCUGCGGAAUUGCGUCGAUACCGUACGCCGUGCCCGCGAGCGCGCCUGCGACGGCUGCGGUGGUGUCGGUGUCGUCGCCCAGGUUGA
#=GR NZ_AAVN02000005.1/150166-150758 CODON ..............................................................................................STP.......................................................................................................................................................................................................................................................................................................................................................................................................................PTS.........................................................................................................................................
#=GR NZ_AAVN02000005.1/150166-150758 SS_TT ...................................................................................................................................................................................................................................................................................................................................<<<<<<.........>>>>>>............................................................................................................................................................................................................................................................................................................
BAAV01020360.1/523-961                     CGAGAAGAAAAGCCCAAACGUCGCGGCCUGCUGGGUGCGCUAUUUGGUAAGUAGGGGAGUGGUGUCAGUUGGCGCUGCGAUCCGAUAGCUAGAGGAACGGGGCAGCUCGCAGGAGUGCGGACUGUC......GUCUGA.UUGUUUGAGG.GUGCCAGAUGUAAAUAAUCGGUGGAGCG.GCUGCAAAAG.............................AGCCGUCUCGCUGGGUAAAAUCAGGAU...GUGCCGCGGAACCCGC..UCCUCAGCUAGUCACACUUCGGAAGCGCGGGCAACGC..AGGUAUUAUCGUUCUAAAGGGCCGGCUGCAA.CCGGCCCCUUUUAUGACUUCCCUCCGCUAUCCGUUACUGCUUAAAUUCCCGCCCGAUCGAAGUAAAGGUUCCGGGGCAUGCCCGGUCACAUACCUUCAAGAAGGCGCAGGAAUUUCAGAAAAAAAGUUCUAUAGGGCUCCCCCCCAAU...............................................................................................................................................................
#=GR BAAV01020360.1/523-961 CODON          ...................................................STP..............................................................................................................................................................................................................................................................................................................................................................................................................................................................................................................................................................................................................
#=GR BAAV01020360.1/523-961 SS_TT          ...................................................................................................................................................................................................................................................................................................................................<<<<<<<.......>>>>>>>>...........................................................................................................................................................................................................................................................................................................
hgutS8_s8_179322_2/1737-1141               CGAGAGGAGAAGCCCAAACGCCGCGGUCUGCUGGGUGCGCUAUUUGGGAAGUAGGGGAGUAGCACCGGUUGUUGCCGUAAGGUGAUGGCCGGGGGUGCGGGGCAGCUCUCAWGAGUGCGGGCUGCC......GUCUGA.UUGUUUGAGG.GUGCCAGAUGUAAAUAAACAGUGGAGCG.GCUGCAAAAG.............................AGCCUCCUCACUGGGUAAAAUCAGGUU...GUGCCGCGGAACCCGC..UCCUCAGCUAGUCACACUUCGGAAGCGCGGGCAACGC..AGGUAUUAU.CGUCUAAAGGGCCGGCUGCAA.CCGGCCCUUUUCUGUGGCAGCCAAUGGACCCACAUCAGACGAAGGCCGCGUCUUUGCCUGUCAGGUCACGCUCGCCAGCCACGGCUAGAAUGUCGUUGCCGGCGUCCAUGACCGGUAUUGUUUCGUAGCGUGCGUCGCAACCGCGAGUGCGCCUGCGACGGCUGCGGUGGCUUCGGUCGCAACGUGCUGCUACCCUUGCGUUUCGCCAUUGGUCGCUUCGUUGAUGGCGCGGUACUCGGCACUCAGCUCGCGCGCCAGCUCUUCCUUGCUUGGAAGAUACGGCAGGUAUUUGGCGGCAAACACUUGG
#=GR hgutS8_s8_179322_2/1737-1141 CODON    ...................................................STP........................................................................................................................................................................................................................................................................................................................................................................................................................................................................................PTS...................................................................................................................
#=GR hgutS8_s8_179322_2/1737-1141 SS_TT    ....................................................................................................................................................................................................................................................................................................................................................................................................................................................................................................................................................................................................................................................................
hgutS7_s7_179322_2/821-225                 CGAGAGGAGAAGCCCAAACGCCGCGGUCUGCUGGGUGCGCUAUUUGGGAAGUAGGGGAGUAGCACCGGUUGUUGCCGUAAGGUGAUGGCCGGGGGUGCGGGGCAGCUCUCAGGAGUGCGGGCUGCC......GUCUGA.UUGUUUGAGG.GUGCCAGAUGUAAAUAAACAGUGGAGCG.GCUGCAAAAG.............................AGCCUCCUCACUGGGUAAAAUCAGGUU...GUGCCGCGGAACCCGC..UCCUCAGCUAGUCACACUUCGGAAGCGCGGGCAACGC..AGGUAUUAU.CGUCUAAAGGGCCGGCUGCAA.CCGGCCCUUUUCUGUGGCAGCCAAUGGACCCACAUCAGACGAAGGCCGCGUCUUUGCCUGUCAGGUCACGCUCGCCAGCCACGGCUAGAAUGUCGUUGCCGGCGUCCAUGACCGGUAUUGUUUCGUAGCGUGCGUCGCAACCGCGAGUGCGCCUGCGACGGCUGCGGUGGCUUCGGUCGCAACGUGCUGCUACCCUUGCGUUUCGCCAUUAGUCGCUUCGUUGAUGGCGCGGUACUCGGCACUCAGCUCGCGCGCCAGCUCUUCCUUGCUUGGAAGAUACGGCAGGUAUUUGGCGGUAAACACUUGG
#=GR hgutS7_s7_179322_2/821-225 CODON      ..............................................................................................................................................................................................................................................................................................................................................................................................................................................................................................................................................PTS...................................................................................................................
#=GR hgutS7_s7_179322_2/821-225 SS_TT      ....................................................................................................................................................................................................................................................................................................................................................................................................................................................................................................................................................................................................................................................................
#=GC SS_cons                               ....................................................................................................<<<<-<<<<<<<<---<<<<<<____......>>>>>>.--->>>>>>>.>>>>>,...,,,,,,,,,<<<<<<-<<<.<<<_______.............................>>>>>>->>>>>>,,,,,,,,,......,.<<<<<<<<---<<<<<..<<.------.._____..--.>>--->>>>>--->>>..->>>>>-.......,,,,<<<<<<<______.>>>>>>>............................................................................................................................................................................................................................................................................................................
#=GC ACTUAL_MOTIF                          ....................................................................................................<..................................................................................................................................................................................................................................................>............................................................................................................................................................................................................................................................................................................
#=GC HYPHENATION                           *****************************************************************************************************...**.......*..*.....*....******.....**..*............*............*.............*..........**************************............*.............****.......*..*....*.*.*..................*.*..*....*..*..*..*....*..**.......*............................****************************************************************************************************************************************************************************************************************************************************************************************************
#=GC R2R_LABEL                             ----------------------------------------------------------------------------------------------------................................................................................................................................................................................1...2.......................................................................----------------------------------------------------------------------------------------------------------------------------------------------------------------------------------------------------------------------------------------------------------------------------------------------------
#=GF DUPLICATES NONE
#=GF R2R var_backbone_range 1 2
#=GF SORT_STATS 6 244 0
#=GC cons                                  YnRnRnnnRRRGYCnRRnnnnYnYRGYnnnCnRGGnnYnCUnYYnRnnnnRnnGnnRnnnRnnRnCGnYYnnnnYYGnRRnnnRnnRGnnRRRGnnnYRGRGCRRCnCnnRnnAnnGnnnnCnnYn------Gnnnnn-YUGnYYnnGn-GUGCYRRAUnYAAAnAAnCGGUGGRRCG-GCUGCAAAAG-----------------------------AGCCnYCYCACYGGGUAAAAUCARRRU---RnGnnGCGGAnCCCGC--nnnUnRGCUAnnnn-ACYnnGRnAnCGCGGGCRAYGC--AnnUnnUAn-nnUCYAAAGGnCnGGCUGCAA-CCnGnCCYUUUYUnYnnYnnCnRnnRYnnYnnYnYYnnnYYnnnRYnYnnnCYYnnYnYRYnYnnYYnYRYnnnnnRnnnnnnnnYnnnnnnnYnUYRnRRnRnnnYRnnAnnnRYRnnnnYnnnnnYnnnnRnGnnnnnnnnYnnnnnnnnnnnYnnnRnnnnnnnnnnnnnYnnnnRnnRnnnnnnnnnnYnYnYGnnnnnnnnnnnnnnnnnnnnYnYnnnnnnnRnnnnnYnnnnnnnnnnnnYnGYnnnYnnnnnnnnnnnnnnnnnnRnnnnnnnRnnRnnnnUnnnnnnnnnnnRnnYnn
#=GC conss                                 31313111333333113111131333311111133113133111131111311311311111131331331111333133111311331133131113313313331343333334333333111100000033333303333333431013133313333113433313313333330333133333300000000000000000000000000000333333333331111313111131133000111111111111111100111141133344440111411311413111111111100111144331011133113131311133111301113131113313131131131311331131131331113311131131113331131313131133133311111311111111111111113133313313111331131113111111311111311113131111111131111333333333333333333333333333333333333333333333333333333333333333333333333333333333333333333333333333333333333333333333333333333333333333333333333333333333333333
#=GC col_entropy_0                         10111111111010101110111110111001000111100000010111101010111101111000111111110111101101101111001011101001101011111011011110110100000001111111001111101100001100011000000100000011000000000000000000000000000000000000000000000011010000000000000000010100000000000000000000000000000000000000010100000000000000000000010001010001000000000000000000000000000000011111100111111111111110111111110111010111110101111111111111101111111111011111111101111111111111001111001111111111111111001110110111111111111111111111111111111111111111122211111111111101112112111111111211112111111111111111111111111111110111111111111111111111111111111111111111011211121111111112
#=GC col_entropy_1                         ....................................................................................................................................................................................................................................................................................................................................................................................................................................................................................................................................................................................................................................................................
#=GC col_entropy_2                         49445455544757595459444447355905977555977999949595494749459595952769454945557455399494374455979995405705475744524755794497449577777774494444774454575407075497754007977306707744770777077777777777777777777777777777777777777733757679000707000079937499990990000090000099999099077799999009990490907000009090099099059775639074007079790077000770097970907796934939579494429334549539885499939835987539439492349924453599598349594558989995424875333393548448974893995924259499249952965529499525549898999843394949993888849838829499333384329883434463383933438987438399943488889993894893849489989998436343233932434829939389934838888849448899698388909938399333
#=GC col_entropy_3                         59551813211638124149715518614804288443766988229271285358137364125359112384346843262285232844787731503303533882355841875238255388888885275512885232483106033596635008988605808822880888088888888888888888888888888888888888888866848582000308000088926599990990000090000099999099033399992009970590903000009090099099019683525085006069690033000880096960608655527353468818253622483365571817165523556461822755281358845421377682435445973174855764225216487217838736624358541813523345852257872244387535111786617371112775581567753831200078551572727755270160827358825031170875573312517712781851371315855276552165868753153671168527557771877511517077121125213650
#=GC cov_SS_cons                           ....................................................................................................2?01.122?2212...?22220..........02222?....2122?22.110?2.............022121.??0.000....................................0000??.121220.................??022001...0000?..2?...................?2...?0000...100...220??............0222200.......0022220............................................................................................................................................................................................................................................................................................................
#=GF NUM_COV 20
#=GF WEIGHT_MAP  NC_008154.1/3929-4516 1.39118 hgutS7_s7_166479/645-63 1.35037 NZ_AAVN02000005.1/150166-150758 1.23516 BAAV01020360.1/523-961 1.00385 hgutS8_s8_179322_2/1737-1141 0.509721 hgutS7_s7_179322_2/821-225 0.509721
#=GF USED_GSC TRUE
#=GF DID_FRAGMENTARY FALSE
//
