# Supplementary material for: Comparative genomics reveals 104 candidate structured RNAs from bacteria, archaea, and their metagenomes
Source: Genome Biol. 2010 Mar 15;11(3):R31. doi: 10.1186/gb-2010-11-3-r31 (PMC2864571; doi:10.1186/gb-2010-11-3-r31)
Supplement: Additional file 4 — Raw text alignment files, including annotation. Raw alignments of RNAs, including annotations (for example, predicted transcription terminators, flanking sequences) in "Stockholm" text format. The alignment format and appropriate viewing programs are discussed on Wikipedia [113]. The Stockholm files can be retrieved from the .tar.gz archive file by using programs such as WinZip (Windows), StuffIt Expander (Mac), or tar/gzip (UNIX). [file gb-2010-11-3-r31-S4.GZ › sto/Termite-flg.sto]

# STOCKHOLM 1.0
#=GF ID Termite-flg
#=GF DE Termite-flg RNA
#=GF AU Weinberg Z
#=GF TP Cis-reg;
#=GF WK http://en.wikipedia.org/wiki/Termite-flg_RNA_motif
#=GF DATABASES microbial 32 env 4
#=GF FancifyStockholm -longtable -wrapGeneContext 6in -recycleGeneColors
#=GF FancifyStockholmGeneContext -leftNothing -rightOperonOrCount 1
#=GF ORIGINAL_MOTIF 123	1403	0	0	env	4	env-termite-gut	jeremy	s40_50S100O5Min3	cmfinder		ethresh=2&nr=0	end
ABDH01006538.1/107-611              AUGCCUUAGGUCUUGGAAGAAGGCCGCCGUACAACGGCUCGGAGCGAUUAUUGGGAAAAACAAAGUUUGAUUUUCAAUCUUAAACCAAUGUUUUAUCGAUAAUUGCUUCGUACCGUCU.UCGG...A..AACACCCUGUACUAUAGGCGCGAACUGGU.CAGGGUUUU......CCGGCUGUACGGUACGACUCGGGCAAAGGAUUGCUCGGGUAUUUCGGCUCA..AGGAGGGUUAUUU...AUGGUUAUUAAUCACAACAUGAGCGCUAUUUAUGCUAAUCGUACGCUUGGGGUUACCCAGUUAGACGUUACGAAAAGCAUGGAGAAACUCAGUUCCGGCGAGCGGAUUAACCGCGCGGGCGAUGACGCUUCCGGGCUUGCUGUCUCAGAAAAACUGAGAGGCCAGAUACGGGGGCUUAACCAGGCCGAGCGGAACAUUCAGAACGGAGUGGCUUUCAUUCAGGUUACAGAGGGGUAUCUGCAGGAAACUCAGGAUAUCCUUCACCGCAUCAGGGAACUGU.
#=GR ABDH01006538.1/107-611 CODON   ...................................................................................................................................................................................................................................................AUG......................................................................................................................................................................................................................................................................................
#=GR ABDH01006538.1/107-611 SS_TT   ...............................................................................................................................................................................................<<<<<<<<<....>>>>>>>>>.......................................................................................................................................................................................................................................................................................................................
ABDH01005516.1/87-591               CAUUGAUCUUUGACAAACACCCUCCGACUGAAGCAUAAACGCUUUGCGUUAAUGCUUACGUACAGCGGUUCGGAGCGAUUAUUGCAAGAAACUUUGCGAUAAUUGCUUCGUACCGUCU.UCGG...A..AACACCCUGUGCUAUAGGCGCGAACUGGU.CAGGGUUUU......CCGGCUGUGUGGUAUGGCUCGGGCAAAGGAUUGCUCGGGUAUUUCGGCUCA..AGGAGGGUUAUUU...AUGGUAAUUAAUCACAACAUGAGCGCUAUUUAUGCUAAUCGUACGCUUGGGGUUACCCAGUUAGACAUAACGAAAAGCAUGGAGAAACUCAGUUCCGGCGAGCGGAUUAACCGCGCGGGCGAUGACGCUUCCGGGCUUGCUGUCUCAGAAAAACUGAGAGGCCAGAUUCGGGGGCUUAACCAGGCCGAGCGGAACAUUCAGAACGGUGUAGCCUUUAUCCAGGUUACGGAAGGGUAUCUGCAGGAAACACAGGAUAUCCUUCACCGCAUCAGGGAACUGU.
#=GR ABDH01005516.1/87-591 CODON    .....................................................................................................................................................................................................................................................................AUG....................................................................................................................................................................................................................................................................
#=GR ABDH01005516.1/87-591 SS_TT    ...............................................................................................................................................................................................<<<<<<<........>>>>>>>.......................................................................................................................................................................................................................................................................................................................
ABDH01031000.1/279-1                CCGUGAUCGGGGCAAAGAUUUCGGAAAAGCAGCGAUCUUUGAAAAACACCUUCCGUUGAUGCGCGAAGCGGCACGAAAUGACUAUUCUUCAAUGAAGGAUGGCCGUUUCGUUCCGUUCGGCGGCUAAUUUU.UGGGGGAGG...AGGCGCGAAA..CCGCCCCCA.AAAA.A..CCGCUUUCGCGGGACGGCUCCGGCA.UGGAUGGCCGGAGCAAGUAUCAAUACAUGGAGGGUUAUUU...AUGAUAAUUAAUCACAACAUGAGCGCAAUGUACGCCAACCGCCAGCUGAC.......................................................................................................................................................................................................................................
#=GR ABDH01031000.1/279-1 CODON     ............................................................................................................................................................................................................................................................................................................................................................................................................................................................................................................................................
#=GR ABDH01031000.1/279-1 SS_TT     ...................................................................................................<<<<<<<<...........>>>>>>>>..............................................................................................................................................................................................................................................................................................................................................................................................................
ABDH01011841.1/72-578               ACCGGGGCAAGGUUUUAGAAAAAGCAGCGAUCUUUGAAAAACACCUUCCGUUGAUACGCGAAGCGGUACGAAAUGUCCCUUCAUCAAUAACAUGAUGGAUGGCCAUUUCGUUCCGUACGGCGGCAUAU.UU.UGGGGGAGG...AGGCGCGAAA..CCGCCCCCA.GAGGAA..CCGCUUUCGCGGGACGGUCCCGGCA.CGGAUGUUCGGGACAAGUAUCAAUACAUGGAGGGUUAU.....AUGAUAAUUAAUCACAACAUGAGUGCGAUGUACGCCAACCGCCAGCUUGACAUUACGCAGGUUGACACCGCCAAAAGCAUGGAAAAGCUUAGUUCCGGUUUUCGGAUUAACCGCGCCGGGGACGACGCUUCCGGGCUUGCGGUUUCCGAAAAGCUGAGGGCGCAGGUCCGCGGCCUUAACCAGGCUGAGCGCAACACCCUUAACGGAGUGUCCUUUAUACAGACUGCUGAGGGGUACCUUCAGGAAACCCAGGAUGUUCUGCACCGGAUCCGCGAACUGG.
#=GR ABDH01011841.1/72-578 CODON    ..................................................................................................AUG.......................................................................................................................................................................................................................................................................................................................................................................................................................................
#=GR ABDH01011841.1/72-578 SS_TT    ............................................................................................................................................................................................................................................................................................................................................................................................................................................................................................................................................
ABDH01019639.1/680-174              GACCGGGAUAAAGGUUUCGGAAAAGCAGCGAUCUUUGAAAAAUACCUUCCGUUGAUGCGCGAAGCGGUACGAAAUGUCCCUUCAUCAAUUUAUGAUGGAUGGCCGUUUCGUUCCGUAUGGCGGCCUAU.UU.UGGGGGAGG...AGGCGCGAAA..CCGCCCCCAGGAGA.A..CCGCUUUCGCGGGAUGGUUACGGCA.UGGAUAGCCGUGACAAGUAUCAAUACAUGGAGGGUUAU.....AUGAUAAUUAAUCACAACAUGAGUGCGCUUUAUGCCAACCGCCAGCUUGACGUAACACAGGUCGACACUACAAAGAGUCUGGAAAAACUUAGUUCCGGUCUGCGGAUCAACCGCGCCGGGGACGAUGCUUCCGGUCUCGCGGUUUCCGAAAAGCUGAGGGCGCAGGUCCGCGGCCUUAACCAGGCGGAGCGCAAUACCCUUAACGGGGUGUCUUUCAUACAGACCGCUGAGGGAUAUCUUCAGGAAACCCAGGAUGUUCUGCACCGGAUCCGCGAGCUGG.
#=GR ABDH01019639.1/680-174 CODON   ..................................................................................................AUG.......................................................................................................................................................................................................................................................................................................................................................................................................................................
#=GR ABDH01019639.1/680-174 SS_TT   ....................................................................................................<<<<<<<...........>>>>>>>...............................................................................................................................................................................................................................................................................................................................................................................................................
ABDH01040472.1/716-1222             AAAAACAACGGUUUUGUCACAAGCGAAGCGAUCUUUGAAAAAUACCUUCCGUUGAUGCGCGAAGCGGUACGAAAUGCCCCUUCAUCUGUUUCAGAUGGAUGGCCGUUUCGUUCCGUACGGCGGCCUAU.UU.UGGGGGAGG...AGGCGCGAAA..CCGCCCCCAGGAGA.A..CCGCUUUCGCGGGACGGUCCCGGCA.UGGAUGGCCGGGACAAGAAUCAAUACAUGGAGGGUUAUUU...AUGAUAAUUAAUCACAACAUGAGUGCGAUGUACGCCAACCGCCAGCUUGACGUAACUCAGCUUGACAUUUCCAAGAGCCUUGAAAAGCUCAGCUCCGGCAUACGGAUCAACCGCGCCGGGGACGACGCUUCCGGGCUUGCGGUUUCCGAAAAGCUGAGGGCGCAGAUCCGCGGCCUUAACCAGGCAGAGCGCAACACCCUGAACGGGGUGUCUUUCAUACAGACCGCCGAGGGUUACCUUCAGGAAACCCAGGAUGUUCUGCACAGGAUCCGCGAACU...
#=GR ABDH01040472.1/716-1222 CODON  .....................................................................................................................................................................................................................................................................AUG....................................................................................................................................................................................................................................................................
#=GR ABDH01040472.1/716-1222 SS_TT  ....................................................................................................<<<<<<<<<<<.....>>>>>>>>>...............................................................................................................................................................................................................................................................................................................................................................................................................
ABDH01025479.1/372-871              CGGGCAAAGUGUUCUUUGAAAAACACUCUUCAUUGCCUUAUUUAACCAUUAGUUAAAUAUGCGCGGGACGGCUCGAAACGUUCAUUUACUUUACGCUGAUGAACGUUUCGUUCCGUAC.GCGGGA.AUAAA.GGUCGG.UU.....GCGCGA....AA.CCGUCU.UUGA.AAACCGCCCC.GCGGGACGACUCCGGCA.AGGAUUGCCGGUGUAAGCAAAACA...UGGAGGGUAAAAU...AUGAUUAUUAAUCACAACAUGAGCGCCAUUUAUGCCGAUCGUCAACUCGGUGUAACCCAGCUUGAUUUGUCCAAAGACAUUGAGAAACUUAGCUCGGGUCUAAGGAUCAAUCGCGCCGGGGACGAUGCUUCCGGACUCGCGGUUUCCGAAAAAAUGAGAAGCCAGGUUCGCGGAUUACAUCAGGCAGAACGCAAUAUCCAGAACGGGAUAUCCUUUAUUCAGGCUACUGAGGGUUACCUUCAGCAGACACAGGAUAUUCUUCACCGUCUGAGAGAAUUGUC
#=GR ABDH01025479.1/372-871 CODON   ...................................................................................................................................................................................................................................................AUG......................................................................................................................................................................................................................................................................................
#=GR ABDH01025479.1/372-871 SS_TT   ............................................................................................................................................................................................................................................................................................................................................................................................................................................................................................................................................
ABDH01004069.1/1-491                ...........CAGCGUUCUUUGAAACUCUUUCAUUGCCGUUUACCAUUUGGUUAAUAUGCGCGGGACGGCUCGAAACGAUCAUUAACUUCUUUGGUGAUGGCCGUUUCGUUCCGUAU.GCGGGA.AUAAG.AGGCGG.UU.....GCGCGA....AA.UCGUCUGCUGA.AAACCGCUCCCGCGGAACGGCUCCGGCA.AGGAUAGCCGGAGCAAGCAAAACA...UGGAGGGAAAAAU...AUGAUUAUUAAUCACAACAUGAGCGCCAUUUACGCCGAUCGUCAGCUUAGCGUAACCCAGUUGGAUUUGACCAAGGACAUGGAGAAACUUAGCUCCGGUCUAAAGAUCAAUCGCGCCGGGGAUGAUGCUUCCGGGCUUGCAGUUUCCGAAAAAAUGAGGAGCCAAGUCAGGGGGUUACAUCAGGCCGAACGCAAUAUCCUGAACGGUGUGUCCUUUAUUCAGGCUACUGAGGGUUAUCUUCAGCAGACCACGGAUAUCUUGCACCGUCUUAGGGAAUUAGC
#=GR ABDH01004069.1/1-491 CODON     ...................................................................................................................................................................................................................................................AUG......................................................................................................................................................................................................................................................................................
#=GR ABDH01004069.1/1-491 SS_TT     ............................................................................................................................................................................................................................................................................................................................................................................................................................................................................................................................................
ABDH01009620.1/1-489                ............CACUCUUCAUAGUUAUCGCAUUGCGAUACAUUACUUGACCUGUGGUUAGGUAUGCGUGGGACAGCUCGAAACGAUUAUUUGUAAUGAUAACCGUUUCGUUCUGUAU.GCG.GAUAAAGA.AAAUGG.UU.....GCGCGA....AA.CCAUUU.UUGGCAGA.CGCUUCCACGGGACGGCUCCGGCA.CGGAUGGCCGGGGUAAAUAAACUA...UGGAGGGUAAAAU...AUGAUUAUUAAUCACAACAUGAGCGCCUUGUACGCCGAUCGUCAGCUCGGCGUAACCCAGGUCGAAAUGUCCAAGGAUGUGGAGAAAUUAAGCUCCGGUUUGAGGAUCAAUCGCGCUGGUGACGAUGCUUCCGGUCUUGCAGUCUCUGAAAAAAUGAGGAGCCAGAUUCGGGGUUUACAUCAGGCAGAACGCAAUAUCCAGAACGGCGUGUCGUUUAUUCAGGCAACUGAGGGCUACCUUCAGGAAACCCAGGAUAUCCUGCACCGUCUUCGGGAAUUGGC
#=GR ABDH01009620.1/1-489 CODON     ...................................................................................................................................................................................................................................................AUG......................................................................................................................................................................................................................................................................................
#=GR ABDH01009620.1/1-489 SS_TT     ............................................................................................................................................................................................................................................................................................................................................................................................................................................................................................................................................
ABDH01005032.1/622-122              AGUUAUCGCAUUGCGAUACCAUACUUGACUUUAUGGUUAAGUAUGCGUGGGACAGUUCGAAACGACUAUUUGUAUUACUGCUUAAAAGCGGCUCUAUGAUAAUCGUUUCGUUCUGUAA.GCG.GAUAAAGA.AAACGG......CGGCGCGAAA.....CCGUUU.UUGGCAGA.CGCUCCCGCGGGACGGCUCCGGCA.CGGAUGGCCGGAGUAAAUAAACUA...UGGAGGGUAAAAU...AUGAUUAUUAAUCACAACAUGAGCGCCUUGUUCGCCGACCGUCAACUCGGCGUAACCCAGGGUGAAAUGACCAAGGACGUGGAGAAAUUAAGCUCCGGUUUGAGGAUUAAUCGCGCUGGUGAUGAUGCUUCUGGCCUUGCAGUCUCUGAAAAAAUGAGGAGUCAGAUUAGGGGUUUACAUCAAGCAGAACGUAAUAUCCAGAACGGCGUGUCAUUUAUCCAGGCGACUGAAGGUUACCUUCAGGAAACCCAGGAUAUUCUACACCGUCUCCGGGAAUUGGC
#=GR ABDH01005032.1/622-122 CODON   ...................................................................................................................................................................................................................................................AUG......................................................................................................................................................................................................................................................................................
#=GR ABDH01005032.1/622-122 SS_TT   ............................................................................................................................................................................................................................................................................................................................................................................................................................................................................................................................................
ABDH01040089.1/3008-2508            AUUUGACAAAACACCCUCCGUGCCCGGUUGAUGAAAAAACAAUCGGCGUGGGACAGCUCGAAACGAUAGAUUUAGAUUGCACGUAACGCUUUCAAAAAUCAAUCGUUUCGUUCUGUUU.GCGGCAGAC.AG.GAACGG......CGGCGCGAAA.....CCGCUC.CUGA.AUACCGCUACCGCGGAACGGCUCCGGCA.AGGAUAGCCGGGGUAAAGAAAACA...UGGAGGGUAUAUAA..AUGAUUAUUAAUCACAACAUGAGCGCCUAUUUCGCCGACCGUCAGCUCGGCGUAACCCAGGAAGCUUUGACCAAGAACAUGGAGAAAUUAAGCUCCGGUUUAAGGAUCAACAGAGCCGGGGACGAUGCAUCCGGACUCGCUGUCUCAGAAAAACUGAGAAGCCAGAUUCGCGGUUUGCAGCAGGCAGAACGUAACAUUCAGAAUGGUGUUUCGUUUAUCCAAGCUACUGAAGGCUAUCUUCAGGAAACACAGGAUAUUCUGCACCGUUUAAGAGAGUUAG.
#=GR ABDH01040089.1/3008-2508 CODON ...................................................................................................................................................................................................................................................AUG......................................................................................................................................................................................................................................................................................
#=GR ABDH01040089.1/3008-2508 SS_TT ............................................................................................................................................................................................................................................................................................................................................................................................................................................................................................................................................
ABDH01022490.1/229-730              GCCAAGUCCGGUUAUUUUGACCAGACUUGCGUGGGACAGUUCGAAACGAUCGAUUAAUUAAAAAAAGGCAAGUAUAUGUACUUGCCUCAAAUCGUUAAUAAAUCGUUUCGUUCUGUUU.GCGGCUUAUUGG.AG.CGG......CGGCGCGAAA.....CCGUCU.CCUCUACUCCGCGUCCGCGGAACGGCUCCGGCA.AGGAUAGCUGGGGCAAGCUAACUA...UGGAGGGUAAAAA...AUGAUUAUUAAUCACAACAUGAGCGCCAUGUUCGCCGAUCGUCAGCUCGGCGUAACCCAGGAAUCGUUGACCAAAAACAUGGAGAAAUUAAGCUCCGGUAUGAAGAUCAACAGGGCUGGGGAUGAUGCAUCCGGACUUGCGGUUUCUGAAAAAAUGAGAAGCCAAAUUCGCGGUUUGAAUCAGGCGGAACGCAAUAUUCAAAACGGUGUGUCUUUUAUUCAGGCUACUGAAGGUUAUCUCCAGGAAACCACGGAUAUACUGCACCGUAUUAGGGAAUUAUC
#=GR ABDH01022490.1/229-730 CODON   ...................................................................................................................................................................................................................................................AUG......................................................................................................................................................................................................................................................................................
#=GR ABDH01022490.1/229-730 SS_TT   ............................................................................................................................................................................................................................................................................................................................................................................................................................................................................................................................................
ABDH01011825.1/1-436                ..................................................................GCAAGUACAUAUACUUGCCUAUAAUCGUUUAAUAAAUCGUUUUGUUCUGUUU.GCGGAUUAUCAG.AG.CGG......CGGCGCGAAA.....CCGUCU.CUUGUAAGCCGCAUCCGCGGAACAGCCUCGGCA.AGGAUAGCCGGGGUAAGCAAACUA...UGGAGGGUAAAAA...AUGAUUAUUAAUCACAACAUGAGCGCCAUGUUCGCCGAUCGUCAGCUCGGCGUAACCCAGGAAUCGUUGACCAAAAACAUGGAGAAAUUAAGCUCCGGUAUGAGGAUCAACAGAGCCGGGGAUGAUGCAUCCGGACUUGCGGUUUCCGAGAAAUUGAGAAGCCAAAUUCGCGGUUUGAAUCAGGCGGAACGCAAUAUUCAGAACGGUGUGUCCUUUAUUCAGGCUACUGAAGGUUAUCUUCAGGAAACCACGGAUAUACUGCACCGUAUUCGUGAACUAUC
#=GR ABDH01011825.1/1-436 CODON     ...................................................................AUG.............................................................................................................................................................................AUG.....STP..............................................................................................................................................................................................................................................................................
#=GR ABDH01011825.1/1-436 SS_TT     ............................................................................................................................................................................................................................................................................................................................................................................................................................................................................................................................................
#=GC SS_cons                        ............................................................................................................<<<<<<<<--.<<<<------<<.<<<<<<-<<<<..._______.>>>>->>>>>>.>>------>>>>---->>>>>>>><<<<<<<<_.______>>>>>>>>......................................................................................................................................................................................................................................................................................................................
#=GC ACTUAL_MOTIF                   ....................................................................................................<....................................................................................................................>..................................................................................................................................................................................................................................................................................................................
#=GC HYPHENATION                    ****************************************************************************************************...........................................*..............................................*...........................******...*************...*****************************************************************************************************************************************************************************************************************************************************************************************
#=GC R2R_LABEL                      ----------------------------------------------------------------------------------------------------....f...........1.2....3.4.56.......................................7.8.90................a...........................gb.......cRRRRR....d....eSSS--------------------------------------------------------------------------------------------------------------------------------------------------------------------------------------------------------------------------------------------------------------------------------------
#=GC R2R_XLABEL_label               ...........................................................................................................................................................................................................................b.......c..r......d....e.s.......................................................................................................................................................................................................................................................................................
#=GF DUPLICATES NONE
#=GF SORT_STATS 13 118 0
#=GF R2R var_backbone_range_size_fake_nucs 4 1 2
#=GF R2R var_backbone_range 3 4
#=GF R2R var_backbone_range 5 6
#=GF R2R var_backbone_range 7 8
#=GF R2R var_backbone_range 9 0
#=GF R2R var_backbone_range b c
#=GF R2R var_backbone_range d e
#=GF R2R place_explicit a a-- 0 1 0 0 0 0 f
#=GF R2R set_dir pos0 90
#=GF R2R place_explicit f f-- -45 1 0 0 0 -90
#=GF R2R place_explicit g g-- -45 1 0 0 0 -90
#=GF R2R shade_along_backbone R rgb:230,230,230
#=GF R2R shade_along_backbone S rgb:230,230,230
#=GF R2R tick_label label:r SD
#=GF R2R tick_label label:s start
#=GF SORT_STATS 13 118 0
#=GC cons                           nnnnnnnnnnnnnnnnnnnnnnRnnnnnnnnnnnnnnnnnnnnnnnnnnnnnnnnnnnnnnRnnnnnnnnnnnnnnnnYnnYnnYnnnnnnnnnnnnGAURRYCGUUUCGUUCYGUnY-GCGGnnnAnnnn-nRnnGG-nn---nGGCGCGAAn--nn-CCnYYn-nnnR-AnnCCGCYYYYGCGGRACGGCUCCGGCA-nGGAUnGCCGGRGYAARYAnnnnn---UGGAGGGUnAnnn---AUGAUnAUUAAUCACAACAUGAGCGCnnUnUnYGCCRAYCGYCAGCUYGRnGUnACnCAGnnnGnnnYnnCnAARRRCRUnGARAARYUnAGYUCCGGYnnRnGGAUYAAYnGnGCnGGnGAYGAYGCnUCCGGnCUYGCnGUYUCnGAAAARnUGAGRRnnCARRUYnGnGGnYUnnAYCAGGCnGARCGnAAYAYYCnnAACGGnGURnCnUUYAUnCAGRYnRCnGARGGnUAYCUnCAGnARACnnnGGAURUYCUnCACCGnnUnnGnGAAYURn-
#=GC conss                          33333333333322222222223222222222222222222222222222222222222223222211111111111131131131111111111113331123231121131111120311333413411013313104400033111111330044023133101133034431133232321131323333311110111111223322311333311111000311111121213300011131111111111111111111311112111111311111133311333333333333333333333333333333333333333333333333333333333333333333333333333333333333333333333333333333333333333333333333333333333333333333333333333333333333333333333333333333333333333333333333333333333333333333333333333333333333333330
#=GC col_entropy_0                  12221221211222221222121122221212212221112211212112212221222221211111111111111111111111111111111110000010000000000000110000011101111011210011100010000000010011000111111111101100001111000010000000000000100001000001000011011011000000000000001100000000000000000000000000000110000000000000000000101100100100011201211110100111110100100110100100000121111000100110100100100100100100000200100100100100000110000111100110110100210110100000200100100101101100000200110200100100011110100100200100100010100111000010100100000110110100110110
#=GC col_entropy_1                  ............................................................................................................................................................................................................................................................................................................................................................................................................................................................................................................................................
#=GC col_entropy_2                  83229128299111108111618601017090190006890049090991190107111105087979988967877879449775495875674797789936460030060900429600678605755643126048966657000000736699946243238157469560064140640040636776600006400005447632790635944954999600000049394230000060900000000000000000700713908900690900966600361484244544475091160954444333054044144034844344844221630444344314344744644344344144844044244844344844844164444331544134604344134834644844144344644341343344844184414044244844811714644344044344444414144611444414784544484764934944034449
#=GC col_entropy_3                  90010532850715456773377895829203689757285597180847092261489226614892743747155003152951435003461841199725050020050300460500111607116536045053655519000000975566005486435970852110050554310010025436500005600005007540490561655845900500000009995690000050700000000000000000400409904000590900055300899888588288851996496178388826578688988658888288888331565888388268388488588888288688688688188588788388088938888869488728598788468578888688188688588789680688688988618888088388691398088588488688088808088077888898588988828458588988588288
#=GC cov_SS_cons                    ............................................................................................................21020111...2000......22.22?221.2200...........0022.122?22.22......0002....1110201222222110........01122222......................................................................................................................................................................................................................................................................................................................
#=GF NUM_COV 16
#=GF WEIGHT_MAP  ABDH01006538.1/107-611 1.10232 ABDH01005516.1/87-591 1.10232 ABDH01031000.1/279-1 1.38159 ABDH01011841.1/72-578 1.06178 ABDH01019639.1/680-174 0.848385 ABDH01040472.1/716-1222 0.848385 ABDH01025479.1/372-871 1.06447 ABDH01004069.1/1-491 1.06447 ABDH01009620.1/1-489 0.996887 ABDH01005032.1/622-122 0.996887 ABDH01040089.1/3008-2508 0.999957 ABDH01022490.1/229-730 0.766271 ABDH01011825.1/1-436 0.766271
#=GF USED_GSC TRUE
#=GF DID_FRAGMENTARY FALSE
//
