# Supplementary material for: Comparative genomics reveals 104 candidate structured RNAs from bacteria, archaea, and their metagenomes
Source: Genome Biol. 2010 Mar 15;11(3):R31. doi: 10.1186/gb-2010-11-3-r31 (PMC2864571; doi:10.1186/gb-2010-11-3-r31)
Supplement: Additional file 4 — Raw text alignment files, including annotation. Raw alignments of RNAs, including annotations (for example, predicted transcription terminators, flanking sequences) in "Stockholm" text format. The alignment format and appropriate viewing programs are discussed on Wikipedia [113]. The Stockholm files can be retrieved from the .tar.gz archive file by using programs such as WinZip (Windows), StuffIt Expander (Mac), or tar/gzip (UNIX). [file gb-2010-11-3-r31-S4.GZ › sto/Rhizobiales-2.sto]

# STOCKHOLM 1.0
#=GF ID Rhizobiales-2
#=GF DE Rhizobiales-2 RNA
#=GF AU Corbino K, Weinberg Z
#=GF TP Gene; sRNA;
#=GF WK http://en.wikipedia.org/wiki/Rhizobiales-2_RNA_motif
#=GF DATABASES microbial 32 env 4
#=GF FancifyStockholm -upDownGeneStats -mergeTandem
#=GF FancifyStockholmGeneContext -leftCount 1 -rightCount 1
#=GF ORIGINAL_MOTIF 219	13343	0	0	refseq	32	rhizo	jeremy	s40_46_55_65_75S100O5Min3	cmfinder		ethresh=2&nr=0&EVD=null3&cmfv=0.3	end
NC_004463.1/86074-86570                  CCCCUAUUACUACGGCUAUCACCGCUGCGGCUGGGUCGCCCAGUACAACGCCUUCGGCCAGUACGUUGGCCGCGUUCGCAGCUGCUACUGAUUUGAGUACCUGAGGCCGAU....CUCACGUGGAUCCU.GCGUCC.GACACGGGCGCCUCAUCCACCCC..GUGUC..GUG.C....CCCGACCCCGCCCGGCUGUCCCC.CCGGGCGGGGUCAACCAUUUGCGGCCAGAAAAGCCCGGCUACCGCUUGGCUCAGACAAUCCUUCCGAUUGCACGUCUCGCGUGUCAGGAUACGGAUAGGCGGCUGGAGGGCGAGCGUGAAUUGGCGGGUCUCAAUUGGAUCGAUCCUGAUUGCGAUCCUGACAUCGACACAGGCAUUUCCCGAGCCGGCCUUACAGCCGCAAACAGCGCCCCAGGGCGACAGCCGCCCCGCCGUGGACCUCGAGCUCGUGAUCGCGGUCGACAUUUCCUACUCGGUGCAGCCAGAUGACCUGGCGGCUCAACGCGAAGGCU
#=GR NC_004463.1/86074-86570 CODON       ........................................................................................STP.......................................................................AUG............................................................................................................................................................................................................................................................................................................................................................
#=GR NC_004463.1/86074-86570 SS_TT       .................................................................................................................................................................................................................................................................................................................................................................................................................................................................................................................................
NC_005296.1/2048080-2048583              CCGGUGCGGGGCCUUUCUCGCUUGCUUCACAAGCUCGCGCGCGAGAAAAAAUCCGCAACCGGAUUGAACGUCUGGGCGUUGUCCGCUGACCAAUCGUUGUGGGAGCGGAAACCACCUCCCUAACGAGGCCAGUC...GGCGCGAGCGCC.CAUCCACCCCU.GCGCU..GAUAUGGCUUU.UGACCCGCCCGGUUGUCCCC.CCGGGCGGGUCUUUCGUUUUCCGGCUCGAAUCGGCGGCUGAUCCGCCGUGAGCCUUCCAAUUCCCGGCAGUAUUACGAGGUUCGGUCGCACCGGCGCCCCAAGUUACCGCUGUGCUGGACAUGGUAAAUUUUUGUUAACAACAUUGUUCGUAAGCUUUGCGUCGAUUCGUAAGUUGCGUCGCGUUCCUUUUUUCCUCUCCUGGCGGACCGACCAUGGAACAGACCGACGCAGAGCGUGGGCGUGCGCUCGUCCAGCGCUGGUGCUUGCUCGCAGAACAGCGGCUCGACUACCUCACCGAGCUGUUUGAAAC
#=GR NC_005296.1/2048080-2048583 CODON   ...............................................................................................................................................................................................................................................................................................................................................................................................................................AUG...............................................................................................
#=GR NC_005296.1/2048080-2048583 SS_TT   ................................................................................................................................<<<<<<...<<<<<<.................>.>>>>>..>>>>>>>.................................................................................................................................................................................................................................................................................................................................................
NC_011004.1/2195786-2196289              CCGGUGCAUGGCUUUUCUCGCCCGCUUCACAAGCUCGCGCGCGAGAAAAAAUCCGCAACCGGAUUGAACGUCUGGGCGUUGUCCGCUGACCAAUCGUUGUGGGAGCGGAAACCACCUCCCUAAUGAGGCCAGUC...GGCGCGAGCGCC.CAUCCACCCCU.GCGCU..GAUAUGGCUUU.UGACCCGCCCGGUUGUCCCC.CCGGGCGGGUCUUUCGUUUUCCGGCUCGAAUCGGCGGCUGAUCCGCCGUGAGCCUUCCAAUUCACCGCAGUAUUACGAGGUUCGGUCGCAGCGGCGCCCCGAGUUACCGCUGCGCUGGACAUGGUAAAUUUUUGUUAACAACAUUGUUCGUAAGCUUUGCGUCGAUUCGUAAGUUGCGUCGCGUUCCUUUUUUCCUCUCCUGGCGGACCGACCAUGGAACAGACCGACGCAGAGCGUGGGCGUGCGCUCGUCCAGCGCUGGUGCUUGCUCGCAGAACAGCGGCUCGACUACCUCACCGAGCUGUUUGAAAC
#=GR NC_011004.1/2195786-2196289 CODON   ...............................................................................................................................................................................................................................................................................................................................................................................................................................AUG...............................................................................................
#=GR NC_011004.1/2195786-2196289 SS_TT   ................................................................................................................................<<<<<<...<<<<<<.................>.>>>>>..>>>>>>>.................................................................................................................................................................................................................................................................................................................................................
NC_009485.1/3149115-3149617              GCCGAGGGCCGCAAACAGAUCGUCAACGUUUUCGUGAACGUUCGGGAAUUUUCCGCCUCGCUUUGAACGUGCCCGGCGGCGCCCCCGACAGAACGAAUGUGGGAGCGGUGAUCC.CUCUCCCCAAA.GCUAUAUAA.GGCGCGAGCGCC.CAUCCACCCCAAGCGCCC.AUA.UGGCU...CGAGCCGUCCGGUUGUCCCC.CCGGACGGCUCUUUCAUUUGCCCCCGACGGCUUGAGUCUGAGCUCGUCCGAUGUGCCGGGGUAUAGCGGUCUCAAGCGCGGUGCUCACCGUGCAGGACAAUCCGGACGCGCCUUGAUCUCGGAGAGCAGGCGUCUGCUGAAACCCGGCUCAGAGAAUGGCUCCAUGCCGGCUCCGGGGGUGAAGGUGAAUUCGCCAAAGAACACCUGUCCUGCCUUUUCAUAGAGAUCGACUCUGACAAAAUCGAAUGGUCGGGACAGGUCCUGUGCGGCGUGACAAAGCGCCUCAAACUGUUUGGGUCUGACCCAUGUUG
#=GR NC_009485.1/3149115-3149617 CODON   ..............................................................................................................................................................................................................................................................................................PTS................................................................................................................................................................................................................................
#=GR NC_009485.1/3149115-3149617 SS_TT   ......................................................................................................................................................................................<<<<<<<<<<<.........>>>>>>>>>>>............................................................................................................................................................................................................................................................................................................
NC_004463.1/3362355-3362856              GCGACGCGAUAGGCGCUGCGACAACUUUGCGCGCGGGCCGAAGGUUAAAUAAUCGAACGCCGCAUUGAACGUUCAGCCGGCUGCCACGACCAAAUUAUGUGGGAGCGGUCAUCC.CUCCCCAUC.A.GUCAUAU.CAGGCGCGAGCGCC.CAUCCACCCCAAGCGCCC.AUA.UGGCU...CGACCCGUCCGGUUGUCCCC.CCGGACGGGUCUUUUCUUUUCGGGGCAUCCGAUUCCUUGAAGCCGUGUUUGAGAUCAGCUUCCGGUAGAGCGAUCGCGCUUGCGUUCAUCGCCAUCGGUCGGCCGGCAUCCCGCACGCCCGCUAUGCUUGUGCGAAGCUUGACUCGAAAACACAGCAAAUCUCCGCACGACUACGGUCUUUGACGACGAACGAGGUGUCGUUGCUGGACAAGUCAAAACUUUUCCACAAAAUAUUCAUGUCGCGUCUAAAUUGAUUCGUGUGCGUUGCGUCCCCCGCGUCCGUAUUUUUCUCCUGACGGGCUGGUCCAUGA
#=GR NC_004463.1/3362355-3362856 CODON   .........STP.................................................................................................................................................................................................................................................................................................................................................................................................................................................................AUG.................................................
#=GR NC_004463.1/3362355-3362856 SS_TT   ......................................................................................................................................................................................<<<<<<<<<<<.........>>>>>>>>>>>............................................................................................................................................................................................................................................................................................................
NC_009445.1/2873867-2874368              GCGCCGGCGCAGCACCAGCCUGUCAACGUUUUCGUGAACGUUCCAAAAAUCCGUCCGUCACGUUGAACGUGUGCCCUGGCGGUUACGACAGAAGGUAUGUGGGAGCGGUGAUCCCCUCCCCAU..A.GCUAUAU.CAGGCGCGAGCGCC.CAUCCACCCCAAGCGCCC.AUA.UGGCU...CGAGCCGUCCGGUUGUCCCC.CCGGACGGCUCUUUCAUUUCGGGCGAAGCGAUGAAGCGAAGCCCCGCUAGCCGUCAACCGGCGUCACAUCUUCUGGUUGCCCGAUGAGAUGAGUGGUCGCGCGGGCGUUGUCGCCGCGCCGGCAGGGCUCGUAGAAGCACGGAUAAAUCUUCCGGUGGACUACGGUUUUGCCGUCGGCGAAGAUGGCGAUAGCUAGACUUUGUUAACCUUUUCCACAAAAUAUUCACGUCACGUUGCGUUGAUUCGUGCCGAGUGCGUCCGUCCCCUUUCUUGCGGGCUCCCCUAUGACACAUCGACUGGACGUGGCUUGC
#=GR NC_009445.1/2873867-2874368 CODON   .......................GUA..............................................................................................................................................................................................................................................................................................................................................................................................................................................................................................AUG......
#=GR NC_009445.1/2873867-2874368 SS_TT   ......................................................................................................................................................................................<<<<<<<<<<<.........>>>>>>>>>>>............................................................................................................................................................................................................................................................................................................
NC_008435.1/2056369-2056869              CGGCGCUGGAUGAGCGGAUCGGUUUGCCGACCGCCGGCCGUGUUGAAAAAACUUCGCAACAGGUUUGAACGUUUCGCCCACGGCGCAGACCAAUGAAUGUGGGAGCGCAAACCA.CUCCCCAUC.G.GCUGUAUUC.GGCGCGAGCGCC.CAUCCACCCAA.GCGCC.AAUA.UGGCU...UGACCCGCCCGGCUGUCCCC.CCGGGCGGGUCUUUCAUUUCGGCGCCCGACGCCGCCCGCCGCUUUUCCCCGCGAAGCUGAAUUGAGGCCGGAUGCUGGUAUUUCAGCACAGUGGACAUGGUUAAACUUUUAUUAACAGAAUUCUUCGUAUCGUUUGAUUCGCUUCAGUUGCGUCCGUCUCCUUGUCACUCUCUCGCCGGACCUCAUUUUCAUGACCGAUCAAGCGGACAUUGCACGCGGGCGCACUGUGGUGGAGCGCUGGUGCGUAUUGGCUGAACAGCGCCUCGACUAUCUCACCGAAUUGUACGAGAGCGGCCGCUGGCGCCGCUUCC
#=GR NC_008435.1/2056369-2056869 CODON   ........................................................................................................................................................................................................................................................................................................................................................................................................AUG......................................................................................................................
#=GR NC_008435.1/2056369-2056869 SS_TT   ......................................................................................................................................................................................<<<<<<<<<<<.........>>>>>>>>>>>............................................................................................................................................................................................................................................................................................................
NC_007406.1/2442849-2442353              GGCGCUGAUCCGUCCGCGAGAUAGAUAACCUUUCCAUACCCUUUAAAAAUUUUCAGAUCGUCUUGAACGUUUUUCCGGGGCGCGACGACAGAACAAGUGUGGGAGGCCA....AACUCCCCG..AG.GCUAUAU.CAGGCGCGAGCGCC.CAUCCACCCCA.GCGCCC.AUA.UGGCUU...GACCCGUCCGGUUGUCCCC.CCGGACGGGUCUUCUCAUUGACUGGAUGUUCGAAUGCCAAAUUUUGGCCGCGGCAGAAUGCGAAUUUGACCUGCCUGUCGUCCAGGGGAGUUCUGACGAACUGGAAACGGAACUCUCCGCCCGUAAAUAAAGCUUCGGGUAUGAGGCGUUUGGAACGAAAGAAGGAGCGUAAAAUUGAGAAUCAUCUGGAACCUUAAACUUGUCGCCGCGGCCGCCGUGAUGGCCGGACUCGUCGCAGUCCUUGGUAGCCACACCGCCUCGGCAGCUCCUUUGUCGCCAGCCGCGAUUGUUGCUCCCGCAGGUGUCACGCC
#=GR NC_007406.1/2442849-2442353 CODON   .....................STP.........................................................................................................................................................................................................................................................................................................................................................................................................................................................................................................
#=GR NC_007406.1/2442849-2442353 SS_TT   .................................................................................................................................................................................................................................................................................................................................................................................................................................................................................................................................
NZ_AAMY01000022.1/71616-71121            UAGAGCUUCGCUUCUAUUCCAUCUGAGUUCUUGCCAGACCAUUAAAAAAGUUUCUGGUCCUCCUUGAACGUUUUCCAGCGGUUCGGCGACAGACGGAUGUGGGAGGCA.....AACUCCCCG..AG.GCUAUAU.CAGGCGCGAGCGCC.CAUCCACCCCA.GCGCCC.AUA.UGGCUU...GACCCGUCCGGUUGUCCCC.CCGGACGGGUCUUUUCGUUUUUGUCUUUAUGACGCGGGCGUGUAUUUGUCCUGCGCUUCCUGAGUACAAGACAUUGGGGGGAACGACCAGACCGUUUCCGCGUUUUAUCCUCGCAACAUCAAGGAGAUUGCGAUGGAUUGGAAUCGUGUCGAAGGAAGCUGGAAGCAAUUAAAAGGCGCGGUCAAGGAGCAAUGGGGCAAGCUCACCGACGAUGAUCUUGAUGUCAUCAACGGCAAGCGUGAACAACUCGAGGGCAAGAUUCAGGAACGCUACGGCUACCAGAAGGAUCAAGCAAAAAAGGAAAUUGAUGA
#=GR NZ_AAMY01000022.1/71616-71121 CODON ..............................................................................................................................................................................................................................................................................................................................................AUG................................................................................................................................................................................
#=GR NZ_AAMY01000022.1/71616-71121 SS_TT ......................................................................................................................................................................................<<<<<<<<<<<.........>>>>>>>>>>>............................................................................................................................................................................................................................................................................................................
NC_007925.1/1899501-1900003              CCGAUCGUCAGCCUCGCGGUCGCGCUGCCGGGCGCCGCAGGCGGUAAAAAAACCGCCGACGGUCUUGAACGUUUGCCCGGCGAUCCCGACCAAUAGGGGUGGGAGCGGACAUCC.CUCCCCAACGAUGCCGUAUUC.GGCGCGAGCGCC.CAUCCACCC.A.GCGCC.AAUA.UGGCUC...GACCCGCCCGGUUGUCCCCCCCGGGCGGGUCUUUCGUUUGGAGCUUGCGCGAAGCUGGCGCCGAGCGCCGCGACACGCAGCUGCCUGGGGAUACCCUCAAGCUCAACACGGUAAACUUCUGUUAACACUAUUACCAUUAUUGUUCAGUCGAUUCGUCAGGUUGCGUCGGCGUCCAGCUUCACCUCCCCUUGGACUCGCUAUUUCAUGAUCGAGCAAUCGGAUGUUACCCGCGGCCGCGCGGUGGUGGAGCGCUGGUGCAUUUUGGCUGAGCAGCGCCUGGAAUACCUCACGGAACUGUUCGAAACCGGGCGCUGGCGGCGUUAUCACAGCG
#=GR NC_007925.1/1899501-1900003 CODON   .............................................................................................STP..................................................................................................................................................................................................................................................................................................AUG............................................................................................................................
#=GR NC_007925.1/1899501-1900003 SS_TT   ..................................<<<<<<<<<<<......>>>>>>>>>>>...................................................................................................................................................................................................................................................................................................................................................................................................................................................................
NC_007958.1/2153620-2154123              CUUCGCGCUGUGACGGGUUGCGGCACCGGCCGCAGAAAAGAUCGCGAAAAAUUCGCAACCGCGUUGAACGUUUGGCGUUGGCCCGCUGACAAAUCGUUGUGGGAGCGGAAAGCCCCUCCCCAACGAGGCUGUAUUC.GGCGCGAGCGCC.CAUCCACCCCA.GCGCCA.AUA.UGGCUU...GACCCGCCCGGUUGUCCCC.CCGGGCGGGUCAUUUCGUUUUGGCGGCGCAUCAAUCCCGCCAUCACGCAGUCCUUGCAGACCCGAUGUCGGCGCUUGAAGCCGCGCGAGGGGCGCUGAUUCGAUUCCAAUCGCAAUUCCGACUUCGUGGCACUACGGGGGCACCAAUCCGUCUGGACUUGGUAAAUUUUUGUUAACAAAAUGUCUCCUAUGCUUGCGUCGAUUCGUGAGUUGCGUGCGUCCGUUUCCCCCAUCAUCUGGCGGAUAAAAUAUGGAACUGACCGACGCAUCGCGCGGCCGCGCGAUUGUCGAGCGCUGGUGUGUGCUCGCCGA
#=GR NC_007958.1/2153620-2154123 CODON   ...................................................................................................................................................................................................................................................................................................................................................................................................................................................................AUG...........................................................
#=GR NC_007958.1/2153620-2154123 SS_TT   ..................................................................................................................................................................................<...<<<<<<<<<<<.........>>>>>>>>>>>>...........................................................................................................................................................................................................................................................................................................
NC_007778.1/4059794-4059291              GGCCGCCGCGAUCCCGGCCCGCUGAUCGGCGCCGAUCAGGUUCGAAAAAAAUCUGCGACGGCUUUGAACGUUCGGCCUGGUCUCGAUGACGAAUAGGUGUGGGAGCGGAAAGCCCCUCCCCAAAGAGGCUGUAUUC.GGCGCGAGCGCC.CAUCCACCCCA.GCGCC.AAUA.CGGCUU...GACCCGCCCGGCUGUCCCC.CCGGGCGGGUCAUCUCGUUUGAGCCCCAUGCGCCCGAUCCACCGUCCGCAGCCGCAGGAAGGCCCAUGGGCCCCCAUUGGCGCUGCAGCGGACGGCCGCGACCGAGUCACCGCGAUCUCAUUUUAGACUUCGUGUCAUUACGGGGGCACCGCCGCGGCUGGACAUGGUAAAUUUUUGUUAACAAACUGACUCUUAUGCUUGCGCUGAUUCGUAGUUGCGUCGCGUCCGUUUCCCCCCAUCCGACGGAUUGAUCAUGGAAGUCAACGACGCAGCAGCGCGUGGCCGCGCGAUCAUUGAGCGCUGGUGUGUGC
#=GR NC_007778.1/4059794-4059291 CODON   ......................STP..............................................................................................................................................................................................................................................................................................................................................................................................................................................AUG.......................................................
#=GR NC_007778.1/4059794-4059291 SS_TT   ..............................<<<<<<<<<<<<.......>>>>>>>>>>>>>...................................................................................................................................................................................................................................................................................................................................................................................................................................................................
NC_007964.1/2918464-2917968              UCUGAUUUCAUCAGAAGCGGGGCUCUAGUUCUUGUCAGAUCGUUAAAAAAUUCCGGGCCGCCUUGAACGUUUUCCGCAGGCUCGACGACAGAAUGAAUGUGGGAGCCAAAA....CUCCCCA..AA.GCUAUAU.CAGGCGCGAGCGCC.CAUCCACCCCA.GCGCCC.AUA.UGGCUU...GACCCGCCCGGUUGUCCCC.CCGGGCGGGUCUUUUCAUUAAUCUAUCCUCUUGAUUUUGAUGCGUUGUCGCUUUGGUUGUGUCAGAUUUGAGCCAAAAAGGUUUUCGGUCAACUGCCUGUCCUGCAUUGCGUGGGUAUAGGUGUCGAUAAAUAGCGUCACCGAAUCCCAGCCGCCAAGUUGAGCCGCAGUCUUUGGAUCGACGCCAUCGCGGAGCAUCUUGGUUGCGAAGCCAUGCCGGCAGCUAUGGAACGUCAGGCGUUCGAAUCCAGCCUUUCCCAUGGCCGUUGCCGCAGCGUCGAUAUCCUCAUCCCACCAGCGCCGCAGCGUCGU
#=GR NC_007964.1/2918464-2917968 CODON   .................................................................................................................................................................................................................................................................................................................................................................................................................................................................................................................................
#=GR NC_007964.1/2918464-2917968 SS_TT   ......................................................................................................................................................................................<<<<<<<<<<<.........>>>>>>>>>>>............................................................................................................................................................................................................................................................................................................
NC_007778.1/641731-641245                GCCCGUACUACGUGGCCGGCUAUCGCCACUGCGUCUGGGUGCCGCAGUACAACUACUACGGCGCCUAUAUCGGCCGGGUCCGGGCCUGCGACUGAGCCGAUCCACACG......CGUGGAGUU.GCG....UCC...GGCACGGGCGCCUCAUCCACCCCC.GUGUC..GGA.....GCA..GACCCGCCCGGUCGUCCC..CCGGGCGGGUCACUUCGUCGAUGCGCGACCAACAGUUGCAUCCGGAUUCCGCGCAUCGCGAUACCCGAUACCUUGGCCGCCCCGUCACACUGGCGUAAAGAUCGCGCGGCUAGAGGUCUUCUGGUAAGCAACGAUUGCGUGCCCGGCACGGCGGCAUGCGCUCGACGCAAACCGGCAAAUCAGCCAAACCGUUCCUGGAUUUCGUCAGCUUGCGAUCCAUCAGCGAAGCUGUCCGGCGACUCGCGCGGCCAAGACCGCGCGAUAUUCAUGUGAAGUCUGCAAUGAUCCAUCCGCGACGCUGCGCCACCAUG
#=GR NC_007778.1/641731-641245 CODON     ............................................................................................STP....................................................................................................................................................................................................................................................................................................................................................................................................AUG...........................
#=GR NC_007778.1/641731-641245 SS_TT     .................................................................................................................................................................................................................................................................................................................................................................................................................................................................................................................................
NC_008435.1/126370-126861                AUUAUGGCUAUUACGACAACGGCUAUCGUCGCUGCGGCUUCGUCCGCCAAUACGACGUCUAUGGCAACUAUCUCGGCCGCGUCCGCACCUGCGACUACUGAUCGCCGCCCAACCCGUGGAGUCGCG......UCC..GGCACGGGCGCCUCAUCCACCCC..GUGUC..GAAC........CGACCCGCCCGGCUGUCCCC.CCGGGCGGGUUACUCUUGUCGACAAGACUCAGAUCGCGGCAAAACUGUCGGCGCGGGCCAUCGCCCAGGCCUCGCGGAAUCGGGUGUCGUAGGUGCCCUCGAUCAGUUCGCCCGGCCGCAGCUGCGGGUAGAGUUUUGCGAACGACAGCACCUCGGUGGUCGAGGUGCGCUGCGAGAAAUGGAUCGGCCGCAAUUGCUGCGGAUGAUCGAGUCCCGCCGCGGCGAUCAGUUCGGCCAGCGCCUGCAGCGUGGCGCGGUGAUAAUUAUAGACCCGCUCGAUCUUGUGAUGCACCACCAGCGCGCGGUUGCGG
#=GR NC_008435.1/126370-126861 CODON     ..................................................................................................STP.................................................................................................................................PTS........................................................................................................................................................................................................................................................................................
#=GR NC_008435.1/126370-126861 SS_TT     .................................................................................................................................................................................................................................................................................................................................................................................................................................................................................................................................
#=GC SS_cons                             ....................................................................................................<<<<<..........>>>>>....<<.<<<<<<<.--<<<<<_______.___________.>>>>>-.>>>.>>>>>>..,<<<<<<<<<<<________.>>>>>>>>>>>............................................................................................................................................................................................................................................................................................................
#=GC ACTUAL_MOTIF                        ....................................................................................................<...............................................................................................................>............................................................................................................................................................................................................................................................................................................
#=GC HYPHENATION                         ****************************************************************************************************.................................................................................................................************************************************************************************************************************************************************************************************************************************************************************************************************
#=GC R2R_LABEL                           ----------------------------------------------------------------------------------------------------....<..........>....1..2.......................................................3.4.......................................----------------------------------------------------------------------------------------------------------------------------------------------------------------------------------------------------------------------------------------------------------------------------------------------------
#=GF DUPLICATES NC_011004.1/2195786-2196289=NZ_ABJR01000001.1/180700-181203
#=GF SORT_STATS 15 113 0
#=GF R2R var_backbone_range 1 2
#=GF R2R var_backbone_range 3 4
#=GF R2R var_term_loop < >
#=GF SORT_STATS 15 113 0
#=GC cons                                nnnnnnnnnnnnnnnnnnnnnnYnnnnnnYnYnnnnRnnnnnnnnRAAAnnnYYnnnnCnnnnYnnRnnnnYYnnnnnnnnnnnnYnRnnnRAnnRRUGUGGGAGnnnnnnnnnnCUCYCYnnnnR-GYYRURU-n-GGCGCGAGCGCC-CAUCCACCCCn-GCGCC--RUA-YGGCUn--nGACCCGYCCGGYUGUCCCC-CCGGRCGGGUCnUUYnnUUnnnnnnnnnnnnnnnYnnnnnnnYnnnnnYnnnnnnnnnnnnYnnnnnnnnnnnnnnnnnnnnnnnnnnnnnnnnnnnnnnnnnnnnnnnnYnnnnnnnnnnnnnnRRnnnnnnnnnnnnnnnnnnnnnnnnnnnnnnnnnnnnnnnnYnnnnnnnnnnnnnnnnnnnnnYnnnnnnnnnnnnnYnnnnnnnnnnnnnnnnnRnnnnnnnnnnnnnnnnnnnnnnnnnnnnnnnnnnnnnnnnnnnnnnnnnnnnnnnnnnnnnnnnnnnnnnnnnnnnnnnnnnnnnnnnn
#=GC conss                               111111111111111111111131111113131111311111111333311122111131111311211113311111111111131311133113333333323111333443431333313433033333330301213113111110111111111330131320013303333340042231111111112111112011111111323133111221111111111111113111111131111131111111111113111111111111111111111111111111111111111111111111311111111111111231111111111111111111111111111111111111111311111111111111111111131111111111111211111111111111111311111111111111111111111111111111111111111111111111111111111111111111111111111111111111111
#=GC col_entropy_0                       111111111111111111111111111111111111111111111100011111111101111111111111111111111111111111111111100111000101111201100010112211111111101100000000000000000000000010000001000001000111010000000000000000000000000000000110011001111111111111111111111111111111111111111111111111111111111111111111111111111111111111111111111111111111111111111111111111111111111111111111111111111111111111111111111111111111111111111111111111111111111111111111111111111111111111111111111111111111111111111111111111111111111111111111111111111
#=GC col_entropy_1                       .................................................................................................................................................................................................................................................................................................................................................................................................................................................................................................................................
#=GC col_entropy_2                       765598899898888898949778757886875579657598588477774522727897858445168843256346472573539337530775797110646193981195460636161085502441376190307007000007000000000737070732789771777051373350009000084000004300009000536209964447891779889899986484887859875565876898999894987998947988887977588979858869287799998998988997799959888897748178799889688999897897997987935998888958989258899974999899889989979998998899598279897997679759999489898899959987979779968998979968967998898959967788774969978999999885949885566679695999879
#=GC col_entropy_3                       403512000350335117615313397518323875744189757599413089469035445757015552950117208787208913551993079771303358672250430343329327310454689130909009000009000000000153090977399679999144909970003000070000000600003000793215919008789431644674470927346438295711610316282658375857445270868879710232556997907812818514222211120186500427042913683162344437229422248328677246834363537638369389389582787642605810247051723281516529025886155101854315371171414872263864285885490422321842279923774472184346812303514437377122016838903
#=GC cov_SS_cons                         ....................................................................................................?2212..........2122?....??.0112222...12020....................02021..222.2110??...22200020000.........00002000222............................................................................................................................................................................................................................................................................................................
#=GF NUM_COV 13
#=GF WEIGHT_MAP  NC_004463.1/86074-86570 1.1817 NC_005296.1/2048080-2048583 0.543026 NC_011004.1/2195786-2196289 0.543026 NC_009485.1/3149115-3149617 1.01603 NC_004463.1/3362355-3362856 1.06655 NC_009445.1/2873867-2874368 1.01603 NC_008435.1/2056369-2056869 1.03248 NC_007406.1/2442849-2442353 1.04881 NZ_AAMY01000022.1/71616-71121 1.06501 NC_007925.1/1899501-1900003 1.03248 NC_007958.1/2153620-2154123 1.0015 NC_007778.1/4059794-4059291 1.0015 NC_007964.1/2918464-2917968 1.04881 NC_007778.1/641731-641245 1.19334 NC_008435.1/126370-126861 1.20973
#=GF USED_GSC TRUE
#=GF DID_FRAGMENTARY FALSE
//
