# Supplementary material for: Comparative genomics reveals 104 candidate structured RNAs from bacteria, archaea, and their metagenomes
Source: Genome Biol. 2010 Mar 15;11(3):R31. doi: 10.1186/gb-2010-11-3-r31 (PMC2864571; doi:10.1186/gb-2010-11-3-r31)
Supplement: Additional file 4 — Raw text alignment files, including annotation. Raw alignments of RNAs, including annotations (for example, predicted transcription terminators, flanking sequences) in "Stockholm" text format. The alignment format and appropriate viewing programs are discussed on Wikipedia [113]. The Stockholm files can be retrieved from the .tar.gz archive file by using programs such as WinZip (Windows), StuffIt Expander (Mac), or tar/gzip (UNIX). [file gb-2010-11-3-r31-S4.GZ › sto/flg-Rhizobiales.sto]

# STOCKHOLM 1.0
#=GF ID flg-Rhizobiales
#=GF DE flg-Rhizobiales RNA
#=GF AU Corbino K, Weinberg Z
#=GF TP Cis-reg;
#=GF WK http://en.wikipedia.org/wiki/flg-Rhizobiales_RNA_motif
#=GF DATABASES microbial 32 env 4
#=GF FancifyStockholm -longtable -wrapGeneContext 6in -recycleGeneColors
#=GF FancifyStockholmGeneContext -leftNothing -rightOperonOrCount 1
#=GF ORIGINAL_MOTIF 219	12054	0	0	refseq	32	rhizo	jeremy	s40_46_55_65_75S100O5Min3	cmfinder		ethresh=2&nr=0&EVD=null3&cmfv=0.3	end
soil_Contig28079/749-207                   AAUAGGGCUGUUCUUGCCCUGGUCUCCCCUCCCGCGAUUUCAAUUAAGCAUCUGAUUCGACACAGUUAUCGGUGUUGGCACGGCGGCUGCAAUGCCUCUGGCAG.UCG..CCAGCUUGGGAGAGC....CCGGCAGCUGAGAGAUGUCGG.CG.CCGGUUUGCCUCGGGAG.GGCUCGCCAGCG..CCGG....UUAC..CAGGGGAGAUA....CCGAUGCAGAACGCACUUCUGGUCGGACUGUCGCGCCAGGUCGCCCUCGCCCGCGAGCUCGACGUGGUCGCCAACAAUGUCGCGAACAUCAACACCACCGGCUACAAAGCCGACGGCUCGCUGUUCGAGGAAUUUCUCUCGUCGGCCGCGCGCACCAGCCAGAGCCAGGGCCGCGUCAGCUUCGUGCGCGACCGCGGCACCUGGCACGACUUCAGCGCCGGCCCGAUCGAACAGACCGGCAAUCCGCUCAACGUCGCCAUCGACGGCAGCGCCUUCCUGGUGGUGCAGACCGCGCGCGGCGAGCGUUAUACCCGCAACGGCGCGCUGCAAAUCAACGGCGAAGGCCAGCU
#=GR soil_Contig28079/749-207 CODON        ..........................................................................................................................................................................................................................AUG........................................................................................................................................................................................................................................................................................................................................................
#=GR soil_Contig28079/749-207 SS_TT        .....................................................................................................................................................................................................................................................................................................................................................................................................................................................................................................................................................................................
NC_004463.1/6396244-6396790                ACAGAACCUUUCUGCCGCCCUCCCGCACCCUCGAAAAAUCAGCAAGACAUUGAUAUUCAACAAUUUUCUACGUUGGCACGGCUUUCGCUGAGAAAGGACCGAGACCCG..GGGGUUUGGGAGAACCU.GACGGUCUCGUUCACGG.GGUC.CG.CCAA.GGCGCUUGGGAGAGCG.AGGAGGCA..GAUCUCACU.....CAGGGGAGAUC..UUCCGAUGCAGAACGCGCUUCUGAUCGGCUUGUCACGGCAGAUGACGUUGG.AACGGCAGAUGGAUGUCAUCGCCAACAACGUCGCCAAUGCCAACACCAACGGCUUCAAGGCCGACCAUUCGCUGUUCGAGGAGUUUCUCAACUCGAACGCGCGUGAGGACAAUUUCGUCGGUUCCGACCGCCGGGUCUCCUAUGUGCAGGACCGCGGCACCUUCCGCGACGUCGGCCAGGGGCCGAUGGAGGCGACCAACAACCCGCUCGACAUGGCGAUCAACGGCAACGCCUUUUUCGCCGUGCAGGCCAAUGGCGCCGAGCGUUACACCCGCGACGGCAAGUUCACGCUCAGCAGCA
#=GR NC_004463.1/6396244-6396790 CODON     ..........................................................................................................................................................................................................................AUG........................................................................................................................................................................................................................................................................................................................................................
#=GR NC_004463.1/6396244-6396790 SS_TT     .....................................................................................................................................................................................................................................................................................................................................................................................................................................................................................................................................................................................
NC_011386.1/1376048-1375514                CGAACCCUUAUUGCCGCCCUCGCCCGGCCCGCUUCCUAAGCCCAUCCAAUUGAAAUCAUGAGAUUUUCAAAACUGGCACGGCUCUCGCAUUGCUGGGUGCGAA..CCG..UCCGCUUGGGAGAGCG..AACGG.UUU...AACG..GACCACC.AUCG...GCUUUGGGAGAGGC...CGGUCG.CGGUU....UUGC..AAGGGGAGAUC..U.GCGAUGGAGAACACGAGUCUCGUCGCGCUAUCGCGCCAGAUGACGCUUG.AGCGCCAGCUCAGCGUUGUCGCCAACAACGUGGCGAACAUCGGGACCAACGGCUACAAGGCCGAUUCCUCGCUGUUCGAGGAAUAUCUGCGUUCCGGCGCCCAUGAGGACAAUUUCGUCGGCUUCGACCGCCGCGUGAGCUUCGUGCACGACCGCGCGACGCUCCGCGAUUUCGGCCAGGGCCCGCUCGAGAACACCAAAGCCCCACUCGAUGUCGCGAUCAGCGGCAAGGGCUUCUUCACGGUGCAGACGCCGAACGGCGAGCGCUACAGCCGCGACGGCCGCCUCCAGAUCAACGCGC
#=GR NC_011386.1/1376048-1375514 CODON     ..........................................................................................................................................................................................................................AUG........................................................................................................................................................................................................................................................................................................................................................
#=GR NC_011386.1/1376048-1375514 SS_TT     .....................................................................................................................................................................................................................................................................................................................................................................................................................................................................................................................................................................................
NC_007925.1/1644377-1643836                UAUUACCUUUUUGCCGCCUUCGGCGGCCCCGGUAAAACUACCUAAUCGCCUGUAUCUCCACACAAAUUUGCUCUGGCACGGGUUUCGCUUGGUAUUGGACUGAA.GCG...CGGCUUGGGAGAGCUUUAGCGCUUCG....CGGC.AACCACG.GA.C.GGCCUUUGGGAGAGGG.GC.GUGCG.CGGUUCAGAC.....AAGGGGAGAUC..GGCCGAUGGAGAAUGCACUCCUCAUCGGACUGUCGCGGCAGAUGACGUUGG.AGCGACAGAUGGACGUCGUUGCCAACAACGUUGCGAACGUCAACACCACCGGCUUCAAAGCCGACAAAUCGCUGUUUCAGGAAUACCUGUCGCCGGGCGCCCAUGAGGACAACUUCAUCGGCCGCGAUCGCCGCGUCAGCUACGUCCAGGACCGCGCCACCUUUCACGAUUUCUCCUCCGGCCCGCUGGAGCAGACCAAGAACCCGCUCGACGUCGCGAUCGACGGCAACGCCUUCCUGGCGGUUCAGACCCCGGCCGGCGAGCGCUUCACCCGCGACGGCGGGCUGCAGAUCAACGCCC
#=GR NC_007925.1/1644377-1643836 CODON     ..........................................................................................................................................................................................................................AUG........................................................................................................................................................................................................................................................................................................................................................
#=GR NC_007925.1/1644377-1643836 SS_TT     .....................................................................................................................................................................................................................................................................................................................................................................................................................................................................................................................................................................................
NC_008435.1/1727346-1726803                CGGGACCUUAAUUGCCGCCCUCCCCGCUCCCGCGGAAACACCUAAACAUCUGAAUUGGCUAACUUUUCCUAUUUGGCACGGCUUUCGCUUGAAAGACUGCGCA..GCG..CGGGCUUGGGAGAGCCGCCGGGC.UGC...ACAAC.AACC..GGGACC.GGCCUUUGGGAGAGGG.ACGUU.CG.CGGUUCGGAU.....CAGGGGAGAUCAUGGCCGAUGGAGAAUGCCCAGCUCAUCGGACUAUCACGGCAGGUGACGUUGG.AACGGCAGAUGGAUGUCGUCGCCAACAACGUCGCCAACAUGAACACCACCGGCUUCAAGGCCGAGCGGACGCUGUUCGAGGAAUAUCUGUCGCCGCGCGCCCACGAGGACAAUUUUGUCGGGCGCGACCGACGCGUCAGCUAUGUGCAGGACCGCGCCACCUUUCACGAUUUCUCGUCGGGCCCGCUCGAGCAGACCAAGAACCCGCUCGACGUGGCCAUCGACGGCGAGGCCUUCCUGGUGGUGCAGACCCCGGCCGGCGAACGCUACACCCGCGACGGCUCGCUGCAGAUCAACAGCC
#=GR NC_008435.1/1727346-1726803 CODON     ..........................................................................................................................................................................................................................AUG........................................................................................................................................................................................................................................................................................................................................................
#=GR NC_008435.1/1727346-1726803 SS_TT     .....................................................................................................................................................................................................................................................................................................................................................................................................................................................................................................................................................................................
NC_009485.1/5726816-5727366                GAUAAGCCGUUAUUGCCGGGUGUUUCGGGCGCGGCGAGAAAUUCAAACCAUUGAAAUUACUAGACUUUUAGAGUUGGCACGACAUUCGCUGUACUCCUCUCGAACCCG..CCGGCUUGGGAGAGCUG.AACGGUUCA.GGAAGAC.CCGCU...GGACGCCGCCUUGGGAGAGGC.ACCGAA...AGCGGUAUUCGUUAAAAGGGGAGAUC..GACCGGUGGAGAAUGCGCUUCUCAUCGGAUUGUCGCGGCAGAUGGUGCUGGAGCGACAACUCGACGUCGUUGCCAACAACGUCGCCAACGUGAACACCAACGGCUUCAAGGCCGAUCAGCAGCUCUUCGAGGAGUAUCUCUCCUCCAAGGCUCACGAGGACAAUUUUCCGGGCGCGAGCCGCAAGGUGUCCUAUGUCCAGGACCGCGGCACCUAUCGCGACUUUUCGCAGGGCUCGGCCCAGCACACCGGCAACGCGCUCGACGUCGCCAUUUCGGGCAACGGCUUCCUGACGGUGCAGACCGCCGCCGGCGAGCGCUACACCCGCGACGGCAAUCUGCACAUGAACAAUCU
#=GR NC_009485.1/5726816-5727366 CODON     ..........................................................................................................................................................................................................................AUG........................................................................................................................................................................................................................................................................................................................................................
#=GR NC_009485.1/5726816-5727366 SS_TT     .....................................................................................................................................................................................................................................................................................................................................................................................................................................................................................................................................................................................
NC_009445.1/5227387-5227937                AGCGCGCCGUUAUUGCCGGGUCUUUCCAGCCCCGCCAAAACGACAAAUAAUUGAUAUAUAACAAUUUUUCUAAUUGGCACGGCUUUCGCUGUACCUCUUGCGAACCCG..CCGGCUUGGGAGAGCUG.AAAGGUUCGGAGAAGA..CCCGGUCG.AGACC.GCCUUGGGAGAGGC.GCCGCGGA..CGGG.AUUCGUUAAGAGGGGAGAUC..GACCGGUGGAGAAUGCGCUUCUCAUCGGAUUGUCGCGGCAGAUGGUGCUGG.AGCGGCAACUCGACGUCGUUGCCAACAACGUCGCCAACGUCAACACCAACGGCUUCAAGGCCGAUCAGCAGCUGUUCGAGGAGUAUCUCUCCUCCGGCGCGCAUGAGGACAAUUUUCCGGGCGCCGCCCGCAAGGUCUCUUACGUCCAGGACCGCGGCACCUAUCGCGACUUCACGCAGGGCUCGACGGAGCGCACCGGCAACGCGCUCGACGUCGCGAUCUCCGGCGACGGCUUCCUGACGGUGCAGACCGCCGGCGGCGAACGCUACACCCGCGACGGCAACCUGCACAUGAACAACA
#=GR NC_009445.1/5227387-5227937 CODON     ..........................................................................................................................................................................................................................AUG........................................................................................................................................................................................................................................................................................................................................................
#=GR NC_009445.1/5227387-5227937 SS_TT     .....................................................................................................................................................................................................................................................................................................................................................................................................................................................................................................................................................................................
NC_007964.1/1569153-1568614                AACAGGACCUUAAUUGCCGCCUGUUCCGGCCGGCUGAUUUCCAUAAUACGCUGAAAAUACAUAUCUUUCAGACUUGGCACGGCUUUCGCUACUCCCCUGGCGAA.CCG..CAGGCUUGGGAGAGCCG.UGGGGUUCG...AAAAC.GAUC.CGGCG...GCGGCCUGGGAGGGCCUUCA.CGCG..GGUC....CUC...AAGGGGAGAAC..CACCGAUGGAGAAUACGCUCCUCAUCGGACUGUCGCGGCAGAUGAUGCUCG.AACGGCAGAUGGAUGUCGUUGCGAACAACGUCGCGAACGUCACCACCAACGGUUACAAGGCCGACCGCUCGCUGUUCGAGGAAUACCUGAUGCCGGGCGCGCACGAAGACAACUUCGUCGGCCGCGACCGCCGCCUCAGUUUCGUCCAGGACCGCGCCACCUUUCACGACUUCGCCGGCGGCCCGACCGAGCAAACCAAGAACCCGCUCGAUGUCGCCAUCGACGGCAAGGCGUUCCUGGUGGUGCAGACGCCGGCCGGCGAACGCUACACCCGCGACGGCGGGCUGCAGAUCAAUGCGC
#=GR NC_007964.1/1569153-1568614 CODON     ..........................................................................................................................................................................................................................AUG........................................................................................................................................................................................................................................................................................................................................................
#=GR NC_007964.1/1569153-1568614 SS_TT     .....................................................................................................................................................................................................................................................................................................................................................................................................................................................................................................................................................................................
NC_007406.1/1232541-1231999                ACAGCACCUUAAUUGCCGGCUUUUCUUCGGGGCUGCAUCAAGUAAACAACUGAUAAUAAACAGAUUUCGAAGGUGGCACGCAUUUCGCAACCCUUUCCCCGAA..CCGGA.AGGCUUGGGAGAGCCU.GAAGG.UUC....CGAUCGAUC.CGGUGCGGGCGGCUUGGGAGAGCCUUCCUCACG..GAUC....CUC...AAGGGGAGAAC..CACCGAUGGAGAACACCCUCCUCAUCGGACUGUCGCGGCAGAUGAUGCUCG.AACGACAGAUGGAUGUCAUCGCGAACAACGUCGCUAACGUCACCACCAACGGUUACAAGGCCGACCAUUCGCUGUUCAACGAAUAUCUGAUGCCUGGCGCGCACGAAGACAACUUCGUCGGCCGCGACCGCCGCUUAAGCUUCGUGCAGGACCGCGCCACCUUCCACGACUUCGCCGGCGGCCCGACCGAGCAGACCAAGAACCCGCUCGAUGUGGCCAUCGACGGCAACGCGUUCCUGGUGGUGCAGACGCCGAACGGCGAGCGCUACACUCGCGACGGCGGAUUGCAGAUCAAUGCGC
#=GR NC_007406.1/1232541-1231999 CODON     ..........................................................................................................................................................................................................................AUG........................................................................................................................................................................................................................................................................................................................................................
#=GR NC_007406.1/1232541-1231999 SS_TT     .....................................................................................................................................................................................................................................................................................................................................................................................................................................................................................................................................................................................
NZ_AAMY01000006.1/139662-139118            CAGGACCUUAAUUGCCGGGUCUUCCCACUCGCCAUUUUUCAAUAAAUGACUGAUAAUACGUAGUUUCUUGAGCUGGCACGGCUUUCGCUACCCCUUUCGCCGAA.CCGGA.AGGCUUGGGAGAGCCU.CAAGGUUCG...AUCAA.UCCGGUG.UGAC...GGCCUGGGAGGGCCUUCUUCACA..CGGAUUCAC.....AAGGGGAGAAC..CACCGAUGGAGAAUGCCCUCCUCAUCGGACUGUCGCGGCAAAUGAUGCUCGAACGGCAGAUUGAUGUCGUUGCCAACAACGUCGCGAACGUCAACACCAACGGUUACAAGGCCGACCGCUCGCUGUUCGAGGAAUACCUGAUGCCGGGCGCGCACGAAGACAACUUCGUCGGCCGCGACCGCCGCUUAAGCUUCGUUCAGGACCGCGCCACCUUUCACGACUUCGCUGGGGGCCCGACCGAGCAGACCAAGAAUCCGCUCGAUGUCGCCAUCGACGGCGAGGCGUUUCUGGUGGUGCAGACGCCCAACGGCGAACGCUACACCCGCGACGGCGGAUUGCAGAUCAAUGCACA
#=GR NZ_AAMY01000006.1/139662-139118 CODON ..........................................................................................................................................................................................................................AUG........................................................................................................................................................................................................................................................................................................................................................
#=GR NZ_AAMY01000006.1/139662-139118 SS_TT .....................................................................................................................................................................................................................................................................................................................................................................................................................................................................................................................................................................................
NC_005296.1/4400599-4401137                AACAAGUCCUUUAUUGCCGGCCCCGCCGCUCCUCGAAAAUUAGCAAGACACUGAUUUGAAUGAUUUUUUUGAGUUGGCACGAGCUUCGCUAGGUGUCUGGUGAG.CCG..CGCGCUUGGGAGAGCGCCUGCGGUUCG.....CAC.GAUC.CG.CCAC.C.GGUCUGGGAGGGCU.UGGCGGCG..GGUC...AUU....CAAGGGAGAAC..CACCGAUGGAGAAUGCUCUUCUCGUCGGACUGUCACGGCAGGUCGUGCUCG.AACGGCAGAUGGAUGUCGUCGCGAACAACCUCGCCAAUCUCAACACCAACGGCUUCAAGGCGGAGCGGUCGGUGUUCCAGGAAUUUCUGAAUACCGGCGCGCACGAGGACAAUUUUGCGCGGCCGGACCGGCGCGUCAGCUUCGUGCAGGACCGCGCCACCUACCACGACCUGUCGACUGGCGCCCUGCAAGAGACCAAGAACCCGCUCGACGUCGCGAUCGACGGCAAGGGCUUUCUGGUGGUGCAGACCCCGCAGGGCGAGCGCUUCACCCGCGACGGAUCGCUGACGAUCAAUGCCC
#=GR NC_005296.1/4400599-4401137 CODON     ..........................................................................................................................................................................................................................AUG........................................................................................................................................................................................................................................................................................................................................................
#=GR NC_005296.1/4400599-4401137 SS_TT     .....................................................................................................................................................................................................................................................................................................................................................................................................................................................................................................................................................................................
NC_011004.1/4748651-4749189                AACAAGUCCUUUAUUGCCGGCCCCGCCGCCCCUCGAAAAUUAGCAAACCACUGAUUUGAAUGAUUUUUUUGAGUUGGCACGAGCUUCGCUAGGUGUCUGGUGAG.CCG..CGCGCUUGGGAGAGCGCCUGCGGUUCG.....CAC.GAUC.CG.CCAC.C.GGUCUGGGAGGGCU.UGGCGGCG..GGUC...AUU....CAAGGGAGAAC..CACCGAUGGAGAAUGCUCUUCUCGUCGGACUGUCACGGCAGGUCGUGCUCG.AACGGCAGAUGGAUGUCGUCGCGAACAACCUCGCCAAUCUCAACACCAACGGCUUCAAGGCGGAGCGGUCGGUGUUCCAGGAAUUUCUGAAUACCGGCGCGCACGAGGACAAUUUUGCGCGGCCGGACCGGCGAGUCAGCUUCGUGCAGGACCGCGCCACCUACCACGACCUGUCGACCGGCGCCCUGCAAGAGACCAAGAACCCGCUCGACGUCGCGAUCGACGGCAAGGGCUUUCUGGUGGUGCAGACCCCGCAGGGCGAGCGCUUCACCCGCGACGGGUCGCUGACGAUCAAUGCCC
#=GR NC_011004.1/4748651-4749189 CODON     ..........................................................................................................................................................................................................................AUG........................................................................................................................................................................................................................................................................................................................................................
#=GR NC_011004.1/4748651-4749189 SS_TT     .....................................................................................................................................................................................................................................................................................................................................................................................................................................................................................................................................................................................
NC_007778.1/4321589-4322123                CAAGUCCCUAAUUUGCCGGGCCUUCCCACCCUACAAAACGAGUAAAAUAUUGAUUUUACUUAUUUUUUCGAGUUGGCACGACCCUCGCAAGAAACAUCGGCGAG.CCG...CUGCUUGGGAGAGC...GCCGGUUCG....AGGC.GAUC.CG.CGGAA..GGUCUGGGAGGACC..GGGGGCG..GAUC....CGA...GAAGGGAGAAC..CACCGAUGCAGAAUACGCUUCUGGUCGGCUUGUCGCGGCAGGUCGUGCUCG.AACGGCAGAUGGAUGUCGUCGCGAACAAUCUGGCCAACAUGAACACCAACGGCUUCAAGGCCCAGCGCUCCGUGUUUCAGGAAUACCUGAACACCGGCGCGCAUGAGGACAAUUUCCAGAGGCCCGACCGUCGCGUCAGCUUCGUACAGGACCGCGCCGCGUAUCUCGAUUUUUCCACCGGUCCGAUGACCCAGACCAAGGACCCGCUCGACGUCGCGAUCGACGGCUCGGCGUUCCUGGUCGUCCAGACUCCCGCCGGCGAGCGCUUCACCCGCGACGGCAAGCUGUCGAUCAAUCCGC
#=GR NC_007778.1/4321589-4322123 CODON     ..........................................................................................................................................................................................................................AUG........................................................................................................................................................................................................................................................................................................................................................
#=GR NC_007778.1/4321589-4322123 SS_TT     .....................................................................................................................................................................................................................................................................................................................................................................................................................................................................................................................................................................................
NC_007958.1/1900171-1899639                AAGUCCUUAUUGCCGACCUCCCCGCCCCCUUCAAAAACAAUCAACAGAUUGAAAUAUCUCGUCUUUCGCAAUUGGCACGAGGUUCGCAAGACAGAUUGCCGAA..CCA..C.UGCUUGGGAGAGC....GUGG.UUC...ACGGC.GAUC.CG.CGA.GA.GGUCUGGGAGGACC..GGGCGCG..GGUC....CUU...AAAGGGAGAAC..CACCGAUGCAGAAUACGCUUCUGGUCGGCUUGUCGCGGCAGGUCGUGCUCG.AACGGCAGAUGGAUGUCGUCGCGAACAAUCUGGCGAACAUCAACACCAACGGCUUCAAGGCCGAGCGCUCCGUGUUCCAGGAAUUCCUGAACACCGGGGCACAUGAAGACAAUUUCCAGGCGCAGGACCGCCGGGUCAGCUUCGUGCAGGACCGCGCCGCGUAUCACGACUUCGCCUCCGGCCCGAUGGAGGAGACCAAGAACCCGCUCGACGUCGCGAUCGACGGCUCGGCCUUCCUCGUGGUGCAGACGCCGCAGGGCGAGCGCUACACCCGCGACGGCAAGCUGUCGAUCAAUCCGC
#=GR NC_007958.1/1900171-1899639 CODON     ..........................................................................................................................................................................................................................AUG........................................................................................................................................................................................................................................................................................................................................................
#=GR NC_007958.1/1900171-1899639 SS_TT     .....................................................................................................................................................................................................................................................................................................................................................................................................................................................................................................................................................................................
#=GC SS_cons                               ....................................................................................................<<<<.<<<..<<<<<<<____>>>>>>-->>>>>>>>...---...<<<<.<<......--<<<<<____>>>>>--.-...>>..>>>>...,,,,...,,,,,,,,,,,..,,<<<<<-<<<<<_____>>>>>>>>>>,............,,...:::::.............................................................................................................................................................................................................................................................................................................
#=GC ACTUAL_MOTIF                          ....................................................................................................<...................................................................................................................................................................>............................................................................................................................................................................................................................................................................................................
#=GC HYPHENATION                           ****************************************************************************************************.....................................**********...................*...*....*......*.......*************.....********..........*..............************************************************************************************************************************************************************************************************************************************************************************************************************************************
#=GC R2R_LABEL                             ----------------------------------------------------------------------------------------------------.....................................1.......2.......7......8..............9.....0........3..........4RRRRRR...5..6...SSS....................------------------------------------------------------------------------------------------------------------------------------------------------------------------------------------------------------------------------------------------------------------------------------------------------------------------------------------
#=GC R2R_XLABEL_label                      ............................................................................................................................................................................................................r..............s.........................................................................................................................................................................................................................................................................................................................................................

#=GF DUPLICATES NONE
#=GF SORT_STATS 14 165 0
#=GF R2R var_backbone_range 1 2
#=GF R2R var_backbone_range 3 4
#=GF R2R var_backbone_range 5 6
#=GF R2R var_backbone_range 7 8
#=GF R2R var_backbone_range 9 0
#=GF R2R shade_along_backbone R rgb:230,230,230
#=GF R2R shade_along_backbone S rgb:230,230,230
#=GF R2R tick_label label:r SD
#=GF R2R tick_label label:s start
#=GF SORT_STATS 14 165 0
#=GC cons                                  nRnRnnYYYnnnnYnnCnnnYnYYYYnnnYnYnnnnAnnnnnnnnAnnnnUnRnnnUnnnnRnnYUUYYnRRnUnGnnnnGnYYUYnnnnRnnnnnYYnnnRAn-CCG--nnnGCUUGGGAGAGCnn-nRnGGnUYn---nnnRn-nnYn-Yn-nnnn-nnGnYYUGGGAGRGnY-nnnnnRCR--nRnn---nYnn---nAGGGGAGAnC--nnCCGAUGnAGAAYRCnCUYCUnRUCGGRYUGUCGCGGCAGRUnRYGCUnG-AnnGnnARnUGRnnnYnnUnnCnAnnAnnnYnnCnAnnnYnAnnnCnAnnGnYUYnAAGnCnRnnnnnYnnYYnUYnnRGRAnUnYYYnnnYYCnRRnnYnnnnRARGnCARYUUYnnnGnnnnnGnCnnYnRnnnYnnYUnYGUnnRGRnCnGCGCnRCYUnYnnnRnYYUYnnnnnnGRCYnRnYnRRnnnnnCCRRRAnCCCRCYnRnnRYnGCRRUYnnYGnCRRnGnnUUCYnRnYGnnnnRGRCnnCnRnnGnnRAnnnYnnnRCCCGCRRCGRnnnnYYnnnRnYnAnYRnnn
#=GC conss                                 1313113131111311311131323311121311113111111113111131311131111311323331331313111131333311113111113311132403120042112111111112134033113433100042113011310330213303431113111113313032221333001311000414400011311111113003321131111111111123211111112311311311311311111331110311311331331111311311111111111111311111312111113111113311321112111113113311111121313111311133313311311113313131333331113111113131131311131133133311333131333313133131113133331111113333121112311111333333133333113113113133331133133313111333131331111333311313113113311131113233333333311113311121313133111
#=GC col_entropy_0                         1111111011011111001111111111111111110111111111111101110111111110100111111000111111110101111111111111110101000011100000000000011021100101111111101011101110111112100000000001001021111101010101111101210010000000000001100000000000000100100000000100000000000000000000101010010011000110111010010000111010010011110110000000100100000001111111101100011000010100111111011100111111000000110011100011110000011111111010110011101000000011010111101011011111110111010001111110001110100010011111000011011110001100010001011101011101011011110111010010111000001100111111101111110111101
#=GC col_entropy_1                         .....................................................................................................................................................................................................................................................................................................................................................................................................................................................................................................................................................................................
#=GC col_entropy_2                         5294743953857452893535325056304189986758487401794886439208888489436648758698231405438496977979985773443580036657503000000003098824505394614565399883586208978881879995000003590922899482018498389795136640700000095338530060090000990637100990003090500700700490899570202959939734769559224559050990234929780978333329095990197490739092146574294190935939447399175954763199122282987970415718896924539989955152147937427722282959779632058331792940728339515202909991345759591345278707922143997042717425993489940963947552922273420954835322959939422387772275238873298301435575894
#=GC col_entropy_3                         9882146504630365078894942390064270257606392030722183647747922618444165312885789605725693147775233156249124044461809000000009023957804004717236738410473762976873339742000008597249890955067075464773227700100000082442680070000000110882700060008960800400100750997230901810830662617410150200080000179060610023078150002900996900340061957583599900076030733780927261610260961561883030172673879681648750098254942976973661191020338263005099901005664548322123097947433430236668969393011997093081698512032458990808021291051137777097072211800020911843331132133797140690162503017
#=GC cov_SS_cons                           ....................................................................................................?2?2.20?..???0200....0020??..??022?2?.........2222.?2........222?1....1?222.......2?..2222.........................20011.200??.....??00211002....................................................................................................................................................................................................................................................................................................................................
#=GF NUM_COV 14
#=GF WEIGHT_MAP  soil_Contig28079/749-207 1.64978 NC_004463.1/6396244-6396790 1.1055 NC_011386.1/1376048-1375514 1.07131 NC_007925.1/1644377-1643836 0.884843 NC_008435.1/1727346-1726803 0.884843 NC_009485.1/5726816-5727366 1.43609 NC_009445.1/5227387-5227937 1.06283 NC_007964.1/1569153-1568614 0.858373 NC_007406.1/1232541-1231999 0.858373 NZ_AAMY01000006.1/139662-139118 1.43609 NC_005296.1/4400599-4401137 0.484708 NC_011004.1/4748651-4749189 0.484708 NC_007778.1/4321589-4322123 0.891272 NC_007958.1/1900171-1899639 0.891272
#=GF USED_GSC TRUE
#=GF DID_FRAGMENTARY FALSE
//
