# Supplementary material for: Comparative genomics reveals 104 candidate structured RNAs from bacteria, archaea, and their metagenomes
Source: Genome Biol. 2010 Mar 15;11(3):R31. doi: 10.1186/gb-2010-11-3-r31 (PMC2864571; doi:10.1186/gb-2010-11-3-r31)
Supplement: Additional file 4 — Raw text alignment files, including annotation. Raw alignments of RNAs, including annotations (for example, predicted transcription terminators, flanking sequences) in "Stockholm" text format. The alignment format and appropriate viewing programs are discussed on Wikipedia [113]. The Stockholm files can be retrieved from the .tar.gz archive file by using programs such as WinZip (Windows), StuffIt Expander (Mac), or tar/gzip (UNIX). [file gb-2010-11-3-r31-S4.GZ › sto/nuoG.sto]

# STOCKHOLM 1.0
#=GF ID nuoG
#=GF DE nuoG RNA
#=GF AU Weinberg Z
#=GF TP Cis-reg;
#=GF WK http://en.wikipedia.org/wiki/NuoG_RNA_motif
#=GF DATABASES microbial 32 env 4
#=GF FancifyStockholm -longtable -wrapGeneContext 6in -recycleGeneColors
#=GF FancifyStockholmGeneContext -leftNothing -rightOperonOrCount 1
#=GF since motif is simple, there might be genuine homologs that lack the gene association, but are not detected with significant E-values.
#=GF ravenna.pl -evalue 1000
#=GF ORIGINAL_MOTIF 240	12480	0	1	refseq	32	gamma-entero	jeremy	s40_45_55_70_85S100O5Min3	cmfinder		end
BABF01000162.1/150-1                         AUUUCCGCGAAGAAUUUGAGGCGGGAAUCAAACAGCCGUUCAGCAAUACCCAUUUGAUUAAUGGGAUUCAGCCGAACCUGCUGAAAGAGCGCUGGUAACCGAAUU.UCGAUUAACGCUCAGUC..........................UCU............................................GACUGAGAAAACUGGAAGCAUGGAC.....................................................................................................................................................................................................................................................................................................
#=GR BABF01000162.1/150-1 CODON              ...............................................................................................STP................................................................................................................................................................................................................................................................................................................................................................................................................................
#=GR BABF01000162.1/150-1 SS_TT              ..................................................................................................................................................................................................................................................................................................................................................................................................................................................................................................................................
NC_008253.1/2431602-2431160                  AUUUCCGCGAAGAAUUUGAGGCGGGAAUCAAACAGCCGUUCAGCAAUACCCAUUUGAUUAAUGGGAUUCAGCCGAACCUGCUGAAAGAGCGCUGGUAACCGAAUU.UCGAUUAACGCUCAGUC..........................UCU............................................GACUGAGAAAACUGGAAGCAUGCUAAUGGCUACAAUUCAUGUAGACGGCAAAGAAUACGAGGUCAACGGAGCGGACAACCUGCUGGAAGCUUGUCUGUCUCUGGGCCUUGAUAUUCCUUACUUUUGCUGGCAUCCGGCGCUGGGAAGCGUCGGUGCUUGCCGCCAGUGUGCGGUGAAGCAAUACCAAAACGCGGAAGACACGCGUGGUCGCCUGGUGAUGUCCUGUAUGACACCGGCUUCCGAUGGCACCUUUAUUUCCAUUGACGACGAAGAAGCGAAACAGUUCCGUGAAAGUGUGGUCGAGUGGUUGAUGACCAA
#=GR NC_008253.1/2431602-2431160 CODON       ...............................................................................................STP.....................................................................................................................AUG........................................................................................................................................................................................................................................................................................................
#=GR NC_008253.1/2431602-2431160 SS_TT       ..................................................................................................................................................................................................................................................................................................................................................................................................................................................................................................................................
NC_007946.1/2532457-2532015                  AUUUCCGCGAAGAAUUUGAGGCGGGAAUCAAACAGCCGUUCAGCAAUACCCAUUUGAUUAAUGGGAUUCAGCCGAACCUGCUGAAAGAGCGCUGGUAACCGAAUU.UCGAUUAACGCUCAGUC..........................UCU............................................GACUGAGAAAACUGGAAGCAUGCUAAUGGCUACAAUUCAUGUAGACGGCAAAGAAUACGAGGUCAACGGAGCGGACAACCUGCUGGAAGCUUGUCUGUCUCUGGGCCUUGAUAUUCCUUACUUUUGCUGGCAUCCGGCGCUGGGAAGCGUCGGUGCUUGCCGCCAGUGUGCGGUGAAGCAAUACCAAAACGCGGAAGACACGCGUGGUCGCCUGGUGAUGUCCUGUAUGACACCGGCUUCCGAUGGCACCUUUAUUUCCAUUGACGACGAAGAAGCGAAACAGUUCCGUGAAAGUGUGGUCGAGUGGUUAAUGACCAA
#=GR NC_007946.1/2532457-2532015 CODON       ...............................................................................................STP.....................................................................................................................AUG........................................................................................................................................................................................................................................................................................................
#=GR NC_007946.1/2532457-2532015 SS_TT       ..................................................................................................................................................................................................................................................................................................................................................................................................................................................................................................................................
NZ_AAMJ02000014.1/92011-91569                AUUUCCGCGAAGAAUUUGAGGCGGGAAUCAAACAGCCGUUCAGCAAUACCCAUUUGAUUAAUGGGAUUCAGCCGAACCUGCUGAAAGAGCGCUGGUAACCGAAUU.UCGAUUAACGCUCAGUC..........................UCU............................................GACUGAGAAAACUGGAAGCAUGCUAAUGGCUACAAUUCAUGUAGACGGCAAAGAAUACGAGGUCAAUGGAGCGGACAACCUGCUGGAAGCUUGUCUGUCUCUGGGCCUUGAUAUUCCUUACUUUUGCUGGCAUCCGGCGCUGGGAAGCGUCGGUGCUUGCCGCCAGUGUGCGGUGAAGCAAUACCAAAACGCGGAAGACACGCGUGGUCGCCUGGUGAUGUCCUGUAUGACACCGGCUUCCGAUGGCACCUUUAUUUCCAUUGACGACGAAGAAGCGAAACAGUUCCGUGAAAGUGUGGUCGAGUGGUUAAUGACCAA
#=GR NZ_AAMJ02000014.1/92011-91569 CODON     ...............................................................................................STP...........................................................................................................................AUG..................................................................................................................................................................................................................................................................................................
#=GR NZ_AAMJ02000014.1/92011-91569 SS_TT     ..................................................................................................................................................................................................................................................................................................................................................................................................................................................................................................................................
NC_010473.1/2490102-2489660                  AUUUCCGCGAAGAAUUUGAGGCGGGAAUCAAACAGCCGUUCAGCAAUACCCAUUUGAUUAAUGGGAUUCAGCCGAACCUGCUGAAAGAGCGCUGGUAACCGAAUU.UCGAUUAACGCUCAGUC..........................UCU............................................GACUGAGAAAACUGGAAGCAUGCUAAUGGCUACAAUUCAUGUAGACGGCAAAGAAUACGAGGUCAACGGAGCGGACAACCUGCUGGAAGCUUGUCUGUCUCUGGGCCUUGAUAUUCCUUACUUUUGCUGGCAUCCGGCGCUGGGAAGUGUCGGUGCUUGCCGCCAGUGUGCGGUGAAGCAAUACCAAAACGCGGAAGACACGCGUGGUCGCCUGGUGAUGUCCUGUAUGACACCGGCUUCCGAUGGCACCUUUAUUUCCAUUGACGACGAAGAAGCGAAACAGUUCCGUGAAAGCGUGGUCGAGUGGUUGAUGACCAA
#=GR NC_010473.1/2490102-2489660 CODON       ...............................................................................................STP.....................................................................................................................AUG........................................................................................................................................................................................................................................................................................................
#=GR NC_010473.1/2490102-2489660 SS_TT       ..................................................................................................................................................................................................................................................................................................................................................................................................................................................................................................................................
NC_009800.1/2441886-2441444                  AUUUCCGCGAAGAAUUUGAGGCGGGAAUCAAACAGCCGUUCAGCAAUACCCAUUUGAUUAAUGGGAUUCAGCCGAACCUGCUGAAAGAGCGCUGGUAACCGAAUU.UCGAUUAACGCUCAGUC..........................UCU............................................GACUGAGAAAACUGGAAGCAUGCUAAUGGCUACAAUUCAUGUAGACGGCAAAGAAUACGAGGUCAACGGAGCGGACAACCUGCUGGAAGCUUGUCUGUCUCUGGGCCUUGAUAUUCCUUACUUUUGCUGGCAUCCGGCGCUGGGAAGUGUCGGUGCUUGCCGCCAGUGUGCGGUGAAGCAAUACCAAAACGCGGAAGACACGCGUGGUCGCCUGGUGAUGUCCUGUAUGACACCGGCUUCCGAUGGCACCUUUAUUUCCAUUGACGACGAAGAAGCGAAACAGUUCCGUGAAAGUGUGGUCGAGUGGUUAAUGACCAA
#=GR NC_009800.1/2441886-2441444 CODON       ...............................................................................................STP...........................................................................................................................AUG..................................................................................................................................................................................................................................................................................................
#=GR NC_009800.1/2441886-2441444 SS_TT       ..................................................................................................................................................................................................................................................................................................................................................................................................................................................................................................................................
BAAW01001350.1/1517-1075                     AUUUCCGCGAAGAAUUUGAGGCGGGAAUCAAACAGCCGUUCAGCAAUACCCAUUUGAUUAAUGGGAUUCAGCCGAACCUGCUGAAAGAGCGCUGGUAACCGAAUU.UCGAUUAACGCUCAGUC..........................UCU............................................GACUGAGAAAACUGGAAGCAUGCUAAUGGCUACAAUUCAUGUAGACGGCAAAGAAUACGAGGUCAACGGGGCGGACAACCUGCUGGAAGCUUGUCUGUCUCUGGGCCUUGAUAUUCCUUACUUUUGCUGGCAUCCGGCGCUGGGAAGCGUCGGUGCUUGCCGCCAGUGUGCGGUGAAGCAAUACCAAAACGCGGAAGACACGCGUGGUCGCCUGGUGAUGUCCUGUAUGACACCGGCUUCCGAUGGCACCUUUAUUUCCAUUGACGACGAAGAAGCGAAACAGUUCCGUGAAAGCGUGGUCGAGUGGUUGAUGACCAA
#=GR BAAW01001350.1/1517-1075 CODON          ...............................................................................................STP.....................................................................................................................AUG........................................................................................................................................................................................................................................................................................................
#=GR BAAW01001350.1/1517-1075 SS_TT          ..................................................................................................................................................................................................................................................................................................................................................................................................................................................................................................................................
NC_002695.1/3126485-3126043                  AUUUCCGCGAAGAAUUUGAGGCGGGGAUCAAACAGCCGUUCAGCAAUACCCAUUUGAUUAAUGGGAUUCAGCCGAACCUGCUGAAAGAGCGCUGGUAACCGAAUU.UCGAUUAACGCUCAGUC..........................UCU............................................GACUGAGAAAACUGGAAGCAUGCUAAUGGCUACAAUUCAUGUAGACGGCAAAGAAUACGAGGUCAACGGAGCGGACAACCUGCUGGAAGCUUGUCUGUCUCUGGGCCUUGAUAUUCCUUACUUUUGCUGGCAUCCGGCGCUGGGAAGCGUCGGUGCUUGCCGCCAGUGUGCGGUGAAGCAAUACCAAAACGCGGAAGACACGCGUGGUCGCCUGGUGAUGUCCUGUAUGACACCGGCUUCCGAUGGCACCUUUAUUUCCAUUGACGACGAAGAAGCGAAACAGUUCCGUGAAAGUGUGGUCGAGUGGUUAAUGACCAA
#=GR NC_002695.1/3126485-3126043 CODON       ...............................................................................................STP...........................................................................................................................AUG..................................................................................................................................................................................................................................................................................................
#=GR NC_002695.1/3126485-3126043 SS_TT       ..................................................................................................................................................................................................................................................................................................................................................................................................................................................................................................................................
NC_010498.1/2487191-2486749                  AUUUCCGCGAAGAAUUUGAAGCGGGAAUUAAACAGCCGUUCAGCAAUACCCAUUUGAUUAAUGGGAUUCAGCCGAACCUGCUGAAAGAGCGCUGGUAACCGAAUU.UCGAUUAACGCUCAGUC..........................UCU............................................GACUGAGAAAACUGGAAGCAUGCUAAUGGCUACAAUUCAUGUAGACGGCAAAGAAUACGAGGUUAACGGAGCGGACAACCUGCUGGAAGCUUGUCUGUCUCUGGGCCUUGAUAUUCCUUACUUUUGCUGGCAUCCGGCGCUGGGAAGCGUCGGUGCUUGCCGCCAGUGUGCGGUGAAGCAAUACCAAAACGCGGAAGACACGCGUGGUCGCCUGGUGAUGUCCUGUAUGACACCGGCUUCCGAUGGCACCUUUAUUUCCAUUGACGACGAAGAAGCGAAACAGUUCCGUGAAAGUGUGGUCGAGUGGUUAAUGACCAA
#=GR NC_010498.1/2487191-2486749 CODON       ...............................................................................................STP...........................................................................................................................AUG..................................................................................................................................................................................................................................................................................................
#=GR NC_010498.1/2487191-2486749 SS_TT       ..................................................................................................................................................................................................................................................................................................................................................................................................................................................................................................................................
NC_011415.1/2637388-2636946                  AUUUCCGCGAAGAAUUUGAGGCGGGAAUCAAACAGCCGUUCAGCAAUACCCAUUUGAUUAAUGGGAUUCAGCCGAACCUGCUGAAAGAGCGCUGGUAACCGAAUU.UCGAUUAACGCUCAGUC..........................UCU............................................GACUGAGAAAACUGGAAGCAUGCUAAUGGCUACAAUUCAUGUAGACGGCAAAGAAUACGAGGUCAACGGAGCGGACAACCUGCUGGAAGCUUGUCUGUCUCUGGGCCUUGAUAUUCCUUACUUUUGCUGGCAUCCGGCGCUGGGAAGCGUCGGUGCUUGCCGCCAGUGUGCGGUGAAGCAAUACCAAAACGUGGAAGACACGCGUGGUCGCCUGGUGAUGUCCUGUAUGACACCGGCUUCCGAUGGCACCUUUAUUUCCAUUGACGACGAAGAAGCGAAACAGUUCCGUGAAAGUGUGGUCGAGUGGUUAAUGACCAA
#=GR NC_011415.1/2637388-2636946 CODON       ...............................................................................................STP.....................................................................................................................AUG........................................................................................................................................................................................................................................................................................................
#=GR NC_011415.1/2637388-2636946 SS_TT       ..................................................................................................................................................................................................................................................................................................................................................................................................................................................................................................................................
NC_010694.1/1345490-1345932                  AUACUUCCGCGAAGAGUUUGAAGCGGGUAUGGCACCCCAGGUAUACAGCAACGCACACGCGAUUAGCGGCAUCCAGCCCAACCUGUUAAAGGCACGCUGGUAAGCAAAGUUUAAC.GCUCGUG..........................CCAG...........................................CACGAGCCUU.AUGGAAGCAUGUUCACUAUGGCUACAAUCCAUGUAGACGGUAAAGAAUAUGAUGUUGACGGCGCAGACAACCUGUUACAGGCCUGUCUCUCCCUCGGCCUCGAUAUUCCUUAUUUCUGCUGGCAUCCGGCGCUCGGUAGCGUCGGUGCCUGCCGCCAGUGUGCGGUAAAGCAAUUUCAAAAUGCCGAAGAUACCCGUGGCCGCCUGGUCAUGUCCUGCAUGACCCCGGCAUCUGACGGCACCUUUAUUUCAAUCGAUGACGGUGAAGCGAAAGAGUUCCGCGAAAGCGUGGUGGAGUGGCUGAUGAC
#=GR NC_010694.1/1345490-1345932 CODON       ....................................................................................................STP.........................................................................................................................AUG...............................................................................................................................................................................................................................................................................................
#=GR NC_010694.1/1345490-1345932 SS_TT       ..................................................................................................................................................................................................................................................................................................................................................................................................................................................................................................................................
NC_009792.1/489706-490149                    CAUCAAGCAGCCGUUCAGCAAUACCCAUGUGAUUGGUGGUAUACAGCCGAACCUGCUGAAAGAGCGCUGGUAAUUGCGGGCUUACCCCUGCAUCGCGAUAAGUCAUUCGAUUAAC.GCUUAGU..........................CCCUG..........................................ACUAAGCCAA.CUGGAAGCAUGCUGACUAUGGCUACGAUUCAUGUAGACGGCAAAGAAUAUGAGGUCAACGGCGCAGACAACCUGCUACAGGCAUGUCUGUCCCUCGGCCUUGAUAUUCCGUACUUUUGCUGGCACCCGGCGCUGGGUAGCGUCGGUGCUUGCCGCCAGUGUGCGGUGAAGCAAUAUCAAAACGCGGAAGAUACGCGUGGUCGCCUGGUGAUGUCUUGUAUGACGCCUGCCACCGACGGCACCUUUAUUUCUAUUGAUGACGAAGAAGCGAAACAGUUCCGCGAAAGCGUGGUGGAAUGGUUAAUGAC
#=GR NC_009792.1/489706-490149 CODON         ......................................................................STP..............................................................................................................................................AUG........................................................................................................................................................................................................................................................................................................
#=GR NC_009792.1/489706-490149 SS_TT         ..................................................................................................................................................................................................................................................................................................................................................................................................................................................................................................................................
NC_007712.1/2743768-2743327                  CGCCAUCGCCGGCGUGCAGCCCAACCUAUUAAAAGCGCGCUGGUAAUCGUCCAUGCGACAUGAGCGGGUCAGGCGGGCGCACGCGCUUUGCACCCUGAACGCAUUUUUGAUUAAC.GCCCGCC..........................GUU............................................GGCGGGCCUC.ACCUGAGCAUGCUGACUAUGGCUACCAUUCAUGUAGACGGCAAAGAGUACGAGGUUAACGGGUCUGACAACCUGCUGGAAGCUUGUCUGUCCCUCGGCCUCGAUAUUCCGUACUUUUGCUGGCAUCCGGCGCUGGGCAGCGUCGGCGCUUGCCGCCAGUGCGCGGUCAAGCAAUACCAAAACGCCGAGGAUACCCGCGGCCGGCUGGUAAUGUCCUGUAUGACGCCGGCCGCUGACGGUACCUUCAUCUCUAUCGCCGACGAUGAAGCAAAACAGUUCCGCCAAAGUGUGGUGGAGUGGCUGAUGAC
#=GR NC_007712.1/2743768-2743327 CODON       ...........................................STP..................................................................................................................................................................................AUG...............................................................................................................................................................................................................................................................................................
#=GR NC_007712.1/2743768-2743327 SS_TT       ..................................................................................................................................................................................................................................................................................................................................................................................................................................................................................................................................
NZ_ABWM01000054.1/18186-17745                CAUCAAUGGGAUUCAGCCGAACCUGCUAAAAGCACGCUGGUAAUUCCCCCUCAUUCCGGCCCUCUUCCUCAGGGAGAGGGGGAGGGUGAGGGCGAUAAAAGAAUU.UUGAUUAAC.GCUCGAA..........................GCAA...........................................UUCGAGCCAA.CUGGAAGCAUGCUAAUGGCUACGAUUCAUGUAGACGGCAAAGAAUACGAAGUCAACGGGGCGGACAACCUGCUAGAAGCUUGUCUGUCUCUUGGCCUCGAUAUUCCGUACUUUUGCUGGCAUCCGGCGCUGGGCAGCGUCGGUGCUUGCCGCCAGUGUGCGGUGAAGCAAUAUCAGAACGCGGAAGACACGCGUGGUCGCCUGGUGAUGUCCUGUAUGACGCCAGCCACCGAAGGCACCUUUAUUUCGAUUGAUGACGAAGAAGCCAAACAGUUCCGCGAAAGCGUGGUGGAGUGGUUGAUGACCAA
#=GR NZ_ABWM01000054.1/18186-17745 CODON     ........................................STP............................................................................................................................................................................AUG........................................................................................................................................................................................................................................................................................................
#=GR NZ_ABWM01000054.1/18186-17745 SS_TT     ..................................................................................................................................................................................................................................................................................................................................................................................................................................................................................................................................
NC_009436.1/3066228-3065787                  CGCGAAGAAUUCGAAGCAGGCAUCAAGCAGCAGUUCAGCAAUACCCAUGCAAUAAACGGGAUUCAGCCGAACCUGCUAAAAGCGCGCUGGUAGCGAUAUUGAAUU.UUGAUUAAC.GCUCGGA..........................UUUA...........................................UUCGAGCCAA.CUGGAAGCAUGCUAAUGGCUACGAUUCAUGUAGACGGCAAAGAAUACGAAGUCAACGGGGCGGACAACCUGCUAGAAGCUUGUCUGUCUCUUGGCCUUGAUAUUCCGUAUUUUUGCUGGCAUCCGGCGCUGGGAAGCGUCGGUGCUUGCCGCCAGUGUGCGGUGAAGCAAUAUCAAAACGCGGAAGACACGCGUGGUCGCCUGGUGAUGUCCUGUAUGACACCAGCAACCGAAGGCACCUUUAUUUCUAUCGACGACGCAGAAGCGAAACAGUUCCGUGAAAGCGUGGUGGAAUGGUUAAUGACCAA
#=GR NC_009436.1/3066228-3065787 CODON       ..........................................................................................STP..........................................................................................................................AUG........................................................................................................................................................................................................................................................................................................
#=GR NC_009436.1/3066228-3065787 SS_TT       ..................................................................................................................................................................................................................................................................................................................................................................................................................................................................................................................................
BAAW01009584.1/496-55                        AUCAAGCAGACCUUCAGCAAUACCCACGUUAUUGGUGGUAUUCAGCCGAACCUGCUGAAAGAGCGCUGGUGAUCACAGGGUUAGCCCUGUGUCGCGAUAAGAAAU.UCGAUUAAC.GCUCGGU..........................UACG...........................................ACCGAGCCAA.CUGGAAGCAUGCUGACUAUGGCUACGAUUCAUGUAGACGGCAAAGAAUAUGAGGUCAACGGAGCGGACAACCUGCUGGAAGCUUGUCUGUCUCUUGGCCUUGAUAUUCCGUACUUUUGCUGGCACCCGGCGCUGGGAAGCGUCGGUGCUUGCCGCCAGUGUGCGGUGAAGCAAUAUCAGAACGCGGAAGACACGCGUGGUCGCCUGGUGAUGUCUUGUAUGACACCGGCCACCGAAGGCACCUUUAUUUCUAUUGAUGACGAAGAAGCGAAGCAGUUCCGCGAAAGCGUCGUGGAGUGGUUGAUGAC
#=GR BAAW01009584.1/496-55 CODON             .....................................................................STP...............................................................................................................................................AUG........................................................................................................................................................................................................................................................................................................
#=GR BAAW01009584.1/496-55 SS_TT             ..................................................................................................................................................................................................................................................................................................................................................................................................................................................................................................................................
NC_007613.1/2307133-2306691                  AUUUCCGCGAAGAAUUUGAGGCGGGAAUCAAACAGCCGUUCAGCAAUACCCAUUUGAUUAAUGGGAUUCAGCCGAACCUGCUGAAAGAGCGCUGGUAACCGAAUU.UCGAUUAAC.GCUCGGU..........................CCCUG..........................................ACCGAGAAAA.CUGGAAGCAUGCUAAUGGCUACAAUUCAUGUAGACGGCAAAGAAUACGAGGUCAACGGAGCGGACAACCUGCUGGAAGCUUGUCUGUCUCUGGGCCUUGAUAUUCCUUACUUUUGCUGGCAUCCGGCGCUGGGAAGCGUCGGUGCUUGCCGCCAGUGUGCGGUGAAGCAAUACCAAAACGCGGAAGACACGCGUGGUCGCCUGGUGAUGUCCUGUAUGACACCGGCUUCCGAUGGCACCUUUAUUUCCAUUGACGACGAAGAAGCGAAACAGUUCCGUGAAAGUGUGGUCGAGUGGUUAAUGACCAA
#=GR NC_007613.1/2307133-2306691 CODON       ...............................................................................................STP.....................................................................................................................AUG........................................................................................................................................................................................................................................................................................................
#=GR NC_007613.1/2307133-2306691 SS_TT       ..................................................................................................................................................................................................................................................................................................................................................................................................................................................................................................................................
NZ_ABKX01000003.1/317686-318128              AUUUCCGCGAAGAAUUUGAGGCGGGAAUCAAACAGCCGUUCAGCAAUACCCAUUUGAUUAAUGGGAUUCAGCCGAACCUGCUGAAAGAGCGCUGGUAACCGAAUU.UCGAUUAAC.GCUCGGU..........................CCCUG..........................................ACCGAGAAAA.CUGGAAGCAUGCUAAUGGCUACAAUUCAUGUAGACGGCAAAGAAUACGAGGUCAACGGAGCGGACAACCUGCUGGAAGCUUGUCUGUCUCUGGGCCUUGAUAUUCCUUACUUUUGCUGGCAUCCGGCGCUGGGAAGUGUCGGUGCUUGCCGCCAGUGUGCGGUAAAGCAAUACCAAAACGCGGAAGACACGCGUGGUCGCUUGGUGAUGUCCUGUAUGACACCGGCUUCCGAUGGCACCUUUAUUUCCAUUGACGACGAAGAAGCGAAGCAAUUCCGUGAAAGUGUGGUUGAGUGGUUAAUGACCAA
#=GR NZ_ABKX01000003.1/317686-318128 CODON   ...............................................................................................STP...........................................................................................................................AUG..................................................................................................................................................................................................................................................................................................
#=GR NZ_ABKX01000003.1/317686-318128 SS_TT   ..................................................................................................................................................................................................................................................................................................................................................................................................................................................................................................................................
NC_007606.1/2280070-2279628                  AUUUCCGCGAAGAAUUUGAGGCGGGGAUCAAACAGCCGUUCAGCAAUACCCAUUUGAUUAAUGGGAUUCAGCCGAACCUGCUGAAAGAGCGCUGGUAACCGAAUU.UCGAUUAAC.UCUCAGU..........................CUCUG..........................................ACUGAGAAAA.CUGGAAGCAUGCUAAUGGCUACAAUUCAUGUAGACGGCAAAGAAUACGAGGUCAACGGAGCGGACAACCUGCUGGAAGCUUGUCUGUCUCUGGGCCUUGAUAUUCCUUACUUUUGCUGGCAUCCGGCGCUGGGAAGCGUCGGUGCUUGCCGCCAGUGUGCGGUGAAGCAAUACCAAAACGCGGAAGACACGCGUGGUCGCCUGGUGAUGUCCUGUAUGACACCGGCUUCCGAUGGCACCUUUAUUUCCAUUGACGACGAAGAAGCGAAACAGUUCCGUGAAAGUGUGGUCGAGUGGUUAAUGACCAA
#=GR NC_007606.1/2280070-2279628 CODON       ...............................................................................................STP.....................................................................................................................AUG........................................................................................................................................................................................................................................................................................................
#=GR NC_007606.1/2280070-2279628 SS_TT       ..................................................................................................................................................................................................................................................................................................................................................................................................................................................................................................................................
NZ_ABJD02000101.1/1598770-1598328            AAUAUUGCUCAGAUAGCCGGUAUCCAGCCCAACCUAUUAAAACAGCGUUGGUAAUAUUUUUGCGAAUGAGCAACCGCAAAAAUCGAUUUUCACGAAGAACGUAUUUUUGAUUAAC.GCCUGCU..........................GUUG...........................................AGCGGGCCUU.UGGGAAGCAUGCUGACUAUGGCUACAAUAUAUGUAGACGGCAAAGAAUAUGAUGUAAACGGGUCUGAAAACCUGUUACAAGCCUGCCUUUCUCUGGGGCUAGAUAUUCCUUAUUUUUGCUGGCAUCCGGCGCUGGGAAGCGUUGGCGCUUGCCGCCAGUGUGCGGUUAAGCAAUAUCAAAACGCGGAUGACACUCGUGGUCGUCUCGUGAUGUCUUGUAUGACACCGGCAACGGAAGGGACUUACAUCUCUAUCGAUGAUGAAGAGGCCAAACAAUUCCGUGAAAGUGUUGUGGAAUGGCUAAUGAC
#=GR NZ_ABJD02000101.1/1598770-1598328 CODON ...................................................STP.................................................................................................................................................................AUG........................................................................................................................................................................................................................................................................................................
#=GR NZ_ABJD02000101.1/1598770-1598328 SS_TT ..................................................................................................................................................................................................................................................................................................................................................................................................................................................................................................................................
NZ_ABXV01000054.1/60457-60897                AAUAUUGUGCAGAUUGCAGGUAUCCAGCCAAACCUGUUAAAGCAGCGUUGGUAAGCAUUUAGCGAUUGAGCAACCGCUAAACGAAUUUUUGACGAAGAACGUAUUUAUGAUUAAC.GCCUGC...........................UAAC............................................GCGGGCCUU.UGGGAAGCAUGCUGACUAUGGCUACGAUAUAUGUAGACGGCAAAGAAUAUGACGUAAACGGGUCUGAAAACCUGUUACAAGCCUGCUUAUCGCUGGGGCUAGAUAUUCCUUAUUUUUGCUGGCAUCCGGCGCUGGGAAGCGUUGGCGCUUGCCGCCAGUGUGCGGUGAAGCAGUAUCAAAACGCGGAUGACACUCGUGGUCGCCUCGUGAUGUCUUGUAUGACACCGGCAACGGAAGGAACUUACAUCUCCAUCGAUGAUGAAGAAGCCAAACAGUUCCGUGAAAGUGUUGUUGAAUGGCUGAUGAC
#=GR NZ_ABXV01000054.1/60457-60897 CODON     ..................................................................................................................................................................................................................................................................................................................................................................................................................................................................................................................................
#=GR NZ_ABXV01000054.1/60457-60897 SS_TT     ..................................................................................................................................................................................................................................................................................................................................................................................................................................................................................................................................
NZ_ABXW01000062.1/94827-95267                AACAUCGUGCAGAUUGCCGGGAUCCAACCAAACCUGCUGAAGCAGCGUUGGUAAGCAUUUAGCGAUUGAGCAACCGCUAAACGAAUUUUUAACGAAGAACGUAUUUAUGUUUAAC.GCCUGC...........................UAAC............................................GCGGGCCUU.UGGGAAGCAUGCUGACUAUGGCUACGAUAUAUGUAGACGGCAAAGAAUAUGACGUAAACGGGUCAGAAAACCUGUUACAAGCCUGCUUAUCGUUGGGGCUAGAUAUUCCUUAUUUUUGCUGGCAUCCGGCGCUGGGAAGCGUUGGCGCUUGCCGCCAGUGUGCGGUGAAGCAGUAUCAAAACGCAGAUGACACUCGUGGUCGCCUCGUAAUGUCUUGUAUGACACCGGCAACGGAAGGCACUUACAUCUCAAUCGAUGAUGAAGAAGCCAAACAAUUCCGUGAAAGUGUUGUUGAAUGGCUAAUGAC
#=GR NZ_ABXW01000062.1/94827-95267 CODON     ..................................................................................................................................................................................................................................................................................................................................................................................................................................................................................................................................
#=GR NZ_ABXW01000062.1/94827-95267 SS_TT     ..................................................................................................................................................................................................................................................................................................................................................................................................................................................................................................................................
NC_010554.1/1883802-1883363                  AUUUGAGGCUGGCAUUAUUCAAGAAGACUAUACCAAUGCCAAUCUUAUCCGUGGUAUUCAGCCUAACUUGCUGAAAAGCCGCUGGUAGUUUUUCACGAUACAUUCUAGGUUUAAC.GCCUGC...........................AAU.............................................GCAGGCCUU.UGGGAAGCAUGCUGACUAUGGCUACGAUUCAUGUAGACGGCAAAGAAUAUGAAGUUAACGGGGCUGAUAACCUGUUAGAAGCCUGUCUUAAUUUAGGCUUAGAUAUUCCUUAUUUUUGCUGGCACCCAGCGCUGGGAAGCGUUGGCGCUUGCCGCCAGUGUGCGGUUAAGCAGUAUCAAAAUGCUGAGGAUACCCGCGGUCGCUUGGUAAUGUCUUGUAUGACACCUGCGGCUGAUGGCACGUUUAUCUCCAUUGAUGACGAAGAAGCGAAAAAAUUCCGCGAAAGCGUUGUUGAAUGGUAUAUGAC
#=GR NC_010554.1/1883802-1883363 CODON       .....................................................................................STP...............................................................................................................................AUG........................................................................................................................................................................................................................................................................................................
#=GR NC_010554.1/1883802-1883363 SS_TT       ..................................................................................................................................................................................................................................................................................................................................................................................................................................................................................................................................
NZ_AALF01000077.1/4569-5054                  AGACUAUGGCAACACCCGAGCCAUAGCCGGUAUUCAACCGAACCUAUUAAAAGCGCGCUGGUAGCAGCAUUGACGCUCUUGCUGUUUUCAGCAAGAGCCAGAUUUUUUGAUUAAC.GCUUGUAAACGAACCGUUUUAAGGUC.......GUCGUAACA...................GACAAUAAACGUGUUCAAAUACAAGUCAC.UUGGAAGCAUGCUGAUAUGGCUACGAUUCAUGUAGACGGCAAAGAAUACGACGUAAACGGGGCCGACAACCUGUUACAAGCUUGUCUCUCCCUGGGACUCGAUAUUCCUUACUUUUGCUGGCAUCCGGCGCUGGGAAGCGUCGGCGCUUGCCGCCAAUGUGCGGUAAAGCAAUACCAAAACGCCGAUGAUACCCGUGGGCGUUUGGUCAUGUCCUGUAUGACCCCGGCCACUGAUGGAACCUUUAUUUCCAUUGAUGACGGCGAAGCCAAAGCGUUCCGUGAGAGUGUGGUUGAAUGGUUGAUGACU
#=GR NZ_AALF01000077.1/4569-5054 CODON       .............................................................STP...............................................................................................................................................................AUG................................................................................................................................................................................................................................................................................................
#=GR NZ_AALF01000077.1/4569-5054 SS_TT       ..................................................................................................................................................................................................................................................................................................................................................................................................................................................................................................................................
NC_009778.1/903570-904011                    AUUUCCGUGACGAAUUCGAAGCGGGCAUUAAGCAGAGCCCCGGCAACACCCGUGCCAUCAAUGGUAUUCAGCCGAACCUGCUCAAGACGCGCUGGUAAAAGCAUU.UUGAUUAAC.GCCUGGC..........................UCGC...........................................GCCAGGCCAA.CUGGAAGCAUGCUGACUAUGGCUACGAUUCAUGUAGACGGCAAAGAAUAUGAGGUAGACGGCGCGGACAACCUGCUGCAGGCGUGUCUGUCGCUCGGCCUCGAUAUUCCUUAUUUUUGCUGGCAUCCGGCGCUGGGUAGCGUCGGUGCCUGCCGCCAGUGCGCGGUGAAGCAAUAUCAGAACGCGGAAGAUACCCGUGGUCGCCUUGUGAUGUCCUGCAUGACGCCGGCAUCCGAUGGCACCUUUAUUUCUAUUGAUGACGACGAAGCGAAACAGUUCCGUGAAAGCGUUGUGGAGUGGCUGAUGAC
#=GR NC_009778.1/903570-904011 CODON         ...............................................................................................STP.....................................................................................................................AUG........................................................................................................................................................................................................................................................................................................
#=GR NC_009778.1/903570-904011 SS_TT         ..................................................................................................................................................................................................................................................................................................................................................................................................................................................................................................................................
NZ_AALC01000035.1/13590-14074                UAAGGACUAUGGCAACACCCGAGCCAUAGCCGGUAUUCAACCGAACCUACUUAAAGCGCGCUGGUAGCAUAGAUGCCCUUGCGGUUUGCCGUAGGGGCCAGAAUUUUUGAUUAAC.GCUUGUAAAUGAACCGCCUUAAUGUC.......GUCGUGCA....................GACAUUAAAUCGGCUUAUGCACAAGUCAC.UUGGAAGCAUGCAUAUGGCUACGAUUCAUGUAGACGGCAAAGAAUACGACGUAAACGGGGCCGACAACCUGUUACAAGCUUGUCUCUCCCUGGGACUCGAUAUUCCUUACUUUUGCUGGCAUCCGGCGCUGGGAAGCGUCGGCGCUUGCCGCCAAUGUGCGGUAAAGCAAUACCAAAACGCCGAUGAUACCCGUGGGCGUUUGGUCAUGUCCUGUAUGACCCCGGCCACUGAUGGAACCUUUAUUUCCAUUGAUGACGGCGAAGCCAAAGCGUUCCGUGAGAGUGUGGUUGAAUGGUUGAUGACUAA
#=GR NZ_AALC01000035.1/13590-14074 CODON     ................................................................STP....................................................................................................................................................AUG........................................................................................................................................................................................................................................................................................................
#=GR NZ_AALC01000035.1/13590-14074 SS_TT     ..................................................................................................................................................................................................................................................................................................................................................................................................................................................................................................................................
NC_004547.2/3380918-3380475                  GUAUCCGCAGGGUGGCGCAAAUAAGCCACCCUCAUAAACCCAAUAGAUUUCAAGGUGCAGGUAGCCAACGCAUUUGCGGUUUGAAAGAUAAGGGUAUACAGAAUUUUUGAUUAGC.GCCUGUG..........................GUAA...........................................CACGGGCCAUUAUGGAAGCAUGCUGACUAUGGCUACUAUUCAUGUAGACGGCAAAGAGUAUGAAGUAAACGGAGCGAACAACCUUCUCGAAGCUUGCCUGACUCUGGGACUUGAUAUUCCUUACUUUUGCUGGCACCCCGCGCUCGGGAGCGUAGGAUCCUGCCGCCUCUGUGCGGUAAAACAGUAUCAAAACGCAGAAGAUACUCGCGGUCGUCUGGUGAUGUCUUGUAUGACACCGGCAACCGAAGGAACGUUCAUCGCGAUUGAAGAUGAAGAAGCGAAACUAUUCCGUAAGACGAUAGUUGAGUUUCUGAUGAC
#=GR NC_004547.2/3380918-3380475 CODON       ................................................................................................................................................................................................................................AUG...............................................................................................................................................................................................................................................................................................
#=GR NC_004547.2/3380918-3380475 SS_TT       ..................................................................................................................................................................................................................................................................................................................................................................................................................................................................................................................................
NZ_ABVY01000005.1/55799-55356                UGUAUCCGCAGGGUGGCGCAAAUAAGCCACCCUCAUAAACCCAAUAGAUUUCAAGGCGCAGGUAGCCAACGCAUUUGCGAUUUGAAAGUGAGGGUAUACAGAAUUUUUGAUUAGC.GCUCGUG..........................GUAA...........................................CACGGGCCAUUAUGGAAGCAUGCUGACUAUGGCUACUAUUCAUGUAGACGGCAAAGAGUAUGAAGUAAACGGAGCAGACAACCUUCUGGAAGCUUGCCUGACUCUGGGACUUGAUAUUCCUUACUUUUGCUGGCACCCCGCGCUCGGGAGCGUCGGAUCCUGCCGCCUCUGUGCGGUAAAACAGUACCAAAACGCGGAAGACACCCGCGGUCGUCUGGUGAUGUCUUGUAUGACACCAGCAACCGAAGGAACGUUCAUCGCGAUUGAAGAUGAAGAAGCGAAGCUAUUCCGUAAGACGAUAGUUGAGUUUCUGAUGAC
#=GR NZ_ABVY01000005.1/55799-55356 CODON     ..................................................................................................................................................................................................................................................................................................................................................................................................................................................................................................................................
#=GR NZ_ABVY01000005.1/55799-55356 SS_TT     ..................................................................................................................................................................................................................................................................................................................................................................................................................................................................................................................................
NZ_ABVX01000005.1/121932-121489              UGUAUCCGCAGGGUGGCGCAAAUAAGCCACCCUCAUAAACCCAAUAGAUUUCAAGGCGCAGGUAGCCAACGCAUUUGCGAUUUGAAAGUGAGGGUAUACAGAAUUUUUGAUUAGC.GCUCGUG..........................GUAA...........................................CACGGGCCAUUAUGGAAGCAUGCUGACUAUGGCUACUAUUCAUGUAGACGGCAAAGAGUAUGAAGUAAACGGAGCAGACAACCUUCUUGAAGCUUGCCUGACUCUGGGACUUGAUAUUCCUUACUUUUGCUGGCACCCCGCGCUCGGGAGCGUCGGAUCCUGCCGCCUCUGUGCGGUAAAACAGUACCAAAACGCGGAAGACACCCGCGGUCGUCUGGUGAUGUCUUGUAUGACACCGGCAACCGAAGGAACGUUCAUCGCGAUUGAAGAUGAAGAAGCGAAGCUAUUCCGUAAGACGAUAGUUGAGUUUCUGAUGAC
#=GR NZ_ABVX01000005.1/121932-121489 CODON   ..................................................................................................................................................................................................................................................................................................................................................................................................................................................................................................................................
#=GR NZ_ABVX01000005.1/121932-121489 SS_TT   ..................................................................................................................................................................................................................................................................................................................................................................................................................................................................................................................................
NC_005126.1/3598273-3597831                  GGAAUUGUGACCAAAGACUAUGGGAACACCCAUUUCAUUGCGGGUAUCCAGUCAAACCUGUUAAAGCAGCGUUGGUAAUGGGUUCUUCACGAAAUUAGCAGAAUUUUUGAUUAAC.ACUUGCU..........................GAAA...........................................AGCAGGUCAU.UUGGAAGCAUGCUGACUAUGGCUACGAUACAUGUAGACGGCAAAAAAUAUGAUGUAGACGGGGCUGAUAACCUGUUACAAGCUUGCCUCUCUUUGGGGUUAGAUAUUCCUUAUUUUUGCUGGCAUCCAGCGCUUGGAAGCGUUGGCGCUUGCCGCCAGUGUGCGGUGAAGCAAUAUCAAAAUGCGGAUGAUACGCGCGGUCGUCUGAUCAUGUCCUGUAUGACUCCGGCAACGGAUGGCACUUUUAUCUCUAUUGAUGAUGAAGAGGCUAAACAGUUCCGUGAGAGUGUGGUUGAGUGGUUGAUGAC
#=GR NC_005126.1/3598273-3597831 CODON       ...........................................................................STP.........................................................................................................................................AUG........................................................................................................................................................................................................................................................................................................
#=GR NC_005126.1/3598273-3597831 SS_TT       ..................................................................................................................................................................................................................................................................................................................................................................................................................................................................................................................................
NZ_AALD01000037.1/8830-9316                  AGACUAUGGUAACACCCGAACCAUAGCUGGUAUUCAACCAAACCUGUUAAAAGCGCGCUGGUAGCAGCAUUAAUGCUCUUACUGUUUUCAGUAAGAGCCAGAAUUUUUGAUUAAC.GCUUGUAAAACGAAC.CGUUU............CAAGGUCGCCGUAACAGCCAAU...........AAACGUGUUCAA.UUACAAGCCAC.UUGGAAGCAUGCUGAUAUGGCUACGAUACAUGUAGACGGCAAAGAAUACGACGUAAACGGGGCCGACAACCUGUUACAGGCUUGUCUCUCCCUGGGACUCGAUAUUCCUUACUUUUGCUGGCAUCCGGCGCUGGGAAGCGUCGGCGCUUGCCGCCAAUGUGCGGUAAAGCAAUACCAAAACGCCGAUGACACCCGUGGGCGUUUGGUCAUGUCCUGUAUGACCCCGGCCACUGAUGGAACCUUUAUUUCCAUUGAUGACGGUGAAGCCAAAGAUUUCCGUGCGAGUGUGGUUGAAUGGUUGAUGACA
#=GR NZ_AALD01000037.1/8830-9316 CODON       .............................................................STP..........................................AUG.....................................................................................................................................................................................................................................................................................................................................................................................................................
#=GR NZ_AALD01000037.1/8830-9316 SS_TT       ..................................................................................................................................................................................................................................................................................................................................................................................................................................................................................................................................
NC_009708.1/1698364-1698806                  AUGACGAGCGGCAACACCCGAGCCAUAGCCGGUAUUCAACCUAAUCUAUUAAAAGCGCGCUGGUAGCAUAGAUACCCUUACGGUGUUGCCAUAGGGGUCAGAAUUUUUGAUUAAC.GCCUGCC..........................GUAA...........................................GGUGGGUCAU.UUGGAAGCAUGCUGAUAUGGCUACGAUUCAUGUAGACGGCAAAGAAUACGACGUAAAUGGGGCCGACAACCUGUUACAAGCUUGUCUCUCCCUUGGACUCGAUAUUCCUUACUUUUGCUGGCAUCCGGCGCUGGGAAGCGUCGGCGCUUGCCGUCAAUGCGCGGUAAAGCAAUACCAAAACGCGGAUGAUACCCGUGGGCGUUUGGUUAUGUCCUGUAUGACACCGGCCACCGAUGGAACCUUUAUUUCCAUUGAUGACAGUGAAGCCAAAGCGUUCCGUGAGAGUGUGGUUGAAUGGUUAAUGACU
#=GR NC_009708.1/1698364-1698806 CODON       ...............................................................STP.............................................................................................................................................................AUG................................................................................................................................................................................................................................................................................................
#=GR NC_009708.1/1698364-1698806 SS_TT       ..................................................................................................................................................................................................................................................................................................................................................................................................................................................................................................................................
NC_005810.1/2629323-2628881                  AUGACGAGCGGCAACACCCGAGCCAUAGCCGGUAUUCAACCUAAUCUAUUAAAAGCGCGCUGGUAGCAUAGAUACCCUUACGGUGUUGCCGUAGGGGUCAGAAUUUUUGAUUAAC.GCCUGCC..........................GUAA...........................................GGUGGGUCAU.UUGGAAGCAUGCUGAUAUGGCUACGAUUCAUGUAGACGGCAAAGAAUACGACGUAAAUGGGGCCGACAACCUGUUACAAGCUUGUCUCUCCCUUGGACUCGAUAUUCCUUACUUUUGCUGGCAUCCGGCGCUGGGAAGCGUCGGCGCUUGCCGUCAAUGCGCGGUAAAGCAAUACCAAAACGCGGAUGAUACCCGUGGGCGUUUGGUGAUGUCCUGUAUGACACCGGCCACCGAUGGAACCUUUAUUUCCAUUGAUGACAGUGAAGCCAAAGCGUUCCGUGAGAGUGUGGUUGAAUGGUUAAUGACU
#=GR NC_005810.1/2629323-2628881 CODON       ...............................................................STP.............................................................................................................................................................AUG................................................................................................................................................................................................................................................................................................
#=GR NC_005810.1/2629323-2628881 SS_TT       ..................................................................................................................................................................................................................................................................................................................................................................................................................................................................................................................................
NC_006155.1/3056709-3056267                  AUGACGAGCGGCAACACCCGAGCCAUAGCCGGUAUUCAACCUAAUCUAUUAAAAGCGCGCUGGUAGCAUAGAUACCCUUACGGUGUUGCCGUAGGGGUCAGAAUUUUUGAUUAAC.GCCUGCC..........................GUAA...........................................GGUGGGUCAU.UUGGAAGCAUGCUGAUAUGGCUACGAUUCAUGUAGACGGCAAAGAAUACGACGUAAAUGGGGCCGACAACCUGUUACAAGCUUGUCUCUCCCUUGGACUCGAUAUUCCUUACUUUUGCUGGCAUCCGGCGCUGGGAAGCGUCGGCGCUUGCCGUCAAUGCGCGGUAAAGCAAUACCAAAACGCGGAUGAUACCCGUGGGCGUUUGGUUAUGUCCUGUAUGACACCGGCCACCGAUGGAACCUUUAUUUCCAUUGAUGACAGUGAAGCCAAAGCGUUCCGUGAGAGUGUGGUUGAAUGGUUAAUGACU
#=GR NC_006155.1/3056709-3056267 CODON       ...............................................................STP.............................................................................................................................................................AUG................................................................................................................................................................................................................................................................................................
#=GR NC_006155.1/3056709-3056267 SS_TT       ..................................................................................................................................................................................................................................................................................................................................................................................................................................................................................................................................
NC_008800.1/1502245-1502687                  ACCAUAGCCGGUAUUCAACCGAAUAACCUAUUGAAGCAACGUUGGUAGCCCUGAUGAAUGCCUCGGCCCGUUUAUCCGGAUCCGAUCAUUCAUCCCGCCAGAAUUUUUGAUUAAC.GCUUGCC..........................UUAU...........................................GGCAAGCCAC.UUGGAAGCAUGCUGACUAUGGCUACGAUUCAUGUAGACGGCAAAGAAUACGACGUAAACGGGGCCGACAACCUGUUACAGGCUUGUCUCUCCCUGGGACUCGAUAUUCCUUACUUUUGCUGGCAUCCGGCGCUGGGAAGCGUCGGCGCUUGCCGCCAAUGUGCGGUAAAGCAAUACCAAAACGCGGACGACACGCGUGGGCGUUUGGUGAUGUCCUGUAUGACGCCAGCCACCGAUGGAACCUUUAUUUCCAUUGAUGACGGUGAAGCCAAAGCGUUCCGUGAGAGUGUGGUUGAAUGGUUGAUGAC
#=GR NC_008800.1/1502245-1502687 CODON       .............................................STP................................................................................................................................................................................AUG...............................................................................................................................................................................................................................................................................................
#=GR NC_008800.1/1502245-1502687 SS_TT       ..................................................................................................................................................................................................................................................................................................................................................................................................................................................................................................................................
NC_009832.1/3658644-3658202                  AAGUGAAGCACUUCAGCAACGCGCAUGCGAUUGGCGGUAUUCAGGCCAAUAAUCUGCUGAAGCAACGCUGGUAAGCCGACUCGCCCCGACGACACGGCCAGAAUUUUUGAUUAAC.GCCUGCC..........................GCAA...........................................GGCAGGCCAC.UUGGAAGCAUGCUGACUAUGGCUACGAUUCAUGUAGACGGCAAAGAAUACGACGUAGAUGGGGCCGACAACCUGCUGCAGGCUUGUCUCUCCCUCGGGCUCGAUAUUCCUUACUUUUGCUGGCAUCCGGCGCUGGGAAGCGUCGGCGCUUGCCGCCAAUGUGCGGUAAAGCAAUACCAAAACGCGGAAGAUACGCGUGGCCGUUUGGUGAUGUCUUGUAUGACACCGGCAUCCGAUGGAACCUUUAUUUCCAUCGACGAUGGCGAAGCCAAACAGUUCCGCGAAAGCGUGGUUGAGUGGUUGAUGAC
#=GR NC_009832.1/3658644-3658202 CODON       .......................................................................STP.............................................................................................................................................AUG........................................................................................................................................................................................................................................................................................................
#=GR NC_009832.1/3658644-3658202 SS_TT       ..................................................................................................................................................................................................................................................................................................................................................................................................................................................................................................................................
#=GC SS_cons                                 ..............................................................................................................-----.<<<<<<<<<<<<<<<<<<<<<<<<<<<<<<<<.____..................>>>>>>>>>>>>>>>>>>>>>>>>>>>>>>>>:::.:::::::............................................................................................................................................................................................................................................................................................................
#=GC ACTUAL_MOTIF                            ....................................................................................................<................................................................................................................>............................................................................................................................................................................................................................................................................................................
#=GC HYPHENATION                             ****************************************************************************************************..................................................................................................................************************************************************************************************************************************************************************************************************************************************************************************************************
#=GC R2R_LABEL                               ----------------------------------------------------------------------------------------------------......................<.........................................................................>............RrRR..SsS--------------------------------------------------------------------------------------------------------------------------------------------------------------------------------------------------------------------------------------------------------------------------------------------------------
#=GF R2R shade_along_backbone S s rgb:230,230,230
#=GF R2R shade_along_backbone R r rgb:230,230,230
#=GF R2R tick_label s start
#=GF R2R tick_label r SD
#=GF R2R var_hairpin < >
#=GF DUPLICATES NC_006155.1/3056709-3056267=NC_010634.1/2974607-2974165 NC_010473.1/2490102-2489660=AC_000091.1/2404985-2404543=NC_010468.1/1500609-1501051=NC_000913.2/2398337-2397895 NC_005810.1/2629323-2628881=NC_010159.1/1877325-1876883=NC_008150.1/2292280-2291838=NC_008149.1/2427058-2426616=NC_009381.1/2215466-2215024=NC_010465.1/1729746-1730188=NC_004088.1/1806918-1807360=NC_003143.1/2865244-2864802=NZ_AAOS02000009.1/100694-100252=NZ_AAYR01000001.1/1475416-1475858=NZ_AAYS01000011.1/21439-21881=NZ_AAYT01000003.1/38037-37595=NZ_AAYU01000011.1/98661-98219=NZ_AAYV01000001.1/512126-511684=NZ_ABAT01000004.1/77458-77016=NZ_ABCD01000001.1/785203-785645 NC_002695.1/3126485-3126043=NC_011353.1/3167847-3167405=NC_002655.2/3196441-3195999=NZ_ABHK02000001.1/442065-441623=NZ_ABHL02000001.1/310496-310054=NZ_ABHM02000001.1/1430221-1429779=NZ_ABHO01000002.1/187809-188251=NZ_ABHP01000006.1/18531-18089=NZ_ABHQ01000004.1/168221-167779=NZ_ABHR01000006.1/107930-107488=NZ_ABHS01000006.1/168225-167783=NZ_ABHT01000008.1/84080-84522=NZ_ABHU01000007.1/98797-98355=NZ_ABHW01000006.1/80774-80332=NZ_ABJT01000003.1/189605-189163=NZ_ABKY01000010.1/75981-76423 NC_007946.1/2532457-2532015=NC_008563.1/2505147-2504705=NC_004431.1/2682820-2682378=NZ_AAKB02000001.1/3649626-3650068=NZ_AAMK02000002.1/329775-329333 NC_008253.1/2431602-2431160=NZ_AAJU02000001.1/415960-415518=BAAV01005753.1/555-113 NC_007613.1/2307133-2306691=NC_007384.1/2471315-2470873=NC_009801.1/2570757-2570315=NC_010658.1/2460867-2460425=NC_008258.1/2400981-2400539=NC_004337.1/2408428-2407986=NC_004741.1/2387885-2387443=NZ_AAJT02000015.1/21843-22285=NZ_AAJV02000003.1/174933-174491=NZ_AAJW02000006.1/120028-119586=NZ_AAJX02000006.1/168292-167850
#=GF SORT_STATS 39 114 0
#=GF SORT_STATS 36 114 0
#=GC cons                                    nnnnnnnnnnnnnnnnnnnnnnnnnnnnnnnRYnnnnnnnnnnnnnnnnnnnnnnnnnnRnnnnnnnnnnnnnnnnnnnnnYnnnnnnnnnnnRnnRnnRGAAUUnUYGAUUAAC-GCYYGnn--------------------------nYnn-------------------------------------------nnCRRGYCAn-YUGGAAGCAUGCURAYnRYGRCnAYnnnYnnnGnRGRCGRnAAARAnnAnGnnRnnRRnGGRnCnRAnAnCCUnYnRnRRnYYYnYYYnYYYYnnGRnYYnRnUnUYCYYUnYUUYUGYYGnCnYCCGnYGYnnGGnRnCGYYGnnnYYYGCCRCYRnnnnGYGRnRAARYAnYAYnARAnnGnRGAnRnnnCnnGYGGYCnnYUGRURnYnUCYnnnAYRnCnCCnRCnnYnGRnGRnnCYUUYnUYnCnRUYGAnGRnGRnGARRCRAARYnnUYCnRnRRRRnnRUnGUnRARUnnYURAYRAn
#=GC conss                                   1111111111111111111111111111111331111111111111111111111111131111111111111111111113111111111113113113333334331311121032122120000000000000000000000000013130000000000000000000000000000000000000000000213212223103322211111122311133333133111311131333333131331113131131113113313113131333131313313331311132331133133111313333331113133333131333313331133111333311113133133333111133231333331133311331131333111113113331231133333313133111133212133131113133133113332313213133333133113133333332131133313131311133133133331133233331
#=GC col_entropy_0                           1111111111111111111111111111111111111111111111111111111111111111111111111111111111111111111111111111010001010000000000010120000000000000000000000000011121000000000000000000000000000000000000000000210100100101000000000000101111010101110111101101001100010110101111111100110210101000111111111111111111110101111111010101101100000110101100011011100111001101111110001011111101011100110111110101101100211110110100111110010111100011101110100110111101201110100110110110101101101100110100111101011211111110100110100111101101
#=GC col_entropy_1                           ..................................................................................................................................................................................................................................................................................................................................................................................................................................................................................................................................
#=GC col_entropy_2                           5788987869788788689597985899999678999999898977999897898799979797987999999998678996889879996995896662816871620500040262913726687767647866745444000000065610878522222222222220000004444576678877778658285292137564833300000043200444847374849370470474784380740847874940505408328007384887450650544340500850659684754900748184274008977448474687904740687804774700854047075942703474440687540940700280571777003908607580300657947304478940874204887650592974084448584408278848570871904778448793066984704040604517678448479350274573
#=GC col_entropy_3                           4688247248437444884623073930825640897713525138112307634834372979021798373801783396355253571330650336711560220600030404821322266626286622688888000000094840666788888888888880000008888862266666666286404094769778500000000004393000104940500533043040410019489804540803156991461364210154333458900003363229067810040833401510840091144001040014930403214230440593710504946801534440303514109103539315244244236531234519063274171930041103140034314179474440310701117331971801443641295141101889778610130153330954741001345187040746
#=GC cov_SS_cons                             ....................................................................................................................2222222????2?2????002??000??????.......................??????000??200????2?2????2222222.......................................................................................................................................................................................................................................................................................................................
#=GF NUM_COV 10
#=GF WEIGHT_MAP  BABF01000162.1/150-1 0.431231 NC_008253.1/2431602-2431160 0.0861459 NC_007946.1/2532457-2532015 0.0861459 NZ_AAMJ02000014.1/92011-91569 0.0861459 NC_010473.1/2490102-2489660 0.147679 NC_009800.1/2441886-2441444 0.0861459 BAAW01001350.1/1517-1075 0.147679 NC_002695.1/3126485-3126043 0.0861459 NC_010498.1/2487191-2486749 0.203058 NC_011415.1/2637388-2636946 0.0861459 NC_010694.1/1345490-1345932 2.03219 NC_009792.1/489706-490149 1.70402 NC_007712.1/2743768-2743327 1.97638 NZ_ABWM01000054.1/18186-17745 1.62275 NC_009436.1/3066228-3065787 1.62275 BAAW01009584.1/496-55 1.70402 NC_007613.1/2307133-2306691 0.342805 NZ_ABKX01000003.1/317686-318128 0.373969 NC_007606.1/2280070-2279628 0.342805 NZ_ABJD02000101.1/1598770-1598328 1.11095 NZ_ABXV01000054.1/60457-60897 0.803975 NZ_ABXW01000062.1/94827-95267 0.803975 NC_010554.1/1883802-1883363 1.9427 NZ_AALF01000077.1/4569-5054 1.80707 NC_009778.1/903570-904011 1.77535 NZ_AALC01000035.1/13590-14074 1.93473 NC_004547.2/3380918-3380475 1.59794 NZ_ABVY01000005.1/55799-55356 0.821478 NZ_ABVX01000005.1/121932-121489 0.821478 NC_005126.1/3598273-3597831 1.85681 NZ_AALD01000037.1/8830-9316 1.80707 NC_009708.1/1698364-1698806 0.807905 NC_005810.1/2629323-2628881 0.807905 NC_006155.1/3056709-3056267 0.807905 NC_008800.1/1502245-1502687 1.66227 NC_009832.1/3658644-3658202 1.66227
#=GF USED_GSC TRUE
#=GF DID_FRAGMENTARY FALSE
//
