# Supplementary material for: Comparative genomics reveals 104 candidate structured RNAs from bacteria, archaea, and their metagenomes
Source: Genome Biol. 2010 Mar 15;11(3):R31. doi: 10.1186/gb-2010-11-3-r31 (PMC2864571; doi:10.1186/gb-2010-11-3-r31)
Supplement: Additional file 4 — Raw text alignment files, including annotation. Raw alignments of RNAs, including annotations (for example, predicted transcription terminators, flanking sequences) in "Stockholm" text format. The alignment format and appropriate viewing programs are discussed on Wikipedia [113]. The Stockholm files can be retrieved from the .tar.gz archive file by using programs such as WinZip (Windows), StuffIt Expander (Mac), or tar/gzip (UNIX). [file gb-2010-11-3-r31-S4.GZ › sto/ykkC-III.sto]

# STOCKHOLM 1.0
#=GF ID ykkC-III
#=GF DE ykkC-III RNA
#=GF AU Weinberg Z
#=GF TP Cis-reg;
#=GF WK http://en.wikipedia.org/wiki/YkkC-yxkD_leader
#=GF DATABASES microbial 32 env 4 other 27
#=GF FancifyStockholm -longtable -wrapGeneContext 6in -recycleGeneColors
#=GF FancifyStockholmGeneContext -leftNothing -rightOperonOrCount 1 -delete YP_001625507.1
#=GF ORIGINAL_MOTIF 82	3565	0	1	refseq	25	actino	jeremy	s45_50_55S100O5Min4	cmfinder		end
#=GF ravenna.pl -evalue 1000
#=GS JCVI_SCAF_1096627927426/1215-748 ANNOT A translated BLAST search indicates that an {\it emrE} gene is immediately downstream of this RNA.
NC_009338.1/5615976-5615509                 CCGCGACCGCGCCACCGUCUAGAUCGGCGUGCCGGAGACCCUCGUCACCCGGUGUUUCCGGGACAUGACCAUCCUGAAACCCGUGUGUAACGUGGCUGGUGCGG.CGUCC....AUUUCC.......GGAUG.CCGGCGGACGA.GGGA...GCAGUACCCGCACA....GAC..AAGACUGACUCGC...............................AGGAGG....GUCUUGUGGCGUGGCUGAUACUCGUCGCCAGUGGCUUCCUCGAGGCCGUCUGGGCGACCGCGCUCGGCAUGUCGAACGGUUUCCGGCGCCGGCGCCCGACGGUGGUGUUCGCCGUCGCGAUGCCCGCCAGUCUCGCCGGUCUGGCGUACGCGAUGACCGAGGUACCGACCGGCACGGCCUACGCGGUGUGGGUCGGAAUCGGCGCCACGCUGACGGUGGUGUGGGCGAUCGUCACCAAGAAGGAAGCCGCCACCACGGCGAGGGUGCUGCUGCUGUGCCUGUUGGUCGGCAGCGUCG..
#=GR NC_009338.1/5615976-5615509 CODON      ...................STP....................................................................................................................................................................................................................AUG...................................................................................................................................................................................................................................................................................................
#=GR NC_009338.1/5615976-5615509 SS_TT      ................................................................................................................................................................................................................................................................................................................................................................................................................................................................................................................................................
NC_002942.5/593390-592925                   AAAAUCCUGCCAUAUUAUUAAUGAGCUAUUUUUGACUGAGCUAUAAUCUAUACCAUAUCGCUCAAUUUGACUCAGGGAAUACUAUUUCCUUGUAAGCAGUGAUAUGCUAU....AAA..........AUAAU..CUCCGGACGAGACGC...GCCGUACCCGGUUA...AGAC..AAGACGA.CGCCUUUAAUCAAUCUAAA.................AGGAG.....UCGUUAUGCUACUACCCUGGCUUUAUUUAAUUAUCGCGGGGCUCUUGGAAAUCUGUUGGGCUGUCGGUUUAAAAUAUACCGAUGGUUUUUCGAAAUGGCAGCCAAGCCUGUUUACAGCCACCACACUGAUUAUUAGUAUGUUUUUAUUAGCCAAGGCUGCCCAAACAUUACCUAUCGGCACUGCCUAUGCGGUAUGGGUAGGGAUAGGUUCACUGGGGACUGCAAUCAUGGGAAUACUGCUGUUUCAGGAACAUCUAUCUGUCUUCCGAUUGCUAUACCUUGUA...............
#=GR NC_002942.5/593390-592925 CODON        ...........................................STP............................................................................................................................................................................................AUG...................................................................................................................................................................................................................................................................................................
#=GR NC_002942.5/593390-592925 SS_TT        ................................................................................................................................................................................................................................................................................................................................................................................................................................................................................................................................................
NC_006369.1/644870-644405                   AAAAUCCUGCCGUAUUAUUAAUGAGCUAUUUUUAACUGAGUUAUAAUCUAUACCAUAUCACUCAAUUUGAUUCAGAGAAUACUAUUUCCUUGUAGGCAGUGAUAUGCUAU....AAA..........AUAAU..CUCCGGACGAGACGC...GCCGUACCCGGUUA...AGAC..AAGACGA.CGCCUUUAAUCAAUCUAAA.................AGGAG.....UCGUUAUGCUACUACCCUGGCUUUAUUUAAUUAUCGCGGGACUCUUGGAAAUCUGUUGGGCUGUCGGUUUAAAAUAUACCGAUGGUUUUUCGAAAUGGCAGCCAAGCCUUUUUACAGUCACCACACUGAUUAUCAGUAUGUUUUUAUUAGCCAAGGCUGCCCAAACAUUACCUAUCGGCACUGCCUAUGCGGUAUGGGUAGGGAUAGGUUCACUGGGGACUGCAAUCAUGGGAAUACUGCUGUUUCAGGAACAUCUAUCUGUCUUCCGAUUGCUAUACCUUGUA...............
#=GR NC_006369.1/644870-644405 CODON        ...........................................STP............................................................................................................................................................................................AUG...................................................................................................................................................................................................................................................................................................
#=GR NC_006369.1/644870-644405 SS_TT        ................................................................................................................................................................................................................................................................................................................................................................................................................................................................................................................................................
NC_006368.1/661376-660911                   AAACUCCUGCCAUAUUAUUAAUGAGCUAUUCUUGACUGAGCUAUAAUCUAUACCAUAUCGCUCAAUUUGACUCAGGGAAUACUAUUUCCUUGUAGGCAGUGAUAUGCUAU....AAA..........AUAAU..CUCCGGACGAGACGC...GCCGUACCCGGUUA...AGAC..AAGACGA.CGCCUUUAAUCAAUCUAAA.................AGGAG.....UCGUUAUGCUACUACCCUGGCUUUAUUUAAUUAUCGCAGGGCUCUUGGAAAUCUGUUGGGCUGUCGGUUUAAAAUAUACCGAUGGUUUUUCGAAAUGGCAGCCAAGCCUGUUUACAGUCACCACACUGAUUAUCAGUAUGUUUUUAUUAGCCAAGGCCGCCCAAACAUUACCUAUCGGCACUGCCUAUGCGGUAUGGGUAGGGAUAGGUUCACUGGGGACUGCAAUCAUGGGAAUACUGCUGUUUCAGGAACAUCUAUCUGUCUUCCGAUUGCUAUACCUUGUA...............
#=GR NC_006368.1/661376-660911 CODON        ..........................................................................................................................................................................................................................................AUG...................................................................................................................................................................................................................................................................................................
#=GR NC_006368.1/661376-660911 SS_TT        ................................................................................................................................................................................................................................................................................................................................................................................................................................................................................................................................................
NC_009494.1/3009208-3009673                 AAAAUCCUGCCGUAUUAUUAAUGAGCUAUUCUUGACUGAGCUAUAAUCUAUACCAUAUCGCUCAAUUUGACUCAGGGAAUACUAUUUUCUUGAAGGCAAUGAUAUGCUAU....AAA..........AUAAU..CUCCGGACGAGACGC...GCCGUACCCGGUUA...AGAC..AAGACGA.CGCCUUUAAUCAAUCUAAUA................AGGAG.....UCGUUAUGCUACUACCCUGGCUUUAUUUAAUUAUCGCGGGACUUUUGGAAGUCUGUUGGGCUGUCGGUUUAAAAUAUACCGAUGGUUUUUCGAAAUGGCAGCCAAGCCUGUUUACAGUCACCAUGCUGAUUAUCAGUAUGUUUUUAUUAGCCAAGGCCGCCCAAACAUUACCUAUCGGCACUGCCUAUGCGGUAUGGGUAGGGAUAGGUUCGCUGGGGACUGCAAUCAUGGGAAUACUGCUGUUUCAGGAACAUCUAUCUGUCUUCCGAUUGCUAUACCUUGU................
#=GR NC_009494.1/3009208-3009673 CODON      ...........................................STP............................................................................................................................................................................................AUG...................................................................................................................................................................................................................................................................................................
#=GR NC_009494.1/3009208-3009673 SS_TT      ................................................................................................................................................................................................................................................................................................................................................................................................................................................................................................................................................
NC_008095.1/446579-447038                   UCCACUGCCCAGCAUCCAGCCUGUCGACUCACAAGCUACUGCGGUGGACAAAACGGCCUCGCCGGGCUAGUAGGCCAGCCGCACCAGCUGCAAUCAGUUCAGAUUGCA......GCCC...........UGC....CCGGACGAGAUGC...GCCGUACCCGGUUA....CGU..AAGACGA.CGCCCUGACC..........................AGGGGU....GCGUCAUGUCGUGGCUGCUUGUUCUCGUUGCUGGGUUGCUGGAGACGUGCUGGGCUGUGGGCCUCAAGUAUACGCAGGGCUUCACCCGGCCUUGGCCCAGUCUCUUUGUUGCCGUCACGUUGAUUAGCAGCUUGGCGCUGCUGUCCAUUGCGAUGCGCACGCUGCCGGCCGGAACUGCGUACGCGGUUUGGGUUGGAAUUGGGGCCUUGGGCGCCGCGCUUGUUGGCAUCGUGCUCUUCCGUGAGCCGGCCACACUGGGGCGCUUCUUCUUCCUCGGACUCAUGGUCGUCUC.......
#=GR NC_008095.1/446579-447038 CODON        ................................................GUA.......................................................................................................................................................................................AUG...................................................................................................................................................................................................................................................................................................
#=GR NC_008095.1/446579-447038 SS_TT        ................................................................................................................................................................................................................................................................................................................................................................................................................................................................................................................................................
NZ_AANZ01000001.1/452492-452953             AGACAUGGGCGUCCAGCUUCCCCAGGGCAAAUAGGCCGACGGCAAUUACGCCUUGUCACGACGGGCCUACGAGCUAGGAUGACUCGUUCUGAAAAAGUGCUGCUUGGCA.....AUC...........UGCC....CCGGACGAGACGC...GCCGUACCCGGUUA...UGUA..AAGACGA.CGCCCUUACCCC........................AAGGAGC...GUCUCAUGGCGUGGAUUAUUUUGAUCGUGGCUGGCCUGCUCGAAAUCGGUUGGGCGAUCGGGCUGAAAUAUACCGAGGGCUUCACCAAACCGCUCCCCAGCGUGCUGACCGCCGCCGCGAUUGUCACCAGCAUGUUUCUCUUGUCCGUUUCGGCGCGAACCAUUCCGAUCGGCUCGGCCUAUGCAAUUUGGGUGGGCAUUGGGGCGAGCGGCGCCGCGCUGCUGGGCGUUUGGCUGUUUGGCGAAAGCUUGUCGCCCGCGCGGGGAUUUUUCCUGCUGCUGUUGGUGGG..........
#=GR NZ_AANZ01000001.1/452492-452953 CODON  ...............................STP........................................................................................................................................................................................................AUG...................................................................................................................................................................................................................................................................................................
#=GR NZ_AANZ01000001.1/452492-452953 SS_TT  ................................................................................................................................................................................................................................................................................................................................................................................................................................................................................................................................................
NC_005363.1/2412325-2411858                 AAGAGUGAGGCGGUGCAGGAAAGGGGGGAUCAAGCCAGAUCUUUCCAAAUGAGUCUGAUCUUUACUUUUUUUGGCUUUUGCGCUUUAAUAGUUUGGUAUUUCAGUUUC......UGCGACU........GAGGUGCCCGGACGAUGUGC...GACGUACCCGGUCA...GGAC..AAGACGA.CGCUUUUUUCUAACGA....................AAGGAGUG..UUGGUAUGUCUAACACAGUAGCAUGGAUCAUUUUGGCAAUCGCAGGUCUUCUUGAAGUCGGUUGGGCCAUCGGCCUUAAAUACACCGAAGGUUUCACAAAACUUGUUCCCAGUGUUCUUACUUUGGUGGCCUUGGCCGGCAGUAUGUUUUUGCUGGCGCGGGCGGCGACCGUGCUUCCCAUAGGCACCGCUUACGGCGUGUGGGUGGGAAUCGGUGCCUUGGGUGCGGCUAUUCUGGGAAUCUUCCUGUUCAACGAAGCCGCGACACCAGCUCGCCUGUUCUUC...............
#=GR NC_005363.1/2412325-2411858 CODON      ...............................................................................................................................................AUG..............................................................................................................................................................................................................................................................................................................................................................................................
#=GR NC_005363.1/2412325-2411858 SS_TT      ................................................................................................................................................................................................................................................................................................................................................................................................................................................................................................................................................
NC_008711.1/3894283-3894749                 UGCAGUGAUCUCCAUUGACCAUGUGGAGCCCGCGCACGCCUGAGCUGGUGACGUUAACCACCAGAAGUGGCCACCCCGCGCGGGAGUUGCUAGCCUGAAAUGAAGGUUCC....CCUCU........GGAAC..CUCCGGACGA.CGGU...UCAGUACCCGGCAC..GCGAC..AAGACUG..GCCA...............................AAGGAA....AUGUCAUGUCGUGGUUAAUUCUCAUUCUUUCCGGAGCACUCGAAGCCGUCUGGGCCGCAGCGCUUCACCGUUCCAAGGGCUUCCGCAAGCCCGUCCCCACCGUUGUGUUCCUGGUGUCUGUCAUCGCCAGCAUGGGUGGGCUCGCCAUCGCGAUGCAAUCCAUUCCUACGGGCACGGCCUACGCAGUGUGGGUUGGCGUCGGCGUCGUGCUGACGGCAACGUACGCGAUGGUCACCAAAGUUGAACGUGCGACGACGGCCCGGCUCCUUCUGCUGGCCGGCAUCGGCGCAUGUGUGG..
#=GR NC_008711.1/3894283-3894749 CODON      ........................................STP...............................................................................................................................................................................................AUG...................................................................................................................................................................................................................................................................................................
#=GR NC_008711.1/3894283-3894749 SS_TT      ................................................................................................................................................................................................................................................................................................................................................................................................................................................................................................................................................
NC_008541.1/4240899-4241364                 CGUCGAUCCCGCACCGGGCCCCACCCCUGCCCAAGCAGCCCCGGUGAGCUUGGCCACCAACGGUGGCCGCCCGGCUUCGGGCGUUGCUACGCUGGGACCAAGGCUUUCC.....CUUCC.........GGAG.CCUCCGGACGA.CGGU...UCAGUACCCGGCAC..GCGAC..AAGACUG..GCCA...............................AAGGAU....CUGUCAUGUCGUGGUUAAUCCUCAUUUUCUCCGGCGCGCUCGAGGCCGUCUGGGCCGCAGCGCUGCACCGGACUUCCCAGGCCACAGGCCGCCGGCGCGUGCUGCCCGCGGCGGUCUUCCUGGUCUCCGUCAUCGCCAGCACCGGCGGCCUGGCCAUCGCAAUGCAGUCGAUCCCCACAGGCACCGCCUACGCGGUGUGGGUGGGUGUCGGCGUGGUGCUGACCUCCGCCUACGCGAUCGUCACCAAGGUGGAACGCGCGACGGCGGCGCGACUGCUGCUGCUGGCCGGUAUCGCGG..
#=GR NC_008541.1/4240899-4241364 CODON      ............................................STP...........................................................................................................................................................................................AUG...................................................................................................................................................................................................................................................................................................
#=GR NC_008541.1/4240899-4241364 SS_TT      ................................................................................................................................................................................................................................................................................................................................................................................................................................................................................................................................................
NZ_ABKU01000008.1/73700-73233               GCGCGCUCUGACCUGCUGACGGCUCCGGUUCCGCACACCGUGUGGUGACCUUGGGCACCAAGGGUGGCCGUCCGCCGUCGGACGUUGCUAUGUUGGAAAACCAA.GGCUC....CCCACCC......GAGCC...UCCGGACGA.CGGU...UCAGUACCCGGCAC..GCGAC..AAGACUG.GCCA................................AAGGAU....CUGUCAUGUCGUGGUUAAUCCUGGUUCUCUCCGGGGCGCUGGAAGCAGUCUGGGCCGCAGCCCUGCACCGCGCAGCGCAUGCAUCCGGCAAACGCCGCAUUGCCCCCUCCAUCCUCUUCCUAGUGUCCGUCGCCGCCAGGCACCGGGCGGCCUGGCCAUCGCCAUGCAAACCAUCCCCACCGGCACCCGCCUAUGCGGUGUGGGUGGGCGUCGGCGUGGUGCUGACGUCCGCCUACGCGAUGGCCCAGCAAAGGUUGAACGCCCGACGGCGGCGCGCCUGCUCCUGCUGACCGGCAUC.
#=GR NZ_ABKU01000008.1/73700-73233 CODON    ........STP...............................................................................................................................................................................................................................AUG.......................................................................................................................................................................................................................................................................................STP.........
#=GR NZ_ABKU01000008.1/73700-73233 SS_TT    ................................................................................................................................................................................................................................................................................................................................................................................................................................................................................................................................................
JCVI_SCAF_1096627927426/1215-748            CCCGUACAUGAGCAAGGUCCGACCUUGCUCAUGUUACCCUUCCGGCACGGCCGGAGGCUGUUCGGAAUCAUCUUUUUCUUUCUUCUCUUCCUCGAUCUUGCGCUCCUG......CCACGUGAA......CAG..CCCCGGACGAGACGC...GCCGUACCCGGUCA...GGAU..AAGACGA.CGCACGAUGUAACAAACCUCGUGUGGUCACUCA...GGGAGC....UUAUCAUGGCUUGGUGGAUUCUAUUGGCGGCAGGCCUUCUCGAAGUCGUUUGGGCAAUUGGUCUUAAGUACACCGAAGUUUCACCCGUUUCUGGCCAACUUGUCNNNNNNNNNNNNNNNNNNNNNNNNNNNNNNNNNNNNNNNNNNNNNNNNNNNCUCGACCUUUGGCGAGCGAACGGCACUCGGCGAAGCAGUUCGGCAGUCGACUCCCCUGAUUCCGAUCAAAGACGAAGCAACCGGCUUGCCGCUGUUAAAGCUGCCGGAAGGGUU..............................
#=GR JCVI_SCAF_1096627927426/1215-748 CODON ............GUA.....................................................................................................................................................................................................................................................................................................................................................................................................................................................AUG.........................................................................
#=GR JCVI_SCAF_1096627927426/1215-748 SS_TT ................................................................................................................................................................................................................................................................................................................................................................................................................................................................................................................................................
NC_010407.1/2863185-2862719                 CGACGCGCAGACCGCGGCCAUGCGGGCGUACGAGCAGGCGGCGCGCUGAUCCGGCGCUGACGUGCACAUGGCGUGAUCAGGGCGCCCGGCUACCGUGGGAGAUGGGCGC.....CCAUCC........GCGC..UCCCGGACGA.GGGA...UCAGUACCCGGAAC..GCGAC..AAGACUG.GCCAG...............................GAGAA.....GUGCCAUGUCGUGGAUCGUCCUCAUCGUGUCCGGGGUACUCGAGGCCGUCUGGGCCACCGCCUUGGGCAAGUCCGCCGGGUUCACCAAGCUCGGGCCGUCCCUCGUCUUCGGCGUCGCCGUCGUGCUGAGCAUGGUCGGGCUCGCGUACGCGAUGCGCGAGAUCAGCACGGGCACCGCGUAUGCCGUGUGGGUCGGCAUCGGCGCGGCUCUCACCGUCACCUACGCCAUCGUCACCGGAUCCGAGCCCGCGAGCGUCGUGAAGGUGCUGCUGCUGCUCGGCCUCGUCGGCUGCGUGGU.
#=GR NC_010407.1/2863185-2862719 CODON      ..............................................STP.........................................................................................................................................................................................AUG...................................................................................................................................................................................................................................................................................................
#=GR NC_010407.1/2863185-2862719 SS_TT      ................................................................................................................................................................................................................................................................................................................................................................................................................................................................................................................................................
NC_009480.1/3063971-3063505                 CGACGCACAGACUGCGGCCAUGCGGGCCUACGAGCAGGCGGCCCGCUGAUCCACCGCUGACGUGCACAUGGGGUGACCAGGGCGCCCGGCUACCGUGGUGGUCGGGCGC.....CCUCCC........GCGC..UCCCGGACGA.GGGA...UCAGUACCCGGAAC..GCGAC..AAGACUG.GCCAG...............................GAGAAG....CAGCCAUGUCGUGGAUCGUCCUCAUCGUGUCCGGGGUGCUCGAGGCCGUCUGGGCCACCGCCCUCGGGAAGUCCGCCGGCUUCACGAAGGCCGGGCCGUCGAUCGUCUUCGGCGUGACCGUCGUGCUGAGCAUGGUCGGCCUCGCGUACGCGAUGCGCGAGAUCAGCACGGGCACCGCGUACGCCGUGUGGGUCGGCAUCGGCGCGGCGCUCACGGUGACCUACGCGAUCGUCACCGGAUCCGAGCCCGCGAGCGUCGUCAAGGUCCUGCUGCUGCUCGGCCUCGUCGGCUGCGUGG..
#=GR NC_009480.1/3063971-3063505 CODON      ..............................................STP.........................................................................................................................................................................................AUG...................................................................................................................................................................................................................................................................................................
#=GR NC_009480.1/3063971-3063505 SS_TT      ................................................................................................................................................................................................................................................................................................................................................................................................................................................................................................................................................
NZ_ABYQ01000020.1/60174-59707               UUGCUCAUUGAGCAGGCGGCGGGCUAGUUCGGUUCCCAUGCGGCCAGUUCCAAGAAAUGCAAUCCUCAUGGUUUCCCAGUGUGCCAUCAUUGGGUGCAGGUUCGC.CGCG....GCUUG........CGCGA.GCCCCGGACGA.GGGA...GCCGUACCCGGCAA.CGCGAC..AAGACGG..CCAG...............................GAAG......CAGUUAUGGCGUGGUUCAUCUUGAUUUUCUCCGGCGCAUUCGAGGCCGUGUGGGCGGCGGCGCUGGAUAGGUCCGCAGGUUUUACGCGCCUGUGGCCCUCGCUCAUUUUCCUCGUGGCCUGCGCAAUUUCCAUGGGCGGGCUGGCGUGGGCGAUGCGCAGCAUCCCGGUGGGCACGGCCUAUGCGGUGUGGGCGGGCGUUGGCGCAUCGGUGGCGGUUAUUUAUUCCUUCGCGGCCGGACACGAGGCCGCCACGGUGUGGAAGGUGUUUUUCCUCGCCAUGAUCAUCGGCGGCAUCGUG
#=GR NZ_ABYQ01000020.1/60174-59707 CODON    ................................................................................................................................................................................................................................................................................................................................................................................................................................................................................................................................................
#=GR NZ_ABYQ01000020.1/60174-59707 SS_TT    ................................................................................................................................................................................................................................................................................................................................................................................................................................................................................................................................................
NZ_AAOB01000006.1/32210-31745               CCCGACCUGCGGGCAGGCAUCGCUGCUCCGGAGUCGGUUCGCUCGAUGGCCUAAGCGGGUUGACUCUCUGCCAGUUUAUGGCGGAUUUGAUACGGUGAGGGGGUAGCUG.....CAACGA........CAGC...UCCCGACGA.CGGA...UCAGUACCGGGUAC..GCGAC..AAGACUG.GCCA................................AGGAGA....CUGUUGUGUACUGGCUUGUUUUGAUUCUUUCUGGCGUGCUCGAAGCCGUCUGGGCUACCGCCCUCGGCAAGUCUGAGGGCUUCACGAAACUGUGGCCGACCGUCAUCUUUGGGGUCGCCAUUCUGGUGAGCAUGGGCGGCCUUGGCUUUGCAAUGCGCGAAAUCCCCAUCGGCACCGCUUACGCCAUUUGGGUCGGCAUCGGUGCGGCACUCACGGUGACCUACGCCAUGGUGUUCGGCGGCGAACCUGUCUCGUGGAUCAAGGUGUUGCUCAUUAUGGGACUCGUCGGCUGCAUUGU.
#=GR NZ_AAOB01000006.1/32210-31745 CODON    ...................................................STP....................................................................................................................................................................................AUG...................................................................................................................................................................................................................................................................................................
#=GR NZ_AAOB01000006.1/32210-31745 SS_TT    ................................................................................................................................................................................................................................................................................................................................................................................................................................................................................................................................................
NC_008146.1/1314156-1313691                 CCGCCCAUCGGGGCGUUGACGAUGGGCACAUCGAAACCCAUCGCCCGGCACCACGGCGUCGACAGCGGCAUCGAUGCGACGCUACCGCUUUGCUACCGUGGCGAUGUCA.....CCAGU.........UGAC...ACCGGACGAGCGGC...ACCGUACCCGGCCA..GCGAC..AAGACGG.CGCUCAC.............................GGAGGU....GUCCUGUGUCCUGGCUGAUCCUGAUCAUCUCGGGUGCAUUCGAGGCGGUGUGGGCGGUCGCCCUGAGCAGAUCCGAAGGGUUCACCCGGCCUGUCCCGACCGUGGUCUUCGCUGUGGCCGUGGUGAUCUCGAUGGGCGGUCUCGGCUAUGCGCUACGCGAUCUCCCCGUCGGCACCGGUUACGCCGUGUGGGUGGGCAUCGGCGCGGCGCUCACGGUGGCGUAUUCGUUGGUGACCGGCGAGGAGAGCGCAUCGGUGAUCAAGGUGGCGCUCCUGCUGGGCAUCGUCGGCUGCGU....
#=GR NC_008146.1/1314156-1313691 CODON      ....................................................................GUA...................................................................................................................................................................AUG...................................................................................................................................................................................................................................................................................................
#=GR NC_008146.1/1314156-1313691 SS_TT      ................................................................................................................................................................................................................................................................................................................................................................................................................................................................................................................................................
NC_009077.1/1319467-1319002                 CCGCCCAUCGGGGCGUUGACGAUGGGCACCUCACAGCCCAUCGCCCGGCACCACGGCGUCGACAGCGGCAUCGGUGUGACGCUACCGCUUUGCUACCGUGGCCAUGUCA.....CCAGU.........UGAC...ACCGGACGAGCGGC...ACCGUACCCGGCCA..GCGAC..AAGACGG.CGCUUUC.............................GGAGGU....GCGCUGUGUCCUGGCUGAUCCUGAUCAUCUCGGGUGCGUUCGAGGCGGUGUGGGCGGUUGCGCUGAGCAAGACCGAAGGUUUCACCCGCCCGGUUCCCAGCGUGAUCUUCGUUGUCGCAGUGGUCAUCUCGAUGGCCGGUCUCGGUUAUGCGCUGCGCGACAUCCCCGUCGGCACCGGUUACGCCGUGUGGGUGGGCAUCGGCGCGGCGCUCACGGUGGCGUAUUCGUUGGCGAGCGGCGAGGAGAGCGUGUCGGUGAUCAAGGUGGCGCUCUUGCUGGGCAUCGUCGGCUGCGU....
#=GR NC_009077.1/1319467-1319002 CODON      ....................................................................GUA...................................................................................................................................................................AUG...................................................................................................................................................................................................................................................................................................
#=GR NC_009077.1/1319467-1319002 SS_TT      ................................................................................................................................................................................................................................................................................................................................................................................................................................................................................................................................................
NZ_ABIN01000081.1/32157-32621               CCUGCUGCCCGGCUACGACGCCAAUCUUGUGGUGCUCGACCGUGAUUUGCGGGUGAGCGACGUCAUGGCGCGCGGCGACUGGCUCUGAGCGUUAACAUCGGAGACGUCAG....CAC..........CUGAC...ACCGGACGAGGGGC...CCCGUACCCGGCCA..GCGAC..AAGACGG..GCGCCGU.......G....................GAGGUGCGCAAUGGCAUGGCUCGUCUUGGUCGCGUCGGGCGUCCUGGAGGCGGUGUGGGCGACCGCCCUGAACAAGUCCGACGGCUUCUCCCGGCUCGGCCCUUCGCUGGUCUUCGUUGUCGCGCUGGCGCUUUCGAUGGCAGGGCUGGCGACCGCGAUGCGCACGCUGCCGGUCGGAACCAGUUACGCGGUCUGGGUCGGCGUCGGGGCCGUGCUGACGGUGGGCUACGCGGCGCUGAUCGGCGAGGAACCGGCGUCGUUGACCAAGCUGUUGCUGAUCGGCGGCAUCGUGGCCUGCA..........
#=GR NZ_ABIN01000081.1/32157-32621 CODON    ................................................................................................................................................................................................................................................................................................................................................................................................................................................................................................................................................
#=GR NZ_ABIN01000081.1/32157-32621 SS_TT    ................................................................................................................................................................................................................................................................................................................................................................................................................................................................................................................................................
NC_002944.2/3831393-3831858                 CCUGAGGCCAAUCUUGUUGUGCUGGACGCUGAUUGGCGGGUUAGGGCCGUCAUAGCCCGCGGCGACUGGCUGGCCGACGCGUAGCGAUCUUGUAACAUCGGUGCCGUCAG....CAA..........CUGAC...ACCGGACGAGGGGC...CCCGUACCCGGCCA..GCGAC..AAGACGG.CGCCGU..............................GGAGGU....GCGCAAUGGCCUGGCUGAUCCUGAUCGCCUCGGGUGUGCUGGAAGCGGUGUGGGCGACCGCGCUGAGCCGGUCCGAGGGUUUUUCCCGGCUCGGCCCGUCGCUGGUUUUCUUUGUGGCGCUGGCAUUUUCGAUGACCGGGCUGGCGGUCGCGAUGCGCAGCCUGCCGGUCGGCACCAGCUACGCGGUCUGGGUGGGCGUCGGCGCCGCGCUCACGGUGACCUAUGCGGCGCUGGUCGGCGACGAACCGGCGUCGCCGGUCAAGCUGGUGCUGAUCGCCGGGAUCGUGGCCUGCGUC...
#=GR NC_002944.2/3831393-3831858 CODON      ..STP...............................................................................................AUG.........................................................................................................................................................................................................................................................................................................................................................................................................................................
#=GR NC_002944.2/3831393-3831858 SS_TT      ................................................................................................................................................................................................................................................................................................................................................................................................................................................................................................................................................
NC_008595.1/4438805-4439270                 AUGAGGCCAACCUCGUUGUGCUGGACGAUGAUUGGCGAGUUAGGGCCGUCAUGGUCCGCGGCGACUGGCUGGCCGACCCGUAGCGAUCUUGUUAACAUCGGUGCCGUCA.....ACAAC.........UGAC...ACCGGACGAGGGGC...CCCGUACCCGGCCA..GCGAC..AAGACGG.CGCCGU..............................GGAGGU....GCGCAAUGGCCUGGCUGAUCCUGAUCGCCUCGGGGGUGCUGGAAGCGGUGUGGGCGACCGCGCUGAGCCGGUCCGAGGGUUUCUCCCGGCUCGGCCCGUCGCUGGUUUUCUUUGUGGCGCUGGCAUUUUCGAUGACCGGGCUGGCGGUCGCGAUGCGCAGCCUGCCGGUCGGCACCAGCUACGCGGUCUGGGUGGGCGUCGGCGCCGCGCUCACGGUGACCUAUGCGGCGCUGGUCGGCGACGAACCGGCGUCGCCGGUCAAGCUGGUGCUGAUCGCCGGGAUCGUGGCCUGCGUC...
#=GR NC_008595.1/4438805-4439270 CODON      ................................................................................STP.......................................................................................................................................................AUG...................................................................................................................................................................................................................................................................................................
#=GR NC_008595.1/4438805-4439270 SS_TT      ................................................................................................................................................................................................................................................................................................................................................................................................................................................................................................................................................
NC_008596.1/1755218-1754753                 ACCCAUGGGGGCGUUGACGAUCGGGACGUCGAUACCCAUCGCCUUCGACCACGUCGUUGCCAGGCUCACAACCAGCGAGCUUACGGCGUUGUUAAACUUUGCGACGCCA.....GCACA.........UGGC...ACCGGACGAGGGGCG..CCCGUACCCGGCCA..GCGAC..AAGACGG..GCCUCA........A....................AGAGAGA...UCUCAAUGGCUUGGUUGAUUCUUGUUGUCUCGGGUGUGAUGGAAGCCGUCUGGGCCUCCGCGCUGAGCAAGAGCGAGGCGUUCACGCGGCUGUGGCCGUCGGUGAUCUUCCUGAUCUCGGCGCCGGUGUCGUUGGUCGGGCUCGCCGUCGCGAUGCGCACGCUGCCGCCGGGCACCAGCUAUUCGGUGUGGGUGGGCAUCGGCGCGUCGCUCACGGUCGGCUACGCGAUGCUCACGGGCGCCGAGUCCACGUCGCUGAUCAAGAUCCUGCUGAUCCUCGGCGUGGUCGGCUGU......
#=GR NC_008596.1/1755218-1754753 CODON      ..................................................................GUA.....................................................................................................................................................................AUG...................................................................................................................................................................................................................................................................................................
#=GR NC_008596.1/1755218-1754753 SS_TT      ................................................................................................................................................................................................................................................................................................................................................................................................................................................................................................................................................
NC_008268.1/5005963-5005500                 UCUGCGAGAUAAUCGGCGCAUUCGCGACCCGUGCGCGUUCGAGGAGUGUGUGUACUCGCUCACCACUCACAGGCGCGGAGCGCCCCGUUGGGUACCGUGGAAAUCGUCG.....ACA...........CGAC..AUCCGGACGA.GCGC...ACCGUACCCGGCCA..GCGAC..AAGACGG.UGCCC...............................GGAGGU....UUGUCAUGGCGUGGAUCGUGCUUGUGCUGUCGGGAAUCCUGGAGGCCGUCUGGGCCACCGCGCUCGGCCGAUCGGAAGGGUUCACCAAACUCGGACCCAGUGCCGUAUUCGGUGUCGCGUUGAUUCUCAGCAUGGCGGGUCUGGCGUUCGCGAUGCGCAGUCUCCCCAUCGGAACGUCGUACGCGGUCUGGGUCGGCAUCGGCGCAGCCCUCACGGUCGGGUUCGCGAUGGUGACCGGCGCCGAGAGCUCCUCGCUGGUGAAGAUCCUCCUGAUCCUGGGCAUCGUGGGAUGCGUCG..
#=GR NC_008268.1/5005963-5005500 CODON      ...............................................................GUA........................................................................................................................................................................AUG...................................................................................................................................................................................................................................................................................................
#=GR NC_008268.1/5005963-5005500 SS_TT      ................................................................................................................................................................................................................................................................................................................................................................................................................................................................................................................................................
BABE01000739.1/1706-1890                    UUAGGGGAAAGUUUUAGGGGCUGUGUGCGUCGGUUCGUGCUGAUGUUGGCAGGAGGCCGGUGGGGCCAGGUAGGGUGCCGCCCCCCAUUUGAGAGGAUGGUCCUGCCCCC....GAUCA........GCGGG..ACCCGGACGA.GGGA...GCCGUACCCGGACA..GCGAC..AAGACGG.CCUGA...............................AAGGGUGUUGCUGUCAUGGC.................................................................................................................................................................................................................................................................................................
#=GR BABE01000739.1/1706-1890 CODON         ................................................................................................................................................................................................................................................................................................................................................................................................................................................................................................................................................
#=GR BABE01000739.1/1706-1890 SS_TT         ................................................................................................................................................................................................................................................................................................................................................................................................................................................................................................................................................
NC_009664.1/2110597-2110131                 GUCGUGGACCGGUUGGCCCCGCACCCCGCGCCCUGACCGCCGCGGAGGACGCCGACGACGGUUCGCCUCGACCCCCCGGAGCCCGUGUGGGAAGCUCGGGAGCGAACCC.....GGCGCA........GGGU..UCCCGGACGA.GGGU...GCCGUACCCGGUGU..GCGAC..AAGACGG.CCUGC...............................GGAGG.....UCGUCGUGUCGUGGUUCGUCCUGGUGGUCUCGGGCGUCCUGGAAGCGGUGUGGGCCACCGCCUUGAGCAGGACCGAGGGUUUCACCCGGCUCGGUCCUUCGCUGGUCUUCGCCCUCGCGCUGGUGGCGAGCAUGCUCGGGCUGGCGUUCGCGAUGCGCGACCUGCCGGUGGGCACCGCCUACGCGGUGUGGGUGGGGAUCGGGGCGGUCCUCACCGUCGUCCACGCCAUGGCGACGGGUGCGGAGCCCGCGUCGGCGCUGAGGAUCCUCUUCCUCGCGAUGAUCGUCGGUGGCGUGGU.
#=GR NC_009664.1/2110597-2110131 CODON      .................................STP......................................................................................................................................................................................................AUG...................................................................................................................................................................................................................................................................................................
#=GR NC_009664.1/2110597-2110131 SS_TT      ................................................................................................................................................................................................................................................................................................................................................................................................................................................................................................................................................
NC_006361.1/133348-133816                   UCGGCUGUCUGCUCACGCUCGUCGCGAUCGCCCUGGCCACCGGGCCGAACCGUGCCUGAUCAGGUGGUUUGCCGCACCGUAGCCGAUGUGCGACCGUGGAGACGAGCCCG....GUGCG........CGGGC..UCCCGGACGAGGGGU...GCCGUACCCGGAGU..GCGAC..AAGACGG.CCCGA...............................GGAGGG....CUGACAUGUCGUGGCUGCUGCUGGUCAUCUCCGGGGUGCUGGAGGCGGUCUGGGCGACCGCGCUGGGCCGGAGCGAGGGUUUCACCCGGCUCGUCCCGUCGGUGGUGUUCUUCGUCGCGCUGGCCGGGAGCAUGGCGGGGCUCGCGUGGGCGAUGCGGGAUCUGCCGGUCGGCACCGCGUACGCGGUCUGGGUGGGCAUCGGGGCGGUCGGGACCGUUGCCUACGCCAUGGCCACCGGCACCGAGCCGAUCGCCUGGACCAAGAUCCUGUUCCUGACGAUGAUCAUCGGCGGCGUGG..
#=GR NC_006361.1/133348-133816 CODON        ........................................................STP...............................................................................................................................................................................AUG...................................................................................................................................................................................................................................................................................................
#=GR NC_006361.1/133348-133816 SS_TT        ................................................................................................................................................................................................................................................................................................................................................................................................................................................................................................................................................
NC_010612.1/3477973-3478440                 AAUACCCGAAACGAUACCCCCUCGAGGUUCGCACGUUCCGCGGGCCGCUGUGGUGACUGGGCUAACAUUGCCACCCGACCGCGGGUGUGAGAAGUUCGUGACAGAGCCUU....GAUC.........AAGGC..UUCCGGACGAUGGGU...GCCGUACCCGGUGU..GCGAC..AAGACGG.CCCGG...............................GGAGAA....ACGCCGUGUCGUGGAUCGUGCUGGUCAUGUCUGGUGUUCUAGAAGCUGUGUGGGCAACGGCCCUUGGCAGGUCCGAAGGGUUCAGCAAGCCCGCGCCGAGCGUGGUGUUUCUGGUGGCGUUCAUCGUCAGCAUGGCCGGGUUGGCCUACGCCAUGCGGGACCUGUCGGUCGGGACCGCAUACGCCGUCUGGGUGGGCAUUGGGGCAGUUCUCACCGUGGUCUACGCGAUGGCCACCGGGGAUGAGCCGGCGUCGCUUCUCAAGGUGGCGUUCUUGGCAAUGAUCAUUGGAAGCGUGA..
#=GR NC_010612.1/3477973-3478440 CODON      ..........................................................................................................................................................................................................................................AUG...................................................................................................................................................................................................................................................................................................
#=GR NC_010612.1/3477973-3478440 SS_TT      ................................................................................................................................................................................................................................................................................................................................................................................................................................................................................................................................................
NC_008611.1/3207360-3206893                 AAUACCCGAAACGGUGCCUGAUUCCGGUUGACAGGUUCCGCGGGCCGCUGUGGUGACUGGGCUAACAUUGCCACCCGACCGCGGGUGUGAGAAGUUCGUGACAGAGCCUU....GAUC.........AAGGC..UCCCGGACGAUGGGU...GCCGUACCCGGUGU..GCGAC..AAGACGG.CCCGG...............................GUAGAA....ACGCCGUGUCGUGGAUCGUGCUGGUCAUGUCUGGUGUUCUAGAAGCUGUGUGGGCAACGGCCCUUGGCAGGUCCGAAGGGUUCAGCAAGCCCGCGCCGAGCGUGGUGUUUCUGGUGGCCUUCAUCGUCAGCAUGGCCGGGUUGGCCUACGCCAUGCGGGACCUGUCGGUCGGGACCGCAUACGCCGUCUGGGUGGGCAUUGGGGCAGUUCUCACCGUGGUCUACGCGAUGGCCACCGGGGAUGAGCCGGCGUCGCUUCUCAAGGUGGCGUUCUUGGCAAUGAUCAUUGGAAGCGUGA..
#=GR NC_008611.1/3207360-3206893 CODON      ...............................................................................................................................................AUG..............................................................................................................................................................................................................................................................................................................................................................................................
#=GR NC_008611.1/3207360-3206893 SS_TT      ................................................................................................................................................................................................................................................................................................................................................................................................................................................................................................................................................
NZ_AAMN01000002.1/564590-565057             GGGACGCGCCGACGGCCCGCUGGCCAUCUACUACGAACUGGAUCUGUGACGCCCGUCCUGCACGAACUUGCCCGCCACUCCCUCGUGUGAGACCUUCGGGUCAGAGCCUG....GGAC.........CAGGC..UUCCGGACGAGGGGC...GCCGUACCCGGCAC..GCGAC..AAGACGG.CCCGC...............................AGGAGUGUC.UCGUCAUGUCGUGGAUCGUUCUCCUUCUCUCCGGUGUCCUGGAAGCCGUGUGGGCCACCGCGCUCGGUCGCUCCGAAGGUCUCAGCCGCCUGUGGCCCAGCGUCACCUUCGGCACGGCCCUCGCCCUGAGCAUGGUCGGCCUCGCCUUCGCGAUGCGCGACCUUCCGGUCGGGACGGCGUAUGCCGUGUGGGUCGGCAUUGGUGCCGUCCUCACCGUCGGCUACGCGAUGGUCACGGGCCAGGAGCCGACUUCAGCGCUGCGUCUGGUGCUCGUCGGGAUGAUCGUCGCGGGCG.....
#=GR NZ_AAMN01000002.1/564590-565057 CODON  ..............................................STP.........................................................................................................................................................................................AUG...................................................................................................................................................................................................................................................................................................
#=GR NZ_AAMN01000002.1/564590-565057 SS_TT  ................................................................................................................................................................................................................................................................................................................................................................................................................................................................................................................................................
NC_008025.1/2285779-2286249                 CUGCUGGGGAAUGACCGGGUGCGAAGCGCGUACCUGGGGGUGUGAGGGGAAGCGGAGAGCUUCCAGUCGCCAGCCUCAGAGGAGGCGCUACACUCGUUCUCGGU.CGGCC....UUAUA........GGCUGCGCCCCGGACGA.GAGCACCGCCGUACCCGGUCA...CGAC..AAGACGG.CGCGGACACA..........................GGAGGUGCC.ACGCGAUGGCAUGGAUUCUGCUCGUGAUCGCGGGACUGCUGGAGGUCGGCUGGGCGAUUGGGCUGAAAUACACAGAAGGCUUCACCCGCCCGUUCCCCACCGUGCUGACGCUGGUCAGCAUGGUCGCCAGCAUGGGGCUGCUCGGCCUGGCGGCCAAGACGCUCCCCAUCGGCACAGCCUACGGGGUGUGGGUGGGAAUCGGGGCGGUGGGGGCGGCCAUCUUGGGAAUUGUGCUGUUCAAGGAACCGGCUACGCCCGCCCGCCUGGUCUUUCUCGGCAUGAUGAUCGU..........
#=GR NC_008025.1/2285779-2286249 CODON      ..........................................STP.............................................................................................................................................................................................AUG...................................................................................................................................................................................................................................................................................................
#=GR NC_008025.1/2285779-2286249 SS_TT      ................................................................................................................................................................................................................................................................................................................................................................................................................................................................................................................................................
NZ_ABJH01000172.1/10028-10503               GGUCCCGGCCCCGGUGGCCCCCUGGCUGCGGUGACGCCCGGUGGCCCGCGGUGGCCCCGUGGGCCCGCGGCGGUCUCCGGUGACCGAGGUCACCACCCCCCGCGCCCCCGCU..UUGCUAC....GGUGGGG.ACACCCGACGAGACGC...GCCGUACCGGGCUU..UCGCA..AAGACGA.CGCACCCCGUUGAAGUACGCGUCUC...........GGAGGUG...CCGCCAUGGCCUGGGUUCUGCUGAUCAUCGCCGGUCUGCUGGAGGUCGGCUGGUCGAUCGGUAUGAAGUUCACCGAAGGGUUCACCAAGCUCUGGCCCAGUGUGUUCACCGGGCUCGGAAUCGUCGCCAGUAUGUUUCUGCUGGCCCAGGCGGCCAAGACGCUGCCGAUCGGUAGAAUAUGCAGACUGGCGCUUCUGUCAACGAUCCAGAUAAUUCAGUCCUACUUACUGUCGAAGCUAGAUUGAUUUACUAACGGCUCAUAGCGUAGUGUGGAGG.......................
#=GR NZ_ABJH01000172.1/10028-10503 CODON    ..........................................................................................................................................................................................................................................AUG..........................................................................................................................................................................................................................................STP......................................................
#=GR NZ_ABJH01000172.1/10028-10503 SS_TT    ................................................................................................................................................................................................................................................................................................................................................................................................................................................................................................................................................
NZ_ABJI01000368.1/23563-24024               UGUAUCUGUAGCGACCUGCGGCGCGUGCUGCGGUACGGGACUGCGGUCAGGGCCGGUGGCGGAGGUCACCGGCCCUUUCGUGUGCCCUGGUGGCGUCCUUUGCUACGU......UGGA...........ACG..ACCCCGACGAGACGC...GCCGUACCGGGUAG....GAA..AAGACGA.CGCACCCCGUUGUUCGUCCGCGUUGUUCCGCGUCUCGGAGGUG...CCGUCAUGGCCUGGGUCCUGCUUGUCGUCGCCGGUCUGCUCGAGGUGGGCUGGUCGAUAGGGAUGAAGUUCACCGAGGGUUUCACCAGGCUGUGGCCGAGUGUGUUCACCGGUGCGGGGAUCGUCGCGAGCAUGUUGCUGCUGUCGUAUGCGGCGAAGUCCCUGCCGAUCGGUACGGCCUACGGGGUGUGGGUCGGGAUCGGCGCGGCCGGUGCGGCCGUGGUCGGCAUGGUGGUGCUCGACGAGCCGGUGACCGCCGCCCGGAU..................................
#=GR NZ_ABJI01000368.1/23563-24024 CODON    ........STP...............................................................................................................................................................................................................................AUG...................................................................................................................................................................................................................................................................................................
#=GR NZ_ABJI01000368.1/23563-24024 SS_TT    ................................................................................................................................................................................................................................................................................................................................................................................................................................................................................................................................................
NZ_ABJF01000294.1/7223-6742                 GCGGCUGGAGGGGUCCAAGGACUCCACCGGGCUCUACCUGUGACCCCGUAGGACGCGAGGACGGCGGACAAGGGCCGGUGACCGAGGUCACCGGCCCUUCGUAUGCCCUUUUGCUACG.....GUGGAGGGGAACCCCCGACGAGACGC...GCCGUACCGGGUAGCUGGCUGAAAAGACGA.CGCACCCCGUAGCUCUCGCUCUCGUUCC........GGAGGUGC..CCGUCAUGGCCUGGGUUCUGCUUCUCGUCGCCGGUCUGCUCGAAGUCGGCUGGUCGAUCGGCAUGAAGUUCACCGAGGGAUUCACCCGCCUGUGGCCCAGUGUGUUCACGGGCGCCGGCAUCGUCGCGAGCAUGGUGCUGCUGUCGUACGCCGCGAAGACCCUCCCGAUCGGUACGGCGUACGGGGUGUGGGUGGGCAUCGGUGCGGCCGGGGCCGCGGUGCUCGGCAUGGCGGUGCUGGGGGAGCCCGUCACCGCCGCCCGGAUCUUCUUC...........................
#=GR NZ_ABJF01000294.1/7223-6742 CODON      ........................................STP...............................................................................................................................................................................................AUG...................................................................................................................................................................................................................................................................................................
#=GR NZ_ABJF01000294.1/7223-6742 SS_TT      ................................................................................................................................................................................................................................................................................................................................................................................................................................................................................................................................................
NC_011145.1/4934428-4934896                 CACGCGAGCAUCGGUCCCCCCGCUCCACCGACCCCGCCAUCAUCCCGGACCGGCGGCGCACCCCGCUUGCCCCGACGCGGGGAGCGGGAUAUCUCGGACCUGGC.CGCGC....GACCCC.......GCGCG.ACCCCGGACGAGGCGC...GUCGUACCCGGUGA...CGAC..AAGACGA.CGCGAG..............................GAGGAACGC...CUCGUGCCCUGGAUCUACCUCGUCGUCGCCGGCCUGCUCGAGACGGGCUGGGCCAUCGGCCUCAAGUACACCGACGGCUUCCGCCGCCCGGUGCCCUCGCUGCUGACCGCGCUCGCCAUCGUCGCGAGCAUGUGGCUGCUCGGGCUCGCCGCGCGCGACCUGCCCAUCGGCACGGCCUACGCGGUGUGGGUCGGCAUCGGCGCCACCGGGGCCGCCAUCCUCGGCGUGGUGCUGCUCGGCGAGCCGCUCAGCGUGGCGCGGGCCGCGUUCCUCGGGCUGCUCGUGGUCUCGAU....
#=GR NC_011145.1/4934428-4934896 CODON      ........GUA...............................................................................................................................................................................................................................AUG...................................................................................................................................................................................................................................................................................................
#=GR NC_011145.1/4934428-4934896 SS_TT      ................................................................................................................................................................................................................................................................................................................................................................................................................................................................................................................................................
NC_007760.1/4887617-4888083                 CGAGCAUCGGUCCCCCCUCCGCUCCACCGACGCCUCAUCAUCCCGGACCGCGCGUGCGCUCCGCUUGCCCCGACGCGGGGACCGGGGUAUCUCGCUCCUGGCCG.CGCGC....GCCC.........GCGCG.GCCCCGGACGAGGCGC...GUCGUACCCGGUGA...CGAC..AAGACGA.CGCGAG..............................GAGGAACGCCUC...GUGCCCUGGAUCUACCUCGUCGUCGCCGGCCUGCUCGAGACGGGCUGGGCCAUCGGCCUCAAGUACACCGACGGCUUCCGCCGCCCGCUGCCCUCGGUGCUGACGGCGCUCGCCAUCGUCGCGAGCAUGUGGCUGCUCGGGCUCGCCGCGCGCGACCUGCCCAUCGGCACCGCCUACGCGGUGUGGACCGGCAUCGGCGCCGCCGGCGCCGCCGUCCUCGGCGUGGUGCUGCUCGGCGAGCCGCUCAGCCUCGCGCGGGCCGCGUUCCUCGGGCUGCUGGUGGUCUCGAU....
#=GR NC_007760.1/4887617-4888083 CODON      ....GUA...................................................................................................................................................................................................................................AUG...................................................................................................................................................................................................................................................................................................
#=GR NC_007760.1/4887617-4888083 SS_TT      ................................................................................................................................................................................................................................................................................................................................................................................................................................................................................................................................................
NC_009338.1/84942-85411                     GUCAGGAAAAGCCCGGCGCAUUACCUCCGGUCGCACGUCGCGUUAACGGUAGGUUUCCACUUCCGCUGGACAGGGAUUCGCCGACGUGCCAACAAUUGUCGCAGGCGCCG....UCGAUC.......CGGCG..CCCCGGACGAGGUGU...GCCGUACCCGGUCA..GCGAC..AAGACGG.CGCGUU..............................GGGAGCU.....CUCAUGUCCGACUACCCAGACCCGUCGCUACCGAAUGCCGAAGGCGCGUGGGCGCAACAGGUCGAGGCCAACCUCGGCGACCGUCGGCUGCGCGAGGAGAUCGACCGCGGCCUGACCUACGGACUGGAGGCCGCGCCGACGAUCAACGACCGGACGAUCUCGACGUUCGUGCGCGGCGAGAAACCCCACUUCGCCGGUGAGCGCGGCACAUUCCUGAAGUGCCCCUUCAUCGAGGACGUCAACGAGGUCGACGACGCCGAGGUCGCGAUCUUCGGUGUCCCGCUCGACGCCGGGG..
#=GR NC_009338.1/84942-85411 CODON          ..........................................................................................................................................................................................................................................AUG...................................................................................................................................................................................................................................................................................................
#=GR NC_009338.1/84942-85411 SS_TT          ................................................................................................................................................................................................................................................................................................................................................................................................................................................................................................................................................
NC_008726.1/851488-851018                   CUCAGAAAAGCGCCGGCUCAUUACGUCAGGUCACACCGGAUGUAAAAGAUGCGUUUCCAGUUCCGGUGGACAGGGAUUCACGGACGUGCUGACAAUGACCACAGGCGUCG....CGUGUUC......CGGCG..CCCCGGACGAGGUGC...GUCGUACCCGGUCA..GCGAC..AAGACGG.CGCGAU..............................GAGGAG....UACUCGUGUCCGAGUCGUAUGACGUACCGAACCCAGAUCUGCCCAACGCCGAGGGCGCCUGGGCGCAGCAGGCCGAAGCCCGGCUCGGCGACCGCCGGCUGCGGGAGGAGAUCGACCGCGGCCUCAGCUACGGGCUGGAGGCCGCGCCGACGAUCAACGACCGCACCAUCUCGACGUUCGUCCGCGGCGAGAAGCCCCACUUCGCCGGUGAACGAGGCACCUUCCUGAAGUGCCCGUUCAUCGAGGACGUCAACGAGGUCGACGACGCCGAGGUCGCGAUCUUCGGUGUGCCGCUG...
#=GR NC_008726.1/851488-851018 CODON        ..........................................................................................................................................................................................................................................AUG...................................................................................................................................................................................................................................................................................................
#=GR NC_008726.1/851488-851018 SS_TT        ................................................................................................................................................................................................................................................................................................................................................................................................................................................................................................................................................
NZ_ABJG01000230.1/7755-8220                 CGUACGUCCUCAUGCGGGAGCGGGACCUGCACGCGGUGGCCGCCGACCGCUUCGAGGGCGCGGAGGACUCGACGGGCCUGUAUCUGUGAGGUCCCGGCGCUGAGGGCCCC....CUCG.........GAAGC..ACCCCGACGAGACGC...GCCGUACCGGGUCA...CGA...AAGACGA.CGCACCCUGUUCGCUCGUUCGUUC............GGAGGUGUC.UCGUCAUGGCGUGGAUCGCCGUGAUCAUCGCGGGUCUGCUCGAAGUGGCCUGGUCGAUCGGGAUGAAGUACACGCACGGUUUCACGCGGCUCGUGCCGAGCCUGUUCACGGGCGCGGGGAUCGUGUCCUCGAUGCUGCUGCUCGCCUACGCGGCGAAGACGCUGCCGAUCGGCACGGCCUACGGGGUGUGGGUCGGGAUCGGCGCGGCGGGCGCGGCGGUGCUCGGGAUGGUGGUCCUCGGCGAGCCGGCGACGGCGGCCCGGAUCUUCUUCGCC........................
#=GR NZ_ABJG01000230.1/7755-8220 CODON      ......................................................................................STP.................................................................................................................................................AUG...................................................................................................................................................................................................................................................................................................
#=GR NZ_ABJG01000230.1/7755-8220 SS_TT      ................................................................................................................................................................................................................................................................................................................................................................................................................................................................................................................................................
NC_003888.3/3153908-3153439                 UUCGAGGGGUCGGAGGACUCCACCGGGCUGUAUCUCUGAAUCACGGGUCCAGGUCGGACUUCAGGGGCUGGUGAUCAAGGUCACCAGCCCCUUUCCCCUGCCUUUGCUAC....CUUGG........GAAGC..ACCCCGACGAGACGC...GCCGUACCGGGCUG..AAGGCA.AAGACGA.CGCACCACCGUUCAGUUCGUUCAC............GGAGGUGC..CCGUCAUGGCGUGGGUUCUGUUGUUCGUCGCCGGUCUGCUCGAGGUCGGCUGGUCGAUCGGGAUGAAGUACACCGACGGUUUCACCCGGCUGUGGCCCAGUGUGUUCACGGGUGCCGGGAUCGUCGCGAGCAUGAUGCUGCUGUCGUACGCGGCGCGGACGCUGCCCAUCGGUACCGCCUACGGCGUGUGGGUGGGCAUCGGUGCGGCCGGGGCGGCGGUGCUCGGCAUGGUGGUGCUGGGGGAGCCGGCGACCGCCGCCCGGAUCUUCUUCAUCU.......................
#=GR NC_003888.3/3153908-3153439 CODON      ....................................STP...................................................................................................................................................................................................AUG...................................................................................................................................................................................................................................................................................................
#=GR NC_003888.3/3153908-3153439 SS_TT      ................................................................................................................................................................................................................................................................................................................................................................................................................................................................................................................................................
NC_008095.1/4374326-4374787                 UGUCCCACCGCCGGACACCCCACCUGGUGCGGUGGCAUUGUCCGGCCGGGUUGAAACGGGAAUCGCGUGGCUUUAUAGAGGGGGGCGCCAGCGGCCUCAUCGUGAGG.......GUGU............CU.GGCCCGGACGAGGCGC...GCCGUACCCGGUCA...GGAC..AAGACGA.CGCGACA.......AC....................GGGAGUCGU.ACGUCAUGUCCUGGAUUCUACUCGUCAUCGCGGGGUUGCUCGAGGUCGGUUGGGCCAUCGGUCUCAAGUACACCGAGGGCUUCACCCGGCUGGUACCAAGCGUCCUCACGGGCGGCGCCAUCGUCGCCAGCAUGGUGCUUCUGGGGAUCGCCACGAAGAACCUGCCCAUUGGCACGGCCUAUGGUGUUUGGGUCGGCAUUGGCGCCGUGGGCGCGGCCAUCAUGGGCAUCGUGCUCUUCAAUGAGCCGGCCACGCCCGCGCGCGUGUUCUUCCUGGUGCUGCUCCUCACC.........
#=GR NC_008095.1/4374326-4374787 CODON      ...............GUA........................................................................................................................................................................................................................AUG...................................................................................................................................................................................................................................................................................................
#=GR NC_008095.1/4374326-4374787 SS_TT      ................................................................................................................................................................................................................................................................................................................................................................................................................................................................................................................................................
NC_007333.1/1465753-1465294                 CGCACCCGCGUGCAGCCCGCACGGUCCACCAAACCCCGUCCCGGCCCACCGCCGGCAUGACCACUCACCCCGCUCCGUUAACCUGAUCCGACGGCGGGGCCCCGAGC.......CUCA............GC...CCCGGACGAGGUGC...GCCGUACCCGGUCA...GGAC..AAGACGG.CGCGGCACUUCCCUAC....................GACUCGGAGGCGGAGAUGGCCUGGCUGCUCCUUAUCUUGUCCGGACUCCUCGAAACCGUAUGGGCGAUCGCGCUCGACGCCUCACGCGGCUUCACCCGGCUCUGGCCCUCGGUGAUCUUCCUCGUCGCCAUGGUGCUCAGCAUGGUUGGCCUGUCCCUGGCCCUCAAAUCCAUCCCCGUCGGCACCGGCUACGCGGUAUGGGUCGGUAUCGGCGCGGUCGGCACCGCCACCGUCGGCAUGGUCUGGCUCGGCGAAGCCGUGAGCGUGGCGAAAAUCUGCUGCCUCCUGCUCA.................
#=GR NC_007333.1/1465753-1465294 CODON      ..........................................................................................................................................................................................................................................AUG...................................................................................................................................................................................................................................................................................................
#=GR NC_007333.1/1465753-1465294 SS_TT      ................................................................................................................................................................................................................................................................................................................................................................................................................................................................................................................................................
NC_010162.1/8188459-8187989                 CCGCCCAGCGGAGCGGGAGCGGCGGCGACGGUGCGGCCUCGCGACGCGGCGCGGCGCCGGCCUGCCUGUUGCGCAGGCCGUCGCCGCUGCUAGGUUCCCCGCGGCGCUC.....CUUCAGACA.....GAGC.GUCCCGGACGAGACGC...GCCGUACCCGGUCA...GGAU..AAGACGA.CGCAGCCGCAUC..AC....................GAGGAGAGU..CGUCAUGUCCUGGCUGGCGUUGCUCCUGGCAGGUCUGCUCGAGGUCUGCUGGGCUAUCGGUCUCAAAUACACACACGGCUUCACGCGCCCGUUGCCAACGGCGCUCACGGUCGGCGCGAUCAUCACGAGCAUCGCGCUCCUCGAGAUCGCCUCGCGGACCUUGCCCAUCGGCACGGCGUACGCCGUCUGGGUCGGCAUCGGCGCGUUCGGGGCGGCGAUCGCGGGCAUCCUCCUGUUCGGCGAGCCCGCCACGGCCGCGAGGCUCGGUUUCCUUGCGUUGCUCGU.............
#=GR NC_010162.1/8188459-8187989 CODON      ..........................................................................................................................................................................................................................................AUG...................................................................................................................................................................................................................................................................................................
#=GR NC_010162.1/8188459-8187989 SS_TT      ................................................................................................................................................................................................................................................................................................................................................................................................................................................................................................................................................
NC_010168.1/2096409-2095947                 UUGCUCCUCUAGCCUUGAUCCUAAUCGGGACGCGUCCCGGUUGCUAGAGGGUGUUAGAUAUUCGGUCAUCUAUCGUUUCUGCAGGCAAUGUGAAACAAUCAAAGGGC.......CAAAG...........GC..GCCCGGACGAGGUGC...GCCGUACCCGGCCA..GCGAC..AAGACGG.CGUAAG..............................AAGGUAAAUCAUGGCAUGGAUAAUUUUGGCAAUUUCCGGUGUUUUAGAAGCUGUUUGGGCUACUGCCUUGGGCAAAUCUGAAGGUUUUAGCAAGCUCUGGCCCAGCGUAAUUUUCGGGGUCGCAGUGGUGGCAAGCAUGAUUGGCUUGGGCAAUGCGAACGCUCCCGGUCGGCACGGCCUAUGCGGUAUGGGUCGGAAUUGGUGCGGUACUAACCGUUGCGUAUGCCAUGAUCACCGGCACUGAAACCGUUUCGCUACUGAAAAUCUUGUUGCUCUUGGGCAUUGUUAGCUGCGUCGUGGGC.......
#=GR NC_010168.1/2096409-2095947 CODON      ..................................................................GUA.............................PTS........................................................................................................................................................................................................................................................AUG.......GUA......................................................................................................................................................................
#=GR NC_010168.1/2096409-2095947 SS_TT      ................................................................................................................................................................................................................................................................................................................................................................................................................................................................................................................................................
#=GC SS_cons                                .........................................................................................................<<<<<<<<<______...>>>>>>>>>..------------.<<...<<<<<_________.._____..___>>>>.>>>......................................................................................................................................................................................................................................................................................................................................................
#=GC SS_cons_1                              ........................................................................................................................................<<<<...................>>>>.............................................................................................................................................................................................................................................................................................................................................................................
#=GC ACTUAL_MOTIF                           ....................................................................................................<.........................................................................................>.................................................................................................................................................................................................................................................................................................................................................
#=GC HYPHENATION                            ****************************************************************************************************...........................................................................................*************************************************************************************************************************************************************************************************************************************************************************************************************************************************
#=GC R2R_LABEL                              ---------------------------------------------------------------------------------------------------------<.........................>5.6.........9.0................7.....8................1...............................2RRrRR3........4SsS---------------------------------------------------------------------------------------------------------------------------------------------------------------------------------------------------------------------------------------------------------------------------------------------------
#=GC R2R_XLABEL_pe                          .........................................................................................................b.............................c5...3......6.........1.2...4......8.....7.a........................................S....................................................................................................................................................................................................................................................................................................................
#=GC R2R_XLABEL_straight                    .............................................................................................................................................................ss....sssssssssssssss..............................................................................................................................................................................................................................................................................................................................................................
#=GC R2R_XLABEL_ACGA                        ............................................................................................................................................ACGA.............AC..................GA.............................................................................................................................................................................................................................................................................................................................................................

#=GF R2R ifdef ACGA
#=GF R2R nobpannot
#=GF R2R shade_along_backbone ACGA:A ACGA:C ACGA:G rgb:202,216,232
#=GF R2R else
#=GF R2R shade_along_backbone S s rgb:230,230,230
#=GF R2R shade_along_backbone R r rgb:230,230,230
#=GF R2R tick_label s start
#=GF R2R tick_label r SD
#=GF R2R endif

#=GF R2R var_backbone_range 1 2
#=GF R2R var_backbone_range 3 4
#=GF R2R var_backbone_range 5 6
#=GF R2R var_backbone_range 7 8
#=GF R2R var_backbone_range 9 0

#=GF R2R SetDrawingParam warnBackboneConnectorAngle false
#=GF R2R SetDrawingParam varHairpinNumFakePairs 2
#=GF R2R SetDrawingParam varTerminalLoopRadius 0.14

#=GF R2R layout_straight straight:s

#=GF R2R place_explicit pe:S pe:S-- -45 1 0 0 0 -90

#=GF R2R set_dir pos0 0 f
#=GF R2R place_explicit pe:c pe:c-- +45 1 0 0 0 +90

#=GF R2R place_explicit pe:7 pe:a 0 -2 0 0 0 0
#=GF R2R split_ss pe:7
#=GF R2R split_ss pe:8
#=GF R2R split_ss pe:c
#=GF R2R place_explicit pe:8 pe:7 -45 -1 0 -3 0 -90
#=GF R2R place_explicit pe:5 pe:5-- 0 1 0 0 0 0 f
#=GF next two used to be _invert
#=GF R2R place_explicit pe:1 pe:1-- -45 1 0 0 0 -90
#=GF R2R place_explicit pe:2 pe:2-- 0 1 0 0 0 0
#=GF R2R place_explicit pe:3 pe:3-- +45 1 0 0 0 +90
#=GF R2R place_explicit pe:4 pe:4-- 0 1 0 0 0 0

#=GF R2R var_hairpin < >

#=GF qR2R SetDrawingParam showPlaceExplicit 1

#=GF DUPLICATES NC_008146.1/1314156-1313691=NC_008705.1/1318465-1318000
#=GF SORT_STATS 43 91 0
#=GC cons                                   nnnnnnnnnnnnnnnnnnnnnnnnnnnnnnnnnnnnnnnnYnnnnnnnnnnnnnnnnnnnnnnnnnnnnnnnnnnnnnnnnnnnnnnnnnnnnnnnnnnnnnnnnnnYnn----nnnnn--------nnRnn--nYCCGGACGAnRnGY---RCCGUACCCGGYnn--nnGAC--AAGACGR-YnCnnn------------------------------RRRRRn----nYGYYAUGnCnUGGnUnnYnYUnnUYnYnnYnGGnnYnYUnGARRYnGnnUGGnCnRYnGnnnUnRRnnnnnnnnnnGRnYYYnnYnRnYYnnnnCnnnnnnUnnYnnYnnnnRYnRnnnYnRYnnYnRnYRURnnnnnnYYnnnnnnnGCnnYnnnnRnnnYnYCnRYnGnnnYnRnnnRYRnnRYnYRGRYnGGnRYYGGnGYnRnnnnnRYnGYnnYnnnnRnnRYnnYnnnnnnnnnnGRnnnnRYnnnnnnnRYnnRnnYnnnnnnnnYnnnnnnnnYnnnnnnnnnn------
#=GC conss                                  111111111111111111111111111111111111111131111111111111111111111111111111111111111111111111111111111111113113340000111340000000043311004311311111431130003331111131131100422330011111310312124000000000000000000000000000000111133000023333311132333232232332233222232332232332333332322333232332222232332222222222332333223232332222322222232232232222332322232332232323333222222332222222332232222322232332332322232322233322332333332332333332332322222332332232222322332232222222222332222332222222332232232222222333333333333444444444000000
#=GC col_entropy_0                          111111111111111111111111111111111111111111111111111111111111111111111111111111111111111111111111111111112111210000111221100000012111012100000000111010001000000000011100110010000000000100122111111111111100000000000000000011012111021111000101111212212111201211111112111101011111011110111111011101111111111112111111111111111111111121101211111111111111211111111111111111111111111111111111111111111111111111111111111111111110111111111111011111111111011111111111111111111111121111111112111111111111211112111111222211211111121211111100
#=GC col_entropy_1                          ................................................................................................................................................................................................................................................................................................................................................................................................................................................................................................................................................
#=GC col_entropy_2                          899589999887699689879999788989999996889858979997989979997989999689998889787999978699798899889988998898872457173211899125033112292774531710500000136023113560000050137413252712100000691194810976534224600098798644433333111900950962816154700359201010040509087016839210768493817165767009109758647597568999617640259254615748377957029808597057976876457557047738986674411677655547675979103971597776739404855258137557556447459449338105637117938398779656967987898656738765995978816248775560658798656985059980958828020269236957509065445161
#=GC col_entropy_3                          914782061845754654323403864324358155446253475367697121287071073570166675435028676253439448275495387942988917293844633812593448810637393480800000973052660860000080874042528305400000658662136103366636784922802486077777444679756134289240200281826327626087394777639657807204066817293262012261157387710312570549551922848424093180300117445717444449382695186782917093330857043217705992984488109934158249119326956812162013178018997489426584183932330587733266694208590387726372201385786050843958299545042231107991105309564464534178927937
#=GC cov_SS_cons                            .........................................................................................................222221000.........000122222...............1?...??200.....................002?.??1......................................................................................................................................................................................................................................................................................................................................................
#=GC cov_SS_cons_1                          ........................................................................................................................................2020...................0202.............................................................................................................................................................................................................................................................................................................................................................................
#=GF NUM_COV 8
#=GF WEIGHT_MAP  JCVI_SCAF_1096627927426/1215-748 1.60303 NC_009338.1/5615976-5615509 1.23067 NC_002942.5/593390-592925 0.422006 NC_006369.1/644870-644405 0.515785 NC_006368.1/661376-660911 0.422006 NC_009494.1/3009208-3009673 0.594911 NC_008095.1/446579-447038 1.1868 NZ_AANZ01000001.1/452492-452953 1.1868 NC_005363.1/2412325-2411858 1.58904 NC_008711.1/3894283-3894749 1.13071 NC_008541.1/4240899-4241364 1.39505 NZ_ABKU01000008.1/73700-73233 1.39505 NC_010407.1/2863185-2862719 0.646971 NC_009480.1/3063971-3063505 0.646971 NZ_ABYQ01000020.1/60174-59707 1.15739 NZ_AAOB01000006.1/32210-31745 1.06636 NC_008146.1/1314156-1313691 0.624564 NC_009077.1/1319467-1319002 0.624564 NZ_ABIN01000081.1/32157-32621 1.47697 NC_002944.2/3831393-3831858 0.747028 NC_008595.1/4438805-4439270 0.747028 NC_008596.1/1755218-1754753 1.03551 NC_008268.1/5005963-5005500 1.08209 BABE01000739.1/1706-1890 1.38241 NC_009664.1/2110597-2110131 0.941919 NC_006361.1/133348-133816 0.941919 NC_010612.1/3477973-3478440 0.550556 NC_008611.1/3207360-3206893 0.550556 NZ_AAMN01000002.1/564590-565057 1.00021 NC_008025.1/2285779-2286249 1.06024 NZ_ABJH01000172.1/10028-10503 1.21209 NZ_ABJI01000368.1/23563-24024 0.920917 NZ_ABJF01000294.1/7223-6742 0.900147 NC_011145.1/4934428-4934896 0.790176 NC_007760.1/4887617-4888083 0.790176 NC_009338.1/84942-85411 1.38241 NC_008726.1/851488-851018 1.39201 NZ_ABJG01000230.1/7755-8220 0.994525 NC_003888.3/3153908-3153439 0.900147 NC_008095.1/4374326-4374787 1.06024 NC_007333.1/1465753-1465294 1.20072 NC_010162.1/8188459-8187989 1.0633 NC_010168.1/2096409-2095947 1.43801
#=GF USED_GSC TRUE
#=GF DID_FRAGMENTARY FALSE
//
