# Supplementary material for: Comparative genomics reveals 104 candidate structured RNAs from bacteria, archaea, and their metagenomes
Source: Genome Biol. 2010 Mar 15;11(3):R31. doi: 10.1186/gb-2010-11-3-r31 (PMC2864571; doi:10.1186/gb-2010-11-3-r31)
Supplement: Additional file 4 — Raw text alignment files, including annotation. Raw alignments of RNAs, including annotations (for example, predicted transcription terminators, flanking sequences) in "Stockholm" text format. The alignment format and appropriate viewing programs are discussed on Wikipedia [113]. The Stockholm files can be retrieved from the .tar.gz archive file by using programs such as WinZip (Windows), StuffIt Expander (Mac), or tar/gzip (UNIX). [file gb-2010-11-3-r31-S4.GZ › sto/JUMPstart.sto]

# STOCKHOLM 1.0
#=GF ID JUMPstart
#=GF DE JUMPstart RNA
#=GF AU Weinberg Z
#=GF TP Cis-reg;
#=GF WK http://en.wikipedia.org/wiki/JUMPstart_RNA_motif
#=GF DATABASES microbial 25 env 4
#=GF FancifyStockholm -longtable -wrapGeneContext 6in -recycleGeneColors
#=GF FancifyStockholmGeneContext -leftNothing -rightOperonOrCount 1
#=GF ORIGINAL_MOTIF 133	426	0	0	refseq	25	gamma-aeromon	jeremy	s35_45_55S100O5Min3	cmfinder		ethresh=2&nr=0	end
ABEF01026186.1/1310-1747                         ACAUCCCGGGCUCUGUGAUCUUGUGCCGAUCUAUAAACGGUCCUUCCUUUGUAGCGACGAUGAACCGGAUUGGGAACGCCAUGGCCACAAGGAUGAUCCGAAAUACCGUGGUGGCUU.AAAACCAGGUGCAGCAUCCUGGACUAUGGAUGGAAAAAUCCAUGGUGUGCCAUUUCCUGGAAUCAGUAAGGAGGACCGGGAGAUGGGGUAUGUCUACCUGCAAAACCUGCCUUCCAUGUUUAUUGUUGCUCACCUGGAUUAUGUACGUAUAGUGUCGGUCCUGCCUGAUGGGCCUGAACAUAUUCAGCUCAAAGCACAAUGGCUGCUGUCAGAAGCAUCCCUGGCAAAGAAGGAUCUCGAUUUGUCAAAAAUCGUCGAUUUUGGGCUGCUUGUUCUGAAAGAGGAUACCCUCGUGUGCGAGAUAACCAGCAGGGGGUUCAU
#=GR ABEF01026186.1/1310-1747 CODON              .......................................................................................................................................................................................................................................................................................................................................................................................................................................................
#=GR ABEF01026186.1/1310-1747 SS_TT              .......................................................................................................................................................................................................................................................................................................................................................................................................................................................
NC_006270.3/4124680-4124242                      GCCGGCGGAUGCGGCUCUGCAAACAAUUGCAACCGGAAAAGCCGAACCGAAAAAAGCGCUUGAUCAAGCCGCGGAAACGAUACAAGGACAGAUCAAAGCGAAGCACAGCGGCAGCAAAUAAGCCGCGGGCGGUGGUGUCAAACUUGUCUUAAGUUUGGCGCCAUUUAUUAUAAGCACGUCCAUAUAAAGAGGUGAAGGAGAAGGUGCAGCAUCGCAAAAAAGCUUUACUAUUAUCAAUUAUUCCCGGUCUGGGCCAAUUCUACAAUAAACAAUGGAUAAAGGGUCUGUUAUUCCUUCUUUUAGGCGUCUCGUUCUUUGCGGUUUUUGGCGAUUUGCUGAAUAUGGGGCUGUGGGGCCUGUUUACGCUUGGAACCGAAGUGCCGCGCGACAACUCGAUUUUUCUAUUGGCAAAAGGCAUUAUUGCUGUGAUUGUCACCUG
#=GR NC_006270.3/4124680-4124242 CODON           ......................................................................................................................STP..................................................................................AUG.........................................................................................................................................................................................................................................
#=GR NC_006270.3/4124680-4124242 SS_TT           .......................................................................................................................................................................................................................................................................................................................................................................................................................................................
JCVI_SCAF_1096627929873/1622-1244                .........................................................GCAAUGACUUCCUACGAGUCGGGCGUUGCGCCUCGCAAUAUUGAAGCUUAGCGGUGACUA.AAAACCGC..GCGGUUGCGUGUAGGGUAAACUUUCUACAAAGGCGGCUUUUCUACAUCUUCAUCUGCUAAUAAAGUUCACACCUAAUUGGGUGGAACAUGCCUCCACCUCCUUGUGCGUGGAUAGAAUGAUGAUUGGAUGGAGCGAUAGGAAUUCGGUGGAAUCGGUCUUUAGACUGAAGAAUUUCGGCUAUCAGACUCAGGAAAAUAGUCUGGGGCUAAUUAUUGCUGAAGUAAAAUCACCGGCUUGAGUUUUCAUGUGGCGAGACGGUAUUCUCUCCGCAUGUUCACUCGACGUGAUAUGUCAUAAAUGCUCUUUAAUU
#=GR JCVI_SCAF_1096627929873/1622-1244 CODON     ..........................................................................................................................................................................................................................................................................................................................................................................................................................................AUG..........
#=GR JCVI_SCAF_1096627929873/1622-1244 SS_TT     .......................................................................................................................................................................................................................................................................................................................................................................................................................................................
NC_004547.2/1980383-1980820                      GCUACGGGUAUUAUAGAAAGAGAAUGGAGCAUUACUAUUUUUGGUCAGGAGUACUAAACCUGAACAUUUUCUUUUUAUAUCAUCAAUAUGGGUAAAGUUUCAGCGCUUUGAUAGCUG.UGAGUCAAGGGCGGUAGCGUUGAUUGCGAAUAAUCUAUAAGCGGAAGAUGGUGAAAUGAAAAAACCAGUGUAUGUAACAAGCCCGUUAUUACCCCCUUUGGAUGAAUUUACUCCUUAUCUUGAGGAAAUAUGGGAAAAUAAAUGGCUGACUAAUAAUGGCACCUUCCAUCAGCGUUUAGAGCAAGCUUUGGCGGAUUAUCUAGGUGUUCCGUACCUUAGUUUGUUUUCCAACGGCACGCUGGCAUUAUUAACUGCUUUGCAAACGUUACGUAUCACUGGUGAGGUAAUUACCACACCUUACUCAUUUGUGGCGACAUCACA
#=GR NC_004547.2/1980383-1980820 CODON           .............................................................................................................................................................................AUG.......................................................................................................................................................................................................................................................................
#=GR NC_004547.2/1980383-1980820 SS_TT           .......................................................................................................................................................................................................................................................................................................................................................................................................................................................
NC_006370.1/3120047-3119610                      UAGCCGUAUCACACGGUCAAUAAGUGACGUGUAACCAAGUCCUUUUCACUAUAAAUAUCAGCAGUGAAACAGAUGAAAAACACUUGAACUCUGCAUCAAUCAGCAUAUUGGGAGCUG.CAACCUAAGGGCGGUAGCGUGGAAAACCCCAAUGAUGUGUCUUAAUCAGUAUGAUAUAUCAAGAUAGAAUAAUUUUUUAGAAGCGAGGCACUAGCAUCGUUUCUCCCUUUGCUGCAUCUGCAGUCCAUUCCUUUUUUAAGAUUGAAUUUAUAGCAUAUGGAUUUCACUAAAAAACUGCUUGCUAUCGUUAUGGCCUCGACCAUGCUGGUAGGCUGCACCGUGCCAGGUUCUCACUUAACGGUUGAUGAUAAAAAUAUUGUUUCCUCUGGUCAGUCACAAGAUAGCGAUGUUAGCGAUCAAGUUAACGUUUACCCUUUAACU
#=GR NC_006370.1/3120047-3119610 CODON           ..................................................................................................................................................................................................................................................................................AUG..................................................................................................................................................................
#=GR NC_006370.1/3120047-3119610 SS_TT           .......................................................................................................................................................................................................................................................................................................................................................................................................................................................
NZ_AAPH01000003.1/46045-46482                    UAAAUAGUGCAGUAAGCACUUUGGUUGCGUGAUUUUAGCUAUAACUCAAGACCUAAGACAGACGUUAGUUUAAGUGUUUCGUCUUUGCAUUUUAUCAUAUCAGCAUAUUGGGAGCUG.CAACCUAAGGGCGGUAGCAUGGAAAAAUCCAAUAAUGCGCUUUAGUAUCAAAUGAAUUUUAGGAACGAGGCCUUAGCAUUGUUCCACCCUUUGCUGCAUCUGCAGUCCAUCCCUUUUUUAAGAUUGAAUUUAUAGCAUAUGGAUUUCACUAAAAAACUGCUUAUUACCGUAAUGGCCUCGACCAUGCUGGUAGGCUGCACCGUGCCUGGUUCUCAUUUAACGGUUGAUGAUAAAAAGAUUGUUGCUUCGAAUCAGUCACAGGAUAGCGAUGUUAGCGAUCAAGUUAAUGUUUACCCUUUAACGGCAAAUGCAGUCAAUCAA
#=GR NZ_AAPH01000003.1/46045-46482 CODON         ................................................................................................................................................................................................................................................................AUG....................................................................................................................................................................................
#=GR NZ_AAPH01000003.1/46045-46482 SS_TT         .......................................................................................................................................................................................................................................................................................................................................................................................................................................................
NZ_AAOJ01000005.1/28993-28556                    UUAAAGCGUCAAAAAUAGUUAAUGUGAUAACUAUUUUUGACGCUUUUAAACUAAUUGCUAUAGAAAAGGCAGCAAAACUUAACUCUACCGAUAACACCAUAAGCACUUUGGGAGCUU.UAACCUAAGGGCGGUAGCGUAAAAAAUAAUCGGAACCUAUCAUAUAAAGUACGCCUCAGAGUCGUAGGCUUAUUCAUUUUUAGUAUCUAAUUCAGAGAACAAAAAAAGACAUGCGUUUAAAAAUAGUACUUCUAUUAUUAUCGAGCUGUAUGACUUUUUCUGUAUGGGCUAACCCUUUACAUGUAAAAGUAAGUCCUUUCAUCUUCAGUAAGUAUUUAAUUAACGAUAAUAUUACCCAAGUAGCCAAAAACCCUAUUUCGUCUCCUGUUCUAGAGCUAACGCCCGGAUUUAUUAUUAAUGGUGAGAAAAGUACUAAUACUU
#=GR NZ_AAOJ01000005.1/28993-28556 CODON         ....................................................................................................................................................................................................................................AUG................................................................................................................................................................................................................
#=GR NZ_AAOJ01000005.1/28993-28556 SS_TT         .......................................................................................................................................................................................................................................................................................................................................................................................................................................................
NC_009348.1/4144766-4145202                      CGCUGGUCGGCGUUUGAUACCCUACUCAUCCGACCCCGAUUAUACCAAAGGAAGCCGAGGCGUAUUUGAUGAUUGUUCCCAUACUCAAUCCGGUUAAAAGCAGCAUACAGGGAGCUG.AAACCC.CGUGCGGUAGCUAUCUUGUUUGCUGAGAGAUGUUGAGCAGUAAGACUACUACCAAUGAGAUCUGUGAUCGAAUAACCCCCAUAUAUUCACAGAUUUCGUCUAGUAGGUUAGCGUAGAGAUGGAAAAACAUUCAACAGAGUUUAAUUGGAUUGAUACGAGAGCAAACACAUUGCGACAUGGUUAUUUUUCAAAUAAUAAGCGGUUAAUUUAUUUUGGAGGUGUGUUGCAAUAUUUUAAGUAUUUAAGUCCUCAGCGAAUUGAUGUUUUAGAGAAUUUAAAGAUUCGCUAUACUCAAGCGAUUGCGCUUAAUGACC
#=GR NC_009348.1/4144766-4145202 CODON           ...................................................................................................................................................................................................................................................AUG.................................................................................................................................................................................................
#=GR NC_009348.1/4144766-4145202 SS_TT           .......................................................................................................................................................................................................................................................................................................................................................................................................................................................
NZ_ABKX01000002.1/545579-546017                  AUGAUUUUAUUUAUUAAAACAUAUAUUGUGUAUAAAAAUCAUUCGGAUCGGAUUGCAGCGAAAGAAAUGAUACACUAGCGCGUCAAAGAAAGUGCGUUAUCAGUAUUCAGGUAGCUGUUGAGCCUGGGGCGGUAGCGUGCUUUGUUCUGCUUAACUUAACCAGACAAUCACAACAAAAGAGCCGCUAGUGGAAAAGCCAUUUCUGAAAAUCCUGGUCAUAAAGAUGCGAUAUCAUGGAGAUAUGUUACUCACUACUCCUGUCAUCAGUACGCUCAAGCAGAAUUAUCCCGACGCAAAAAUCGAUAUGCUGCUUUAUCAGGACACAAUCCCUAUUUUAUCGGAAAAUCCAGAAAUUAAUGCACUCUACGGUAUAAGUAAUAAAGGCGCAGGAACAUUCGAUAAAAUCAAAAAUGCGCUUUCGUUGAUAAAAACUCUGCGU
#=GR NZ_ABKX01000002.1/545579-546017 CODON       .................................................................................................................................................................................................................................................AUG...................................................................................................................................................................................................
#=GR NZ_ABKX01000002.1/545579-546017 SS_TT       .......................................................................................................................................................................................................................................................................................................................................................................................................................................................
NC_007606.1/3800584-3800146                      UUGAUUUCUUUAUUGAAAAUCAACAAUGUGCUUAAAAAUCAUUCGGGUCGGAUUGCCGCGAAAGAAGUGAUACACUAGCGCGUCAAUAUCAGUGCGGUAUCAGUAUUCAGGUAGCUGUUGAGCCUGGGGCGGUAGCGUGCUUUUUCUGCUUCACCUUAAUCGGAUAAUCUCAACAAAAAGAGUUACUUGUGGAUAAGCCAUUUCGAAGAAUUUUGCUCAUUAAGAUGCGUUUUCAUGGGGAUAUGUUAUUAACUACUCCCGUCAUUAGUUCGCUGAAAAAAAAUUACCCUGACGCAAAAAUCGAUGUGCUGCUUUAUCAGGACACCAUCCCGAUCCUGUCUGAAAAUCCAGAGAUUAACGCGCUCUACGGCAUAAAAAAUAAAAAAGCAAAAGCCUCAGAAAAAAUUGCCAACUUUUUUCAUCUCAUCAAGGUAUUACG
#=GR NC_007606.1/3800584-3800146 CODON           ............................................................................................................................................................................................AUG........................................................................................................................................................................................................................................................
#=GR NC_007606.1/3800584-3800146 SS_TT           .......................................................................................................................................................................................................................................................................................................................................................................................................................................................
NC_008253.1/3912785-3912347                      UUGAUUUCUUUAUUGAAAAUCAACAAUGUGCUUAAAAAUCAUUCGAGUCGGAUUGCCGCGAAAGAAGUGAUACACUAGCGCGUCAAUAUCAGUGCGGUAUCAGUAUUCAGGUAGCUGUUGAGCCUGGGGCGGUAGCGUGCUUUUUCUGCUUCACCUUAAUCGGAUAAUCUCAACAAAAAGAGUUACUUGUGGAUAAGCCAUUUCGAAGAAUUUUGCUCAUUAAGAUGCGUUUUCAUGGGGAUAUGUUAUUAACUACUCCCGUCAUUAGUUCGCUGAAAAAAAAUUACCCUGACGCAAAAAUCGAUGUGCUGCUUUAUCAGGACACCAUCCCGAUCCUGUCUGAAAAUCCAGAGAUUAACGCGCUCUACGGCAUAAAAAAUAAAAAAGCAAAAGCCUCAGAAAAAAUUGCCAACUUUUUUCAUCUCAUCAAGGUAUUACG
#=GR NC_008253.1/3912785-3912347 CODON           ................................................................................................................................................................................................................................AUG....................................................................................................................................................................................................................
#=GR NC_008253.1/3912785-3912347 SS_TT           .......................................................................................................................................................................................................................................................................................................................................................................................................................................................
NZ_AAMJ02000001.1/141988-141550                  UUGAUUUCUUUAUUGAAAAUCAACAAUGUACUUAAAAAUCAUUCGGGUCGGAUUGCCGCGAAAGAAGUGAUACACUAGCGCGUCAAUAUCAGUGCGGUAUCAGUAUUCAGGUAGCUGUUGAGCCUGGGGCGGUAGCGUGCUUUUUCUGCUUCACCUUAAUCGGAUAAUCUCAACAAAAAGAGUUACUUGUGGAUAAGCCAUUUCGAAGAAUUUUGCUCAUUAAGAUGCGUUUUCAUGGGGAUAUGUUAUUAACUACUCCCGUCAUUAGUUCGCUGAAAAAAAAUUACCCUGACGCAAAAAUCGAUGUGCUGCUUUAUCAGGACACCAUCCCGAUCCUGUCUGAAAAUCCAGAGAUUAACGCGCUCUACGGCAUAAAAAAUAAAAAGGCAAAAGCCUCAGAAAAAAUUGCCAACUUUUUUCAUCUCAUCAAGGUAUUACG
#=GR NZ_AAMJ02000001.1/141988-141550 CODON       ............................................................................................................................................................................................AUG........................................................................................................................................................................................................................................................
#=GR NZ_AAMJ02000001.1/141988-141550 SS_TT       .......................................................................................................................................................................................................................................................................................................................................................................................................................................................
NC_010473.1/3903920-3903482                      UUGAUUUUUAUGAUUAAAGUAUAUUUUGUGUAUAAAAAUCAUUCGGGUCGGAUUGCUGCGAAAGAAAUGAUACACUAGCACGUCAAAGUAAGUGCGUUAUCAGUAUUCAGGUAGCUGUUGAGCCUGGGGCGGUAGCGUGCUUUUUUCUGCUUAACUUAACCAGACAAUCACACAAAAGAGUCGCUAGUGGAAAAGCCAUUUCGAAAAAUCCUGGUCAUAAAGAUGCGAUAUCAUGGGGAUAUGUUAUUAACUACUCCUGUCAUCAGUACGCUCAAGCAGAAUUAUCCUGAUGCAAAAAUCGAUAUGCUGCUUUAUCAGGACACCAUCCCUAUUUUGUCUGAAAACCCGGAAAUUAAUGCGCUCUAUGGGAUAAGCAAUAAAGGUGCGGGAACUUUCGAUAAAAUUAAAAAUGUGCUUUCGUUGAUAAAAACUCUGCGUG
#=GR NC_010473.1/3903920-3903482 CODON           ..............................................................................................................................................................................................................................AUG......................................................................................................................................................................................................................
#=GR NC_010473.1/3903920-3903482 SS_TT           .......................................................................................................................................................................................................................................................................................................................................................................................................................................................
NC_008258.1/4000534-4000972                      UUGAUUUCUUUAUUGAAAAUCAACAAUGUGCUUAAAAAUCAUUCGGGUCGGAUUGCCGCGAAAGAAGUGAUACACUAGCGCGUCAAUAUCAGUGCGGUAUCAGUAUUCAGGUAGCUGUUGAGCCUGGGGCGGUAGCGUGCUUUUUCUGCUUCACCUUAAUCGGAUAAUCUCAACAAAAAGAGUUACUUGUGGAUAAGCCAUUUCGAAGAAUUUUGCUCAUUAAGAUGCGUUUUCAUGGGGAUAUGUUAUUAACUACUCCCGUCAUUAGUUCUCUGAAAAAAAAUUACCCUGACGCAAAAAUCGAUGUGCUGCUUUAUCAGGACACCAUCCCGAUCCUGUCUGAAAAUCCAGAGAUUAACGCGCUCUACGGCAUAAAAAAUAAAAAAGCAAAAGCCUCAGAAAAAAUUGCCAACUUUUUUCAUCUCAUCAAGGUAUUACG
#=GR NC_008258.1/4000534-4000972 CODON           ................................................................................................................................................................................................................................AUG....................................................................................................................................................................................................................
#=GR NC_008258.1/4000534-4000972 SS_TT           .......................................................................................................................................................................................................................................................................................................................................................................................................................................................
NC_004431.1/4239313-4238875                      UUGAUUUCUUUAUUGAAAAUCAACAAUGUGCUUAAAAAUCAUUCGAGUCGGAUUGCCGCGAAAGAAGUGAUACACUAGCGCGUCAAUAUCAGUGCGGUAUCAGUAUUCAGGUAGCUGUUGAGCCUGGGGCGGUAGCGUGCUUUUUCUGCUUCACCUUAAUCGGAUAAUCUCAACAAAAAGAGUUACUUGUGGAUAAGCCAUUUCGAAGAAUUUUGCUCAUUAAGAUGCGUUUUCAUGGGGAUAUGUUAUUAACUACUCCCGUCAUUAGUUCGCUGAAAAAAAAUUACCCUGACGCAAAAAUCGAUGUGCUGCUUUAUCAGGACACCAUCCCGAUCCUGUCUGAAAAUCCAGAGAUUAACGCGCUCUACGGCAUAAAAAAUAAAAAAGCAAAAGCCUCAGAAAAAAUUGCCAACUUUUUUUAUCUCAUCAAGGUAUUACG
#=GR NC_004431.1/4239313-4238875 CODON           ............................................................................................................................................................................................AUG........................................................................................................................................................................................................................................................
#=GR NC_004431.1/4239313-4238875 SS_TT           .......................................................................................................................................................................................................................................................................................................................................................................................................................................................
NC_007384.1/3959567-3960005                      UUGAUUUCUUUAUUGAAAAUCAACAAUGUGCUUAAAAAGCAUUCGGGUCGGAUUGCCGCGAAAGAAGUGAUACACUAGCGCGUCAAUAUCAGUGCGGUAUCAGUAUUCAGGUAGCUGUUGAGCCUGGGGCGGUAGCGUGCUUUUUCUGCUUCACCUUAAUCGGAUAAUCUCAACAAAAAGAGUUACUUGUGGAUAAGCCAUUUCGAAGAAUUUUGCUCAUUAAGAUGCGUUUUCAUGGGGAUAUGUUAUUAACUACUCCCGUCAUUAGUUCGCUGAAAAAAAAUUACCCUGACGCAAAAAUCGAUGUGCUGCUUUAUCAGGACACCACCCCGAUCCUGUCUGAAAAUCCAGAGAUUAACGCGCUCUACGGCAUAAAAAAUAAAAAAGCAAAAGCCUCAGAAAAAAUUGCCAACUUUUUUCAUCUCAUCAAGGUAUUACG
#=GR NC_007384.1/3959567-3960005 CODON           ............................................................................................................................................................................................AUG........................................................................................................................................................................................................................................................
#=GR NC_007384.1/3959567-3960005 SS_TT           .......................................................................................................................................................................................................................................................................................................................................................................................................................................................
NC_010498.1/4046336-4045898                      UUGAUUUCUUUAUUGAAAAUCAACAAUGUGCUUAAAAAUCAUUCGGGUCGGAUUGCCGCGAAAGAAGUGAUACACUAGCGCGUCAAUAUCAGUGCGGUAUCAGUAUUCAGGUAGCUGUUGAGCCUGGGGCGGUAGCGUGCUUUUUCUGCUUCACCUUAAUCGGAUAAUCUCAACAAAAAGAGUUACUUGUGGAUAAGCCAUUUCGAAGAAUUUUGCUCAUUAAGAUGCGUUUUCAUGGGGAUAUGUUAUUAACUACUCCCGUCAUUAGUUCGCUGAAAAAAAAUUACCCUGACGCAAAAAUCGAUGUGCUGCUUUAUCAGGACACCAUCCCGAUCCUGUCUGAAAAUCCAGAGAUUAACGCGCUCUACGGCAUAAAAAAUAAAAAAGCAAAAGCCUCAGAAAAAAUUGCCAACUUUUUCCAUCUCAUCAAGAUAUUACG
#=GR NC_010498.1/4046336-4045898 CODON           ............................................................................................................................................................................................AUG........................................................................................................................................................................................................................................................
#=GR NC_010498.1/4046336-4045898 SS_TT           .......................................................................................................................................................................................................................................................................................................................................................................................................................................................
NC_007613.1/3653913-3653475                      UUGAUUUCUUUAUUGAAAAUCAACAAUGUGCUUAAAAAUCAUUCGGGUCGGAUUGCCGCGAAAGAAGUGAUACACUAGCGCGUCAAUAUCAGUGCGGUAUCAGUAUUCAGGUAGCUGUUGAGCCUGGGGCGGUAGCGUGCUUUUUCUGCUUCACCUUAAUCGGAUAAUCUCAACAAAAAGAGUUACUUGUGGAUAAGCUAUUUCGAAGAAUUUUGCUCAUUAAGAUGCGUUUUCAUGGGGAUAUGUUAUUAACUACUCCCGUCAUUAGUUCGCUGAAAAAAAAUUACCCUGACGCAAAAAUCGAUGUGCUGCUUUAUCAGGACACCAUCCCGAUCCUGUCUGAAAAUCCAGAGAUUAACGCGCUCUACGGCAUAAAAAAUAAAAAAGCAAAAGCCUCAGAAAAAAUUGCCAACUUUUUUCAUCUCAUCAAGGUAUUACG
#=GR NC_007613.1/3653913-3653475 CODON           ............................................................................................................................................................................................AUG........................................................................................................................................................................................................................................................
#=GR NC_007613.1/3653913-3653475 SS_TT           .......................................................................................................................................................................................................................................................................................................................................................................................................................................................
NZ_AALD01000014.1/69526-69963                    UUCCAUAUCUAUGAUUAGUUAAUACUACUAACUAAAGGUAAUUUUUGGAAAUAACCUGUCGAUUUAUGAAUUUAUGGCUAAGCUUUACCUUGUAAAAUGUCAGUGCAUUGGCUGCUG.UGAGCCAAGGGCGGUAGCGUUCUAUUAGUCUCCCCAGUGUCAGGAUUGUUUGAUUUCACUCAUAAACGAUUGGCACGGUUGUCUAAAAUUUUUUGGGGAAUUUGACACGACAAAAACGUUCCACACUGUCUCUGGCACAAUCCAUAUCCGUGAUUUGAUAUUAUUGUUGCUACAGCACGAGAGCUUCAUAUCUCAUGAUGACAAUCUCAGAAUUUGCCAUGAAUCUUUUAAGAUCAAAGUACGAUUGGGACUAAAAUGAAAAAAGCGCUAAUAACAGGGAUUACUGGUCAAGAUGGUUCCUACCUUGCUGAAUUUUUACUA
#=GR NZ_AALD01000014.1/69526-69963 CODON         .....................................................................................................................................................................................................................................................................................................................................................................................AUG...............................................................
#=GR NZ_AALD01000014.1/69526-69963 SS_TT         .......................................................................................................................................................................................................................................................................................................................................................................................................................................................
NC_007712.1/1611245-1611682                      UAACGGUAACGCGGUGUUAAAUGGAUUUUGGUUUUUUCUGCGCUGGCGGCAGGGCAAAGGAAACAUCGAGGACUCAGGAACGUCAUUGAUGGUAAGUACUUAGCGCAUUGGUAGCUA.CGAACCAAGGGCGGUAGCGUGUUAAUUUGCGGCCAUCCUGACGAUGGCAUAAGAGCGGGUAUGGAUAGGAUUUUCUUAUCUCCGGGAUCUGAGUGUUUAAUACAGGCUUAUGCACCGGUGGUAUACAAAAUUUGUGCUUCUGGUCGCCGCUCAUCCUCUUCUUUAUCUUGCUAUAAUAGCGAUGAGCUACCCCACGACCCUAUUAAAUCACAUCGCGUGUAAUGAAAAAAUGACGACCGCAAGGUAAAUAAACCGAUCGUUUUGAAAACAUUUCUCUAUGUCGGAUUAAUAAUAAUAUUCAUUUUGUAAUGAGAUUGCGUA
#=GR NC_007712.1/1611245-1611682 CODON           .......................................................................................................................................................................................................................................................................................................................................................................................................................................................
#=GR NC_007712.1/1611245-1611682 SS_TT           .......................................................................................................................................................................................................................................................................................................................................................................................................................................................
NZ_AALF01000005.1/79931-79494                    CAAAUUUUGAUGUUUUCAGAAAGUGCCGUUUAGCAGUCUUGUCAACUGAACCAGUGAUAUGAUUCUAGGUAAGGCAUUGGAUUACAAUAUUUUUUUAAAUCAGCGCAUUGGUUGCUG.UAAGCCAAGGGCGGUAGCAUAUCUAUAAUUCAAUGUUUUUGGCGUAAUUGCAUGAUUUUAAUUGAAUAAUCUCUUCUUUUAGAAAUUAAAUAAAGUUUUAUACUCGACAUGCAUAUCGAUAUUAUUGGUGUGAAAAGUCAAAAUAUUAAUGCCCCUUUUAUAUAAAUUAGCUGAGUUUGAAUUUAUGCUAUUUUUAAAUUAACAUUUUAGUUAUUAGGAAUUGAAUUUAACAAUGCUGUGUCAGUAACGAUAUUAGUAUCGGAUAUAGUUGUGAAUGCUGUACUUUUUUCUUUUGUAGGAGAAAUUAAUUGCAGGUGAAGU
#=GR NZ_AALF01000005.1/79931-79494 CODON         .......................................................................................................................................................................................................................................................................................................................................................................................................................................................
#=GR NZ_AALF01000005.1/79931-79494 SS_TT         .......................................................................................................................................................................................................................................................................................................................................................................................................................................................
NZ_AALC01000045.1/34979-35416                    UUAGCUGAAAGUGUGGUAGUGCAUUUACCCCCCUUUUGGUCAAGCCAGUAGGUCACAUCAAUGCAGGUUAUGUGCAGUGUUACAAGUCUGUGUUAUACAUCAGUGCAUUGGCUACUG.UAAGCCAAGGGCGGUAGCAUGGUUUUUAGCGUGAAUAAUCAUCAUAACCUAUUGAUAUUUAACAAUUGCUAAUUUGCAGUCCUUUAGUUCGAAUUGAUUCGCUUAUAACAUAUUAUUACUUUUCCAUGAAAUCUAAUUUAGCUAGGCUUAAAAUAUGUCUUUCAAUAUAAAACUACAGCCAUCAGGGAUCAUUUUUGAUGCUGACGAAGCUACAACGAUCUUAGAUUCAGCUUUAGGGAAUAAUGUUAAUAUUGAAUAUAGCUGUAAAGAUGGCAGCUGUGGUUCUUGUAAGGCAACAUUAAUUUCAGGUGAAAUAGAGCA
#=GR NZ_AALC01000045.1/34979-35416 CODON         .......................................................................................................................................................................................................................................................................................................................................................................................................................................................
#=GR NZ_AALC01000045.1/34979-35416 SS_TT         .......................................................................................................................................................................................................................................................................................................................................................................................................................................................
NZ_AALD01000014.1/48923-49360                    UUAACUGAAAAUGCGGUGAGUUUUUUUCAUCUCUUUUGGUCAGGCCAGUAGGUUACAUAAAUGCAGGUGCUACGUGGUGUUACAUGCCUAUGUUAUUUAUCAGUGCAUUGGUUACUG.CAAGCCAAGGGCGGUAGCAUUGCUUUUAAUCUAGUGAAUUUAUCUAGCCAUUGAUAUUUUCGUAACAACUAAGUUUUAUAAUUAAUUUAUUUCAUUUCACUUUAAUCUCAGCUUAAAUAAUCUAUUUUGAGAUGAUAUAAAAACAUUCCCCACUAAAUCUAUUUUAGUCAGGCUUAAAAUAUGCCCUUCAAUAUAAAGCUACAACCAUCAGGAGUUAUUUUUGAUGCUGAAGGAUCUAAAACGAUCUUAGAUUCAGCUUUAGAAAAUAACAUCAAUAUCGAAUAUGGUUGCAAAGAUGGUACCUGCGGUUCCUGUAAGGCA
#=GR NZ_AALD01000014.1/48923-49360 CODON         .......................................................................................................................................................................................................................................................................................................................................................................................................................................................
#=GR NZ_AALD01000014.1/48923-49360 SS_TT         .......................................................................................................................................................................................................................................................................................................................................................................................................................................................
NC_009778.1/1149647-1150085                      GGUGCAAGCGCUGUGACGGGGCCAUAAUCCAAAAUAGUUACCGAGAUCGACUAUCCCGUCAAAAAAGCUAAUUAGCUGAUUUCAAAAGUUUUGUAUAAAGUAGUGCACUGGUAGCUAUUGAGCCAGGGGCGGUAGCAUUGUUGAACAGGCUGCUGGAAAAAUGCUUAAUAUUUAUCCAUAUAGAGCGUUAAAACCUCGAUAACGUCAUGCUCACAGCGACAACGUGUUAAUUAUCAUUCCUCUCAAAAUAUCCACAUAUAAGAGAUAACUCACUGUGAAGAUAUUAGUGACCGGCGGUGCCGGAUUUAUUGGCUCCGCUGUAGUACGCCAUAUUAUUAACCAUACCCAGGACAGGGUAGUUAAUCUUGAUAAGCUUACCUAUGCAGGCAAUCCUGAAUCUGUUGCUUCUGUGGCAAACAGUGAACGCUAUGCAUUUGAG
#=GR NC_009778.1/1149647-1150085 CODON           ..................................................................................................................................................................................................................................................................................AUG..................................................................................................................................................................
#=GR NC_009778.1/1149647-1150085 SS_TT           .......................................................................................................................................................................................................................................................................................................................................................................................................................................................
NC_007613.1/908436-907998                        AAUUACCAUAAUGUCACCUUAUAUUCGGAAGUUAAUUUCCGCAAUAACCCUUUCUCAUCAACGAUUGUAUGCAGAGAGGGUUUAAAAAAUUAAGCUAAAUCAGUGUAUUGGUGGCUAAAAAGCCAGGGGCGGUAGCGUGUCUGGAUGCCUGAAAGACCAGUCUGAAUUAUUCUGUCAAUAGCCUGCGGAUGAAAUCAAUUUUUUUAGGACUGAUGCCAGUUAAAUUUGUAUUCAAUUAACUGCAAGGUAAAUGUGCAUGGCGACAUUGCUAUUAAUAGUGCACAGGAUAAUUACUCUGCCAAAGUGAUAAAUAAACAAUGAUGAAAUCCAAAAUGAAAUUGAUGCCAUUAUUGGUGUCAGUAACCUUGAUAAGCGGUUGCACAGUACUUCCGGGCAGCAAUAUGUCGACGAUGGGCAAAGACGUCAUCAAACAGCAGGA
#=GR NC_007613.1/908436-907998 CODON             .............................................................................................................................................................................................................................................................................................................................AUG.......................................................................................................................
#=GR NC_007613.1/908436-907998 SS_TT             .......................................................................................................................................................................................................................................................................................................................................................................................................................................................
NC_010498.1/1018007-1018445                      AAUUACCAUAAUGUCACCUUAUAUUCGGAAGUUAAUUUCCGCAAUAACCCUUUCUCAUCAACGACUGUAUGUUGAGAGGGUUUUAAAAAUUAAGCUAAAUCAGUGUAUUGGUAGCUAAAAAGCCACGGGCGGUAGCGUGUCUGGAUGCCUGAAAGACCAGUCUGAAUUAUUCUGUCAAUAGCCUGCGGAUGAAAUCAAUUUUUUUAGGACUGAUGCCAGUUAAAUUUUUAUUCAAUUAACUGCAAGGUAAAUGUGCAUGGCGACAUUGCUAUUAAUAGUGCACAGGAUAAUUACUCUGCCAAAGUGAUAAAUAAACAAUGAUGAAAUCCAAAAUGAAAUUGAUGCCAUUAUUGGUGUCAGUAACCUUGAUAAGCGGUUGCACAGUACUUCCGGGCAGCAAUAUGUCGACGAUGGGGAAAGACGUCAUCAAACAGCAGGA
#=GR NC_010498.1/1018007-1018445 CODON           .............................................................................................................................................................................................................................................................................................................................AUG.......................................................................................................................
#=GR NC_010498.1/1018007-1018445 SS_TT           .......................................................................................................................................................................................................................................................................................................................................................................................................................................................
NC_011415.1/2393246-2392808                      AAUUACCAUAAUGUCACCUUAUAUUCGGAAGUUAAUUUCCGCAAUAACCCUUUCUCAUCAACGACUGUAUGUUGAGAGGGUUUUAAAAAUUAAGCUAAAUCAGUGUAUUGGUAGCUAAAAAGCCAGGGGCGGUAGCGUGUCUGGAUGCCUGAAAGACCAGUCUGAAUUAUUCUGUCAAUAGCCUGCGGAUGAAAUCAAUUUUUUUAGGACUGAUGCCAGUUAAAUUUUUAUUCAAUUAACUGCAAGGUAAAUGUGCAUGGCGACAUUGCUAUUAAUAGUGCACAGGAUAAUUACUCUGCCAAAGUGAUAAAUAAACAAUGAUGAAAUCCAAAAUGAAAUUGAUGCCAUUAUUGGUGUCAGUAACCUUGAUAAGCGGUUGCACAGUACUUCCGGGCAGCAAUAUGUCGACGAUGGGCAAAGACGUCAUCAAACAGCAGGA
#=GR NC_011415.1/2393246-2392808 CODON           .............................................................................................................................................................................................................................................................................................................................AUG.......................................................................................................................
#=GR NC_011415.1/2393246-2392808 SS_TT           .......................................................................................................................................................................................................................................................................................................................................................................................................................................................
NZ_AAJV02000005.1/95495-95057                    AAUUACCAUAAUGUCACCUUAUAUUCGGAAGUUAAUUUCCGCAAUAACCCUUUCUCAUCAACGAUUGUAUGCAGAGAGGGUUUGAAAAAUUAAGCUAAAUCAGUGUAUUGGUAGCUAAAAAGCCAGGGGCGGUAGCGUGUCUGGAUGCCUGAAAGACCAGUCUGAAUUAUUCUGUCAAUAGUCUGCGGAUGAAAUCAAUUUUUUUAGGACUGAUGCCAGUUAAAUUUUUAUUCAAUUAACUGCAAGGUAAAUGUGCAUGGCGACAUUGCUAUUAAUAGUGCACAGGAUAAUUACUCUGCCAAAGUGAUAAAUAAACAAUGAUGAAAUCCAAAAUGAAAUUGAUGCCAUUAUUGGUGUCAGUAACCUUGAUAAGCGGUUGCACAGUACUUCCGGGCAGCAAUAUGUCGACGAUGGGCAAAGACGUCAUCAAACAGCAGGA
#=GR NZ_AAJV02000005.1/95495-95057 CODON         .......................................................................................................................................................................................................................................PTS...................................................................................AUG.........................GUA...........................................................................................
#=GR NZ_AAJV02000005.1/95495-95057 SS_TT         .......................................................................................................................................................................................................................................................................................................................................................................................................................................................
contig37229/113-366                              AAUUACCAUAAUGUCACCUUAUAUUCGGAAGUUAAUUUCCGCAAUAACCCUUUCUCAUCAACGAUUGCAUGCUGAGAGGGUGUGAAAAAUUAAGCUAAAUCAGUGUAUUGGUAGCUAAAAAGCCAGGGGCGGUAGCGUGUCUGGAUGCCUGAAAGACCAGUCUGAAUUAUUCUGUCAAUAGCCUGCGGAUGAAAUCAAUUUUUUUAGGACUGAUGCCAGUUAAAUUUUAUUCAAUUAACUGCAAGGUAAAUGUG.........................................................................................................................................................................................
#=GR contig37229/113-366 CODON                   ...........................................PTS.....................................................................................................................................................................GUA.................................................................................................................................................................................................................................
#=GR contig37229/113-366 SS_TT                   .......................................................................................................................................................................................................................................................................................................................................................................................................................................................
NC_009801.1/2320665-2320227                      AAUUACCAUAAUGUCACCUUAUAUUCGGAAGUUAAUUUCCGCAAUAACCCUUUCUCAUCAACGAUUGUAUGCAGAGAGGGUUUGAAAAAUUAAGCUAAAUCAGUGUAUUGGUAGCUAAAAAGCCAGGGGCGGUAGCGUGUCUGGAUGCCUGAAAGACCAGUCUGAAUUAUUCUGUCAAUAGCCUGCGGAUGAAAUUAAUUUUUUUAGGACUGAUGCCAGUUAAAUUUGUAUUCAAUUAACUGCAAGGUAAAUGUGCAUGGCGACAUUGCUAUUAAUAGUGCACAGGAUAAUUACUCUGCCAAAGUGAUAAAUAAACAAUGAUGAAAUCCAAAAUGAAAUUGAUGCCAUUAUUGGUGUCAGUAACCUUGAUAAGCGGUUGCACAGUACUUCCGGGCAGCAAUAUGUCGACGAUGGGCAAAGACGUCAUCAAACAGCAGGA
#=GR NC_009801.1/2320665-2320227 CODON           .............................................................................................................................................................................................................................................................................................................................AUG.......................................................................................................................
#=GR NC_009801.1/2320665-2320227 SS_TT           .......................................................................................................................................................................................................................................................................................................................................................................................................................................................
NC_008258.1/2145823-2145385                      AAUUACCAUAAUGUCACCUUAUAUUCGGAAGUUAAUUUCCGCAAUAACCCUUUCUCAUCAACGAUUGUAUGCAGAGAGGGUUUGAAAAAUUAAGCUCAAUCAGUGUAUUGGUAGCUAAAAAGCCAGGGGCGGUAGCGUGUCUGGAUGCCUGAAAGACCAGUCUGAAUUAUUCUGUCAAUAGCCUGCGGAUGAAAUCAAUUUUUUUAGGACUGAUGCCAGUUAAAUUUUUAUUCAAUUAACUGCAAGGUAAAUGUGCAUGGCGACAUUGCUAUUAAUAGUGCACAGGAUAAUUACUCUGCCAAAGUGAUAAAUAAACAAUGAUGAAAUCCAAAAUGAAAUUGAUGCCAUUAUUGGUGUCAGUAACCUUGAUAAGCGGUUGCACAGUACUUCCGGGCAGCAAUAUGUCGACGAUGGGCAAAGACGUCAUCAAACAGCAGGA
#=GR NC_008258.1/2145823-2145385 CODON           ............................................................................................................................................................................................................................................................................................................................................AUG........................................................................................................
#=GR NC_008258.1/2145823-2145385 SS_TT           .......................................................................................................................................................................................................................................................................................................................................................................................................................................................
NC_010468.1/1755656-1756094                      AAUUACCAUAAUGUCACCUUAUAUUCGGAAGUUAAUUUCCGUAAUAACCCUUUCUCAUCAACGACUGCAUGCUGAGAGGGUGUGAAAAAUUAAGAUAAAUCAGUGUAUUGGUAGCUAAAAAGCCAGGGGCGGUAGCGUGUCUGGAUGCCUGAAAGACCAGUCUGAAUUAUUCUGUCAAUAGCCUGCGGAUGAAAUCAAUUUUUUUAGGACUGAUGCCAGUUAAAUUUUUAUUCAAUUAACUGCAAGGUAAAUGUGCAUGGCGACAUUGCUAUUAAUAGUGCACAGGAUAAUUACUCUGCCAAAGUGAUAAAUAAACAAUGAUGAAAUCCAAAAUGAAAUUGAUGCCAUUAUUGGUGUCAGUAACCUUGAUAAGCGGUUGCACAGUACUUCCGGGCAGCAAUAUGUCGACGAUGGGCAAAGACGUCAUCAAACAGCAGGA
#=GR NC_010468.1/1755656-1756094 CODON           .............................................................................................................................................................................................................................................................................................................................AUG.......................................................................................................................
#=GR NC_010468.1/1755656-1756094 SS_TT           .......................................................................................................................................................................................................................................................................................................................................................................................................................................................
NZ_AAKB02000001.1/4000305-4000743                AAUUACCAUAAUGUCACCUUAUAUUCGGAAGUUAAUUUCCGCAAUAACCCUUUCUCAUCAACGAUUGUAUGCAGAGAGGGUUUGAAAAAUUAAGAUAAAUCAGUGUAUUGGUAGCUAAAAAGCCAGGGGCGGUAGCGUGUCUGGAUGCCUGAAAGACCAGUCUGAAUUAUUCUGUCAAUAGCCUGCGGAUGAAAUCAAUUUUUUUAGGACUGAUGCCAGUUAAAUUUUUAUUCAAUUAACUGCAAGGUAAAUGUGCAUGGCGACAUUGCUAUUAAUAGUGCACAGGAUAAUUACUCUGCCAAAGUGAUAAAUAAACAAUGAUGAAAUCCAAAAUGAAAUUGAUGCCAUUAUUGGUGUCAGUAACCUUGAUAAGCGGUUGCACAGUACUUCCGGGCAGCAAUAUGUCGACGAUGGGCAAAGACGUCAUCAAACAGCAGGA
#=GR NZ_AAKB02000001.1/4000305-4000743 CODON     .............................................................................................................................................................................................................................................................................................................................AUG.......................................................................................................................
#=GR NZ_AAKB02000001.1/4000305-4000743 SS_TT     .......................................................................................................................................................................................................................................................................................................................................................................................................................................................
contig65962/329-1                                ......................................CGGAAUAACGCUUUUUCUAUAAUCAACUGCAUGAUGAAAGAGUUAGAAAAUCUAAACUAAAUCAGUGUAUUGGUAGCUAAAAAGCCAGGGGCGGUAGCGUGUCUGGACGCCUGAGAGACCAGUCUGAAUUAUUCUGUCAAUAGCCUGCGGAUGAAAUCAAUUUUUUUAGGACUGAUGCCAGUUAAAUUUUUAUUCAAUUAACUGCAAGGUAAAUGUGCAUGGCGACAUUGCUAUUAAUAGUGCACAGGAUAAUUACUCUGCCAAAGUGAUAAAUAAACAAUGAUGAAAUCCAAAAUGAAAUUGAUGCCAUUAUUGGUGUCAGUAACCUU........................................................................
#=GR contig65962/329-1 CODON                     ......................................................................................................................PTS...........................GUA.PTS.......................................................................................GUA..................................................................................................................................................................................................
#=GR contig65962/329-1 SS_TT                     .......................................................................................................................................................................................................................................................................................................................................................................................................................................................
NC_007946.1/2275209-2274771                      AAUUACCAUAAUGUCACCUUAUAUUCGGAAGUUAAUUUCCGCAAUAACCCUUUCUCAUCAACGACUGUAUGUUGAGAGGGUUUUAAAAAUUAAGCUAAAUCAGUGUAUUGGUAGCUAAAAAGCCAGGGGCGGUAGCGUGUCUGGAUGCCUGAAAGACCAGUCUGAAUUAUUCUGUCAAUAGCCUGCGGAUGAAAUCAAUUUUUUUAGGACUGAUGCCAGUUAAAUUUUUAUUCAAUUAACUGCAAGGUAAAUGUGCAUGGCGACAUUGCUAUUAAUAGUGCACAGGAUAAUUACUCUGCCAAAGUGAUAAAUAAACAAUGAUGAAAUCCAAAAUGAAAUUGAUGCCAUUAUUGGUGUCAGUAACCUUGAUAAGCGGUUGCACAGUACUUCCGGGCAGCAAUAUGUCGACGAUGGGUAAAGACGUCAUCAAACAGCAGGA
#=GR NC_007946.1/2275209-2274771 CODON           .............................................................................................................................................................................................................................................................................................................................AUG.......................................................................................................................
#=GR NC_007946.1/2275209-2274771 SS_TT           .......................................................................................................................................................................................................................................................................................................................................................................................................................................................
NC_002695.1/2812935-2812497                      AAUUACCAUAAUGUCACCUUAUAUUCGGAAGUUAAUUUCCGCAAUAACCCUUUCUCAUCAACGAUUGUAUGCAGAGAGGGUUUGAAAAAUUAAGCUAAAUCAGUGUAUUGGUAGCUAAAAAGCCAGGGGCGGUAGCGUGUCUGGAUGCCUGAAAGACCAGUCUGAAUUAUUCUGUCAAUAGCCUGCGGAUGAAAUCAAUUUUUUUAGGACUGAUGCCAGUUAAAUUUUUAUUCAAUUAACUGCAAGGUAAAUGUGCAUGGCGACAUUGCUAUUAAUAGUGCACAGGAUAAUUACUCUGCCAAAGUGAUAAAUAAACAAUGAUGAAAUCCAAAAUGAAAUUGAUGCCAUUAUUGGUGUCAGUAACCUUGAUAAGCGGUUGCACAGUACUUCCGGGCAGCAAUAUGUCGACGAUGGGCAAAGACGUCAUCAAACAGCAGGA
#=GR NC_002695.1/2812935-2812497 CODON           .............................................................................................................................................................................................................................................................................................................................AUG.......................................................................................................................
#=GR NC_002695.1/2812935-2812497 SS_TT           .......................................................................................................................................................................................................................................................................................................................................................................................................................................................
NC_004431.1/2425093-2424655                      AAUUACCAUAAUGUCACCUUAUAUUCGGAAAUUAAUUUCCGCAAUAACCCUUUCUCAUCAACGACUGUAUGCAGAGAGGGUUUGAAAAAUUAAACUAAAUCAGUGUAUUGGUAGCUAAAAAGCCAGGGGCGGUAGCGUGUCUGGAUGCCUGAAAGACCAGUCUGAAUUAUUCUGUCAAUAGCCUGCGGAUGAAAUCAAUUUUUUUAGGACUGAUGCCAGUUAAAUUUUUAUUCAAUUAACUGCAAGGUAAAUGUGCAUGGCGACAUUGCUAUUAAUAGUGCACAGGAUAAUUACUCUGCCAAAGUGAUAAAUAAACAAUGAUGAAAUCCAAAAUGAAAUUGAUGCCAUUAUUGGUGUCAGUAACCUUGAUAAGCGGUUGCACAGUACUUCCGGGCAGCAAUAUGUCGACGAUGGGGAAAGACGUCAUCAAACAGCAGGA
#=GR NC_004431.1/2425093-2424655 CODON           .............................................................................................................................................................................................................................................................................................................................AUG.......................................................................................................................
#=GR NC_004431.1/2425093-2424655 SS_TT           .......................................................................................................................................................................................................................................................................................................................................................................................................................................................
NZ_AAMJ02000002.1/193575-194013                  AAUUACCAUAAUGUCACCUUAUAUUCGGAAGUUAAUUUCCGCAAUAACCCUUUCUCAUCAACGAUUGCAUGCAGAGAGGGUUUGAAAAAUUAAGCUAAAUCAGUGUAUUGGUAGCUAAAAAGCCAGGGGCGGUAGCGUGUCUGGAUGCCUGAAAGACCAGUCUGAAUUAUUCUGUCAAUAGCCUGCGGAUGAAAUCAAUUUUUUUAGGACUGAUGCCAGUUAAAUUUUUAUUCAAUUAACUGCAAGGUAAAUGUGCAUGGCGACAUUGCUAUUAAUAGUGCACAGGAUAAUUACUCUGCCAAAGUGAUAAAUAAACAAUGAUGAAAUCCAAAAUGAAAUUGAUGCCAUUAUUGGUGUCAGUAACCUUGAUAAGCGGUUGCACAGUACUUCCGGGCAGUAAUAUGUCGACGAUGGGCAAAGACGUCAUCAAACAGCAGGA
#=GR NZ_AAMJ02000002.1/193575-194013 CODON       .................................................................................................................................................................................................................................................................................................................................................................................................................AUG...................................
#=GR NZ_AAMJ02000002.1/193575-194013 SS_TT       .......................................................................................................................................................................................................................................................................................................................................................................................................................................................
NC_010473.1/2226592-2226154                      AAUUACCAUAAUGUCACCUUAUAUUCGGAAGUUAAUUUCCGUAAUAACCCUUUCUCAUCAACGACUGCAUGCUGAGAGGGUGUGAAAAAUUAAACUAAAUCAGUGUAUUGGUAGCUAAAAAGCCAGGGGCGGUAGCGUGUCUGGAUGCCUGAAAGACCAGUCUGAAUUAUUCUGUCAAUAGCCUGCGGAUGAAAUCAAUUUUUUUAGGACUGAUGCCAGUUAAAUUUUUAUUCAAUUAACUGCAAGGUAAAUGUGCAUGGCGACAUUGCUAUUAAUAGUGCACAGGAUAAUUACUCUGCCAAAGUGAUAAAUAAACAAUGAUGAAAUCCAAAAUGAAAUUGAUGCCAUUAUUGGUGUCAGUAACCUUGAUAAGCGGUUGCACAGUACUUCCGGGCAGCAAUAUGUCGACGAUGGGCAAAGACGUCAUCAAACAGCAGGA
#=GR NC_010473.1/2226592-2226154 CODON           .............................................................................................................................................................................................................................................................................................................................AUG.......................................................................................................................
#=GR NC_010473.1/2226592-2226154 SS_TT           .......................................................................................................................................................................................................................................................................................................................................................................................................................................................
NC_008253.1/2175401-2174963                      AAUUACCAUAAUGUCACCUUAUAUUCGGAAAUUAAUUUCCGCAAUAACCCUUUCUCAUCAACGACUGUAUGCAGAGAGGGUUUGAAAAAUUAAACCAAAUCAGUGUAUUGGUAGCUAAAAAGCCAGGGGCGGUAGCGUGUCUGGAUGCCUGAGAGACCAGUCUGAAUUAUUCUGUCAAUAGCCUGCGGAUGAAAUCAAUUUUUUUAGGACUGAUGCCAGUUAAAUUUUUAUUCAAUUAACUGCAAGGUAAAUGUGCAUGGCGACAUUGCUAUUAAUAGUGCACAGGAUAAUUACUCUGCCAAAGUGAUAAAUAAACAAUGAUGAAAUCCAAAAUGAAAUUGAUGCCAUUAUUGGUGUCAGUAACCUUGAUAAGCGGUUGCACAGUACUUCCGGGCAGCAAUAUGUCGACGAUGGGGAAAGACGUCAUCAAACAGCAGGA
#=GR NC_008253.1/2175401-2174963 CODON           .............................................................................................................................................................................................................................................................................................................................AUG.......................................................................................................................
#=GR NC_008253.1/2175401-2174963 SS_TT           .......................................................................................................................................................................................................................................................................................................................................................................................................................................................
NC_008563.1/2224714-2224276                      AAUUACCAUAAUGUCACCUUAUAUUCGGAAGUUAAUUUCCGCAAUAACCCUUUCUCAUCAACGACUGUAUGUUGAGAGGGUUUUAAAAAUUAAGCUAAAUCAGUGUAUUGGUAGCUAAAAAGCCAGGGGCGGUAGCGUGUCUGGAUGCCUGAAAGACCAGUCUGAAUUAUUCUGUCAAUAGCCUGCGGAUGAAAUCAAUUUUUUUAGGACUGAUGCCAGUUAAAUUUUUAUUCAAUUAACUGCAAGGUAAAUGUGCAUGGCGACAUUGCUAUUAAUAGUGCACAGGAUAAUUACUCUGCCAAAGUGAUAAAUAAACAAUGAUGAAAUCCAAAAUGAAAUUGAUGCCAUUAUUGGUGUCAGUAACCUUGAUAAGCGGUUGCACAGUACUUCCGGGCAGCAAUAUGUCGACGAUGGGGAAAGACGUCAUCAAACAGCAGGA
#=GR NC_008563.1/2224714-2224276 CODON           .............................................................................................................................................................................................................................................................................................................................AUG.......................................................................................................................
#=GR NC_008563.1/2224714-2224276 SS_TT           .......................................................................................................................................................................................................................................................................................................................................................................................................................................................
NZ_AAJT02000072.1/24023-24461                    AAUUACCAUAAUGUCACCUUAUAUUCGGAAGUUAAUUUCCGUAAUAACCCUUUCUCAUCAACGAUUGUAUGCAGAGAGGGUUUGAAAAAUUAAGCUAAAUCAGUGUAUUGGUAGCUAAAAAGCCAGGGGCGGUAGCGUGUCUGGAUGCCUGAAAGACCAGUCUGAAUUAUUCUGUCAAUAGCCUGCGGAUGAAAUCAAUUUUUUUAGGACUGAUGCCAGUUAAAUUUUUAUUCAAUUAACUGCAAGGUAAAUGUGCAUGGCGACAUUGCUAUUAAUAGUGCACAGGAUAAUUACUCUGCCAAAGUGAUAAAUAAACAAUGAUGAAAUCCAAAAUGAAAUUGAUGCCAUUAUUGGUGUCAGUAACCUUGAUAAGCGGUUGCACAGUACUUCCGGGCAGCAAUAUGUCGACGAUGGGCAAAGACGUCAUCAAACAGCAGGA
#=GR NZ_AAJT02000072.1/24023-24461 CODON         .......................................................................................................................................................................................................................................PTS...............................................................................................................GUA..............................................................AUG..........................
#=GR NZ_AAJT02000072.1/24023-24461 SS_TT         .......................................................................................................................................................................................................................................................................................................................................................................................................................................................
BABF01002607.1/537-99                            AAUUACCAUAAUGUCACCUUAUAUUCGGAAGUUAAUUUCCGCAAUAACCCUUUCUCAUCAACGACUGUAUGUUGAGAGGGUUUUAAAAAUUAAGCUAAAUCAGUGUAUUGGUAGCUAAAAAGCCAGGGGCGGUAGCGUGUCUGGAUGCCUGAAAGACCAGUCUGAAUUAUUCUGUCAAUAGCCUGCGGAUGAAAUCAAUUUUUUUAGGACUGAUGCCAGUUAAAUUUUUAUUCAAUUAACUGCAAGGUAAAUGUGCAUGGCGACAUUGCUAUUAAUAGUGCACAGGAUAAUUACUCUGCCAAAGUGAUAAAUAAACAAUGAUGAAAUCCAAAAUGGAAAUUGAUGCCAUUAUUGGUGUCAGUAACCUUGAUAAGCGGUUGCACAGUACUUCCGGGCAGCAAUAUGUCGACGAUGGGGAAAGACGUCAUCAAACAGCAGG
#=GR BABF01002607.1/537-99 CODON                 ...........................................................................................................................................................................................................................................................................................................................................................................................................................AUG.........................
#=GR BABF01002607.1/537-99 SS_TT                 .......................................................................................................................................................................................................................................................................................................................................................................................................................................................
NC_010102.1/842862-843300                        ACGACAUCGAGAAAACUAUUAAUACGUAACCUUUAUUUCGCUGAAGAUUUUUAUCUGAACGAGGAUGAAAUCGGAGGGGAAUGCGAAAAUUUAGAAUAAUCAGUGUAUUGGUAGCUAAAAAGCCAGGGGCGGUAGCGUGCCUGAAAGCCUGAAUAUAAGCCUUUAUUAUUCUGUCAAUAGCCUGCGGAUGAAUUGAUUUUUUUUCAGAAUGAUGCCAGUUAAUUUUCUCUGCUAUUAACUGCAAGGUAAAUGUGCACGGACGAAGCCGCUAUUUAAAUUGCACAGGAUAAUGACUCUGCCAAAGUGAUAAAUAAUCAAUGAUGAAAUCCAAAAUGAAAUUGAUGCCAUUAUUGGCGUCGCUCAGCUUGAUAAGUGGUUGCACAGUACUUCCGGGCAGCAAUAUGUCUACGAUGGGGAAAGAUGUGAUCAAACAGCAAGA
#=GR NC_010102.1/842862-843300 CODON             S................................................................................................................................................................................................................................................GUA........................PTS............................................................................................................GUA............................AUG..........................
#=GR NC_010102.1/842862-843300 SS_TT             .......................................................................................................................................................................................................................................................................................................................................................................................................................................................
NC_010658.1/1072529-1072967                      AAUUACCAUAAUGUCACCUUAUAUUCGGAAGUUAAUUUCCGCAAUAACCCUUUCUCAUCAACGAUUGUAUGCAGAGAGGGUUUGAAAAAUUAAGCUAAAUCAGUGUAUUGGUAGCUAAAAAGCCAGGGGCGGUAGCGUGUCUGGAUGCCUGAAAGACCAGUCUGAAUUAUUCUGUCAAUAGCCUGCGGAUGAAAUCAAUUUUUUUAGGACUGAUGCCAGUUAAAUUUGUAUUCAAUUAACUGCAAGGUAAAUGUGCAUGGCGACAUUGCUAUUAAUAGUGCACAGGAUAAUUACUCUGCCAAAGUGAUAAAUAAACAAUGAUGAAAUCCAAAAUGAAAUUGAUGCCAUUAUUGGUGUCAGUAACCUUGAUAAGCGGUUGCACAGUACUUCCGGGCAGCAAUAUGUCGACGAUGGGCAAAGACGUCAUCAAACAGCAGGA
#=GR NC_010658.1/1072529-1072967 CODON           .............................................................................................................................................................................................................................................................................................................................AUG.......................................................................................................................
#=GR NC_010658.1/1072529-1072967 SS_TT           .......................................................................................................................................................................................................................................................................................................................................................................................................................................................
NZ_AAKB02000001.1/4026068-4026506                UUACAGGAUAUUCCUUGUUUCUGGAGGAGAUUGAUAAGACAAUCAGCAUCUGAAUUUAUCAGAACUUGUGUGUCUUGCUGAUUACAUUGUUAUAUUCGUGCAGUGUACUGGUAGCUGUGGAGCCAGGGGCGGUAGCGUGCAUUAAUAUUCACAAUAUAUUCUUUUAAAUGUAAGCAGAAUUAAUCGAACCUAAAUAAUGUCACGUAACAAAAUAAUCAUAAAGAAUACUAUGUUUUUGGCAACAAGAACCUUAGUUUCUUUAAGUGUUUCAUUUUACACAACAAGAAUAGUUAUACAACAGUUGGGGGCGGCAGACUAUGGCUUAUUUAAUAUCAUUUAUGGAGUUGUAACAUUUUUUACAUUCGUAGUCACCGCGAUGAAUGAUUCUGUACAGCGUUAUAUUGCAAUAGGUGUUGGUUCACAAAAAAUAUCGGUUAUU
#=GR NZ_AAKB02000001.1/4026068-4026506 CODON     ....................................................................................................................................................................................................AUG................................................................................................................................................................................................................................................
#=GR NZ_AAKB02000001.1/4026068-4026506 SS_TT     .......................................................................................................................................................................................................................................................................................................................................................................................................................................................
BAAW01012183.1/406-1                             UUUUUCUUGUUUCUGGUAGCAUUUGGUAAGACAAUUAGCGUUAGAAUUUAACAGAGCUUUGCGAAAGCUGGCGGGGCUGGUUACAUCUUUGGAAUUUAGGUAGUGCUCUGGUAGCUGCAAGGCCAGGGGCGGUAGCGUGCAUAAUGCCCAGAUGCGUGCAUUAUGUGCCAGCAUAUUAAAUAGUAUUCGUAUAAACGAUAUUCGGAAUUAAAACGUGAAAAUACUAGUUACUGGUGGGGCGGGUUUCAUUGGAUCCGCAGUAGUUCGUCAUAUAAUAAAAAAUACUCAGGAUACCGUUGUUAAUGUCGAUAAACUUACCUACGCCGGUAACCUGGAGUCGCUUGCCGAAGUCAGCGAAAAUAAUCGCUAUUAUUUUGAACACGCGGAUAUCUGUGAUAAAGCGGCA.................................
#=GR BAAW01012183.1/406-1 CODON                  ......................................................................................................................................................................................................................AUG..........................................................................................................................................................................................STP.................................
#=GR BAAW01012183.1/406-1 SS_TT                  .......................................................................................................................................................................................................................................................................................................................................................................................................................................................
NC_004547.2/1606583-1607020                      GCGGCAUCCAUGCAUUUGCGAACAAAAAAAGGUUGAUACACAGCGGAUGGCUUGCGGGCUGAAUGUUUAAUUCAGUAAAUGGGUUUCACACGUGAUUUAACAGUGCAUUGGUAGCUA.UGAGCCAAGGGCGGUAGCGUGCCUGAUGCAGAACAUUUAACGGUUGAUGAUGGUGCAAAAAUGCAAGAUUUCAUCGUUGUAUUUUUAAGCGCAUUUGCCGCGCUGUUUCUGGCUAGAAAAGUAGCAACCAUCAUCGGAUUGGUGGAUAAGCCGUGCGCGCGGAAAAAACACCGUGGAAAUAUUCCCCUUGUUGGGGGCGUGUCGAUUUAUUGCGCCCUCUGCAUUUUAUUUAUACUUCAUUCUGAUUGGCUUCCUGAUUUCUCUCUAUACAUGGUUUGCGCCACGUUGCUCUUGGUUAUUGGUGUAAUUGAUGACCGUUUU
#=GR NC_004547.2/1606583-1607020 CODON           ........................................................................................................................................AUG............................................................................................................................................................................................................................................................................................................
#=GR NC_004547.2/1606583-1607020 SS_TT           .......................................................................................................................................................................................................................................................................................................................................................................................................................................................
NC_008800.1/3358360-3357923                      UUUUAUGUUUUUCAGAAAGCGCCGUUUAGCCGUUUAGCCAACUGAAUCAGCGAUAUGGCUCUAGGUAAGACUUUGGGUUACAAGAUUUUUGCUAAGAAUUCAGUGUAUUGGUAGCUG.UGAGCCAAGGGCGGUAGCGUGCGUAUUUCAUGUUAUUUAUUAAAAAUUUUCCCGGAUAUGUUUUUACAAUGAAGGUAAUUGAUUUAUUGUAUUUAUGAUGUAACCAGAAUGGCCAUUAUCUUUUCAUAUUAGACAACUGAAAUAUUUAUAGUCCUUAAUUAUAUUUUUAAGUUUUUUGUUUCAAAAUAAAAUAUUAUAAGGCGAAGUCAAUUCUCUAGCGUAAUUAAGUUUAAUAUAUUGUUAUUCGUCAAUAAAAAAAAUAACUUCUCGCAUUGAAGUAGUAUACGUUUAGCUAGACGUAUUUAUAAUCUCAGUAUUCUC
#=GR NC_008800.1/3358360-3357923 CODON           .......................................................................................................................................................................................................................................................................................................................................................................................................................................................
#=GR NC_008800.1/3358360-3357923 SS_TT           .......................................................................................................................................................................................................................................................................................................................................................................................................................................................
NC_009832.1/1725227-1725664                      UUUUGUUUUAUUUGUGAUCUAACUAUCGCUUAACAAAAGAGUACGUCCGUCAAUAUACAUUAAAACGUGACUGAACCUGGUCGCCUAUAGAGAACGAUGACAGUACAUUGGUAGCUG.AAAGCCAGGGGCGGUAGCGUGUCUCAACUACCCCGUUUCCGACUUCAUGAGCGACUUGGUUCAGCUACGUAAUAAUUAUUGAAUGUGGAUGAAAAACAUGCAAAAAAGAUUGAAGGCUGUCAUUCCCGUAGCAGGUCUGGGAACCCGUAUGUUGCCAGCGACAAAAGCCAUCCCUAAAGAAAUGCUGCCGGUGGUCGAUAAACCAUUGAUUCAGUACAUUGUGAAUGAGUGUGUGGCGGCUGGGAUCAAAGAUAUUGUGUUGGUCACCCACUCCUCCAAAAAUGCGAUCGAAAACCACUUCGAUACCUCGUUUGAGCUUGA
#=GR NC_009832.1/1725227-1725664 CODON           ........................................................................................................................................................................................................AUG............................................................................................................................................................................................................................................
#=GR NC_009832.1/1725227-1725664 SS_TT           .......................................................................................................................................................................................................................................................................................................................................................................................................................................................
NZ_AALE01000009.1/42300-41863                    AGAAUUACAUAAUUAUAAAGAAUUGGCCUGUCAUCAUAUUCUGUAACUUUUUGUUAUAAAAUUGAUUUUUUAGGCUGACUGGAAUGCUGAACUCAAUAAACAGUACAUUGGUAGCUG.UAAGCCAAGGGCGGUAGCGUGCCUUAGUUUUAGUCGUUAUCUCGCAAUAAAUUACGCAAUAUUGGCUUUCCUCUACUAGAAAAAGAACUAAUCAAUAGGCUUAAUACUCAUGAAAAAUAUAAUUUAAUCCAAGAGCUGGAAAUUAAAAUGUCAGUGUUACGAAAAAAUAUUUUUUCAUUAAUUUUAUUACAGGGAAGUAAUUAUAUUAUUCCCCUUUUAACAUUACCCUAUUUAACUCGAGUCUUGGGAGUUGAGGGAUUUGGUGUCUAUAGUCUGACACUGUCAUUAGCCCAAUAUUUUGUUAUUUUAAUCGACUUUGGA
#=GR NZ_AALE01000009.1/42300-41863 CODON         .......................................................................................................................................................................................................................................................................................................................................................................................................................................................
#=GR NZ_AALE01000009.1/42300-41863 SS_TT         .......................................................................................................................................................................................................................................................................................................................................................................................................................................................
NC_005810.1/879881-880318                        ACUUACAUCUGUAAUUUCGGAAUGCUCCGACACCUGUUUUAGGUAAAAGCGCGUACCUUCAAGGCCCUGUUAUGGUUGUAGACCUAAAGCUUCAUAUCACCAGUGCAUUGGUAGCUG.UAAGCCAAGGGCGGUAGCGUGGGGGGGAUAGAACCCCAAUAGUUGCCUUUUACUCUGGAACCGGCAGGAAGAAGACCUUCUACAAUUUUUUACUUUAGUGAUUUUUAACCGUACUUCUUUAUCAAAAAUUAUUUGCUUUUUUGUUUCUAUUUUAGUCACUGAAUUUUUUUGACUUAAGUUUGUAUUGAGUACGUCUAAUAAACCUUACAUAAUAUAUUUGGACUUAUUUUAUGUCAUUAAAUGUUAAGCUGCAUCCAUCAGGUAUUAUUUUUACUUCCGAUGGAACAUCUACAAUAUUAGAUGCGGCUCUGGAUAGUAAUA
#=GR NC_005810.1/879881-880318 CODON             ............................................................................................................................................................................................................................................................................................................................................................AUG........................................................................................
#=GR NC_005810.1/879881-880318 SS_TT             .......................................................................................................................................................................................................................................................................................................................................................................................................................................................
NC_006155.1/1198516-1198953                      ACUUACAUCUGUAAUUUCGGAAUGCUCCGACACCUGUUUUAGGUAAAAGCGCGUACCUUCAAGGCCCUGUUAUGGUUGUAGACCUAAAGCUUCAUAUCACCAGUGCAUUGGUAGCUG.UAAGCCAAGGGCGGUAGCGUGGGGGGGAUAGAACCCCAAUAGUUGCCUUUUACUCUGGAACUGGCAGGAAGAAGACCUUCUACAAUUUUUUACUUUAGUGAUUUUUAACCGUACUUCUUUAUCAAAAAUUAUUUGCUUUUUUGUUUCUAUUUUAGUCACUGAAUUUUUUUGACUUAAGUUUGUAUUGAGUACGUCUAAUAAACCUUACAUAAUAUAUUUGGACUUAUUUUAUGUCAUUAAAUGUUAAGCUGCAUCCAUCAGGUAUUAUUUUUACUUCCGAUGGAACAUCUACAAUAUUAGAUGCGGCUCUGGAUAGUAAUA
#=GR NC_006155.1/1198516-1198953 CODON           ............................................................................................................................................................................................................................................................................................................................................................AUG........................................................................................
#=GR NC_006155.1/1198516-1198953 SS_TT           .......................................................................................................................................................................................................................................................................................................................................................................................................................................................
NZ_CAAY01005146.1/1491-1053                      UUAAUCCUUGUUUCCGGAUGCAAUUAAUAAGACAAUUAGCGUUUAAGUUUUAGUGAGCUUUGCCCUGCUGGGCGAGGUUUGUAACAAGUCGAUAUGUACGCAGUGCACUGGUAGCUGAUGAACCAGGGGCGGUAGCGUGUGUAACGACUUGAGCAAUUAAUUUUUUAUUGGCAAAUUAAAUACCACAUUAAAUACGCCUUAUGGAAUAGAAAAGUGAAGAUACUUAUUACUGGCGGGGCAGGUUUUAUUGGAUCAGCUGUUGUUCGCCAUAUUAUUAAGAAUACACAGGACACUGUAGUUAAUAUUGAUAAAUUAACCUACGCCGGUAAUCUUGAAUCCCUUUCUGAUAUUUCUGAAAGUAAUCGCUACAAUUUUGAACACGCGGAUAUUUGUGAUUCCGCUGAAAUAACGCGUAUUUUUGAGCAGUACCAGCCGGACG
#=GR NZ_CAAY01005146.1/1491-1053 CODON           .......................................................................................................................................................................................................................................................................................................................................................................................................................................................
#=GR NZ_CAAY01005146.1/1491-1053 SS_TT           .......................................................................................................................................................................................................................................................................................................................................................................................................................................................
NC_004631.1/867147-867585                        UUAAUCCUUGUUUCCGGAUGCAAUUAAUAAGACAAUUAGCGUUUAAGUUUUAGUGAGCUUUGCCCUGCUGGGCGAGGUUUGUAACAAGUCGAUAUGUACGCAGUGCACUGGUAGCUGAUGAACCAGGGGCGGUAGCGUGUGUAACGACUUGAGCAAUUAAUUUUUAUUGGCAAAUUAAAUACCACAUUAAAUACGCCUUAUGGAAUAGAAAAGUGAAGAUACUUAUUACUGGCGGGGCAGGUUUUAUUGGAUCAGCUGUUGUUCGCCAUAUUAUUAAGAAUACACAGGACACUGUAGUUAAUAUUGAUAAAUUAACCUACGCCGGUAAUCUUGAAUCCCUUUCUGAUAUUUCUGAAAGUAAUCGCUACAAUUUUGAACACGCGGAUAUUUGUGAUUCCGCUGAAAUAACGCGUAUUUUUGAGCAGUACCAGCCGGACGC
#=GR NC_004631.1/867147-867585 CODON             ....................................................................................................................................................................................................................AUG................................................................................................................................................................................................................................
#=GR NC_004631.1/867147-867585 SS_TT             .......................................................................................................................................................................................................................................................................................................................................................................................................................................................
NZ_CAAS01000602.1/1354-1575                      UUAAUCCUUGUUUCCGGAUGCAAUUAAUAAGACAAUUAGCGUUUAAGUUUUAGUGAGCUUUGCCCUGCUGGGCGAGGUUUGUAACAAGUCGAUAUGUACGCAGUGCACUGGUAGCUGAUGAACCAGGGGCGGUAGCGUGUGUAACGACUUGAGCAAUUUAAUUUUUUAUUGGCAAAUUAAAUACCACAUUAAAUACGCCUUAUGGAAUAGAAAAGUGAAGAU.........................................................................................................................................................................................................................
#=GR NZ_CAAS01000602.1/1354-1575 CODON           .......................................................................................................................................................................................................................................................................................................................................................................................................................................................
#=GR NZ_CAAS01000602.1/1354-1575 SS_TT           .......................................................................................................................................................................................................................................................................................................................................................................................................................................................
NZ_CAAT01000069.1/43033-43471                    UUAAUCCUUGUUUCCGGAUGCAAUUAAUAAGACAAUUAGCGUUUAAGUUUUAGUGAGCUUUGCCCUGCUGGGCGAGGUUUGUAACAAGUCGAUAUGUACGCAGUGCACUGGUAGCUGAUGAACCAGGGGCGGUAGCGUGUGUAACGACUUGAGCAAUUUAAUUUUUAUUGGCAAAUUAAAUACCACAUUAAAUACGCCUUAUGGAAUAGAAAAGUGAAGAUACUUAUUACUGGCGGGGCAGGUUUUAUUGGAUCAGCUGUUGUUCGCCAUAUUAUUAAGAAUACACAGGACACUGUAGUUAAUAUUGAUAAAUUAACCUACGCCGGUAAUCUUGAAUCCCUUUCUGAUAUUUCUGAAAGUAAUCGCUACAAUUUUGAACACGCGGAUAUUUGUGAUUCCGCUGAAAUAACGCGUAUUUUUGAGCAGUACCAGCCGGACG
#=GR NZ_CAAT01000069.1/43033-43471 CODON         .......................................................................................................................................................................................................................................................................................................................................................................................................................................................
#=GR NZ_CAAT01000069.1/43033-43471 SS_TT         .......................................................................................................................................................................................................................................................................................................................................................................................................................................................
NZ_CAAV01001296.1/222-391                        UUAAUCCUUGUUUCCGGAUGCAAUUAAUAAGACAAUUAGCGUUUAAGUUUUAGUGAGCUUUGCCCUGCUGGGCGAGGUUUGUAACAAGUCGAUAUGUACGCAGUGCACUGGUAGCUGAUGAACCAGGGGCGGUAGCGUGUGUAACGACUUGAGCAAUUAAUUUUUAUUGG.............................................................................................................................................................................................................................................................................
#=GR NZ_CAAV01001296.1/222-391 CODON             .......................................................................................................................................................................................................................................................................................................................................................................................................................................................
#=GR NZ_CAAV01001296.1/222-391 SS_TT             .......................................................................................................................................................................................................................................................................................................................................................................................................................................................
NZ_ABFH02000001.1/2947399-2947837                UUAAUCCUUGUUUCCGGAUGCAAUUAAUAAGACAAUUAGCGUUUAAGUUUUAGUGAGCUUUGCCCUGCCGGGCGAGGUCUGUAACAAGUCGAUAUGUACGCAGUGCACUGGUAGCUGAUGAGCCAGGGGCGGUAGCGUGUCCUGAAUAAUUAUAAUAUAGUAUUUAUAAAGAUUAUUUUUAGAAAACAAUAAGAAUAAUUUUUUAUUUGAGAGACUUAGCAUGAUAUAUUAUAUUUUUAUUGUAAUUUUUCCGUUCUUUUCAUUUGUUAAGAAUAAAAAUAUAAAAAUUUACGCCUUGAUGCUAAGUUUUUUAUUUCUUGUCUCGUUUUGUUCUUUACGUUGGCAGACUGGUACUGAUUGGCUCCCCUAUUACGAUGAUUUCAUGAGUCCAGGGAAUCGACAUGACUUUGAAAUCGGGUAUGUAUUAUACGUCAAAUUA
#=GR NZ_ABFH02000001.1/2947399-2947837 CODON     ............................................................................................................................................................................................................................AUG........................................................................................................................................................................................................................
#=GR NZ_ABFH02000001.1/2947399-2947837 SS_TT     .......................................................................................................................................................................................................................................................................................................................................................................................................................................................
NC_010102.1/867007-867445                        UUAAUCCUUGUUUCCGGAUGCAAUUAAUAAGACAAUUAGCGUUUAAGUUUUAGUGAGCUUUGCCCUGCUGGGCGAGGUUUGUAACAAGUCGAUAUGUACGCAGUGCACUGGUAGCUGAUGAGCCAGGGGCGGUAGCGUGUGUAACGACUUGAGCAAUUAAUUUUUAUUGGCAAAUUAAAUACCACAUUAAAUACGCCUUAUGGAAUAGAAAAGUGAAGAUACUUAUUACUGGCGGGGCAGGUUUUAUUGGAUCAGCUGUUGUCCGCCAUAUUAUUAAGAAUACACAGGACACUGUAGUUAAUAUUGAUAAAUUAACCUACGCCGGUAAUCUUGAAUCCCUUUCUGAUAUUUCUGAAAGUAAUCGCUACAAUUUUGAACACGCGGAUAUUUGUGAUUCCGCUGAAAUAACGCGUAUUUUUGAGCAGUACCAGCCGGACGC
#=GR NC_010102.1/867007-867445 CODON             ....................................................................................................................................................................................................................AUG................................................................................................................................................................................................................................
#=GR NC_010102.1/867007-867445 SS_TT             .......................................................................................................................................................................................................................................................................................................................................................................................................................................................
NC_006511.1/859851-860289                        UUAAUCCUUGUUUCCGGAUGCAAUUAAUAAGAUAAUUAGCGUUUAAGUUUUAGUGAGCUUUGCCCUGCUGGGCGAGGUUUGUAACAAGUCGAUAUGUACGCAGUGCACUGGUAGCUGAUGAGCCAGGGGCGGUAGCGUGUGUAACGACUUGAGCAAUUAAUUUUUAUUGGCAAAUUAAAUACCACAUUAAAUACGCCUUAUGGAAUAGAAAAGUGAAGAUACUUAUUACUGGCGGGGCAGGUUUUAUUGGAUCAGCUGUUGUUCGCCAUAUUAUUAAGAAUACACAGGACACUGUAGUUAAUAUUGAUAAAUUAACCUACGCCGGUAAUCUUGAAUCCCUUUCUGAUAUUUCUGAAAGUAAUCGCUACAAUUUUGAACACGCGGAUAUUUGUGAUUCCGCUGAAAUAACGCGUAUUUUUGAGCAGUACCAGCCGGACGC
#=GR NC_006511.1/859851-860289 CODON             ....................................................................................................................................................................................................................AUG................................................................................................................................................................................................................................
#=GR NC_006511.1/859851-860289 SS_TT             .......................................................................................................................................................................................................................................................................................................................................................................................................................................................
NC_011080.1/2190232-2189794                      UUAAUCCUUGUUUCCGGAUGCAAUUAAUAAGACAAUUAGCGUUUAAGUUUUAGUGAGCUUUGCCCUGCCGGGCGAGGUCUGUAACAAGUCGAUAUGUACGCAGUGCACUGGUAGCUGAUGAGCCAGGGGCGGUAGCGUGUGUAACGACUUGAGCAAUUAAUUUUUAUUGGCAAAUUAAAUACCACAUUAAAUACGCCUUAUGGAAUAGAAAAGUGAAGAUACUUAUUACUGGCGGGGCAGGUUUUAUUGGAUCAGCUGUUGUCCGCCAUAUUAUUAAGAAUACACAGGACACUGUAGUUAAUAUUGAUAAAUUAACCUACGCCGGUAAUCUUGAAUCCCUUUCUGAUAUUUCUGAAAGUAAUCGCUACAAUUUUGAACACGCGGAUAUUUGUGAUUCCGCUGAAAUAACGCGUAUUUUUGAGCAGUACCAGCCGGACGC
#=GR NC_011080.1/2190232-2189794 CODON           ....................................................................................................................................................................................................................AUG................................................................................................................................................................................................................................
#=GR NC_011080.1/2190232-2189794 SS_TT           .......................................................................................................................................................................................................................................................................................................................................................................................................................................................
NC_011094.1/2200335-2199897                      UUAAUCCUUGUUUCCGGAUGCAAUUAAUAAGACAAUUAGCGUUUAAGUUUUAGUGAGCUUUGCCCUGCUGGGCGAGGUUUGUAACAAGUCGAUAUGUACGCAGUGCACUGGUAGCUGAUGAGCCAGGGGCGGUAGCGUGUGUAACGACUUGAGCAAUUAAUUUUUAUUGGCAAAUUAAAUACCACAUUAAAUACGCCUUAUGGAAUAGAAAAGUGAAAAUACUUAUUACUGGCGGGGCAGGUUUUAUUGGAUCAGCUGUUGUCCGCCAUAUUAUUAAGAAUACACAGGACACUGUAGUUAAUAUUGAUAAAUUAACCUACGCCGGUAAUCUUGAAUCCCUUUCUGAUAUUUCUGAAAGUAAUCGCUACAAUUUUGAACACGCGGAUAUUUGUGAUUCCGCUGAAAUAACGCGUAUUUUUGAGCAGUACCAGCCGGACGC
#=GR NC_011094.1/2200335-2199897 CODON           ....................................................................................................................................................................................................................AUG................................................................................................................................................................................................................................
#=GR NC_011094.1/2200335-2199897 SS_TT           .......................................................................................................................................................................................................................................................................................................................................................................................................................................................
NC_006905.1/2191296-2190858                      UUAAUCCUUGUUUCCGGAUGCAAUUAAUAAGACAAUUAGCGUUUAAGUUUUAGUGAGCUUUGCCCUGCCGGGCGAGGUCUGUAACAAGUCGAUAUGUACGCAGUGCACUGGUAGCUGAUGAGCCAGGGGCGGUAGCGUGUCCUGAAUAAUUAUAAUAUCGUAUUUAUAAAGAUUAUUUUUAGAAAACAAUAAGAAUAAUUUUUUAUUUGAGAGACUUAGCAUGAUAUAUUAUAUUUUUAUUGUAAUUUUUCCGUUCUUUUCAUUUGUUAAGAAUAAAAAUAUAAAAAUUUACGCCUUGAUGCUAAGUUUUUUAUUUCUUGUCUCGUUUUGUUCUUUACGUUGGCAGACUGGUACUGAUUGGCUCCCCUAUUACGAUGAUUUCAUGAGUCCAGGGAAUCGACAUGACUUUGAAAUCGGGUAUGUAUUAUACGUCAAAUUA
#=GR NC_006905.1/2191296-2190858 CODON           ............................................................................................................................................................................................................................AUG........................................................................................................................................................................................................................
#=GR NC_006905.1/2191296-2190858 SS_TT           .......................................................................................................................................................................................................................................................................................................................................................................................................................................................
NZ_ABFF01000001.1/450275-450713                  UUAAUCCUUGUUUCCGGAUGCAAUUAAUAAGACAAUUAGCGUUUAAGUUUUAGUGAGCUUUGCCCUGCUGGGCGAGGUUUGUAACAAGUCGAUAUGUAUGCAGUGCACUGGUAGCUGAUGAGCCAGGGGCGGUAGCGUGUGUAACGACUUGAGCAAUUAAUUUUUAUUGGCAAAUUAAAUACCACAUUAAAUACGCCUUAUGGAAUAGAAAAGUGAAGAUACUUAUUACUGGCGGGGCAGGUUUUAUUGGAUCAGCUGUUGUCCGCCAUAUUAUUAAGAAUACACAGGACACUGUAGUUAAUAUUGAUAAAUUAACCUACGCCGGUAAUCUUGAAUCCCUUUCUGAUAUUUCUGAAAGUAAUCGCUACAAUUUUGAACACGCGGAUAUUUGUGAUUCCGCUGAAAUAACGCGUAUUUUUGAGCAGUACCAGCCGGACGC
#=GR NZ_ABFF01000001.1/450275-450713 CODON       ....................................................................................................................................................................................................................AUG................................................................................................................................................................................................................................
#=GR NZ_ABFF01000001.1/450275-450713 SS_TT       .......................................................................................................................................................................................................................................................................................................................................................................................................................................................
NC_011294.1/2183428-2182990                      UUAAUCCUUGUUUCCGGAUGCAAUUAAUAAGACAAUUAGCGUUUAAGUUUUAGUGAGCUUUGCCCUGCUGGGCGAGGUUUGUAACAAGUCGAUAUGUACGCAGUGCACUGGUAGCUGAUGAGCCAGGGGCGGUAGCGUGUGUAACGACUUGAGCAAUUAAUUUUUAUUGGCAAAUUAAAUACCACAUUAAAUACGCCUUAUGGAAUAGAAAAGUGAAGAUACUUAUUACUGGCGGGGCAGGUUUUAUUGGAUCAGCUGUUGUCCGCCAUAUUAUUAAGAAUACACAGGACACUGUAGUUAAUAUUGAUAAAUUAACCUACGCCGGUAAUCUUGAAUCCCUUUCUGAUAUUUCUGAGAGUAAUCGCUACAAUUUUGAACACGCGGAUAUUUGUGAUUCCGCUGAAAUAACGCGUAUUUUUGAGCAGUACCAGCCGGACGC
#=GR NC_011294.1/2183428-2182990 CODON           ....................................................................................................................................................................................................................AUG................................................................................................................................................................................................................................
#=GR NC_011294.1/2183428-2182990 SS_TT           .......................................................................................................................................................................................................................................................................................................................................................................................................................................................
NZ_ABEH02000005.1/99673-99235                    UUAAUCCUUGUUUCCGGAUGCAAUUAAUAAGACAAUUAGCGUUUAAGUUUUAGUGAGCUUUGCCCUGCUGGGCGAGGUUUGUAACAAGUCGAUAUGUACGCAGUGCACUGGUAGCUGAUGAGCCAGGGGCGGUAGCGUGUGUAACGACUUGAGCAAUUAAUUUUUAUUGGCAAAUUAAAUACCACAUUAAAUACGCCUUAUGGAAUAGAAAAGUGAAGAUACUUAUUACUGGUGGGGCAGGUUUUAUUGGAUCAGCUGUUGUCCGCCAUAUUAUUAAGAAUACACAGGACACUGUAGUUAAUAUUGAUAAAUUAACCUACGCCGGUAAUCUUGAAUCCCUUUCUGAUAUUUCUGAAAGUAAUCGCUACAAUUUUGAACACGCGGAUAUUUGUGAUUCCGCUGAAAUAACGCGUAUUUUUGAGCAGUACCAGCCGGACGC
#=GR NZ_ABEH02000005.1/99673-99235 CODON         ....................................................................................................................................................................................................................AUG................................................................................................................................................................................................................................
#=GR NZ_ABEH02000005.1/99673-99235 SS_TT         .......................................................................................................................................................................................................................................................................................................................................................................................................................................................
NC_011149.1/2136658-2136220                      UUAAUCCUUGUUUCCGGAUGCAAUUAAUAAGACAAUUAGCGUUUAAGUUUUAGUGAGCUUUGCCCUGCUGGGCGAGGUUUGUAACAAGUCGAUAUGUACGCAGUGCACUGGUAGCUGAUGAGCCAGGGGCGGUAGCGUGUGUAACGACUUGAGCAAUUAAUUUUUAUUGGCAAAUUAAAUACCACAUUAAAUACGCCUUAUGGAAUAGAAAAGUGAAGAUACUUAUUACUGGCGGGGCAGGUUUUAUUGGAUCAGCUGUUGUUCGCCAUAUUAUUAAGAAUACACAGGACACUGUAGUUAAUAUUGAUAAAUUAACCUACGCCGGUAAUCUUGAAUCCCUUUCUGAUAUUUCUGAAAGUAAUCGCUACAAUUUUGAACACGCGGAUAUUUGUGAUUCCGCUGAAAUAACGCGUAUUUUUGAGCAGUACCAGCCGGACGC
#=GR NC_011149.1/2136658-2136220 CODON           ....................................................................................................................................................................................................................AUG................................................................................................................................................................................................................................
#=GR NC_011149.1/2136658-2136220 SS_TT           .......................................................................................................................................................................................................................................................................................................................................................................................................................................................
NZ_ABEJ01000005.1/54860-54422                    UUAAUCCUUGUUUCCGGAUGCAAUUAAUAAGACAAUUAGCGUUUAAGUUUUAGUGAGCUUUGCCCUGCUGGGCGAGGUUUGUAACAAGUCGAUAUGUACGCAGUGCACUGGUAGCUGAUGAGCCAGGGGCGGUAGCGUGUGUAACGACUUGAGCAAUUAAUUUUUAUUGGCAAAUUAAAUACCACAUUAAAUACGCCUUAUGGAAUAGAAAAGUGAAAAUACUUAUUACUGGCGGGGCAGGUUUUAUUGGAUCAGCUGUUGUCCGCCAAUACACAGGACACUGUAGUUAAUAUUGAUAAAUUAACCUACGCCGGUAAUCUUGAAUCCCUUUCUGAUAUUUCUGAAAGUAAUCGCUACAAUUUUGAACACGCGGAUAUUUGUGAUUCCGCUGAAAUAACGCGUAUUUUUGAGCAGUACCAGCCGGACGCGGUGAUGCAUU
#=GR NZ_ABEJ01000005.1/54860-54422 CODON         .......................................................................................................................................................................................................................................................................................................................................................................................................................................................
#=GR NZ_ABEJ01000005.1/54860-54422 SS_TT         .......................................................................................................................................................................................................................................................................................................................................................................................................................................................
NC_003197.1/2178792-2178354                      UUAAUCCUUGUUUCCGGAUGCAAUUAAUAAGACAAUUAGCGUUUAAGUUUUAGUGAGCUUUGCCCUGCUGGGCGAGGUUUGCAACAAGUCGAUAUGUACGCAGUGCACUGGUAGCUGAUGAGCCAGGGGCGGUAGCGUGUGUAACGACUUGAGCAAUUAAUUUUUAUUGGCAAAUUAAAUACCACAUUAAAUACGCCUUAUGGAAUAGAAAAGUGAAGAUACUUAUUACUGGCGGGGCAGGUUUUAUUGGAUCAGCUGUUGUCCGCCAUAUUAUUAAGAAUACACAGGACACUGUAGUUAAUAUUGAUAAAUUAACCUACGCCGGUAAUCUUGAAUCCCUUUCUGAUAUUUCUGAAAGUAAUCGCUACAAUUUUGAACACGCGGAUAUUUGUGAUUCCGCUGAAAUAACGCGUAUUUUUGAGCAGUACCAGCCGGACGC
#=GR NC_003197.1/2178792-2178354 CODON           ....................................................................................................................................................................................................................AUG................................................................................................................................................................................................................................
#=GR NC_003197.1/2178792-2178354 SS_TT           .......................................................................................................................................................................................................................................................................................................................................................................................................................................................
NZ_ABAM02000001.1/2637891-2637453                UUAAUCCUUGUUUCCGGAUGCAAUUAAUAAGACAAUUAGCGUUUAAGUUUUAGUGAGCUUUGCCCUGCUGGGCGAGGUUUGUAACAAGUCGAUAUGUACGCAGUGCACUGGUAGCUGAUGAGCCAGGGGCGGUAGCGUGUGUAACGACUUGAGCAAUUAAUUUUUAUUGGCAAAUUAAAUACCACAUUAAAUACGCCUUAUGGAAUAGAAAAGUGAAGAUACUUAUUACUGGCGGGGCAGGUUUUAUUGGAUCAGCUGUUGUCCGCCAUAUUAUUAAGAAUACACAGGACACUGUAAUUAAUAUUGAUAAAUUAACCUACGCCGGUAAUCUUGAAUCCCUUUCUGAUAUUUCUGAAAGUAAUCGCUACAAUUUUGAACACGCGGAUAUUUGUGAUUCCGCUGAAAUAACGCGUAUUUUUGAGCAGUACCAGCCGGACGC
#=GR NZ_ABAM02000001.1/2637891-2637453 CODON     ....................................................................................................................................................................................................................AUG................................................................................................................................................................................................................................
#=GR NZ_ABAM02000001.1/2637891-2637453 SS_TT     .......................................................................................................................................................................................................................................................................................................................................................................................................................................................
NC_007613.1/883882-883444                        AUUUUCCUUGUUUCCAGAGCGGAUUGGUAAGACAAUUAGCGUUUGAAUUUUUCGGGUUUAGCGCGAGUGGGUAACGCUCGUCACAUCGUAGGCAUGCAUGCAGUGCUCUGGUAGCUGUAAAGCCAGGGGCGGUAGCGUGCAUUAAUACCUCUAUUAAUCAAACUGAGAGCCGCUUAUUUCACAGCAUGCUCUGAAGUAAUAUGGAAUAAAUUAAGUGAAAAUACUUGUUACUGGUGGCGCAGGAUUUAUUGGUUCUGCUGUAGUUCGUCACAUUAUAAAUAAUACGCAGGAUAGUGUUGUUAAUGUCGAUAAAUUAACGUACGCCGGAAACCUGGAAUCACUUGCUGAUGUUUCUGAUUCUGAACGCUAUGUUUUUGAACAUGCGGAUAUUUGCGAUGCAGCUGUAAUGGCACGGAUUUUUGCUCAGCAUCAGCCGGAU
#=GR NC_007613.1/883882-883444 CODON             ......................................................................................................................................................................................................................AUG..............................................................................................................................................................................................................................
#=GR NC_007613.1/883882-883444 SS_TT             .......................................................................................................................................................................................................................................................................................................................................................................................................................................................
NC_008253.1/2150737-2150299                      AUUUUCCUUGUUUCCAGAGCGGAUUGGUAAGACAAUUAGCGUUUGAAUUUUUCGGGUUUAGCGCGAGUGGGUAACGCUCGCUACAUCGUAGGCAUGCAUGCAGUGCUCUGGUAGCUGUAAAGCCAGGGGCGGUAGCGUGCUGAAAUUAUAAAGUCAUUCUUAUAGAACAUCGCAUUUCAAUAAUAUAAUUACACCUAAAUGAAUAGGAUACAACGUGUGCACAAUUAUUUAAGGCUUAAAGAUAAAAUAAAAAACGUAUUUUUAGGGUUGUAUAUAUUGCAGUUAUUUAAUUAUAUCGCGCCAUUGGUAAUUAUCCCUAUCCUGAUAAAAUAUAUUGGGUUGGGGGAAUAUGGGGAAUUGGUCUAUAUUACAUCUAUUUAUCAAAUAGUGGCUUUGAUUAUUGAUUUUGGCUUUACUUACACAGGACCUGUGGUUGCUG
#=GR NC_008253.1/2150737-2150299 CODON           ........................................................................................................................................................................................................................AUG............................................................................................................................................................................................................................
#=GR NC_008253.1/2150737-2150299 SS_TT           .......................................................................................................................................................................................................................................................................................................................................................................................................................................................
NC_010658.1/1098208-1098646                      AUUUUCCUUGUUUCCAGAGCGGAUUGGUAAGACAAUUAGCGUUUGAAUUUUUCGAGUUAAGCGCGAGUGGGUAACGCUCGUCACAUCGUAGGCAUGCAUGCAGUGCUCUGGUAGCUGUAAAGCCAGGGGCGGUAGCGUGCAUUAAUACCUCUAUUAAUCAAACUAAGAGCCGCUAAUUUCACAGCAUGCUCUGAAGUAAUAUGGAAUAAAAAAGUGAAGAUACUUGUUACUGGUGGCGCAGGAUUUAUUGGUUCUGCUGUAGUUCGUCACAUUAUAAAUAAUAGGCAGGAUAGUGUUGUUAAUGUCGAUAAAUUAACGUACGCCGGAAACCUGGAAUCACUUGCUGAUGUUUCUGAUUCUGAACGCUAUGUUUUUGAACAUGCGGAUAUUUGCGAUGCUGCUGCAAUGGCGCGGAUUUUUGCUCAGCAUCAGCCGGAUG
#=GR NC_010658.1/1098208-1098646 CODON           .....................................................................................................................................................................................................................AUG...............................................................................................................................................................................................................................
#=GR NC_010658.1/1098208-1098646 SS_TT           .......................................................................................................................................................................................................................................................................................................................................................................................................................................................
NZ_AAJV02000005.1/70939-70501                    AUUUUCCUUGUUUCCAGAGCGGAUUGGUAAGACAAUUAGCGUUUGAAUUUUUCGGGUUUAGCGCGAGUGGGUAACGCUCGUCACAUCGUGGACAUGUAUGCAGUGCUCUGGUAGCUGUAAAGCCAGGGGCGGUAGCGUGCAUUAAUACCUCUAUUAAUCAAACUGAGAGCCGCUUAUUUCACAGCAUGCUCUGAAGUAAUAUGGAAUAAUAAAGUGAAGAUACUUGUUACUGGUGGCGCAGGAUUUAUUGGUUCUGCUGUAGUUCGUCACAUUAUAAAUAAUACGCAGGAUAGUGUUGUUAAUGUCGAUAAAUUAACGUACGCCGGAAACCUGGAAUCACUUGCAGAUGUUUCUGACUCUAAACGCUAUGUUUUUGAACAUGCGGAUAUUUGCGAUGCUGCUGCAAUGGCGCGGAUUUUUGCUCAGCAUCAGCCGGAUG
#=GR NZ_AAJV02000005.1/70939-70501 CODON         .....................................................................................................................................................................................................................AUG...............................................................................................................................................................................................................................
#=GR NZ_AAJV02000005.1/70939-70501 SS_TT         .......................................................................................................................................................................................................................................................................................................................................................................................................................................................
NZ_AAJT02000037.1/11851-12289                    AUUUUCCUUGUUUCCAGAGCGGAUUGGUAAGACAAUUAGCGUUUGAAUUUUUCGGGUUUAGCGCGAGUGGGUAACGCUCGUCACAUCGUAGACAUGCAUGCAGUGCUCUGGUAGCUGUAAAGCCAGGGGCGGUAGCGUGCAUUAAUACCUCUAUUAAUCAAACUGAGAGCCGCUUAUUUCACAGUAUGCUCUGAAGUAAUAUGGAAUAAAUUAAGUGAAAAUACUUGUUACUGGUGGCGCAGGAUUUAUUGGUUCUGCUGUAGUUCGUCACAUUAUAAAUAAUACGCAUGAUAGUGUUGUUAAUGUCGAUAAAUUAACGUACGCCGGAAACCUGGAAUCACUUGCAGAUGUUUCUGAUUCUGAACGCUAUGUUUUUGAACAUGCGGAUAUUUGUGAUGCAGCUGCAAUGGCACGGAUUUUUGCUCAGCAUCAGCCGGAU
#=GR NZ_AAJT02000037.1/11851-12289 CODON         ......................................................................................................................................................................................................................AUG..............................................................................................................................................................................................................................
#=GR NZ_AAJT02000037.1/11851-12289 SS_TT         .......................................................................................................................................................................................................................................................................................................................................................................................................................................................
NC_008563.1/2200436-2199998                      AUUUUCCUUGUUUCCAGAGCGGAUUGGUAAGACAAUUAGCGCUUGAAUUUUUCGAGUUAAGCGCGAGUGGGUAACGCUCGUCACAUCGUAGGAAUGCAUGCAGUGCUCUGGUAGCUGUAAAGCCAGGGGCGGUAGCGUGCAUUAAUACCUCUAUUAAUCAAACUGAGAGCCGCUUAUUUCACAGCAUGCUCUGAAGUAAUAUGGAAUAAAUUAAGUGAAGAUACUUGUUACUGGGGGCGCAGGAUUUAUUGGUUCUGCUGUAGUUCGUCACAUUAUAAAUAAUACGCAGGAUAGUGUUGUUAAUGUCGAUAAAUUAACGUACGCCGGAAACCUGGAAUCACUUGCUGAUGUUUCUGACUCUGAACGCUAUGUUUUUGAACAUGCGGAUAUUUGCGAUGCUGCUGCAAUGGCGCGGAUUUUUGCUCAGCAUCAGCCGGAU
#=GR NC_008563.1/2200436-2199998 CODON           ......................................................................................................................................................................................................................AUG..............................................................................................................................................................................................................................
#=GR NC_008563.1/2200436-2199998 SS_TT           .......................................................................................................................................................................................................................................................................................................................................................................................................................................................
NC_007606.1/2006569-2007007                      AUUUUCCUUGUUUCCAGAGCGGAUUGGUAAGACAAUUAGUGUUUGAAUUUUUCGGGUUUAGCGCGAGUGGGUAACGCUCGUCACAUCGUGGACAUGUAUGCAGUGCUCUGGUAGCUGUAAAGCCAGGGGCGGUAGCGUGCAUUAAUACCUCUAUUAAUCAAACUGAGAGCCGCUUAUUUCACAGCAUGCUCUGAAGUAAUAUGGAAUAAUAAAGUGAAGAUACUUGUUACUGGUGGCGCAGGAUUUAUUGGUUCUGCUGUAGUUCGUCACAUUAUAAAUAAUACGCAGGAUAGUGUUGUUAAUGUCGAUAAAUUAACGUACGCCGGAAACCUGGAGUCACUUGCUGAUGUUUCUGACUCUAAACGCUAUGUUUUUGAACAUGCGGAUAUUUGCGAUGCUGCUGCAAUGGCGCGGAUUUUUGCUCAGCAUCAGCCGGAUG
#=GR NC_007606.1/2006569-2007007 CODON           .....................................................................................................................................................................................................................AUG...............................................................................................................................................................................................................................
#=GR NC_007606.1/2006569-2007007 SS_TT           .......................................................................................................................................................................................................................................................................................................................................................................................................................................................
NC_010473.1/2202307-2201869                      AUUUUCCUUGUUUCCAGAGCGGAUUGGUAAGACAAUUAGCGUUUGAAUUUUUCGGGUUUAGCGCGAGUGGGUAACGCUCGUCACAUCAUAGGCAUGCAUGCAGUGCUCUGGUAGCUGUAAAGCCAGGGGCGGUAGCGUGCAUUAAUACCUCUAUUAAUCAAACUGAGAGCCGCUUAUUUCACAGCAUGCUCUGAAGUAAUAUGGAAUAAAUUAAGUGAAAAUACUUGUUACUGGUGGCGCAGGAUUUAUUGGUUCAGCUGUAGUUCGUCACAUUAUAAAUAAUACGCAGGAUAGUGUUGUUAAUGUCGAUAAAUUAACGUACGCCGGAAACCGGGAAUCACUUGCUGAUGUUUCUGAUUCUGAACGCUAUGUUUUUGAACAUGCGGAUAUUUGCGAUGCACCUGCAAUGGCACGGAUUUUUGCUCAGCAUCAGCCGGAU
#=GR NC_010473.1/2202307-2201869 CODON           ......................................................................................................................................................................................................................AUG..............................................................................................................................................................................................................................
#=GR NC_010473.1/2202307-2201869 SS_TT           .......................................................................................................................................................................................................................................................................................................................................................................................................................................................
NC_009801.1/2296198-2295760                      AUUUACCUUGUUUCCAGAGCGGAUUGGUAAGACAAUUAGCGUUUGAAUUUUUCGGGUUUAGCGCGAGUGGGUAACGCUCGUCACAUCGUAGGCAUGCAUGCAGUGCUCUGGUAGCUGUAAAGCCAGGGGCGGUAGCGUGCAUUAAUACCUCUAUUAAUCAAACAAAGAGCCGCUUAUUUCACAGCAUGCUCUGAAGUAAUAUGGAAUAAUAAAGUGAAGAUACUUGUUACUGGUGGCGCAGGAUUUAUUGGUUCUGCUGUAGUUCGUCACAUUAUAAAUAAUACGCAGGAUAGUGUUGUUAAUGUCGAUAAAUUAACGUACGCCGGAAACCUGGAAUCACUUGCUGAUGUUUCUGAUUCCGAACGCUAUGUUUUUGAACAUGCGGAUAUUUGCGAUGCAGCUGUAAUGGCACGGAUUUUUGCUCAGCAUCAGCCGGAUG
#=GR NC_009801.1/2296198-2295760 CODON           .....................................................................................................................................................................................................................AUG...............................................................................................................................................................................................................................
#=GR NC_009801.1/2296198-2295760 SS_TT           .......................................................................................................................................................................................................................................................................................................................................................................................................................................................
NC_011415.1/2368974-2368536                      AUUUUCCUUGUUUCCAGAGCGGAUUGGUAAGACAAUUAGCGUUUGAAUUUUUCGGGUUUAGCGCGAGUGGGUAACGCUCGUCACAUCGUAGGCAUGCAUGCAGUGCUCUGGUAGCUGUAAAGCCAGGGGCGGUAGCGUGUGUAAUUAAUACGAAACCAUUGACAGCAAUAUAUCUAAAAAAUUUGAACUGGAGACGUUGAGUAUAGAAUGACCGAAAUAAUAGCUUUUUUAUACCAAAUAAUAAAACGCUCUGCUCAAAAAUUAAAAUGUACCUUAAUUAAGGACGAGAUCAUUAAGAUUUAUCUAUCGCCAAGUUCAAAUGAUUAGAAAAAAAGCAUAGAAACUAAUAGAUAAUAUGUUUUUACUAUUUUUAAUUACAGAUAUAACUAUAGAUUAGUGCGCAAAUAAAUCAAUUAUAUAAUAUGAUGAUUAUAGACAU
#=GR NC_011415.1/2368974-2368536 CODON           .......................................................................................................................................................................................................................................................................................................................................................................................................................................................
#=GR NC_011415.1/2368974-2368536 SS_TT           .......................................................................................................................................................................................................................................................................................................................................................................................................................................................
NC_010468.1/1781375-1781813                      AUUUUCCUUGUUUCCAGAGCGGAUUGGUAAGACAAUUAGCGUUUGAAUUUUUCGGGUUUAGCGCGAGUGGGUAACGCUCGCUACAUCGUAGGCAUGCAUGCAGUGCUCUGGUAGCUGUAAAGCCAGGGGCGGUAGCGUGCAUUAAUACCUCUAUUAAUCAAACUGAGAGCAGCUUAUUUCACAGCAUGCUCUGAAGUAAUAUGGAAUAAAAAAGUGAAGAUACUUGUUACUGGUGGCGCAGGAUUUAUUGGUUCUGCUGUAGUUCGUCACAUUAUAAAUAAUACGCAGGAUAGUGUUGUUAAUGUCGAUAAAUUAACGUACGCCGGAAACCUGGAAUCACUUGCUGAUGUUUCUGAUUCUGAACGCUAUGUUUUUGAACAUGCGGAUAUUUGCGAUGCAGCUGCAAUGGCACGGAUUUUUGCUCAGCAUCAGCCGGAUG
#=GR NC_010468.1/1781375-1781813 CODON           .....................................................................................................................................................................................................................AUG...............................................................................................................................................................................................................................
#=GR NC_010468.1/1781375-1781813 SS_TT           .......................................................................................................................................................................................................................................................................................................................................................................................................................................................
NZ_AAMK02000002.1/45679-45241                    AUUUUCCUUGUUUCCAGAGCGGAUUGGUAAGACAAUUAACGUUUGAAUUUUUCGGGUUUAGCGCGGGUGGGUAACGCCCGUCACAUCGUAGGCAUGCAUGCAGUGCUCUGGUAGCUGUAAAGCCAGGGGCGGUAGCGUGCAUUAAUACCUCUAUUAAUCAAACUGAGAGCCGCUUAUUUCACAGCAUGCUCUGAAGUAAUAUGGAAUAAAUUAAGUGAAAAUACUUGUUACUGGUGGCGCAGGAUUUAUUGGUUCUGCUGUAGUUCGUCACAUUAUAAAUAAUACGCAGGAUAGUGUUGUUAAUGUCGAUAAAUUAACGUACGCCGGAAACCUGGAAUCACUUGCUGAUGUUUCUGAUUCUGAACGCUAUAUUUUUGAACAUGCGGAUAUUUGCGAUGCUGCUGCAAUGGCACGGAUUUUUGCUCAGCAUCAGCCGGAU
#=GR NZ_AAMK02000002.1/45679-45241 CODON         ......................................................................................................................................................................................................................AUG..............................................................................................................................................................................................................................
#=GR NZ_AAMK02000002.1/45679-45241 SS_TT         .......................................................................................................................................................................................................................................................................................................................................................................................................................................................
NC_007946.1/2250340-2249902                      AUUUUCCUUGUUUCCAGAGCGGAUUGGUAAGACAAUUAGCUUCUGAAUUUUUCGGGUUUAGCGCGAGUGGGUAACACUCGUCACAUCGUAGGCAUGCAUGCAGUGCUCUGGUAGCUGUAAAGCCAGGGGCGGUAGCGUGCAUUAAUACCUCUAUUAAUCAAACUGAGAGCCGCUUAUUUCACAGCAUGCUCUGAAGUAAUAUGGAAUAAAUUAAGUGAAAAUACUUGUUACUGGUGGCGCAGGAUUUAUUGGUUCUGCUGUAGUUCGUCACAUUAUAAAUGAUACGCAGGAUAGUGUUGUUAAUGUCGAUAAAUUAACGUACGCCGGAAACCUGGAAUCACUUGCAGAUGUUUCUGAUUCUGAACGCUAUUUCUUUGAACAUGCGGAUAUUUGUGAUGCAGCUGCAAUGGCACGGAUUUUUGCUCAGCAUCAGCCGGAU
#=GR NC_007946.1/2250340-2249902 CODON           ...........................................................................................................................................GUA........................................................................AUG..............................................................................................................................................................................................................................
#=GR NC_007946.1/2250340-2249902 SS_TT           .......................................................................................................................................................................................................................................................................................................................................................................................................................................................
RicEn_FSXC77884_b1/524-86                        GUAGCGAUUUGUGCUUGUUUCUGAGGUCGUUUAGGACGACAAUUAACGGCAGUUUUUUGUCUGUAAACAGACAAGAAAAAUCAUUUAAUCAAACAUCGCUCAGUGCACUGGUAGCUGUUAAGCCAGGGGCGGUAGCGUGCUCAAUUUCUGAAACCGCUUAUACAAGCUCAGGUUUCAGAACGCCAGUAUCCAGACAUAUACACUAGACGGAACAGAUAACGUGAAAAUUCUUGUGACGGGGGGGGCCGGCUUUAUCGGCUCAGCAGUUGUACGACAUAUUAUUAAAAAUACCCAAGACGAUGUCGUCAAUGUGGAUAAGCUGACCUAUGCCGGUAAUCUUGAGUCGCUUAGUGAAGUCAGCGAAAGCGACCGCUAUGCCUUUGAACAUGCGGACAUUUGUGAUAAAGACGCUAUAGAUCGCAUCUUCGCAAAGCAUAAG
#=GR RicEn_FSXC77884_b1/524-86 CODON             ............................................................................................................................................................................................................................AUG........................................................................................................................................................................................................................
#=GR RicEn_FSXC77884_b1/524-86 SS_TT             .......................................................................................................................................................................................................................................................................................................................................................................................................................................................
NC_008258.1/2120767-2120329                      AUUUUCCUUGUUUCUACGGCUGUUUGGUAAGACAAUUAACGUUUGAAUUUUUCGGAUUUGGCGCGAGUGGCUAACGCUCGCCACAUCGUUGAGAUGCAUGCAGUGCACUGGUAGCUGUUAAGCCAGGGGCGGUAGCGUGUAUUAAUACCUCUAUUAAUCAAAUCUGGAGCAGUCUAUUUCACAGCAUGCUCUAUAGCUAUAUGGAAUAAAAAAGUGAAGAUACUUGUUACUGGUGGCGCAGGGUUUAUUGGUUCUGCUGUUGUUCGUCACAUAAUAAAUAAUACGCAAGAUAGUGUUGUUAAUGUCGAUAAAUUAACAUACGCCGGGAACCUGGAAUCACUCGCUGAUGUUUCUGAUUCUGAACGUUAUGCUUUUGAGCAUGCAGAUAUCUGCGAUGCUGUAGCCAUGUCGCGUAUUUUCGCACAGCACCAGCCAGACG
#=GR NC_008258.1/2120767-2120329 CODON           .....................................................................................................................................................................................................................AUG...............................................................................................................................................................................................................................
#=GR NC_008258.1/2120767-2120329 SS_TT           .......................................................................................................................................................................................................................................................................................................................................................................................................................................................
NZ_ABWM01000050.1/11162-10724                    GAUUUGUAACGAUUUGUGCUUGUUUCUGAUGUCAUUUAGGACGACAAUUAACGCCAGUUUCGGUCUGUAAACAGACCAUUUCAUUUCAUGAAGCAUUGCUCAGUGCACUGGUAGCUGUUAAGCCAGGGGCGGUAGCGUGCUUAUUUGUUGACUCAGUGAUAUUUACUGAGCGCCUACACAUCAAUAUCUCGCCAUAUCCAACAGACGGAAUAGUUAACGUGAAAAUUCUUGUUACGGGCGGGGCCGGUUUUAUCGGCUCAGCCGUUGUACGACAUAUUAUUAAUAAUACCCAGGAUGAAGUCGUCAACGUGGAUAAAUUGACGUAUGCCGGUAACCUGGAAUCGCUUUCUGACGUUAGCGGUCAUGCUCGUUACGCAUUUGAACACGCUGAUAUUUGCGACAAAACGGCGAUGGAUCGCAUUUUUGCCGAACAUAAACC
#=GR NZ_ABWM01000050.1/11162-10724 CODON         ...........................................................................................................................................................AUG.........................................................................................................................................................................................................................................................................................
#=GR NZ_ABWM01000050.1/11162-10724 SS_TT         .......................................................................................................................................................................................................................................................................................................................................................................................................................................................
NC_010498.1/1043308-1043746                      UUUCCUUGUUUCCAGAACGGAUUGGUAAGACAAUUAGCGUUUGAGUUUCGAGGGAGAUGCAGCAAUGUCUCUCAGUAACAGUACGCAAUAUCAAUGAGUUCAGUGCACUGGUAGCUGUUAAGCCAGGGGCGGUAGCGUGGAUUGAUGGAAUGAAAAAUAAGUGCCCACGAAUUGCAGUAAUAAUGUCGGUUUAUAUUAAUGAUAAAUUUAAUGAGUUUAAAGAGGCUUUUGACAGUAUUAUUAAUCAAACAUACUCUAACUUUGUUUUCUUUAUUUAUGCCGAUGGCAAGAUAAAUCCAGAUAUUGAAAGUUUUUUGCAAAAUUAUAAUUCGCAACAUGUGAUUUUCAUUAGAAGUGAAAAAAAUAAGGGAUUAGCUUAUGCUUUGAAUAAAUUAAUAUCAGUGGCGCUAGUUAAUAAUGAAUUUGAUUUUAUUGCCAG
#=GR NC_010498.1/1043308-1043746 CODON           .....................................................................................................................................................AUG...............................................................................................................................................................................................................................................................................................
#=GR NC_010498.1/1043308-1043746 SS_TT           .......................................................................................................................................................................................................................................................................................................................................................................................................................................................
BABF01000416.1/6417-5979                         AUUUUCCUUGUUUCUACAGCUGUUUGGUAAGACAAUUAGCGUUUGAAUUUUUCGGAUUUGGCACGAGCGGGAUACGCUCGUCACAUCGUAGAAAUGUACGCAGUGCUCUGGUAGCUGUUAAGCCAGGGGCGGUAGCGUGCAUUAAUACUUCUAUUAAUCAAAUCUCGAGCAGUCUAUUUCACAGUAUGCUCUCUGGCUAUAUGGAAUAAAAAAGUGAAGAUACUUGUUACUGGUGGCGCAGGCUUUAUUGGUUCUGCUGUUGUUCGUCACAUAAUAAAUAAUACGCAAGAUAGUGUUGUUAAUGUCGAUAAAUUAACAUACGCCGGAAACCUGGAAUCGCUCGCUGAAGUUUCUGAUUCUGAGCGUUAUUCAUUUGAGCAUGCAGAUAUCUGCGAUGCCGAAGCGAUGGCGCGUAUUUUUUCACAACACCAGCCAGAUG
#=GR BABF01000416.1/6417-5979 CODON              .....................................................................................................................................................................................................................AUG...............................................................................................................................................................................................................................
#=GR BABF01000416.1/6417-5979 SS_TT              .......................................................................................................................................................................................................................................................................................................................................................................................................................................................
NZ_AAJW02000014.1/6170-5732                      AUUUUUUCUUGUUUCUGGUCGCAUUUGGUAAGACAAUUAGCGUGAGUUUUAGAGAGUUUUGCGGGAUCUCGCGGAACUGCUCACAUCUUUGGCAUUUAGUUAGUGCACUGGUAGCUGUUAAGCCAGGGGCGGUAGCUUGCCUAAUUAAUUUUUAACGUAUACAUUUAUUCUUGCCGCUUAUAGCAAAUAAAGUCAAUCGGAUUAAACUUCUUUUCCAUUAGGUAAAAGAGUGUUUGUAGUCGCUCAGGGAAAUUGGUUUUGGUAGUAGUACUUUUCAAAUUAUCCAUUUUCCGAUUUAGAUGGCAGUUGAUGUUACUAUGCUGCAUACAUAUCAAUGUAUAUUAUUUACUUUUAGAAUGUGAUAUGAAAAAAAUAGUGAUCAUAGGCAAUGUAGCGUCAAUGAUGUUAAGGUUCAGGAAAGAAUUAAUCAUGAAUUUAG
#=GR NZ_AAJW02000014.1/6170-5732 CODON           ..................................................................................................................................................................................................................................................................AUG..................................................................................................................................................................................
#=GR NZ_AAJW02000014.1/6170-5732 SS_TT           .......................................................................................................................................................................................................................................................................................................................................................................................................................................................
NC_009778.1/1124051-1124488                      GAUGAGCAGUGCGCCAGCGUAAUGAACCGUCUCUUUCAAUAAGAUAAAUCCAAUUGGAAGAGGCUUCACAGGGGUGUGUCAAUAUAACCGUCUGUUUUUGCAGUAGAUUGGUAACUG.AAAGCCAAGGGCGGUAGCGUGCCUGAAGUCUGUCAAUUAGCCUCAAUUAUUCUGUCAAUAGUAUAUGGGUAAAUAAGCGACUUUUAGGAAUGAUUCCAGUUAUAUUCUGGCACCUGACGCCGCAUUCUUGAUGCAGGAACAAGCGGUACGGUGGCUUAUUUAAAGGGUCAGAAUAAUUACUCUGCCAAAGUGAUAAAAAUUCAAUGAUGAAAUCCAGACUGAAAUUGAUGCCUUUAUUGGUGUCUGUAACCUUGAUGAGCGGUUGCACUGUUUUUCCCGGCAGCAAUAUGUCAACGAUGGGAAAGGACGUGAUCAAGCAAC
#=GR NC_009778.1/1124051-1124488 CODON           .................................................................................................................................................................................................................................................................................................................................AUG...................................................................................................................
#=GR NC_009778.1/1124051-1124488 SS_TT           .......................................................................................................................................................................................................................................................................................................................................................................................................................................................
NZ_ABWM01000051.1/4102-3665                      AGGGAAUGGAAAUGUUUAUCCGUCAUGGGUUUUUCAUGGCCGAUAUAUUUUCCCUGAAGCCAUGUCCAAGAGGGUGUCUAUCCAUAACAUAUUGUUUAGUCAGUGGAUUGGUAACUG.AAAGCCAAGGGCGGUAGCGUGCCUGAAGGCGUGUAAAACAGCCUCAAUUAUUCUGUCAAUAGCCAAUGGAUGAAUACGGUUUUUUUAGGACAGAUGCCAGUUAUAUUUCAAAUUGAUUAACUGCAUGCUGAAUGCCAAAACGACCCGCGCUUAUUUAAUUUGCACAGGAUAAUUACUCUGCCAAAGUGAUAAAUAAUCAAUGAUGAAAUCCAAAAUGAAAUUGAUGCCAUUAUUGGUGUCUGUGACCUUGAUGAGUGGUUGCACGGUCUUUCCCGGCAGCAAUAUGUCCACAUCGGGCAAGGAUGUGAUUAAACAACAGGA
#=GR NZ_ABWM01000051.1/4102-3665 CODON           .............................................................................................................................................................................................................................................................................................................................AUG.......................................................................................................................
#=GR NZ_ABWM01000051.1/4102-3665 SS_TT           .......................................................................................................................................................................................................................................................................................................................................................................................................................................................
BISONP_C5880/897-1334                            GGUGAAGGUUAUACAUUAUCAAUCACCCGUUUAAGGUGGCGGAUAUAUUUCUCAAAAGGCCUGAUCCAAGAGGGUGUCUAACCAUAACGCAUUGUUUAGUCAGUGGAUUGGUAACUG.AAAGCCAAGGGCGGUAGCGUGCCUGAAAGCGUGUGAAUCAGCCUCAAUUAUUCUGUCAAUAGCCAAUGGAUGAAUAAGCUUUUUUUAGGACUGAUGCCAGUUAUAUUGCUAAAUGAUUAACUGCAUUCUGAUUGUCACCACGACCCGCGCUUAUUUUAAUUGCACAGGAUAAUUACUCUGCCAAAGUGAUAAAUAAUCAAUGAUGAAAUCCAAAAUGAAAUUGAUGCCAUUAUUGGUGUCUGUGACCUUGAUGAGUGGUUGCACGGUCUUUCCCGGCAGCAAUAUGUCAACAAUGGGCAAGGAUGUGAUUAAACAGCAGGA
#=GR BISONP_C5880/897-1334 CODON                 .............................................................................................................................................................................................................................................................................................................................AUG.......................................................................................................................
#=GR BISONP_C5880/897-1334 SS_TT                 .......................................................................................................................................................................................................................................................................................................................................................................................................................................................
BAAV01013333.1/162-599                           UCAGGAAUGGUUAUUGAUUAUCCGUCGGGCGUUUUUGCGGCUGAUAUAUUUCCAGAAGACCUUGUUCAAGAGGGUGUCUAUCCAUAACACAUUGUUUAGUCAGUGGAUUGGUAACUG.AAAGCCAAGGGCGGUAGCGUGCCUGAAAGCGUGUGAAUCAGCCUCGAUUAUUCUGUCAAUAGCCAAUGGAUGAAUAAGCUUUUUUUAGGACUGAUGCCAGUUAUAUUUCUAUUUGAUUAACUGCAUGCUGAAACCCAAUACGACCCGGCUUAUUUUAAAUUGCACAGGAUAAUUACUCUGCCAAAGUGAUAAAUAAUCAAUGAUGAAAUCCAAAAUGAAAUUGAUGCCAUUAUUGGUGUCUGUGACCUUGAUGAGUGGUUGUACGGUCUUUCCCGGCAGCAAUAUGUCAACAAUGGGUAAGGAUGUGAUCAAGCAGCAGGA
#=GR BAAV01013333.1/162-599 CODON                ..........................................................................................................................................................................................................................................................................................................................................................................................................................AUG..........................
#=GR BAAV01013333.1/162-599 SS_TT                .......................................................................................................................................................................................................................................................................................................................................................................................................................................................
NC_009436.1/2879915-2879478                      GGGGCUGAAUUUCAAUUCGGCCUGACUCCUAAAUGUGCCGGAUAAUAUAUCCGCGAAAGCCAGUUUUAAGAGGGUGUCUAUCCAUAACACAUUGUUUCGUCAGUGGAUUGGUAACUG.AAAGCCAAGGGCGGUAGCGUGCCUGAAAGCGUGUGAAUCAGCCUCGAUUAUUCUGUCAAUAGCCAGCGGGUGAAUAAGGUUUUUUUAGGAAUGAUGCCAGUUAUAUUUCUUUUUGAUUAACUGCAUUCUGAAUGCCAAAACGAUCCGCGCUUAUUUAAAUUGCACAGGAUAAUUACUCUGCCAAAGUGAUAAAUAAUCAAUGAUGAAAUCCAAAAUGAAAUUGAUGCCAUUAUUGGUGUCUGUGACCUUGAUGAGUGGUUGUACGGUCUUUCCCGGCAGCAAUAUGUCAACAGUGGGCAAGGAUGUGAUCAAGCAACAGGA
#=GR NC_009436.1/2879915-2879478 CODON           .............................................................................................................................................................................................................................................................................................................................AUG.......................................................................................................................
#=GR NC_009436.1/2879915-2879478 SS_TT           .......................................................................................................................................................................................................................................................................................................................................................................................................................................................
NC_006511.1/4232557-4232994                      UGUUUUUAAUUAAAGCACUCAUCUUUGUUGUGGGCGCAUAAAAAUGGCGUCGUUGUUUUUAUUUUUCUGAUUACGAGAUGUAAGAAAACUGAACUCUAUAAAGCGUAUUGGUAGCAG.GAAGCCAAGGGCGGUAGCGUUCACUUUCUGAAUAAGUUGAGCAUCCUUUAUCCUUUCUAAUCCACAAAAACAUUUUAUUCACAAUGUAAUAUCAGGAGACAACAUGGAAGACGAAAGUAAUCCGUGGCCUAGUUUUGUUGAUACAUUCUCUACGGUAUUGUGCAUUUUUAUAUUUCUUAUGUUGGUGUUUGCACUUAAUAAUAUGAUUAUUAUGUAUGACAACUCAAUUAAAGUUUAUAAAGCAAAUAUAGAGAAUAAGACUAAAUCUACUGCUCAAAAUAACGGAGCCAAUGACAAUUCAAAUGCUAAUGAAAUAGUUAA
#=GR NC_006511.1/4232557-4232994 CODON           .............................................................................................................................................................................................................................AUG.......................................................................................................................................................................................................................
#=GR NC_006511.1/4232557-4232994 SS_TT           .......................................................................................................................................................................................................................................................................................................................................................................................................................................................
NC_011294.1/4334858-4335295                      UGUUUUUAAUUAAAGCACUCAUCUUUGUUGUGGGCGCAUAAAAAUGGCGUCGUUGUUUUUAUUUUUCUGAUUACGAGAUGUAGGAAAACUGAAAUCUAUAAAGCGUAUUGGUAGCAG.GAAGCCAAGGGCGGUAGCGUUCACUUUCUGAAUAAGUUGAGCAUCCUUUAUCCUUUCUAAUCCACAAAAACAUUUUAUUCACAAUGUAAUAUCAGGAGACAACAUGGAAGACGAAAGUAAUCCGUGGCCUAGUUUUGUUGAUACAUUCUCUACGGUAUUGUGUAUUUUUAUAUUUCUUAUGUUGGUGUUUGCACUUAAUAAUAUGAUUAUUAUGUAUGACAACUCAAUUAAAGUUUAUAAAGCAAAUAUAGAGAAUAAGACUAAAUCUACUGCUCAAAAUAGCGGAGCCAAUGACAAUUCAAAUGAUAAUGAAAUAGUUAA
#=GR NC_011294.1/4334858-4335295 CODON           .............................................................................................................................................................................................................................AUG.......................................................................................................................................................................................................................
#=GR NC_011294.1/4334858-4335295 SS_TT           .......................................................................................................................................................................................................................................................................................................................................................................................................................................................
NZ_ABAK02000001.1/3783177-3783614                GUGUUUUAAUUAAAGCACUCAUCUUUGUUGUGGGCGCAUAAAAAUGGCGUCGUUGUUUUUAUUUUUCUGAUUACGAGAUGUAAGAAAACUGAACUCUAUAAAGCGUAUUGGUAGCAG.GAAGCCAAGGGCGGUAGCGUUCACUUUCUGAAUAAGUUGAGCAUCCAUUAUCCUUUCUAAUCCACAAAAACAUUUUAUUCACAAUGUAAUAUCAGGAGACAACAUGGAAGACGAAAGUAAUCCGUGGCCUAGUUUUGUUGAUACAUUCUCUACGGUAUUGUGCAUUUUUAUAUUUCUUAUGUUGGUGUUUGCACUUAAUAAUAUGAUUAUUAUGUAUGACAACUCAAUUAAAGUUUAUAAAGCAAAUAUAGAGAGUAAGACUAAAUCUACUGCUCAAAAUAGCGGAGCCAAUGACAAUUCAAAUGCUAAUGAAAUAAUUAA
#=GR NZ_ABAK02000001.1/3783177-3783614 CODON     ..................PTS..............................................................................................................................................GUA.................................................................................................................................................................................................................................................................................
#=GR NZ_ABAK02000001.1/3783177-3783614 SS_TT     .......................................................................................................................................................................................................................................................................................................................................................................................................................................................
NC_006905.1/4412254-4412691                      UGUUUUUAAUUAAAGCACUCAUCUUUGUUGUGGGCGCAUAAAAAUGGCGUCGUUGUUUUUAUUUUUCUGAUUACGAGAUGUAGGAAAACUGAAAUCUAUAAAGCGUAUUGGUAGCAG.GAAGCCAAGGGCGGUAGCGUUCAUUUUCUGAAUAAGUUGAGCAUCCUUUAUCCUUUCUAAUCCACAAAAACAUUUUAUUCACAAUGUAAUAUCAGGAGACAACAUGGAAGACGAAAGUAAUCCGUGGCCUAGUUUUGUUGAUACAUUCUCUACGGUAUUGUGUAUUUUUAUAUUUCUUAUGUUGGUGUUUGCACUUAAUAAUAUGAUUAUUAUGUAUGACAACUCAAUUAAAGUUUAUAAAGCAAAUAUAGAGAAUAAGACUAAAUCUACUGCUCAAAAUAGCGGAGCCAAUGACAAUUCAAAUGCUAAUGAAAUAGUUAA
#=GR NC_006905.1/4412254-4412691 CODON           .............................................................................................................................................................................................................................AUG.......................................................................................................................................................................................................................
#=GR NC_006905.1/4412254-4412691 SS_TT           .......................................................................................................................................................................................................................................................................................................................................................................................................................................................
NC_011149.1/4397267-4397704                      GUGUUUUAAUUAAAGCACUCAUCUUUGUUGUGGGCGCAUAAAAAUGGCGUCGUUGUUUUUAUUUUUCUGAUUACGAGAUGUAAGAAAACUGAACUCUAUAAAGCGUAUUGGUAGCAG.GAAGCCAAGGGCGGUAGCGUUCACUUUCUGAAUAAGUUGAGCAUCCAUUAUCCUUUCUAAUCCACAAAAACAUUUUAUUCACAAUGUAAUAUCAGGAGACAACAUGGAAGACGAAAGUAAUCCGUGGCCUAGUUUUGUUGACACAUUCUCUACGGUAUUGUGCAUUUUUAUAUUUCUUAUGUUGGUGUUUGCACUUAAUAAUAUGAUUAUUAUGUAUGACAACUCAAUUAAAGUUUAUAAAGCAAAUAUAGAGAGUAAGACUAAAUCUACUGCUCAAAAUAGCGGAGCCAAUGACAAUUCAAAUGCUAAUGAAAUAAUUAA
#=GR NC_011149.1/4397267-4397704 CODON           ..................PTS..............................................................................................................................................GUA.......................................................AUG.......................................................................................................................................................................................................................
#=GR NC_011149.1/4397267-4397704 SS_TT           .......................................................................................................................................................................................................................................................................................................................................................................................................................................................
NC_011205.1/4493096-4493533                      UGUUUUUAAUUAAAGCACUCAUCUUUGUUGUGGGCGCAUAAAAAUGGCGUCGUUGUUUUUAUUUUUCUGAUUACGAGAUGUAGGAAAACUGAAAUCUAUAAAGCGUAUUGGUAGCAG.GAAGCCAAGGGCGGUAGCGUUCACUUUCUGAAUAAGUUGAGCAUCCUUUAUCCUUUCUAAUCCACAAAAACAUUUUAUUCACAAUGUAAUAUCAGGAGACAACAUGGAAGACGAAAGUAAUCCGUGGCCUAGUUUUGUUGAUACAUUCUCUACGGUAUUGUGUAUUUUUAUAUUUCUUAUGUUGGUGUUUGCACUUAAUAAUAUGAUUAUUAUGUAUGACAACUCAAUUAAAGUUUAUAAAGCAAAUAUAGAGAAUAAGACUAAAUCUACUGCUCAAAAUAGCGGAGCCAAUGACAAUUCAAAUGCUAAUGAAAUAGUUAA
#=GR NC_011205.1/4493096-4493533 CODON           .............................................................................................................................................................................................................................AUG.......................................................................................................................................................................................................................
#=GR NC_011205.1/4493096-4493533 SS_TT           .......................................................................................................................................................................................................................................................................................................................................................................................................................................................
NC_011083.1/4473588-4474025                      UGUUUUUAAUUAAAGCACUCAUCUUUGUUGUGGGCGCAUAAAAAUGGCGUCGUUGUUUUUAUUUUUCUGAUUACGAGAUGUAAGAAAACUGAACUCUAUAAAGCGUAUUGGUAGCAG.GAAGCCAAGGGCGGUAGCGUUCACUUUCUGAAUAAGUUGAGCAUCCUUUAUCCUUUCUAAUCCACAAAAACAUUUUAUUCACAAUGUAAUAUCAGGAGACAACAUGGAAGACGAAAGUAAUCCGUGGCCUAGUUUUGUUGAUACAUUCUCUACGGUAUUGUGUAUUUUUAUAUUUCUUAUGUUGGUGUUUGCACUUAAUAAUAUGAUUAUUAUGUAUGACAACUCAAUUAAAGUUUAUAAAGCAAAUAUAGAGAAUAAGACUAAAUCUACUGCUCAAAAUAGCGGAGCCAAUGACGAUUCAAAUCCUAAUGAAAUAGUUAA
#=GR NC_011083.1/4473588-4474025 CODON           .............................................................................................................................................................................................................................AUG.......................................................................................................................................................................................................................
#=GR NC_011083.1/4473588-4474025 SS_TT           .......................................................................................................................................................................................................................................................................................................................................................................................................................................................
NZ_ABFG01000009.1/155832-155395                  UGUUUUUAAUUAAAGCACUCAUCUUUGUUGUGGGCGCAUAAAAAUGGCGUCGUUGUUUUUAUUUUUCUGAUUACGAGAUGUAAGAAAACUGAACUCUAUAAAGCGUAUUGGUAGCAG.GAAGCCAAGGGCGGUAGCGUUCACUUUCUGAAUAAGUUGAGCAUCCUUUAUCCUUUCUAAUCCACAAAAACAUUUUAUUCACAAUGUAAUAUCAGGAGACAACAUGGAAGACGAAAGUAAUCCGUGGCCUAGUUUUGUUGAUACAUUCUCUACGGUAUUGUGUAUUUUUAUAUUUCUGAUGUUGGUGUUUGCACUUAAUAAUAUGAUUAUUAUGUAUGACAACUCAAUUAAAGUUUAUAAAGCAAAUAUAGAGAAUAAGACUAAAUCUACUGCUCAAAAUAGCGGAGCCAAUGACGAUUCAAAUCCUAAUGAAAUAGUUAA
#=GR NZ_ABFG01000009.1/155832-155395 CODON       .............................................................................................................................................................................................................................AUG.......................................................................................................................................................................................................................
#=GR NZ_ABFG01000009.1/155832-155395 SS_TT       .......................................................................................................................................................................................................................................................................................................................................................................................................................................................
NC_011094.1/4368191-4368628                      UGUUUUUAAUUAAAGCACUCAUCUUUGUUGUGGGCGCAUAAAAAUGGCGUCAUUGUUUUUAUUUUUCUGAUUACGAGAUGUAGGAAAACUGAAAUCUAUAAAGCGUAUUGGUAGCAG.GAAGCCAAGGGCGGUAGCGUUCACUUUCUGAAUAAGUUGAGCAUCCUUUAUCCUUUCUAAUCCACAAAAACAUUUUAUUCACAAUGUAAUAUCAGGAGACAACAUGGAAGACGAAAGUAAUCCGUGGCCUAGUUUUGUUGAUACAUUCUCUACGGUAUUGUGCAUUUUUAUAUUUCUUAUGUUGGUGUUUGCACUUAAUAAUAUGAUUAUUAUGUAUGACAACUCAAUUAAAGUUUAUAAAGCAAAUAUAGAGAAUAAGACUAAAUCUACUGCUCAAAAUAGCGGAGCCAAUGACAAUUCAAAUCCUAAUGAAAUAGUUAA
#=GR NC_011094.1/4368191-4368628 CODON           .............................................................................................................................................................................................................................AUG.......................................................................................................................................................................................................................
#=GR NC_011094.1/4368191-4368628 SS_TT           .......................................................................................................................................................................................................................................................................................................................................................................................................................................................
NZ_ABAM02000001.1/113756-114193                  UGUUUUUAAUUAAAGCACUCAUCUUUGUUGUGGGCGCAUAAAAAUGGCGUCGUUGUUUUUAUUUUUCUGAUUACGAGAUGUAAGAAAACUGAAAUCUAUAAAGCGUAUUGGUAGCAG.GAAGCCAAGGGCGGUAGCGUUCACUUUCUGAAUAAGUUGAGCAUCUUUUAUCCUUUCUAAUCCACAAAAACAUUUUAUUCACAAUGUAAUAUCAGGAGACAACAUGGAAGACGAAAGUAAUCCGUGGCCUAGUUUUGUUGAUACAUUCUCUACGGUAUUGUGCAUUUUUAUAUUUCUUAUGUUGGUGUUUGCACUUAAUAAUAUGAUUAUUAUGUAUGACAACUCAAUUAAAGUUUAUAAAGCAAAUAUAGAGAAUAAGACUAAAUCUACUGCUCAAAAUAGCGGAGCCAAUGACGAUUCAAAUCCUAAUGAAAUAGUUAA
#=GR NZ_ABAM02000001.1/113756-114193 CODON       .............................................................................................................................................................................................................................AUG.......................................................................................................................................................................................................................
#=GR NZ_ABAM02000001.1/113756-114193 SS_TT       .......................................................................................................................................................................................................................................................................................................................................................................................................................................................
NC_003197.1/4477637-4478074                      UGUUUUUAAUUAAAGCACUCAUCUUUGUUGUGGGCGCAUAAAAAUGGCGUCGUUGUUUUUAUUUUUCUGAUUACGAGAUGUAAGAAAACUGAAAUCUAUAAAGCGUAUUGGUAGCAG.GAAGCCAAGGGCGGUAGCGUUCACUUUCUGAAUAAGUUGAGCAUCCUUUAUCCUUUCUAAUCCACAAAAACAUUUUAUUCACAAUGUAAUAUCAGGAGACAACAUGGAAGACGAAAGUAAUCCGUGGCCUAGUUUUGUUGAUACAUUCUCUACGGUAUUGUGCAUUUUUAUAUUUCUUAUGUUGGUGUUUGCACUUAAUAAUAUGAUUAUUAUGUAUGACAACUCAAUUAAAGUUUAUAAAGCAAAUAUAGAGAAUAAGACUAAAUCUACUGCUCAAAAUAGCGGAGCCAAUGACGAUUCAAAUCCUAAUGAAAUAGUUAA
#=GR NC_003197.1/4477637-4478074 CODON           .............................................................................................................................................................................................................................AUG.......................................................................................................................................................................................................................
#=GR NC_003197.1/4477637-4478074 SS_TT           .......................................................................................................................................................................................................................................................................................................................................................................................................................................................
NC_011274.1/4312766-4313203                      UGUUUUUAAUUAAAGCACUCAUCUUUGUUGUGGGCGCAUAAAAAUGACGUCGUUGUUUUUAUUUUUCUGAUUACGAGAUGUAGGAAAACUGAAAUCUAUAAAGCGUAUUGGUAGCAG.GAAGCCAAGGGCGGUAGCGUUCACUUUCUGAAUAAGUUGAGCAUCCUUUAUCCUUUCUAAUCCACAAAAACAUUUUAUUCACAAUGUAAUAUCAGGAGACAACAUGGAAGACGAAAGUAAUCCGUGGCCUAGUUUUGUUGAUACAUUCUCUACGGUAUUGUGUAUUUUUAUAUUUCUUAUGUUGGUGUUUGCACUUAAUAAUAUGAUUAUUAUGUAUGACAACUCAAUUAAAGUUUAUAAAGCAAAUAUAGAGAAUAAGACUAAAUCUACUGCUCAAAAUAGCGGAGCCAAUGACAAUUCAAAUGAUAAUGAAAUAGUUAA
#=GR NC_011274.1/4312766-4313203 CODON           .............................................................................................................................................................................................................................AUG.......................................................................................................................................................................................................................
#=GR NC_011274.1/4312766-4313203 SS_TT           .......................................................................................................................................................................................................................................................................................................................................................................................................................................................
NZ_ABFH02000001.1/664895-664458                  UGUUUUUAAUUAAAGCACUCAUCUUUGUUGUGGGCGCAUAAAAAUAGCGUCGUUGUUUUUAUUUUUCUGAUUACGAGAUGUAAGAAAACUGAAAUCUAUAAAGCGUAUUGGUAGCAG.GAAGCCAAGGGCGGUAGCGUUCACUUUCUGAAUAAGUUGAGCAUCCUUUAUCCUUUCUAAUCCACAAAAACAUUUUAUUCACAAUGUAAUAUCAGGAGACAACAUGGAAGACGAAAGUAAUCCGUGGCCUAGUUUUGUUGAUACAUUCUCUACGGUAUUGUGCAUUUUUAUAUUUCUUAUGUUGGUGUUUGCACUUAAUAAUAUGAUUAUUAUGUAUGACAACUCAAUUAAAGUUUAUAAAGCAAAUAUAGAGAAUAAGACUAAAUCUACUGCUCAAAAUAGCGGAGCCAAUGACAAUUCAAAUCCUAAUGAAAUAGUUAA
#=GR NZ_ABFH02000001.1/664895-664458 CODON       .............................................................................................................................................................................................................................AUG.......................................................................................................................................................................................................................
#=GR NZ_ABFH02000001.1/664895-664458 SS_TT       .......................................................................................................................................................................................................................................................................................................................................................................................................................................................
NZ_ABFF01000011.1/111912-111475                  UGUUUUUAAUUAAAGCACUCAUCUUUGUUGUGGGCGCAUAAAAAUGGCGUCGUUGUUUUUAUUUUUCUGAUUACGAGAUGUAGGAAAACUGAAAUCUAUAAAGCGUAUUGGUAGCAG.UAAGCCAAGGGCGGUAGCGUUCACUUUCUGAAUAAGUUGAGCAUCCUUUAUCCUUUCUAAUCCACAAAAACAUUUUAUUCACAAUGUAAUAUCAGGAGACAACAUGGAAGACGAAAGUAAUCCGUGGCCUAGUUUUGUUGAUACAUUCUCUACGGUAUUGUGUAUUUUUAUAUUUCUUAUGUUGGUGUUUGCACUUAAUAAUAUGAUUAUUAUGUAUGACAACUCAAUUAAAGUUUAUAAAGCAAAUAUAGAGAAUAAGACUAAAUCUACUGCUCAAAAUAGCGGAGCCAAUGACGAUUCAAAUCCUAAUGAAAUAGUUAA
#=GR NZ_ABFF01000011.1/111912-111475 CODON       .............................................................................................................................................................................................................................AUG.......................................................................................................................................................................................................................
#=GR NZ_ABFF01000011.1/111912-111475 SS_TT       .......................................................................................................................................................................................................................................................................................................................................................................................................................................................
NC_010102.1/4403593-4404030                      UGUUUUUAAUUAAAGCACUCAUCUUUGUUGUGGGCGCAUAAAAAUGGCGUCGUUGUUUUUAUUUUUCUGAUUACGAGAUGUAAGAAAACUGAAAUCUAUAAAGCGUAUUGGUAGCAG.UAAGCCAAGGGCGGUAGCGUUCACUUUCUGAAUAAGUUGAGCAUCCUUUAUCCUUUCUAAUCCACAAAAACAUUUUAUUCACAAUGUAAUAUCAGGAGACAACAUGGAAGACGAAAGUAAUCCGUGGCCUAGUUUUGUUGAUACAUUCUCUACGGUAUUGUGUAUUUUUAUAUUUCUUAUGUUGGUGUUUGCACUUAAUAAUAUGAUUAUUAUGUAUGACAACUCAAUUAAAGUUUAUAAAGCAAAUAUAGAGAAUAAGACUAAAUCUACUGCUCAAAAUAGCGGAGCCAAUGACGAUUCAAAUCCUAAUGAAAUAGUUAA
#=GR NC_010102.1/4403593-4404030 CODON           ..................PTS......................................................................................................................GUA...............................................................................AUG.......................................................................................................................................................................................................................
#=GR NC_010102.1/4403593-4404030 SS_TT           .......................................................................................................................................................................................................................................................................................................................................................................................................................................................
JCVI_SCAF_1096628049729/217-1                    UUUGGGCGAUUAACGAAAUAGUGCCUGCGUAUUUUGAAUGCUUCAUUUAUUUCACCAGCAAAAAAUUCUUGCGGUUUUUUGCCUGUAAUUCAUUGAGUUAUAGCGUAUUGGUAGCUG.GAAGCCAAGGGCGGUAGCGUGCCUGAAUGUGUGUGGGUGGGCCAUGAUUACGUUGUCAACAGUAACUGGCCAAAUAGCGUUUUUUUAGGAAUGAUGCCAC.............................................................................................................................................................................................................................
#=GR JCVI_SCAF_1096628049729/217-1 CODON         .......................................................................................................................................................................................................................................................................................................................................................................................................................................................
#=GR JCVI_SCAF_1096628049729/217-1 SS_TT         .......................................................................................................................................................................................................................................................................................................................................................................................................................................................
NC_009832.1/3181095-3180658                      GCUGUUUAUUUUUCGUCGAUGACAACCGGAUAAAUCUGUAAUUAACAGGAUUAACUCAUGCUGACUUAUAUCCUGGCAAUAUCAAUUUUGUUUUUGUUAAUAGCGCAUUGGGAGCUG.UAACUCAAGGGCGGUAGCGUGCUUAUUCGCUGGAGGAACCAUGUUAUAUCAACUGAGUGUGAUAUUUAUUUUGGCGCUGAUGCUGGUAGUUAUUGCCCGCCGCGCUGCGCUGGCGGUGGGGUUAGUGGAUAAACCCAAUGCCCGUAAGCGCCAUCAGGGGCAUGUACCGCUGGUCGGAGGCAUUGCUAUCUACCUGAUCAUGACGCUGGUGACUUUCUGGCAACCGGACUGGUUGCCGCACAGUACCACCUAUUUGUUGUGCGUCACCGCAUUAGUGAUGCUGGGGGUGCUUGAUGACCGUUUUGAUCUGCCGGUGGCGCC
#=GR NC_009832.1/3181095-3180658 CODON           ..............................................................................................................................................................AUG......................................................................................................................................................................................................................................................................................
#=GR NC_009832.1/3181095-3180658 SS_TT           .......................................................................................................................................................................................................................................................................................................................................................................................................................................................
NC_007385.1/193210-193647                        UGGGACUGUAUAUGUCUCUUCACACGGAGUGUUCUCGAUUAUGUCCUCUAAUCCCAGAUAUCACUUGUUGUAUCGCAGUUGGCUAUAUCCUGUUUCUGCGCAGCGCUUUGGGAGCUG.AAACUCAAGGGCGGUAGCGUACUUUUUUGUCAGGCUUAUUCUUCAUUUUUAUUUUUAACCCAUUGAUAAAUAAUGGAUUGGUUUCAUGUCAAAAGCAUCUGAACCACAACAGACCCCUUAUCUGAUCCCGCAAGGGGUCUAUCCAACUUAUAUGCCAAAAGCAGAGGAUGAAAUCGAUCUUUUCGAGCUUUUAGGCACCUUGUGGAAGAAAAAAUGGGUUAUUUUAUGUGUCACGUUGCUGACUACGGGGUUAGCAGCAGUGUAUGCCUUUACCGCAAAAGAGCAGUGGACGGCUAAAACCUAUAUUCAAGCACCACGUAU
#=GR NC_007385.1/193210-193647 CODON             .............................................................................................................................................................................................................................................................................AUG.......................................................................................................................................................................
#=GR NC_007385.1/193210-193647 SS_TT             .......................................................................................................................................................................................................................................................................................................................................................................................................................................................
JCVI_SCAF_1096627390305/10233-10670              CUUCUCAACGCACCACCCUCCCCCUUAAGAUACCCGAAUGACAAUCAACCUCUCGGAAGAACGCCAUGACAGCGAUUGUUGCAAUCUCGCAGGUUAACAGUAGCGAACUGGGGGCUG.UCACUCAGGGGCGGUAGCGUGGUUUUUUUGUAGGUUGGCGUGUAGCAUAGCGAAGCCCAAUAGGCGAGUAUUAUUGCGCCAAUCAGUUCGGGACCAACAAGGAUGCAACAAUCCGUAAAACAAAUUUUCAGAUAUAUUCGCGGUCAACUUUGUGCUUCACUUCAUUCAGCACCAACCUACGAUUUUUAGAUCAACAUUCGAGAUGUGGCAAAAAAUACUUUGUUCAGGAAAGCCAUAGAUUUAAUUUCCCUUGGGUAGACACCUAACUAGUGGUCAAAUCGCUCGCUUCGCCCACUAGGAGCAUCCAAAAGCUUCGCUUUU
#=GR JCVI_SCAF_1096627390305/10233-10670 CODON   .......................................................................................................................................................................................................................................................................................................................................................................................................................................................
#=GR JCVI_SCAF_1096627390305/10233-10670 SS_TT   .......................................................................................................................................................................................................................................................................................................................................................................................................................................................
NC_008570.1/4001268-4001705                      GGGUCAAUCUCCGCUUUAGACUAACGACAAGCAGUUAAUUAAUUUACCUCUCGUCGGAGUUAUCCAUGAGCCAGACCGGAGCCAUAUCGCAGGGAAAGCGCAGCAAGCUCGAGGCUG.GAAUUCAGGGGCGGUAGCGUUGCCUGAUGAAACCGGCACACGAGUGGCUACACGCUAGGUAUUACUCAAAAUGGUGAUAGUCCUUAUUUUAUUAUCUAUGUUUUUCUCUGCGGAAAGGUAUAGCGAAAAGAAUAAUCCAAGCGAGUAAGUCACUAUAUCAGAGAUAGUCGAAUAAGAUUAUAAUUUAAAUUAAUACUUCUAUUUAUUGAACAGAGUUUCAUGGAAGGCUAGAUUGUCAAAUCCGUACCGCUUUCCAUCUAAUUACCAGUAUAUUCACAUACAAACCAAGAGUUAUAUAUGAUACGAGAUACUUUAGACAUC
#=GR NC_008570.1/4001268-4001705 CODON           ...............................................................................................................................................................................................................................................................................................................................................................................................................................AUG.....................
#=GR NC_008570.1/4001268-4001705 SS_TT           .......................................................................................................................................................................................................................................................................................................................................................................................................................................................
NC_008570.1/2238572-2238135                      ACAAUCGGCACCAUUUGAGAUACGAUUUCCUGCACGGUGCCCAAGCGCCAUGCAAGGCUUACCUAAGACAAGGAACUUUCAUCUGAUCACCGGUUAAAAGCAGCAAUCUGGGGGCUG.UAACCCAGGGGCGGUAGCUAUUUUUCAUUAGUUUCCACUACCCUACUUUGGAACGACACGGACAUGUUUAUCCACUGCUGACAAGGAGAAACCCUAUGGGUGAAUGGUCAGAGUAUUUUGAAGACUUCCCGGAAGAGAACCCGGCAAACUGGGUCAACGGACAGUUCAAUCCCCAGUUGGCGCAAGAGAUUCGUGAUCAUGAGGAUAGGUUGAGAGGAGCUACCAACAAAGCCCGCUCAGAAAUCAAUGCCGUCAUCAUGAACGCAUGGCUUAAAAAGAAAGAGGCAGCGUAUCUCCUGACUGAAGACUGUCCACAAUGCG
#=GR NC_008570.1/2238572-2238135 CODON           .....................................................................................................................................................................................................................AUG...............................................................................................................................................................................................................................
#=GR NC_008570.1/2238572-2238135 SS_TT           .......................................................................................................................................................................................................................................................................................................................................................................................................................................................
NC_008570.1/3246413-3245979                      UGGAAUGGCGGCUUGCUUUGUUGUCAUGCUCGUCAGCAGUAAAGUAUCGGAAAUUGCAUAUCGAUUUACUGAUGCUUUCAAUAAUACGAGAGGCUGUAUGCA.CA..CUGGGAGCUG.UAACUCAGGGGCGGUAGCUAUUAAAUUUUUCAAUAAUUCGGUUGUUUAUUGAGCGGCUGUUGGCUGUUUUGUCAUCUAUUGGGUGUUGGCGGUCAUCAGGCAAAUAAAAAACAGGUCGCCAUCAGAAGCGAACCUGAAAUUAUCAAGGGAUAAAACAAUAAUGGAAACGUCUGGUCUGGUUGCAUUUGUUGGAACCGCGCUGGCUAUCGCCUGUUUGCGUCCACUAUCUGCCAAGCUACAACUCGUUGACUUACCGAAUCAACGUAAACAACAUGUCGGUGCGAUCCCCCUGAUUGGCGGAAUUGCAGUUUGUCUGGGGGU
#=GR NC_008570.1/3246413-3245979 CODON           ......................................................................................................................................................................................................................................................................................AUG..............................................................................................................................................................
#=GR NC_008570.1/3246413-3245979 SS_TT           .......................................................................................................................................................................................................................................................................................................................................................................................................................................................
NC_008570.1/3268241-3267804                      GAAGGCAAAGCAGAUAGCAAUCUUGUCAUCAGGGACGAUGGCAGAACAAUCCCAAGCUGGAGGGCAUCAUGACCAACAGCACACACAUUCUGGUUAAAAGCAGCAAACUGGGGGCUG.UAACUCAGGGGCGGUAGCUAUUGCGUUUGAUUUGCACAGCAUCAGACAUUCUCUGCGAAGACGAGGGGCAUCGUCGAUUCAGUGCGUCUAAAAACUAGGUUUUCUAUUAAUUUUCAAGAGCAUAACUAUGAAAAUUCUUGUCACUGGUGGCGCAGGCUUUAUCGGCUCGGCGGUUGUUCGUCAUAUCAUUCAAAAUACCAACGACUCAGUCCUCAACCUCGACAAACUCACCUAUGCGGGCAAUCUGGAAUCCUUGGCCAGUGUCGCCAGCAGUGAACGUUAUGCCUUUGAACAGGUGGAUAUCUGCAAUCGUGCCGAGCU
#=GR NC_008570.1/3268241-3267804 CODON           .....................................................................................................................................................................................................................................................AUG...............................................................................................................................................................................................
#=GR NC_008570.1/3268241-3267804 SS_TT           .......................................................................................................................................................................................................................................................................................................................................................................................................................................................
JCVI_SCAF_1096627187753/5572-5135                CAUCUUUGAUGUAGUCAGCCGUGAUUACGAAUCGGCGCUGUCAACAUAUAACAAGGCUGGAGGGCAUGAUGACCAACAGCACACACAAUCUGGUUAAAAGCAGCAAACUGGGGGCUG.UAACUCAGGGGCGGUAGCUAUUGCUUUUGACUUGCACUGCAUCAGAGAACCGCUGCAAAGACGAGUGUCAUCGUCGCUUAAAAGCGUCCCAAUAGCUAAAUUUUCUAUUAAUUUUCAAGAGCAUAACUAUGAAGAUUCUUGUCACUGGUGGUGCCGGCUUUAUCGGCUCGGCGGUUGUUCGUCAUAUCAUUCAAAAUACCAACGACUCAGUUCUCAACCUCGAUAAACUCACCUAUGCGGGCAAUCUGGAAUCCUUGGCCAGUGUAUCGACAAGCGAUCGUUAUGCGUUUGAGCAGGUGGAUAUCUGCAAUCGCGCCGAGC
#=GR JCVI_SCAF_1096627187753/5572-5135 CODON     ....................................................................................................................................................................................................................................AUG................................................................................................................................................................................................................
#=GR JCVI_SCAF_1096627187753/5572-5135 SS_TT     .......................................................................................................................................................................................................................................................................................................................................................................................................................................................
NC_009348.1/1482154-1482591                      UCAUUGAAUUGUCAUAAGCAAGUAGUUGGCAUGUAUAGCAGCCGCUACCUCACAAGCUGGAGGACAUGAUGGCCAACAGCACACACAAUCCGGUUAAAAGCAGCGAACUGGGGGCUG.UAACUCAGGGGCGGUAGCCAAUGCGUUUUCUGGAUUAGUGUGAGAUCUCUGCCAGUAAGGCAUGCUUGACAUUAGUUCUAAUUUUGCUAUUCGAGAACAUUGAAUAUAUUUUUUAUUAUUUUUCAAGAGUAUAGCUAUGAAAAUCCUUGUCACUGGUGGUGCAGGCUUUAUCGGGUCGGCCGUUGUUCGUCAUAUUAUUCGAAACACAAAGGAUGCAGUGGUCAAUCUUGACAAACUCACCUAUGCGGGCAAUCGGGAGUCCCUUGCCGAAGUGGCUGCCAGUGAGCGUUAUGCUUUCGAGCAGGUGGAUAUCUGCAAUCG
#=GR NC_009348.1/1482154-1482591 CODON           ..............................................................................................................................................................................................................................................................AUG......................................................................................................................................................................................
#=GR NC_009348.1/1482154-1482591 SS_TT           .......................................................................................................................................................................................................................................................................................................................................................................................................................................................
JCVI_SCAF_1096627199953/23404-23841              UCCCCCUUCCCUAACCGGCUCCGUUCGGUAACAUGGCAAUCAGACCCCUCUUGUCGGAGUCAGCCAUGCACCAGACCAGAGCCACACCACAGGGAAAGCGCAGCAGACUGGAGGCUG.AAAUUCAGGGGCGGUAGCCUUGCCCGACAAAAUAGAUAAACGAGUGGCAACACAAAUACAUUCUGAUACCAGAGAGCGUUAGUUCUCAGAUCAUCGCCAUAAAAGUGAUAAAAAUUAUUUAAACGGUCGAAUUAUCGGAUAAGUAGCACCCUUAAUUUCAUCACUCUCAGGGGCCAAGAUGAAAAUCAGAGCGAUAUUUUUACUUUUGCUCUUUUUGACAUUCACUAGUAAUGCUGACGAUAUCAUUACUCGCACAGCCAGCAGGGAUGAUGGCUCGCCUAUCUCCUAUUAUCUGGUCCAACAUUCCCAUGAUGCAGAUAC
#=GR JCVI_SCAF_1096627199953/23404-23841 CODON   ................................................................................................................................................................................................................................................................................AUG....................................................................................................................................................................
#=GR JCVI_SCAF_1096627199953/23404-23841 SS_TT   .......................................................................................................................................................................................................................................................................................................................................................................................................................................................
NC_008570.1/3999612-4000049                      UCCCCCUUCCCUAACCGGCUCCGUUCGGUAACAUGGCCAUCAGACCCCCUCUUGUCGGAGCAGCCAUGUACCAGACCAGAGCAACACCGCAGGGAACGCGCAGCAGACUGGAGGCUG.AAAUUCAGGGGCGGUAGCCUUGCCUGAAUGUUGGGAAGAUCACGACCAAAGGGGGAAAAGUUUGAAAAGAAAACCAAUAAUAAAGCUUUCUCAUACUCAAGAAGUUAUCAAGUUAUUUGAUUCAAUAAGCCAAGAUGCGAACUUACCUGAUACAUAUUACGAGAUGUCUCGUUAUAUAAGCUCACCUGAAUAUGAUGAAAUGAAUCUGUAUGAAAUUUCUUUUGAACCUUAUUUAUCUAUAGCUAAGCAAUGUGGUAUGAAUUUUUUUGCCCUGUAUCGGAGCAAACAACGAAUAUAUCUUAUUCAUUGUAACGAUGCCGG
#=GR NC_008570.1/3999612-4000049 CODON           .......................................................................................................................................................................................................................................................................................................................................................................................................................................................
#=GR NC_008570.1/3999612-4000049 SS_TT           .......................................................................................................................................................................................................................................................................................................................................................................................................................................................
NC_009348.1/3828535-3828972                      UCCCCUCUGCACUACCACCGCUAAUAUAUUCGAUUGGCAACAUUCGCCUCGUCGGAGUCUCCCCCAUGAGCCCUGCCAGCCCUCACCUCUUGGUCAAAAGCAGCACACUGGAGGCUG.AAAUUCAGGGGCGGUAGCCAUGCCAAACGGGAGUAACCGGCAAGUAGACCGGUUACUAAUCCAAAGUCUUAUCCAACUAUGUCGAGUGGAGUUGGUGUAUGGAAACACAAACACUGCAUCGGGGUCGACUGAUCGACCAUAUCCAGCUGGUGGUGCAGGAUCUGGUUGCCAGCCAGCGCUUUUACACCGCUAUCCUGGCCACCCUCGAUAUUCAGUUGGGCGGCACAGGUGACGGCUACUUCUGGGCGGACGAACUAUUUGUCACCGCCAUCGACAGCCCGGCGGCGCUGGGAAAACUGACCGGGCGCCAUCAUCUGGCCU
#=GR NC_009348.1/3828535-3828972 CODON           ........................................................................................................................................................................................................................AUG............................................................................................................................................................................................................................
#=GR NC_009348.1/3828535-3828972 SS_TT           .......................................................................................................................................................................................................................................................................................................................................................................................................................................................
JCVI_SCAF_1096627193069/15574-15137              CCCUUCCCCUGCGCCCCUCUCCCGCUACCAUAUCCGAAUGGCAAUCCAAGCCUCGUCGGAGUCAUCCAUGAACCCUCUCCGCCACUCCCGUUGGUUAAAGCAGCAGACUGGAGGCUG.AAAUUCAGGGGCGGUAGCCAUGCCGGCAUUUGCCAUGGCCAACGUCACACUGAUUUUCUAUACAGUCGUAAUGGUUGUGCAAAAAGAAGAGGUCAAGCGAAUACACUCAGCUUCGGAGGUCGGCAGGUAAUCCAUUGAUUUAAAAUGUUAUUUAUAGUUCCCUGAAUCAAGGUGAAGCGGAGUUAGAUAGAAGGCGGUAUUAAUGUGUUAGUACCGCCCUCCAUCUAAUCACUGUUAUAACUCAAAGGAGAAUGAAGUGUCUGAGGAAUCAGUAGAUACAAAUCAAGAACAAGAUAUUCGACCAGAACGUACCCAGCUAUC
#=GR JCVI_SCAF_1096627193069/15574-15137 CODON   .......................................................................................................................................................................................................................................................................................................................................................................................................................................................
#=GR JCVI_SCAF_1096627193069/15574-15137 SS_TT   .......................................................................................................................................................................................................................................................................................................................................................................................................................................................
NC_008570.1/4017651-4018088                      CUUCCCCUGCGCCCCUCUCUCGCUACCAUACCCGAAUGGCAAUCCAAGCCUCGUCGGAGUCACCCAUGAGCCCUUUCCGCCAUCCCCGUUGGUUACAAAGCAGCAGACUGGAGGCUG.AAAUUCAGGGGCGGUAGCCAUGUCAUCGGCUUGCCAAUUCCUGCCGAUCACGGCAAGGAGUCGGCCGGCGACUCAUCCACAACAUGCAAAGCAAGGUGGUGUAUGGAAACACAAACAUUGCAUCGCGGUCGGCUGAUCGACCAUCUCCAGCUGGUGGUGAAAGACCUGGCUGCCAGCCAGCGUUUUUACACAGCCGCACUGGCAGCCCUCGACAUUCCCAUAGGCGGCACCGGUGAGGGUUACUUCUGGGCAGACGAGCUGUUUGUCACCGCUAUCGACAGCCCGGCGGCGCUGGGGACAUUGACCGGCCGCCAUCAUCUC
#=GR NC_008570.1/4017651-4018088 CODON           ............................................................................................................................................................................................................................AUG........................................................................................................................................................................................................................
#=GR NC_008570.1/4017651-4018088 SS_TT           .......................................................................................................................................................................................................................................................................................................................................................................................................................................................
NC_009348.1/3822763-3823200                      UUUCCCUUGGCCAAUGAGCCGGUAAUAUAGCCAAUUGGCAACAAAAGCCUCGUCGGAGUCACCCUAUGAGCCAUGCCAGCCACACCUUAUUGGUUAAAAGCAGCAGACUGGAGGCUG.UAAUUCAGGUGCGGUAGCUAUGUAAAACGGGCUUGACAGCGCUAUGGUGGAUCACUUUGAUCAGGCCGCGCUGGUUCACUAUGGCAAUAAUAUCGAAGGGAUUUAUCACGACAAGACAAAGCUCAGUGCGGAAUUGGUGGAAAUUCGAUUUUAGAAAGUAAAAGACCAGUGAUUUGGGUUCAACUAUGAUGCGAUGGGAGCAAUUCCUUGCGCAAAAAGGCCCCCCUACUCUUUAUCAACUUUAUUUUUGCACAAUUGCAACAUUCUAACUAAAAACUAGAGAGAAUAUAAUCAGAUAUUAGAAAAACGCCAAAAUCAAAC
#=GR NC_009348.1/3822763-3823200 CODON           .......................................................................................................................................................................................................................................................................................................................................................................................................................................................
#=GR NC_009348.1/3822763-3823200 SS_TT           .......................................................................................................................................................................................................................................................................................................................................................................................................................................................
NC_009348.1/2745912-2746348                      AGGAGAGGUCAGCGUUUGAUAGGCUACUCAUCCGGCCCUCAGUGCCUCAAAGGUAGCCAAGGAGUGGCGAUGGUCUGUCUCUCUUAUAUUCGGUUAAUAACAGCACUCGGGGAGCUG.UAACCCA.GUGCGGUAGCUAUCUCUUUAUACUGCCAUCACGUGUGUCUAGAUACACAUCAAUGACUCUCGUUUAUACACAUGAUGGUAUUCAAUAAUUGGUAUAAACAUAUGGAUAUAUGCCAAGCAUCCAAUAUAGCUGACUUAUUUUCCCUUAUUACAUUUUACAUAUUGAGGUGUAAACUUGUUAAUUUAUAAAAAUUGGAGCCUCCAAACUACAUUUGAAGUGGUAAACGUGAAAUAUUAUCCUGGAGGAAUGCAAAGUGGCCCUCAGCGCAAUAGAUUGAUAGAAACUUGGGGGCAACUUGUUGGCAAGUCAAGAG
#=GR NC_009348.1/2745912-2746348 CODON           ............................................................................................................................................................................................................................................................................................................AUG........................................................................................................................................
#=GR NC_009348.1/2745912-2746348 SS_TT           .......................................................................................................................................................................................................................................................................................................................................................................................................................................................
NZ_AAOJ01000002.1/773634-773197                  UUUAUAAAUUUAUUGAAUAUGUAGGUGUAUUAAUGCAUUAUCAUGCGCAAAAUCGAUAUUAGGAUGAGGGCGAUUUUAUGCUUUCAUCGAUCUUAUUUGAAAGCACAUGAGGAGCUA.UAACCUUAGGGCGGUAGCAUUCUUGUUUGUUUGUAAUGUUAGGCAAUUCUUCUUUUUCUCAUUUUCUCGCUGUGAGCUCACCAUGACGUUAUCAAGAAAAAUCAUAUCUACAGUUUCAGUUACCUUAUUACUGACUGGAUGUAGUAUCCCAGGUUCAAAUAUCAAUAUUGAUAAUAAACAGGUGAUCGCAACGAGCUCUGAAGAUACUUCGUUAGAUAACAUUAAUGUUUAUCCCUUAACGGCGUCGACAGUUUCCAAAUAUAAGAAAGCCCCGAUUUCUGCUCAGGUUAACACCACUCUUAACAAUGAACUGAAAGAUUA
#=GR NZ_AAOJ01000002.1/773634-773197 CODON       ........................................................................................................................................................................................................AUG............................................................................................................................................................................................................................................
#=GR NZ_AAOJ01000002.1/773634-773197 SS_TT       .......................................................................................................................................................................................................................................................................................................................................................................................................................................................
NC_008321.1/1522917-1523354                      UACUUAAAUCUUAAGUCUCAACAUGGGUAAGUGAUAAAGUUCGAUCUACCUUGAGAUAUAGCUUUAACCUAUUAAAAAAUCUAAUUUUUCGCAAUGCGAAGGGCAAUAUAGAGGCCG.CAAUCUAUGGGCGGUAGCGUGUCCGAAUGACAUCGAAUGAAUGGUUUUAUUCGCUCAGCGGAUGCCAAAGGGGUCGAUAGCGUGUCAGGUUUCGAUGAACGAUAUCCAUGCGCUGUUGUUUGGAUGGUCUUCGGCCUCUAGGGCACAAUCCAAAGCGCCGCUCUGUAAAGCUCGCAAGUUAGCUUUAGAGCCUAGACCUUAGAAGUACAAUCUUCUCGCAGGGCAAAGCCCGAUCAGCUUUUAAAGUUUUUAAUGUUUUCCAUCAUCUUUACCCAAUCGGAGAUAUCUGGUGUUACAACAAUUCAAAAAAUACAUCAAAGC
#=GR NC_008321.1/1522917-1523354 CODON           .......................................................................................................................................................................................................................................................................................................................................................................................................................AUG.............................
#=GR NC_008321.1/1522917-1523354 SS_TT           .......................................................................................................................................................................................................................................................................................................................................................................................................................................................
NC_004347.1/3334345-3333908                      AACUGAUCAGUUUGGGACUUCGGAAAAGCAACAGUUAAAUCGCAUUAUCGCAAGCAGUAAUCGCUAAGUUUUUGAAAAAAUAUAUUUUUCGCUGUGCGAAGGGCAAUAUAGAGGCCG.CAAUCUAUGGGCGGUAGCGUGCCUGAAAGCAAAGAAGGACGUUGCUUUGCAACUGCUAGAACGCAGCAAAGAGCGCUGCUCUAGGACCUAGAAUCUAGAAGGGCGUAGCCCGCACUGCUUUAUCAUUGUUUUUCAUCUUUAACCCAAUCGGAGAUAUCUGGUGUUACAACAACUUAAAAAAUACAUCAAAGCGGCCAAUCGAGUCGCGAUAUUCGCAGGCAUGAGUGCUGCAAUAUUGAUGGGCGCUCAGGCGCAAGCCGUUACGCCCUCUCCGCAGAUGAUUGAACAAUUCAAACAAUUACCCAAAGCUGAACAACAGCG
#=GR NC_004347.1/3334345-3333908 CODON           ......................................................................................................................................................................................................................................................................................AUG..............................................................................................................................................................
#=GR NC_004347.1/3334345-3333908 SS_TT           .......................................................................................................................................................................................................................................................................................................................................................................................................................................................
NZ_AAWY01000010.1/75752-76189                    CGCUAAAAGCUAAGAAAUCACAGUUGAACCAUUCUUUAGCUUUAGUUUAUGGAUUGUUGGUUUCUAUUUUAUUGAAAAACAUGGAUUUUUGCAUAGCAAAGGGCAAUAUAGAGGCCG.CAAUCUAUGGGCGGUAGCGUGCCUGAAAGGCAUCGAAUGAAAAGUUUCAUUCGUUAAGCGGACGCCGAAGGCCUCGGGCCGCCACGCGGAUCGGUAGCGUGCCUGAAAGGCAUCGAAUGAAAAGUUUCAUUCGUUAAGCGGACGCCGAAGGCCUCGGGCCGCCACGCGGAUCGGUAGCGUGCCUGAAAGGCAUCGAAUGAAAAGUUUCAUUCGUUAAGCGGACGCCGAAGGCCUCGGGCCGCCACGCGGAUCGGUAGCGUGCCUGGAAGGCAUCGAAUGAAAAGUUUCAUUCGUUAAGCGGACGCCGCAAAUAAUUGUCUG
#=GR NZ_AAWY01000010.1/75752-76189 CODON         .......................................................................................................................................................................................................................................................................................................................................................................................................................................................
#=GR NZ_AAWY01000010.1/75752-76189 SS_TT         .......................................................................................................................................................................................................................................................................................................................................................................................................................................................
NC_008322.1/1598450-1598887                      UACUUAAAUCUUAAGUCUCAACAUGGGUAAGUGAUAAAGUUCGAUCUACCUUGAGAUAUAGCUUUAACCUAUUAAAAAAUCUAAUUUUUCGCAAUGCGAAGGGCAAUAUAGAGGCCG.CAAUCUAUGGGCGGUAGCGUGUCCGAAUGACAUCGAAUGAAUGGUUUUAUUCGCUCAGCGGAUGCCAAAGGGGUCGAUAGCGUGUCAGGUUUCGAUGAACGAUAUCCAUGCGCUGUUGUUUGGAUGGUCUUCGGCCUCUAGGGCACAAUCCAAAGCGCCGCUCUGCAAAGCUCGCAAGUUAGCUUUAGAGCCUAGACCUUAGAAGUACAAUCUUCUCGCAGGGCAAAGCCCGAUCAGCUUUUAAAGUUUUUAAUGUUUUCCAUCAUCUUUACCCAAUCGGAGAUAUCUGGUGUUACAACAAUUCAAAAAAUACAUCAAAGC
#=GR NC_008322.1/1598450-1598887 CODON           .......................................................................................................................................................................................................................................................................................................................................................................................................................AUG.............................
#=GR NC_008322.1/1598450-1598887 SS_TT           .......................................................................................................................................................................................................................................................................................................................................................................................................................................................
JCVI_SCAF_1096627193923/129119-128682            AAUGGCUUUAGACUUUAAUGACUUUAGAUUGAUGGUAGGUAAAAUCUCGUCAUCCUAAAAUCUUUAACCUUUUGAAAAAUUAGAAUAUUCGCAGCGCGAAGGGCAAUAUAGAGGCCG.CAAUCUAUGGGCGGUAGCGUGCCUGAAAGGCAUCGAAUGAAUAGUUUCAUUCGUUAAGCGGACGCCGAAGGCCUCCGGCCGCCACGCGGAUCGGUAGCGUGCCUGAAAGGCAUCGAAUGAAUAGUUUCAUUCGUUAAGCGGACGCCGCAAAUAAUUGUCUGGAACAAUUAUUAACAGCGUUAGCUGAUCCGAAGGAUGAAGUGCUGGAUGCACUGAAUAAGGCCUCUGGCCGCCACGCGAUAGAAGUGUCAGGAACACUUCAAAAUUGCUUUAGCAAGCCCUCAGGGUGGAGUAUAUGGAUAUACGGAAUAAUCGUUAGCG
#=GR JCVI_SCAF_1096627193923/129119-128682 CODON .......................................................................................................................................................................................................................................................................................................................................................................................................................................................
#=GR JCVI_SCAF_1096627193923/129119-128682 SS_TT .......................................................................................................................................................................................................................................................................................................................................................................................................................................................
NC_008345.1/1633947-1634384                      UAACCAGUUGAAGAUGUUUAAUUAACAUCUUAAGGAAACCUUUCUACUGUUUCGUUCUGAAACGUCAAACUCCAAUAAAGCAACAAUUUGAAACGUGUCUCAGCAAUCUAGAAGCUG.UAAUCUAGUGGCGGUAGCGUGUCUUUUUUAAGUAAAACACACGCAGACAUCCCAUAAACUCGUCAUGCUAGAACCUAGAACCUAGAACCUAGAACCUAGAACCUAGAACCUAGAACCUAGAACCUAGAACCACCCGCACGUCAUCCUCGAGUGCUUAUAUCGGGGAUCCAGGUGUUGCUCAGAUUUUAGAACCUAUUACCUAGCACCUUCUCCUACAAAAUACGCAUUGAAAUCAAUUUAUGAUCAACAGGAAGUUUACAAGAUGAAAAUUGCCAUCGCAGGGACUGGUUACGUUGGACUAUCCAAUGCAAUGUUACUGGC
#=GR NC_008345.1/1633947-1634384 CODON           ............................................................................................................................................................................................................................................................................................................................................................................................AUG........................................................
#=GR NC_008345.1/1633947-1634384 SS_TT           .......................................................................................................................................................................................................................................................................................................................................................................................................................................................
NC_009348.1/3267172-3267609                      UUACGUCAUUUUUUGACUGGCACGACCAGAUUCGAUGGGCUUAACAUAGCCAUCCGAUGCCUAUUCAUCAGUGAUGGGCUGCUGCCCUCGCUGGUCAAUGGAGCAUUUUGGAAGCUG.UAAUCCACGGGCGGUAGCGUGGGUUUUGCACAGUGAUUGAUGCAUUGCGUAGGUUGGCGCUGAGCGUAGCGAAGCCCAACACACGAGUCCUCGGUCAGUUGGUGGCCAUUCGGUGCAACCGAACAGACUGGAUAUUUCCGGAAAGGAGAACCAUGCGCUAUCGCCGAGCAACAACCAUUGGGGCAUGUUGGUUCUUCACCGUCAACCUAGCUGACCGAAAACAGGAUCUGCUGGUACGUCAUAUCGACCUGCUGCGCGAAGUGCUCCGCCACGUCAAACAGCAACACCCCUUCGAGAUUAUUGCCAUGGUGGUGAUGCCGG
#=GR NC_009348.1/3267172-3267609 CODON           ..............................................................................................................................................................................................................................................................................AUG......................................................................................................................................................................
#=GR NC_009348.1/3267172-3267609 SS_TT           .......................................................................................................................................................................................................................................................................................................................................................................................................................................................
NC_009348.1/1331958-1331521                      UUGCCUCCGUGUUGUGCUCGCUGGCUCAGCUUCGUUUGACUUACCAUAGCCAUCCAGAACCUGUUGAACUGCAAUAGGUCACUGCCCUCGCUGGUCAAUGGAGCAUAUUGGAAGCUG.UAAUCCACGGGCGGCAGCGUGAGAUUCGGUGGCGUUAUGCCUUGCCCAGAACGGUGGAUGACCCAGAUUUCCGAUGGAUAUAUAACGAUGAAAUCAUCCAUUGCAGUCAAAGCCCUGUCGCCCUAUAUAUUCGUCAUUUUGUCAGUUGGGCUGCUAUCCAGCGGAUACAAUGCGCUGCCGAUCUAUUGCGGCCUCGCCGUGGUUGUCUAUCCGGUGCUGGUUGCCAUGCUGGCGAACGACUGGGAAAAAGAGGGGCUGGUCUAUCGCGAAUCGACCCUGGUCGAGGUCGAUGUCAAUGUACGCGGGAUCCUUGUCACGGAG
#=GR NC_009348.1/1331958-1331521 CODON           ........................................................................................................................................AUG............................................................................................................................................................................................................................................................................................................
#=GR NC_009348.1/1331958-1331521 SS_TT           .......................................................................................................................................................................................................................................................................................................................................................................................................................................................
NC_008570.1/1408824-1408387                      UUGCAUCAUUUUAAGGCUCGCACAGGUAGUUUCGUUUGGCUUACCAUAGCCAUCCAGAACCUGUUGAACUGCGAUGGGUUGCUGCCAUCGCUGGUCAAGGGAGCAUAUUGGAAGCUG.UAAUCCACGAGCGGUAGCGUGGGAUUUGGUGACGUUACGCCCCACACCGGAAGAUGGGUGUCCCAGAAUUUCACCAUGGAUUUGCUUCUUAUUCAAAACGAUUGAUUUCUCAGUCAUCUUUAUUUAUCAACAUAUCUAAAUAUAAAAGCCAGACUGAUUUCUUAUCCUUCUGGGAUCUGUUACUCAGAAUAGCUAUUUAACAUGGAUUUUUACGAGGUGAUAUUUUGGCCGGAUUUUGGGAAAAAGAUGAAUAUAAAAAUUCUAAAAAAUGGAUCCACAAAUCUAGACAUGGUAACCUGAAUGUCAUCCCAUGUAUAUCUG
#=GR NC_008570.1/1408824-1408387 CODON           ......................................................................................................................................................................................................................................................................................................................................................AUG..............................................................................................
#=GR NC_008570.1/1408824-1408387 SS_TT           .......................................................................................................................................................................................................................................................................................................................................................................................................................................................
NC_009348.1/1330518-1330081                      UUACAUCACUUUAAGGCUCACCUCGGCAGUUGCGUUUGGCUUACCAUGGCCAUUCAGAACCUGUUGAGCUGCGAUGGGUUACUACCCUCACAGGUCAAUGGAGCAUAUUGGAAGCUG.UCAUCCAAGGGCGGUAGCGUAGGAUUUGGUGGUGAUACGCCUCAUACAAACAGCGGGUGUCCCAGAUUUCCCUCCCAAAUUUUUUCUCUAAAAGUUUGGUUUCAACAUAUUUGCGAGAUAUUAAAUGAACAUUAAAAGUUUUGCUGAAUGUUUAGCUAUUGCUGGAAAUACUAAAAAACACCUAAUGUUAGGUAAUGGUUUCAGCAUAUCACUAUUCCCUAAAAUUUUUAAUUAUAAGACAUUAUCAGAAAAUAUUGACUCAGAAAGGAUGAAAGAUCUAUUUAGUUCUAUUGGUACGUAUGACUUCGAAUUUGUUAUGCG
#=GR NC_009348.1/1330518-1330081 CODON           .......................................................................................................................................................................................................................................................................................................................................................................................................................................................
#=GR NC_009348.1/1330518-1330081 SS_TT           .......................................................................................................................................................................................................................................................................................................................................................................................................................................................
JCVI_SCAF_1096627187969/700-263                  ACUGUUACGUCAUUUUUUGACUGGUUUGCGUAUGAGGCUUGAGUAUAUGCUGGUCAUUCGGCGCCUACAGCACCAUCCGGGCCCCGCCCGCUGGUCAAUGGAGCAUAUUGGAAGCUG.UAAUCCAGGGGCGGUAGCGUACUUUUACACAAGAUAGUUAAACAUUUCUUUAUACCAGUUAAAUAUCAUCAAUUAAAAAAAUCAUUUUUAUAUAUUUAAUAUUUCGUUCAAAAAACACUGUGACUACAUCAUGACAAUCUUAAAUCCACAAAUUCCAAAAGAUGCAUUCCUCGAAAUAAUGCAGUUAAUAAAUACAUUGCCCACUUUAAUAACCAGAAAUAAAUUAGGUGCUAUAGUUGAAUUAUGGAAUUUAUGUGAAACCAAAGCUCAACGAGAUUUAAUUAAUGAUUUGCUUAUGAAUUUCUUCAUUCUAGAUGAAGA
#=GR JCVI_SCAF_1096627187969/700-263 CODON       .......................................................................................................................................................................................................................................................................................................................................................................................................................................................
#=GR JCVI_SCAF_1096627187969/700-263 SS_TT       .......................................................................................................................................................................................................................................................................................................................................................................................................................................................
NC_008345.1/3427672-3427235                      UUACUCAAGCAUCUAAGCUGAUUUUUGAGUAUAAUUCCGCGCUUGAUUAGCGGUUGUUAUGGCUCACAGCCAAUAAAAAAUUAAAGAUUCGCGUAGCGAAGGGCAUAUUGGAAGCCG.UAAUCCAUGGGCGGUAGCGUGUCUGAAAUAGGGAGCUUCGCUGCUAGGACGACCUUCGGUCUUCUAGGGCGCUUCGCUUCUAGAUGCUAUAAAAUCUUAACAGCAAAGCUGUCCUAGCAGGACGAAGUCCGUUCUCUGGCGAGCUUGCGAGUUCCUAGUAGCGCAGCGACACUAGUGGCGAGCCUGCGAGUUCCUAGAAUCUAUAACCUUCUUAUAAAAAAAUAAUAUUGGAGAUAUCUGGUGCUACAUAAAACCAAAAACGUGUUACUAGCUGGCUUAUCGGCCUUUAUUAUUUUAACCACACAAGCGCAUGCCGUUACC
#=GR NC_008345.1/3427672-3427235 CODON           ......................................................................................................................................................................................................................................................................................................................................................................AUG..............................................................................
#=GR NC_008345.1/3427672-3427235 SS_TT           .......................................................................................................................................................................................................................................................................................................................................................................................................................................................
NC_008700.1/2730456-2730019                      AAGCGGAUAGCGCUCAACAUUGAGUGUUCAAUUUGGUUCAGUGACAAGCAGUGAUGAGUUUUUAAUAACUCACUGAAAAAUAUGGAACUCGUUAAUCGAGGGGCACGUUGGAAGCCA.AAAUCCAUGGGCGGUAGCGUGCCUAAACGCCACGUAGUGGCGAAGAACGCAGCAAAAAGCGCUGCUGCUAGGGCGCCCGCAAAGCGGGCUUCUAGGACGACACUUCGUGUCUCUAGAGCGCAGCGUAAACGCUGCUGCUAGAACCUAGAACCUAGAACCUAGAACCUAGAACCUAGAACCUAGAACCUAGAACCUAGAUUCUAGAAGCCCCUCUGGGGCGCCCUCGUUUUCGAUUUAUUCAAUCACCUUUUACGGAGACAUCUGGUGUUACAACAACUAAAACGAUUCUUGAUUGCCGGUGUGGGAGCACUGGUUUUGGUU
#=GR NC_008700.1/2730456-2730019 CODON           ..............................................................................................................................................................................................................................................................................................................................................................................................AUG......................................................
#=GR NC_008700.1/2730456-2730019 SS_TT           .......................................................................................................................................................................................................................................................................................................................................................................................................................................................
NC_008570.1/3395892-3396329                      AAAACACAGAUAUUCCUGAUAGUUACGUCAAUUUCUGACUGGUUUGCGUAUGAGACUUGAGGAUAUGCUGAUCAUUCGGUGCCCCGCCCGCUGGUCGAUGGAGCGCAUUGGAAGCUG.UAAUCUAGGGGCGGCAGCGUGGGCUUUGAGCUGUAAUUAAUGCAAUUCGUAGGUUGGCCCAAAAAAUGAGAAAGAUGACUCCCAAAAUAAGAUUAGAAUCGUGGCAAUAGAAAAUCAGCAACCGAAUUUAGUGUUCUCGGUAAACGUUGGGCAGAAAAUCAAAGGACUAAUUAAUGCCAUCUUUAGACUUCGAAAAAGAAAAAUCAACAUUCAGAGAAUAUUAUUCAGACAAUAUAAAACUCCUUGAAGGAGCCAUCAUUUCAUUUAAAGCAUUAAUCUCAGCAUUAUUAGAACAUGACGGAAGCAUCUAUCUAUCUAAAG
#=GR NC_008570.1/3395892-3396329 CODON           ...................................................................................................................................................................................................................................................................................................AUG.................................................................................................................................................
#=GR NC_008570.1/3395892-3396329 SS_TT           .......................................................................................................................................................................................................................................................................................................................................................................................................................................................
NC_008570.1/1556982-1556545                      GCCACCCAAUCACCUUGGUUAAGAUGCCCACUUGGAAACCAUUUAUGCAAAGACACAUCUGUGCGGCCGUUUCGCCAUCCACCACAUCGCCGGAUGACCGUAGCAGGCUGGAGGCUG.UAAUCCACGGUCGGUAGCGUGGAAUUCCGCCUCUUUAUUCAACUCAAUUUAAGACGCUCCGAGACAGUAAAUAAACGACGCAAGCAGCACUUUACAAAAGUUCAAGUGGCAGGAUAAAUCAACAUGAAAUUACUUAUCAUCAUCACAACUUUAUUACUAUGCUUCUCCAUUUCUGCAAAAGCAGACGCCACAUUUAUAAUUGACGGAGUGAAAGUAGAUAUUAAAAAGAGGGUGAAUGCUUUUACUUGAUGACAGCAGGAAAAGAAAAGCAGCAACUUAAAUGUAUUGAUGAUAAUUUGGAGUCUGAUAUUUUUAUACAGG
#=GR NC_008570.1/1556982-1556545 CODON           .......................................................................................................................................................................................................................................................................................................................................................................................................................................................
#=GR NC_008570.1/1556982-1556545 SS_TT           .......................................................................................................................................................................................................................................................................................................................................................................................................................................................
JCVI_SCAF_1096628082004/576-139                  GCCACCCAAUCACCUUGGUUAAGAUGCCCACUUGGAAACCAUUUAUGCAAAGACACAUCUGUGCGGCCGUUUCGCCAUCCACCACAUCGCCGGAUGACCGUAGCAGGCUGGAGGCUG.UAAUCCACGGUCGGUAGCGUGGAAUUCCGCCUCUUUAUUCAACUCAAUUUAAGACGCUCCGAGACAGUAAAUAAACGACGCAAGCAGCACUUUACAAAAGUUCAAGUGGCAGGAUAAAUCAACAUGAAAUUACUUAUCAUCAUCACAACUUUAUUACUAUGCUUCUCCAUUUCUGCAAAAGCAGACGCCACAUUUAUAAUUGACGGAGUGAAAGUAGACAUUAAAAAAGAGGGUGAAUGCUUUUACUUGAUGACAGCAGGAAAAGAAAAGCAGCAACUUAAAUGUAUUGAUGAUAAUUUGGAGUCUGAUAUUUUUAUACAG
#=GR JCVI_SCAF_1096628082004/576-139 CODON       .......................................................................................................................................................................................................................................................................................................................................................................................................................................................
#=GR JCVI_SCAF_1096628082004/576-139 SS_TT       .......................................................................................................................................................................................................................................................................................................................................................................................................................................................
#=GC SS_cons                                     ....................................................................................................,,,,,,,<<<<<_____.___>>>>>,---__......,............................................................................................................................................................................................................................................................................................................
#=GC ACTUAL_MOTIF                                ....................................................................................................<.....................................>............................................................................................................................................................................................................................................................................................................
#=GC HYPHENATION                                 ****************************************************************************************************.......................................************************************************************************************************************************************************************************************************************************************************************************************************************
#=GC R2R_LABEL                                   -----------------------------------------------------------------------------------------------------........AAAaA...12........BBBBbBBB...-------------------------------------------------------------------------------------------------------------------------------------------------------------------------------------------------------------------------------------------------------------------------------------------------------------
#=GF R2R var_backbone_range_size_fake_nucs 2 1 2
#=GF R2R outline_nuc A
#=GF R2R outline_nuc a
#=GF R2R outline_nuc B
#=GF R2R outline_nuc b
#=GF R2R tick_label a partial ops
#=GF R2R tick_label b ops
#=GF DUPLICATES NC_011094.1/4368191-4368628=NZ_ABEH02000001.1/66300-66737=NZ_ABEJ01000008.1/40773-41210 NC_010473.1/2226592-2226154=AC_000091.1/2139697-2139259=NC_000913.2/2135584-2135146=NZ_AAMK02000002.1/72051-71613 NC_004631.1/867147-867585=NC_003198.1/2136781-2136343=NZ_CAAQ01001590.1/36-474=NZ_CAAR01000188.1/806-1244=NZ_CAAU01003370.1/3644-3206=NZ_CAAW01000978.1/3677-3239=NZ_CAAX01002844.1/5341-5779=NZ_CAAZ01000140.1/5978-5540 NC_006511.1/859851-860289=NC_011147.1/859796-860234 NC_010473.1/3903920-3903482=AC_000091.1/3832095-3832533=NC_000913.2/3806343-3805905 NZ_AAJW02000014.1/6170-5732=NZ_AAJX02000021.1/30337-30775 NC_011149.1/2136658-2136220=NZ_ABAK02000001.1/1568405-1567967=NZ_ABEI01000001.1/92305-91867 NC_008258.1/4000534-4000972=NC_004337.1/3777813-3777375=NC_004741.1/3997404-3997842 NC_006155.1/1198516-1198953=NC_009708.1/3437907-3437470 NC_008253.1/3912785-3912347=NC_007946.1/4066843-4066405=NC_008563.1/4099639-4099201=NZ_AAJU02000002.1/147448-147886=BABF01000147.1/6889-6451 NC_011080.1/2190232-2189794=NZ_ABEW01000006.1/349879-350317=NZ_ABFG01000001.1/143262-143700 NC_008258.1/2145823-2145385=NC_004337.1/2142920-2142482=NC_004741.1/2125785-2125347 NC_002695.1/2812935-2812497=NC_002655.2/2883149-2882711=NZ_ABHT01000012.1/35625-35187=NZ_ABHU01000016.1/69831-69393=NZ_ABHW01000009.1/90425-90863=NZ_ABKY01000013.1/93395-93833 NC_005810.1/879881-880318=NC_010159.1/3041198-3041635=NC_008150.1/2905392-2904955=NC_008149.1/1129902-1130339=NC_009381.1/3121863-3121426=NC_010465.1/3492137-3491700=NC_010634.1/1180581-1181018=NC_004088.1/1202052-1202489=NC_003143.1/3473720-3473283=NZ_AAOS02000001.1/131215-130778=NZ_AAUB01000101.1/5140-5577=NZ_AAYR01000001.1/860526-860963=NZ_AAYS01000016.1/9618-10055=NZ_AAYT01000001.1/525882-526319=NZ_AAYU01000006.1/11085-10648=NZ_AAYV01000011.1/176806-177243=NZ_ABAT01000020.1/29761-30198=NZ_ABCD01000001.1/175971-176408 NC_010102.1/4403593-4404030=NZ_ABEW01000009.1/78680-79117 NC_007613.1/3653913-3653475=NC_010658.1/3791137-3790699 NC_003197.1/2178792-2178354=NZ_ABAO01000005.1/82578-82140 NC_010473.1/2202307-2201869=AC_000091.1/2115412-2114974=NC_000913.2/2111299-2110861 NC_008253.1/2150737-2150299=NC_004431.1/2400529-2400091=NZ_AAJU02000001.1/135122-134684 NC_008258.1/2120767-2120329=NC_004337.1/2118902-2118464=NC_004741.1/2101768-2101330 NC_008253.1/2175401-2174963=NZ_AAJU02000001.1/159786-159348 NC_011205.1/4493096-4493533=NZ_ABAN01000019.1/3743-3306 NC_007606.1/3800584-3800146=NC_009801.1/4124251-4123813=NC_009800.1/3837896-3837458=NC_002695.1/4552174-4551736=NC_011415.1/4056505-4056067=NC_011353.1/4655278-4654840=NC_010468.1/83460-83898=NC_002655.2/4621157-4620719=NZ_AAJT02000039.1/11511-11073=NZ_AAJV02000011.1/4438-4000=NZ_AAJW02000028.1/5601-5163=NZ_AAJX02000103.1/685-247=NZ_AAKB02000001.1/2174364-2174802=NZ_ABHK02000001.1/1930747-1930309=NZ_ABHL02000001.1/1799097-1798659=NZ_ABHM02000001.1/2918844-2918406=NZ_ABHP01000008.1/165858-166296=NZ_ABHQ01000003.1/355593-355155=NZ_ABHR01000001.1/371180-370742=NZ_ABHS01000001.1/355245-354807=NZ_ABHT01000001.1/354230-353792=NZ_ABHU01000002.1/374053-373615=NZ_ABHW01000001.1/355250-354812=NZ_ABJT01000006.1/16867-16429=NZ_ABKY01000002.1/361234-360796 NC_003197.1/4477637-4478074=NZ_ABAO01000007.1/77748-78185 NC_006270.3/4124680-4124242=NC_006322.1/4124532-4124094 NC_010658.1/1072529-1072967=NZ_AAJW02000014.1/21058-20620=NZ_AAJX02000021.1/16763-17201 NC_006511.1/4232557-4232994=NC_011080.1/4468805-4469242=NC_011147.1/4228244-4228681 NC_011294.1/2183428-2182990=NC_011274.1/2174436-2173998 NC_010102.1/867007-867445=NC_011205.1/2310445-2310007=NC_011083.1/2226411-2225973=NZ_ABAN01000008.3/43546-43108=NZ_ABEL01000004.1/84490-84052 NZ_ABAK02000001.1/3783177-3783614=NZ_ABEI01000006.1/77705-78142 NC_011083.1/4473588-4474025=NZ_ABEL01000009.1/78346-78783
#=GF SORT_STATS 144 39 0
#=GF SORT_STATS 144 39 0
#=GC cons                                        nnnnnnnnnnnnnnnnnnnnnnnnnnnnnnnnnnnnnnnnnnnnnnnnnnnnnnnnnnnnnnnnnnnnnnnnnnnnnnnnnnnnnnnnnnnnnnnnnnnnnAGYRnnYUGGnRGCUG-nAAnCCARGGGCGGUAGCRUnnnYnnnnnnnnnnnnnnnnnnnnnnnnnnnnnnnnnnnnnnnnnnnnnnnnnnnnnnnnnnnnnnnnnnnnnnnnnnnnnnnnnnnnnnnnnnnnnnnnnnnnnnnnnnnnnnnnnnnnnnnnnnnnnnnnnnnnnnnnnnnnnnnnnnnnnnnnnnnnnnnnnnnnnnnnnnnnnnnnnnnnnnnnnnnnnnnnnnnnnnnnnnnnnnnnnnnnnnnnnnnnnnnnnnnnnnnnnnnnnnnnnnnnnnnnnnnnnnnnnnnnnnnnnnnnnnnnnnnnnnnnnnnnnnnnnnnnnnnnn
#=GC conss                                       1111111111111111111111111111111111111111111111111111111111111111111111111111111111111111111111111111121111133311221330131133332211112211331113111111111111111111111111111111111111111111111111111111111111111111111111111111111111111111111111111111111111111111111111111111111111111111111111111111111111111111111111111111111111111111111111111111111111111111111111111111111111111111111111111111111111111111111111222222222222222222222222222222222
#=GC col_entropy_0                               1222222222212212222212211222212112212122211121222222222221111111111111111111111111111111111111111111100011110001100001100100010000000000101111111111111111111111111111111111111111111111111111111111111111111111111111111111112211222221212111212221122221121222222222222222222221112122212222222222222222221212222222222121122122222212221212222222211222122221222222222212222222222222212212222222122222222222222222222221222222222222222222222222222
#=GC col_entropy_1                               .......................................................................................................................................................................................................................................................................................................................................................................................................................................................
#=GC col_entropy_2                               9000000000090090000090099000090990090900099909000000000008999989879999999899999999888879899889597775542909246517130670580775672510102211363795755989989987989999999897889989999899889899989999999999998988989997788899998998990099000009090999090009900009909000000000000000000009990900090000000000000000009090000000000909900900000090009090000000099000900009000000000090000000000000090090000010900000001000000000000119010100000010000010010010011
#=GC col_entropy_3                               0038346023106395788596865199868876081613677987257554457163856958972781888766628992694954468210656896212691879311490253607359173530105311644348452154364974226707752973827581674393684818884551443984449192862547599787968678241374431457464488774729742207849464203068584676535038285815173075534553780576674172353423331607722807620491328490536210699077916526450516057225755400758215879887385906898994860715861761679008505062497828897812834905721
#=GC cov_SS_cons                                 ...........................................................................................................?2222.........2222?.........................................................................................................................................................................................................................................................................................................................
#=GF NUM_COV 4
#=GF WEIGHT_MAP  ABEF01026186.1/1310-1747 2.14629 NC_006270.3/4124680-4124242 2.28786 JCVI_SCAF_1096627929873/1622-1244 2.30182 NC_004547.2/1980383-1980820 2.1976 NC_006370.1/3120047-3119610 2.17012 NZ_AAPH01000003.1/46045-46482 2.02636 NZ_AAOJ01000005.1/28993-28556 2.12622 NC_009348.1/4144766-4145202 2.28522 NZ_ABKX01000002.1/545579-546017 1.79283 NC_007606.1/3800584-3800146 0.193659 NC_008253.1/3912785-3912347 0.193659 NZ_AAMJ02000001.1/141988-141550 0.322765 NC_010473.1/3903920-3903482 1.79283 NC_008258.1/4000534-4000972 0.193659 NC_004431.1/4239313-4238875 0.193659 NC_007384.1/3959567-3960005 0.322765 NC_010498.1/4046336-4045898 0.322765 NC_007613.1/3653913-3653475 0.193659 NZ_AALD01000014.1/69526-69963 2.13445 NC_007712.1/1611245-1611682 2.20682 NZ_AALF01000005.1/79931-79494 2.14629 NZ_AALC01000045.1/34979-35416 1.99078 NZ_AALD01000014.1/48923-49360 1.99078 NC_009778.1/1149647-1150085 2.16803 NC_007613.1/908436-907998 0.0668113 NC_010498.1/1018007-1018445 0.0501085 NC_011415.1/2393246-2392808 0.0501085 NZ_AAJV02000005.1/95495-95057 0.0381779 contig37229/113-366 0.531563 NC_009801.1/2320665-2320227 0.0381779 NC_008258.1/2145823-2145385 0.0381779 NC_010468.1/1755656-1756094 0.0966378 NZ_AAKB02000001.1/4000305-4000743 0.0381779 contig65962/329-1 0.477944 NC_007946.1/2275209-2274771 0.0501085 NC_002695.1/2812935-2812497 0.0381779 NC_004431.1/2425093-2424655 0.0859003 NZ_AAMJ02000002.1/193575-194013 0.0668113 NC_010473.1/2226592-2226154 0.0966378 NC_008253.1/2175401-2174963 0.0859003 NC_008563.1/2224714-2224276 0.0501085 NZ_AAJT02000072.1/24023-24461 0.0381779 BABF01002607.1/537-99 0.587586 NC_010102.1/842862-843300 1.20301 NC_010658.1/1072529-1072967 0.0381779 NZ_AAKB02000001.1/4026068-4026506 1.83816 BAAW01012183.1/406-1 1.39315 NC_004547.2/1606583-1607020 2.07208 NC_008800.1/3358360-3357923 2.08636 NC_009832.1/1725227-1725664 2.06664 NZ_AALE01000009.1/42300-41863 1.98117 NC_005810.1/879881-880318 1.0571 NC_006155.1/1198516-1198953 1.0571 NZ_CAAY01005146.1/1491-1053 0.149731 NC_004631.1/867147-867585 0.0232956 NZ_CAAS01000602.1/1354-1575 0.381041 NZ_CAAT01000069.1/43033-43471 0.149731 NZ_CAAV01001296.1/222-391 0.0232956 NZ_ABFH02000001.1/2947399-2947837 0.403751 NC_010102.1/867007-867445 0.0465912 NC_006511.1/859851-860289 0.0465912 NC_011080.1/2190232-2189794 0.0847112 NC_011094.1/2200335-2199897 0.0465912 NC_006905.1/2191296-2190858 0.403751 NZ_ABFF01000001.1/450275-450713 0.0465912 NC_011294.1/2183428-2182990 0.0465912 NZ_ABEH02000005.1/99673-99235 0.0465912 NC_011149.1/2136658-2136220 0.0465912 NZ_ABEJ01000005.1/54860-54422 0.104688 NC_003197.1/2178792-2178354 0.0465912 NZ_ABAM02000001.1/2637891-2637453 0.0465912 NC_007613.1/883882-883444 0.238151 NC_008253.1/2150737-2150299 1.48064 NC_010658.1/1098208-1098646 0.271426 NZ_AAJV02000005.1/70939-70501 0.190436 NZ_AAJT02000037.1/11851-12289 0.259801 NC_008563.1/2200436-2199998 0.3724 NC_007606.1/2006569-2007007 0.190436 NC_010473.1/2202307-2201869 0.238151 NC_009801.1/2296198-2295760 0.257854 NC_011415.1/2368974-2368536 1.55282 NC_010468.1/1781375-1781813 0.257854 NZ_AAMK02000002.1/45679-45241 0.259801 NC_007946.1/2250340-2249902 0.344736 RicEn_FSXC77884_b1/524-86 2.06664 NC_008258.1/2120767-2120329 0.584003 NZ_ABWM01000050.1/11162-10724 1.83816 NC_010498.1/1043308-1043746 2.08636 BABF01000416.1/6417-5979 0.584003 NZ_AAJW02000014.1/6170-5732 1.87446 NC_009778.1/1124051-1124488 2.10308 NZ_ABWM01000051.1/4102-3665 0.679129 BISONP_C5880/897-1334 0.679129 BAAV01013333.1/162-599 0.777919 NC_009436.1/2879915-2879478 0.739766 NC_006511.1/4232557-4232994 0.284468 NC_011294.1/4334858-4335295 0.111755 NZ_ABAK02000001.1/3783177-3783614 0.255041 NC_006905.1/4412254-4412691 0.111755 NC_011149.1/4397267-4397704 0.255041 NC_011205.1/4493096-4493533 0.111755 NC_011083.1/4473588-4474025 0.121915 NZ_ABFG01000009.1/155832-155395 0.121915 NC_011094.1/4368191-4368628 0.223511 NZ_ABAM02000001.1/113756-114193 0.121915 NC_003197.1/4477637-4478074 0.121915 NC_011274.1/4312766-4313203 0.111755 NZ_ABFH02000001.1/664895-664458 0.162553 NZ_ABFF01000011.1/111912-111475 0.121915 NC_010102.1/4403593-4404030 0.121915 JCVI_SCAF_1096628049729/217-1 1.59987 NC_009832.1/3181095-3180658 1.9893 NC_007385.1/193210-193647 2.06664 JCVI_SCAF_1096627390305/10233-10670 2.17297 NC_008570.1/4001268-4001705 2.14104 NC_008570.1/2238572-2238135 2.12622 NC_008570.1/3246413-3245979 2.14629 NC_008570.1/3268241-3267804 1.96633 JCVI_SCAF_1096627187753/5572-5135 1.96633 NC_009348.1/1482154-1482591 2.04101 JCVI_SCAF_1096627199953/23404-23841 2.03889 NC_008570.1/3999612-4000049 2.03889 NC_009348.1/3828535-3828972 2.10774 JCVI_SCAF_1096627193069/15574-15137 2.24074 NC_008570.1/4017651-4018088 2.08636 NC_009348.1/3822763-3823200 2.22501 NC_009348.1/2745912-2746348 2.21427 NZ_AAOJ01000002.1/773634-773197 2.1976 NC_008321.1/1522917-1523354 1.03341 NC_004347.1/3334345-3333908 2.20818 NZ_AAWY01000010.1/75752-76189 1.84927 NC_008322.1/1598450-1598887 1.03341 JCVI_SCAF_1096627193923/129119-128682 1.84927 NC_008345.1/1633947-1634384 2.24861 NC_009348.1/3267172-3267609 2.05801 NC_009348.1/1331958-1331521 1.92805 NC_008570.1/1408824-1408387 1.91963 NC_009348.1/1330518-1330081 1.91963 JCVI_SCAF_1096627187969/700-263 2.10619 NC_008345.1/3427672-3427235 2.04708 NC_008700.1/2730456-2730019 2.23566 NC_008570.1/3395892-3396329 2.10619 NC_008570.1/1556982-1556545 1.32158 JCVI_SCAF_1096628082004/576-139 1.32158
#=GF USED_GSC TRUE
#=GF DID_FRAGMENTARY FALSE
//
