# Supplementary material for: Comparative genomics reveals 104 candidate structured RNAs from bacteria, archaea, and their metagenomes
Source: Genome Biol. 2010 Mar 15;11(3):R31. doi: 10.1186/gb-2010-11-3-r31 (PMC2864571; doi:10.1186/gb-2010-11-3-r31)
Supplement: Additional file 4 — Raw text alignment files, including annotation. Raw alignments of RNAs, including annotations (for example, predicted transcription terminators, flanking sequences) in "Stockholm" text format. The alignment format and appropriate viewing programs are discussed on Wikipedia [113]. The Stockholm files can be retrieved from the .tar.gz archive file by using programs such as WinZip (Windows), StuffIt Expander (Mac), or tar/gzip (UNIX). [file gb-2010-11-3-r31-S4.GZ › sto/GOLLD-Strep5.sto]

# STOCKHOLM 1.0
#=GF StockholmCheckOverlaps.pl -ignoreAllOverlaps
#=GF METAINFO NONE
#=GF FancifyStockholm -noGenomeContext -nonote -noTaxTable -blockedMaxNucs 120 -sectionsIntoNewCommand GOLLDStrep -noverbiageFor2007
NZ_AAJO01000044.1/13279-12676           GGAAAGCUUUUGU...AGGUGUAUCAACAAGAGCGCCAGUAAUGGUCAAUCUAAGCAAACCAAUCUUUAUGUAAUCAGCAAUGGUUACAGCACACGAAGUCAAAGCGC...AAUACCAGAGCCAAUC.GGUGAGG......UGCUGUGUCAG.CAGUACGUGCGACGAGUGUGUAGGAGGUAUAAACUGAU.GAAGUUCAAGGGUGGUACCAAGAGC.G.GUCAGCAUGUUGUG..CAACGCUGGGAGGAUAUCCCAGUCAAA..CACAACAAGUCAA
NZ_ABAF01000010.1/41965-42575           GGAAAAGGAUGUUUUUAAAUCUAUCAAACAUCCUGCCAGCAAUGGUCAAUCUAAGCAAUGUAAUCUUAACUAUUUCAGUUUUGGAAUAGGUAGGCGAAGUUAAAGCAGGAAGAUUCCAACGGCAAGGUGCUGAGGAAAUGCAAAUGUGGCUGUUUGGCUGUGAAACGAGUCUAUAAGAGGAAAGA.GGUAUUUG.GUUCGAGGU..GCAACAAGAGCUUGAUACC.AUAUCUUACAAAAA.UUGGG.UGCCU.CCCAAAAGUAUGUAAGAUGAGUCGA
NZ_ABAA01000017.1/21531-22141           GGAAAAGGAUGUUUUUAAAUCUAUCAAACAUCCUGCCAGCAAUGGUCAAUCUAAGCAAUGUAAUCUUAACUAUUUCAGUUUUGGAAUAGGUAGGCGAAGUUAAAGCAGGAAGAUUCCAACGGCAAGGUGCUGAGGAAAUGCAAAUGUGGCAGUUUGGCUGUGAGACGAGUCUAUAAGAGGAAUGA.GGUAUUCG.GUUUGAGGU..GCAACAAGAGCUUGAUACC.AUAUCUUACAAAAA.UUGGG.UGCCU.CCCAAAAGUAUGUAAGAUGAGUCGA
NZ_ABAB01000010.1/50689-51301           GGAAAAGGAUGUUUUUAAAUCUAUCAAACAUCCUGCCAGCAAUGGUCAAUCUAAGCAAUGUAAUCUUAACUAUUUCAGUUUUGGAAUAGGUAGGCGAAGUUAAAGCAGGAAGAUUCCAACGGCAAGGUGCUGAGGAAAUGCAAAUGUGGCAGUUUGGCUGUGAGACGAGUCUAUAAGAGGAAUGA.GGUAUUCG.GUUUGAGGU..GCAACAAGAGCUUAAUACC.AUAUCUUACAAAAA.UUGGG.CGCCU.CCCAAAAGUAUGUAAGGUGAGUCGA
NZ_ABGE01000002.1/231493-232100         GGAAAAGGAUGUUUUUAAAUCUAUCAAACAUCCUGCCAGCAAUGGUCAAUCUAAGCAAUGUAAUCUUAACUAUUUCAGUUUUGGAAUAGGUAGGCGAAGUUAAAGCAGGAAGAUUCCAACGGCAAGGUGCUGAGGAAAUGCAAAUGUGGCAGUUUGGCUGUGAGACGAGUCUAUAAGAGGAAUGA.GGUAUUCG.GUUUGAGGU..GCAACAAGAGCUUAAUACC.AUAUCUUACAAAAA.UUGGG.CGCCU.CCCAAAAGUAUGUAAGGUGAGUCGA
#=GC SS_cons                            .....<<<<<<<<<...........>>>>>>>>><<<<....>>>>.......................<<<<<<<<....>>>>>>>>.<<<<<...<<<...<<<.............<<<.....>>>...........................>>>..>>>..>>>>>.............<<<<<<...<<<<...<<.....>>..>>>>..>>>>>>...<<<<<<<<.....<<<<<<.....>>>>>>.....>>>>>>>>.......
#=GC HYPHENATION                        .....*........*..........*........*...*...*...*...........*..........*.......*...*.......**....*..*..*..*..*.......*....*..*....*..*............*.......*.....*..*.*..*.*....*............*.....*..*...*..*.*....*.*.*...*.*.....*..*.......*....*.....*....*.....*....*.......*......
#=GC ANNOT                              ............................................................................................................................................................................................................................................EEEE..................EEEEE...............
#=GF SORT_STATS 5 278 0
#=GC cons                               GGAAARnnnUnnUnnnARRUnUAUCAAnnAnnnYGCCAGYAAUGGUCAAUCUAAGCAAnnYAAUCUUnAYnnnnUCAGYnnUGGnnnnRGYAnRCGAAGUYAAAGCRnnnnRAUnCCARnGnCAAnnnGnUGAGGnnnnnnnRnUGUGnCAGnYnGnnYGUGnGACGAGUnURUARGAGGnAURA-nnnAUnnR-GUUYRAGGn--GYAnCAAGAGCnnnRUnnn-AURUYnURnnnAAn-YUGGG-nGnYn-CCCARnnRnAnnYAnRAYRAGUCRA
#=GC conss                              11111111111114441111111111111111111111111111111111111111111111111111111111111111111111111111111111111111111144411111111111111114111111144444411111111131411111111113111111111111111111311011111411011111111100111111111114141111101111111144111101111101111101111111111441111311111111
#=GC col_entropy_0                      00000000000000000000000000000000000000000000000000000000000000000000000000000000000000000000000000000000000000000000000000000000000000000000000000000000000000000000000000000000000000000000000010000000000000000000000000010000000000000000000000000001000000000000000000000000000000
#=GC col_entropy_1                      ......................................................................................................................................................................................................................................................................................
#=GC col_entropy_2                      00000999909909990990900000099099990000090000000000000000009990000009099999000099900099999090990000009000009999990090009909000999090000099999999900009070999099900097000000909009000090790999900949900099000999090900000009949099990090990999900999000094099990000999990999099699000090
#=GC col_entropy_3                      00000999909909990990900000099099990000090000000000000000009990000009099999000099900099999090990000009000009999990090009909000999090000099999999900009010999099900091000000909009000090190999900999900009000999090900000009959099990090990999900999000095099990000999990999099399000090
#=GC cov_SS_cons                        .....22220220?...........?022022220000....0000.......................22222000....00022222.20210...002...002.............020.....020...........................200..200..01202.............222011...0001...02.....20..1000..110222...21220200.....200000.....000002.....00202212.......
#=GF NUM_COV 25
#=GF WEIGHT_MAP  NZ_AAJO01000044.1/13279-12676 2.4141 NZ_ABAF01000010.1/41965-42575 0.994578 NZ_ABAA01000017.1/21531-22141 0.795662 NZ_ABAB01000010.1/50689-51301 0.397831 NZ_ABGE01000002.1/231493-232100 0.397831
#=GF USED_GSC TRUE
#=GF DID_FRAGMENTARY FALSE
//
