# Supplementary material for: Comparative genomics reveals 104 candidate structured RNAs from bacteria, archaea, and their metagenomes
Source: Genome Biol. 2010 Mar 15;11(3):R31. doi: 10.1186/gb-2010-11-3-r31 (PMC2864571; doi:10.1186/gb-2010-11-3-r31)
Supplement: Additional file 4 — Raw text alignment files, including annotation. Raw alignments of RNAs, including annotations (for example, predicted transcription terminators, flanking sequences) in "Stockholm" text format. The alignment format and appropriate viewing programs are discussed on Wikipedia [113]. The Stockholm files can be retrieved from the .tar.gz archive file by using programs such as WinZip (Windows), StuffIt Expander (Mac), or tar/gzip (UNIX). [file gb-2010-11-3-r31-S4.GZ › sto/GOLLD-other5.sto]

# STOCKHOLM 1.0
#=GF StockholmCheckOverlaps.pl -ignoreAllOverlaps
#=GF METAINFO NONE
#=GF FancifyStockholm -noGenomeContext -nonote -noTaxTable -blockedMaxNucs 120 -autoColorAllSsCons -sectionsIntoNewCommand GOLLDother -noverbiageFor2007
NC_008497.1/1119484-1118874             AUUGAUGAUUGA.GGUUGGAUAGUCCAA.GUUUGUCA.GACAAGGGC.GCCUACCAGUUAU.AA.GA.......C.GU......GAGGA..AAUGACC.GUUAGUCCUU..A...GCG.........UUGAACCAACAUGGUUAUUAGCUUGACAGCG
JCVI_SCAF_1101668136642/1055-445        AUACGAAGGUAG.GGAUGUCG.GUGCGA.ACCUUGGCGGGUAAGUGC.AGCAUCCA......GUCGAAAACG..G...UG....GUGUC.....GAAG......GGCAUUG......U..CGGUGAGAUUAUCCAAGUACUUGCCAAAGGAACGGAUA
JCVI_SCAF_1101668241403/1102-492        UGAGAAAGGGUA.GCGUAUUG.GUCCGA.GGUGUCGCAACCAAGGGCUUGUAUGCAAUGUAAAUG.....GUUGG.UGGU....UACGUU....GUGA.....AACGUAGA....CACUGAU....CGUGAAACAUCACUGAGUAGACCGCGAGUCAA
JCVI_SCAF_1101667162758/1040-766        UGAGAAAGGGUA.GUGUUAUA.UUCCAA.AGAGUCGCUUCUAAGGGGUGUAGCGCAUUGUUAGUGGUUG.GU..G...GG....GC.ACGUU..GUGA...AACGUUGCUA......C..ACAGGUCGCAAAACAACACUGAGUAGUCCGCGAGACAA
NZ_AAJO01000044.1/13279-12676           UAGGAGGUAUAAACUGAU.GAAGUUCAAGGG.UGGUA..CCAAGAGC.G.GUCAGCAU....GUU.....GU..G...CAACG.CUGGGA....GGAUA....UCCCAGUCAAA...C..AC....AACAAGUCAAGGUGUACCAGCACCGAGAUAAC
NZ_ABOX01000012.1/260538-261145         GGAAUAAGGGUA.GCCAUUUG.GUCCGA.GA.CCGCAA.UCAAGGGCUGAGUGACAG.....AAUGA...GA..G.GCAAACGGUUCAGG....GCAAC....CUGAAAUCGUAAGUC..UUGAA.AUUCGGUGGAAUAUCCGCAAGAGAAACACAGA
NZ_ABAB01000010.1/50689-51301           UAAGAGGAAUGA.GGUAUUCG.GUUUGAGGU.GCA....ACAAGAGCUUAAUACCAU.....AUC.....UU..A.CAAAAA..UUGGG.....CGCCU.....CCCAAAAGUA.UGU..AA....GGUGAGUCGAUUGUCCGCAAAACAAUCGAUAA
NZ_ABGE01000002.1/231493-232100         UAAGAGGAAUGA.GGUAUUCG.GUUUGAGGU.GCA....ACAAGAGCUUAAUACCAU.....AUC.....UU..A.CAAAAA..UUGGG.....CGCCU.....CCCAAAAGUA.UGU..AA....GGUGAGUCGAUUGUCCGCAAAACAAUCGAUAA
NZ_ABAA01000017.1/21531-22141           UAAGAGGAAUGA.GGUAUUCG.GUUUGAGGU.GCA....ACAAGAGCUUGAUACCAU.....AUC.....UU..A.CAAAAA..UUGGG.....UGCCU.....CCCAAAAGUA.UGU..AA....GAUGAGUCGAUUGUCCGCAAAACAAUCGAUAA
NZ_ABAF01000010.1/41965-42575           UAAGAGGAAAGA.GGUAUUUG.GUUCGAGGU.GCA....ACAAGAGCUUGAUACCAU.....AUC.....UU..A.CAAAAA..UUGGG.....UGCCU.....CCCAAAAGUA.UGU..AA....GAUGAGUCGAUUGUCCGCAAAACAAUCGAUAA
#=GC SS_cons                            .............<<<<<<...<<<<...<<<......>>>..>>>>..>>>>>>.......<<<.....<<..<.<<......<<<<<<<<<<.....>>>>>>>>>>......>>>..>>....>>>.............................
#=GC HYPHENATION                        .............*........*...*..*..*.....*..*.*...*.*.....*......*..*....*.......*.....*.........*....*.........*.....*......*...*..*..........*.........*.......
#=GF SORT_STATS 10 158 0
#=GC cons                               nnRRRRRRRnnA-GnnnnnnR-GUYCRA-RnnnnnnnnnnYAAGRGCnnnnnnnCAnn----Rnnnn---nn--R-nnnn----nnnRnn----Gnnn-----nnnnnnnnn---nnY--nn----nnYnARYCRAnnnnnnnYnRnRnnnRnRnnnR
#=GC conss                              11333313311303111131303133110114111334411111313413111133340000113440003300304433000011331400003111000004111113340004430033000031113333131111111313131113131113
#=GC col_entropy_0                      11111101111000110111100010000011111111110000100012111100101110001011101100101221010011111101000111100102111111111001210012111111010110001111111111110111111111
#=GC col_entropy_1                      ..............................................................................................................................................................
#=GC col_entropy_2                      45111494425655589368385044908888458848788000405931939555993338989941167755208128948543338751667958666182935386853958145572363195885455858494551324638884448871
#=GC col_entropy_3                      07977290217299278655983017808572475760875000103998224299696620885812224133103362806852072933336447833352247227879883333317446256348648736552679617267746514519
#=GC cov_SS_cons                        .............2?2?22...2021...222......222..1202..22?2?2.......222.....22..2.22......22??2??200.....002??2??22......222..22....222.............................
#=GF NUM_COV 21
#=GF WEIGHT_MAP  NC_008497.1/1119484-1118874 1.59751 JCVI_SCAF_1101668136642/1055-445 1.55312 JCVI_SCAF_1101668241403/1102-492 1.21981 JCVI_SCAF_1101667162758/1040-766 1.21981 NZ_AAJO01000044.1/13279-12676 1.45565 NZ_ABOX01000012.1/260538-261145 1.41092 NZ_ABAB01000010.1/50689-51301 0.257199 NZ_ABGE01000002.1/231493-232100 0.257199 NZ_ABAA01000017.1/21531-22141 0.514398 NZ_ABAF01000010.1/41965-42575 0.514398
#=GF USED_GSC TRUE
#=GF DID_FRAGMENTARY FALSE
//
