# Supplementary material for: Comparative genomics reveals 104 candidate structured RNAs from bacteria, archaea, and their metagenomes
Source: Genome Biol. 2010 Mar 15;11(3):R31. doi: 10.1186/gb-2010-11-3-r31 (PMC2864571; doi:10.1186/gb-2010-11-3-r31)
Supplement: Additional file 4 — Raw text alignment files, including annotation. Raw alignments of RNAs, including annotations (for example, predicted transcription terminators, flanking sequences) in "Stockholm" text format. The alignment format and appropriate viewing programs are discussed on Wikipedia [113]. The Stockholm files can be retrieved from the .tar.gz archive file by using programs such as WinZip (Windows), StuffIt Expander (Mac), or tar/gzip (UNIX). [file gb-2010-11-3-r31-S4.GZ › sto/HEARO.sto]

# STOCKHOLM 1.0
#=GF ID HEARO
#=GF DE HEARO RNA
#=GF AU Weinberg Z
#=GF TP Gene; sRNA;
#=GF WK http://en.wikipedia.org/wiki/HEARO_RNA_motif
#=GF DATABASES microbial 32 env 4 viral 28 other 27
#=GF FancifyStockholm -autoColorAllSsCons -mergeTandem -upDownGeneStats -sectionsIntoNewCommand HEARO -noverbiageFor2007
#=GF FancifyStockholmGeneContext -leftCount 1 -rightCount 1
#=GF GR_CMD_KEY CODON_ENDO
#=GF GR_CMD AUG color Green
#=GF GR_CMD SD++++ color Green
#=GF GR_CMD SD+++ color Green
#=GF GR_CMD SD++ color Green
#=GF GR_CMD SD+ color Green
#=GF GR_CMD_KEY SS_TT
#=GF GR_CMD < color Yellow
#=GF GR_CMD > color Yellow
#=GF GR_CMD_KEY SS_Z
#=GF GR_CMD < color OffYellow
#=GF GR_CMD > color OffYellow
#=GF FancifyStockholmGeneContext -leftCount 1 -rightCount 1
#=GF CUT_HITS NZ_ABYK01000087.1/250-2 BABD01018014.1/21-285 (blastx suggests truncated endonuclease)
#=GF ORIGINAL_MOTIF 109	2389	0	1	refseq	25	cyano	jeremy	s40_50_55S100O5Min3	cmfinder		end
#=GF ravenna.pl -useRF -bogoMipsFactor 4 -filteringFraction 0.005
#=GF FancifyStockholm -upDownGeneStats -mergeTandem -longtable
#=GF ANNOT_NOTE HAS_ORF This HEARO RNA contains an ORF.
#=GS NC_008781.1/2206016-2207825 ANNOT HAS_ORF
#=GS NZ_ABYK01000029.1/35238-34912 ANNOT HAS_ORF
#=GS NC_007482.1/342303-343879 ANNOT HAS_ORF
#=GS amd_scaffold_38/13195-14747 ANNOT HAS_ORF
#=GS amd_scaffold_56/23202-21652 ANNOT HAS_ORF
#=GS amd_scaffold_310/3705-2154 ANNOT HAS_ORF
#=GS amd_scaffold_40/11401-9842 ANNOT HAS_ORF
#=GS amd_scaffold_47/37-1583 ANNOT HAS_ORF
#=GS amd_scaffold_36/41960-40415 ANNOT HAS_ORF
#=GS amd_scaffold_17/32764-34309 ANNOT HAS_ORF
#=GS amd_scaffold_231/5884-4338 ANNOT HAS_ORF
#=GS amd_scaffold_50/2545-987 ANNOT HAS_ORF
#=GS NC_010600.1/52607-54262 ANNOT HAS_ORF
#=GS NC_010556.1/1392326-1393882 ANNOT HAS_ORF
#=GS NZ_ABHZ01000001.1/402576-401024 ANNOT HAS_ORF
#=GS NZ_ABHZ01000004.1/11222-11466 ANNOT HAS_ORF
#=GS NC_009828.1/21089-20022 ANNOT HAS_ORF
#=GS NC_010003.1/1130430-1132110 ANNOT HAS_ORF
#=GS NC_010003.1/1238821-1240479 ANNOT HAS_ORF
#=GS NC_010003.1/839951-838275 ANNOT HAS_ORF
#=GS NC_010547.1/298680-300311 ANNOT HAS_ORF
#=GS NZ_AAXW01000074.1/2675-1044 ANNOT HAS_ORF
#=GS NZ_AAVW01000046.1/19046-19294 ANNOT HAS_ORF
#=GS NC_007412.1/149519-151163 ANNOT HAS_ORF
#=GS NZ_AAVU01000002.1/234468-232826 ANNOT HAS_ORF
#=GS NZ_ABOY01000003.1/87394-85748 ANNOT HAS_ORF
#=GS NZ_ABYK01000019.1/74305-75972 ANNOT HAS_ORF
#=GS NZ_ABYK01000055.1/24227-25897 ANNOT HAS_ORF
#=GS NZ_ABYK01000060.1/10718-12360 ANNOT HAS_ORF
#=GS NZ_ABYK01000010.1/32063-33733 ANNOT HAS_ORF
#=GS NZ_ABYK01000062.1/9245-10888 ANNOT HAS_ORF
#=GS NZ_ABYK01000001.1/47054-45411 ANNOT HAS_ORF
#=GS NZ_ABYK01000024.1/58684-60327 ANNOT HAS_ORF
#=GS NZ_ABYK01000008.1/66721-68363 ANNOT HAS_ORF
#=GS NZ_ABVE01000002.1/138958-140604 ANNOT HAS_ORF
#=GS NC_007410.1/70919-69207 ANNOT HAS_ORF
#=GS NC_003276.1/291999-291740 ANNOT HAS_ORF
#=GS NC_010724.1/4008-5577 ANNOT HAS_ORF
#=GS amd_scaffold_774/3975-2267 ANNOT HAS_ORF
#=GS amd_scaffold_583/1382-3090 ANNOT HAS_ORF
#=GS NZ_AAXY01000008.1/96439-98168 ANNOT HAS_ORF
#=GS NZ_AAXY01000002.1/157903-159632 ANNOT HAS_ORF
#=GS NZ_AAXY01000013.1/14306-16035 ANNOT HAS_ORF
#=GS NZ_AAXY01000008.1/90949-89227 ANNOT HAS_ORF
#=GS NZ_AAXY01000015.1/18489-20220 ANNOT HAS_ORF
#=GS NZ_AAXY01000019.1/51500-53226 ANNOT HAS_ORF
#=GS NZ_AAXY01000028.1/17339-15610 ANNOT HAS_ORF
#=GS NZ_AAXY01000023.1/15793-14062 ANNOT HAS_ORF
#=GS NC_007950.1/233665-231833 ANNOT HAS_ORF
#=GS NC_007950.1/158611-160443 ANNOT HAS_ORF
#=GS NC_008757.1/245162-246983 ANNOT HAS_ORF
#=GS NC_008757.1/325009-323193 ANNOT HAS_ORF
#=GS NC_008757.1/242005-243730 ANNOT HAS_ORF
#=GS NC_008781.1/1799735-1801457 ANNOT HAS_ORF
NC_007482.1/342303-343879                                 CAACUAUGGCAGCAAUUAUAGUCAACUACUCA..C........CCC....UAAA......GGG.A........UGAGCUU........GUAA...........AAG..................................................................................................................CGCUUGUUG..A.CCAG.ACCACUAAC..........UGAGGAUUAGAAAU..........................................................GUUAGUAAACGAUAAU.......UUAGA..........................U......GUAGAA..ACCUUG.GAAUG........................................CCGCC.UCAGUUCCAAGCU.C.U.UUC.GU...GGCACUGUAAACAGU.CCUAU.........UGAG.....................................UUAGGG..GC.AGUCAA..CC....AC...................GUUGCGAA.GCUAAAUUAU...CUG.............GUCG...............AGAGG..A..................................................................................................................................................................AGUCGAAUUUGCUGUGUGCCUCAAGCACAGUUAUACGCACUACUCGAAGGAGAUACGCGUUAUGUUAGCGUAUGUACUUAACAAGCAUGGGAAACCUUUGAUGCCCUGCAAGGCCGCUAAAGCACGUAAGCUGCUUAAAGCUGGCGAAGCUAAGGUAGUCAAACGUACCCCGUUCACAAUCAAAUUAUUGCAUGGGUCGAGCGGCCAUACUCAGCACGUAGUUGCUGGCAUGGACACUGGCAGUAAACACGUUGGCUGUGCAGCUAUCGCAAAUGGUAAAGUGAUUUAUCAAAGCGAGGUGGCUUUGCGCACUGACGUAUCUAAAAAGAUGCAGCAACGUGCAAUGUAUCGAAGGACUCGCAGAAACCGUAAGCUACGCUACCGCCCUGCACGUUGGUUGAACCGUGCCUCAAUGCGUAAAGAGGGGCGCUUAGCACCGUCUCUAAAAAGCAAGCUUGAUUCACACUUGCGUGAGAAAAAGCAGGUUGAAGCUAUCUUACCAAUUUCACAUUGGAAGGUUGAAACUGCUAGCUUCGAUAUACACAAGAUAACUAACCCAAUUGUGACUAGUGCCGGCUACCAGCAAGGCGCACUGCUGGGCUACUACAACGUUAAAGCCUACGUAUUGCAACGUGACAAUUAUAAAUGUCAAAGUGGACGUAAAACGAAGCACAACGCCAAGCUGCACGUACACCACAAAGUAUUUCGUUCUCAGGGCGGCACUGAUGCACUCAGUAACCUAAUAGCGCUAUGCGAGACGUGCCAUAAUGAUUUACAUGUAGGAAAGUUUGAGCUGAAAGUGAAGCGCUCAAAGACUAAACAUGCGACUGAAAUAGGUAUACUCAAAGCCCAGUUAAAACAGUGCUGGGAUUUUGAAGAAACGUUUGGCUACGUGACCAAAUUUAAGCGCGAACAAGUAUUGGGCUUGCCGAAAACUCAUUACUAUGAUGCCGUGUCAAUUUGUUGUGAAGAUGGCGAGCUUGUACAACAAGGCAAACAUGUUUUACGUAAACGUCAUGUGGCUUCUGGUGACUACCAACAGACAAAGGGGGGUCGCUCCGAAAAGCGGAUACCAGUCGGCAAGCUAUUUGGCCUAAAAAAACACGACUUUGUACAAACACCACAAGGUACUGGUUUUGUUAAAGGCAAGCGUAGCUCAGGCUACUUUGCCCUAGAAACUAUUUUAGGUGAUAAGGUUCACGCCAGCGCUAACAUUAAGAAAAACACGGUUCGGAUUUCUGCUCGAACCACUACGUUAA.......................................................................................................................................................................................................................................CUCAACUAAUG.G.AG.......GCGGCAA.......UUCCU.CUCUGC.AC.................UAAA.........................................GU.ACCGAGUAUCC.........UUGCCGU.AAACUG................AUGAUAAUUCAAACCUUACUAC
#=GR NC_007482.1/342303-343879 CODON_ENDO                 ........................................................................................................................................................................................................................................................................................................................................................................................................................................................................................................................................................................................................................................................................................................................................................................................................................................................................................................................AUG.......................................................................................................................................................................................................................................................................................................................................................................................................................................................................................................................................................................................................................................................................................................................................................................................................................................................................................................................................................................................................................................................................................................................................................................................................................................................................................................................................................................................................................................................................................................................................................................................................................................ST................P.....................
NC_008757.1/245162-246983                                 CUACCUCACAAGGUGCAAAAGUCAAUCACCC....C......ACCC....UGAA......GGGU.......G..GAGCUUG.CGGA..GAAA.....UCCAAAAAG...................................................................................................................CUAGGUUG..A.CCAG.GGUA.GUGG..........UAGC.CAAU...............................................................CCACG...GCGUUAAU.......AACAG...................GUCCUUCAG.....A..CAC..ACCAGU.GAGUG........................................CUUCC.UCAGCUCGCUGCU.C.U.GUAAGG...UCUUGAU...CAUGC.UGGAC.........AAGGGUAAAG...............................GUCC.G.....AAGGUCUUGA....UCG.CGGCGCGCAA.GCGCUGGAGC.....CGGUUGUUGA...CAGU............CCCG...............AGGGG..AGAC...............................................................................................................................................................CGUGCGUCAAACGCCCUUAAAAGCGUUUGACAAGCGGCGUUACAAGGCCCGUAAGGGCUCGCAGCCUGGAAUUAGACAGGCACCUUAUUUCGAAAGAAGGCGAGAUGGCGGUUUUUGUAUUGGAUCGGAGCGGGCAGCCGGUGAUGCCCUGCAGCGAAAAGCGCGCCCGGCUGCUUCUGCAGAGCAAGCGCGCCAGGGUUCACCGGGUCAUGCCGUUCACGAUUCGACUGAUCGACCGAAGCCAGGCCGACUGCCUGCUCCAGCCGCUUCGCCUCAAGCUCGAUCCGGGCAGCCGGGCCACGGGCCUGGCACUGGUGCGGGAUAUUGAAACCAUUGAGCCCGCCAUGGGUGAGGUCACGCGCGGCGCGGCCGUGGUGAGCCUGCUUGAGCUGGAGCACCGCGGCAGGCAGAUAUCAGAAGCGCUCACUGCGCGUCGCCAGAUGCGCCGCCGGCGCCGCAACCAGCUGCGCUACCGCGCCCCGCGUUUUUUGAACCGGGGCAACAAGCAAAAAGGUUGGCUCGCGCCUUCGUUGCAGCACCGGGUCGAUACGACGGCGGCCUGGGUAGCACGCAUCCAGCGCUGGGCACCGGUGACGGCGCUCAGCUCGGAACUGGUGCGCUUUGACAUGCAGCAAUUGCAAAACACCGAGAUCGAAGGCGCCGAGUACAGCCAAGGCACGCUGGCGGGCUACGAAGUGCGCGAGUACCUGCUGGAGAAGUGGAAGCGCACCUGCGCCUACUGCGAUGCGCAAAACACGCCGCUGCAGAUCGAGCACAUCGAGCCCCGGGCGCGGGGCGGCAGCCACCGGAUCUCCAACCUAUGCCUGGCCUGCCAGCCCUGCAACCAGAAAAAAGCCGCGCGCACGCUUCAAGAUUUCCUCAAGAAAGACCCCAAGCGCCUGGCGCGCAUCCUCGCGCAAGCCCAGCGGCCGCUGCGCGAUGCCGCAGCGGUCAACGUCACGCGCUGGGCGCUGGCCAACGCACUGAAGACCACUGGCUUCCCGCUGGAGCUGGCCUCGGGUGGCCGGACCAAAUUCAACCGAUGCACGUUGGACGUGCCCAAGACGCACGCGCUGGAUGCGGCCUGCGUGGGCCAGGUGGAGGCCAUCACUGGCUGGCAGCAGCCUGCGUUCUACACCUUGACCAUCAAGGCCAUGGGCCGGGGCAGCUACCAGCGCACUCGGCUGGACGCCUACGGCUUUCCAAGAGGCUACCUGAUGCGUGCCAAGUCGGUCCACGGUUUCCAGACCGGGGACCGGGUCAAGGCCGUCGUGCCCCAGGGCAAGAAGGUUGGCACGCAUGUGGGGCGCGUGGCGAUCCGCAAGACGGGCAGCUUCAACAUCACCACGCCGGCUGGCGUGGUUCAGGGCAUCAGUCACAAGCACUGCCGCAUCGUUCAGCGGAACGACGGGUAUGGCUAUUUCUUCCACCGGGCCGAUUUAACACAGGACGCGAACAGGUAACGGCCCAAAGCGUAACGGAUGCGUUGC................AUCCGGCGCUC..........UACCU.CCCCGGGC..................UGAA..........................................CCCCGGGGUUUCAC...........GCGC.AUCAUG................AUGAUAAAAAGUAAGCAGCGCG
#=GR NC_008757.1/245162-246983 CODON_ENDO                 ...................................................................................................................................................................................................................................................................................................................................................................................................................................................................................................................................................................................................................................................................................................................................................................................................................................................................................................................................................................AUG.........................................................................................................................................................................................................................................................................................................................................................................................................................................................................................................................................................................................................................................................................................................................................................................................................................................................................................................................................................................................................................................................................................................................................................................................................................................................................................................................................................................................................STP........................................................................................................................................................................................................................
NC_008757.1/325009-323193                                 CUUAAGUACCGGAGCGAGUUGUCAAUCACCC....C......ACCC....UGAA......GGGU.......G..GAGCUUG.CGGA..GAAA.....UCCAAAAAG...................................................................................................................CUAGGUUG..A.CCAG.GGUA.GUGG..........UAGC.CAAU...............................................................CCACG...ACGUUAAU.......AACAG...................GUCGUUCAG.....A..CAC..ACCAGC.GAGUG........................................CUUCC.UCAGCUCGCUGCU.C.U.GUAAGG...UCUUGAU...CAUGC.UGGAC.........AAGGGUAAAG...............................GUCC.G.....AAGGUCUUGA....UCG.CGGCGCGCAA.GCGCUGGAGC.....CGGUUGUUGA...CAGU............CCCG...............AGGGG..AGA.......CCG.UGCGUCAAAAGCCCUUAAAAGCGUUU.GACAAGCGG..CGUUACAAGGCCC..........G.UAA................................GGG................................................CUGGCAGCCUGGAAUUAGACAGGCACCAUAUUUCGAAAGAAGGCGAGAUGGCGGUUUUUGUAUUGGAUCGGGGCGGGCAGCCGGUGAUGCCCUGCAGCGAAAAGCGCGCCCGGCUGCUUCUGCAGAGCAAGCGCGCCAGGGUUCACCGGGUCAUGCCGUUCACGAUUCGACUGAUCGACCGAAGCCAGACGGACUGCCUGCUCCAGCCGCUGCGCCUCAAGCUCGACCCGGGCAGCCGGGUCACGGGCCUGGCAGUGGUGCGGGAGAAGCCCAACACGCCAGGCGCUAAAAAUGCACCUGCCUUUGAAAUCGCCGUGAUCAACCUGUUUGAGCUGGUGCACCGGGGCCGGCAGAUCAGCGAAGCCUUGACCGCGCGCCGGCAGAUGCGCCGCCGGCGCAGAGGCAACUUGCGCUACCGCGCACCCAGGGGCCUCAACCGGGGCAACAAGCAAAAAGGCUGGCUCGCCCCGAGCCUGCAGCACCGCGUCGACACGACGCUGGCCUGGGUGGCGCGCUUGCGGCGCCUGGCGCCCAUCACGGCGCUGAGCUCCGAACUCGUGCGCUUUGACAUGCAGCAGCUAGCAAACCCGCAGAUCGAGGGCGCCGAGUACCAGCAGGGCACCCUGGCGGGCUACGAGGUGCGCGAGUAUUUGCUGGAGAAGUGGAGCCGGACCUGCGCCUACUGCGACGCACAAAACACGCCGCUGCAAAUAGAGCACAUCGAGCCCCGAGCCCGGGGCGGCAGCCACCGGAUAUCCAACCUGUGCCUGGCCUGCGGGCCGUGCAACCAGAAGAAAGCCGCCCGCACGCUGCAGGACUUUUUGAAGAAAGACCCGGCGCGCCUGGCGCGCAUCCUGGCGCAAGCCAAAAAACCCCUGCGCGAUGCCGCUGCGGUCAACGCGACCCGCUGGGCGCUGGCCGAGGCGCUCAAGGCGACAAGCCUGCCGCUGGAGCUGGCCUCGGGCGGCCAGACCAAAUUCAACCGCUGCACGCUGGGCAUGCCGAAGACCCAUGCGCUGGACGCGGCCUGCGUCGGCCGGGUCGAUGCCAUAGCCGGAUGGCAAAACCACGCCUCAGCUACCCUGACGAUCAAGGCCAUGGGCCGGGGAAGCUACCAGCGCACGCGCCUGGACGGCUUUGGCUUUCCCCGCGGUUACCUGAUGCGCGAGAAGUCGGUCCACGGCUUUCAGACGGGCGACCUGGUCAAGGCGGUAGUGCCCAAGGGCAAGAAAGCGGGCACGCAUGUGGGGCGUGUUGCGAUCCGCAAGACGGGCAGCUUCAAUAUCACCACCGCACGCGGCGUGGUGCAAGGUAUUGGCCACAAAAAUUGCCGCGUCGUUCAGCGAAACGACGGGUAUGGCUAUUUUUUCAACCGGGCCCAACACACAGGAUGUGAGCAGGCAGGGCCCGGG..............................................................................GCAACGGAUGCGUUGCAUCCGGCGCUC..........UACCU.CCCCGGGC..................UGAA..........................................CCCCGGGGUUUCAC...........GCGC.AUCUUG................AUGAGGACGCUCCUGCCGGCGC
#=GR NC_008757.1/325009-323193 CODON_ENDO                 ..........................................................................................................................................................................................................................................................................................................................................................................................................................................................................................................................................................................................................................................................................................................................................................................................................................................................................................................AUG.....................................................................................................................................................................................................................................................................................................................................................................................................................................................................................................................................................................................................................................................................................................................................................................................................................................................................................................................................................................................................................................................................................................................................................................................................................................................................................................................................................................................................................................................................................................................................................................................................................................................ST................P.....................
NC_003901.1/1038111-1038571                               UUGAAAAUUAACAGUUACCGGUCAACUACCC....CUCCCU.GCCCGC..UGAU....GCGGUCG.AGGAAG..GGGCUUGUC.....UAAA........GAUAGC...................................................................................................................CCUUGUUG..A.CCAG.AUCAUCAAU..........UGGA...GUAAACAAA........................................................AUUGGUAAACGAUAUG.......CAAGA..........................AUCAUAUA..GUU..ACCUUC.GAAUG........................................UCGCC.UCAGUUUGAAGCU.C.U.AAG.GA...UACAAGUUAAA.AGU.CC.UAA........AGGG....................................UUGUG.G..AC.AGCGCUUAUA....UC...................AAAA..AC.CUUGCAAUAU...CUG.............AUCG...............AGAGG..AAGACGGAU.UCC.UGAA......AUUAUUCUAUAC.......UUCAGGA..UACGCAUUACCCUAC........G.AAA..............................GUAGG.................................................CGGGGAACGGUUAUUCCGUUCCCAUUACAAUUAUAAAAAUAAAAAAGGUGAAAAAAGGCAGUAAGGGG.............................................................................................................................................................................................................................................................................................................................................................................................................................................................................................................................................................................................................................................................................................................................................................................................................................................................................................................................................................................................................................................................................................................................................................................................................................................................................................................................................................................................................................................................................................UGUUGACGGCA..........UUCCU.CCCGUUAAA...............UCUUUA..................GA.....................UUUAGCGGGUUUCC............UGCC.UUCUU......UUU........AUGAAUUAAAAAAUUACCCAUU
NC_008781.1/2206016-2207825                               ACAAGAACUGCGGAGACACCGUCAACCACCC....C......ACCC....UAAA......GGAU.......G..GGGCUUGAAAGGU.GAAA....GCCUUGAAAG..................................................................................................................CCCAGGUUG..A.CCAG.ACCCAGAAAGGAAU.....UUAA....A..........................................................AAACCAAUCU...ACGUUGCC.......UACAGGUU................AUCG...GA.....C..CA...ACGGCA.GGAUG........................................CUUCU.CCAGUCCUGCCCU.C.U.UGAAGC...CGCAUCAGCAGACAA.GCUU..........UGGGU.....................................AAG.CGCGAAACGGGAUGCG....GCA.GUUCAUCUAAAGUGAAC.AGC.....CGGCAGGCAA...CAGG............GUCG...............AGGAG..AGCG..........................................................AAGAC........G.AAA..............................GUCUU................................................UCGUCACAGGAUUCCGUAAGGAAUAGCGUUAACGAGCAUCGACAACAAGCCGUUGUUGAUCGAAUGCGUAAAAAGAAGGAUGGAACGUGGCAGUUUUCGUGUUGGACAGAAAAGGCCGGCCCUUGAUGCCGUGCAGCGAGAAACGAGCGCGCAAGCUGCUUGAAUCUGGCCGCGCGCGCGUCCAUAAGUUGUUUCCUUUUGGCAUCCGGCUCGUUGACAGAUUGGUUGAAGACAGUGUGUUUCAGCCCCUACGGCUGUCGCUUGAUCCGGGGAGCAAAACCACGGGGCUGGCAGUUUGCCGGGUUGCUGAAACCAUUGAUGUGACCACCGGGGAAAUUCAGCCCACGAUGCACAUCCAAUUUUUGAUGGAACUGAUGCAUCGAGGUGCCACCAUCAAGAAGUCGCUUGGCGCACGCUCGGCCAUGCGUCGGCGUCGUCGGGGCAAGCUGCGUUACCGCGCACCGCGUUUUAGCAACCGUCCAAAACCACAAGGCUGGCUCGCACCCAGUCUGCGUCACCGGGUUGAAACGACGAUGACGCAGGUCAAACGCCUGUGUCGCCUCGCCCCGAUCACGCAUUUGGCGCAAGAGCUGGUGCGCUUUGACAUGCAGAAAAUGCAGAACCCGGAAAUUUCGGGGGCCGAGUACCAACAAGGCACAUUGCAAGGCUACGAAGUGCGUGAAUACCUGCUGGAGAAAUUCAACCGCACUUGCGCCUACUGCGACGCGCAAAACGUCCCCUUGCAAAUGGAACACAUCCACCCCAAAGCAGCCGGCGGCACGAACCGGAUUUCCAAUUUAGCGCUCGCCUGCCAAGCCUGCAACCAGAAAAAAGGUGUCCAGGACAUCAAGGACUUCUUGCUCAAAGACCCCAAGCGUUUGGCAAAAGUAUUAAAACAGGCCAAAGCGCCAUUACUUGAUGCAGCCGCCGUCAACACCACCCGAUGGACUUUGUUCGGCGCCCUCAAGCAAACCGGCUUGCCGGUGGAAACAGGAACCGGCGGACAGACCAAAUACAACCGCUGCCGCCUGAGCAUCCCCAAGACUCACGCACUCGAUGCCGCCUGCGUCGGACAGGUGCAGUCCGUCAACAACACAAACGCGCCCAUGCUGCGCGUUAUCUGCACCGGACGCGUAUCGCGCAGCAAAACACGCCUGGACAAGUACGGUUUCCCUCGCACUUACCUGACCCACCAGAAAACAGCGUUUGGCUUCAAGACCGGCGACAUGGUGAUUGCCACCGUGCCCAAAGGCGUCAAGAAAGGCAUUCACAAAGGCCGGGUGGCGAUUCGACUCACGGGAAGUUUCAACAUUCAAACGGGCAUCGCCGGUGCGGCGACCGUUCAAGGCAUUUCCUACAAGCAUUGCCGCAUCACGCAGCGGGCUGACGGGUAUGGUUAUUCACACAGAGCGCAAACAAAAAAGGAAUGCGGGAACAAGGAGUGUGCUUU........................................................GCACACCGCGC........UAUCCAU.CCCCGG.CC.................UGAA.........................................GG.CCGAGGUUUCCC...........GCGC.AAUUUG................AUGAACACCACACCGCUUGCCG
#=GR NC_008781.1/2206016-2207825 CODON_ENDO               ........................................................................................................................................................................................................................................................................................................................................................................................................................................................................................................................................................................................................................................................................................................................................................................................................................................................................................................................................................................................AUG.......................................................................................................................................................................................................................................................................................................................................................................................................................................................................................................................................................................................................................................................................................................................................................................................................................................................................................................................................................................................................................................................................................................................................................................................................................................................................................................................................................................................................................................................................................................................................................................ST................P.....................
NC_007950.1/233665-231833                                 AGAGAAAGCACAGUAAGAAAGUCAAUCACCC....C......ACCC....UAAA......GGAU.......G..GAGCAUGGAACU..GAAA.....GGAGCCAAG...................................................................................................................CCAGGUUG..A.CCAG.GGAAAGCGG..........UAAU.CAAU...............................................................CCGCU...ACGUUAGCA.ACAGGUCGUU..........................CA.....G.ACAC..ACCAGC.GAAUG........................................CUUCC.UCAGUUCGCUGCU.C.U.GUAAGG...UCUUGAU...CACGC.UGGAC.........AAAGGUAAAG...............................GUCC.G.....AAGGUCUUGA....UCG.CAGCUCGCAA.GGGCUGGAGC.....CGCUUGCUGA...CAUU............CCCG...............AGGGG..AGC.......GUU.CUGGCGCGUCCUGA........GGCG.CACCUGAAC..CGUCACAA..GGCCC........G.UAA..............................GGGCU................................................GACCGCUGGAAAGACAGCCUGGCUGCACAGUAUGCAGUGUGAAUUUUUGAUUUCAGGAGUUGGCGUGGCAGUUUUCGUGUUGGACAACCAGGGCAAGGCAUUGAUGCCGUGUACCGAGAAGCGGGCUCGGCUGUUGCUGGCGCGCGGCCGGGCGCGCGUGCAUAGGCUGACUCCCAUGGUGAUCCGGCUCGUUGACCGUCAGGCCGCCGCCUGCGACUUUCAGCCGCUUCGCCUCAAGCUCGAUCCUGGCAGCAAGACCACCGGCGUGGCGCUGGUGAGGGAUGUGGAAUCGAUCGAGGUUGCCACCGGGGAAAUUCACUGCGGCGUUGCCGUGUUGAAUUUGAUGGAGCUGGUCCAUCGGGGCCGGCAUAUCUCCGAAGCUUUGACGGCGCGCCGUCAAAUGCGUAGGCGCCGCAGGAGCAAUUUGCGCUAUCGCGCACCCAGGUUCCUGAACCGCGGCAACAAGAAGUCCGGCUGGAUCGCGCCCUCCUUGCAGCACCGGGUGGACACAAGCAUAGCCUGGGUCAAGCGCAUCCAGCACUGGGCACCGGUGAGGGCCAUCAGCUCCGAGCGGGUGCGCUUUGACAUGCAGGCCCUUCAGAACCCAGAGAUUUCAGGCGUGGAGUACCAGCAAGGCACCUUGUACGGCUACGAGCUGCGCGAGUAUUUGCUGGAAAAAUGGGGCCGUCAGUGCGCCUACUGCGACGCCAAAGACACCCCCUUGCAGAUCGAGCACAUCCGGCCCAAGGCUUUGGGCGGAAGCAACCGCGCCUCCAACCUGACCCUGGCGUGCCAGUGCUGCAACCAGAAGAAAGCUGCGCGCAGCAUCGAAGAUUUCUUGGCCAGGGACAAAAAGCGACUGGAUCGCAUCCUGGCGCAAGCCACAAAACCGCUGAGAGAUGCUGCGGCGGUGAACGCCACACGAUGGACGCUGGCCAACGCGCUGAAAGCCACCGGCCUGCCGGUGGAGCUGGCUUCAGGCGGCCAAACCAAGUUCAACCGUUGCCGGCUUGGCGUUCCCAAGACCCAUGCGCUCGAUGCGGCCUGCGUGGGCCAGGUGAGAUUCAUCCAGGACUGGAGCAAGCCAACCCUUACGCUCAAGGCCAUGGGUCGGGGCAGCUACCAGCGCACGCGCCUGGACAAGUUCGGCUUUCCGCGCGGGUACCUGAUGCGCAGCAAGCGGGUGCAUGGGUUUGGCACCGGCGAUAUGGUGCGCGCCGAUGUGACCAAGGGCGUCAAGGCCGGUCAUCACGCCGGCCGGGUCGCGGUGCGCGCCAGUGGCAGUUUCAACAUCCAGACUCGCCGGAACGGUAUCUCCGGUGUUAUCCAGGGCAUCAGUCACAAGCAUUGCCGAGUGAUCCAGCGCAACGACGGCUAUGGCUAUUUCUUCAACCGGACCGAUCACACAGGACGUGAGCAGGUAAGGCCCAAGGCUUCGGAUGCUGCGC..........................................................AUCCGGCGCUC..........UACCU.CCCAGC.CA.................UGAA.........................................UG.GCAGGGUUUCAC...........GCGC.GAUUUG................AUGAACGAAACUGCGUCACGCG
#=GR NC_007950.1/233665-231833 CODON_ENDO                 ..................................................................................................................................................................................................................................................................................................................................................................................................................................................................................................................................................................................................................................................................................................................................................................................................................................................................................................................................................................AUG.............................................................................................................................................................................................................................................................................................................................................................................................................................................................................................................................................................................................................................................................................................................................................................................................................................................................................................................................................................................................................................................................................................................................................................................................................................................................................................................................................................................................................................................................................................................................................................................................ST................P.....................
NZ_ABLK01000582.1/1691-1409                               .....................UCAACUACCC...C.......GGCC....UAAA......GGCC..........GAUCUU........GAAG...........AAG...................................................................................................................UUCAGUUG..A.CCAG.GGACGGCGC..........UUCG....................................................................GCGCU...ACGUUGUA.......CGGA.AGA.......................CA.....GAAGACCGACCGGC.GAAUG........................................CUUCC.UCAGUUCGCCGCU.C.UCGAA.GU...CGCAGCAGCAGACACGGUUUUGGG......UAUC..................................CCCGAAA.C..GG.....GCUGCG....ACC.GGCGAAGCGA.UUCGUUCUCU......GCCGCACAA...CAUU............UCCG...............AGGGG..AGA................CCACCGCAA........GGUG.G..........CGUUACAAGGCCC..........G.UAA................................GGGCAACUCUUUGGAGAAA...CCAAAG.......................UGUCGG.........................................................................................................................................................................................................................................................................................................................................................................................................................................................................................................................................................................................................................................................................................................................................................................................................................................................................................................................................................................................................................................................................................................................................................................................................................................................................................................................................................................................................................................................................................................................................................................................................................................................................................................................................
amd_scaffold_56/23202-21652                               UGCUCUCGUUAUCCAUGGAGGCCAACUACCC....C......UCCC....UGAC......GG.AA......G..GGGCUUGUCCC...GUGA......GGGGCAUC.................................................................................................................GCAAGAGUUG..A.UUAG.GGGGCUUU...........GAAA..ACAUGGAGAAAAAUAUGAAAGA.............................................GAAGCAGAAGUUAGA.......CCGGA..........................GAAAUACAUACAC..ACCUAC.GGAUG........................................CUCCA.CAAGUCCGUGGCAAC.U.GUG.AU...CAUGCAUUAAACAGA.GAG...........GAAA.......................................CU.C..UC.AGUGUGCAUG....GU...................UUAAA.AA.CCCCUUCUAA...CAAC............CCCC...............AUGUG..GAC.CUAC......................................................UCUCA........C.CGG..............................UAGGA................................................GGGCAUAAAGCCGAUAUGCCGGUAUUUAUUCUAAACGAUGAUGGAAAACCAUUGAUUCCAUGCAAACCCGCCAAGGCAAGACAUCUUCUAAGUGACAAGAAAGCCAAAGUAAUUUCUUCUAAUCCGUUCACAAUACAGUUGCUUUGGCAUUGUGAGGGAAACGUGGAAACAAUAACACUGGGCAUAGAUUCUGGAUACAAACACAUAGGUUUUUCUGCUGUAACAGACAAUAAAGAACUCAUAUCCGGGGAAGUAGUAAUAAGAACUGACAUACCGAAGCUCAAUGAAGAAAAGGCAAUGUACCGCAGAAAAAAGAGAAAUAAGCUCUGGUACAGGAAACCAAGAUUCAUGAAUCGUGGCAAUAAUAAAGAAGGACGGUUCGCACCAAGCAUUGAACACAAACUGGAAACUCAUAUAAGAUUGAUUGAGAAGUUGAAGCGAAUACUUCCCGUAUCAAACACAGUGAUAGAGGUUGCAUCCUUUGAUACCCAGAAGAUGAAGAAUCCUGAGAUAAGUGGAAUAGAAUACCAGCAGGGAGAACUUCAGGGAUAUGAGAUCAGGGAAUAUCUCCUUGAGAAAUUCCAUCGCACAUGUGUGUAUUGUGGCAAGACAGGUGUGCCUCUUGAAAUAGAGCAUCUAACGCCCAGAUCAAGAGAUGGUCCCGAUACGGUCAAUAAUCUCGCAAUCUCAUGUCAUGACUGUAACCAGAAGAAGAACAACCUCACAGCAGAAGAGUUUGGAUAUCCUGAAGUGAGGAAGAGGGCAUUGAUCACCAUGAGAGAUGCAGCAUUCAUGAACACUGUAAGGUGGAAGCUUACACAACUUACAGGAUCAGAACAUACAUUGGGAUUCAUUACAAAGAAGAAUCGUAUUUCUCUUGGUCUGGAUAAAACCCAUGCCAACGAUGCAUUUGUGAUUGCUGGAGGAACAUGCAGGUAAGAUCCACUGUUUUCAAUGCAACACAGAGACGGAGAAAUAACCGUUCCCUUCAAAUUAACAGAAAGGGGUUCAUGCCAUCAAUAAGAAGGAAAAGAUAUGCAUUCCAGCCUGGAGAUAUAGUUGUGUAUGAUCAUGAGAGAUUCAGUGUUGUUGGUAUGCAUAACUAUGGGAAAUCAAUCGUAAUAAAAGGAGGAGGGAAGAAGAUGGACAUAAACACGAAGAAGGUCAAGCUGGUAAAAUAUGGAAAAGGAUUGCAAU.....................................................................................................................................................................................................................................................................................................................UCGCACCCCAA..........UUCCU.UCCCAC.CC.................UUUC.........................................GG.AUGGGGUCUCA............UUGG.GGGGAGUUAG............AUGAAUGUUAUAUUACUUAAAA
#=GR amd_scaffold_56/23202-21652 CODON_ENDO               .........................................................................................................................................................................................................................................................................AUG.......................................................................................................................................................................................................................................................................................................................................................................................................................................................................................................................................................................................................................................................................................................................................................................................................................................................................................................................................................................................................................................................................................................................................................................................................................................................................................................................................................................................................................................................................................................................................................STP....................................................................................................................................................................................................................................................................................................................................................................................................................................................................................................................................................................................................................................................................................................................................................................
amd_scaffold_310/3705-2154                                AGCUAAAUAUUGGUCUGAAAGUCAACUACCC....C......UCCC....UGAC......GG.AA......G..GGGCUUGUCUC...GUGA......GGAACAGC.................................................................................................................GCAAGAGUUG..A.UUAG.GGGGCUUU...........AAAA..ACAUGGAGAAACAUAUGAAAGA.............................................GAAGCAGAAGUUAGA.......UAGGA..........................GAGAUACAUACAC..ACCUAC.GGAUG........................................CUCCA.CAAGUCCGUGGCAAC.U.GUG.AU...CAUGCAUUAAACAGA.GAG...........GAAA.......................................CU.C..UC.AGUGUGCAUG....GU...................UUAAA.AA.CCCCUUCUAA...CAAC............CCCC...............AUGUG..GAC.CUAC......................................................UCUCA........C.CGG..............................UAGGA................................................GGGCAUAAAGCCGAUAUGCCGGUAUUUAUUCUAAACGAUGAUGGAAAACCAUUGAUUCCAUGCAAACCCGCCAAGGCAAGACAUCUUCUAAGUGACAAGAAAGCCAAAGUAAUUUCUUCUAAUCCGUUCACAAUACAGUUGCUUUGGCAUUGUGAGGGAAACGUGGAAACAAUAACACUGGGCAUAGAUUCUGGAUACAAACACAUAGGUUUUUCUGCUGUAACAGACAAUAAAGAACUCAUAUCCGGGGAAGUAGUAAUAAGAACUGACAUACCGAAGCUCAAUGAAGAAAAGGCAAUGUACCGCAGAAAAAAGAGAAAUAAGCUCUGGUACAGGAAACCAAGAUUCAUGAAUCGUGGCAAUAAUAAAGAAGGACGGUUCGCACCAAGCAUUGAACACAAACUGGAAACUCAUAUAAGAUUGAUUGAGAAGUUGAAGCGAAUACUUCCCGUAUCAAACACAGUGAUAGAGGUUGCAUCCUUUGAUACCCAGAAGAUGAAGAAUCCUGAGAUAAGUGGAAUAGAAUACCAGCAGGGAGAACUUCAGGGAUAUGAGAUCAGGGAAUAUCUCCUUGAGAAAUUCCAUCGCACAUGUGUGUAUUGUGGCAAGACAGGUGUGCCUCUUGAAAUAGAGCAUCUAACGCCCAGAUCAAGAGAUGGUCCCGAUACGGUCAAUAAUCUCGCAAUCUCAUGUCAUGACUGUAACCAGAAGAAGAACAACCUCACAGCAGAAGAGUUUGGAUAUCCUGAAGUGAGGAAGAGGGCAUUGAUCACCAUGAGAGAUGCAGCAUUCAUGAACACUGUAAGGUGGAAGCUUACACAACUUACAGGAUCAGAACAUACAUUGGGAUUCAUUACAAAGAAGAAUCGUAUUUCUCUUGGUCUGGAUAAAACCCAUGCCAACGAUGCAUUUGUGAUUGCUGGAGGAACUGUUCAGAUCAGGACAUUGCCAUUUACAAUCACACAGAGAAGGAGGAACAACCGUUCCAUCCAGACGAACAGGAAGGGAUUCAGGCCAUCAAUAAUAAGGAAAAGAUAUGCAUUCCAGCCUGGAGACAUGGUUCUGCAUGAUCAUGAGAGAUUCAGUGUUGUUGGUAUGCAUAACUAUGGGAAAUCAAUCGUAAUAAAAGGAGGAGGGAAGAAGAUGGACAUAAACACGAAGAAGGUCAAGCUGGUAAAAUAUGGAAAAGGAUUGCAAU....................................................................................................................................................................................................................................................................................................................UCGCACCCCAA..........UUCCU.UCCCAC.CC.................UUUC.........................................GG.AUGGGGUCUCA............UUGG.GGGGAGUUAG............AUGAAUGUUAUAUUACUUAAAA
#=GR amd_scaffold_310/3705-2154 CODON_ENDO                .........................................................................................................................................................................................................................................................................AUG.........................................................................................................................................................................................................................................................................................................................................................................................................................................................................................................................................................................................................................................................................................................................................................................................................................................................................................................................................................................................................................................................................................................................................................................................................................................................................................................................................................................................................................................................................................................................................................................................................................................................................................................................................................................................................................................................................................................................................................................................................................................................................................................................................................................................................................................................................................................STP..................
amd_scaffold_38/13195-14747                               AUCAUAGGGGUGGCAAUCCAGUCAACUACCC....CCA......GC....UCAC......GC..A.....GG..GGGCUUGUUCC...GUGA......GGAACAGC.................................................................................................................GCAAGAGUUG..A.UUAG.GGGGCUUU...........AAAA..ACAUGGAGAAAAACAUGAAAGA.............................................AAGGCAGAAGUUAGA.......UAGGA..........................GAGAUACAUACAC..ACCCAC.GGAUG........................................CUCCA.CAAGUCCGUGGCAAC.U.GUG.AU...CAUGCAUUAAACAGA.GAG...........GAAA.......................................CU.C..UC.AGUGUGCAUG....GU...................UUAAA.AA.CCCCUUCUAA...CAAC............CCCG...............AUGUG..GAC.AUAC......................................................UCCAG........C.CAG..............................CAGGA................................................GGGCAUAAAGUCGAUAUGCUGGUAUUUAUUUUAAACGAUGAUGGUAAACCAUUAAUGCCAUGCAAGCCUGCAAAGGCAAGGCAUCUCUUGAAGGAGAAAAAAGCAAGGGUAGUUUCUUCCAAUCCAUUCACAUUACAAUUGCUCUGGCAUUGUGAGGAAUAUACAGAUCCUACAAUAUUGGGUAUAGAUGCAGGAUACAAGCAUAUUGGAUUCUCAGCAGUCACAGAAAAGAAGGAACUGAUAUCAGGAGAAGCGGUCAUAAGAACCAAUAUACCCAAACUCAAUCAGGAGAAAUCCAUGUAUCGCAGGAACAGGAGAAACAGGCUGUGGUACAGGCAACCACGGUUCAUAAACCGGGGAAAUAAUAGUAAGGGAUGGUUUGCACCUAGCAUAGCUCACAAACUACAGACUCAUAUAAGACUGAUUGAGAAACUGAAAAAAAUACUUCCCGUAUCCAAGGUUAUUAUUGAGGUUGCUUCAUUCGAUCAGCAGAAGAUGAAGAACCCUGAGAUAAGUGGGAUAGAAUACCAGCAGGGAGAACUUCAGGGAUAUGAUAUCAGAGAAUACCUCCUUGAGAAAUUCCAUAGAAAGUGUGUGUACUGUAGAAAGACCAAUGUACCAAUGGAAAUAGAACAUCUCACACCAAGAUCAAGAAAUGGCCCUGAUACAGUAGACAACCUUGCCAUCUCAUGCCAUGAAUGCAAUCAAAGGAAGAAUGAUUUAACAGCAGAAGAGUUUGGAUAUCCUGAAGUGAGAAAGAGAGCACUGAAAUCAUUAAAAGAUGCAACAUUCAUGAAUAUUGUAAGGUGGAAGCUCACACAGCUUACGGAAGCAAUACAUACAUUCGGGUACAUAACAAAGAAGAACCGCAUAUCCCCUGGUCUGGAUAAGAGCCAUGCCAACGAUGCAUUUGUGAUUGCUGGAGGAACCACGCAGGCAAGACCCACUGUUUUUGAUGUAACACAGAGAAGGAGAAAUAACCGUUCCCUUCAAAUUAACAGAAAGGGAUUCAGGCCAUCAAUAAGAAGGAGAAGGUACCCCUUACAACCCGGUGAUGUAGUGGAAUUCGGGGAGAGCAGAUACGGCGUUGUUGGGGUUCAUAGUUAUGGAAAUUAUGUAAUAAUAAUGAAUGGUGAAAAGAAGAUGGAUGUUAACAUAAAGAAGGUAAAGUUGGUAAAAUACGGCAAGGGA...........................................................................................................................................................................................................................................................................................................................CUGAGGUUCAC...UACCCAAUUCCU.CCCCACGC..................UAUC..........................................GCAUAUGGAUCUCUUUG.GG.....GGGA.GUUAG.................AUGAAAUAUUUUACAGUAGCAG
#=GR amd_scaffold_38/13195-14747 CODON_ENDO               .........................................................................................................................................................................................................................................................................AUG....................................................................................................................................................................................................................................................................................................................................................................................................................................................................................................................................................................................................................................................................................................................................................................................................................................................................................................................................................................................................................................................................................................................................................................................................................................................................................................................................................................................................................................................................................................................................................................................................................................................................................................................................................................................................................................................................................................................................................................................................................................................................................................................................................................................................................................................................................STP.......................................
amd_scaffold_40/11401-9842                                AAUAUAAAUGGGAUAAAGAGGUCAACUACCC....C......UCCC....UGAC......GG.AA......G..GGGCUUGUUCC...GUGA......GGGGCAUC.................................................................................................................GCAAGAGUUG..A.UUAG.GGGGCUU............GAAA.GACAUGGUGAAAAACAUGAAAGA.............................................GAAGCAGAAGUUAGA.......UUGGA..........................GAAAUACAUACAC..ACCUAC.GGAUG........................................CUCCA.CAAGUCCGUGGCAAC.U.GUG.AU...CAUGCAUUAAACAGA.GAG...........GAAA.......................................CU.C..UC.AGUGUGCAUG....GU...................UUAAA.AA.CCCCUUCUAA...CAAC............CCCG...............AUGUG..GAC.CUAC......................................................AGUCA........G.GCA..............................UGACU................................................GGACAGGACCUGAGGGUUCCCGUCAUAAACAUGCGCAACGAACCUUUAAUGCCGACAACACUAGGAAAGGCACGAAAAUUAUUAAAGGGAAAAAAAGCAAAGGUUGCAUUCUCAAAUCCAUUCACUAUACAACUUCUAUAUGCAACCGGAGAGACAAAGCAGCCAGUAACAUUGGGAAUUGAUGCAGGAUACAAGCACAUUGGAUUCUCUGCAUUAACGGAAAGGAAGGAACUGGUAUCAGGAGAAGCGGUCAUAAGAACUGACAUGCCAAAACUGAACGUGGAGAAAUCCAUGUAUCGUAAAGGCAGGAGAGACAAACUCUGGUACAGGAAACCAAGAUUUAUGAACUGGGGGAACAACAGGGAGGGAUGGCUUGCACCAAGCAUAGAUCACAAACUACAGACUCACAUAAGACUGAUUGAGAAACUUAAAAAAAUACUUCCAAUAUCCGAUAUUAUUAUUGAGGUUGCAUCCUUUGAUACCCAGAAGAUGAAGAAUCCUGAGAUGAGUGGAAUAGAAUACCAGCAGGGAGAACUUCAGGGAUAUGAGAUCAGGGAAUACCUCCUUGAGAAGUUCCAUAGAAAGUGUGUGUACUGUGGAAAGACAAACAUACCGCUGGAAAUAGAGCAUCUCACACCUAAAUCCAGAGGCGGCUCUAAUACAGUAGACAAUCUUGCCAUCUCAUGCCAUGAAUGCAACCAGAAGAAGAACAACCUUACCGCAGAAGAGUUCGGAUAUCCCGAUCUGAGAAAGAGUGCAUUGAUGCCGUUAAGAGAUGCGGCUUUCAUGAACACUGUAAGGUGGAAACUCACUCAGCUAACUGGAGCAGAUCAUACAUUCGGUUACAUCACAAAGAGGAACCGUAUUUCUUUGGGGUUGGAUAAGAGCCAUGCCAACGAUGCAUUUGUGAUUGCUGGAGGAACCAACCAGGCCAGGACAUCUCCAUUUACAAUCACACAAAGAAGGAGGAACAACCGUUCUAUCCAGACGAACAGGAAGGGAUUCAGGCCAUCAAUAAGAAGGAGAAGAUACCCCUUACAACCCGGUGAUGUAGUGGAAUUCGGGGAGAGCAGAUACGACGUUGUUGGGGUCCAUAGUUAUGGAAAUUAUGUAAUAAUAAGGAAUGGUGAAAAGAAGAUGAAUAUAAGCACGAAGAAGGUCAAGCUGGCAAGAUACGGCAAGGGA.................................................................................................................................................................................................................................................................................................................................UUGAGAUUCAG...CGCCCAAUUCCU.CCACACGC..................UUCC..........................................GCAUGGGGUCUCC.CUG.GGGG...CAGU.UAGAUA..AAAAAUAAUCC...CUGAAUCCUUUAGGAACUGGAU
#=GR amd_scaffold_40/11401-9842 CODON_ENDO                .........................................................................................................................................................................................................................................................................AUG......................................................................................................................................................................................................................................................................................................................................................................................................................................................................................................................................................................................................................................................................................................................................................................................................................................................................................................................................................................................................................................................................................................................................................................................................................................................................................................................................................................................................................................................................................................................................................................................................................................................................................................................................................................................................................................................................................................................................................................................................................................................................................................................................................................................................................................................................................ST..P...................................
amd_scaffold_47/37-1583                                   UCUUUGAGGGAAUCUAUUAAGUCAACUACCC....C......UCCC....UGAC......GG.AA......G..GGGCUUGUUCC...GUGA......GGGGCAUC.................................................................................................................GCAAGAGUUG..A.UUAG.GGGGCUUU...........GAAA..ACAUGGUGAAAAACAUGAAAGA.............................................AAGGCAGAAGUUAGA.......UUGGA..........................GAAAUACAUACAC..ACCUAC.GGAUG........................................CUCCA.CAAGUCCGUGGCAAC.U.GUG.AU...CAUGCAUUAAACAGA.GAG...........GAAA.......................................CU.C..UC.AGUGUGCAUG....GU...................UUAAA.AA.CCCCUUCUAA...CAAC............CCCG...............AUGUG..GAC.CUAC......................................................AGUCA........G.GCA..............................UGACU................................................GGACAGGACCUGAGGGUUCCCGUCAUAAACAUGCGCAACGAACCUUUAAUGCCGACAACACCAGGAAAGGCACGAAAAUUAUUAAAGGGAAAAAAAGCAAAGGUUGCAUUCUCAAAUCCAUUCACUAUACAACUUCUAUAUGCAACCGGAGAGACAAAGCAACCAGUAACAUUGGGAAUUGAUGCGGGAUACAAGCACAUUGGAUUCUCUGCAGUAACAGAAAAGAGAGAGCUGGUAUCAGGAGAAGCUGUCAUAAGAACUGCCAUGCCAAAACUGAACGUGGAGAAAUCCAUGUAUCGCAGAGGCAGGAGAAACAGGCUGUGGUACAGGCAACCACGGUUCAUGAACCGGUGGAACAACAGGGGGGGAUGGUUUGCACCUAGCAUAGAUCACAAACUACAGACUCACAUAAGACUGAUUGAGAAACUUAAAAAAAUACUUCCAAUAUCCGAUAUUAUUAUUGAGGUUGCUUCAUUCGAUCAGCAGAAGAUGAAGAACCCUGAGAUAAGUGGAAUAGAGUACCAGCAGGGAGAACUUCAGGGAUAUGAGAUCAGGGAAUACCUCCUUGAGAAGUUCCAUAGAAAGUGUGUGUACUGUGGAAAGACAAACAUACCGCUGGAAAUAGAACAUCUCACACUCCGAUCAAGGAAUGGUCCAGAUACCGUAGACAACCUUGCCAUCUCAUGCCAUGACUGUAAUCAGAAGAAGAACAACCUCACUGCGGAAGAAUUCGGAUAUCCUGAAGUGAGAAAGAGGGCACUGAUACCAUUAAAAAAUUCAGCUUUCAUGAAUAUUGUACGGUGGAAGCUCGCCCAGCUUACGGAAGCAGCAUACACAUUCGGGUACAUCACAAGGAAGAACCGCAUUUCUCUUGGGCUGGAUAAGAGCCAUGCCAACGAUGCAUUUGUGAUUGCUGGAGGAAACAUGCAGGUAAGAUCCACUGUUUUCAAUGCAACACAGAGACGGAGAAAUAACCGUUCCCUUCAAAUUAACAAAAAGGGAUUCAUGCCAUCAAUAAGAAGGAAAAGAUACCCCUUACAACCCGGUGAUGUAGUGGAAUUCGGGGAGAGCAGAUACGGCGCUGUUGGGGUUCAUAGUUAUGGAAAUUAUGUAAUAAUAAGGAAUGGAGAAAAGAAGAUGGAUGUUAACGUAAAGAAGGUAAAGUUGGUAAGAUACUGCAAGUCAAUACAGUU.........................................................................................................................................................................................................................................................................................................................UGGGGUCCCAA..........UUCC..CCCCACGC..................UAAC..........................................GCAUGGGGUCUCC............UUGG.GGGGUAGUUAG...........AUGAAAAAUCAGACUUUGUUUU
#=GR amd_scaffold_47/37-1583 CODON_ENDO                   .........................................................................................................................................................................................................................................................................AUG..........................................................................................................................................................................................................................................................................................................................................................................................................................................................................................................................................................................................................................................................................................................................................................................................................................................................................................................................................................................................................................................................................................................................................................................................................................................................................................................................................................................................................................................................................................................................................................................................................................................................................................................................................................................................................................................................................................................................................................................................................................................................................................................................................................................................................................................................................................STP.................................
amd_scaffold_231/5884-4338                                GGAAGGAAUGCUGCCAAUAGGUCAACUACCC....CUA......GC....UCAC......GC..A.....GG..GGGCCUGUCCC...GUGA......GGAACAAC.................................................................................................................GCAAGAGUUG..A.UUAG.GGGGCUUU...........AAAU..ACAUGGAGAAAAACAUGAAAGA.............................................AAAGCAGAAGUUAGA.......UAGGA..........................GAGAUACAUACAC..ACCUGC.GGAUG........................................CUCCA.CAAGUCCGUGGCAAC.U.GUG.AU...CAUGCAUUAAACAGA.GAG...........GAAA.......................................CU.C..UC.AGUGUGCAUG....GU...................UUAAA.AA.CCCCUUCUAA...CAAU............CCCG...............AUGUG..GAC.AUAC......................................................AGUCA........G.GCA..............................UGACU................................................GGACAGGACCUGAGGGUCCCCGUCAUAAACAUGCGCAACGAACCUUUAAUGCCAACAUCACCAGGAAAGGCGAGAAGACUUUUAAAACAUAACAGGGCAAGGGUGAUCAGUUCAAAUCCAUUCACUAUCCAACUUCUAUAUGCAACUGGGGAGACAAAACAACCAGCAACAUUAGGUAUAGAUGCAGGAUAUAAGCACAUUGGAUUCUCUGUGGUAACAGAAAAAAGAGAAUUAAUCUCGGGAGAAGCUGUCAUGAGAACUGACAUGCCAAAACUGAACGUGGAGAAAUCCAUGUAUCGCAGGAACAGGAGAAACAGGCUGUGGUACAGGCAACCACGGUUCAUGAACCGGAGGAACAACAGUAAGGGAUGGUUUGCACCUAGCAUAGCUCACAAACUACAGACUCACAUAAGACUGAUUGAGAAACUGAAGAGGAUCCUUCCCGUAUCCAAGGUUAUUAUUGAGGUUGCUUCAUUCGAUCAGCAGAAGAUGAAGAAUCCUGAGAUAAGUGGGAUAGAAUACCAGCAGGGAGAACUUCAGGGAUAUGAGGUCAGGGAAUACCUCCUUGAAAAGUUCCACCGUACAUGUGUGUACUGUGGAAAGACCAAUGUACCCCUGGAGAUUGAGCAUCUCACACCAAGAUCAAGAAAUGGCCCUGAUACAGUAGACAACCUUGCCAUCUCAUGCCAUGAAUGCAACCAGAAGAAGAACAACCUUACCGCAGAAGAGUUUGGAUAUCCUGAAGUGAGAAAGAGAGCACUGAAAUCAUUAAAAGAUGCAGCAUUCAUGAAUAUUGUAAGGUGGAAGCUCACUCAGCUCACAGGAUCAGCAUACACAUUCGGGUACAUAACAAAGAAGAACCGCAUAUCCCUUGGGCUGGAUAAGAGCCAUGCCAACGAUGCAUUUGUGAUUGCUGGAGGGACCACGCAGGCAAGAUCCACUGUUUUUAAUGUAACACAGAGAAGGAGAAAUAACCGUUCUCUUCAAAUAAACAGAAAGGGAUUCAGGCCAUCAAUAAGAAGGAGAAGAUACCCCUUACAACCCGGUGAUGUAGUGGAAUUCGGGGAGAGCAGAUACGGCGUUGUUGGGGUUCAUAGUUAUGGAAAUUAUGUAAUAAUAAGGAAUGGUGAAAAGAAGAUGGAGGUUAACAUAAAGAAGGUAAAGUUGGUAAAAUACGGCAAGGGACU...............................................................................................................................................................................................................................................................................................................................GAGGUUCACUACCC.....AAUUCCU.CCCCACGC..................UAUC..........................................GCAUGUGGUCUCC.UUG.GA..GGGGAGU.UAG...................AUGAAUUUUAUUAACCAUUUGC
#=GR amd_scaffold_231/5884-4338 CODON_ENDO                .........................................................................................................................................................................................................................................................................AUG..................................................................................................................................................................................................................................................................................................................................................................................................................................................................................................................................................................................................................................................................................................................................................................................................................................................................................................................................................................................................................................................................................................................................................................................................................................................................................................................................................................................................................................................................................................................................................................................................................................................................................................................................................................................................................................................................................................................................................................................................................................................................................................................................................................................................................................................................................STP.........................................
amd_scaffold_50/2545-987                                  UAUCAUAAAGGUGAGGAAAAGUCAACUACCC....CCA......GC....UCAC......GC..A.....GG..GGGCUUGUUCC...GUGA......GGGACAAC.................................................................................................................ACAAGAGUUG..A.UUAG.GGGGCUUU...........AAAA..ACAUGGAGAAAAACAUGAAAGA.............................................AAGGCAGAAGUUAGA.......UAGGA..........................GAGAUACAUACAC..ACCUGC.GGAUG........................................CUCCA.CAAGUCCGUGGCAAC.U.GUG.AU...CAUGCAUUAAACAGA.GAG...........GAAA.......................................CU.C..UC.AGUGUGCAUG....GU...................UUAAA.AA.CCCCUUCUAA...CACC............CCCG...............AUGUG..GAC.AUAC......................................................AGUCA........G.GCA..............................UGACU................................................GGACAGGACCUGAGGGUUCCCGUCAUAAACAUGCGCAACGAACCUUUAAUGCCAACAUCACCAGGAAAGGCGAGAAGACUUUUAAAACAUAACAGGGCAAGGGUGAUCAGUUCAAAUCCAUUCACUAUCCAACUUCUAUAUGCAACCGGAGAGACAAAGCAGCCAGUAACAUUAGGUAUAGAUGCAGGAUACAAGCACAUUGGAUUCUCUGUGGUAACAGAAAAAAGAGAAUUAAUCUCGGGAGAAGCUGUCAUGAGAACUGACAUGCCAAAACUGAACGUGGAGAAAUCCAUGUAUCGCAGAGGCAGGAGAAACAGGCUGUGGUACAGGCAACCACAGUUCAUAAACAGGGGAAAUAAUAGUAAGGGAUGGUUUGCACCUAGCAUAGCUCACAAACUACAGACUCAUAUAAGACUGAUUGAGAAACUGAAAAAAAUACUUCCCGUAUCCAAGGUUAUUAUUGAGGUUGCUUCAUUCGAUCAGCAGAAGAUGAAGAACCCUGAGAUAAGUGGGAUAGAAUACCAGCAGGGAGAACUUCAGGGAUAUGAGAUCAGGGAAUACCUCCUUGAGAAAUUCCAUAGAAAGUGUGUGUACUGUAGAAAGACCAAUGUACCAAUGGAAAUAGAACAUCUCACACCAAGAUCAAGAAAUGGCCCUGAUACAGUAGACAACCUUGCCAUCUCAUGCCAUGAAUGCAACCAGAAGAAGAACAACCUUACCGCAGAAGAGUUUGGAUAUCCUGAAGUGAGAAAGAGAGCACUGAAAUCAUUAAAAGAUGCAACAUUCAUGAAUAUUGUAAGGUGGAAGCUCACUCAGCUUACAGGAUCAGCAUACACAUUCGGGUACAUAACAAAGAAGAACCGCAUAUCCCUUGGGCUGGAUAAGAGCCAUGCCAACGAUGCAUUUGUGAUUGCUGGAGGAACCACGCAGGCAAGAUCCACUGUUUUUGAUGUAACACAGAGAAGGAGAAAUAACCGUUCCCUUCAAAUUAACAGAAAGGGAUUCAGGCCAUCAAUAAGAAGGAGAAGAUACCCCUUACAACCCGGUGAUGUAGUGGAAUUCGGGGAGAGCAGAUACGGCGUUGUUGGGGUUCAUAGUUAUGGAAAUUAUGUAAUAAUAAUGAAUGGUGAAAAGAAGAUGGAUGUUAACAUAAAGAAGGUAAAGUUAGUAAAAUACGGCAAGGGACU...............................................................................................................................................................................................................................................................................................................................GAGGUUCACUACCC.....AAUUCCU.CCCCACGC..................UAUC..........................................GCAUAUGGUCUCU.UUG.GA..GGGGAGU.UAGAUGAUGCAGAAA.......AUGGAUAGGAUGGAAAGCCUCA
#=GR amd_scaffold_50/2545-987 CODON_ENDO                  .........................................................................................................................................................................................................................................................................AUG..................................................................................................................................................................................................................................................................................................................................................................................................................................................................................................................................................................................................................................................................................................................................................................................................................................................................................................................................................................................................................................................................................................................................................................................................................................................................................................................................................................................................................................................................................................................................................................................................................................................................................................................................................................................................................................................................................................................................................................................................................................................................................................................................................................................................................................................................................STP.........................................
amd_scaffold_36/41960-40415                               UAUUCUGGAGGAUAUAUCGAGUCAACUACCC...C.......UCCC....UAAC......GG.AA.........GGGCAUGUCCC...GUGA......GGAACAGC.................................................................................................................GCAAGAGUUG..A.UUAG.GGGGCUUU...........AAAA..ACAUGGAGAAAAACAUGAAAGA.............................................AAGGCAGAAGUUAGA.......UCGGA..........................GAGAUACAUACAC..ACCUGC.GGAUG........................................CUCCA.CAAGUCCGUGGCAAC.U.GUG.AU...CAUACAUUAAACAGA.GAG...........GAAA.......................................CU.C..UC.AGUGUGCAUG....GU...................UUAAA.AA.CCCCUUCUAA...CAAC............CCCG...............AUGUG..AAA.CUAC......................................................AGUCA........G.GCA..............................UGACU................................................GGACAUGACCUGAGGGUUCCCGUCAUAAACAUGCGCAACGAACCUUUAAUGCCGACAACACCAGGAAAGGCGAGAAAACUUUUAAAACAUAACAGGGCAAGGGUGAUAAGUUCCAAUCCAUUCACUAUUCAGCUCCUCUAUGCAACUGGAGAGACAAAGCAGCCAGUAACAUUAGGUAUAGAUGCAGGAUAUAAGCACAUUGGAUUCUCUGCAGUCACAGAAAAAAGAGAAUUGAUCUCAGGAGAAGCUGUCAUAAGAACGGAUAUACCGAAACUGAACGUGGAGAAAUCCAUGUAUCGCAGGAACAGGAGAAACAGGCUGUGGUACAGGCAACCACGGUUCAUGAACCGGGGAAAUAAUAGUAAGGGAUGGUUUGCACCUAGCAUAGAUCAUAAACUACAGACACACAUAAGACUGAUUGAGAAACUGAAGAGGAUCCUUCCCGUAUCCAAGGUUAUUAUUGAGGUUGCUUCAUUCGAUCAGCAGAAGAUGAAGAAUCCUGAGAUAAGUGGGAUAGAAUACCAGCAGGGAGAACUUCAGGGAUAUGAAAUCAGGGAAUACCUCCUUGAAAAGUUCCAUAGAAAGUGUGUGUACUGUGGAAAGACCAAUGUACCCCUGGAGAUUGAGCAUCUCACACCUAAAUCCAGAGGCGGUUCCAAUACAGUAGACAACCUUGCCAUCUCAUGCCAUGAAUGCAAUCAAAGGAAGAAUAAUUUAACAGCAGAAGAGUUUGGAUAUCCUGAAGUGAGAAAAACGGCAUCGAUGCCAUUGAGAGAUGCAACAUUCAUGAACACCGUAAGGUGGAAACUCACUCAGCUUACGGAAGCAAUACAUACAUUCGGGUACAUAACAAAGAAGAACCGCAUAUCCCCUGGGCUGGAUAAGAGCCAUGCCAACGAUGCAUUUGUGAUUGCUGGAGGAACCACGCAGGCAAGAUCCACUGUUUUUAAUGUAACACAGAGAAGGAGAAAUAACCGUUCUCUUCAAAUAAACAGAAAGGGAUUCAGGCCAUCAAUAAGAAGGAGAAGAUACCCCUUACAACCCGGUGAUGUAGUGGAAUUCGGGGAGAGCAGAUACGGCGUUGUUGGGGUUCAUAGUUAUGGAAAUUAUGUAAUAAUAAGGAAUGGUGAAAAGAAGAUGGAUGUUAACAUAAAGAAGGUAAAGUUGGUAAAAUACGGCAAGGGACU.................................................................................................................................................................................................................................................................................................................................GAGGUUCAC...UACCCAAUUCCU..CCACAAGC.................UAUU.........................................GCAUG.GGAUCUCU.UUG.GGG....GGGA.GUUAG.................AUGAAUAUGGGAAAUUAAAUUU
#=GR amd_scaffold_36/41960-40415 CODON_ENDO               .........................................................................................................................................................................................................................................................................AUG....................................................................................................................................................................................................................................................................................................................................................................................................................................................................................................................................................................................................................................................................................................................................................................................................................................................................................................................................................................................................................................................................................................................................................................................................................................................................................................................................................................................................................................................................................................................................................................................................................................................................................................................................................................................................................................................................................................................................................................................................................................................................................................................................................................................................................................................................................STP.......................................
amd_scaffold_17/32764-34309                               AAAAACUGAAAAGUCUGCUGGUCAACUACCCU..A.........GC....UCAC......GC..A.......GGGGGCAUGUCCC...GUGA......GGGACAAC.................................................................................................................GCAAGAGUUG..A.UUAG.GGGGCUUU...........AAAA..ACAUGGAGAAACAUAUGAAAGA.............................................GAAGCAGAAGUUAGA.......UAGGA..........................GAGAUACAUACAC..ACCUGC.GGAUG........................................CUCCA.CAAGUCCGUGGCAAC.U.GUG.AU...CAUGCAUUAAACAGA.GAG...........GAAA.......................................CU.C..UC.AGUGUGCAUG....GU...................UUAAA.AA.CCCCUUCUAA...CAAC............CCCG...............AUGUG..GAC.CUAC......................................................AGUCA........G.GCA..............................UGACU................................................GGACAGGACCUGAGGGUUCCCGUCAUAAACAUGCGCAAUGAAUCAUUAAUGCCAACAUCACCAGGAAAGGCGAGAAGACUUUUAAAAUGGGAUAAGACAAGAGUGAUCAGUUCCAAUCCAUUCACUAUUCAGCUCCUCUAUGCAACUGGAGAGACAAAGCAGCCAGUAACAUUAGGUAUAGAUGCAGGAUAUAAGCACAUUGGAUUCUCUGCAGUCACAGAAAAAAGAGAAUUGAUCUCUGGAGAAGCUGUCAUGAGAACGGAUAUACCGAAACUGAACGUGGAGAAAUCCAUGUACCGCAGGAACAGGAGAAACAGGCUGUGGUACAGGCAACCACGGUUUAUGAACCGGGGGAACAACAGGGAGGGAUGGUUUGCGCCCAGCAUAGAUCACAAACUACAGACGCACAUAAGACUGAUUGAGAAACUGAAGAGGAUCCUUCCCGUAUCCAAGGUUAUUAUUGAGGUUGCUUCAUUCGAUCAGCAGAAGAUGAAGAAUCCUGAGAUAAGUGGGAUAGAAUACCAGCAGGGAGAACUUCAGGGAUAUGAAAUCAGGGAAUACCUCCUUGAAAAGUUCCAUAGAAAGUGUGUGUACUGUGGAAAGACCAAUGUACCCCUGGAGAUUGAGCAUCUCACACCUAAAUCCAGAGGCGGUUCCAAUACAGUAGACAACCUUGCCAUCUCAUGCCAUGAAUGCAACCAGAAGAAGAACAACCUUACCGCAGAAGAGUUUGGAUAUCCUGAAGUGAGAAAAACGGCAUCGAUGCCAUUGAGAGAUGCAGCAUUCAUGAACACCGUAAGGUGGAAGCUCACUCAGCUUACGGAAGCAAUACAUACAUUCGGGUACAUCACAAAGAAGAACCGUAUUUCCCCUGGGCUGGAUAAGAGCCAUGCCAACGAUGCAUUUGUGAUUGCUGGAGGAACCACGCAGGCAAGAUCCACUGUUUUUAAUGUAACACAGAGAAGGAGAAAUAACCGUUCCCUUCAAAUAAACAGAAAGGGAUUCAGGCCAUCAAUAAGAAGGAGAAGAUACCCCUUACAACCCGGUGAUGUAGUGGAAUUCGGGGAGAGCAGAUACGGCGUUGUUGGGGUUCAUAGUUAUGGAAAUUAUGUAAUAAUAAGGAAUGGUGAAAAGAAGAUGGAUGUUAACAUAAAGAAGGUAAAGUUGGUAAAAUACGGCAAGGGACUGGGGU..........................................................................................................................................................................................................................................................................................................................UCACUACCCAA..........UUCUU.UCCCACGC..................UAUC..........................................GCAUAUGGUCUCC............UUGG.AGGGGAGUUAG...........AUGAAUAUAAAAGAAUUCAAAC
#=GR amd_scaffold_17/32764-34309 CODON_ENDO               .........................................................................................................................................................................................................................................................................AUG..........................................................................................................................................................................................................................................................................................................................................................................................................................................................................................................................................................................................................................................................................................................................................................................................................................................................................................................................................................................................................................................................................................................................................................................................................................................................................................................................................................................................................................................................................................................................................................................................................................................................................................................................................................................................................................................................................................................................................................................................................................................................................................................................................................................................................................................................................................STP.................................
amd_scaffold_899/1112-817                                 UAGACUCAUGCCAGACAAUUGUCAGCUGAAAU..AUAUUUUUGAUCUACUGUCACGC.......A......G.GGGGCUUGUUCC...GUGA......GGAACAGC.................................................................................................................GCAAGAGUUG..A.UUAG.GGGGCUUU...........AAAA..ACAUGGAGAAAAACAUGAAAGA.............................................AAGGCAGAAGUUAGA.......UAGGA..........................GAGAUACAUACAC..ACCCAC.GGAUG........................................CUCCA.CAAGUCCGUGGCAAC.U.GUG.AU...CAUGCAUUAAACAGA.GAG...........GAAA.......................................CU.C..UC.AGUGUGCAUG....GU...................UUAAA.AA.CCCCUUCUAA...CAAC............CCCG...............AUGUG..GAC.AUAC......................................................AGUCA........G.GCA..............................UGACU................................................GGACAG.........................................................................................................................................................................................................................................................................................................................................................................................................................................................................................................................................................................................................................................................................................................................................................................................................................................................................................................................................................................................................................................................................................................................................................................................................................................................................................................................................................................................................................................................................................................................................................................................................................................................................................................................................
amd_scaffold_24/37217-37500                               AAUAUAAGAGUGUGGAAUAAGUCAACUACUC....CUG......GC....UCAC......GC..A.....GG..GGGCCUGUUCC...GUGA......GGAACAGC.................................................................................................G................UAAGAGUUG..A.UUAG.AG..AGCUU..........UAAAAAAUAUAGUGAAAAACAUGAAAGAA...........................................AAGCA..GAAGUUAGAC.AAAAGAGAUA..........................CA....UA..CAC..ACCCGC.GGAUG........................................CUCCA.CAAGUCCGUGGCAAC.U.GUG.AU...CAUGCAUUAAACAGA.GAG...........GAAA.......................................CU.C..UC.AGUGUGCAUG....GU...................UUAAA.AA.CUCCUUCUAA...CAAC............CCCG...............AUGUG..GAC.CUAC......................................................AGUCA........U.GCA..............................UGACU................................................GGACAG.........................................................................................................................................................................................................................................................................................................................................................................................................................................................................................................................................................................................................................................................................................................................................................................................................................................................................................................................................................................................................................................................................................................................................................................................................................................................................................................................................................................................................................................................................................................................................................................................................................................................................................................................................
NZ_AAXY01000002.1/157903-159632                           UGACUAUUUUAGGGCAAAUUGUCAACUACCC....C......GCCG....UGAA......CGAC.......G..GGGCUUGUAGAG..AACA.....CCCUACACG...................................................................................................................CCAAGUUG..A.CCAG.GGAAAGCGG..........ACAC.CAAC...............................................................CCGCU...ACGUUUAC.......CACAG...................GUCGUUAAG.....A..CCC..ACUCCG.GUGUG........................................CUACC.UCAGCACCGGACA.C.U.GGAAAA...CAGGGAU...CACGC.UGGCG.........AAAGGCAAAG...............................CGCC.G.....AAGGUCUCAG....UUG...CCGCGCAA.GCGG..GAGC.....CGGUGGUAGA...CAUU............CCCG...............AAGGG..AGA................GAGGUUUCG........GCCU.C..........CGUCACCAGACCC..........G.UAA................................GGGUGA..UUAUUGGAAAA...CGAUAU.......................GGCUGUUUUUGUACUCGACAGACAAAAGAACCCACUGAUGCCGUGCUCGGAAAAACGAGCCCGGCUCCUGCUGACCCGCAAACGAGCGGUGGUGGUGCGAGUGUAUCCGUUCAGCAUUCGCUUGAAAGACCGCACUGGCGGUACUGUUCAGAAAGUCGUGAUCAAAAUCGACCCUGGCAGCAAAGAAACCGGCUUAGCGGUGUCCAGAGUCAGCGCCCAAGGGGAGCAUGUAGUGUGCUUAAUCGAGCUGAUUCACCGUGGCCGUCAGAUCAGCAAAGCAUUGGACCAGCGCCGGGGAUUUCGGAGUCGGCGCCGUGGUCAACUGCGCUACCGUGCACCAAGAUUCAACAACCGGACAAAGCCAAAAGGUUGGCUGGCGCCCAGCCUGCAGCAUCGAGUGGAUACCACCGCCAGCAUCGUCAAACGUCUUCGUGCCUUGGUGCCGGUCAAGUCGAUCAGCCAAGAACUGGUGCGGUUUGACCUGCAACAGAUGGAGAAUCCCGAGAUAAGCGGUGUCGAAUACCAACAAGGCACUUUGUUGGGCUACGAGGUUCGGGAGUAUUUGCUGGAAAAAUGGGGCCGCGAAUGCGCUUAUUGCACGGCCAUCGAUACGCCCUUAGAGAUCGAACACCUUGUCCCAAAAUCCAACGGCGGCUCUAACCGAAUCAGCAAUCUGACCAUCGCCUGUCACGACUGCAAUCAGGAGAAAGGCUCGCAAACUCUGGCCGAGUUCUUCCAAACUUCCAGUCGCCUGAAAGACAAGCAAAACCGAAUGGACAACGUGCUGAUUCAGUGCAAGCGCCCCUUGAGGGACGCCGCGGCGGUGAACUCAACCCGCUGGGCGCUGUUCCAGUCGCUGAAAAACACAGAGCUUCCCGUGAACGUCGGCACCGGAGGACAAACCAAGUUCAACCGUCAAAGACUCGGUAUCCCCAAAACCCACGCCCUUGACGCAGCUUGUGUCGGCGUUGUCGAACAAGUGUUUGACUGGCAAAAAACCACGCUACGGAUAAAAGCCACCGGGCGCGGCAGUUACAAACGCACACGCUUAACAAAACACGGCUUCCCUCGCGGUUACCUCAUGCGAGAGAAAUCAGUUCACGGAUUCCAGACCGGCGAUAUGGUUCGAGCGAUUGUCCCAACCGGCAAAAAGGAAGGCACCUGGCUAGGCCGGGUCGCCAUCCGAAAAACCGGCAGCUUCAACAUUCAAACCUCGGACGGAGCCGUUCAAGGCAUUCAUCACCGGCACUGCCGGCUCAUGCAAAAAGCGGAUGGCUACGGCUAUCACCUACAACCCACACCACAAAAAGGAGAAGGGAAACAGGAAAGUCUGU............................................................................................................................................................CGUG.CUAACGCA.CG...ACGCGCAC..........UCCCU.CCCCGA.CC.................CAAAA........................................GG.ACGGGGUUUCCC...........GCGC.AAAAUCG...............AUGAUACUUCAAGAUUCCGUAG
#=GR NZ_AAXY01000002.1/157903-159632 CODON_ENDO           ................................................................................................................................................................................................................................................................................................................................................................................................................................................................................................................................................................................................................................................................................................................................................................................................................................................................................................AUG................................................................................................................................................................................................................................................................................................................................................................................................................................................................................................................................................................................................................................................................................................................................................................................................................................................................................................................................................................................................................................................................................................................................................................................................................................................................................................................................................................................................................................................................................................................STP....................................................................................................................................................................................
NZ_AAXY01000013.1/14306-16035                             UUAAAACAACAAAGGUACCCGUCAACUACCC....C......GCCG....UGAA......CGAC.......G..GGGCUUGUAGAG..AACA.....CCCUACACG...................................................................................................................CCAAGUUG..A.CCAG.GGAAAGCGG..........ACAC.CAAC...............................................................CCGCU...ACGUUUAC.......CACAG...................GUCGUUAAG.....A..CCC..ACUCCG.GUGUG........................................CUACC.UCAGCACCGGACA.C.U.GGAAAA...CAGGGAU...CACGC.UGGCG.........AAAGGCAAAG...............................CGCC.A.....AAAGUCUCAG....UUG...CCGCGCAA.GCGG..GAGC.....CGGUGGUAGA...CAUU............CCCG...............AGGGG..AGA................GAGGUUUCG........GCCU.C..........CGACACCAGACCC..........G.UAA................................GGGUGA..UUAUUGGAAAA...CGAUAU.......................GGCUGUUUUUGUACUCGACAGACAAAAGAACCCACUGAUGCCGUGCUCGGAAAAACGAGCCCGGCUCCUGCUGACCCGCAAACGAGCGGUGGUGGUGCGAGUGUAUCCGUUCAGCAUUCGCUUGAAAGACCGCACUGGCGGUACUGUCCAGAAAGUCGUGCUCAAAAUCGACCCUGGCAGCAAAGAAACCGGCUUAGCGGUGUCCAGAGUCAGCGCCCAAGGGGAGCAUGUAUUGUGCUUAAUCGAGCUGAUUCACCGUGGCCGCCAGAUCCGCAAAGCACUGGAUCAGCGCCGGGGAUGUCGGCGCAGGCGCCGGAGUCAGCUGCGCUAUCGGGCGCCCCGAUUCAACAACCGGACAAAGCCAAAAGGUUGGCUAGCGCCCAGCCUUCAACAUCGAGUGGAUACCACCACCAGUGUCAUCAAACGCCUUUGCGCCUUGGUGCCGGUCACGUCGAUCAGCCAAGAACUGGUGCGGUUUGACCUGCAACAGAUGGAGAAUCCCGAGAUCAGCGGCGUUGAGUAUCAGCAAGGUACCUUGUUAGGCUAUGAAGUUCGGGAGUAUUUGCUGGAAAAAUGGGGUCGCGAAUGCGCUUAUUGCACUGUGACCGACACACCGCUGGAAAUCGAACACAUUGUUUCAAAAGCCAACGGCGGUUCAAACCGAAUCAGUAACCUGACCAUUGCCUGUCACGACUGCAAUCAGGAGAAAGGUUCUCAAACCCUGGCCGAUUUUUUCCAAACCUCCAAGCGCCUAAAAGACAAACAACCUCGGCUAAGCCAAGUUUUGAGCCAGUGCAAACGCCCCUUGCGGGACGCCGCGGCGGUGAACUCAACCCGCUGGGCGCUGUUCCAGUCGCUGAAAAACACAGAGCUUCCCGUGAACGUCGGCACCGGAGGACAAACCAAGUUCAACCGUCAAAGACUCGGUAUCCCCAAAACCCACGCCCUUGACGCAGCUUGUGUCGGCGUUGUCGAACAAGUGUUUGACUGGCAAAAAACCACGCUACGGAUAAAAGCCACCGGGCGCGGCAGUUACAAACGCACACGCUUAACAAAACACGGCUUCCCUCGCGGUUACCUCAUGCGAGAGAAAUCAGUUCACGGAUUCCAGACCGGCGAUAUGGUUCGAGCGAUUGUCCCAACCUGCAAAAAGGAAGGCACCUGGCUAGGCCGGGUCGCCAUCCGAAAAACCGGCAGCUUCAACAUUCAAACCUCGGACGGAGCCGUUCAAGGCAUUCAUCACCGGCACUGCCGGCUCAUGCAAAAAGCGGAUGGCUACGGCUAUCACCUACAACCCACACCACAAAAAGGAGAAGGGAAACAGGAAAGUCUGU............................................................................................................................................................CGUG.CUAACGCA.CG...ACGCGCAC..........UCCCU.CCCCGA.CC.................UAAAA........................................GG.ACGGGGUUUCCC...........GCGC.AAAAUCG...............AUGAUAAAAAAACGCUUGAGUG
#=GR NZ_AAXY01000013.1/14306-16035 CODON_ENDO             ................................................................................................................................................................................................................................................................................................................................................................................................................................................................................................................................................................................................................................................................................................................................................................................................................................................................................................AUG................................................................................................................................................................................................................................................................................................................................................................................................................................................................................................................................................................................................................................................................................................................................................................................................................................................................................................................................................................................................................................................................................................................................................................................................................................................................................................................................................................................................................................................................................................................STP....................................................................................................................................................................................
NC_008529.1/64503-64816                                   UUACCAGCAGUAAGGCAAAAGUCAAUGGUAAC..AC........CUUAC.UGAA...GUAAG..A......G....ACCUGAAGC...GCAA......GCUUCAGGUCUCUUAUCUUUAGCAGGGAAG........................................CUGGGGAAAUCCAG......................................CUUUCAUUG..U.CUAG.ACUAAGCAAUCCAGUCGGCUUCG..........................................................GCCAACAGGAUUGCU...ACGUUAUC.......CAUGU...........................A.....U..CAC..ACCCAA.GGAUG........................................AUGCC.CAAAUCUUUGGCU.C.U.GUG.GC...AGCUCUGUAAACAGU.CAUG..........AGGUUAA...................................CGU.G..AC.AGUCAA..CU....GCG..................UUGGC.AA.GCAUGGAUAA...CAUU............GUCG...............AUGGG..CAU.CAAC......................................................GCAA.........AUCCAGA.............................UUGU................................................GGGUCU.........................................................................................................................................................................................................................................................................................................................................................................................................................................................................................................................................................................................................................................................................................................................................................................................................................................................................................................................................................................................................................................................................................................................................................................................................................................................................................................................................................................................................................................................................................................................................................................................................................................................................................................................................
NC_008054.1/66052-66365                                   UUACCAGCAGUAAGGCAAAAGUCAAUGGUAAC..AC........CUUAC.UGAA...GUAAG..A......G....ACCUGAAGC...GCAA......GCUUCAGGUCUCUUAUCUUUAGCAGGGAAG........................................CUGGGGAAAUCCAG......................................CUUUCAUUG..U.CUAG.ACUAAGCAAUCCAGUCGGCUUCG..........................................................GCCAACAGGAUUGCU...ACGUUAUC.......CAUGU...........................A.....U..CAC..ACCCAA.GGAUG........................................AUGCC.CAAGUCUUUGGCU.C.U.GUG.GC...AGCUCUAUAAACAGU.CAUG..........AGGUUAA...................................CGU.G..AC.AGUCAA..CU....GCG..................UUGGC.AA.GCAUGGAUAA...CAUU............GUCG...............AUGGG..CAU.CAAC......................................................GCAA.........AUCCAGA.............................UUGU................................................GGGUCU.........................................................................................................................................................................................................................................................................................................................................................................................................................................................................................................................................................................................................................................................................................................................................................................................................................................................................................................................................................................................................................................................................................................................................................................................................................................................................................................................................................................................................................................................................................................................................................................................................................................................................................................................................
NC_007950.1/158611-160443                                 AUUUUCACGAAGAGCCUUCAGUCAAUCACCC....C......ACCC....UAAA......GGAC.......G..GGGCUUGGAACU..GAAA.....GGAACCAAG...................................................................................................................CCAGGUUG..A.CCAG.GGAAAGCGG..........UAAU.CAAC...............................................................CCGCU...ACGUUAGC.......AACAG...................GUCGUUCAG.....A..CAC..ACCAGC.GAAUG........................................CUUCC.UCAGUUCGCUGCU.C.U.GUAAGG...UCUUGAU...CAUGC.UGGAC.........AAAGGUAAAG...............................GUCC.G.....AAGGUCUUGA....UCG.CAGCUCGCAA.GGGCUGGAGC.....CGGUUGCUGA...CAUU............CCCG...............AGGGG..AGC...........................................................GUUCUGGAGCGUCG.UGA......................GGCGCACCAGAGC.....................................................CGUCACCAGGCCCGUAAGGGCUGACCGCUGGAAAGACGGCCUGGCUGCACAGUUUGCAGUGUGAAUUAUUGAUGUCAGGAGUUGGUGUGGCAGUUUUCGUGUUGGACAACCAGGGCAAGGCAUUGAUGCCGUGCACCGAGAAGCGGGCCAGGCUGCUGCUGGCACGCGGCCGGGCGCGCGUGCAUCGGCUGGUGCCACUGGUGAUCCGGCUUGUUGACCGUCAGGCCGCCGCCUGCGACUUUCAGCCGCUACGGAUCAAGCUCGAUCCGGGCAGCAAGACCACCGGCGUCGCGCUGGUGAGGGAUGUGGAAUCGGUUGACGCGUCCACGGGUGAAAUUCAUAGUGGGGUAGCCGUCAUCAACCUGCUGGAUCUGGUCCACCGGGGCCGGCAGAUAUCCGAAGCCUUGACGGCUCGUCGUCAGAUGCGCCGGCGCCGCAGGAGCAAUUUGCGCUGUCGCGCACCCAGGUUCCUGAACCGCGGCAACAAGAAGUCCGGCUGGAUCGCGCCCUCCCUGCAGCACCGGGUGGACACGGCCAUGGCCUGGGUCAGGCGCAUUCAACGCUGGGCGCCGGUGAGGGCCAUCAGCUCCGAGCUGGUGCGCUUUGACAUGCAGGCACUGCAAAACCCAGAAAUUUCCGGCGUGGAGUACCAGCAAGGCACCUUGUUCGGCUACGAACUGCGUGAGUAUUUGCUGGAGAAAUGGGGCCGCCAGUGCGCCUACUGCGACGCCAAGGACACCCCCUUGCAGAUUGAGCACAUCCGGCCCAAGGCCUUGGGCGGCAGCAAUCGCGCCUCCAACCUGACCUUGGCCUGCCAGUGCUGCAACCAGAAAAAGGCAGCGCGCAGCAUCGAAGAGUUCCUGGCCAAAGACAAGAAGCGGCUCACCGGCAUCCUGGCGCAAGCCCAGAAGCCUUUGCGCGAUGCCGCAGCGGUGAAUGUCACGCGCUGGGCCCUGGCCAAUGCCCUGAAGGCCACCGGCUUGCCGGUGGAGCUGGCUUCCGGCGGCCGAACGAAGUUCAAUCGCUGCACCCUGGGCGUGCCCAAGACCCAUGCGCUCGAUGCGGCCUGCGUGGGCCAGGUGAGAUUCAUCCAGGACUGGAGCAGGCCAACCCUAACGCUCAAGGCCAUGGGUCGGGGCAGCUACCAGCGCACGCGCCUGGACAGGUUUGGCUUUCCGCGCGGGUACCUGAUGCGCGGCAAGCGUGUGCAGGGCUUUGGCACCGGCGAUAUGGUGCGCGCCGAUGUGCCCAAGGGCGUCAAGGCCGGGGUUCACGUUGGCCGAGUGGCGGUACGCGCCAGCGGCAGUUUCAACAUCCAGACCCAUCAGGGCGGAAUCUCCGGUGUGGUUCAGGGCAUCAGCCAUAAGCAUUGCCGGGUGACGCAGCGCAACGACGGGUAUGGGUAUUUCUUCAACCGGGCCGAUCACACAGGGCGUGAGCAGGUAUGGCCCAAGGCAUCGGAUGCUGCGC...............................AUCCGGCGCUC..........UACCU.CCCCGC.CA.................UGAA.........................................UG.GCAGGGUUUCAC...........GCGC.AAUCUG................AUGAAAUUGACGACCCUAUUUU
#=GR NC_007950.1/158611-160443 CODON_ENDO                 .............................................................................................................................................................................................................................................................................................................................................................................................................................................................................................................................................................................................................................................................................................................................................................................................................................................................................................................................................................................................AUG..................................................................................................................................................................................................................................................................................................................................................................................................................................................................................................................................................................................................................................................................................................................................................................................................................................................................................................................................................................................................................................................................................................................................................................................................................................................................................................................................................................................................................................................................................................................................................................ST................P.....................
NC_007950.1/206061-204727                                 CGCAUUUCGGAGUUCUAAGAGUCAAUCACCC....C......ACCC....UAAA......GGAU.......G..GGGCUUGGAACU..GAAA.....GGAGCCAAG...................................................................................................................CCAGGUUG..A.CCAG.GGAAAGCGG..........UAAU.CAAC...............................................................CCGCU...ACGUUAGC.......AACAG...................GUCGUUCAG.....A..CAC..ACCAGC.GAAUG........................................CUUCC.UCAGUUCGCUGCU.C.U.GUAAGG...UCUUGAU...CAUGC.UGGAC.........AAAGGUAAAG...............................GUCC.G.....AAGGUCUUGA....UCG.CAGCUCGCAA.GGGCUGGAGC.....CGGUUGCUGA...CAUU............CCCG...............AGGGG..AGC...........................................................GUUCUGGAGCGUCG.UGA......................GGCGCACCAGAGC.....................................................CGUCACCAGGCCCGUAAGGGCUGACCGCUGGAAAGACGGCCUGGCUGCACAGUUUGCAGUGUGAAUUAUUGAUGUCAGGAGUUGGUGUGGCAGUUUUCGUGUUGGACAACCAGGGCAAGGCAUUGAUGCCGUGCACCGAGAAGCGGGCCAGGCUGCUGCUGGCACGCGGCCGGGCGCGCGUGCAUCGGCUGGUGCCACUGGUGAUCCGGCUUGUUGACCGUCAGGCCGCCGCCUGCGACUUUCAGCCGCUACGGAUCAAGCUCGAUCCGGGCAGCAAGACCACCGGCGUCGCGCUGGUGAGGGAUGUGGAAUCGGUUGACGCGUCCACGGGUGAAAUUCAUAGUGGGGUAGCCGUCAUCAACCUGCUGGAUCUGGUCCACCGGGGCCGGCAGAUAUCCGAAGCCUUGACGGCUCGUCGUCAGAUGCGCCGGCGCCGCAGGAGCAAUUUGCGCUGUCGCGCACCCAGGUUCCUGAACCGCGGCAACAAGAAGUCCGGCUGGAUCGCGCCCUCCCUGCAGCACCGGGUGGACACGGCCAUGGCCUGGGUCAGGCGCAUUCAACGUUGGGCGCCGGUGAGGGCCAUCAGCUCCGAGCUGGUGCGCUUUGACAUGCAGGCACUGCAAAACCCAGAAAUUUCCGGCGUGGAGUACCAGCAAGGCACCUUGUUCGGCUAUGAGCUGCGCGAGUACCUGAUGCGCGGCAAGCGUGUGCAGGGCUUUGGCACCGGCGAUAUGGUGCGCGCCGAAGUGCCCAAGGGCGUCAAGGCCGGGGUUCACGUUGGCCGAGUGGCGGUACGCGCCAGCGGCAGUUUCAACAUCCAGACCCAUCAGGGCGGAAUCUCCGGCGUGGUUCAGGGCAUCAGCCAUAAGCAUUGCCGGGUGACGCAGCGCAACGACGGGUAUGGGUAUUUCUUCAACCGGGCCGAUCACACAGGGCGUGAGCAGGUAUGGCCCAAGGCAUCGGAUGCUGCGC.................................................................................................................................................................................................................................................................................................................................................................................................................................................................................................................................................AUCCGGCGCUC..........UACCU.CCCCGC.CA.................UGAA.........................................UG.GCAGGGUUUCAC...........GCGC.AAUCUG................AUGAAAUUUGCACUGUCGAUCA
NZ_AAXY01000008.1/96439-98168                             UUAUCAACUGGGCUUUAACGGUCAACUACCC....C......GCCG....UGAA......CGAC.......G..GGGCUUGUAGAG..AGCA.....CCCUACACG...................................................................................................................CCAGGUUG..A.CCAG.GGAAAGCGG..........UAAC.CAAC...............................................................CCGCU...ACGUUUAC.......CACAG...................GUCGUUAAG.....A..CCC..ACUUCG.GUGUG........................................CUUCC.UCAGCACCGGACA.C.U.GGAAAA...CUGGAAU...CACGC.UGGCG.........AAAGGUAAAG...............................CGCC.G.....AAGGUUUCAG....UUG...CCGCGCAA.GCGG..GAGC.....CGGUGGUAGA...CAUU............CCCG...............AGGGG..AGA................GAGGUUUCG........GCCU.C..........CGACACCA..GACCC........G.UAA..............................GGGUU................................................AUUAUUGGAAAACGACAUGGCUGUUUUUGUACUCGACAGACAGAAGAACCCACUGAUGCCAUGCUCGGAAAAACGAGCCCGGCUCCUGCUGACCCGCAAACGAGCGGUCGUGGUGCGAGCGUAUCCGUUCACUAUUCGCCUAAAAGACCGCGCUGGCGGUGUCGUUCAGAAAGUCAUACUCAAGAUCGACCCUGGCAGCAAAGAAACCGGCUUAGCGGUGUCCAGAGUCAGCGCCCAAGGGGAGUAUGUCUUGUGCUUGAUCGAGCUGAUUCACCGUGGCCGCCAGAUCCGCAAAGCGCUGGACCAGCGCCGGGGAUUUCGGAGUCGGCGCCGUGGUCAACUGCGCUACCGUGCACCAAGAUUCAACAACCGGACAAAGCCAAAAGGCUGGCUGGCGCCAAGCCUGCAGCAUCGAGUGGAUACCACCACCAGUGUCAUCAAACGUCUUCGUGCCUUGGUGCCGGUCACGUCGGUCAGCCAAGAGCUGGUGCGGUUUGACCUGCAACAGAUGGAGAACCCCGAAAUCAGCGGCGUUGAGUAUCAGCAAGGCACUUUGUUGGGCUACGAAGUUCGGGAGUAUUUAUUGGAAAAAUGGGGCCGAGAAUGCGCCUAUUGUGGCGAGACCGACACGCCACUGGAAAUCGAACACAUUGUUCCGAAAUCGAACGGCGGCUCCAACCGAAUCAGUAACCUGGCCAUCGCCUGUCACGACUGCAACAAAGAAAAAGAUACUCAAACUCUUGCCGUUUUUUUCCAAACGUCCAAACGCCUGAAAGACAAACAACCUCGGCUAAGCCAAGUUUUAAUCCAGUGCAAACGUCCCUUACGGGACGCUGCAGCGGUGAACUCAACCCGCUGGGCGCUGUUCCAGUCGCUGAAAAACACAGAGCUUCCCGUGGACGUCGGCACCGGAGGACAAACCAAAUUUAACCGUCAAAGACUCGGCAUCCCCAAAACCCACGCCCUUGACGCGGCUUGUGUCGGCGUUGUCGAACACGUGUUUGACUGGGAAAAGCCCACGUUGCGGAUAAAAGCCACCGGUCGCGGCAGUUACAAGCGCACACGCUUAACAAAACACGGCUUCCCUCGCGGUUAUCUGAUGCGAGAAAAGUCGGUUUACGGCUUUCAGACCGGCGAUAUGAUUCGAGCGAUUGUCCCAACCGGCAAAAAGGAAGGCAUCUGGCUAGGCCGGGUGGCCAUCCGAAAAACCGGCAGCUUCAACAUUCAAACUUCCAGCGGUGCCGUUCAAGGGAUCUCCCACCGGCACUGCCAGCUCAUGCAAAGAGCGGAUGGCUAUGGUUACCACUUACAACCCACACCACAAAAAGGAGGAGGGAAACAGGAAAGUCUGU..........................................................................................................................................CGUG.CUAACGCA.CG.....ACGCGC........UAUCCCU.CCCCGA.CC.................UAAAA........................................GG.ACGGGGUUUCCC...........GCGC.AAAAUCG...............AUGAAAAUUCUUCAGGCGCUGC
#=GR NZ_AAXY01000008.1/96439-98168 CODON_ENDO             ..................................................................................................................................................................................................................................................................................................................................................................................................................................................................................................................................................................................................................................................................................................................................................................................................................................................................................................................AUG..............................................................................................................................................................................................................................................................................................................................................................................................................................................................................................................................................................................................................................................................................................................................................................................................................................................................................................................................................................................................................................................................................................................................................................................................................................................................................................................................................................................................................................................................................................STP....................................................................................................................................................................................
NZ_ABYK01000029.1/35238-34912                             CUUAUCAAAAAAAACGAACAGUUGACCACC....A.........GCUA..UUAACUC.UUGC..AUAAAAUCC..GGUAAUUUCCGGCAGGA...GCCGGAAAUUA...........................................................................................................CU.CCUCACAGAGUCU..G.CAAG.AUGCAGGUCUA........GGAU..................................................................UAGACCU...ACGUUAAG.......GGGGU..........................GA.....U..GAC..ACCCAC.AGGUG.........................................AACG.CCAGCCUGUUGCU.C.U.GUC.GU...CUAUCUUUAAGGAAU.GAGAU.........GAGUGGAUUGGCA............................AUCU.C....GAGUGAGCUAG....AC...................GUAAA.AA.GCCCCUUUAA...CAUG............ACCG...............AGGCA..AACAUUAC......................................................CCC..........A.UAU................................GGG.....AGAUGGCUUAAAUGCCAAAUUACCAAAAUUACGUUUUUGUGGUUGACAC.........................................................................................................................................................................................................................................................................................................................................................................................................................................................................................................................................................................................................................................................................................................................................................................................................................................................................................................................................................................................................................................................................................................................................................................................................................................................................................................................................................................................................................................................................................................................................................................................................................................................................................................................................
#=GR NZ_ABYK01000029.1/35238-34912 CODON_ENDO             ...........................................................................................................................................................................................................................................................................................................................................................................................................................................................................................................................................................................................................................................................................................................................................................................................................................AUG............................................................................................................................................................................................................................................................................................................................................................................................................................................................................................................................................................................................................................................................................................................................................................................................................................................................................................................................................................................................................................................................................................................................................................................................................................................................................................................................................................................................................................................................................................................................................................................................................................................................................................................................................................................
NZ_ABRS01000093.1/29218-27547                             ACAAUCGCUACUUAGAUUCAGUCAGGAACCC....CAC....AGCU....ACA.......AGCU.....G.G..GGGCUUG..........................................................................................................................GAAUUUAGCC........CAUACCUG..A.CCAG.AAG.ACCAGA.........GUAA...................................................................UCUGGU..AGCCGUUAU.......GGGGA...................AGCGUUAAA.....G..UUCCGACCUAC.GGGUG........................................CGU.G.CCAGCCUGUAGCU.C.UCGAA.AU...CCAGCAUUAAACAGGUGU............ACAAGGGUUA..................................A.G..CC.AGUGUGUUGG....AU...................AAAGU.ACCGCCCAAUAAC...CAC.............UUCG...............AGGCA..AACUUUAC......................................................CCUG.........G.AAA...............................CAGG................................................AGAUAAUCAACUCAUGUUUGUUCUAGUUGUAGACAAAAACAGAAAACCUCUCAACCCAUGUCAUCCGGCACGGGCAAGGAAGUUUCUCAAAGAAGGAAAAGCCGUCGUACUGCGACGCUAUCCAUUUACCAUCAUGCUCAAAAAUGUGGAGGAGGAUUGUGAUAAUCAACAAGAGUAUCGACUCAAGUUAGAUCCUGGUAGCAGGACAACGGGUAUUUCUAUCCUCAAGGACAACACAAUAAUUUGGGCAGCCGAAUUAAAUCAUCGCGGCUACUCAAUUAAACAGUCCCUAGAGUCUCGCCGCGCCCUACGGCGAGGGAGACGGAAUCGACAUACCCGUUAUCGUAAGCCCCGAUUCAACAAUCGUAAUCGCGCCGAUGGUUGGCUGGCUCCUAGUCUUCAGCAUCGAGUAGACACCACUCUGACAUGGGUUAAUCGAUUGAGACGUUUUUGCCCAAUUACCGCCAUAUCAAUGGAGUUGGUUAACUUUGACACUCAACUAAUACAAAACCCAGAAAUAUCUGGCAUAGAGUAUCAACAGGGUGAACUAGCUGGGUACGAGGUGCGGCAAUAUCUCUUAACCAAAUGGGGGCGGCAAUGUGUUUACUGUGGCAUUGAAGGUGUCUCCCUGCAGGUCGAACAUAUUCAUCCCAAAUCUAAGGGAGGGAGUAACCGAGUUAGCAAUCUUACUUUGUCUUGUGUUAAGUGCAAUCAGAGAAAGGGAAACAAGCCUAUUGAACAAUUCCUUUCUCGUAAGCCUGACCUGCUUAAAAAGGUUUUAUCGCUAGGAAAGUGUCCCCUCAAGGACGCAGCAGCAGUUAACUCAACCCGAUGGACGCUGUAUCGGGCUUUGUCUGAAACAGGUCUACCUGUAGAAACCGGAACUGGUGGUAGGACAAAGUUUAACCGAACCCGUCAAGAGUUACCCAAAACUCAUUGGCUGGAUGCUGCCUGUGUCGGUCAAUCAACCCCAGACAAAUUACAGGUGUUGAUAGAUAAGCCGCUAAUCAUCACUGCUACAGGUCAUGGUACUCGGAAGGUGUGUCGCACUGACAAGUACGGCUUUCCUGUACGUUAUGUCCCUAGGAGCAAAUUUGUUCAUGGUUUUCAGACUGGUGAUAUCGUCAAAGCGAUUGUCACUAAAGGCAAAAAGAUAGGAACUUACAUGGGUCGUAUUGCUGUACGAACUACAGGUAGUUUCAACAUUGCAACACCCAAUGGCUUAGUCCAAGGCAUUAGCCACAAAUAUUGCAGUCGUGUACAAGGGAAGGAUGGAUACCAAUACACUUUCUCUCGGAAGUCCUGUCGGACUGCUG..............................................................................................................................................................................................UUUAUGUAAGGGGACGAA...UUCCU.CCCCAUACA.................UAAA.........................................UGACAGGGGUUUCCA....UUCGUUCCCUU.ACCAACCCCAAUUUUCA.....AUGAUUCUUUCUGUAAGCGUAA
hgutS7_s7_163782/238-663                                  AAAGGAAGGAGACUUAAAUAGUCAAGAACCC...GCCACUU.AAACUC..CGAA....GAGUUUUGAAGUGG..GGGCUUGUGG....AAAA.......CAACAA...................................................................................................................ACCUGCUUG..A.CUGC.CCUAAGUGC..........UUCG.G..................................................................GCACU...GCGUUAC........CCGGG..........................AAUAGAUA..GGC..GCCGGC.GGACG.......................................CGCAUC.CGAAUCUGCCGCU.C.U.GCG.GU...GUGUGGUUAAACGAC.UC.UG.........AAGG.....................................UAAGGA..GC.GGUGCCGCGC....AU...................ACAAA.AC.CCUGGGAUAA...CAUU............GGGG...............GCGGA..UACCUGA.......................................................CAGCC........G.AAA..............................GGCUG................................................UGCGGCUUAUCAUUAGCCGCACAAAAAAUCAAAAGGACCUGACAAACAAAUCAAAA..........................................................................................................................................................................................................................................................................................................................................................................................................................................................................................................................................................................................................................................................................................................................................................................................................................................................................................................................................................................................................................................................................................................................................................................................................................................................................................................................................................................................................................................................................................................AAGAAAG..GAGGACGGGCAGUUCCA.CACCCACCU.................ACAGA........................................AGUUGAGUGUACAC.UUG.CCUAACUUUAGAUGAAAAUGAA.......CG...AUGAAAAAGGAUGCAGAGAGGC
NZ_ABHE01000073.1/390-116                                 UUUAGAGUCAAUGAAAGAAAGUCAAUAACCC....A......CCUC....UAAA......GAGG.......U..AGGCUUGAAG....UUAU.......CUCCAAG...................................................................................................................UCGUAUUG..A.CCAG.AUUCAGUUU..........U.......................................................................AAACU...ACAUUAUU.......GAGGU..........................CA.....U..AAC..ACCUAC.AAAUG........................................CUUCU.CCAGUUUGUAGCCUC.U.GUU.GC...AUAUUAUUAAACAGU.UUGU..........GGGU......................................ACA.G..AC.AGUGUAAUAU....GC....................UAUC.AA.GCCUUAAUAA...UCUU............AUCG...............AGGAG..AGCAGUUUC.UAA...........CUGCG..................UUA............CCUAUAAAGUUAAG.AAA......................UUGACUUCAUAG.................................................AGUUUA.........................................................................................................................................................................................................................................................................................................................................................................................................................................................................................................................................................................................................................................................................................................................................................................................................................................................................................................................................................................................................................................................................................................................................................................................................................................................................................................................................................................................................................................................................................................................................................................................................................................................................................................................................
JCVI_SCAF_1096627947208/1546-1278                         AACUCAGAUCGCAAGUAGCAGUCAGCGACCC....CCG......GC....UAAA......GC.......CGG..GAGCUU........GUAA...........AGG..................................................................................................................CUCAUGCUG..A.CCAG.CCUAUGUCUGC........UUAA..................................................................GCAGACG...CCGUUAC........GGGUGAAUGGCAACCAUAGGUUGC.......U.UG.AUA..GGC..ACUCCG.GGGUG.......................................ACUGAA.CCAGCCCCGGACC.C.U.GCG.GU...GAGUGGUUAAACAUG.CU............GAGGG...................................UCUAA.G..CA.AGUGCUGCUC....AC...................AAGAA.AC.CGCCCGAUAA...CAUU............GGCG...............AGGUU..CACUUUAC......................................................CGUC.........A.UUA...............................GACG................................................AGAACA.........................................................................................................................................................................................................................................................................................................................................................................................................................................................................................................................................................................................................................................................................................................................................................................................................................................................................................................................................................................................................................................................................................................................................................................................................................................................................................................................................................................................................................................................................................................................................................................................................................................................................................................................................
NC_010724.1/4008-5577                                     AAAGAGAUUCACAGCUAAAUGUCAACUACCC...A.......CGGC....UAAA......GCCGA.........GGGCUU........GAAA...........CCC....................................................................................................................UUAGUUG..A.CUAG.CCUAAGCAC..........UGUG.A..................................................................GUGCU...ACGUUAC........CCGUG..........................AAUAUAUA..GGU..AUCUUG.GGGUA........................................CUCCU.CCAGCUCCAAGCA.C.U.ACG.GC...UGGUGAUUAAACAGU.UCUGA.........GGGG.....................................UAAG.A..AC.AGUGUUGCCA....GU...................AAAA..AC.UACGGGGUAA...CAUU............GGCG...............AGGAG..GUUUA.A.......................................................CGGGA........G.AAA..............................UCCCG................................................ACUUACUCUGAAAGGAGUUUUUGCAUGGUUUAUGUGUUAGCAAAAAACGGAAAACCUUUAAUGCCAACUAAAAAACAUGGUAAAGUUAGACAUUUAUUAAAAGACGGUAAAGCAAAAAUCGUAAAGAGAACACCGUUUACGAUUCAAUUGCUAUACGAAAGCGAUAAUUACACUCAACCAGUAAAUUUAGGAGUAGACGCUGGUACUAAGCACGUUGGGUUAUCUGCAACAACAGGAAACGAAGUAUUGUUUGAAGGGGAAGCACAAUUAAGAACAAAUAUUCAAGAAUUACUGUCAACUAGAAGAGAAGCACGUAGAGCAAGGAGAAAUCGCAAAACACGCUAUAGGAAACCCAGAUUUAAUAAUCGUAAAAAACCUAAUGGUUGGUUAGCACCUUCAAUUCAGAAUAAAGUGGAUACUCACUUGAAAUUAGUUGAUAUGGUAUGCAGUAUCCUGCCAGUUUCCAAUAUUAAGGUAGAAGUUGCUCAAUUUGACAUUCAUAAAAUAAAAAAUCCAGAAAUAGAGGGAGAGCAAUAUCAACAAGGUGAACAGUUAGGUUUUUGGAAUGUAAGGGAAUAUGUUUUGUACCGUGACAAUCAUACCUGCCAAUACUGUAGAGGAAAAUCGAAAGAUUCUAUUUUGAACGUUCAUCAUAUCCGAAGCAGACAAAGUCACGGUGAUCGCCCUGGUAAUUUAGUAACUUUAUGUGAAACCUGUCAUACUAAACUGCACAAAGAGAGCUUAGAAAAUUAUUUCCACCCUAAAGAUAAAGGUUUUAAAGACGAAUCACAAUUUACUAUUUUAAGAUGGUUUAUUUAUAACGGAAUUAAAGAAAAAUAUCCUGAUGUUAAUUUGACAUUUGGUUAUAUAACCAAAAACACCCGUAUCAAAAACAACUUGCCAAAAUCUCAUGCAGUAGAUGCCCGUUGUAUUAGCGGGAAUCCAUUAGCUAAACCGCCUGUCAAUACGUUAUACAUUAAGCAAGUUCGUAAGAAUAACCGACAGCUACACAAAUUUAAUCCUUCAAAGGGUGGUAUCCGUAAAGCUAAUAAAGCACCGUAUUUGGUCAAGGGCUUCCGACUAUUCGAUAAGGUAUUAUAUAACAACAGGAAAUGUUUUAUUUUCGGUAGACGUAAGAGUGGCUAUUUCGAUUUGCGACUGUUGGAUGGUACAAAAAUUCAUGCUUCAGCUAGUCACAAAAGACUGGAUCUUAUUGAAUCUG............................................................................................................................................................................................................................................................................CAAC.AUCUAUGU.UG.AAGGAGGUGAGUUGAGGCGUUUCCU.CCCACGGU..................UGAA..........................................ACCGUGGGUUUCC.ACG.CCUUGUUUUUC.AUGAAUUG..............AUGAAAAAAUUAUGAUAAAAUA
#=GR NC_010724.1/4008-5577 CODON_ENDO                     ...................................................................................................................................................................................................................................................................................................................................................................................................................................................................................................................................................................................................................................................................................................................................................................................................................................................................................AUG....................................................................................................................................................................................................................................................................................................................................................................................................................................................................................................................................................................................................................................................................................................................................................................................................................................................................................................................................................................................................................................................................................................................................................................................................................................................................................................................................................................................................................................................................................................................................................STP.............................................................................................................................................................
NC_010371.1/169896-169635                                 AAUGGUAGGAGAUUUUUCAAGUCAAUUACCC....CA.....CGAC....UAAA......GUC........G..GGGCUUG..........................................................................................................................UCUUAACAAACA....GCCCUAGUUG..A.UUAG.ACUAAGCAC..........UUAU.GUUAU..............................................................GUGCU...ACGUUAC........UUGUA..........................AAUAUAUA..GUU..ACCAAG.GAAUG.......................................UUUUAC.CUAGUUCCUUGCU.C.U.AAG.AU...AUGUGAUUAAA.AGA.CC.UAA........GGGG....................................UUGUG.G..UC.GGUGUUGCAU....AU...................ACAAA.AC.UACAAGAUAA...CAUU............GUCG...............AAGGU..AACAUUAC......................................................AGCUC........U.UAU..............................GUGCU................................................GG.CUU.........................................................................................................................................................................................................................................................................................................................................................................................................................................................................................................................................................................................................................................................................................................................................................................................................................................................................................................................................................................................................................................................................................................................................................................................................................................................................................................................................................................................................................................................................................................................................................................................................................................................................................................................................
NC_010600.1/52607-54262                                   AAGGAAAGGAAAGAUGCAAAGUCAACCACUC....CCCCUA..AGCCC..UGGU....GGGCU.G.UAGGCG..GAGCUUGUGGG...GAAG......CUCACAGG.................................................................................................................CUCCUGGUUG..A.CCAG.GCUCAGUCCCG........GAAU.C................................................................CGGGGCU...ACGUUGGU.......UAGGU..........................CA.....G..GAC..ACCCUG.GGAUG.......................................CGUGUG.CCAGUUCCAGGCU.C.U.GUC.GA...GGCGGAUUAAA.AGC...............AAGCUGGGAGU.G.AUGCAA.............................GC.GGUGUCCGUC....UU...................AGAAA.AA.GCCUUUCCAA...CCUU............GCCG...............AGGCG..CACUUUAC......................................................CCGC.........G.AAA...............................GCGG................................................AGACGGAAGGAGGUAACGAUGCAACGAGUAUUGGUAUUGGACAAGAACCGGCAACCGCUGAUGCCCUGCCAUCCGGCACGGGCGAGGCAGUUGCUGCGUCGGGGAAAGGCGGCGGUAUUUCGCCGUUUCCCUUUCACCAUCAUCCUGAAAGAUAGGGAAAGUGGUGUAACGCAACCCACGGUGCUCAAGCUGGAUCCUGGGAGCAACACCACUGGACUGGCCUUGGUCGCCGAUUUCGCCCGUCGGGGCAAAGUGCUGGUGUGGGCCGCAGAGUUACGGCACCGGGGAGCCGCUAUCCGUAAGGCUCUGGCAGACCGCCGGGCGCAUCGGCGCUUUCGGCGCUUUAAGCUGCGGUACCGCCCUGCCCGCUUCAACAACCGCACCCGCCCUUCGGGCUGGCUCGCACCGUCUCUGCAGCAUCGGGUGGACACGACGAUGACCUGGGUACAGCGAUUGAUGCGCUGGACUCCAGUAACCAGUCUUUCGCAAGAACUGGUACGCUUCGACACACAGGCUAUGCAGAACCCGGAGAUUUCUGGUGUCGAGUACCAGCAGGGCACCCUGUUUGGCUACGAGGUGCGCGAGUACCUGCUGGAGAAGUGGGUCCGGAAAUGCGCCUACUGCGAUGCCGAGAACGUACCCCUCACCAUCGACCACAUUCACCCGCGCAGCAAGGGGGGCAGUAACCGGGUAAGCAAUCUCACCCUGGCCUGCUUCCCCUGCAACCAGCGCAAGGGGAACCGGGACGUGGCCGAGUUCCUGGACCGCGACCCGAAACGUCUGGCUCGUAUCGAGGCGCAGCGCCGGGCUCCUCUCCAGGACGCCGCCGCCGUCAACAGCAUCCGCUGGGCGCUCUGGCGCAAUCUGGUGGCUACUGGCCUCGAUGUCGAGGUCGGUACGGGUGGCCGGACGAAGAGGAAUCGUAGCCAGCAGCAGUAUCCCAAGGAGCACUGGAUCGAUGCGGCGUGCGUUGGGGAAUCGGGCGCGAAUGUGCGCCUCGAUCCCUUCCAUAAGCCCUUGGCGAUACAGGCCAUGGGUCACGGUGAGCGCCAGCGCGCCCGCCUGAAUCGUUAUGGGUUUCCGCGUGGGUACAAGCUGCGGGCGAGAUCCUAUCUCGGUUUUCGGACCGGAGACGUAGUUUUUUGUGCAAAGCCGAAAAUAGAAGUCUUUGCCGGGCGAGUUGCCAUUCGGUUCCGGCCAUCGUUUGUUGUCACGGGUGCCGAUCGAAAGGUUGAGUCGCACCCAAAGUAUCUCAGCAUGAUUCAAAAAGGAGACGGUUAUGCGUAUGCGUAA.....................................................................................................................................................................................................................AGGAGGCGGCGC.........UUCCG.CUCCAGCCG..............AGCCACAG.................GCUC...................CGGCUGGAGUACCC...........GCGCC.GGAAAAAUGAUGG.........AUGAUACGACGAAGCCAGGCGA
#=GR NC_010600.1/52607-54262 CODON_ENDO                   .............................................................................................................................................................................................................................................................................................................................................................................................................................................................................................................................................................................................................................................................................................................................................................................................................................................................................AUG.....................................................................................................................................................................................................................................................................................................................................................................................................................................................................................................................................................................................................................................................................................................................................................................................................................................................................................................................................................................................................................................................................................................................................................................................................................................................................................................................STP..................................................................................................................................................................................................................................................................................................................................................................................................
BABF01001490.1/2895-3145                                  GGAGAAAGGGAGUAAGGCGUGUCAAUAACCCA..CC........AC....GAAA......GC..A......G.UGAGCUU........AUAU...........AAG..................................................................................................................CUUUUAUUG..A.CUAG.ACCCGGUGU..........AUAA.A..................................................................GCACU...CCGUUAUG.......UAAG...........................AAUAUAUA..GUU..ACCAGU.GGACG.......................................UACAGC.CUAAUCCACUGCU.C.U.AAG.AA...UGGUGAUUAAACAGU.UCUGA.........CGGG.....................................AAGG.A..AC.AGUGUUGCUG....UU...................AGAAA.AC..CUUAUAUAA...CAUC............GUCU...............AAGGC..UGCAUGAC......................................................UUC.G........GCAUA..............................CAGGA................................................GGAUUU.........................................................................................................................................................................................................................................................................................................................................................................................................................................................................................................................................................................................................................................................................................................................................................................................................................................................................................................................................................................................................................................................................................................................................................................................................................................................................................................................................................................................................................................................................................................................................................................................................................................................................................................................................
NZ_AADV02000153.1/7593-7332                               CAGAGGCUUCAACGAGUUUAGUCACAAACCC...GCCGUUA.A.UUGC..UCAG....GCAA.UA.UAACGG..GGGCUU........GAUUUA.........AAG................................................................................................................CCCAUGAUGUG..A.CCAG.UUCA..CCUGA........UUU...................................................................UCAGG..UAAACGUUAUC.......UAAUU..........................CA.....U..GAC..ACCUCU.UGGUA.........................................CGUG.CCAGCCUAGAGCAAC.U.GUC.GU...CUAAUUUUAAACAUU.GCUAA.........ACGGG....................................UUAA.C..GA.AGUGAAUUAG....GC...................CAAAC.AA.GAUUAGAUAA...CUG.............AACG...............AGGCA..AACAUUAC......................................................CCC..........U.AAC................................GGG................................................AGAUUA.........................................................................................................................................................................................................................................................................................................................................................................................................................................................................................................................................................................................................................................................................................................................................................................................................................................................................................................................................................................................................................................................................................................................................................................................................................................................................................................................................................................................................................................................................................................................................................................................................................................................................................................................................
NC_010003.1/1130430-1132110                               UUGAAGAGCUUAUGAAAGUGGUCAACUACCC...ACCG......UC....UAAA......GA.......CGG..GGGCUU........GCAA...........AAG..................................................................................................................CCUUAGUUG..A.CUAC.CCUCAGCC.GAUUGA....AGAAACGGGCUUCCGCCUCUUAAGGAAGAAGAAACGGGCUCACGCCUCUAAAGGAAGA........UC.AUCGGGCU...ACGUUAUA.......UAGGU..........................CA.....U..AAC..ACCUUC.GGAUG.......................................UUUCUC.CUAGUCUGUCGCU.C.U.GUU.GU...UUAGCUUUAAACAAU.CCUGA.........GGGG.....................................UAGG.G..AU.AGUGAGCUAA....AC...................GUAAA.AA.GCCUAUAUAA...CAUU............GGGG...............AAGGA..GAAUAACU......................................................CC...........AUUAA.................................GG................................................AGAUGCACUUUAUGUUAGUGUACGUUUUAAACAAAUACGGGAAACCUCUUAUGCCUUGUAAACCUUCAAAGGCAAGAAAACUACUUAAAGAGGGAAAAGCCAAGGUUGUUAGAAAAGAACCUUUUACUAUUCAAUUACUCUAUGGUAGUAGUGGUUAUAAACAACCUAUUACUUUAGGAGUAGACGCAGGAAGUAAAAGUAUAGGGUUGUCUGCUACUACUGAAAAUAAGGAACUUUUUGCAGCAGAAGUUGAAAUAAGAGAUGAUAUACCUAAACUUAUAUCUCAGAAACGACAGUAUCGUAAAGGUAGACGUUUCAGAAAAACAAGGUAUAGGAAACCACGCUUUUUAAACCGUGUCCACAGUAGAAAAAAACAGAAACAGGCUGACGCCACACAGCCUUACGGCAGACAAGGGAACUGGCUUGCACCGUCAGUAGAACAUAAAAUAAAGUCGCACAUUAAACUGAUCGAUCUAGUUCAUAGCAUACUUCCUAUUACAACGAUUGUAGUAGAAGUUGCAAGUUUCGAUAUACAAAAGAUUAAGAAUCCUAACAUUGAAGGCAAACAAUACCAACAAGGUGAACAAUUAGAUUUUUGGAAUGUAAGAGAAUAUGUUCUUUGGAGAGAUAAUUAUACCUGUCAACGCUGCAAAGAUAAGUCCAAAGAUAAGAGGCUCAAUGUUCACCACAUCGAAAGUAGACAAAUAGGUGGGAACGCACCUAGUAAUUUAAUUACAUUGUGUGAAACAUGUCAUAAGGAUUACCACGAUGGAAAAAUUAAAUUGGAUUUUAAAAGAGGACAAAAAUUUAAAGAUGCUACCUCUAUGAAUAUUAUGAGAUGGACAUUAUACAAUAGAUUGAAAGAUUUGUAUUCUAACGUUCAUCUAACUUAUGGAUAUAUCACUAAAAAUACAAGGAUACAAAAUAGUUUAACUAAAACACAUAGAAUAGACGCCUUAUGUAUUAGUGGUCAUCCUCAAGCAAAACAAUUAGAUUACUAUUAUCACAUUAAAGAAGUUCGACGACACAAUAGACAAAUACACAAAGCUAAAAUUCUAAAGGGAGGAAUAAGAAAACUAAACCAAGCACCUUAUCUAGUACAUGGUUUUAGAUUGUUUGAUAAAGUAAAAUACAAGGGUAUUGAAUGUUUCAUAUUUGGAAGACGUUCAACUGGAUAUUUUGAUAUAAGAAAACUUGAUGGUACAGUAAUUCAUAGAAGUGCAAAAAGCAAAGAUUUAAUCUUGGUAAGUAAAGCUAAAACUCUAUUAUGGG...........................................................................................................................................................................................................................................AAAGGAGGGAAAAUUCUGCAUUCCU.CUCACCACU.....UCCUUAUCUGCCGUAA..................GGCUGUUC...............UCUGGUGAGUCUCC.UGC.AGAUAUUUUUC.......................AUGAAAAGAUUGAGGGGACCAA
#=GR NC_010003.1/1130430-1132110 CODON_ENDO               ......................................................................................................................................................................................................................................................................................................................................................................................................................................................................................................................................................................................................................................................................................................................................................................................................................................................................AUG..........................................................................................................................................................................................................................................................................................................................................................................................................................................................................................................................................................................................................................................................................................................................................................................................................................................................................................................................................................................................................................................................................................................................................................................................................................................................................................................................................................................................................................................................................................................................................................................................................STP....................................................................................................................
NZ_ABRS01000034.1/116024-114760                           UAAUUCCUAUUCAACUGAGGGUCAACAACCC...AGCGCUG...ACCG..AUACGAG.CGGU..A.CAGCGU..GGGCUUGAGAA...AUAA......UUCUUAAG...................................................................................................................CCCUGUUG..A.UUAG.CCUUAGCAGCUCGUU....AAUA.GU...........................................................AA.GAGCUGCU...CCGUUUAU.......CGAGA...........................AUAUAUA..GGC..AUCGUG.GGGUGCAGGAUUGACGCUUCGGCUCCGCU.CAGCGUCAACUAUCCGUUUC.CUAGCUCCACGCU.C.U.GCG.GU...UUUUCAUUAAACAUU.CCUGU.........UGGG.....................................UAGG.G..AA.AGUAUGG.AA....AC...................AUCAA.AA.CCUUGAUAAA...CAUU............GGCG...............AAGGA..AACCACAC...............................................CCUGAGCGAAGUCGAAGGGUG.AAA......................ACCUUA..ACUUU................................................AGGUGAAAAUGAAAGUUUACGUUAUUAACAGACACGGGCGUCCCUUGAUGCCCACAACUCCCAGAAAAGCAAGACUCUUACUCAACAGAGGUAAAGCCAAAAUUACUGGACGUGAACCAUUCACUAUCCAGUUAGUCUACGGUUCGAGUGGUUAUACCCAGCCUGUAGAGUUGGGUAUUGAUGCAGGGUACGAGAACAUUGGAUUCAGUGCCGUCAAUAAGAAAGAGGAGGUAAUAGGUGGCGAACUUAAAAUGCUGAAGGGAAUGUCUGAAAGGAUUACCGAAAAGCGGAAGUAUCGUCGCACUCGUCGAAAUCGACUCAGAUACCGAAAACCUCGCUUUUCCAACCGAAGAGUUGAUAAAGGAUGUUUAGCACCUAGUAUCCAGCACAAACUAGAUACUCAUCACCGCCUCAUUGACAAAAUCCGCCGUAUCCUUCCAAUCAUUGCUGUAACUAUCGAAGUAGCAGCUUAUGAUAUCCAGAAAAUCAACAAUCCCACGAUUGAGGGAGAACAAUAUCAGUACGGGGAAAAAUACGGUUUCGACAACCUGCGGGAAUAUAUCCUGCACCGGGAUAGACACAAGUGCCAGAAUCCAAACUGUAAGAACAAAGCAGAUGACCCUAUCCUGCAAGUUCAUCAUUUGGGCUUCUGGAAGAAUCCCCCUGACCGCACAGACAGACCAGCUAACCUGGUGACUCUGUGUACUAAGUGUCAUACCUCGAAGAAUCACCAAAAGAAAGGUUUCCUAUUCGGAUGGGAGCCAAAGCUCAAGUCAUUUAAGGGUGAAACCUUUAUGACAAUGGUCAGGUGGCGCUUAACAGAAGAAGGUCAGCACAAAUCGACUUUUGGCUAUAUCACCAAAGGUAAGCGCCGGGAACUAGAAAUAGAGAAAUCCCACCACAACGAUGCUUUCGUCAUUGCUGG..................................................................................................................................................................................................................................................................................................................................................................................................................................................................................................................................................................................................................................................................................................................................................................................
NC_010003.1/1238821-1240479                               CUUUUUCUCACGAAGAAAGCGUCAACUACCC...ACCG......UC....UAAA......GA.......CGG..GGGCUUGU......GAUGA........ACAAG..................................................................................................................CCUUAGUUG..G.CUAC.CCUCAGCCGUAUGA.....AGAAACGGGCUUCCAUCUCUAAAGGAAGA......................................UCAUCGGGCU...ACGUUAUA.......UAGGU..........................CA.....U..AAC..ACCUUC.GGAUG.......................................UUUCUC.CUAGUCUGUCGCU.C.U.GUU.GU...UUAGCUUUAAACAAU.CCUGA.........GGGG.....................................UAGG.G..AU.AGUGAGCUAA....AC...................GUAAA.AA.GCCUAUAUAA...CAUU............GGGG...............AAGGA..GAAUA.AC......................................................UCC..........GUUAA................................GGA................................................AAAAGAAACGGGCUUCCGCCUAUUAAGGAGGUACACUUUAUGUUAGUGUACGUUUUAAACAAACAUGGGGAACCUCUUAUGCCUUGUAAAUCUUCAAAGGCAAGAAAGCUACUUAAAGAUGGUAAAGCCAAGGUUGUUAGAAAAGAACCCUUUACUAUUCAACUGCUCUAUGGUAGUAGCGGUUAUAAACAACCUAUUACUUUGGGAGUAGAUGCAGGAAGUAAAACUGUAGGAUUGUCUGCUACUACUAAAAAGAAAGAACUUUUUGCAUCAGAAGUUGAAAUAAGGGACGAUAUAACUAAACUUAUAUCUCAAAAACGACAGUAUCGUAGAGAUAGACGUUUAAGAAAAACAAGGUACAGGAAACCACGCUUUUUAAAUCGUGUUCACAGUAAGAACAAAGGAUGGAUUGCACCAUCGGUAGAACAUAAAAUAAAAUCGCACAUUAAACUGAUUGAUCUAGUUUAUCGUUUGCUUCCUAUUACAAAAAUUGUAGUAGAAGUUGCAAGUUUCGAUAUACAAAAGAUUAAGAAUCCUAAUAUUGAAGGCAAACAAUACCAACAAGGUGAACAAUUAGAUUUUUGGAAUGUAAGGGAAUAUGUUCUAUGGAGAGAUAACUAUACCUGCCAACACUGCAAAGGCAAAAGUAAAGAUAAAAGACUCAAUGUUCACCACAUCGAAAGUAGACAAAUAGGUGGAAACGCACCGAGUAAUUUAAUUACAUUGUGUGAAACAUGCCAUAGAGAUUAUCAUAAUGGAAAGAUUAAAUUGAAUUUUAAAAGAGGACAAAAGUUUAAAGAUGCUACAUUUAUGGGUAUUAUGAGAUGGACAUUAUACAAUAGAUUGAAAGAUUUGUAUUCUAACGUUCAUCUAACUUACGGAUAUAUCACUAAAAAUACAAGAAUACAGAACAACCUACCUAAAACACAUAGAAUAGACGCUUUAUGUAUUAGUGGUCAUCCUCAAGCAAAACAAUUAGAUUACUAUUAUCACAUUAAAGAAGUUAGACGACACAAUAGACAAAUACACAAAGCUAACAUUCUAAAGGGAGGAACAAGGAAGCUUAACCAAGCACCUUAUCUAGUACAUGGUUUUAGAUUGUUUGAUAAAGUAAGAUACAACGGUAUCGAAUGUUUCAUAUUUGGGAGACGUUCAACUGGAUAUUUUGAUAUAAGGAAACUUGAUGGUACAGUAAUUCAUAGAAGUGCAAAAAGCAAAGAUUUAAUCCUGGUAAGCAAAGCUAAAACUUUACUAUGG.........................................................................................................................................................................................................................................................GAAAGGAGAGAAAAUUCUGCAUUCCU.CUCACC...GCUUCC.UUAU.CUGCCGUAA..................GGCUGUGUGGCGGAAGCCCGUUUUCUAGUGAGUCUCC.UGC.AGAUAUUUUUC.......................AUGAAAAUAUUAUUAGAAGGAG
#=GR NC_010003.1/1238821-1240479 CODON_ENDO               ..................................................................................................................................................................................................................................................................................................................................................................................................................................................................................................................................................................................................................................................................................................................................................................................................................................................................................................AUG..............................................................................................................................................................................................................................................................................................................................................................................................................................................................................................................................................................................................................................................................................................................................................................................................................................................................................................................................................................................................................................................................................................................................................................................................................................................................................................................................................................................................................................................................................................................................................................................STP....................................................................................................................
NC_009828.1/21089-20022                                   AAGAAAAGAGGAGUGUAAGAGUCAACUGCCC...ACUA............UAGAAA........G....CGG..GGGCUU........GAAAA..........AAG...................................................................................................................CCUGAUUG..A.CUAC.CCUCAGCCAC.........AUAA...................................................................GUGGCU...ACGUUAGA........CAGU....................................UAC..ACCUUG.GGAUG........................................CUGCU.CAAGUUCCAGACU.C.U.GUC.GU...GCAGGUCUAAACAGU.CCUGA.........GGGG.....................................UAAG.G..GC.AGUGAUCUGC....AC...................AUAACAAG.CCUGU.CUAA...CAUU............GGGG...............AUGAG..CAACUAAC......................................................UCCU.........U.UCA...............................AGGA................................................GGCUUACCGCAUAUGGUUUAUGUAAUUUCAAAAGACGAUAAACCAUUAAUGCCAGCAAAAAGGCAUGGAAAAGUGAGAAGAUUAUUAAAACAGGGUCUUGCAAAAGUUGUUAGAAGAGAACCAUUUACAAUCCAGUUGCUGUAUGAUACGACGACCUAUGCACAACCUGUUACCGUCGGGGUAGACAUUGGCUCAAAAGUAAUCGGCGUUUCAGCAAUAACAGACAAACAAGAACUGUUCAGCGUUGAAGCAGAACUGCGACAAGAUAUAAAGAAACUGCUUUUAGAGAGGAGAGAGUAUAGAAGAAACAGAAGAUAUGGAAAAACAAGGUUUCUAAAUAGAAAGAGACGAAAUAAUUGGUUGUCACCAAGUCUUCAAUGGAAGGUUGAUGCACACAUCAGACUUGUUAACUUAAUAGCCAAGAUACUACCAAUUGCAAAAGUUGUUGUAGAAAUAGCACCGUUUGAUAUACACAGGGUCAACCCAGAAAUUGAAAGUGUGGGGUAUCAAAAUGGAGUUCAAAAAGGUUUUUGAUGUAAGAGAAUAUUGUUUAUGGAGAGCAGGGUAUAAAUCUGAAUUAUCUGGCAAGAAAGGUAUUCAUAGAAGGUUUGAUAAAGUGAGGUACAAAAAUCAAGUUGGUAUAAUUUAUAGUUUGAGUUCUGGGUAUUUUGAUAUACGUACAUUGAAUGGGGAAAAAAUUCAUUCAUCAGCUAAGUAUCAAGACUUAACAAAGAUGCUAAUGUUAGAAAG....................................................................................................................................................................................................................................................................................................................................................................................................................................................................................................................................................................................................................................................................................................................................................................................GAGGGAACAGCGCA.......CUUUU.CUUCAUCUU.................AAAG.........................................AAGAUGCAGUCUCC.........UGCGCUG.GGUUGUG...............AUGAAAAUAACGAUCAAAGAUA
#=GR NC_009828.1/21089-20022 CODON_ENDO                   .......................................................................................................................................................................................................................................................................................................................................................................................................................................................................................................................................................................................................................................................................................................................................................................................................................................................................AUG....................................................................................................................................................................................................................................................................................................................................................................................................................................................................................................................................STP.........................................................................................................................................................................................................................................................................................................................................................................................................................................................................................................................................................................................................................................................................................................................................................................................................................................................................................................................................................................................................................................................................................................................................................................................
NC_009828.1/104853-103745                                 AGUAUCUUGAGAUAAGCAAGGUCAACUACCC...GCCG......CC....UAUAGA....GG.......CGG..GGGCUU........GAAA...........AAG..................................................................................................................CCCUGAUUG..A.CUAC.CCUCAGCCAC.........AUAA...................................................................GUGGCU...ACGUUAGA.......CAGGU.....................................AC..ACCCUA.UGAUG........................................CUGCU.CAAGUUCCAGGCU.C.U.GUC.GU...ACAGGUCUAAACAGU.CCUGA.........GAGG.....................................UAGG.G..AC.AGUGAUCUGC....AC...................AUAAC.AA.GCCUGUCUAA...CAUU............GAGG...............AUGAG..CACCUAAC......................................................UCC..........GAAAA................................GGA................................................GGCUUACCGCAUAUGGUAUAUGUUAUUUCGAAGGAUAGUAAACCAUUAAUGCCAACAAAAAGACAUGGCAAAGUAAGAAGACUACUAAAACAAGGUCUUGCAAAAGUUGUUAGAAGAGAACCAUUUACAAUUCAGUUGCUGUAUGACACAACGACCUAUACGCAACCUAUUACAGUUGGGGUAGACAUUGGCUCAAAAGUAAUCGGUGUUUCAGCCAUAACAGACAAACAAGAAUUAUUUAGUGCAGAAGUAGAACUGCGACAAGAUAUAAAGAAACUGCUUUUAGAGAGAAGAGAGUAUAGAAGAAACAGAAGAUAUGGAAAAACAAGAUAUAGAAAACCAAAAGAUGCAAAUCAUGUUUCGACAAUAGGAUGGCACAUAGUAAACAGGUUGAAACAACAAUACGAUGUUGAAAUAACUUUUGGCAGUAUCACAAAAGCAAAAAGAACAGAAAUGGGGUUAGAGAAAACACAUAGAAACGAUGCAUUUGUAAUAGCAGGUGGUAGCAAAGAUGUUAACAGAGCUACUGAAUGGUACUUUGGGAAAUAUUUCAGAAGACAAAACACGUCAUUACACAAAGCUAAUCUAAUCAAGGGUGGAAUUAGGCAAUCGAAUACUGUAAAGGAAGUUAAAGGGUUUAAAAGAUUCGACAGAGUAAGAUAUAACGAUCAAAUAGGCAUGCGCUGGAUACUUUGAUAUACGUACAUUGAGUGGGGAAAAAAUUCAUUCAUCAGCAAAAUAUCAAGACUUAAAGGUUAUUGAAAGAGCAAAGACGUUAAUAUUGGAAAG.............................................................................................................................................................................................................................................................................................................................................................................................................................................................................................................................................................................................................................................................................................................................................GAGGAAUCAGCGCA.......CUUUU.CUUCAUCUU.................AAAG.........................................AAGAUGGAGUUUCC.........UGCGCUG.GGUUGUG...............AUGAAUGUGCAAAUUAUCAAAU
NC_009828.1/1793390-1792283                               AUAGUGAUUCUGGUUGGUUAGUCAACUACCC...GCCG......CC....UAUAGA....GG.......CGG..GGGCUU........GAAA...........AAG..................................................................................................................CCCUGAUUG..A.CUAC.CCUCAGCCAC.........AUAA...................................................................GUGGCU...ACGUUAGA........CAGU....................................UAC..ACCUUG.GGAUG........................................CUGCU.CAAGUUCCAGGCU.C.U.GUC.GU...GCAGGUCUAAACAGU.CCUGA.........GGGG.....................................UAGG.G..AC.AGUGGC..AG....AC...................AUAACAAG.CCUGU.CUAA...CAUU............GAGG...............AUGAG..CACCUUAC......................................................AGGGA........U..AA..............................UCCCU................................................GAGUUAUCGUCAAAAGACGAUAAACCAUUAAUGCCAACAAAAAGACAUGGCAAAGUAAGAAGACUACUAAAACAAGGUUUUGCAAAAGUUGUUAGAAGAGAACCAUUCACAAUUCAGUUGCUGUAUGACACAACGACCUAUACGCAACCUAUUACAGUUGGGGUAGACAUUGGCUCAAAAGUAAUCGGUGUUUCAGCCAUAACAGACAAACAAGAAUUGUUCAGCAUUGAAGUAGAACUGCGACAAGACAUUAAGAAAUUACUUUUAGAGAGAAGGGAAUAUAGAAGAAACAGAAGAUAUGGAAAAACAAGAUAUAGAAAACCAAAAGAUGCAAAUCAUGUUUCGACAAUAGGAUGGCACAUAGUAAACAGGUUGAAACAACAAUACGAUGUUGAAAUAACUUUUGGCAGUAUCACAAAAGCAAAAAGAACAGAAAUGGGAUUAGAGAAAACACAUAGAAACGAUGCAUUUGUAAUAGCAGGUUGUAGCAAAGAUAUUAACAGAGCUACUGAAUGGUACUUUGGGAAAUAUUUCAGAAGACAAAACACGUCAUUACACAAAGCGAAUAUAUUAAAAGGCAGCAUCAGAAAACGAAACACUAUAAAAGAAGUCAAAGGAUUUAGAAGAUUUGAUAAAGUGAGGUACAAAAAUCAAAUUGGCACAAUUUAUGAUUUGAGGAGUUCUGGGUAUUUUGAUAUACGUACAUUGAGUGGGGAAAAAAUACACUCAUCAACAAAGUAUCAAGACUUAAAGGUUAUUGAAAGAGCAAAGACGUUAAUAUUGGAAAG..............................................................................................................................................................................................................................................................................................................................................................................................................................................................................................................................................................................................................................................................................................................................................GAGGAAUCAGCGCA.......CUUUU.CUUCAUCUU.................AAAG.........................................AAGAUGAAAUCUCC.........UGCGCUG.GUUUAUG...............AUGAAUCUUGAAAGUCAAUCUG
NC_009828.1/1146353-1146729                               GUGUACAUGCGGUGGUGUAAGUCAACUACCC...ACUG......CC....UAUAGA....GG.......CGG..GGGCUU........G.AA...........AAG...................................................................................................................CUUAGUUG..A.UUAC.CCUCAGCCAC.........ACAA...................................................................GUGGCU...ACGUUAGA........CAGU....................................UAC..ACCCCG.GGAUG........................................CUGCU.CAAGUUCCAGGCU.C.U.GUC.GU...GCAGGUCUAAACAGU.CCUGA.........GAGG.....................................UAGG.G..AC.AGUGAC..AG....AC...................AUAACAAG.CCUGU.CUAA...CAUU............GGGG...............AUGAG..CACAUUAC......................................................AGGGA........U..AA..............................UCUCU................................................GAGUUAUCGUCAAAAGACGAUUGGAGUGAUUGUGUGGUUUAUGUAAUUUCAGUGG...........................................................................................................................................................................................................................................................................................................................................................................................................................................................................................................................................................................................................................................................................................................................................................................................................................................................................................................................................................................................................................................................................................................................................................................................................................................................................................................................................................................................................................................................................................................AAAGGAGGAAUCAGCGCA...CUUUU.UUUCAUCUU.................AAAA.........................................AAGAUGAAGUUUCC.....UGCGCUGGUUU.AUG...................AUGAAAAAGACUUCGUCUGAGU
NC_009828.1/1296056-1296432                               UUCAAAGAUGGGGUGAAGAAGUCAACUACCC...ACCG......CU....UGUAGA....AG.......CGG..GGGCUU........G.AA...........AAG...................................................................................................................CCUGAUUG..A.CUAC.CCUCAGCCAC.........AUAA...................................................................GUGGCU...ACGUUAGA.......CAGGU.....................................AC..ACCUUG.GGAUG........................................CUGCU.CAAGUUCCAGGCU.C.U.GUC.GU...ACGGGUCUAAACAGU.CCUGA.........GGGG.....................................UAGG.G..AC.AGUAACCUGC....AC...................AUAAC.AA.GCCUGUCUAA...CAUU............GGGG...............AUGAG..CAACCAAC......................................................AGGGA........U..AA..............................UCCCU................................................UUAUCGUCAAAAGACGAUUGGAAGUGAUUGUGUGGUUUAUGUA.......................................................................................................................................................................................................................................................................................................................................................................................................................................................................................................................................................................................................................................................................................................................................................................................................................................................................................................................................................................................................................................................................................................................................................................................................................................................................................................................................................................................................................................................................................................AUUU.CAUUGGAA.AGGAGGGAACAGCGCA.......UUCCU.UUCCAU.UU.................UAAAG........................................AAGAUGGAAUCUCC.........UGCGCUG.GUUUAUG...............AUGAAUAUCGAAGAAGAAUUUU
NC_009828.1/646171-645793                                 CCUUAGGGAGGAUCAAUAUUGUCAACUACCC...ACCG......CU....UGUAGA....AG.......CGG..AGGCUU........GAAAA..........AAG...................................................................................................................CCUGGUUG..A.CUAC.CUUCAGCCAC.........AUAA...................................................................GUGGCU...ACGUUAGA.......CAGGU.....................................AC..ACCCUG.UGAUG........................................CUGCU.CAAGUUCCAGGCU.C.U.GUC.GU...ACAGGUCUAAACAGU.CCUGA.........GGGG.....................................UAGG.G..GC.AGUAACCUGC....AC...................AUAAC.AA.GCCUGUCUAA...CAUU............GGGG...............AUGAG..CAACCAAC......................................................AGGGA........U..AA..............................UCCCU................................................UUAUCGUCAAAAGACGAUUGGAAGUGAUUGUGUGGUUUAUGUA.......................................................................................................................................................................................................................................................................................................................................................................................................................................................................................................................................................................................................................................................................................................................................................................................................................................................................................................................................................................................................................................................................................................................................................................................................................................................................................................................................................................................................................................................................................................AUUU.CAUUGGAA.AGGAGGGAACAGCGCA.......UUCCU.UUCCAUCUU.................GAAG.........................................AAGAUGGAGUCUCC.........UGCGCUG.GUUUAUG...............AUGAAAACAGCUUCAAUCAUAA
NC_009828.1/1419330-1418938                               UUUCAGGGGAUAAUCUGAGUGUCAAUUACCC...ACCG......CU....UGUAAA....AG.......CGG..GAGCUU........GAAA...........AAA..................................................................................................................CCCUGAUUG..A.CUAC.CCUCAGCC..AGGGGAAG.UUGAU..........................................................CUUCCUAUCGGGCU...ACGUUAGA.......CAGUU.....................................GC..ACCCUA.UGAUG........................................CUGCU.CAAGUUCCAGGCA.C.U.GUC.GU...ACAGGUCUAAACAGU.CCUGA.........GGGG.....................................UAGG.G..AC.AGUGAUCUGC....AC...................AUAAC.AA.GCCUGUCUAA...CAUU............GGGG...............AUGAG..CACCUUAC......................................................AGGGA..........UAA..............................UCCCU................................................UUAUCGUCAAAAGACGAUUGGAGUGAUUGUGUGGUUUAUGUAAUUUCAUUGGAAAG..........................................................................................................................................................................................................................................................................................................................................................................................................................................................................................................................................................................................................................................................................................................................................................................................................................................................................................................................................................................................................................................................................................................................................................................................................................................................................................................................................................................................................................................................................................................GAGGGAGCAGCGCA.......UUCCU.UUCCAU.UU.................UAAAG........................................AAGAUGGAGUCUCC.........UGCGCUG.GUUUAUG...............AUGAAAUUUGUUGUGUAUGUAU
NC_010556.1/1392326-1393882                               AGAGAAUGGAAGGUGACAAUGUCAAUUACCU...A.......UCAC....UAAA......GUGAC.........GGGCU.........UAUAC...........AG.................................................................................................................CUUGAAAUUG..A.CUAG.UCUAGGUUC..........UCAC....................................................................GAACU...ACGUUGGU.......UGGGU..........................CA.....U..GAC..ACCUCU.CGGUG.......................................CCCGUU.CUAGCCGUUUGCC.C.U.GUC.GU...CUGUUAUUAAA.AGU.CCUGU.........UAGG.....................................UCGG.G..GC.GGUGUUGCAG....AU...................GGAAA.AA.GCCUUUCCAA...CAUU............GACG...............AAGAA..CAACAAA.......................................................CUC..........G.AAG................................GAG.................................................GAAAACGUGAUGUUCGUUUUCGUACUAAACUAUCAUGGUGAACCAUUGAUGCCAUGCAAACCAAGUAAAGCGCGUAAAUUAUUAAACAAUGGCAAAGCGAAGUUGAUCAAACAAACUCCAUUCACAAUCCAGCUAUUGUUCGGAUCAAGUGGAUAUAAGCAAGAAAUUUCACUGGGCGUUGAUGCCGGAACGAAACAUAUCGGUUUCUCAGCGACAACAUCCACGAAGGUCUUGCUCGAAGGAGAAGUUCAACUGCGUACCGACAUCCAAGACUUGUUGGCGACACGACGUGCCAUGCGAAGCGCAAGAAGAAGUCGAAAGACACGCUACCGUCAAGCUCGUUUUCUUAAUCGUAAGAAACCUAACGGAUGGCUUGCGCCAUCCGUUCAGCAUAAAGUCGAUUCCCAUCUGAAACUCAUCCGGAUGAUUCAUCGUCUGUUGCCGAUCAAACAUCUAACGAUUGAAGUCGCUCAGUUCGACAUCCAAAAGAUCAAGAGCCCUGACAUAUCGGGUGAUCUGUAUCGGAAGGGAGACCAACUCGGCUUUUGGAACGUCCGGGAGUAUGUCUUCUUCCGCGACAAGCACAUGUGUCAGCACUGCAAAGGAAAAUCGAAGGACAAAAUCUUGAACGUCCAUCAUAUCGAAAGCCGUCGCACCGGUGGUGAUGCACCAGACAAUCUCAUCACACUCUGUGAGACGUGCCACAAAAAGAUUCACAAGGAAAACUUAGAGCAUCUUUUCCAACGGAAAUCACGUUCUUUCCGUGAUGCCUCGCAGAUGACAGUCAUGCGUUGGUUCAUCUACAACGCUGUCAAAGAAACGUAUCCUUACGUCAAACUGACCUAUGGCUUCCUAACGAAGAACAGACGCAUUCAAAAUGGACUCGAGAAGCGUCAUGCUGUCGACGCACGUUGCAUCAGCGGUAAUCCAUUAGCGGAAGAACCAAAGGUGUCGUAUCUUUUCCGACAGGUACGCGCGAACAACCGUCAACUGCAUAAGAUGACCGUCGGUAAAAAGGGUAAGAGAAAGGCGAACAAAGCGGAGCGCCUUGUCCACGGCUAUCAACUGUUCGACAAGGUGCAAUACGAGGAGCAAACGUGUUUCGUUUUCGGAAGACGCAAGAACGGCUACUUCGACCUCAGAACGCUAGCAGGCUUCAGCAUUCAUAAAUCUGCUUCUUAUAAGAAACUGAUAUUGCUCGAGAAAGCGAAGACCUGGCUCGUUGAUAUCCAACCAGAAGGAG......................................................................................................................................................................................................................................................................GUGAAGGUCGG..........UCCCA..CCCCUGAC.................UAAA.........................................GUC.GGGGAUUUCCG...........CCGA.UCUAUAA.AA.AA.........AUGAAAUGGAAAGAAAUGCCUC
#=GR NC_010556.1/1392326-1393882 CODON_ENDO               .....................................................................................................................................................................................................................................................................................................................................................................................................................................................................................................................................................................................................................................................................................................................................................................................................................................................................AUG.....................................................................................................................................................................................................................................................................................................................................................................................................................................................................................................................................................................................................................................................................................................................................................................................................................................................................................................................................................................................................................................................................................................................................................................................................................................................................................................................................................................................................................................................................................................................................................................................STP..........................................................................................................................................
NZ_ABHZ01000001.1/402576-401024                           GAGUUCAGCACCUGAUUAUCGUCAACAACCC...AACG......AC....UAAA......GU.......CGU..GGGCUU........GUAA...........AAG..................................................................................................................CCCCUGUUG..A.CUAG.CCUAAGUCU..........UUCG....A...............................................................GGACU...ACGUUGGA.......UUGGU..........................CA.....C..GAC..ACCUUA.CGGUG.......................................CGGAUU.CUAGCUGUAAGCC.C.U.GUC.GC...UUGUGAUUAAA.AGC.CC.GAA........CGGG....................................UUGUG.G..GC.GGUGUUGCAA....GC...................GUAA..AA.GCCUUUCCAA...CAUU............GGCG...............AAGAA..UACCUGAC......................................................UCCU.........G..AA...............................AGGA................................................GGUACACGUUAUGUUCGUGUACGUAUUAAACAAAAACGGCCAACCUUUAAUGCCGUGCAAACCGAGAAAAGCACGAUUAUUGUUGAACGAAAAGAAAGCAAAAGUUGUGAAGCAAACCCCUUUUACGAUCCAACUGCUUUACGGUUCAAGUGGCUACAAACAGCCUGUUUCAUUGGGUGUGGAUGCCGGAACCAAGCACAUCGGAUUCAGCGCACCGACGGAGAAAGACGUGUUAUUUGAAGGUGACGUUCAACUGAGAACGGACAUUCAGGAUAAACUGGCAACAAGACGGCAGUACCGACGAUCAAGAAGAAGCCGAAAAACAAGGUACAGACAACCGAGAUUCGACAAUCGAAAGAAAGAAAAAGGAUGGCUUGCCCCUUCCGUGCAACAUAAAGUGGAUUCGCAUAUCCGUUUUGUUGAAAAAGUCCAUGCGUUGUUGCCGAUCACAACAAUAACAGUUGAAGUGGCACAGUUUGAUAUUCAGAAAAUCAAAAAGCCUGAAAUCGAAGGGGAAGGCUAUCAACAAGGCGAUCAGUUUGGGUUUUGGAACGUCAGGGAGUACGUGUUUUUCAGAGACAACCAUCGUUGUCAGCACUGCAAAGGGAAGUCGAAAGACAAGAUACUGAAUGUUCAUCACAUCGAAAGCCGUAAGACAGGCGGUGACAGCCCUGACAACCUCUUAACGUUAUGCGAAACGUGCCACAAGAAGAUUCACCGUGAAGGAUUGGAACACCUCUUUCAGCGAAAGAAAAAACCCUUUCGUGAUGCUUCGCAGAUGGCGGUCAUGCGUUGGUUUAUCUACAACGGGCUGAAAGCCCGCUAUCCUGAUGCGAAGCUGACGUAUGGUUAUCUGACGAAGAAUACCCGCAUAGAACACAGCUUAGAGAAAUCUCAUGCUGUCGAUGCCCGUUGUAUCAGUGGUCAUCCGACGGCAAAACCAAGCGAAGCCACGUAUCAGUACAAGCAGGUUCGCAAGAACAACCGGCAAUUACACAAGACGACGAUUUUAAAAGGCGGGAUUCGCAAGGCAAACAAAGCGGAACGUUUCGUGAAAGGUUUCCAAUUAUUCGAUAAGGUGCUUUGCGAAGGGCAACCCUGCUUCAUUUUCGGGCGACGAAAAACAGGGUCGUUUGAUUUGCGAUUGCUCGAUGGCACAGUUAUCAGCAGGGGGAAAAGUUAUAAAAAAAUAGCGUUAAAAGAAAAAGCCACGUCGUGG...............................................................................................................................................................................................................................................................................CUUG.UUGAAAGG.AGUGAAACCGUCCACA.......UUCCU.CCCCAUGAA.................UGAA.........................................UUCG.GGGGUUUCC.........GGUGGAC.GUAUCUC...............AUGAAAUGACAGAAUACGAAAG
#=GR NZ_ABHZ01000001.1/402576-401024 CODON_ENDO           .....................................................................................................................................................................................................................................................................................................................................................................................................................................................................................................................................................................................................................................................................................................................................................................................................................................................................AUG..........................................................................................................................................................................................................................................................................................................................................................................................................................................................................................................................................................................................................................................................................................................................................................................................................................................................................................................................................................................................................................................................................................................................................................................................................................................................................................................................................................................................................................................................................................................................................................................................................STP.....................................................................................................................
NZ_ABHZ01000004.1/11222-11466                             AAUGUGGGUGAGGUUAUAAGGUCAACAACCC...AACG......AC....UAAA......GU.......CGU..GGGCUU........GUAA...........AAG..................................................................................................................CCCCUGUUG..A.CUAG.CCUAAGUCU..........UUCG....A...............................................................GGACU...ACGUUGGA.......UCGGU..........................CA.....A..GAC..ACCUUA.CGGUG.......................................CGGAUU.CUAGCUGUAAGCC.C.U.GUC.GC...UUGUGAUUAAA.AGU.CC.GAA........CGGG....................................UUGUG.G..GC.GGUGUUGCAA....GC...................GUAA..AA.GCCUUUCCAA...CAUU............GGCG...............AAGAA..UACCUGAC......................................................UCCU.........G..AA...............................AGGA................................................GGUACA.........................................................................................................................................................................................................................................................................................................................................................................................................................................................................................................................................................................................................................................................................................................................................................................................................................................................................................................................................................................................................................................................................................................................................................................................................................................................................................................................................................................................................................................................................................................................................................................................................................................................................................................................................
#=GR NZ_ABHZ01000004.1/11222-11466 CODON_ENDO             ..........................................................................................................................................................................................................................................................................................................................................................................................................................................................................................................................................................................................................................................................................................................................................................................................................................................................................................................................................................................................................................................................................................................................................................................................................................................................................................................................................................................................................................................................................................................................................................................................................................................................................................................................................................................................................................................................................................................................................................................................................................................................................................................................................................................................................................................................................................................................................................................................................................................................................................................................................................................................................
NZ_ABHZ01000010.1/1483-1239                               GUUGCUUGUGUAUCAGGAACGUCAACAACCC...AACG......AC....UAAA......GU.......CGU..GGGCUU........GUAA...........AAG..................................................................................................................CCCCUGUUG..A.CUAG.CCUAAGUCU..........UUCG....A...............................................................GGACU...ACGUUGGA.......UCGGU..........................CA.....A..GAC..ACCUUA.CGGUG.......................................CGGAUU.CUAGCUGUAAGCC.C.U.GUC.GC...UUGUGAUUAAA.AGU.CC.GAA........CGGG....................................UUGUG.G..GC.GGUGUUGCAA....GC...................GUAA..AA.GCCUUUCCAA...CAUU............GGCG...............AAGAA..UACCUGAC......................................................UCCU.........G..AA...............................AGGA................................................GGUACA.........................................................................................................................................................................................................................................................................................................................................................................................................................................................................................................................................................................................................................................................................................................................................................................................................................................................................................................................................................................................................................................................................................................................................................................................................................................................................................................................................................................................................................................................................................................................................................................................................................................................................................................................................
NC_007410.1/70919-69207                                   AUAGUGCGAAGUUCAUCCAGGUAAACAACCC...ACCACCA.AUUAUU..GCUAAG..AGCAAUA.UGGUGG..GGGCUUU.....................................................................................................................................UAAAGCCCAAAGUUU..A.CCCG.ACUAAGUG...........UUAA.AU..................................................................CACU...ACGAUUUU.......UAGGU..........................CA.....U..CCU..ACCUGC.AAAUG........................................CGUAG.CCAGUUUGUAGCU.C.U.AGG.GU...CAACAGUUAAACAGGUCU.AA.........UGGG.....................................UUAA.G..CC.AGUGCUGUUG....AC...................AUAAA.AA.GCCUUUAAAU...CAUU............GUCC...............AGGCU..AACAUUAC......................................................CCAA.........G.AAA...............................UUGG................................................AGGCGCAUUAUGUGCAAAGUGUUUGUAAUUAAUAAGGAAAAAAGACCAUUAAAUCCAAUUCAUCCAGCACAGGCAAGACAAUUAUUAAGGAGUGGAAAAGCAGCAGUAUUUAAACGGUUUCCAUUCACAAUUAUUGUGAAAGAGUCAAAUGUUAACACUAAUGUAUCUCCGCUCAGGUUAAAGCUAGACCCUGGAGCUAAAACCACAGGUAUAGCAAUCAUAAACGACGCUAAUGAUGAGGUGGUAUUUGCUGCCGAAUUAAAGCAUAGAGGCUUUGCUAUUCGGGAUGCAAUAACAUCUAGAAGGCAAUUACGUAGGAGUAGAAGGAAUAGAAAAACUAGAUAUCGUCAACCUAGAUUUCUCAAUAGAACUAAGCCCGAAGGAUGGUUAGCACCAAGCUUACAAAGUAGGGUUGAGAAUAUCAAAACUUGGGUUAGUAAAUUACGAAAAGUUGCACCGAUUACAGCCAUUAGUCAGGAAUUAGUAAAGUUUGACAUGCAGCUAAUUCGCCGUCCUGAUAUUCAAGGGAAAGAAUACCAACAGGGUACGUUAGCUGGCUUUGAAACUCGUCAGUACCUACUUGAAAAAUGGAAUAGAGAAUGUGCUUACUGUGGAAUUAAAGAUGUUCCACUACAAAUUGAACACAUCCACCCCAAAAGUAAGGGCGGGUCAAACUCAAUUACAAACCUUACCCUAAGUUGUGAGAAAUGUAACCUGAGAAAAGGUAAUCAAGAUAUCAGAGAUUACCUUGAAAAAGAUAAACCUCGAUUAGAGAAAAUCUUGGCAUUAACUAAAAAGCCAUUAGCAGAUGCAGCCGCAGUUAAUGCAACUCGAUUUGCAUUAUUAUAUGCUUUAAAAUCUACUGGCUUACCAAUAGAAACUGGUUCUGGCGGACUAACUAAAUUCAAUAGAACUCAACAGGCAUUAAAUAAAUCCCACUGGCUGGACGCUUGUUGCGUUGGUGCAUCAACACCAAUACUUAAAAUCAAAGGUAUCAAACCAUUAUUAAUUACCGCUAAUGGUCAUGGUACAAGACAAUCAUGUCGUACCGAUAAAUAUGGGUUACCUGUUCGCCAUUGCUCUAGAACUAAAUUCCAUUUUGGAUUUCAGACUGGAGAUAUUGUUAAAGCCGUUGUUACUAAAGGUAAAAAAGUUGGUACUUAUGUUGGUAGAAUUGCUACUCGUGCCACAGGUAGUUUUAAUAUAUCAACUGCAAAAGGACUAAUCCAAGGUAUCUCUCAUAAAUACUGUAAAACUAUUCAUAAAAAGGAUGGUUACGCUUAUGGCAUAUAGGGUAUUUGUGAAUUGCACGGGCUGCCCAUUCACUGUUUUUGCUAACACAAAAAUGGGUUCAUGGGA...................................................................................................................................................CGUUUCUCAA...........UUCAC.CUCCCAUUCCUUUCACCGCUU.UCCUUGCC..................AGGAUAAGCGGUGAAAG......GAAUGGGAGGUU...............UUG.......................AUGAUUUUUUCAACCAUUCCAA
#=GR NC_007410.1/70919-69207 CODON_ENDO                   ....................................................................................................................................................................................................................................................................................................................................................................................................................................................................................................................................................................................................................................................................................................................................................................................................................................................................AUG..............................................................................................................................................................................................................................................................................................................................................................................................................................................................................................................................................................................................................................................................................................................................................................................................................................................................................................................................................................................................................................................................................................................................................................................................................................................................................................................................STP..................................................................................................................................................................................................................................................................................................................................................................................................
NC_003276.1/291999-291740                                 CAAUAAAUCGGAAUAAGUUUGUAAACUACCC...ACCAC...GGAUUGC.UAAAA..GCAAUAUA...GUGG..GGGCUU........UCA............AAG.................................................................................................................CCCAGAGUUU..A.CCCG.ACUAAGUGU..........UUCG.C..................................................................GCACU...ACGAUUUU.......AAGGU..........................CA.....U..CUU..ACCUGG.GAAUG........................................CGUAG.CCAGUUCCCAGCA.C.U.AGG.GC...UAAUAGUUAAACAGG.UUGAA.........UGGG.....................................UUAA.G..CC.AGUGCUGUUA....GC...................GUAAA.AA.GCCUUUAAAU...CAUU............GUCU...............AGGCU..AACAUUAC......................................................CCAA.........G.CAA...............................UUGG................................................AGGCAU.........................................................................................................................................................................................................................................................................................................................................................................................................................................................................................................................................................................................................................................................................................................................................................................................................................................................................................................................................................................................................................................................................................................................................................................................................................................................................................................................................................................................................................................................................................................................................................................................................................................................................................................................................
#=GR NC_003276.1/291999-291740 CODON_ENDO                 ..........................................................................................................................................................................................................................................................................................................................................................................................................................................................................................................................................................................................................................................................................................................................................................................................................................................................................................................................................................................................................................................................................................................................................................................................................................................................................................................................................................................................................................................................................................................................................................................................................................................................................................................................................................................................................................................................................................................................................................................................................................................................................................................................................................................................................................................................................................................................................................................................................................................................................................................................................................................................................
NZ_ABRS01000116.1/126557-124851                           AACCCCUUCCAAGAUAGCUUGUAAACUACCC...GCCGCUA.AGUCGG..AGUA....CCGACUC.UAGCGG..GGGCUUU.......UAAA..........GAAG................................................................................................................CAAGCGAGUUU..A.CCAG.GCUGAGUG...........UUAA.UU..................................................................CACU...ACGUUACG.......AAAGU..........................CA.....A..GAU..ACCUAA.GAAUG........................................CGUAG.CCAGUUUUUAGCU.C.U.AUC.GU...UUGCGAUUAAACAGA....CAU......AUCGGG....................................UUGAA.G..UC.AGUGUCGUAA....AC...................CCAAA.AA.GCUUUCGUAA...CAUU............GCCA...............AGGCU..AACAUUAC......................................................CC...........G.CAA.................................GG................................................AGACUCAAGCUUUGAGUAAAGUUUUCGUUUUAGACACCAACAAGCAACCUCUCAACCCCAUCCAUUCAGGUAGGGCAAGAAUGCUGUUAUCUCAAGGGAAAGCCGCUGUAUUUCGGCGCUACCCUUUCACCGUGAUACUGAACAAGGAGGUGGUCAACCCAAAAGUAGAAUCGCUUCGAGUCAAAAUCGACCCAGGCGCGAAAACUACAGGACUAGCAUUAGUCAACGACAGUACUGGUGAGGUUGUUUGGGCUGCCCAGUUACAACACCGAGGGUUUCAAAUUCGGGAUGCUUUAACGUCACGCCGCCAGUUAAGACGCUCACGCCGUAACCGCAAAACCCGUUAUCGUAAACCUCGUUUCCUUAACCGCACUCGCCCUGAAGGUUGGUUGCCACCAUCGUUAAACAGUCGAGUCGCCAACAUCUUGACUUGGGUUAAUCGCCUAUCAUCCAUAUCUCAAAUUACUGCCAUAUCUCAAGAACUCGUCAGGUUUGACACUCAGCAGAUGGAAGACGCUGAAAUUAGCGGAAUAGGCUAUCAACAAGGCACACUCUUCGGUUACGAAAUCCGUGAGUUUUUGCUGGAAAAGUGGAACAGAACCUGUGCCUACUGUGGCGCAAAAGACAAGCCUCUUGAGAUUGAGCAUAUAAAUGCCCGCUCAAAAGGGGGUUCCAACCGAAUCAGUAACUUGUGCCUAGCCUGUACCUCUUGUAAUCAGAAAAAGGGCAACCAGGAUAUUAAGGAUUUCCUCAAGGGUAAACCUGACCUGCUCAAAUGCAUCCUGUCUCAAGCUAAAAGACCUUUGGCUGACACAGCAGCAGUCAACGCAACCCGAUGGAAUCUGUACUAUAACCUCAAAAAAACGGGUUUACCUGUCGAAGUUGGCACGGGUGGUCGCACUAAGUACAACCGAACCAUCCGAGGUUUAGACAAAACUCAUUACUGGGACGCGGCCUGUGUUGGAGCUUCAACCCCAGAGCAGUUAAUCACAUCAGAAGUUAAACCUCUAUUGAUUGCUGCUAAAGGUCACGGAACCCGUCAGCAGUGCCGUACUGACAAGUUCGGGUUUCCUAGUCGUUAUUGCAAGAGAACAAAAUUUCACAAAGGUUUUCAGACGGGUGACAUCGUUAAAGCUGUUGUCACUUCUGGCAAAAAGAUUGGAACUUACGUUGGGCGGUUAGCCACUCGUGCCACUGGAAGUUUCAAUAUUUCCACAACAGAUGGACUAGUUCAAGGAAUCAGUCAUAAAUACUGCUUGCCACUUCACAAAAAGGAUGGGUAUUCAUACAUACAGUGAUUUGAAAAAUUUAUGGGGUUCAAUACCCAU..................................................................................................................................................................................AAAUUUUUCCUCGU.......UUCCU.CCCGCCGCUA.AAACUUUGGCGG...UACUCGCUUCGCUUGUCCUAAU...CCGCC.UCGUUUAU......AGCGG.GGGUCUCC.........ACGAGGA.GGAAA.G...............AUGAAAAAAUGGGUGAUUGGCA
NZ_ABVE01000004.1/124114-123843                           CCCAAAAAGGUUCUCAGAGAGUCAGC.ACCC....CGC......AC....UGAA......GU..U....GCG..GGGCUAG.....................................................................................................GCUACGCCUCGCUGCGCGCCCGUGCCCCCCCCG.UUUCAGUUAGCUG..A.CCAG.CCUAAGUC...........UUAA.AU..................................................................GACU...ACGUUUUU.......AAGGU..........................CA.....U..AAU..ACCUAC.GAAUG........................................CCUCG.CUAGUUCGUAGCU.C.U.AUU.GU...UAACAAUUAAACAGUUUU.AC.........GAGGG....................................GUAA.G..GC.AGUGUUGUUA....AC...................CUAAU.AA.GCCUAAAAAA...CAUU............GGCG...............AAGCG..AACUUUAC......................................................CC...........G.UAA.................................GG................................................AGAGAC.........................................................................................................................................................................................................................................................................................................................................................................................................................................................................................................................................................................................................................................................................................................................................................................................................................................................................................................................................................................................................................................................................................................................................................................................................................................................................................................................................................................................................................................................................................................................................................................................................................................................................................................................................
NZ_ABVE01000002.1/138958-140604                           UUUGAGGAACAAGUUUGAGAGUCAGC.ACCC....CG......CGC....UAAA......GCG.A.....CG..GGGCAUC..........................................................................................................................AUGCC..UCUCC.UU.UAGGUAGCUG..A.CCAG.CCUAAGUC...........UUAG.CU..................................................................GACU...ACGUUAGA.......UAAGU..........................CA.....C..GAC..ACCCUA.GAAUG........................................CGUUG.CUAGUUCUCGGCU.C.U.GUC.GU...UAGCAAUUAAACAUCUUU.AC.........GAGGG....................................GUAA.G..GA.AGUGUUGUUA....AC...................AAAUACAA.GCUUAUUUAA...CAUU............GGCG...............AAGCU..CACAUCAC......................................................CCUA.........G.AAA...............................UAGG................................................AGACUCAUAAAGAGUUAUGUCAAAAGUGUUUGUUUUGGCUCCCAACAAAAAACCUCUAAAUCCUGUCCAUUCAGGGCAAGCAAGAAGGUUACUAAAUCAAGGAAAGGCAGCAAUCUUUCGCCGAAUACCUUUUAGUAUCAUUCUUAAAAAAGAGGUUAACAAUUCUGCUAAUCCACUUCGGGUAAAAAUUGACCCAGGGGCAAAAACUACAGGAUUGAGUCUUGUUAACGACCAAACUGGCGAGGUUAUCUGGGCAGGAGAAUUAACUCAUAGAGGUUUUGCUAUUAGAGAGUCUCUAACCAGCCGUCGUCAAUUAAGACGCAGUAGAAGAGGUCGCAAAACUCGGUAUCGCCAGCCUCGUUUUAACAACCGUAAAAGAGUUGAUAAAUCUCUACCACCUAGCUUAAUGUCCCGUGUUCAUAACAUCUUGACUUGGGUAAGAAAACUAACAAGAUUAGCAAUUAUUACAGCUAUUUCGAGCGAGUUAGUCAGGUUCGACACCCAAGCUCUUGAGAACCCUGAAAUAAGGGGAACUGAAUACCAACAAGGGGAAUUAGCGGGUUACGAGGUUAGAGAGUACCUUUUAGAGAAAUUUAACCGGAAAUGUAUCUACUGUAGCCAAACUGAUACUAGAUUAGAAAUUGAGCAUUUAACACCCCGAAGUAAGGGAGGUAGUAAUCGAGUUUCUAAUUUAGGGAUUGCUUGUCAACCCUGUAAUCAAAAAAAGGGUAACAGAGAUGUCCUAUCGUUUCUAAAAGGGAAACAAGACUUAGCUAAAAAAAUACUAGAUCAAGCUAAAAAGCCCUUAGCUGAUACGGCUGCGGUAAAUGCUACUAGAUGGGAAUUGUUUAAUCAAUUAAAACAGUUCAAUUUACCAGUAGAAGUAGGUACAGGCGGAUUAACUAAGUUUAAUCGGUGUCGCCAAAAUCUUGAUAAGACACAUUGGCUAGAUGCUGCUUGUGUGGGGCAGUCAACUCCUGAGCAAUUAAUAAUAAAAGGAGUAAGACCUUUGUUAAUUAAAGCUAAUGGGCAUGGAACUAGACAAAUGUGUGGCACUAAUAAAUAUGGCUUUCCUAUUCGUCAUCGUUCCCGAAUAAAAAUCCAUAAAGGAUUUCAAACCGGAGAUAUUGUCAAAGCAAUAGUAACUUCUGGGAAAAAAAUCGGUAUUCAUGCCGGCAGAGUUCUAUGUCGUGCAUCUGGAAGUUUUGAUAUUGCAAGUAAGUCUGGAAGGGUAACUGGAAUUAGCCACAAAAAUUGUCGGGUAGUACAUAAAAAUGAUGGUUAUGCUUAUGAAUUUUAGAC............................................................................................................................................................................................GCGGGUUAAAACCAGC..GAGUCGCGC..........UUCCC.CCUCGC.AA.................UAAA.........................................UUAACGAGGCUUCC............GCGC.UCCCGU..AU.UUUUUUAG...GUGAUUACCGAACCCAUCAAAC
#=GR NZ_ABVE01000002.1/138958-140604 CODON_ENDO           ...........................................................................................................................................................................................................................................................................................................................................................................................................................................................................................................................................................................................................................................................................................................................................................................................................................................................................AUG..............................................................................................................................................................................................................................................................................................................................................................................................................................................................................................................................................................................................................................................................................................................................................................................................................................................................................................................................................................................................................................................................................................................................................................................................................................................................................................................................STP...........................................................................................................................................................................................................................................................................................................................................................................................
NZ_AAVW01000151.1/2295-1847                               ACACGUUUGAGGAUAUGUUUGUCAGUAACCC....AG......CCC....UAAA......GGG.A.....CU..GGGCUUGUAAGA..GUAA.....UCAAGCAAG...................................................................................................................CCGUACUG..A.CCAG.ACCACCCUGAGC.......GCAG.UCGUAAAGCCUACGGCAUAGCUCCCG......................................GCU.AGGGUAGCCGUUAUU.......UGAGU..........................CA.....C..GAC..ACCCUGUGGAUG........................................CGUAG.CUAGUCCCCUGCU.C.U.GUC.GC...UUGUGAUUAAACAGUUCU............AAGG....................................UAACA.GUUAC.AGUGUUGCAA....GC...................CUAAC.AA.GCUCUGAUAA...CAG.............GUCA...............AAGCU..AACAUUAC......................................................UG...........G.AACAG...............................CA................................................AGGCAAUUCUCGGCAUACAGAGAAGAUGGUAAAUACUGUUCCUCUAUUUACCACACCCCGCAAGGGGACU............................................................................................................................................................................................................................................................................................................................................................................................................................................................................................................................................................................................................................................................................................................................................................................................................................................................................................................................................................................................................................................................................................................................................................................................................................................................................................................................................................................................................................................................................GCGA.CUAAAGUC.GCUCGUGCC.GCU..........UCCCU.CUCAG.CAC.................GCUUC........................................GUGACUGAGUUUCC............CGCA.UACCGUG.AG.GUCU...U...AUGAAAACAGGUUUAAAACGUA
NZ_AAVW01000110.1/2357-2612                               UCUUGUGUUUGUUCUAGGGUGUCAGAAACCU....CA......GUC....UAAA......GGC.A.....UG..AGGCUUGAAAGA..GAAA.....UCUAGCAAG...................................................................................................................CCGUUCUG..A.CCAG.CCUCAGCAC..........UUCA.A..................................................................GUGCU...AUGUUUUU.......UGAGU..........................CA.....C..GAU..ACCGGA.GGAUA........................................CGUAG.CCAGUCUUCCGCU.C.U.AUC.GC...UAGUGGUUAAACAGU.CUUA..........AGGUCAC...................................UGA.G..AC.AGUGCUUCUA....GC...................CUAAC.AA.GCUCUUAAAA...CUUU............GGCG...............AGGCU..AACAUUAC......................................................CCC..........G.AAA................................GGG................................................AGGCUC.........................................................................................................................................................................................................................................................................................................................................................................................................................................................................................................................................................................................................................................................................................................................................................................................................................................................................................................................................................................................................................................................................................................................................................................................................................................................................................................................................................................................................................................................................................................................................................................................................................................................................................................................................
NZ_AAVW01000046.1/19046-19294                             GAACUAGAUUAAGUUGUGAGGUCAGUAACUC....AG......CCC....UAAA......GGG.A.....CU..GAGCUUGUAA....GAAA.......UUACAAG...................................................................................................................CUGUACUG..A.CCAG.UCUAAGUC...........UUAA.CU..................................................................GACU...ACGUUUUU.......UGAGU..........................CA.....C..GAC..ACCCUG.GAAUG........................................CGAAG.CCAGUUCCCUGCU.C.U.GUC.AU...UUGCAAUUAAACAGUUUUAAA.........GUCA.....................................CUGA.A..AC.AGUGUUGCAA....AU...................CUAAA.AA.GCUCUUAAAA...CAUU............GACG...............AGGCU..AACAUUAC......................................................CC...........G.CAA.................................GG................................................AGGGAC.........................................................................................................................................................................................................................................................................................................................................................................................................................................................................................................................................................................................................................................................................................................................................................................................................................................................................................................................................................................................................................................................................................................................................................................................................................................................................................................................................................................................................................................................................................................................................................................................................................................................................................................................................
#=GR NZ_AAVW01000046.1/19046-19294 CODON_ENDO             ..........................................................................................................................................................................................................................................................................................................................................................................................................................................................................................................................................................................................................................................................................................................................................................................................................................................................................................................................................................................................................................................................................................................................................................................................................................................................................................................................................................................................................................................................................................................................................................................................................................................................................................................................................................................................................................................................................................................................................................................................................................................................................................................................................................................................................................................................................................................................................................................................................................................................................................................................................................................................................
NC_007412.1/149519-151163                                 ACAAAAUAUAUUACUCAACUGUCAGUAACUC....AG.......GG....ACAAAG....CC..A.....CU..GAGCUUGUAAGA..GAAA.....UCAAGCAAG...................................................................................................................CUGUACUG..A.CCAG.UCUAAGUC...........UUAA.CU..................................................................GACU...ACGUUUUU.......UGAGU..........................CA.....C..GAC..ACCGGA.GAAUG........................................CGAAG.CUAGUUUUCCGCU.C.U.GUC.AU...UUGCAAUUAAACAGU.UUUA..........AAGUCAC...................................UGA.A..AC.AGUGUUGCAA....GU...................GUAAA.AA.GCUCUUAAAA...CAUU............GACG...............AAGCU..AACAUUAC......................................................CC...........G.CAA.................................GG................................................AGGGACUAAUGUCCAAAGUAUUUGUUUUAGAUACCGAAAAAAGACCCUUAGACCCAAUUCAUUCGGCGCAAGCUAGACAGUUAUUACGAAACAAAAAAGCAGCAGUAUUUCGGCGUUUUCCUUUCACAAUUAUUCUGAAAGAAUCUAGAGCAGAUGCAUCUGUAUCUGACUUGAGAAUUAAGCUAGACCCUGGAGCUAAAAUAACGGGAAUAGCAUUAGUCAAUGAUUCCACAGGUGAAGUAGUUUUUGCUGCUGAUUUAAAGCAUAGAGGCUUCGCUAUCAGAGAUGCUUUGAUUUCCAGAAGGCAACUAAGACGUACUAGGAGGAAUCGCAAAACACGAUACAGAAAACCCAGAUUUCUCAACAGAACUAGAUCAGAAGGAUGGUUAGCUCCUAGCCUUAUGAGUCGGGUUCACAAUGUUGAAACAUGGGUAAACAGAUUACGCAAAUUCGCACCAAUCACAGCGAUUAGUACCGAAUUAGUCAAGUUUGAUAUGCAAUUAAUGCGUAAUCCUGAAAUCGAAGGUAAGGAAUAUCAACAAGGUACGUUAGCUGGAUAUGAAACCAGAGAAUUUCUUCUAGAAAAAUGGAACAGACAAUGCGCCUAUUGUGGUAUCAAAGAUAUACCUUUACAGAUUGAACACAUUCACUCACGCUCAAAGGGAGGUUCUAAUUCAAUCACUAACCUUACUUUGAGUUGCGAAAAAUGUAACGUCAAAAAAGGGACUAAAGAUAUUAAAGACUUUCUCAAAAAAGAUCCCACUAGAUUACAGAAAAUUUUGGCACAAGCCAAGAAACCAUUAGCUGAUGCAGCAGCAGUCAAUGCCACUAGAUACAAACUUCUAGAGGUUUUAAAAUCAACUGACUUACCCGUUGAGUGCGGUUCUGGUGGAUUAACGAAGUUCAAUAGAACUAAUCAACAAUUACAAAAAACUCAUUGGUUAGACGCUGCUUGUGUUGGUCAAUCAACUCCAAUAUUAAUUAUCAAAGGUAUCAAACCGUUGUUAAUUACCGCUAAUGGGCACGGAACAAGGCAGAUGUGUAGAACUGACAAAUUUGGAUUUCCUAAUAGAUAUGUUCCCAAACUGAAAUUUAUCAAAGGUUUUCAGACAGGUGAUAUUGUUAAAGCUGUUGUCACCAAUGGAAAAAAAAUUGGUGAAUACAUUGGACGUGUAGCUGUACGUUCUACAGGUAGCUUUAAUAUCUCUGCUCAGAGAGGAUUGAUUCAAGGAAUAAACUAUAAGUUCUGUAAAUCAAUUCACAAAAAAGAUGGUUACAGUUAUUCAAGUUAAAAAGACCUCA............................................................................................................................................................................................GCGA.AUAAAUUC.GCUCCUGUC.GCU..........UCCCU.CUCAGG.GC.................UAAA.........................................GCCUCUGAGUUUCC............CGCU.UACCGAGGAU.UUUG...U...AUGAGCCAAAAACGCGAACUAG
#=GR NC_007412.1/149519-151163 CODON_ENDO                 ...................................................................................................................................................................................................................................................................................................................................................................................................................................................................................................................................................................................................................................................................................................................................................................................................................................................................AUG..............................................................................................................................................................................................................................................................................................................................................................................................................................................................................................................................................................................................................................................................................................................................................................................................................................................................................................................................................................................................................................................................................................................................................................................................................................................................................................................................STP...................................................................................................................................................................................................................................................................................................................................................................................................
NZ_ABRS01000008.1/48337-48633                             UGACUAUAUUUGGACUAACUGUCAGGAACCU....CA......GCC....UAAA......GCC.A.....UG..AGGCUUGAAAGA..GCAA.....UCUGACAAG...................................................................................................................CCAUUCUG..A.CCAG.CCUAAGUC...........UUAA.CU..................................................................GACU...ACGUUUUU.......UGAGU..........................CA.....C..GAC..ACCCUG.GAAUG........................................CGAAG.CUAGUUCCUUGCU.C.U.GUC.GC...UGAAGGUUAAACAGUUCUAAG.........GUCA.....................................CUGG.G..AC.AGUGCUUUCA....GC...................CUAAC.AA.GCUCUUGAAA...CAUU............GGCG...............AAGCU..AACUUUA.......................................................CUC..........G.AAA................................GAG.....UCGGGGCAACCAUACCCCAACGGAGGGGCAACCAUACCCCUCCACCCCG.........................................................................................................................................................................................................................................................................................................................................................................................................................................................................................................................................................................................................................................................................................................................................................................................................................................................................................................................................................................................................................................................................................................................................................................................................................................................................................................................................................................................................................................................................................................................................................................................................................................................................................................................................
NZ_ABRS01000056.1/117570-117322                           AUUGUCAAGGAAGAAGUGCAGUCAACAACCC...ACCA....CUGACCC.UAGG...GGUACAG.....UGG..GGGCUU........GAAAGA.........AAG..................................................................................................................CCCUAGUUG..A.CCAG.UCUAAGUAC..........UUUU....................................................................GUACU...CCGUUUUU.......UGAGU..........................CA.....A..GAC..ACCUAC.AAAUA........................................CGACG.CCAGUUUGUUGCU.C.U.GUC.AU...CUAACGUUAAACAACCAU............UUGGG.......................................A.G..GU.AGUGCGUUAG....GU...................CUAAC.AA.GCUCAAAAAA...CAUU............GACU...............AGGCG..AACAUUAC......................................................CC...........G.CAA.................................GG................................................AGGCUC.........................................................................................................................................................................................................................................................................................................................................................................................................................................................................................................................................................................................................................................................................................................................................................................................................................................................................................................................................................................................................................................................................................................................................................................................................................................................................................................................................................................................................................................................................................................................................................................................................................................................................................................................................
NC_010547.1/298680-300311                                 UCUUGAAUGAUUUGCUGUGAGUCACGAACCC...ACCA....CUAAUCC.AGUA...GGUAUAG.....UGG..GGGCUUG.......AAAAGCC.......CAAG......................................................................................................................ACGUG..A.CCAG.ACUAAGGUU..........CUAG.A..................................................................AACCU...ACGUUAUU.......UGAGU..........................CA.....A..GAC..ACCUUG.AGAUG.........................................CGUG.CCAGUCUCACGCU.C.U.GUC.GC...UCAUCUUUAAACAUCCCU.AA.........ACGGG....................................UUAA.G..GA.AGUGAGAUGG....GC...................CUAAC.AA.GCUCAAAUAA...CAUU............GUCG...............AGGCA..AACUUUAC......................................................CCUA.........G.AAA...............................UAGG................................................AGAUUAAAACUAAUGUUCGUAUUCGUAUUGUCAAAAGACAAGCGACCACUUAGCCCCUGCCAUCAGGCGAGAGCUAGAAAACUGCUCAAAGAAGGGAAAGCAGCCGUAUAUCGAAAAUACCCCUUCACUAUCAUCCUCAAAGAAGAGGUGAACCCUAGCAAACCUCAACCUUGCCGAAUUAAGCUUGAUCCUGGCGCAAAAGUAACCGGUAUUGCCUUAAUUCAAGGGGAUAGGAUGAUCUUUGGUGCUGAACUUGAACAUAGAGGAUUUAGAAUUAAAGACUCACUUGAGUCAAGAAGACAGUUAAGAAGGGGUCGUAGGGGAAGGAAAACCCGCUACCGAAAACCUCGCUUCCUAAAUCGGACACGGCCUAAAGGUUGGCUUCCUCCGUCCUUACAAAGCCGCGUCGAGAACAUUAAUACUUGGGUUAAUCGGUUGAGAAAACUCUGUCCAGUAGACUCGAUUAGUGUUGAACUUGUUCGGUUUGACACUCAGCAGCUUGAAAAUCCUGAAAUCUCAGGAGUCGAGUACCAGCAAGGAACUCUUUGCGGGUACGAGGUGCGAGAGUACCUGCUAGAAAAGUAUCAUCGGACUUGUCAGUAUUGUGGGGCUAAAGAGGUUCCCUUUGAGAUAGAGCAUAUUGUACCUAAAUCAAAGGGGGGAAGCGAUCGCGUUUCUAAUCUCACUCUAAGUUGCCACAAAUGCAACCAGAAGAAAGGAAACCGGUCAGUUGAGGAGUUCCUUAAGGGUAAGCCUGAAGUGCUGAAACGAGUUAAAGCUAAUGCCAAAAAGCCCCUGAGAGAUGCUGCUGCGGUGAACGCUGCUCGGUGGGCAGUCUUUAACCGAUUAAAGGCUAGUGGACUAGAGGUAGAGGCUGGUUCAGGAGGACUAACUAAGUUUAAUCGAACCAAGCACGAACUCCCUAAGACGCACUGGCUAGAUGCAGCUUGUGUGGGCAAAUCAACACCAAGCAAAUUACGAAUGCUGGUACAGAAGCCACUUAAAAUUAAAGCCACUGGUCACGGCACAAGGCAAAUGUGCCGCACCAACAAGUAUGGGUUCCCAACUCGUUAUGUCCCGCACAAAAAAGAUGUUAAAGGAUUUCAAACCGGUGACAUUGUUAAGGCUGUAGUUACUAAGGGAAAGAAGACCGGCAUUUAUGUUGGGAGGGUAGCCGUACGCUCGACUGGGAGUUUUAACAUUUCGACUGCAAAAGGCGUAAUCCAGGGCAUUAAUCACAAAUAUUGCCGACAAAUUCACAAGAAGGAUGGUUACUCUUAUGCCACAUAG........................................................................................................................................................................................................................CUACUGCCCACCUU.......UUCCU.CUCAUCGCUA.ACC............UUUUC.............................GGUAU......AGCGA.GAGUCUCC.........AAGGAGG.AGGAAAG...............AUGAUACAUUGGGGUGGUGAGG
#=GR NC_010547.1/298680-300311 CODON_ENDO                 .......................................................................................................................................................................................................................................................................................................................................................................................................................................................................................................................................................................................................................................................................................................................................................................................................................................................................AUG........................................................................................................................................................................................................................................................................................................................................................................................................................................................................................................................................................................................................................................................................................................................................................................................................................................................................................................................................................................................................................................................................................................................................................................................................................................................................................................................STP.....................................................................................................................................................................................................................................................................................................................................................................................................
NZ_AAXW01000074.1/2675-1044                               UUGGGUUAUUGGUAUGAUCAGUCACGAACCC...ACCA....CUAAUCC.AGUA...GGUAUAG.....UGG..GGGCUUG.......AAAAGCC.......CAAG......................................................................................................................ACGUG..A.CCAG.ACUAAGGUU..........CUAG.A..................................................................GACCU...ACGUUAUU.......UGAGU..........................CA.....A..GAC..ACCUUG.AGAUG.........................................CGUG.CCAGUCUCACGCU.C.U.GUC.GC...UCAUCUUUAAACAUCCCU.AA.........ACGGG....................................UUAA.G..GA.AGUGAGAUGG....GA...................CUAAC.AA.GCUCAAAUAA...CAUU............GUCG...............AGGCA..AACUUUAC......................................................CCUA.........G.AAA...............................UAGG................................................AGAUUAAAACUAAUGUUCGUAUUCGUAUUGUCAAAAGACAAGCGACCCCUGAGUCCCUGCCAUCAGGCAAGAGCCAGAAAACUGUUAAAACAAGGGAAGGCAGCCGUAUAUCGAAAAUACCCCUUUACGAUUAUCCUCAAAGAAGAGGUGAACCCUAACAAGCCUAAACCUUGUCGAAUUAAACUUGAUCCUGGUGCAAAAGUAACCGGUAUUGCCUUAAUUCAAGGGGAUAGGGUUAUCUUUGGUGCUGAACUUGAACACCGAGGAUUUAGAAUCAAAGACUCACUUGAGUCAAGAAGACAAUUAAGAAGGGGACGCAGAGGAAGGAAAACUCGCUACCGCAAGCCUCGAUUCCUAAAUAGAACACGGCCUAAAGGUUGGCUUCCCCCAUCCUUACAAAGCCGCGUUGAGAACAUUAACACUUGGGUUAAUCGGCUGAGAAAACUCUGUCCGGUGGACUCGAUUAGUGUUGAACUUGUUCGGUUUGACACUCAGCAGCUAGAGAAUCCUGAAAUCUCAGGAGUCGAGUACCAACAAGGAACCCUUUUCGGGUAUGAGGUACGAGAGUAUCUACUAGAGAAGUACAAUCGGACUUGUCAGUAUUGCGGAGCUAAAGAGGUUCCUUUUGAGAUAGAGCAUAUUGUACCUAAAUCAAAGGGGGGAAGCGAUCGCGUUUCUAAUCUCACUCUAAGUUGCCACAAAUGCAACCAGAAGAAAGGAAACCGGUCAGUUGAGGAGUUCCUUAAGGGUAAGCCUGAAGUGCUGAAACGAGUUAAAGCUAAUGCCAAAAAGCCCCUGAGAGAUGCUGCUGCGGUGAACGCUGCUCGGUGGGCAGUCUUUAACCGAUUAAAGGCUAGUGGACUAGAGGUAGAGGCUGGUUCAGGAGGACUAACUAAGUUUAAUCGAACCAAGCACGAACUCCCUAAGACGCACUGGCUAGAUGCAGCUUGUGUGGGCAAAUCAACACCAAGCAAAUUACGAAUGCUGGUACAGAAGCCACUUAAAAUUAAAGCCACUGGUCACGGCACAAGGCAAAUGUGCCGCACCAACAAGUAUGGGUUCCCAACUCGUUAUGUCCCGCACAAAAAAGAUGUUAAAGGAUUUCAAACCGGUGACAUUGUUAAGGCUGUAGUUACUAAGGGAAAGAAGACCGGCAUUUAUGUUGGGAGGGUAGCCGUACGCUCGACUGGGAGUUUUAACAUUUCGACUGCAAAAGGCGUAAUCCAGGGCAUUAAUCACAAAUAUUGCCGACAAAUUCACAAGAAGGAUGGUUACUCUUAUGCCACAUAG........................................................................................................................................................................................................................CUACUGCCCACCUU.......UUCCU.CUCAUCGCUA.ACC............UUUUC.............................GGUAU......AACGA.GAGUCUCC.........AAGGAGG.AGGAAAG...............AUGAAAAUCAAAAAUGGACGAU
#=GR NZ_AAXW01000074.1/2675-1044 CODON_ENDO               .......................................................................................................................................................................................................................................................................................................................................................................................................................................................................................................................................................................................................................................................................................................................................................................................................................................................................AUG........................................................................................................................................................................................................................................................................................................................................................................................................................................................................................................................................................................................................................................................................................................................................................................................................................................................................................................................................................................................................................................................................................................................................................................................................................................................................................................................STP.....................................................................................................................................................................................................................................................................................................................................................................................................
NZ_ABRS01000117.1/72694-70999                             AAAUUUGCGGAACGUUCGACGUCAACUACCG...CACACCA.ACCC....UUAG......GGGUA.UGGUGU..GGGCUU........GAAA...........AAG...................................................................................................................CCU.GUUG..A.CCAG.ACGGCUCACCUCGACUUCGCUCGGUGAGCGGAGC...............................................CGAAC.CGAGC..AG...CCGUUAAGA.CUAAGAGUUA..........................AC.....GUUCGU..ACCAAG.GGAUG.........................................CGUG.CCAGUUCCUUGCU.C.U.ACAACU...GGGUAAUUAAACAGGUC..AU.........UCGG.....................................AAAA.G..CC.AGUGUUACUC....AG...................AAAGU.AC.CGGGUCUUAA...CACC............GUCG...............AGGCA..AACUUUAC......................................................CAA..........G.AAA................................UUG................................................AGAGAUGCAGUAAUGCGUGUUUUCGUUCUAGAUAAAAACCUGAAACCUCUUGACCCUUGUCAUCCAGCAAGGGCUAGAGAACUACUCUCGCAAGAGAGGGCUAAGGUAUUUAAGCGCUAUCCAUUCACUAUUGUUUUGCAAGACAGAGCCGAGUCAGAGUCUGUUACUCAUCCGCACCGAAUUAAAAUAGACCCUGGCAGCAAGACAACGGGUAUUGCGGUUGUUCAAGAGAAAACAGGACGUGUAACAAGCGCUUUUGAAAUCUCACACCGAGGGCAACAGGUUAAAGAUUCCCUUGAAUCCCGCAGAUCAUUAAGGAGGGGGCGACGCAAUCGCAAAACUCGUUACCGCAAACCCCGCUUCCUGAACAGAACCCGUAAAAAUGGAUGGCUACCACCAUCCCUUGAGAGUCGAAUUGCCAAUAUUGAAACUUGGGUGAGGCGAAUCAGAAAACUUUGCCCAGUUACCACAAUCUCUCAAGAGCUAGUCAGGUUCGAUUUGCAGCAUAUCCAAAACCCUGAAAUUAACGGGGUUGAGUACCAACGAGGUGAACUGUUUGGUUUUGAGGUCAAAGAGUAUUUACUCGCCAAAUGGGAAAGAAAAUGCGCUUACUGUGGCGUUAAAAAUGUCCCCUUCGAGAUUGAACAUAUAAUUGCUAGAAGUAAGGGAGGUUCCAAUAGAGUCAGUAAUCUCUGCCUUAGUUGUCAUUCCUGCAACCAAGCUAAGGGGAACAAACCCGUUGAAGAAUUCCUGAAAAAGAAACCAGAAGUCCUCAAGCGGGUAUUAGCUCAAGCCAAAGCACCUCUUAAAGAUGCCGCAGCCGUUAAUGCUACCCGUUGGGAACUGUAUCGAAGGCUUCAGUCAACUGGUUUGCCAGUAGAGGUAGGUUCUGGAGGUCGAACAAAGUUCAACCGUAAAACGAAAGGCAUCGAAAAAACUCAUUGGACUGAUGCAGCUUGUGUUGGUACUUCAACGCCUAAAAAACUUCUUCUUAACGGAAUUAAACCUUUGAGCGUUAAAGCCAAAGGUCACGGAAAAAGACAACGUUGCGGAACCAAUAAAUUUGGGUUCCCAAUUCGUCAUGCUCCGCGAAAGAAAUUCUUCAUGGGUUUCCAAACUGGAGACUUGGUUGAAGCUAAUGUUUUAACUGGAAAGUAUGCAGGAGCCUACAGGGGUCGAAUAGCGAUUCGAUUCAAACCAAGCUUCAAGUUAACCACAGGAAGUCAAAAAUUCGACGUGCAUCCAAAAUAUCUGAAAACAAUUCAUAGAGCUGACGGAUAUGAAUAUGCAUUCUAAACACAAGGAUUCGCUGUCACUCAAUUUA......................................................................................................................................................................................UUUGUUGGCGGCAA.......UUCCC.CAGACG.CUG.ACC............UUUCA.............................GGUAC......AGGCGUCCGCCCCC.........UUGCCGC.AUUUAAG...............GUGGCGUACUCAUAACCGCUCC
NZ_ABRS01000018.1/15755-17418                             GUCUGACAGAUUUAAGAGGAGUCAACAACUC...ACCGCUA..AGUUC..UAUC....GAACU.A.UAGCGG..GAGCUUG.......UAAAAA........CAGG..................................................................................................................CUCUAGUUG..A.CCAG.ACUAAGUUC..........UACG.A..................................................................GAACU...ACGUUAUU.......UAGCU..........................CA.....U..GAC..ACCCUA.AGAUG........................................CGU.G.CCAGUUUUAGGCU.C.U.GUC.GU...ACAGUUUUAAACAGGUGU.AG.........AGAG.....................................UUAA.G..CC.AGUGAGCUGU....AC...................CUAAC.AA.GGCUAGAUAA...CAUU............GUCG...............AGGCU..AACUUUAC......................................................CA...........G.UAA.................................UG................................................AGAGGUGCAGUAAUGCGCGUUUUCGUUCUAGACAAAAACUUACAGCCUCUUGACCCUUGCCAUCCAGCACGGGCAAGAGAAUUACUGAACAAAGGGAGGGCUAAAGCAUUCAAGCGCUAUCCAUUUACUAUUGUCCUGCAAGACAGAACCGUUGAAGAGUCAGUCACGCACCCACAUCGGGUCAAAAUAGACCCUGGCAGCAAAACAACCGGGAUUGCUGUUGUCCAGGAAGAAACAGGGCGAGUAACAAGCGCCAUUGAAAUCUCACACCGAGGGCAACAAAUUAAAGAUUCCCUCUUAGCUCGCAGGUCAUUAAGAAGGGGACGCCGUAACCGUAAAACCCGUUACCGCCAGCCUCGUUUCUUAAACAGAACCCGUAAAACCGGAUGGCUACCACCAUCGCUGGAGAGUCGGAUUGCCAACAUUGAAACUUGGGUACGACGGAUUAAAAAACUCUGUCCGAUUUCAGCCAUCUCUCAAGAGCUAGUCAGGUUUGACUUGCAGCAAAUGCAAAACCCUGAAAUUAGCGGAGUUGAGUACCAAAGAGGUGAACUGUUUGGUUUUGAGGUCAAAGAGUAUUUACUUGCCAAAUGGAACAGAAAAUGCGCUUACUGCGAGGUUGAAAACGUUCCGUUCGAGAUUGAACACAUUCUGGCAAAAAGUAAGGGUGGUUCAAACCGAGUUAGUAAUCUUUGCCUUAGUUGUCAUUCUUGUAACCAAGUUAAAGGGAACAGACCUGUUGAAGAAUUCCUAAAAAAGAAGCCAGGAGUCCUUAAACGGGUAUUAGCUCAAGCCAAAGCACCUCUUAAAGAUGCCGCAGCCGUCAAUGCUACCCGAUGGGAACUGUAUCGAAGGCUUCAGUCAACUGGUUUACCUGUAGAGGUAGGUUCUGGAGGUCGCACUAAGUUCAACCGUAAAACCAGAGGGAUUGAAAAAGCUCACGCUUUCGAUGCAGCCUGUGUCGGAGCAUCUACUCCUGAACGAUUAUUAAUUCGAGGAAUCAAACCUCUAAAAAUUGCCGCAAAAGGACGCGGAACCAGACAACGUUGUCGCCCUGAUAAGUACGGAUUUCCUAAAGCUCAUGCUCCUAAAGCCAAGUAUUUCCAGGGUUUCCAAACUGGCGACAUUGUUAAAGCUGAUGUUCAAAAAGGUAAGUUCGCAGGUCAAUAUAUUGGUCGAAUUGCGAUUCGAUUUAGACCUAGUUUUGUCUUGCAGUUACCAACACAAAAGUUUGAUGUACAUCCCAAAUACUUGAGAACCAUUCAUAAAGCAGACGGCUAUGAAUACCAAUCCUAAAAAUAA......................................................................................................................................................................................UGAUUCGCUAUCGCUCAAUUUCAAUGUUGGCGGCAA.......UUCCC.CUCCCGCUA.ACC.............UUC................................GGU......AUAACGGGAGUCCCC.........UUGCCGC.AUUUAAG...............AUGGUUUUAGGUUGGGAUGUUC
NZ_ABRS01000081.1/81911-81451                             UGUCUCCAAAACAAGCGUCAGUCAACAACCC...ACCGUUA.AAUCGG..AGUA....CCGAUUA.UAACGG..GGGCUG........GUAAGA.........UAG..................................................................................................................CCCGAGUUG..A.CCCG.ACUCAGGCA..........GGAA....................................................................UGCCU...ACGUUAGUG.GCAAGUGUUU..........................AA.....G..UUCUUACCUAC.GGAUG........................................CGUAG.CUAGUCUGUAGCU.C.UAAAA.CU...CAAAAGUUAAACAGUCAU............CUGGG.......................................A.G..GC.AGUGCUUUUG....AG...................AAAGU.AC.CGACCACUAA...CAUU............GUCU...............AAGCU..AACAUUAC......................................................CGGA.........G.UAA...............................UCCG................................................AGUUGGUUUUGUAGGUUUCCCAUCAAAAAACCUGCACUGUAUUUCAGUUGAAAAACCAAUCAGUUAUGGAUAUAUUGCCUAGACCACUUGUA......................................................................................................................................................................................................................................................................................................................................................................................................................................................................................................................................................................................................................................................................................................................................................................................................................................................................................................................................................................................................................................................................................................................................................................................................................................................................................................................................................................................................................................................UCGAGCGGA.GUC.GAGAUCUGCCCCCCGU.......UUCCU.CCCACCACCAUAGCUG..........UACU............................CAGCU.U......GGUGG.AGACCUCC.........ACGGGGG.AAGACAG...............AUGAAAGUUACUCAGGAAAAAC
NZ_ABRS01000103.1/29502-29103                             AGCUACUGAAGUUAAGAAGUGUCAACGACCC...GUCG....C.......UAAAA........G.....CGA..AGGCUU........CUAA...........AAG..................................................................................................................CUCAAGUUG..A.CCAG.CCUAAGUGC..........UACG.C..................................................................GCACU...ACGUUAACG.GUAAGUGUUA..........................AA.....G..UUCCUACCUUG.GGAUG.........................................CGUG.CCAGUUCCAAGCU.C.UAGAA.CC...AAGUGGUUAAACAGGUGU.AA.........AGGG.....................................UUAA.G..CC.AGUGCUGCUU....GG...................AAAGU.AC.CGACCGUUAA...CAUU............GGCG...............AGGCA..AACAUUAC......................................................CCCG.........G.GAA...............................CGGGAGU..UAGGGGCAACCAUACCCCAA.GGGGGAGCAACCAUACUCCCCCACCAAAAUUGUUCAAGGAAAGUAGUAC.......................................................................................................................................................................................................................................................................................................................................................................................................................................................................................................................................................................................................................................................................................................................................................................................................................................................................................................................................................................................................................................................................................................................................................................................................................................................................................................................................................................................................................................................................................................................................AUCCUGC.CCUGCU.......UUCCU.CCCGUCGCU..................AAA.........................................AGCGA.GGGUUUCC.........AGCAGGU.UUUUUAA.AG............AUGACCCGCAUUGGGGUAGUCA
NZ_ABRS01000008.1/47109-47507                             UUGAGGUAGGGAUAGAUAAGGUCAACGACCC...GUCG....C.......UAAAA........G.....CGA..GGGCUCC..........................................................................................................................UUAUAGC...........CCAAGUUG..A.CCAG.CCUAAGUGC..........UACG.C..................................................................GCACU...ACGUUAACG.GCAAGUGUUA..........................AA.....A..AUCCUACCUUG.GGAUG.......................................CGUG...CCAGUUCCAAGCU.C.UAGAA.CC...GAGUGGUUAAACAGG.UC.UAA........AGGG....................................UUAAG.A..AG.CGUGCUGCUU....GG...................AAAGU.AC.CGACCGUUAA...CAUU............GGCG...............AGGAC.CCACUUUAC......................................................CCC..........G.AAA................................GGG.AG..UUGGGGCAACCAUACCCCAAGGGGGGAGCAACCAUACUCCCCCACCAAUUUUGUCCAAGGAAAGUAGUAC.......................................................................................................................................................................................................................................................................................................................................................................................................................................................................................................................................................................................................................................................................................................................................................................................................................................................................................................................................................................................................................................................................................................................................................................................................................................................................................................................................................................................................................................................................................................................................AUCCUGC.CCUGCU.......UUCCU.CCCGUCGCU..................AAA.........................................AGCGA.GGGUCUCC.........AGCAGGU.UUUUUAAG..............AUGAGAGGAUAGAAAACAAAUA
NZ_ABRS01000034.1/26275-26859                             AUCCCCUCUAUGUAUCGUGUGUCAGGAACCCC..ACCGC...........UAUAA.............GCCG.GGGGCUU........GAAUA..........AAG.................................................................................................................CCCGUACCUG..A.CCAG.CCUAAGUGC..........CUAA.C..................................................................GCACU...ACGUUAACG.GCAAGAGUUA..........................AA.....G..UUCCUACCUUG.GGAUGCGU..GCGCG........UAG........CGCGU........AAG.CCAGUCCCAUGCU.C.UAGAA.CC...AAGUGGUUAAACAGGUUU..AC........AAGG....................................GUUAA.G..CC.AGUGCUGCUU....GG...................AAAGU.AC.CGACCGUUAA...CUUA............UGCG...............AGGCU..AACGUCAC......................................................CCCA.........G.AAA...............................UGGGAGU..UAGGGGCAACCAUACCCC.A.......................CCCCUAUGCGUACAGGUUGAACGUAGAGACGCGCCAUGGCGCGUCUCUACACUGCCCAAGCGAAAGGUGAAUGCAAUACAUCGAACGCGGUAAGUACAUCCAAGGCGGUAGGGGUUUCAACUUUACAUCGCAGUCGUGUACACGGGAAAUGGAGCUGAUGCACUUUCUAAAAGAGGAAGUCCUGUCAGACUGCUG...............................................................................................................................................................................................................................................................................................................................................................................................................................................................................................................................................................................................................................................................................................................................................................................................................................................................................................................................................................................................................................................................................................................................................................................................................................................................................................................................................................UUUAUGUAAGGGGACGAA...UUCCU.CCCCAUAUA.................UAAA.........................................UGACAGGGGUUUCCA....UUCGUCCCCUU.ACCAACCCCAAUUUUCG.....AUGAUAACAAGCUACAACCCUC
NZ_ABRS01000085.1/18767-19023                             AGCCGACUAAAUGAAACCCAGUCAGGAACCC....CA.....CGGC....UAUAA.....GCC........G..GGGCUU........UGAAA..........AAG.................................................................................................................CCUAUACCUG..A.CCAGUCCUAAGUGC..........UUAG.C..................................................................GCACU...ACGUUAACG.GCAAGAGUUA..........................AA.....A..GUCCUACCUAC.GGAUG.........................................CGUG.CCAGUCUGUAGCU.C.UAGAA.CC...AAGUGGUUAAACAGGUCU.AA.........GGGG.....................................UUAA.G..CC.AGUGCUACUU....GG...................AAAGU.AC.CGACCGUUAA...CAUU............GGCG...............AGGCA..AACAUCAC......................................................CCCG.........G.AAA...............................CGGG................................................AGGGGC.........................................................................................................................................................................................................................................................................................................................................................................................................................................................................................................................................................................................................................................................................................................................................................................................................................................................................................................................................................................................................................................................................................................................................................................................................................................................................................................................................................................................................................................................................................................................................................................................................................................................................................................................................
NZ_ABRS01000075.1/145300-144742                           AGUAGCAUUGGGAGACUUUCGUCAGGAACC.....CCA....CGGC....UAUA.....AGCC.......GG..AGGCUU........GAAUA..........AAG.................................................................................................................UCUAUACCUG..A.CCAG.CCUAAGUGC..........UUAG.C..................................................................GCACU...ACGUUAACG.GUAAGCGUUA..........................AA.....G..UUCCUACCUUG.GGAUG.........................................CGUG.CCAGUCCCAUGCU.C.UAGAA.CC...GAGUGGUUAAACAGGUGU..AC........AAGG....................................GUUAA.G..CU.AGUGCUACUU....GG...................AAAGU.AC.CGACCGUUAA...CAUU............GGCG...............AGGCA..AACGUCAC......................................................CCCG.........G.AAA...............................CGGGAGU..UAGGGGCAACCAUACCCC.AC......................CCCUAUGCGUACAGGUCGAAAGCUUUGAGCUUGUAAUUGCCCAAGCGAAAGACAAAUGCAAAGUGUCACCGAAGUAAUUAAAUCCAAGGCGGUAGGGGUUUUAACUUUUUCUUAAAUUCAGUUUUGUACAUGGGAAAUGGAGCCGAUGCACUUUCUAAAAAAGGGAGUCCUGUCGGACUGC.............................................................................................................................................................................................................................................................................................................................................................................................................................................................................................................................................................................................................................................................................................................................................................................................................................................................................................................................................................................................................................................................................................................................................................................................................................................................................................................................................................................UAUUUAU.GUAAGAGGGCGAAUUCCU.CCCCAUACA.................UAAA.........................................UGACAGGGGUUUCCAUUC.GCCCUCUUACC.AACUCUAAUUUUCG........AUGAAUCGGCUACAACGGAUGA
NZ_AAVU01000040.1/23508-23112                             AGAUUCUAACUUCAGCAGUUGUCAGC.ACCC....C......GCCC....UAAA......GAGCA......G..GGGCCGA..........................................................................................................................AGCGCCUCUCUU.UU.UAGGUAGCUAGUA.CCCG.CCUAAGUCC..........CUUG.A..................................................................GGGCU...ACGUUAUCG.GUGAGAGUUA..........................AC.....G..UUCCGAGCGGG.AGAUG.........................................CGUGGCCAGUCUCCGGCU.C.UAGAA.CC...ACAGCAUUAAACAGUCCU.AC.........GAGGG....................................GUAA.G..AC.AGUGUGUUGU....GG...................AAAGU.AC.CGACCGAUAA...CAUU............GGCG...............AGGCA..AACAUUAC......................................................CCCA.........G.AAA...............................UGGGUGU..UGGGGGCAACCAUACCCCCAU......................UAAUUUUUUUAUACAG..................................................................................................................................................................................................................................................................................................................................................................................................................................................................................................................................................................................................................................................................................................................................................................................................................................................................................................................................................................................................................................................................................................................................................................................................................................................................................................................................................................................................................................................................................................................................GCGG.UUAAAACC.GCUCGUGUCGUUU..........UUCCU.CCCCGG.UC.................UAAA.........................................GACACGGGGCUUCC............AAAC.UCCC.GG.AG.GUUUC.UC...GUGAUAAUUAUCACUCACUCAU
NZ_AAVU01000004.1/134392-134001                           UUUACAGGUAAAAGGCACAAGUCAGC.ACCC....CG......CUC....UAAA......GAG.A.....CG..GGGCAUC..........................................................................................................................AUGCCUCUCUUU.U..UAGGUAGCUG..A.CCAG.CCUAAGUCC..........CUUG.A..................................................................GGGCU...ACGUUAUCG.GCAAGAGUUA..........................AA.....G..UUCCUACCCUG.AGAUG.........................................CGUGGCCAGUCUCCGGCU.C.UAGAA.UC...ACAGCAUUAAACAGU.UUUAC.........GAGGG....................................GUAA.G..AC.AGUGUGUUGU....GG...................AAAGU.AC.CGACCGAUAA...CAUU............GGCG...............AGGCA..AACAUUAC......................................................CCUA.........G.AAA...............................UGGGUGU..UGGGGGCAACCAUACCCCCAU......................UAAUUUUUUUACAG....................................................................................................................................................................................................................................................................................................................................................................................................................................................................................................................................................................................................................................................................................................................................................................................................................................................................................................................................................................................................................................................................................................................................................................................................................................................................................................................................................................................................................................................................................................................................GCAA.CUAAAGUU.GCCCGUGUCGAGU..........UUCCU.CCCCGG.UC.................UAAA.........................................GA.ACGGGGCUUCC............ACUC.UACC.GG.ACUAUUUC.CC...GUGAUAACUAUUUUCCCAUCUC
NZ_AAVU01000002.1/65809-66201                             CAACUGUCGAGCUACGAAACGUCAGC.ACCC....CG......CUC....UAAA......GAG.A.....CG..GGGCAUC..........................................................................................................................AUGCUUCUCUUU.U..UAGGUAGCUG..A.CCAG.CCUAAGUCC..........CUUG.A..................................................................GGGCU...ACGUUAUCG.GCAAGAGUUA..........................AC.....G..UUCCUACCCGG.AGAUG.........................................CGUGGCCAGUCUCCGGCU.C.UAGAA.CC...ACAGCAUUAAACAGUCCU.AC.........GAGGG....................................GUAA.G..AC.AGUGUGUUGU....GG...................AAAGU.AC.CGACCGAUAA...CUUA............UGCG...............AGGCA..AACAUUAC......................................................CCCA.........G.AAA...............................UGGGUGU..UGGGGGCAACCAUACCCCCAU......................UAAUUUUUUUACAG....................................................................................................................................................................................................................................................................................................................................................................................................................................................................................................................................................................................................................................................................................................................................................................................................................................................................................................................................................................................................................................................................................................................................................................................................................................................................................................................................................................................................................................................................................................................................GCGG.UUAAAACC.GCUCGUGUCGAGU..........UUCCU.CCCCGG.UC.................UAAA.........................................GACACGGGGCUUCC............ACUC.UACC.GG.ACUAUUUC.CC...GUGAAUGUUUUAGUUAUUGGAA
NZ_AAVU01000046.1/44350-43956                             AAUUUUUUCAGAAGGUUUUAGUCAGC.ACCC....CG......CUC....UAAA......GAG.A.....CG..GGGCAUC..........................................................................................................................AUGCUU.CUCUU.UU.UAGGUAGCUAGUA.CCCG.CCUAAGUCC..........CUUG.A..................................................................GGGCU...ACGUUAUCG.GCAAGAGUUA..........................AC.....G..UUCCGACCCGG.AGAUG.........................................CGUGGCCAGUCUCCGGCU.C.UAGAA.CC...ACAGCAUUAAACAGUCCU.AC.........GAGGG....................................GUAA.G..AC.AGUGUGUUGU....CG...................AAAGU.AC.CGACCGAUAA...CAUU............GGCG...............AGGCA..AACAUUAC......................................................CCCA.........G.AAA...............................UGGGUGU..UGGGGGCAACCAUACCCCCAU......................UAAUUUUUUUACAG....................................................................................................................................................................................................................................................................................................................................................................................................................................................................................................................................................................................................................................................................................................................................................................................................................................................................................................................................................................................................................................................................................................................................................................................................................................................................................................................................................................................................................................................................................................................................GCGG.UUAAAACC.GCUCGUGUCGAGU..........UUCCU.CCCCGG.UC.................UAAA.........................................GACACGGGGCUUCC............ACUC.UACC.GG.ACUAUUUC.CC...GUGAAAUAUUCCUCAGAUUUUC
NZ_AAVU01000005.1/42174-42568                             GGGGCGUAUAAACUGCCGAAGUCAGC.ACCC....CG......CUC....UAAA......GAG.A.....CG..GGGCAUC..........................................................................................................................AUGCUU.CUCUU.UU.UAGGUAGCUAGUA.CCCG.CCUAAGUCC..........CUUG.A..................................................................GGGCU...ACGUUAUCG.GCAAGAGUUA..........................AC.....G..UUCCGACCCGG.AGAUG.........................................CGUGGCCAGUCUCCGGCU.C.UAGAA.CC...ACAGCAUUAAACAGUCCU.AC.........GAGGG....................................GUAA.G..AC.AGUGUGUUGU....GG...................AAAGU.AC.CGACCGAUAA...CUUA............UGCG...............AGGCA..AACAUUAC......................................................CCCA.........G.AAA...............................UGGGUGU..UGGGGGCAACCAUACCCCCAU......................UAAUUUUUUUACAG....................................................................................................................................................................................................................................................................................................................................................................................................................................................................................................................................................................................................................................................................................................................................................................................................................................................................................................................................................................................................................................................................................................................................................................................................................................................................................................................................................................................................................................................................................................................................GCGG.UUAAAACC.GCUCGUGUCGAGU..........UUCCU.CCCCGG.UC.................UAAA.........................................GACACGGGGCUUCC............ACUC.UACC.GG.ACUAUUUC.CC...GUGAAUUCGGCAGACAGCUCCU
NZ_AAVU01000052.1/32796-32402                             CUCCCUACAGUUUGUAUCAGGUCAGC.ACCC....CG......CUC....UAAA......GAG.A.....CG..GGGCAUC..........................................................................................................................AUGCUU.CUCUU.UU.UAGGUAGCUAGUA.CCCG.CCUAAGUCC..........CUUG.A..................................................................GGGCU...ACGUUAUCG.GCAAGAGUUA..........................AC.....G..UUCCGACCCGG.AGAUG.........................................CGUGGCCAGUCUCCGGCU.C.UAGAA.CC...ACAGCAUUAAACAGUCCU.AC.........GAGGG....................................GUAA.G..AC.AGUGUGUUGU....CG...................AAAGU.AC.CGACCGAUAA...CUUA............UGCG...............AGGCA..AACAUUAC......................................................CCCA.........G.AAA...............................UGGGUGU..UGGGGGCAACCAUACCCCCAU......................UAAUUUUUUUACAG....................................................................................................................................................................................................................................................................................................................................................................................................................................................................................................................................................................................................................................................................................................................................................................................................................................................................................................................................................................................................................................................................................................................................................................................................................................................................................................................................................................................................................................................................................................................................GCGG.UUAAAACC.GCUCGUGUCGAGU..........UUCCU.CCCCGG.UC.................UAAA.........................................GACACGGGGCUUCC............ACUC.UACC.GG.ACUAUUUC.CC...GUGAAGAUUUUUCCUUGACAUC
NZ_AAVU01000071.1/5213-5607                               UAGCGAGAGUUAGAGCGCGAGUCAGC.ACCC....CG......CUC....UAAA......GAG.A.....CG..GGGCAUC..........................................................................................................................AUGCUU.CUCUU.UU.UAGGUAGCUAGUA.CCCG.CCUAAGUCC..........CUUG.A..................................................................GGGCU...ACGUUAUCG.GCAAGAGUUA..........................AA.....G..UUCCGAGCCUG.AGAUG.........................................CGUGGCCAGUCUCCGGCU.C.UAGAA.CC...ACAGCAUUAAACAGUCCU.AC.........GAGGG....................................GUAA.G..AC.AGUGUGUUGU....GG...................AAAGU.AC.CGACCGAUAA...CUUA............UGCG...............AGGCA..AACAUUAC......................................................CCUA.........G.AAA...............................UGGGUGU..UGGGGGCAACCAUACCCCCAU......................UAUUUUUUUUACAG....................................................................................................................................................................................................................................................................................................................................................................................................................................................................................................................................................................................................................................................................................................................................................................................................................................................................................................................................................................................................................................................................................................................................................................................................................................................................................................................................................................................................................................................................................................................................GCGG.UUAAAACC.GCUCGUGUCGAGU..........UUCCU.CCCCGG.UC.................UAAA.........................................GACACGGGGCUUCC............ACUC.UACC.GG.ACUAUUUC.CC...GUGAAUUAGACGAAGUUUCCUA
NZ_AAVU01000064.1/5650-6041                               UAAUGAUCUUUCUCUAUGGAGUCAGC.ACCC....CG......CUC....UAAA......GAG.A.....CG..GGGCAUC..........................................................................................................................AUGCCUCUCUUU.U..UAGGUAGCUG..A.CCAG.CCUAAGUC...........CCUU.GAA.................................................................GGCU...ACGUUAUCG.GCAAGAGUUA..........................AA.....G..UUCCUACCCGG.AGAUG.........................................CGUGGCCAGUCUCCGGCU.C.UAGAA.CC...ACAGCAUUAAACAGUCCU.AC.........GAGGG....................................GUAA.G..AC.AGUGUGUUGU....GG...................AAAGU.AC.CGACCGAUAA...CAUU............GGCG...............AGGCA..AACAUUAC......................................................CCUA.........G.AAA...............................UGGG.UG..UGGGGGCAACCAUACCCCCAU......................UAAUUUUUUUACAG....................................................................................................................................................................................................................................................................................................................................................................................................................................................................................................................................................................................................................................................................................................................................................................................................................................................................................................................................................................................................................................................................................................................................................................................................................................................................................................................................................................................................................................................................................................................................GCGG.UUAAAACC.GCUCGUGUCGAGU..........UUCCU.CCCCGG.UC.................UAAA.........................................GACACGGGGCUUCC............ACUC.UACC.GG.ACUAUUUC.CC...GUGAUUUAUGUUUUCAAAACCU
NZ_AAVU01000006.1/129584-129200                           CAUUAUCUUUAUCUAAAUGAGUCAGC.ACCC....C......GCUC....UAAA......GAGCA......G..GGGCCGA..........................................................................................................................AGCGCC.UCUCU.CU.UAGAUAGCUG..A.CCUG.CCUAAGUCU..........UGUU....................................................................GGACU...ACGUUUUU.......AGAGU..........................UA.....U..GAC..ACCUAC.AAAUG........................................CUUGA.CC.GUUUGUAGCU..A..GUC.GCGUAUUUUUGUUAAACAUU.CCGAC.........UCGGG....................................GUAA.G..AA.AGUGCAACUA....GC...................CGAAC.AA.GCUUGAAAAA...CAUU............GGCU...............CAGAA..AAAAUUAC......................................................CCCA.........G.AAA...............................UGGGUGU..UGGGGGCAACCAUACCCCCAU......................UAAUUUUUUUAUACAG..................................................................................................................................................................................................................................................................................................................................................................................................................................................................................................................................................................................................................................................................................................................................................................................................................................................................................................................................................................................................................................................................................................................................................................................................................................................................................................................................................................................................................................................................................................................................GCGG.UUAAAACU.GCUCGUGUCGUUU..........UUCCU.CCCCGG.UC.................UAAA.........................................GACACGGGGCUUCC............AAAC.UCCC.GG.AG.GUUUC.UC...GUGAGUGAGUUCAGUUGAAUUC
NZ_AAVU01000004.1/148846-149228                           AUAACUCAAGGGUGCAAAGCGUCAGC.ACCC....C......GCUC....UAAA......GAGCA......G..GGGCCGA..........................................................................................................................AGCGCCUCUCUC.U..UAGAUAGCUG..A.CCAG.CCUAAGUCU..........UGUU....................................................................GGACU...ACGUUUUU.......AGAGU..........................UA.....U..GAC..ACCUAC.AAAUG.........................................CUUU.CCAGUUUGUAGCC.C.U.GUC.GU...UAGUUGUUAAACAUUCCU.AC.........GAGGG....................................GUAA.G..AA.AGUGCAACUA....GC...................CGAAC.AA.GCUUUAAAAA...CAUU............GGCG...............AGGAA..AAAAUUAC......................................................CCCA.........G.AAA...............................UGGGUGU..UGGGGGCAACCAUACCCCCAU......................UAAUUUUUUUAUACAG..................................................................................................................................................................................................................................................................................................................................................................................................................................................................................................................................................................................................................................................................................................................................................................................................................................................................................................................................................................................................................................................................................................................................................................................................................................................................................................................................................................................................................................................................................................................................GCGG.UUAAAACC.GCUCGUGUCAAGU..........UUCCU.CCCCGG.UC.................UAAA.........................................GACACGGGGCUUCC............A.AACUCCC.GG.AG.GUUUC.UC...GUGAGAGUUCCAUAACUGACGA
NZ_AAVU01000002.1/234468-232826                           AUUGUUCAGUGAAGUAAUGAGUCAGC.ACCC....C......GCUC....UAAA......GAGCA......G..GGGCCGA.AG....CGCCUCU....CUCUUAG....................................................................................................................AUAGCUG..A.CCAG.CCUAAGUC...........UUUG.....................................................................GACU...ACGUUUUU.......AGAGU..........................UA.....U..GAC..ACCUAC.AAAUG........................................CUUGA.CC.GUUUGUAGCC.C.U.GUC.GU...UAGUUUUUAAACAUUCCU.AC.........GAGGG....................................GUAA.G..AA.AGUGCAGCUA....GC...................CGAAC.AA.GCUUUAAAAA...CAUU............GGCG...............AGGAA..AAAAUUAC......................................................CUAC...........UCU...............................GUAG................................................AGUUUGGACACAACAAUGUCUAAUUACGUUCUGGUACUUGAUACCAACAAAAAUCCAUUAACACCAUGCAAGCCUUCUAUGGCUCGAAGCUUGUUAAAAGCAGGUAAAGCAGCCGUUUUUCGUCAGUAUCCUUUCACCAUUAUUUUAAAGAAAAAGGUUGCAGAUACGCCGGAAAACUGCAAAUUAAAAAUAGAUCCAGGUAGCAAAGUAACGGGUUUAGCUUUACUGCUUAAUGAUUCUGUUAUUUGGGCAGCAGAGUUAACUCAUCGAGGUCAACAAAUCAAAGACGCUAACUGGCGUCGCCGCCAACUUCGACGAGGAAGGCGAAAUCGCAAAACUCGUUAUCGGCAAGCUAGGUUUUUCAAUCGUAAACGUAGGGAUAGUUGGUUAGCUCCAAGUUUAAAUCAUCGGGUGCAAACUACAAUGACCUGGGUUAAUCGUCUGACAAGAUUUUGUCCGAUUAACUCUAUCUAUCAAGAAUUAAUUCGCUUUGAUACUCAGAAAGUUCAAAACCCAGAAGUGUCAAGUAUAGAGUAUCAACAGGGUGAGUUACAUGGCUAUGAGAUUCGAGAAUAUCUCUUAGAGAAAUGGGGUAGAAAAUGUGCUUAUUGUGGAGCCGAAAAUACACCUUUAGAGGUUGAACAUAUUCAAGCAAAAUCUAAGGGAGGCUCUAACAGAAUUAGCAACCUAACUCUAAGUUGUCAUUCAUGCAAUCAAGCCAAAUCUAACCUAGAUAUCAAAGACUUUCUCUCUGGAAAACCUGACCUGAUUAAGAGAAUUAUAAGUCAAGCAAAGGCUCCUUUAAAAGAUGCUGCGGCGGUUAACUCUACUCGCUGGAAGUUGUACAAUGACUUAAAGACAACUGGACUCGAAGUUUGCACAAGCUCAGGAGGAAUGACUAAAUAUAAUCGCUGUCGUCUAGGUCUUCCCAAGGCUCAUUGGAUUGAUGCGGCUUGCGUCGGAAAAACCGAAUCUUUAAAGCUAGAAACGAAUCAACCUUUGCUGAUUAAAUCAACCGGACAUGGCAACCGUCAAAUGUGCGGCACUAAUAAAUAUGGUUUUCCAACUCGUCACCGUUCUAGACAACAGGUUCAUCAAGGUUUCAAGACCGGAGAUAUUGUUAAAGCUGUUGUUACUAAAGGAAAGAAAAUUGGAACUUAUAAAGGUCGUGUUCUAGUCCGUGCUUCUGGCAGUUUUGAUAUCUCUACGGCUAAGGUACGAGUCUCUGGAAUUAGCCAUAAAUAUUGCGUACCAAUCUAUAAAAAGGACGGCUAUCAAUAUGAAUUUAAUUCUCAGUUCAACG...........................................................................................................................................................................................GCAA.CUAAAGUU.GCCCGUGUCGAGC..........UUCCU.CCCCGC.UC.................UAAA.........................................GA.ACGGGGCUUCC............ACUC.UACC.GG.ACUAUUUC.CC...GUGAGCAAAAAGUGAACAAUUC
#=GR NZ_AAVU01000002.1/234468-232826 CODON_ENDO           .........................................................................................................................................................................................................................................................................................................................................................................................................................................................................................................................................................................................................................................................................................................................................................................................................................................................................................................................................AUG.......................................................................................................................................................................................................................................................................................................................................................................................................................................................................................................................................................................................................................................................................................................................................................................................................................................................................................................................................................................................................................................................................................................................................................................................................................................................................................................................................................................................................................................................................STP....................................................................................................................................................................................
NZ_ABYK01000042.1/11536-11045                             GUUAAAGCCUCCAACCCAGAGUCAGC.ACCC....CCG......GC....UGAA......GC..A....CGG..GGGCUUC..........................................................................................................................GUGCC..CCCCU.UU.CAGGUAGCUG..A.CCAG.CUUAAGCC...........UUAA.CU..................................................................GGCU...CCGUUCAGA.GCAAGAGUUA..........................AA.....G..UUCCUACCCGG.GAAUG........................................CGU.G.CUAGUUCCAGGCC.C.UAGAA.CC...GAAUCGUUAAACAUCUCU.AA.........GGGG.....................................UUAA.G..GA.CGUGCGAUUU....GG...................AUAGU.AC.CGACUCUGAA...CAUUG.GCGUUCGCGCAGCGUGCGCGUUA.GCGC.AAGCG..CAA.ACAUUAC...................................................CCC..........G.CAA................................GGGAGU..CGGAGCCAACCAUAGCUCCAUGGAGGGGCAACCAUACCCCUCCACCCCGCAAGGGUUCAACCUUUACCAACCCCGCAGGAUCUACGCUUAUGGCUAUCGAAUGGGCAAUUUCGGGGGUAUUUAACCCGGCUCAA.......................................................................................................................................................................................................................................................................................................................................................................................................................................................................................................................................................................................................................................................................................................................................................................................................................................................................................................................................................................................................................................................................................................................................................................................................................................................................................................................................................................................................................................................................UUGCUGCUCCU..........AUCCC.AACCCACCC.................ACAAG........................................GGGAUGGUGUUUCU............CGGAGGAAGAUC...............AUGAAAAAACCUUCACAGUUGA
NZ_ABYK01000043.1/10744-11184                             CAUCCGUCGAAAUUUGAGAAGUCAGC.ACCC....CCG......GC....UGAA......GC..A....CGG..GGGCUUC..........................................................................................................................GUGCCC.UCCCC.UU.CAGGUAGCUG..A.CCAG.CUUAAGCC...........UUAA.CU..................................................................GGCU...ACGUUCAGA.GCAAGAGUUA..........................AA.....G..UUCCUACCCGG.GAAUG........................................CGU.G.CUAGUUCCCGGCU.CAU.GAA.CC...GAAUCGUUAAACAGUCCU.AA.........GGGG.....................................UUAA.G..AC.AGUGCGAUUG....GG...................AAAGU.AC.CGACUCUGAA...CAUUA.GCGUUCGCGCAGCGUGCGCGUUA.GCGC.AAGCG..CAA.ACAUUAC...................................................CCC..........G.CAA................................GGGAGU..CGGAGCCAACCAUAGCUCCAUGGAGGGGCAACCAUACCCCUCCACCCCGCAAGGGGGUGCUGGCG............................................................................................................................................................................................................................................................................................................................................................................................................................................................................................................................................................................................................................................................................................................................................................................................................................................................................................................................................................................................................................................................................................................................................................................................................................................................................................................................................................................................................................................................................................................................GCGG..UCAU.CC.GCUUGAGUCGGUU..........UUCCU.CUCCGC.GA.................UCAA.........................................UC.ACGGAGCUUCC............AACCCUCCCAGG.AG.UUUU..AC...GUGAGUUGAUGCGGUCAAUCAA
NZ_ABYK01000011.1/40835-40394                             ACCUAGAAGUAGGAACAAGAGUCAGC.ACCC....CCG......GC....UGAA......GC..A....CGG..GGGCUUC..........................................................................................................................CUGCCCCCCGCU.UU.CAGGUAGCUG..A.CCAG.CUUAAGCC...........UUAA.CU..................................................................GGCU...ACGUUCAGA.GCAAGAGUUA..........................AA.....G..UUCCUACCCUG.GAAUG.........................................CGUG.CUAGUUCCAGGCA.C.UAGAA.CC...AAAUCGUUAAACAGUCCU.AA.........GGGG.....................................UUAA.G..AC.AGUGCGAUUU....GG...................AAAGU.AC.CGACUCUGAA...CAUUA.GCGUUCGCGCAGCGUGCGCGUUA.GCGC.AAGCG..CAA.ACAUUAC...................................................CCC..........G.CAA................................GGGAGU..CGGAGCCAACCAUAGCUCCAUGGAGGGGCAACCAUACCCCUCCACCCCGCAAGGGGGUGCUGGCG............................................................................................................................................................................................................................................................................................................................................................................................................................................................................................................................................................................................................................................................................................................................................................................................................................................................................................................................................................................................................................................................................................................................................................................................................................................................................................................................................................................................................................................................................................................................GCGG..UCAG.CC.GCUUGAGUCGGUU..........UUCCU.CUCCGC.GA.................UAAA.........................................UC.ACGGAGCUUCC............AACCCUCCCAGG.AG.UUUU..AC...GUGAAAAUUACUGUGGAAACCC
NZ_ABYK01000007.1/165552-165138                           GCAUACUUAACAAAGGCUCGGUCAGC.ACCC....CCG......GC....UGAA......GC..A....CGG..GGGCUUC..........................................................................................................................CUGCCCCCCGCU.UU.CAGGUAGCUG..A.CCAG.CUUAAGCC...........UUAA.CU..................................................................GGCU...ACGUUCAGA.GCAAGAGUUA..........................AA.....G..UUCCUACCCUG.GAAUG.........................................CGUG.CUAGUUCCAGGCU.C.UAGAA.CC...AAAUCGUUAAACAGUCCU.AA.........GGGG.....................................UUAA.G..AC.AGUGCGAUUU....GG...................AAAGU.AC.CGACUCUGAA...CAUU............AGCG...............AAGCA..AACAUUAC......................................................CCC..........G.CAA................................GGGAGU..CGGAGCCAACCAUAGCUCCAUGGAGGGGCAACCAUACCCCUCCACCCCGCAAGGGGGUGCUG...............................................................................................................................................................................................................................................................................................................................................................................................................................................................................................................................................................................................................................................................................................................................................................................................................................................................................................................................................................................................................................................................................................................................................................................................................................................................................................................................................................................................................................................................................................................................GCGG.CUAAAGCC.GCUUGAGUCGGUU..........UUCCU.CUCCGC.GA.................UCAA.........................................UC.ACGGAGCUUCC............AACCCUCCCAGG.AG.UUUU..AC...GUGAAAUACUUCUUUCUCUCAG
NZ_ABYK01000036.1/23249-23664                             AAAAAUCCACUGGGGUUUAUGUCAGC.ACCC....CCG......GC....UGAA......GC..A....CGG..GGGCUUC..........................................................................................................................CUGCCCCCCGCU.UU.CAGGUAGCUG..A.CCAG.UUUAAGCC...........UUAA.CU..................................................................GGCU...ACGUUCAGA.GCAAGAGUUA..........................AA.....G..UUCCUACCCUG.GAAUG.........................................CGUG.CUAGUUCCAGGCA.C.UAGAA.CC...AAAUCGUUAAACAGUCCU.AA.........GGGG.....................................UUAA.G..AC.AGUGCGAUUU....GG...................AAAGU.AC.CGACUCUGAA...CAUU............AGCG...............AAGCA..AACAUUAC......................................................CCC..........G.CAA................................GGGAGU..CGGAGCCAACCAUAGCUCCAUGGAGGGGCAACCAUACCCCUCCACCCCGCAAGGGGGUGCUGGCG............................................................................................................................................................................................................................................................................................................................................................................................................................................................................................................................................................................................................................................................................................................................................................................................................................................................................................................................................................................................................................................................................................................................................................................................................................................................................................................................................................................................................................................................................................................................GCGG..UCAG.CC.GCUUGAGUCGGUU..........UUCCU.CUCCGC.GA.................UCAA.........................................UC.ACGGAGCUUCC............AACCCUCCCAGG.AG.UUUU..AC...GUGAACUAAGCAAAAUAUAGCC
NZ_ABYK01000004.1/65215-64802                             AGGAGUAAACUGAGUUAAGGGUCAGC.ACCC....CCG......GC....UGAA......GC..A....CAG..GGGCUUC..........................................................................................................................GUGCCCCCCUUU....CAGGUAGCUG..A.CCAG.CCUAAGCC...........UUAA.CU..................................................................GGCU...ACGUUCAGA.GCAAGAGUUA..........................AA.....G..UUCCUACCCUG.GAAUG.........................................CGUG.CUAGUUCCAGGCC.C.UAGAA.CC...GAAUCGUUAAACAUCUCU.AA.........GGGG.....................................UUAA.G..GA.CGUGCGAUUU....GG...................AUAGU.AC.CGACUCUGAA...CAUU............GGCG...............AAGCA..AACAUUAC......................................................CCC..........G.CAA................................GGGAGU..CGGAGCCAACCAUAGCUCCAUGGAGGGGCAACCAUACCCCUCUACCCCGCAAGGGGGUGCUGGCG............................................................................................................................................................................................................................................................................................................................................................................................................................................................................................................................................................................................................................................................................................................................................................................................................................................................................................................................................................................................................................................................................................................................................................................................................................................................................................................................................................................................................................................................................................................................GCGG..UCAG.CC.GCUUGAGUCGGUU..........UUCCU.CUCCGU.GA.................UCAA.........................................UC.ACGGAGCUUCC............AACCUUCCCAGG.AG.UUUU..AC...GUGACAGGCGCGAAACCGUUUU
NZ_ABYK01000029.1/51460-51872                             CUUAUUGGUGCAUGAUUCUAGUCAGC.ACCC....CCG......GC....UGAA......GC..A....CGG..GGGCUUC..........................................................................................................................GUGCCC.CCCUU.UC..AGGUAGCUG..A.CCAG.CUUAAGCC...........UUAA.CU..................................................................GGCU...CCGUUCAGA.GCAAGAGUUA..........................AA.....G..UUCCCACCCUG.GAAUG.........................................CGUG.CUAGUUCCAGGCC.C.UAGAA.CC...GAAUCGUUAAACAUCUCU.AA.........GGGG.....................................UUAA.G..GA.CGUGCGAUUU....GG...................AUAGU.AC.CGACUCUGAA...CAUU............GGCG...............AAGCA..AACAUUAC......................................................CCC..........G.CAA................................GGGAGU..CGGAGCCAACCAUAGCUCCAUGGAGGGGCAACCAUACCCCUCCACCCCGCAAGGGGGUGCUG...............................................................................................................................................................................................................................................................................................................................................................................................................................................................................................................................................................................................................................................................................................................................................................................................................................................................................................................................................................................................................................................................................................................................................................................................................................................................................................................................................................................................................................................................................................................................GCGG.CUAAAGCC.GCUUGAGUCGGUU..........UUCCU.CUCCGU.GA.................UCAA.........................................UC.ACGGAGCUUCC............AACCCUCCCAGG.AG.UUUU..AC...GUGAUUGAUAGGGUCUAACUUC
NZ_ABYK01000049.1/415-2                                   UAAUCACCUACUGUUAGGAUGUCAGC.ACCC....CCG......GC....UGAA......GC..A....CGG..GGGCUUC..........................................................................................................................GUGCC..CCCCU.UU.CAGGUAGCUG..A.CCAG.CUAUAGCC...........UUAA.CU..................................................................GGCU...CCGUUCAGA.GCAAGAGUUA..........................AA.....G..UUCCUACCCUG.GAAUG.........................................CGUG.CUAGUUCCAGGCU.C.UAGAA.CC...GAAUCGUUAAACAUCUCU.AA.........GGGG.....................................UUAA.G..GA.CGUGCGAUUU....GG...................AUAGU.AC.CGACUCUGAA...CAUU............GGCG...............AAGCA..AACAUUAC......................................................CCC..........G.CAA................................GGGAGU..CGGAGCCAACCAUAGCUCCAUGGAGGGGCAACCAUACCCCUCCACCCCGCAAGGGGGUGCUGGCG............................................................................................................................................................................................................................................................................................................................................................................................................................................................................................................................................................................................................................................................................................................................................................................................................................................................................................................................................................................................................................................................................................................................................................................................................................................................................................................................................................................................................................................................................................................................GCGG..UCAU.CC.GCUUGAGUCAGUU..........UUCCU.CUCCGU.GA.................GCAA.........................................UC.ACGGAGCUUCC............AACCCUCCCAGG.AG.UUUU..AC...GUGAAAUCGUGAUACUAUUGGU
NZ_ABYK01000016.1/74487-74072                             ACGGUGACAAUUGAUAAUAAGUCAGC.ACCC....CCG......GC....UGAA......GC..A....CGG..GGGCUUC..........................................................................................................................GUGCCCCCCGCU.UU.CAGGUAGCUG..A.CCAG.CUUAAGCC...........UUAA.CU..................................................................GGCU...ACGUUCAGA.GCAAGAGUUA..........................AA.....G..UUCCUACCCUG.GAAUG.........................................CGUG.CUAGUUCCAGGCU.CAU.GAA.CC...GAAUCGUUAAACAUCUCU.AA.........GGGG.....................................UUAA.G..GA.CGUGCGAUUU....GG...................AUAGU.AC.CGACUCUGAA...CAUU............GGCG...............AAGCA..AACAUUAC......................................................CCC..........G.CAA................................GGGAGU..CGGAGCCAACCAUAGCUCCAUGGAGGGGCAACCAUACCCCUCCACCCCGCAAGGGGGUGCUGGCG............................................................................................................................................................................................................................................................................................................................................................................................................................................................................................................................................................................................................................................................................................................................................................................................................................................................................................................................................................................................................................................................................................................................................................................................................................................................................................................................................................................................................................................................................................................................GCGG..UCAG.CC.GCUUGAGUCGGUU..........UUCCU.CUCCGU.GA.................UCAA.........................................UC.ACGGAGCUUCC............AACCCUCCCAGG.AG.UUUU..AC...GUGAUAAAUGCGGGAUACUUCU
NZ_ABYK01000027.1/61976-61563                             CAAAGGCUUGGUAGAUCCUAGUCAGC.ACCC....CCG......GC....UGAA......GC..A....CGG..GGGCUUC..........................................................................................................................GUGCC..CCCCU.UU.CAGGUAGCUG..A.CCAG.CUUAAGCC...........UUAA.CU..................................................................GGCU...CCGUUCAGA.GCAAGAGUUA..........................AA.....G..UUCCUACCCUG.GAAUG.........................................CGUG.CUAGUUCCAGGCU.C.UAGAA.CC...GAAUCGUUAAACAUCUCU.AA.........GGGG.....................................UUAA.G..GA.CGUGCGAUUU....GG...................AUAGU.AC.CGACUCUGAA...CAUU............GGCG...............AAGCA..AACAUUAC......................................................CCC..........G.CAA................................GGGAGU..CGGAGCCAACCAUAGCUCCAUGGAGGGGCAACCAUACCCCUCCACCCCGCAAGGGGGUGCUGGCG............................................................................................................................................................................................................................................................................................................................................................................................................................................................................................................................................................................................................................................................................................................................................................................................................................................................................................................................................................................................................................................................................................................................................................................................................................................................................................................................................................................................................................................................................................................................GCGG..UCAG.CC.GCUUGAGUCGGUU..........UUCCU.CUCCGU.GA.................UCAA.........................................UC.ACGGAGCUUCC............AACCCUCCCAGG.AG.UUUU..AC...GUGAUAAGUUCGUUCACUCACA
NZ_ABYK01000067.1/4687-4274                               UUCACGCCCGGUAGAUCGUAGUCAGC.ACCC....CCG......GC....UGAA......GC..A....CGG..GGGCUUC..........................................................................................................................GUGCC..CCCCU.UU.CAGGUAGCUG..A.CCAG.CUUAAGCC...........UUAA.CU..................................................................GGCU...CCGUUCAGA.GCAAGAGUUA..........................AA.....G..UUCCUACCCUG.GAAUG.........................................CGUG.CUAGUUCCAGGCU.C.UAGAA.CC...GAAUCGUUAAACAUCUCU.AA.........GGGG.....................................UUAA.G..GA.CGUGCGAUUU....GG...................AUAGU.AC.CGACUCUGAA...CAUU............GGCG...............AAGCA..AACAUUAC......................................................CCC..........G.CAA................................GGGAGU..CGGAGCCAACCAUAGCUCCAUGGAGGGGCAACCAUACCCCUCCACCCCGCAAGGGGGUGCUGGCG............................................................................................................................................................................................................................................................................................................................................................................................................................................................................................................................................................................................................................................................................................................................................................................................................................................................................................................................................................................................................................................................................................................................................................................................................................................................................................................................................................................................................................................................................................................................GCGG..UCAG.CC.GCUUGAGUCGGUU..........UUCCU.CUCCGU.GA.................UCAA.........................................UC.ACGGAGCUUCC............AACCCUCCCAGG.AG.UUUU..AC...GUGACAGAUAAGCCACACGAAC
NZ_ABYK01000039.1/3924-4337                               GAAGCGAUUAUUCCCGUGGAGUCAGC.ACCC....CCG......AC....UGAA......GC..A....CGG..GGGCUUC..........................................................................................................................GUGCC..CCCCU.UU.CAGGUAGCUG..A.CCAG.CUUAAGCC...........UUAA.CU..................................................................GGCU...CCGUUCAGA.GCAAGAGUUA..........................AA.....G..UUCCUACCCUG.GAAUG.........................................CGUG.CUAGUUCCAGGCU.CAU.GAA.CC...GAAUCGUUAAACAUCUCU.AA.........GGGG.....................................UUAA.G..GA.CGUGCGAUUU....GG...................AUAGU.AC.CGACUCUGAA...CAUU............GGCG...............AAGCA..AACAUUAC......................................................CCC..........G.CAA................................GGGAGU..CGGAGCCAACCAUAGCUCCAUGGAGGGGCAACCAUACCCCUCCACCCCGCAAGGGGGUGCUGGCG............................................................................................................................................................................................................................................................................................................................................................................................................................................................................................................................................................................................................................................................................................................................................................................................................................................................................................................................................................................................................................................................................................................................................................................................................................................................................................................................................................................................................................................................................................................................GCGG..UCAG.CC.GCUUGAGUUGGUU..........UUCCU.CUCCGU.GA.................UAAA.........................................UC.ACGGAGCUUCC............AACCCUCCCAGG.AG.UUUU..AC...GUGAAAAGCAUGAUCACCAGUU
NZ_ABYK01000062.1/4032-3620                               UCAAAAUUGGCAGUAGUUCAGUCAGC.ACCC....CCG......GC....UGAA......GC..A....CGG..GGGCUUC..........................................................................................................................GUGCC..CCCCU.UU.CAGGUAGCUG..A.CCAG.CUAUAGCC...........UUAA.CU..................................................................GGCU...CCGUUCAGA.GCAAGAGUUA..........................AA.....G..UUCCUACCCUG.GAAUG.........................................CGUG.CUAGUUCCAGGCC.C.UAGAA.CC...GAAUCGUUAAACAUCUCU.AA.........GGGG.....................................UUAA.G..GA.CGUGCGAUUU....GG...................AUAGU.AC.CGACUCUGAA...CAUU............GGCG...............AAGCA..AACAUUAC......................................................CCC..........G.CAA................................GGGAGU..CGGAGCCAACCAUAGCUCCAUGGAGGGGCAACCAUACCCCUCCACCCCGCAAAGGGGUGCUG...............................................................................................................................................................................................................................................................................................................................................................................................................................................................................................................................................................................................................................................................................................................................................................................................................................................................................................................................................................................................................................................................................................................................................................................................................................................................................................................................................................................................................................................................................................................................GCGG.CUAAAGCC.GCUUGAGUCGGUU..........UUCCU.CUCCGU.GA.................UCAA.........................................UC.ACGGAGCUUCC............AACCCUCCCAGG.AG.UUUU..AC...GUGAAACUUAGUUAGCCAAAAU
NZ_ABYK01000021.1/61949-61536                             AGCAGUUCCUGUCGUCGAUAGUCAGC.ACCC....CCG......GC....UGAA......GC..A....CAG..GGGCUUC..........................................................................................................................GUGCC..CCCCU.UU.CAGGUAGCUG..A.CCAG.CUAUAGCC...........UUAA.CU..................................................................GGCU...ACGUUCAGA.GCAAGAGUUA..........................AA.....G..UUCCUACCCUG.GAAUG.........................................CGUG.CUAGUUCCAGGCC.C.UAGAA.CC...GAAUCGUUAAACAUCUCU.AA.........GGGG.....................................UUAA.G..GA.CGUGCGAUUU....GG...................AUAGU.AC.CGACUCUGAA...CAUU............GGCG...............AAGCA..AACAUUAC......................................................CCC..........G.CAA................................GGGAGU..CGGAGCCAACCAUAGCUCCAUGGAGGGGCAACCAUACCCCUCCACCCCGCAAGGGGGUGCUGGCG............................................................................................................................................................................................................................................................................................................................................................................................................................................................................................................................................................................................................................................................................................................................................................................................................................................................................................................................................................................................................................................................................................................................................................................................................................................................................................................................................................................................................................................................................................................................GCGG..UCAG.CC.GCUUGAGUCGGUU..........UUCCU.CUCCGC.UA.................UAAA.........................................UC.ACGGAGCUUCC............AACCCUCCCAGG.AG.UUUU..AC...GUGAAAAGCGACUCGUCGGAAU
#=GR NZ_ABYK01000021.1/61949-61536 DEL_COLS               ----------.............................................................................................................................................................................................................................................................................................................................................................................................................................................................................................................................................................................................................................................................................................................................................................................................................................................................................................................................................................................................................................................................................................................................................................................................................................................................................................................................................................................................................................................................................................................................................................................................................................................................................................................................................................................................................................................................................................................................................................................................................................................................................................................................................................................................................................................................................................................................................................................................................................................................................................................................................................................-------------------
#=GR NZ_ABYK01000021.1/61949-61536 SUBFAM_pknot_DEL_COLS  ------------------------------------------------------------------------------------------------------------------------------------------------------------------------------------------------------------------------------------------------------------------------------------------------------------------------------------------------------------------------------------------------------------------------------------------------------------------........--------------------------------------------------------------------------------------------------------------------------------------------------------------------------------------------------------........----------------------------------------------------------------------------------------------------------------------------------------------------------------------------------------------------------------------------------------------------------------------------------------------------------------------------------------------------------------------------------------------------------------------------------------------------------------------------------------------------------------------------------------------------------------------------------------------------------------------------------------------------------------------------------------------------------------------------------------------------------------------------------------------------------------------------------------------------------------------------------------------------------------------------------------------------------------------------------------------------------------------------------------------------------------------------------------------------------------------------------------------------------------------------------------------------------------------------------------------------------------------------------------------------------------------------------------------------------------------------------------------------------------------------------------------------------------------------------------------------------------------------------------------------------------------------------------------------------------------------------------------------------------------------------------------------------------------------------------------------------------------------------------------------------------------------------------------------------------------------------------------------------------
#=GR NZ_ABYK01000021.1/61949-61536 CLEAVAGE               ..........????????==.................................=.......????????????????????????????????????????????????????????????????????????????????????????????????????????????????????????????????????????????????????????????????..==.........==...===....................==....................................................................??...??...=....==......==..........................=...........====..........=.........................................===.............==.=..................===============..................................................====.................................................................===...................................=..========...........................................................................................................?????????????????????????????????????????????????????????????????????????????????????????????????????????????????????????????????????????????????????????????????????????????????????????????????????????????????????????????????????????????????????????????????????????????????????????????????????????????????????????????????????????????????????????????????????????????????????????????????????????????????????????????????????????????????????????????????????????????????????????????????????????????????????????????????????????????????????????????????????????????????????????????????????????????????????????????????????????????????????????????????????????????????????????????????????????????????????????????????????????????????????????????????????????????????????????????????????????????????????????????????????????????????????????????????????????????????????????????????????????????????????????????????????????????????????????????????????????????????????????????????????????????????????????????????????????????????????????????????????????????????????????????????????????????????????????????????????????????????????????????????????????????????????????????????????????????????????????????????????????????????????????????????????????????????????????????????????????????????????????????????????????????????????????????????????????????????????????????????????????????????????????????????????????????????????????????????????????????????????????????????????????????????????????????????????????????????????????????????????????????????????????????????????????????????????????..............====.........==.................====.........................................==.......=====.........................????????????????????????????????????
NZ_ABYK01000014.1/34708-34295                             AACUCCCGAAGUUUCUAUCAGUCAGC.ACCC....CCG......GC....UGAA......GC..A....CAG..GGGCUUC..........................................................................................................................GUGCC..CCCCU.UU.CAGGUAGCUG..A.CCAG.CUAUAGCC...........UUAA.CU..................................................................GGCU...ACGUUCAGA.GCAAGAGUUA..........................AA.....G..UUCCUACCCGG.GAAUG.........................................CGUG.CUAGUUCCAGGCC.C.UAGAA.CC...GAAUCGUUAAACAUCUCU.AA.........GGGG.....................................UUAA.G..GA.CGUGCGAUUU....GG...................AUAGU.AC.CGACUCUGAA...CAUU............GGCG...............AAGCA..AACAUUAC......................................................CCC..........G.CAA................................GGGAGU..CGGAGCCAACCAUAGCUCCAUGGAGGGGCAACCAUACCCCUCCACCCCGCAAGGGGGUGCUGGCG............................................................................................................................................................................................................................................................................................................................................................................................................................................................................................................................................................................................................................................................................................................................................................................................................................................................................................................................................................................................................................................................................................................................................................................................................................................................................................................................................................................................................................................................................................................................GCGG..UCAG.CC.GCUUGAGUCGGUU..........UUCCU.CUCCGC.GA.................UCAA.........................................UC.ACGGAGCUUCC............AACCCUCCCAGG.AG.UUUU..AC...GUGAAUUAUAGGCGCUGUUGCA
NZ_ABYK01000068.1/24328-23916                             UGGUGUAUAGAUGAUGUUUGGUCAGC.ACCC....CCG......GC....UGAA......GC..A....CAG..GGGCUUC..........................................................................................................................GUGCC..CCCCU.UU.CAGGUAGCUG..A.CCAG.CUAUAGCC...........UUAA.CU..................................................................GGCU...ACGUUCAGA.GCAAGAGUUA..........................AA.....G..UUCCUACCCUG.GAAUG.........................................CGUG.CUAGUUCCAGGCC.C.UAGAA.CC...GAAUCGUUAAACAUCUCU.AA.........GGGG.....................................UUAA.G..GA.CGUGCGAUUU....GG...................AUAGU.AC.CGACUCUGAA...CAUU............GGCG...............AAGCA..AACAUUAC......................................................CCC..........G.CAA................................GGGAGU..CGGAGCCAACCAUAGCUCCAUGGAGGGGCAACCAUACCCCUCCACCCCGCAAGGGGGUGCUG...............................................................................................................................................................................................................................................................................................................................................................................................................................................................................................................................................................................................................................................................................................................................................................................................................................................................................................................................................................................................................................................................................................................................................................................................................................................................................................................................................................................................................................................................................................................................GCGG.CUAAAGCU.GCUUGAGUCGGUU..........UUCCU.CUCCGC.GA.................UAAA.........................................UC.ACGGAGCUUCC............AACCCUCCCAGG.AG.UUUU..AC...GUGAAUGACUGAGCGACUGACG
NZ_ABYK01000003.1/204244-204683                           CCAGCUAAAGAAGUGUCACUGUCAGC.ACCC....CCG......GC....UGAA......GC..A....CGG..GGGCUUC..........................................................................................................................GUGCC..CCCCU.UU.CAGGUAGCUG..A.CCAG.CUAUAGCC...........UUAA.CU..................................................................GGCU...CCGUGAGCGAGCAAGAGUUA..........................AA.....G..UUCCUACCCUG.GAAUG........................................CGU.G.CUAGUUCCAGGCU.CAU.GAA.CC...GAAUCGUUAAACAUCUCU.AA.........GGGG.....................................UUAA.G..GA.CGUGCGAUUU....GG...................AUAGU.AC.CGACUCUGAA...CAUUG.GCGUUCGCGCAGCGUGCGCGUUA.GCGC.AAGCG..CAA.ACAUUAC...................................................CCC..........G.CAA................................GGGAGU..CGGAGCCAACCAUAGCUCCAUGGAGGGGCAACCAUACCCCUCCACCCCGCAAGGGGGUGCUG...............................................................................................................................................................................................................................................................................................................................................................................................................................................................................................................................................................................................................................................................................................................................................................................................................................................................................................................................................................................................................................................................................................................................................................................................................................................................................................................................................................................................................................................................................................................................GCGG.CUAAAGCC.ACUUGAGUCGGUU..........UUCCU.CUCCGU.GA.................UAAA.........................................UC.ACGGAGCUUCC............AACCCUCCCAGG.AG.UUUU..AC...GUGAGGAACAAUAACUAGAGGC
NZ_ABYK01000025.1/56815-56377                             AUAGCUGUUUUUUAGUAGACGUCAGC.ACCC....CCG......GC....UGAA......GC..A....CGG..GGGCUUC..........................................................................................................................GUGCC..CCCCU.UU.CAGGUAGCUG..A.CCAG.CUUAAGCC...........UUAA.CU..................................................................GGCU...CCGUUCAGA.GCAAGAGUUA..........................AA.....G..UUCCUACCCUG.GAAUG........................................CGU.G.CUAGUUCCAGGCU.CAU.GAA.CC...GAAUCGUUAAACAUCUCU.AA.........GGGG.....................................UUCA.G..GA.CGUGCGAUUU....GG...................AUAGU.AC.CGACUCUGAA...CAUUG.GCGUUCGCGCAGCGUGCGCGUUA.GCGC.AAGCG..CAA.ACAUUAC...................................................CCC..........A.CAA................................GGGAGU..CGGAGCCAACCAUAGCUCCAUGGAGGGGCAACCAUACCCCUCCACCCCGCAAGGGGGUGCUG...............................................................................................................................................................................................................................................................................................................................................................................................................................................................................................................................................................................................................................................................................................................................................................................................................................................................................................................................................................................................................................................................................................................................................................................................................................................................................................................................................................................................................................................................................................................................GCGG.CUAAAGCC.GCUUGAGUCGGUU..........UUCCU.CUCCGU.GA.................UAAA.........................................UC.ACGGAGCUUCC............AACCCUCCCAGG.AG.UUUU..AC...GUGAAGUGAAUCGCCUGUAUAU
NZ_ABYK01000028.1/36304-35866                             UUAAGCCUUGACCGAAGCGGGUCAGC.ACCC....CCG......GC....UGAA......GC..A....CGG..GGGCUUC..........................................................................................................................GUGCC..CCCCU.UU.CAGGUAGCUG..A.CCAG.CUAUAGCC...........UUAA.CU..................................................................GGCU...CCGUUCAGA.GCAAGAGUUA..........................AA.....G..UUCCUACCCUG.GAAUG........................................UGU.G.CUAGUUCCAGGCU.CAU.GAA.CC...GAAUCGUUAAACAUCUCU.AA.........GGGG.....................................UUAA.G..GA.CGUGCGAUUU....GG...................AUAGU.AC.CGACUCUGAA...CAUUG.GCGUUAGCGCAGCGUGCGCGUUA.GCGC.AAGCG..CAA.ACAUUAC...................................................CCC..........G.CAA................................GGGAGU..CGGAGCCAACCAUAGCUCCAUGGAGGGGCAACCAUACCCCUCCACCCCGCAAGGGGGUGCUG...............................................................................................................................................................................................................................................................................................................................................................................................................................................................................................................................................................................................................................................................................................................................................................................................................................................................................................................................................................................................................................................................................................................................................................................................................................................................................................................................................................................................................................................................................................................................GCGG.CUAAAGCC.GCUUGAGUCGGUU..........UUCCU.CUCCGU.GA.................UUUA.........................................UC.ACGGAGCUUCC............AACCCUCCCAGG.AG.UUUU..AC...GUGAUUUGUGCGUGAUAUAAAU
NZ_ABYK01000008.1/1892-1454                               CUAAUCAGGUUGUUUUAGAUGUCAGC.ACCC....CCG......GC....UGAA......GC..A....CGG..GGGCUUC..........................................................................................................................GUGCC..CCCCU.UU.CAGGUAGCUG..A.CCAG.CUAUAGCC...........UUAA.CU..................................................................GGCU...CCGUUCAGA.GCAAGAGUUA..........................AA.....G..UUCCUACCCUG.GAAUG........................................CGU.C.CUAGUUCCAGGCU.CAU.GAA.CC...GAAUCGUUAAACAUCUCU.AA.........GGGG.....................................UUAA.G..GA.CGUGCGAUUU....GG...................AUAGU.AC.CGACUCUGAA...CAUUG.GCGUUCGCGCAGCGUGCGCGUUA.GCGC.AAGCG..CAA.ACAUUAC...................................................CCC..........G.CAA................................GGGAGU..CGGAGCCAACCAUAGCUCCAUGGAGGGGCAACCAUACCCCUCCACCCCGCAAGGGGGUGCUG...............................................................................................................................................................................................................................................................................................................................................................................................................................................................................................................................................................................................................................................................................................................................................................................................................................................................................................................................................................................................................................................................................................................................................................................................................................................................................................................................................................................................................................................................................................................................GCGG.CUAAAGCC.GCUUGAGUCGGUU..........UUCCU.CUCCGU.GA.................UAAA.........................................UC.ACGGAGCUUCC............AACCCUCCCAGG.AG.UUUU..AC...GUGACAAAAUUGAUGAUUUCUG
NZ_ABYK01000008.1/19678-20117                             CCCUAAGUAGGUGUGGGUCUGUCAGC.ACCC....CCG......GC....UGAA......GC..A....CAG..GGGCUUC..........................................................................................................................GUGCC..CCCCU.UU.CAGGUAGCUG..A.CCAG.CUAUAGCC...........UUAA.CU..................................................................GGCU...ACGUUCAGA.GCAAGAGUUA..........................AA.....G..UUCCUACCCUG.GAAUG........................................CGU.G.CUAGUUCCAGGCU.CAU.GAA.CC...GAAUCGUUAAACAUCUCU.AA.........GGGG.....................................UUAA.G..GA.CGUGCGAUUU....GG...................AUAGU.AC.CGACUCUGAA...CAUUG.GCGUUCGCGCAGCGUGCGCGUUA.GCGC.AAGCG..CAA.ACAUUAC...................................................CCC..........G.CAA................................GGGAGU..UGGAGCCAACCAUAGCUCCAUGGAGGGGCAACCAUACCCCUCCACCCCGCAAGGGGGUGCUGGCG............................................................................................................................................................................................................................................................................................................................................................................................................................................................................................................................................................................................................................................................................................................................................................................................................................................................................................................................................................................................................................................................................................................................................................................................................................................................................................................................................................................................................................................................................................................................GCGG..UCAG.CC.GCUUGAGUCGGUU..........UUCCU.CUCCGC.GA.................UAAA.........................................UC.ACGGAGCUUCC............AACCCUCCCAGG.AG.UUUU..AC...AUGAGAAAGGGAGGCGGUCCAU
NZ_ABYK01000007.1/161783-161344                           CUUACCACAAAUAUGCUGAAGUCAGC.ACCC....CCG......GC....UGAA......GC..A....CAG..GGGCUUC..........................................................................................................................GUGCC..CCCCU.UU.CAGGUAGCUG..A.CCAG.CUAUAGCC...........UUAA.CU..................................................................GGCU...ACGUUCAGA.GCAAGAGUUA..........................AA.....G..UUCCUACCCUG.GAAUG........................................CGU.G.CUAGUUCCAGGCC.C.UAGAA.CC...GAAUCGUUAAACAUCUCU.AA.........GGGG.....................................UUAA.G..GA.CGUGCGAUUU....GG...................AUAGU.AC.CGACUCUGAA...CAUUG.GCGUUCGCGCAGCGUGCGCGUUA.GCGC.AAGCG..CAA.ACAUUAC...................................................CCC..........G.CAA................................GGGAGU..CGGAGCCAACCAUAGCUCCAUGGAGGGGCAACCAUACCCCUCCACCCCGCAAGGGGGUGCUGGCG............................................................................................................................................................................................................................................................................................................................................................................................................................................................................................................................................................................................................................................................................................................................................................................................................................................................................................................................................................................................................................................................................................................................................................................................................................................................................................................................................................................................................................................................................................................................GCGG..UCAG.CC.GCUUGAGUCGGUU..........UUCCU.CUCCGC.GA.................UCAA.........................................UC.ACGGAGCUUCC............AACCCUCCCAGG.AG.UUUU..AC...GUGAACAACAAUGGGGAGUAUU
NZ_ABYK01000010.1/4812-4373                               CGUAACCCACCAUAAAUCAAGUCAGC.ACCC....CCG......GC....UGAA......GC..A....CGG..GGGCUUC..........................................................................................................................GUGCC..CCCCU.UU.CAGGUAGCUG..A.CCAG.CUAUAGCC...........UUAA.CU..................................................................GGCU...CCGUUCAGA.GCAAGAGUUA..........................AA.....G..UUCCUACCCUG.GAAUG........................................CGU.G.CUAGUUCCAGGCC.C.UAGAA.CC...GAAUCGUUAAACAUCUCU.AA.........GGGG.....................................UUAA.G..GA.CGUGCGAUUU....GG...................AUAGU.AC.CGACUCUGAA...CAUUG.GCGUUCGCGCAGCGUGCGCGUUA.GCGC.AAGCG..CAA.ACAUUAC...................................................CCC..........G.CAA................................GGGAGU..CGGAGCCAACCAUAGCUCCAUGGAGGGGCAACCAUACCCCUCCACCCCGCAAGGGGGUGCUGGCG............................................................................................................................................................................................................................................................................................................................................................................................................................................................................................................................................................................................................................................................................................................................................................................................................................................................................................................................................................................................................................................................................................................................................................................................................................................................................................................................................................................................................................................................................................................................GCGG..UCAG.CC.GCUUGAGUCGGUU..........UUCCU.CUCCGU.GA.................UCAA.........................................UC.ACGGAGCUUCC............AACCCUCCCAGG.AG.UUUU..AC...GUGAUAGCAACUUUAGGAUAAU
NZ_ABYK01000057.1/19924-20364                             CUAACCCUGUCGGGUUAACCGUCAGC.ACCC....CCG......GC....UGAA......GC..A....CGG..GGGCUUC..........................................................................................................................GUGCCC.CCCCU.UU.CAGGUAGCUG..A.CCAG.CUAUAGCC...........UUAA.CU..................................................................GGCU...CCGUUCAGA.GCAAGAGUUA..........................AA.....G..UUCCUACCCUG.GAAUG........................................CGU.G.CUAGUUCCAGGCC.C.UAGAA.CC...GAAUCGUUAAACAUCUCU.AA.........GGGG.....................................UUAA.G..GA.CGUGCGAUUU....GG...................AUAGU.AC.CGACUCUGAA...CAUUG.GCGUUCGCGCAGCGUGCGCGUUA.GCGC.AAGCG..CAA.ACAUUAC...................................................CCC..........G.CAA................................GGGAGU..CGGAGCCAACCAUAGCUCCAUGGAGGGGCAACCAUACCCCUCCACCCCGCAAGGGGGUGCUGGCG............................................................................................................................................................................................................................................................................................................................................................................................................................................................................................................................................................................................................................................................................................................................................................................................................................................................................................................................................................................................................................................................................................................................................................................................................................................................................................................................................................................................................................................................................................................................GCGG..UCAG.CC.GCUUGAGUCGGUU..........UUCCU.CUCCGU.GA.................UCAA.........................................UC.ACGGAGCUUCC............AACCCUCCCAGG.AG.UUUU..AC...GUGAGGGGGCUCUGGUGGAAUG
NZ_ABYK01000009.1/142397-142836                           AUUAGCCGAAAGAAGUGCAAGUCAGC.ACCC....CCG......GC....UGAA......GC..A....CGG..GGGCUUC..........................................................................................................................GUGCC..CCCCU.UU.CAGGUAGCUG..A.CCAG.CUAUAGCC...........UUAA.CU..................................................................GGCU...CCGUUCAGA.GCAAGAGUUA..........................AA.....G..UUCCUACCCUG.GAAUG........................................CGU.G.CUAGUUCCAGGCC.C.UAGAA.CC...GAAUCGUUAAACAUCUCU.AA.........GGGG.....................................UUAA.G..GA.CGUGCGAUUU....GG...................AUAGU.AC.CGACUCUGAA...CAUUG.GCGUUCGCGCAGCGUGCGCGUUA.GCGC.AAGCG..CAA.ACAUUAC...................................................CCC..........G.CAA................................GGGAGU..CGGAGCCAACCAUAGCUCCAUGGAGGGGCAACCAUACCCCUCCACCCCGCAAGGGGGUGCUGGCG............................................................................................................................................................................................................................................................................................................................................................................................................................................................................................................................................................................................................................................................................................................................................................................................................................................................................................................................................................................................................................................................................................................................................................................................................................................................................................................................................................................................................................................................................................................................GCGG..UCAG.CC.GCUUGAGUCGGUU..........UUCCU.CUCCGU.GA.................UCAA.........................................UC.ACGGAGCUUCC............AACCCUCCCAGG.AG.UUUU..AC...GUGAAACAACCCCCCCUUUUCC
NZ_ABYK01000009.1/72064-71625                             CUUAGACCAAUUGUAGCAAAGUCAGC.ACCC....CCG......GC....UGAA......GC..A....CGG..GGGCUUC..........................................................................................................................GUGCC..CCCCU.UU.CAGGUAGCUG..A.CCAG.CUAUAGCC...........UUAA.CU..................................................................GGCU...CCGUUCAGA.GCAAGAGUUA..........................AA.....G..UUCCUACCCGG.GAAUG........................................CGU.G.CUAGUUCCAGGCC.C.UAGAA.CC...GAAUCGUUAAACAUCUCU.AA.........GGGG.....................................UUAA.G..GA.CGUGCGAUUU....GG...................AUAGU.AC.CGACUCUGAA...CAUUG.GCGUUCGCGCAGCGUGCGCGUUA.GCGC.AAGCG..CAA.ACAUUAC...................................................CCC..........G.CAA................................GGGAGU..CGGAGCCAACCAUAGCUCCAUGGAGGGGCAACCAUACCCCUCCACCCCGCAAGGGGGUGCUGGCG............................................................................................................................................................................................................................................................................................................................................................................................................................................................................................................................................................................................................................................................................................................................................................................................................................................................................................................................................................................................................................................................................................................................................................................................................................................................................................................................................................................................................................................................................................................................GCGG..UCAG.CC.GCUUGAGUCGGUU..........UUCCU.CUCCGU.GA.................UCAA.........................................UC.ACGGAGCUUCC............AACCCUCCCAGG.AG.UUUU..AC...GUGAUUAUCAAUGUAUUUUGAC
NZ_ABYK01000042.1/14208-14647                             CUCCCGAACAACAAAUUGCAGUCAGC.ACCC....CCG......GC....UGAA......GC..A....CGG..GGGCUUC..........................................................................................................................GUGCC..CCCCU.UU.CAGGUAGCUG..A.CCAG.CUAUAGCC...........UUAA.CU..................................................................GGCU...CCGUUCAGA.GCAAGAGUUA..........................AA.....G..UUCCUACCCGG.GAAUG........................................CGU.G.CUAGUUCCAGGCC.C.UAGAA.CC...GAAUCGUUAAACAUCUCU.AA.........GGGG.....................................UUAA.G..GA.CGUGCGAUUU....GG...................AUAGU.AC.CGACUCUGAA...CAUUG.GCGUUCGCGCAGCGUGCGCGUUA.GCGC.AAGCG..CAA.ACAUUAC...................................................CCC..........G.CAA................................GGGAGU..CGGAGCCAACCAUAGCUCCAUGGAGGGGCAACCAUACCCCUCCACCCCGCAAGGGGGUGCUGGCG............................................................................................................................................................................................................................................................................................................................................................................................................................................................................................................................................................................................................................................................................................................................................................................................................................................................................................................................................................................................................................................................................................................................................................................................................................................................................................................................................................................................................................................................................................................................GCGG..UCAG.CC.GCUUGAGUCGGUU..........UUCCU.CUCCGU.GA.................UCAA.........................................UC.ACGGAGCUUCC............AACCCUCCCAGG.AG.UUUU..AC...GUGAUUGAAGCCAAUGCCGAUA
NZ_ABYK01000001.1/225976-226415                           AACUUUUAACUUGGCUUGAUGUCAGC.ACCC....CCG......GC....UGAA......GC..A....CGG..GGGCUUC..........................................................................................................................GUGCC..CCCCU.UU.CAGGUAGCUG..A.CCAG.CUAUAGCC...........UUAA.CU..................................................................GGCU...CCGUUCAGA.GCAAGAGUUA..........................AA.....G..UUCCUACCCUG.GAAUG........................................CGU.G.CUAGUUCCAGGCU.CAU.GAA.CC...GAAUCGUUAAACAUCUCU.AA.........GGGG.....................................UUAA.G..GA.CGUGCGAUUU....GG...................AUAGU.AC.CGACUCUGAA...CAUUG.GCGUUCGCGCAGCGUGCGCGUUA.GCGC.AAGCG..CAA.ACAUUAC...................................................CCC..........G.CAA................................GGGAGU..CGGAGCCAACCAUAGCUCCAUGGAGGGGCAACCAUACCCCUCCACCCCGCAAGGGGGUGCUGGCG............................................................................................................................................................................................................................................................................................................................................................................................................................................................................................................................................................................................................................................................................................................................................................................................................................................................................................................................................................................................................................................................................................................................................................................................................................................................................................................................................................................................................................................................................................................................GCGG..UCAG.CC.GCUUGAGUCGGUU..........UUCCU.CUCCGU.GA.................UCAA.........................................UC.ACGGAGCUUCC............AACCCUCCCAGG.AG.UUUU..AC...GUGAGUGUUUAACUCUAGACAA
NZ_ABYK01000037.1/18590-19029                             CAGAAAUAGAGGUAGUUCUAGUCAGC.ACCC....CCG......AC....UGAA......GC..A....CGG..GGGCUUC..........................................................................................................................GUGCC..CCCCU.UU.CAGGUAGCUG..A.CCAG.CUUAAGCC...........UUAA.CU..................................................................GGCU...CCGUUCAGA.GCAAGAGUUA..........................AA.....G..UUCCUACCCUG.GAAUG........................................CGU.G.CUAGUUCCAGGCC.C.UAGAA.CC...GAAUCGUUAAACAUCUCU.AA.........GGGG.....................................UUAA.G..GA.CGUGCGAUUU....GG...................AUAGU.AC.CGACUCUGAA...CAUUG.GCGUUCGCGCAGCGUGCGCGUUA.GCGC.AAGCG..CAA.ACAUUAC...................................................CCC..........G.CAA................................GGGAGU..CGGAGCCAACCAUAGCUCCAUGGAGGGGCAACCAUACCCCUCCACCCCGCAAGGGGGUGCUGGCG............................................................................................................................................................................................................................................................................................................................................................................................................................................................................................................................................................................................................................................................................................................................................................................................................................................................................................................................................................................................................................................................................................................................................................................................................................................................................................................................................................................................................................................................................................................................GCGG..UCAG.CC.GCUUGAGUCGGUU..........UUCCU.CUCCGU.GA.................UCAA.........................................UC.ACGGAGCUUCC............AACCCUCCCAGG.AG.UUUU..AC...GUGAGAAGCUAUGUACCUGACU
NZ_ABYK01000018.1/59287-59726                             CAAACCAGGUAAUUUUAAAUGUCAGC.ACCC....CCG......GC....UGAA......GC..A....CAG..GGGCUUC..........................................................................................................................GUGCC..CCCCU.UU.CAGGUAGCUG..A.CCAG.CUAUAGCC...........UUAA.CU..................................................................GGCU...ACGUUCAGA.GCAAGAGUUA..........................AA.....GUUCUU..ACCCUG.GAAUG........................................CGU.G.CUAGUUCCAGGCU.CAU.GAA.CC...GAAUCGUUAAACAUCUCU.AA.........GGGG.....................................UUAA.G..GA.CGUGCGAUUU....GG...................AUAGU.AC.CGACUCUGAA...CAUUG.GCGUUCGCGCAGCGUGCGCGUUA.GCGC.AAGCG..CAA.ACAUUAC...................................................CCC..........G.CAA................................GGGAGU..CGGAGCCAACCAUAGCUCCAUGGAGGGGCAACCAUACCCCUCCACCCCGCAAGGGGGUGCUGGCG............................................................................................................................................................................................................................................................................................................................................................................................................................................................................................................................................................................................................................................................................................................................................................................................................................................................................................................................................................................................................................................................................................................................................................................................................................................................................................................................................................................................................................................................................................................................GCGG..UCAU.CC.GCUUGAGUCGGUU..........UUCCU.CUCCGC.GA.................UAAA.........................................UC.ACGGAGCUUCC............AACCCUCCCAGG.AG.UUUU..AC...GUGAUAGCCGGAACUAACCAAA
NZ_ABYK01000038.1/26162-25720                             UUAGCCAAAGGUUGGAUUCAGUCAGC.ACCC....CCG......GC....UGAA......GC..A....CGG..GGGCUUC..........................................................................................................................GUGCCCCCCGCU.UU.CAGGUAGCUG..A.CCAG.CUUAAGCC...........UUAA.CU..................................................................GGCU...ACGUGAGCGAGCAAGAGUUA..........................AA.....G..UUCCUACCCUG.GAAUG........................................CGU.G.CUAGUUCCAGGCU.CAU.GAA.CC...AAAUCGUUAAACAGUCCU.AA.........GGGG.....................................UUAA.G..AC.AGUGCGAUUU....GG...................AAAGU.AC.CGACUCUGAA...CAUUA.GCGUUCGCGCAGCGUGCGCGUUA.GCGC.AAGCG..CAA.ACAUUAC...................................................CCC..........G.CAA................................GGGAGU..CGGAGCCAACCAUAGCUCCAUGGAGGGGCAACCAUACCCCUCCAUGGAGCAAGGGGGUGCUGGCG............................................................................................................................................................................................................................................................................................................................................................................................................................................................................................................................................................................................................................................................................................................................................................................................................................................................................................................................................................................................................................................................................................................................................................................................................................................................................................................................................................................................................................................................................................................................GCGG..UCAU.CC.GCUUGAGUCGGUU..........UUCCU.CUCCGC.GA.................UAAA.........................................UC.ACGGAGCUUCC............AACCCUCCCAGG.AG.UUUU..AC...GUGACGCACGCGGAAGACAAGC
NZ_ABYK01000019.1/74305-75972                             AGUUAUGGUUAAUGGUGUCUGUCAGC.ACCC....CCG......GC....UGAA......GC..A....CGG..GGGCUUC..........................................................................................................................GUGCCCCCGCUU.U..CAGGUAGCUG..A.CCAG.CUUAAGCC...........UUAA.CU..................................................................GGCU...ACGUUCAGA.GCAAGAGUUA..........................AA.....G..UUCCUACCCUG.GAAUG.........................................CGUG.CUAGUUCCAGGCA.C.UAGAA.CC...AAAUCGUUAAACAGUUCU.AA.........GGGG.....................................UUAA.G..AC.AGUGCGAUUU....GG...................AAAGU.AC.CGACUCUGAA...CAUUA.GCGUUCGCGCAGCGUGCGCGUUA.GCGCAUAGCA..GACGUUAC......................................................GA...........G.CAA.................................UCAGA..ACAGACGCAACAAUGUCUAA.......................CCAUAUUUUCGUUUUAGAUACCAACCGCAAGCCCCUGACACCGUGCAAGCCAGGGGUGGCACGAUCACUGCUCAAAGCCGGGAAAGCAUCGGUAUUUCGACGCUACCCAUUCACCAUUAUUCUAAACAAGGAGGUUGACGCUAAUCCUGAACCCCUCGAACUGAAAUUAGACCCAGGCUCUAAAGUCACUGGAAUUGCCUUGAAACAAGGGAAUCAUAUUAUCUUUGCUGCCGAGUUGCAGCACCGAGGACAGCAGAUUAAAGAAGCAUUGCUCUCUCGUCGUCAACUCCGACGUUCUCGACGAAACCGCAAGACCCGAUAUCGACCAGCUCGGUUCUUGAAUCGGACUCGGAGCAAGGGUUGGUUAGCUCCCAGCUGGCAGCAUCGAGUAGAUACUCUAAUGACCUGGGUUCAACGAUUUCGUAGACUUGCCCCAGUUGGCCGCAUUGCUCAAGAGCUAGUACGGUUCGACCUGCAAUUGAUGGAAAACCCUGAGAUAUCAGGUGUUGAGUAUCAGCAGGGAGCAUUACAAGGCUACGAAGUCAGGGAAUACCUGUUGGAGAAGUGGGGCAGAACCUGUGCUUACUGUGGGGCUCAAAAUGUACCACUUGAAGUUGAGCAUAUCCAGCCUCGGUCUAAGGGUGGCUCUGACCGGGUUUCUAACCUGACGAUGGCUUGCCACUCAUGCAAUCAAGCCAAAGGCAAUGGGGACAUUCGGGAUUUUUUAUCGGGCCAGCCUGAUGUCCUGAGUCGUCUUCUCAGGCAGGCCAAAUCACCCCUUAAAGAUGCGGCUGCCGUUAACUCGACCCGAUGGGCCUUGUUCAAGGCUCUGAAAGCAACAGGACUCCCAGUUACCACAGGAACGGGCGGACAAACGAAGUUCAAUCGACUGAAGCUCAACCUACCUAAAGCUCACUGGCUUGAUGCUGCCUGUGUUGGACCAGUCGAAUCACUCGAAGUUCUGACUUCAAAACCGUUGCUGAUUUUAGCAAAGGGGCAUGGAACCCGUCAGAUGUGCGGGACGAAUAAGUACGGAUUCCCGAAUCGUCACCGCUCCAGGAGGCAAAUUCAUAAAGGCUUUCAGACUGGCGACAUGGUGACGGCACUGGUCACAGCGGGGAAGAAAAUUGGCUCAUAUCUAGGACGGGUUCUCUGCCGUGCGUCUGGUAGUUUUGAUAUUACCACCGCUUCGGUACGGGUGGCAGGCAUCAGCCACAAAUACUGCCAACCCAUUCACAGGAAGGAUGGUUACGCCUAUGCUUGAAAGAUUGACG........................................................................................................................................................................................................................GGGA.CUAAAGUC.CC.CCUGUCGCGU..........UUCCU.CCCCG.GUC.................UAAA.........................................GACACGGGGCUUCC............ACGC.UCCCAAG.AG.GUUU..AC...GUGAACGGGACCAGAGGGCUGA
#=GR NZ_ABYK01000019.1/74305-75972 CODON_ENDO             ............................................................................................................................................................................................................................................................................................................................................................................................................................................................................................................................................................................................................................................................................................................................................................................................................................AUG.........................................................................................................................................................................................................................................................................................................................................................................................................................................................................................................................................................................................................................................................................................................................................................................................................................................................................................................................................................................................................................................................................................................................................................................................................................................................................................................................................STP...............................................................................................................................................................................................................................................................................................................................................................................................................................
NZ_ABYK01000055.1/24227-25897                             GGUACACCAAAGCUAUUUUCGUCAGC.ACCC....CCG......GC....UGAA......GC..A....CGG..GGGCUUC..........................................................................................................................GUGCCCCCCGAU.UU.CAGGUAGCUG..A.CCAG.CUUAAGCC...........UUAA.CU..................................................................GGCU...ACGUGAGCGAGCAAGAGUUA..........................AA.....G..UUCCUACCCUG.GAAUG.........................................CGUG.CUAGUUCCAGGCA.C.UAGAA.CC...AAAUCGUUAAACAGUUCU.AA.........GGGG.....................................UUAA.G..AC.AGUGCGAUUU....GG...................AAAGU.AC.CGACUCUGAA...CAUUA.GCGUUCGCGCAGCGUGCGCGUUA.GCGC.AAGCGCAAACGUUAC......................................................GA...........G.CAA.................................UCAGA..ACAGACGCAACAAUGUCUAA.......................CCAUAUUUUCGUUUUAGAUACCAACCGCAAGCCCCUGAUACCGUGCAAGCCAGGGGUGGCACGAUCACUGCUCAAAGCCGGGAAAGCAUCGGUAUUUCGACGCUACCCAUUCACCAUUAUUCUAAACAAGGAGGUUGACGCUAAUCCUGAACCCCUCUAACUAAAAUUAGACCCAGGCUCUAAAGUCACUGGAAUUGCCUUAAAGCAAGGGAAUCAUAUUAUCUUUGCUGCCGAGUUGCAGCACCGAGGACAGCAGAUUAAAGAAGCAUUGCUCUCUCGUCGUCAACUCCGACGUUCUCGACGAAACCGCAAGACCCGAUAUCGACCAGCUCGGUUCUUGAAUCGGACUCGUCCCGAAGGUUGGUUAGCUCCCAGCUGGCAGCAUCGAGUAGAUACUCUAAUGACCUGGGUUCACCGAUUUCGUAGACUUGCCCCAGUUGGCCGCAUUACCCAAGAGCUAGUACGGUUCGACCUGCAAUUGAUGGAAAACCCUGAGAUUUCAGGUGUUGAGUAUCAGCAGGGAGAAUUACAAGGCUAUGAAAUCAGAGAAUACCUGUUGUUCAAGUGGGGCAGAACCUGUGCUUACUGUGGGGCUCAAAAUGUACCACUUGAAGUUGAGCAGAUCCAGCCUCGGUCUAAGGGUGGCUCUGACCGGGUUUCUAACCUGACGAUGGCUUGCCACUCAUGCAAUCAAGCCAAAGGCAAUGGAGACAUUCGGGAUUUUUUAUCGGGCCAGCCUGAUGUCCUGAGUCGUCUUCUCAGGCAGGCCAAAUCACCCCUUAAAGAUGCGGCUGCCGUUAACUCGACCCGAUGGGCCUUGUUCAAGGCUCUGAAAGCAACAGGACUCCCAGUUACCACAGGAACGGGCGGACAAACGAAGUUCAAUCGACUGAGGCUCAACCUACCUAAAGCUCACUGGCUUGAUGCUGCCUGUGUUGGACCAGUCGAAUCACUCGAAGUUCUGACUUCAAAACCGUUGCUGAUUUUAGCAAAGGGGCAUGGAACCCGUCAGAUGUGCGGGACGAAUAAGUACGGAUUCCCGAAUCGUCACCGCUCCAGGAGGCAAAUUCAUAAAGGCUUUCAGACUGGCGACAUGGUGACGGCACUGGUCACAGCGGGGAAGAAAAUUGGCUCAUAUCUAGGACGGGUUCUCUGCCGUGCGUCUGGUAGUUUUGAUAUUACCACCGCUUCUGUACGGGUGGCAGGCAUCAGCCACAAAUACUGCCAACCCAUUCACAGGAAGGAUGGUUACGCCUAUGCUUGAAAGAUUGACG........................................................................................................................................................................................................................GGGA.CUAAAGUC.CC.CCUGUCGCGU..........UUCCU.CCCCG.GUC.................UAAA.........................................GACACGGGGCUUCC............ACGC.UCCCAAG.AG.GUUU..AC...GUGAUUGAUAAGUCUAACGAUC
#=GR NZ_ABYK01000055.1/24227-25897 CODON_ENDO             ......................................................................................................................................................................................................................................................................................................................................................................................................................................................................................................................................................................................................................................................................................................................................................................................................................................................................................................................................................................................................................................................................................................AUG...............................................................................................................................................................................................................................................................................................................................................................................................................................................................................................................................................................................................................................................................................................................................................................................................................................................................................................................................................................................................................................................................STP...............................................................................................................................................................................................................................................................................................................................................................................................................................
[truncated: 214,184 more chars]
