# Supplementary material for: Comparative genomics reveals 104 candidate structured RNAs from bacteria, archaea, and their metagenomes
Source: Genome Biol. 2010 Mar 15;11(3):R31. doi: 10.1186/gb-2010-11-3-r31 (PMC2864571; doi:10.1186/gb-2010-11-3-r31)
Supplement: Additional file 4 — Raw text alignment files, including annotation. Raw alignments of RNAs, including annotations (for example, predicted transcription terminators, flanking sequences) in "Stockholm" text format. The alignment format and appropriate viewing programs are discussed on Wikipedia [113]. The Stockholm files can be retrieved from the .tar.gz archive file by using programs such as WinZip (Windows), StuffIt Expander (Mac), or tar/gzip (UNIX). [file gb-2010-11-3-r31-S4.GZ › sto/IMES-1.sto]

# STOCKHOLM 1.0
#=GF ID IMES-1
#=GF DE IMES-1 RNA
#=GF AU Weinberg Z
#=GF TP Gene; sRNA;
#=GF WK http://en.wikipedia.org/wiki/RNAs_in_metagenome_sequences
#=GF DATABASES microbial 32 env 4
#=GF FancifyStockholm -upDownGeneStats -mergeTandem -recycleGeneColors -longtable -autoColorAllSsCons -sectionsIntoNewCommand IMESone  -noverbiageFor2007
#=GF FancifyStockholmGeneContext -leftCount 1 -rightCount 1
#=GF ORIGINAL_MOTIF 236	34048	0	0	env	3	env-gos-upwelling	jeremy	s40_45_55_65_80S100O5Min3	cmfinder		ethresh=2&nr=0&EVD=null3&cmfv=0.3&disableMiniscan=1	end
#=GF DISCARDED_TRUNCATED JCVI_SCAF_1096627229405/175-1 JCVI_SCAF_1096627101705/3-177 JCVI_SCAF_1096627435732/1265-1085 JCVI_SCAF_1096628222345/9-177 JCVI_SCAF_1101668261241/1524-1371 JCVI_SCAF_1096626890724/1774-1601 JCVI_SCAF_1096627264523/1069-902 JCVI_SCAF_1096627814683/152-2 JCVI_SCAF_1101668023188/156-1 JCVI_SCAF_1096627496016/1573-1730 JCVI_SCAF_1096626340256/974-818 JCVI_SCAF_1096627823374/1755-1612 JCVI_SCAF_1096627429243/1973-1876 JCVI_SCAF_1101668086463/4-101 JCVI_SCAF_1096627371482/1856-2010 JCVI_SCAF_1101667434824/761-879 JCVI_SCAF_1096627315840/120-3 JCVI_SCAF_1096627408060/161-18 JCVI_SCAF_1096626882678/1409-1311 JCVI_SCAF_1101667430160/2-92 JCVI_SCAF_1096627034893/4-101 JCVI_SCAF_1101667498333/1-94 JCVI_SCAF_1096628206204/1-94 JCVI_SCAF_1096626968786/12746-12694 JCVI_SCAF_1101667477118/7-123 JCVI_SCAF_1101667444448/767-843 JCVI_SCAF_1101667247891/116-17 JCVI_SCAF_1101667487778/90-9 JCVI_SCAF_1096628087196/86-3 JCVI_SCAF_1101667442350/165-18 JCVI_SCAF_1101668336899/79-2 JCVI_SCAF_1101667552365/810-908 JCVI_SCAF_1101668490306/1213-1100 JCVI_SCAF_1101668175214/107-34 JCVI_SCAF_1096627868919/1506-1453 JCVI_SCAF_1101668726798/3-80 JCVI_SCAF_1096627317824/9-62 JCVI_SCAF_1096628291202/1684-1758 JCVI_SCAF_1101667080964/56-2 JCVI_SCAF_1096628252936/109-36
#=GF DISCARDED_POLY_N JCVI_SCAF_1096627857119/812-978 JCVI_SCAF_1096627590447/978-845 JCVI_SCAF_1096628102143/898-841 JCVI_SCAF_1096627393178/779-722 JCVI_SCAF_1096628014980/925-983 JCVI_SCAF_1096627527530/940-763 JCVI_SCAF_1096628047659/857-731 JCVI_SCAF_1096627832770/418-253 JCVI_SCAF_1096628117023/904-845 JCVI_SCAF_1096627967089/792-990

#=GF GR_CMD_KEY CODON
#=GF GR_CMD AUG color Green
#=GF GR_CMD SD++++ color Green
#=GF GR_CMD SD+++ color Green
#=GF GR_CMD SD++ color Green
#=GF GR_CMD SD+ color Green
#=GF GR_CMD_KEY SS_TT
#=GF GR_CMD < color Yellow
#=GF GR_CMD > color Yellow
#=GF GR_CMD_KEY SS_Z
#=GF GR_CMD < color OffYellow
#=GF GR_CMD > color OffYellow

#=GS JCVI_SCAF_1096624994427/428-879 ANNOT This sequence fits the motif is many respects, but is overall either diverged, or conforms to a related, but distinct consensus.
JCVI_SCAF_1096624994427/428-879                CAGCGCAUCAGUAUCACCGUUAUCAUCAACAUCUAGAUCAAAACUGGCCAAUGAAGAAGUCGAAAAUAUGAUGAACAUAGCCACAAGGGUUUUGCGAAAUAGUG....AACGUAUCAUUGAAGUAUCCUCAAGAAAAAGACUAUUCAUAAUGGCAUAG.....U.ACUCUAUAGUCAUUA.AACAA.ACAUCAAAUCGCAUAGCAAAG...A........GUC.....AAAAAAAUAGAGAGCUUU.GCGAGACCUACCAAG.GGUG.AAGAGAUACCAUC.CAAGG.AGCUGAAG.AGAAAUCUCA.CUUUAGAC.GCCUGGGGAACUCGGA.CU.AAAUUAAAAAACAGAGC.CUCG..GCUCUGUUUUUUUAUGCGUCAAUCAUCGAAAAAACCUGUUAACUUUAAAUAUCUAUUUUAUAGCUCACUAUUACAGGAUCAAACACCCUUCUCUAACGACUCGCUUUGGACAAUCCAAAAAAAUGCUAUUUG......................................................................................................................................................................
#=GR JCVI_SCAF_1096624994427/428-879 CODON     ......................................................................................................................................................................................................GUA..........................................................................................................................................................................................................................................................................................................................................................................................................................................................................
#=GR JCVI_SCAF_1096624994427/428-879 SS_TT     ............................................................................................................................................................................................................................................................................................................................................................<<<<<<.......>>>>>>....................................................................................................................................................................................................................................................................................................
JCVI_SCAF_1101667496008/763-155                UAUUAUUUUUUAUAGGACAUAAAAAAAAUUAGCAAAAAAUACUUUGAUUUUUCUCGCAAAUGUAUUUGAAAAAAAAUAAGUAAGUCGUAAUAUUAAAUCAUCUCUCGAGACCGACCC..GAAAGUAACUUAAGA.CGCGGAA.......GGGAGAGUCAAAAAG.AGA.....AAGAGAC.C.UAAAGGGUGAAA..GCGAAUCGG.....GGAAGAUAAGCUAGCAGCAAAAAGGAA......CC.GAUUC..CCACCAAGUUCGGAAAGAGAUA.CCGGGCGAGG.CGCUGAAGAAAGAAUCUCG.CUUCAGAC.ACCCCAAGGA.CUCGA.CU.....GAAGAAACAGAGC.GAAG..GCUCUGUUUUUUUUUGUCUAUUAUUCGUCUAAUAGCUUUGAAGAUCUAUAUCCUGCCCAGGAUAGUAAAGCAGCAAAUGGAAUCAUGAAUAGGGUUGCCCCCAUGGAAGAAAGACCAAUCAAUAAAGCGCCUUUCGCAGCAAACCAACUGCCCAUGACCUCUCCUCCUCUUGCAAAGAAAGUAUCUAAGAAAACAGUUGAUUUAUAACGUUGCUCUCUUUUGAGCUUGGUAAACAGACUUUCUCUUGCUGGUUUUGACAAGCCAUAUUCAAAUGUUCUCAGGAUUGAAACAACAAU..
#=GR JCVI_SCAF_1101667496008/763-155 CODON     ..........................................................................................................................................................................................................................................................................................................................................................................................PTS......................................................................................................................................................................................................................................................................................
#=GR JCVI_SCAF_1101667496008/763-155 SS_TT     ............................................................................................................................................................................................................................................................................................................................................................<<<<<<.......>>>>>>....................................................................................................................................................................................................................................................................................................
JCVI_SCAF_1096627257771/1039-1647              UAUUAUUUUUUAUAGGACAUAAAAAAAAUUAACAAAAAAUACUUUGAUUUUUCUCGCAAAUGUAUUUGAAAAAAAAUAAGUAAGUCGUAAUAUUAAAUCAUCUCUUGAGACCGACCC..GAAAGUAACUUAAGA.CGCGGAA.......GGGAGAGUCAAAAAG.AGA.....AAGAGAC.C.UAAAGGGUGAAA..GCGAAUCGG.....GGAAGAUAAGCUAGCAGCAAAAAGGAA......CC.GAUUC..CCACCAAGUUCGGAAAGAGAUA.CCGGGCGAGG.CGCUGAAGAAAGAAUCUCG.CUUCAGAC.ACCCCAAGGA.CUCGA.CU.....AAAGAAACAGAGC.UAAU..GCUCUGUUUUUUUUUGUCUAUUAUUCGUCUAAUAGCUUUGAAGAUCUAUAUCCUGCCCAAGAUAGAAGAGCAGCAAAUGGAAUCAUGAAUAGGGUUGCCCCCAUGGAAGAAAGACCAAUCAAUAAAGCGCCUUUCGCAGCAAACCAACUGCCCAUGACCUCUCCUCCUCUUGCAAAGAAAGUAUCUAAGAAAACAGUUGAUUUAUAACGUUGCUCUCUUUUGAGCUUGGUAAACAGACUUUCUCUUGCUGGUUUUGACAAGCCAUAUUCAAAUGUUCUCAGGAUUGAAACAACAAU..
#=GR JCVI_SCAF_1096627257771/1039-1647 CODON   .............................................................................................................................................................................................................................................................................................................................................................................................PTS...................................................................................................................................................................................................................................................................................
#=GR JCVI_SCAF_1096627257771/1039-1647 SS_TT   ............................................................................................................................................................................................................................................................................................................................................................<<<<<<.......>>>>>>....................................................................................................................................................................................................................................................................................................
JCVI_SCAF_1096627264005/1554-2162              UAUUAUUUUUUAUAGGACAUAAAAAAAAUUCACAAAAAAUACUUUGAUUUUUCUCGCAAAUGUAUUUGAAAAAAAAUAAGUAAGUCGUAAUAUUAAAUCAUCUCUUGAGACCGACCC..GAAAGUAACUUAAGA.CGCGGAA.......GGGAGAGUCAAAAAG.AGA.....AAGAGAC.C.UAAAGGGUGAAA..GCGAAUCGG.....GGAAGAUAAGCUAGCAGCAAAAAGGAA......CC.GAUUC..CCACCAAGUUCGGAAAGAGAUA.CCGGGCGAGG.CGCUGAAGAAAGAAUCUCG.CUUCAGAC.ACCCCAAGGA.CUCGA.CU.....AAAAAAACAGAGC.GAAU..GCUCUGUUUUUUUUUGUCUAUUGUUCGUCUAAUAGCUUUGAAGAUCUAUAUCCUGCCCAGGAUAGUAAAGCAGCAAAUGGAAUCAUGAAUAGUGUUGCCCCCAUGGAAGAAAGACCAAUCAAUAAAGCGCCUUUCGCAGCAAACCAACUGCCCAUGACCUCUCCUCCUCUUGCAAAGAAAGUAUCUAAGAAAACAGUUGAUUUAUAACGUUGCUCUCUUUUGAGCUUGGUAAAUAGACUUUCUCUUGCUGGUUUUGACAAGCCAUAUUCAAAUGUUCUCAGGAUUGAAACAACAAU..
#=GR JCVI_SCAF_1096627264005/1554-2162 CODON   ..........................................................................................................................................................................................................................................................................................................................................................................................PTS......................................................................................................................................................................................................................................................................................
#=GR JCVI_SCAF_1096627264005/1554-2162 SS_TT   ............................................................................................................................................................................................................................................................................................................................................................<<<<<<.......>>>>>>....................................................................................................................................................................................................................................................................................................
JCVI_SCAF_1101667556359/237-845                UAUUAUUUUUUAUAGGACAUAAAAAAAAUUCACAAAAAAUACUUUGAUUUUUCUCGCAAAUGUAUUUGAAAAAAAAUAAGUAAGUCGUAAUAUUAAAUCAUCUCUUGAGACCGACCC..GAAAGUAACUUAAGA.CGCGGAA.......GGGAGAGUCAAAAAG.AGA.....AAGAGAC.C.UAAAGGGUGAAA..GCGAAUCGG.....GGAAGAUAAGCUAGCAGCAAAAAGGAA......CC.GAUUC..CCACCAAGUUCGGAAAGAGAUA.CCGGGCGAGG.CGCUGAAGAAAGAAUCUCG.CUUCAGAC.ACCCCAAGGA.CUCGA.CU.....AAAGAAACAGAGC.GAAU..GCUCUGUUUUUUUUUGCCUAUUAUUCGUCUAAUAGCUUUGAAGAUUUAUAUCCUGCCCAGGAUAGUAGAGCAGCAAAUGGAAUCAUGAAUAGUGUUGCCCCCAUGGAAGAAAGGCCAAUCAAUAAAGCGCCUUUAGCAGCAAACCAACUGCCCAUGACCUCUCCUCCUCUUGCAAAGAAAGUAUCUAAGAAAACGGUUGAUUUAUAACGUUGCUCUCUUUUGAGCUUGGUAAAUAGACUUUCUCUUGCUGGUUUUGAAAAGCCAUAUUCAAAGGUUCUCAGGAUUGAAACAACAAU..
#=GR JCVI_SCAF_1101667556359/237-845 CODON     .............................................................................................................................................................................................................................................................................................................................................................................................PTS...................................................................................................................................................................................................................................................................................
#=GR JCVI_SCAF_1101667556359/237-845 SS_TT     ............................................................................................................................................................................................................................................................................................................................................................<<<<<<.......>>>>>>....................................................................................................................................................................................................................................................................................................
JCVI_SCAF_1101667568607/57-665                 UAUUAUUUUUUAUAGGACAUAAAAAAAAAUCACAAAAAAUACUUUGAUUUUUCUCGCAAAUGUAAUUGAAAAAAAAUAAGUAAGUCGUAAUAUUAAAUCAUCUCUUGAGACCGACCC..GAAAGUAACUUAAGA.CGCGGAA.......GGGAGAGUCAAAAAG.AGA.....AAGAGAC.C.UAAAGGGUGAAA..GCGAAUCGG.....GGAAGAUAAGCUAGCAGCAAAAAGGAA......CC.GAUUC..CCACCAAGUUCGGAAAGAGAUA.CCGGGCGAGG.CGCUGAAGAAAGAAUCUCG.CUUCAGAC.ACCCCAAGGA.CUCGA.CU.....AAAGAAACAGAGC.GUAG..GCUCUGUUUUUUUUUGUCUAUUGUUCGUCUAAUAGCUUUGAAGAUCUAUAUCCUGCCCAGGAUAGGAGAGCAGCAAAUGGAAUCAUGAAUAGUGUUGCCCCCAUGGAUGAGAGCCCGAUCAAUAAAGCGCCUUUAGCAGCAAACCAGCUGCCCAUGACCUCUCCUCCUCUUGCAAAGAAAGUAUCUAAGAAAACAGUUGAUUUAUAACGUUGCUCUCUUUUGAGCUUGGUAAAUAGACUUUCUCUUGCUGGUUUUGACAAGCCAUAUUCAAAUGUUCUCAGGAUUGAAACAACAAU..
#=GR JCVI_SCAF_1101667568607/57-665 CODON      ..........................................................................................................................................................................................................................................................................................................................................................................................PTS......................................................................................................................................................................................................................................................................................
#=GR JCVI_SCAF_1101667568607/57-665 SS_TT      ............................................................................................................................................................................................................................................................................................................................................................<<<<<<.......>>>>>>....................................................................................................................................................................................................................................................................................................
JCVI_SCAF_1096628193359/178-786                UAUUAUUUUUUAUAGGACAUAAAAAAAAUUCACAAAAAAUACUUUGAUUUUUCUCGCAAAUGUAUUUGAAAAAAAAUAAGUAAGUCGUAAUAUUAAAUCAUCUCUUGAGACCGACCC..GAAAGUAACUUAAGA.CGCGGAA.......GGGAGAGUCAAAAAG.AGA.....AAGAGAC.C.UAAAGGGUGAAA..GCGAAUCGG.....GGAAGAUAAGCUAGCAGCAAAAAGGAA......CC.GAUUC..CCACCAAGUUCGGAAAGAGAUA.CCGGGCGAGG.CGCUGAAGAAAGAAUCUCG.CUUCAGAC.ACCCCAAGGA.CUCGA.CU.....AAAGAAACAGAGC.GAAG..GCUCUGUUUUUUUUUGUCUAUUUUUCGUCUAAUAGCUUUGAAGAUCUAUAUCCUGCCCAGGAUAGGAGAGCAGCAAAUGGAAUCAUGAAUAGUGUUGCCCCCAUGGAAGAAAGUCCGAUCAAUAAAGCGCCUUUAGCAGCAAACCAGCUGCCCAUGACCUCUCCUCCUCUUGCAAAGAAAGUAUCUAAGAAAACGGUUGAUUUAUAACGUUGCUCUCUUUUGAGCUUGGUAAAUAGACUUUCUCUUGCUGGUUUUGACAAGCCAUAUUCAAAUGUUCUCAGGAUUGAAACAAUAAU..
#=GR JCVI_SCAF_1096628193359/178-786 CODON     ..........................................................................................................................................................................................................................................................................................................................................................................................PTS......................................................................................................................................................................................................................................................................................
#=GR JCVI_SCAF_1096628193359/178-786 SS_TT     ............................................................................................................................................................................................................................................................................................................................................................<<<<<<.......>>>>>>....................................................................................................................................................................................................................................................................................................
JCVI_SCAF_1096628216520/1385-1811              UAUUAUUUUUUAUAGGACAUAAAAAAAAUUAACAAAAAAUACUUUGAUUUUUCUCGCAAAUGUAUUUGAAAAAAAAUAAGUAAGUCGUAAUAUUAAAUCAUCUCUUGAGACCGACCC..GAAAGUAACUUAAGA.CGCGGAA.......GGGAGAGUCAAAAAG.AGA.....AAGAGAC.C.UAAAGGGUGAAA..GCGAAUCGG.....GGAAGAUAAGCUAGCAGCAAAAAGGAA......CC.GAUUC..CCACCAAGUUCGGAAAGAGAUA.CCGGGCGAGG.CGCUGAAGAAAGAAUCUCG.CUUCAGAC.ACCCCAAGGA.CUCGA.CU.....AAAGAAACAGAGC.GAAG..GCUCUGUUUUUUUUUGUCUAUUAUUCGUCUAAUAGCUUUGAAGAUCUAUAUCCUGCCCAGGAUAGAAGAGCAGCAAAUGGAAUCAUGAAUAGGGUUGCCCCCAUGAAGAAAGAC........................................................................................................................................................................................
#=GR JCVI_SCAF_1096628216520/1385-1811 CODON   ...................................................................................................................................................................................................................................................................................................................................................................................................................................................................................................................................................................................................................................................................................
#=GR JCVI_SCAF_1096628216520/1385-1811 SS_TT   ............................................................................................................................................................................................................................................................................................................................................................<<<<<<.......>>>>>>....................................................................................................................................................................................................................................................................................................
JCVI_SCAF_1101667149080/1-592                  .................CAUAAAAAAAAUUAAUAAAAAAUACUUUGAUUUUUCUCGCAAAUGUAUUUGAAAAAAAAUAAGUAAGUCGUAAUAUUAAAUCAUCUCUUGAGACCGACCC..GAAAGUAACUUAAGA.CGCGGAA.......GGGAGAGUCAAAAAG.AGA.....AAGAGAC.C.UAAAGGGUGAAA..GCGAAUCGG.....GGAAGAUAAGCUAGCAGCAAAAAGGAA......CC.GAUUC..CCACCAAGUUCGGAAAGAGAUA.CCGGGCGAGG.CGCUGAAGAAAGAAUCUCG.CUUCAGAC.ACCCCAAGGA.CUCGA.CU.....AAAGAAACAGAGC.GAAG..GCUCUGUUUUUUUUUGUCUAUUAUUCGUCUAAUAGCUUUGAAGAUCUAUAUCCUGCCCAGGAUAGAAGAGCAGCAAAUGGAAUCAUGAAUAGGGUUGCCCCCAUGGAAGAAAGACCAAUCAAUAAAGCGCCUUUCGCAGCAAACCAACUGCCCAUGACCUCGCCUCCUCUUGCAAAGAAAGUAUCUAAGAAAACAGUUGAUUUAUAACGUUGCUCUCUUUUGAGCUUGGUAAACAGACUUUCUCUUGCUGGUUUUGACAAGCCAUAUUCAAAUGUUCUCAGGAUUGAAACAACAAU..
#=GR JCVI_SCAF_1101667149080/1-592 CODON       .............................................................................................................................................................................................................................................................................................................................................................................................PTS...................................................................................................................................................................................................................................................................................
#=GR JCVI_SCAF_1101667149080/1-592 SS_TT       ............................................................................................................................................................................................................................................................................................................................................................<<<<<<.......>>>>>>....................................................................................................................................................................................................................................................................................................
JCVI_SCAF_1096628179824/216-824                UAUUAUUUUUUAUAGGACAUAAAAAAAAUUAGCAAAAAAAACUUUGAUUAUUCCCGUGAAUCUAUUUGAAAAAAAUUAAGUAAGUCGUAAUAUUAACUCAUCUCUUGAGAUCGACCCAGAAG..UAACUUAAGA.CGCAGAA.......GGGAGAGUCAAAAAG.AGA.....AAGAGAC.C.UAAAGGGUGAAA..GCGAAUCAG.....GGAAGAUAAGCUAGCAGCAAAAGAGAA......CU.GAUUC..CCACCAAGUUCGGAAAGAGAUA.CCGGGCGAGG.CGCUGAAGAAAGAAUCUCG.CUUCAGAC.ACCCCAAGGA.CUCGA.CU.....AAAGAAACAGAGC.AUAC..GCUCUGUUUUUUUUUGUCCGUUACUCGUCUAACAGUUUUGAUGACCGGUAUCCAGUCCAAGAUAAUAAGGCAGCGAAUGGGAUCAUGAAUAACGUUGCUCCCAUUGAGGAUAAGCCCAAUAUUAGAGCCCCUUUCGCGGCAAACCAACUGCCAAUGACCUCACCGCCUCGCGUAAAGAAAGUAUCCAUAAAAACCGUUGAUUUAUAACGUUGCUCAAUUUCGAGUUUUGUAAAGAGGCUCUCUCUAGCCGGUUUUGAUAAGCCGUACUCAAAUGUCCUUAGGAUUGAAACUACGAU..
#=GR JCVI_SCAF_1096628179824/216-824 CODON     .............................................................................................................................................................................................................................PTS.............................................................................................................................................................PTS.........................................................................................................................GUA.......................................................................................................................................................
#=GR JCVI_SCAF_1096628179824/216-824 SS_TT     ............................................................................................................................................................................................................................................................................................................................................................<<<<<<.......>>>>>>....................................................................................................................................................................................................................................................................................................
JCVI_SCAF_1096628202272/1333-1699              UAUUAUUUUUUAUAGGACAUAAAAAAAAUUAGCAAAAAAAACUUUGAUUAUUCCCGUGAAUCUAUUUGAAAAAAAUUAAGUAAGUCGUAAUAUUAACUCAUCUCUUGAGAUCGACCCGGAAG..UAACUUAAGA.C.GCAG.....AA.GGGAGAGUCAAAAAG.AGA.....AAGAGAC.C.UAAAGGGUGAAA..GCGAAUCAG.....GGAAGAUAAGCUAGCAGCAAAAGAGAA......CU.GAUUC..CCACCAAGUUCGGAAAGAGAUA.CCGGGCGAGG.CGCUGAAGAAAGAAUCUCG.CUUCAGAC.ACCCCAAGGA.CUCGA.CU.....AAAGAAACAGAGC.AUAC..GCUCUGUUUUUUUUUGCCCGUUACUCGUCUAACAGUUUUGAUGACCGGUAUCCA....................................................................................................................................................................................................................................................
#=GR JCVI_SCAF_1096628202272/1333-1699 CODON   ...................................................................................................................................................................................................................................................................................................................................................................................................................................................................................................................................................................................................................................................................................
#=GR JCVI_SCAF_1096628202272/1333-1699 SS_TT   ............................................................................................................................................................................................................................................................................................................................................................<<<<<<.......>>>>>>....................................................................................................................................................................................................................................................................................................
JCVI_SCAF_1096627251715/755-1144               UAUUAUUUUUUAUAGGACAUAAAAAAAAUUAGCAAAAAAAACUUUGAUUAUUCCCGUGAAUCUAUUUGAAAAAAAUUAAGUAAGUCGUAAUAUUAACUCAUCUCUUGAGAUCGACCCGGAAG..UAACUUAAGA.C.GCAG.....AA.GGGAGAGUCAAAAAG.AGA.....AAGAGAC.C.UAAAGGGUGAAA..GCGAAUCAG.....GGAAGAUAAGCUAGCAGCAAAAGAGAA......CU.GAUUC..CCACCAAGUUCGGAAAGAGAUA.CCGGGCGAGG.CGCUGAAGAAAGAAUCUCG.CUUCAGAC.ACCCCAAGGA.CUCGA.CU.....AAAGAAACAGAGC.AUAC..GCUCUGUUUUUUUUUGCCCGUUACUCGUCUAACAGUUUUGAUGACCGGUAUCCAGUCCAAGAUAAUAAGGCAGCGAA.............................................................................................................................................................................................................................
#=GR JCVI_SCAF_1096627251715/755-1144 CODON    .............................................................................................................................................................................................................................PTS.................................................................................................................................................................................................................GUA...............................................................................................................................................................................................................................
#=GR JCVI_SCAF_1096627251715/755-1144 SS_TT    ............................................................................................................................................................................................................................................................................................................................................................<<<<<<.......>>>>>>....................................................................................................................................................................................................................................................................................................
JCVI_SCAF_1096627273808/1367-759               AUUAUUUUUUUAUAGGACAUAAAAAAAAUUAGCAAAAAAAACUUUGAUUAUUCCCGUGAAUCUAUUUGAAAAAAAUUAAGUAAGUCGUAAUAUUAACUCAUCUCUUGAGACCGACCUGGAAG..UAACUUAAGA.C.GCAG.....AA.GGGAGAGUCAAAAAG.AGA.....AAGAGAC.C.UAAAGGGUGAAA..GCGAAUCAG.....GGAAGAUAAGCUAGCAGCAAAAGAGAA......CU.GAUUC..CCACCAAGUUCGGAAAGAGAUA.CCGGGCGAGG.CGCUGAAGAAAGAAUCUCG.CUUCAGAC.ACCCCAAGGA.CUCGA.CU.....AAAGAAACAGAGC.AUAC..GCUCUGUUUUUUUUUGCCCGUUACUCGUCUAACAGUUUUGAUGACCGGUAUCCAGUCCAAGAUAAUAAGGCAGCGAAUGGGAUCAUGAAUAACGUUGCUCCCAUUGAGGAUAAGCCCAAUAUUAGAGCCCCUUUCGCGGCAAACCAACUGCCAAUGACCUCACCGCCUCGUGUAAAGAAAGUAUCCAUAAAAACCGUUGAUUUAUAACGUUGCUCAAUUUCGAGUUUUGUAAAGAGGCUCUCUCUAGCCGGUUUUGAUAAGCCGUACUCAAAUGUCCUUAGGAUUGAAACUACGAU..
#=GR JCVI_SCAF_1096627273808/1367-759 CODON    ..........................................................................................................................................................................................................................PTS.............................................................................................................................................................PTS............................................................................................................................GUA.......................................................................................................................................................
#=GR JCVI_SCAF_1096627273808/1367-759 SS_TT    ............................................................................................................................................................................................................................................................................................................................................................<<<<<<.......>>>>>>....................................................................................................................................................................................................................................................................................................
JCVI_SCAF_1096627243832/384-992                UAUUAUUUUUUAUAGGACAUAAAAAAAAUUAGAAAAAAAAACUUUGAUUAUUCCCGUGAAUCUAUUUGAAAAAAAUUAAGUAAGUCGUAAUAUUAACUCAUCUCUUGAGAUCGACCUGGAAG..UAACUUAAGA.C.GCAG.....AA.GGGAGAGUCAAAAAG.AGA.....AAGAGAC.C.UAAAGGGUGAAA..GCGAAUCAG.....GGAAGAUAAGCUAGCAGCAAAAGAGAA......CU.GAUUC..CCACCAAGUUCGGAAAGAGAUA.CCGGGCGAGG.CGCUGAAGAAAGAAUCUCG.CUUCAGAC.ACCCCAAGGA.CUCGA.CU.....AAAGAAACAGAGC.AUAC..GCUCUGUUUUUUUUUGCCCGUUACUCGUCUAACAGUUUUGAUGACCGGUAUCCAGUCCAAGAUAAUAAGGCAGCGAAUGGGAUCAUGAAUAACGUUGCUCCCAUUGAGGAUAAGCCCAAUAUUAGAGCCCCUUUCGCGGCAAACCAACUGCCAAUGACCUCACCGCCUCGCGUAAAGAAAGUAUCCAUAAAAACCGUUGAUUUAUAACGUUGCUCAAUUUCGAGUUUUGUAAAGAGGCUCUCUCUAGCCGGUUUUGAUAAGCCGUACUCAAAUGUCCUUAGGAUUGAAACUACGAU..
#=GR JCVI_SCAF_1096627243832/384-992 CODON     .............................................................................................................................................................................................................................PTS.............................................................................................................................................................PTS.........................................................................................................................GUA.......................................................................................................................................................
#=GR JCVI_SCAF_1096627243832/384-992 SS_TT     ............................................................................................................................................................................................................................................................................................................................................................<<<<<<.......>>>>>>....................................................................................................................................................................................................................................................................................................
JCVI_SCAF_1101667386254/579-1                  UAUUAUUUUUUAUAGGACAUAAAAAAAAUUAGAAAAAAAAACUUUGAUUAUUCCCGUGAAUCUAUUUGAAAAAAAUUAAGUAAGUCGUAAUAUUAAUUCAUCUCUUGAGAUCGACCUGGAAG..UAACUUAAGA.C.GCAG.....AA.GGGAGAGUCGAAAAG.AGA.....AAGAGAC.C.UAAAGGGUGAAA..GCGAAUCAG.....GGAAGAUAAGCUAGCAGCAAAAGAGAA......CU.GAUUC..CCACCAAGUUCGGAAAGAGAUA.CCGGGCGAGG.CGCUGAAGAAAGAAUCUCG.CUUCAGAC.ACCCCAAGGA.CUCGA.CU.....AAAGAAACAGAGC.AUAC..GCUCUGUUUUUUUUUGCCCGUUACUCGUCUAGCAGUUUUGAUGACCGGUAUCCAGUCCAAGAUAAUAAGGCAGCGAAUGGGAUCAUGAAUAACGUUGCUCCCAUUGAGGAUAAGCCCAAUAUUAGAGCCCCUUUCGCGGCAAACCAACUGCCAAUGACCUCACCGCCUCGUGCAAAGAAAGUAUCCAUAAAAACCGUUGAUUUAUAACGUUGCUCAAUUUCGAGUUUUGUAAAGAGGCUCUCUCUAGCCGGUUUUGAUAAGCCGUA................................
#=GR JCVI_SCAF_1101667386254/579-1 CODON       ..........................................................................................................................................................................................................................PTS.............................................................................................................................................................PTS............................................................................................................................GUA....................................................................................................................GUA................................
#=GR JCVI_SCAF_1101667386254/579-1 SS_TT       ............................................................................................................................................................................................................................................................................................................................................................<<<<<<.......>>>>>>....................................................................................................................................................................................................................................................................................................
JCVI_SCAF_1096627388387/1217-609               UAUUAUUUUUUAUAGGACAUAAAAAAAAUUAGAAAAAAAAACUUUGAUUAUUCCCGUGAAUCUAUUUGAAAAAAAUUAAGUAAGUCGUAAUAUUAACUCAUCUCUUGAGAUCGACCCGGAAG..UAACUUAAGA.C.GCAG.....AA.GGGAGAGUCGAAAAG.AGA.....AAGAGAC.C.UAAAGGGUGAAA..GCGAAUCAG.....GGAAGAUAAGCUAGCAGCAAAAGAGAA......CU.GAUUC..CCACCAAGUUCGGAAAGAGAUA.CCGGGCGAGG.CGCUGAAGAAAGAAUCUCG.CUUCAGAC.ACCCCAAGGA.CUCGA.CU.....AAAGAAACAGAGC.AUAC..GCUCUGUUUUUUUUUGCCCGUUACUCGUCUAACAGUUUUGAUGACCGGUAACCAGUCCAAGAUAAUAAGGCAGCGAAUGGGAUCAUGAAUAACGUUGCUCCCAUUGAGGAUAAGCCCAAUAUUAGAGCCCCUUUCGCGGCAAACCAACUGCCAAUGACCUCACCGCCUCGUGCAAAGAAAGUAUCCAUAAAAACCGUUGAUUUAUAACGUUGCUCAAUUUCGAGUUUUGUAAAGAGGCUCUCUCUAGCCGGUUUUGAUAAGCCGUACUCAAAUGUCCUUAGGAUUGAAACUACGAU..
#=GR JCVI_SCAF_1096627388387/1217-609 CODON    ..........................................................................................................................................................................................................................PTS.............................................................................................................................................................PTS............................................................................................................................GUA.......................................................................................................................................................
#=GR JCVI_SCAF_1096627388387/1217-609 SS_TT    ............................................................................................................................................................................................................................................................................................................................................................<<<<<<.......>>>>>>....................................................................................................................................................................................................................................................................................................
JCVI_SCAF_1096626560772/464-1                  UAUUAUUUUUUAUAGGACAUAAAAAAAAUUAGAAAAAAAAACUUUGAUUAUUCCCGUGAAUCUAUUUGAAAAAAAUUAAGUAAGUCGUAAUAUUAACUCAUCUCUUGAGAUCGACCCGGAAG..UAACUUAAGA.C.GCAG.....AA.GGGAGAGUCGAAAAG.AGA.....AAGAGAC.C.UAAAGGGUGAAA..GCGAAUCAG.....GGAAGAUAAGCUAGCAGCAAAAGAGAA......CU.GAUUC..CCACCAAGUUCGGAAAGAGAUA.CCGGGCGAGG.CGCUGAAGAAAGAAUCUCG.CUUCAGAC.ACCCCAAGGA.CUCGA.CU.....AAAGAAACAGAGC.AUAC..GCUCUGUUUUUUUUUGCCCGUUACUCGUCUAACAGUUUUGAUGACCGGUAACCAGUCCAAGAUAAUAAGGCAGCGAAUGGGAUCAUGAAUAACGUUGCUCCCAUUGAGGAUAAGCCCAGAUAUUAGAGCCCCUUUCGCGGCAAACCAACUG...................................................................................................................................................
#=GR JCVI_SCAF_1096626560772/464-1 CODON       ..........................................................................................................................................................................................................................PTS...............................................................................................................................................................................................................................................................................................GUA....................................................................................................................................................
#=GR JCVI_SCAF_1096626560772/464-1 SS_TT       ............................................................................................................................................................................................................................................................................................................................................................<<<<<<.......>>>>>>....................................................................................................................................................................................................................................................................................................
ABEF01019263.1/759-1075                        GCAAUUGUGAAAUAGGACACAAAAAAUAUUCUUAGAUUUUUUUAUAUUUUUUGUAUUAAAAGUCUUGAAAAAAAACUACCUCCCCGUAACAUUUAACCCAUCUCAAGAGACCGAUCG..GAAGGUGAGUGCAGAAACCGAA........AGAAGAGUC.....GAAAA.GAGAAAGAGAC.C.UAAAGGGUGAAA..GCGAA..GACGGCUG......GAGAAGCUAGCAAUAACAAAAGC.CGAC....UC..CCACCAAACUCGAAAAGAGAAA.UCGAGUAAGG.AGCUGAAGAAAAAAUCUCA.CUUCAGAC.ACCUAAAGGA.CUCGA.CU.......GAGAACAGAGCCUCU..GGCUCUG....................................................................................................................................................................................................................................................................................................
#=GR ABEF01019263.1/759-1075 CODON             ...................................................................................................................................................................................................................................................................................................................................................................................................................................................................................................................................................................................................................................................................................
#=GR ABEF01019263.1/759-1075 SS_TT             ...................................................................................................................................................................................................................................................................................................................................................................................................................................................................................................................................................................................................................................................................................
ABEF01054392.1/447-1052                        GCAAUUGUGAAAUAGGACACAAAAAAUAUUCUUAGAUUUUUUUAUAUUUUUUGUAUUAAAAGUCUUGAAAAAAAACUACCUCCCAGUAACAUUUAACCCAUCUCAAGAGACCGAUCG..GAAGGUGAGUGCAGAAACCGAA........AGAAGAGUC.....GAAAA.GAGAAAGAGAC.C.UAAAGGGUGAAA..GCGAA..GACGGCUG......GAGAAGCUAGCAAUAACAAAAGC.CGAC....UC..CCACCAAACUCGAAAAGAGAAA.UCGAGUAAGG.AGCUGAAGAAAAAAUCUCA.CUUCAGAC.ACCUAAAGGA.CUCGA.CU.......GAGAACAGAGCCUCU..GGCUCUGUUUUUUUUUGUUCAAUAAAAGUAACUUUAAACUUUUUUGGAUUUAGUUGUUUGGUAUCCAACCCAGGACAGCAAAACGGCCAGAGGAAGUGCACCCCAUGCUGCAGAUAAAGACGAAAGACCCAAGAUGAGCAUGCCCUUAACGGCAAACCAGCUCCCCAUUGCUUCUCCAGAUCUGGCGACAAAGGUAUCCAUUAAAACCGUUGAUUUAUAACGUUCCUGUGUUUUUAAUGCCGUAAAUAUGGUCUCACGUGCUGGCUUAUUGAACCCAUAUUCAAAAACCCUCAAGA...
#=GR ABEF01054392.1/447-1052 CODON             .........................................................................................................................................................................................................................................................................................................................................................................................................PTS.......................................................................................................................................................................................................................................................................
#=GR ABEF01054392.1/447-1052 SS_TT             ...................................................................................................................................................................................................................................................................................................................................................................................................................................................................................................................................................................................................................................................................................
JCVI_SCAF_1096626644328/464-1                  UUAAAUAAAGGGUUUUAUAGAAUAAGAAAAAAAAGUUGUAUUUUUUUUUACAUUACACUUGCAUAAAGAAAUUCUCUUUUAUAAAGUAGACAUUACCUCGCGGU....AACAGACUA.AGAAGGGAACUGCAGAACCCAAA.....U..UAGAAAGAA.....A.CCA.CAGGCAGAGAACA.GAA.GGGUGAAA..GUUCAAGCAAGCU.A........GCCGG...CAAAAA.....AG.CAAA.CUUGA..CCACCAAG.GAUAAAAGAGAUCUUAUC.CAAGGAUGCAAAAG..AUAAUCUCA.CUUUUGACACCCA..CUGAUCUCGAACUU...AAAGAAAACUGAG..CUUG...CUCAGUUUUUUUUUGUCUAAAAAAUCAUUACAAUCCAAUCGUGAAAGUUUUCUACCUAGGCCCUGAGGGCACGAACUCUAAUUUAGCAGCGCAAGAAAUAUUUACUGCAGAGUUUGACUAUGUUCCUCUUCCUUCAAUUGAGGACAUAUUCAAAAGGUAGC........................................................................................................................................
#=GR JCVI_SCAF_1096626644328/464-1 CODON       ...................................................................................................................................................................................................................................................................................................................................................................................................................................................................................................................................................................................................................................................................................
#=GR JCVI_SCAF_1096626644328/464-1 SS_TT       ...................................................................................................................................................................................................................................................................................................................................................................................................................................................................................................................................................................................................................................................................................
JCVI_SCAF_1096627265412/2355-1756              CUAAAAUUGAGCUCUCCAAGAGCUAAGAAAAAAAACAUAUAUUUUUUUUCAUAAUACCCUUGCAUUACUAUCACUGUAGUUAUAAAUUGGAAAUUACCUAGAGAU...AACUAGAUAGGAAAAGGAACUGCAGAACCUAGA.....AC.UAGAAAGUU.....A.CUC..AGGAAGAGACCA.GAA.GGGUGAAA..GUUUAAGGUAGCUCA........GUCGA...CAAUA.....GAG.UAAA.CUUAA..CCACCGAG.AGUAAAAGAGAUCUUACU.CAAGGAUGCAGAAG..GUAAUCUCA.CUUUUGACACCCA..CUGUUCUCGA.U.....GAGAAAAACUGAG..CUUG...CUCAGUUUUUUUUACGUCUAAAAAACCUUACAAUCCUGAAAUGAAGAUUUUCUACUUGGGUCCAGAGGGAACAAAUUCUGAUUUGGCAUCAAAAAAUAUUUUUGACAUGUCUAAUGAAUUUAUUCCCCUUCCAUCUAUUGAGGAUAUAUUUGAAAAAGUUGCAUUAAGUCACAGCUAUUACGGAGUAAUUCCAUUCGAAAAUUCAUAUCAAGGUGUUAUCAAUUCAUCAUUAAACUGUUUGAUUGACUAUGACUUAAAGAUCUCAAAAGAGUUUAUCUUCAAGGUUGCACAUAAUUU
#=GR JCVI_SCAF_1096627265412/2355-1756 CODON   ..................................................................................................................................................................................................................................................................................................................................................................................................................AUG..............................................................................................................................................................................................................................................................
#=GR JCVI_SCAF_1096627265412/2355-1756 SS_TT   ...................................................................................................................................................................................................................................................................................................................................................................................................................................................................................................................................................................................................................................................................................
JCVI_SCAF_1096627260262/1-573                  ...........................AAAAAAAACAUAUAUUUUUUUUCAUAAUACUCUUGCAUUACUAUCACUGUAGUUAUAAAUUGGAACUUACCUAGAGAU...AACUAGAUAGGAAAAGGAACUGCAGAACCUAGA.....AC.UAGAAAGUU.....A.CUC..AGGAAGAGACCA.GAA.GGGUGAAA..GUUUAAGGUAGCUCA........GUCGA...CAAUA.....GAG.UAAA.CUUAA..CCACCGAG.AGUAAAAGAGAUCUUACU.CAAGGAUGCAGAAG..GUAAUCUCA.CUUUUGACACCCA..CUGUUCUCGA.U.....AAGAAAAACUGAG..CUUG...CUCAGUUUUUUUUACGUCUAAAAAACCUUACAAUCCUGAAAUGAAGAUUUUCUACUUGGGUCCAGAAGGAACAAAUUCUGAUUUGGCAUCAAAAAAUAUUUUUGACAAGUCUAAUGAAUUUAUUCCCCUUCCAUCUAUUGAGGAUAUUUUUGAAAAAGUUGCAUUAAGUCACAGCUAUUAUGGAGUAAUUCCAUUUGAAAAUUCAUAUCAAGGUGUUAUCAAUUCAUCAUUAAACUGUUUGAUUGACUAUGACUUAAAAAUCUCAAAAGAGUUUAUCUUCAAGGUUGCACAUAAUUU
#=GR JCVI_SCAF_1096627260262/1-573 CODON       ..................................................................................................................................................................................................................................................................................................................................................................................................................AUG..............................................................................................................................................................................................................................................................
#=GR JCVI_SCAF_1096627260262/1-573 SS_TT       ...................................................................................................................................................................................................................................................................................................................................................................................................................................................................................................................................................................................................................................................................................
JCVI_SCAF_1096627232307/606-7                  CUAAAAUUGAGCAUUCCAGGAACUAAGAAAAAAAACAUAUAUUUUUUUUCAUAAUACUCUUGCAUUACUAUCACUGUAGUUAUAAAUUGGAACUUACCUAGAGAU...AACUAGAUAGGAAAAGGAACUGCAGAACCUAGA.....AC.UAGAAAGUU.....A.CUC..AGGAAGAGACCA.GAA.GGGUGAAA..GUUUAAGGUAGCUCA........GUCGA...CAAUA.....GAG.UAAA.CUUAA..CCACCGAG.AGUAAAAGAGAUCUUACU.CAAGGAUGCAGAAG..GUAAUCUCA.CUUUUGACACCCA..CUGUUCUCGA.U.....AAGAAAAACUGAG..CUUG...CUCAGUUUUUUUUACGUCUAAAAAACCUUACAAUCCUGAAAUGAAGAUUUUCUACUUGGGUCCAGAAGGAACAAAUUCUGAUUUGGCAUCAAAAAAUAUUUUUGACAAGUCUAAUGAAUUUAUUCCCCUUCCAUCUAUUGAGGAUAUUUUUGAAAAAGUUGCAUUAAGUCAUAGCUAUUACGGAGUAAUUCCAUUUGAAAAUUCAUAUCAAGGUGUUAUCAAUUCAUCAUUAAACUGUUUGAUUGACUAUGAUUUAAAAAUCUCAAAAGAGUUUAUCUUCAAGGUUGCACAUAAUUU
#=GR JCVI_SCAF_1096627232307/606-7 CODON       ..................................................................................................................................................................................................................................................................................................................................................................................................................AUG..............................................................................................................................................................................................................................................................
#=GR JCVI_SCAF_1096627232307/606-7 SS_TT       ...................................................................................................................................................................................................................................................................................................................................................................................................................................................................................................................................................................................................................................................................................
JCVI_SCAF_1096627055271/1052-453               UAAAAAUAAUAGUUUCAAGGGGCAUAAAAAAAAACAUAUAUUUUUUUUCAUAAGAUGCUUGCAAAUAUAAAUUCACUUUACUAAAGUAGUUAUUACCUCAAGAUA...ACCAGA.UCAGAAAGGGAACUGCAGAACCCAGA.....AU.GAAAAAGUU.A.....CUU.AG.GAAGAGAACA.GAA.AGGUGAAA..GUUCUAGAAAGCUUA........GCUAG...CAAUA.....AAG.CGAA.CUAGA..CCACCGAG.GAUAAAAGAGAUCUUAUC.CAAGGAUGCAGAAG..GUAAUCUCA.CUUUUGACACCUA..CUGAUCUCGA.UU....GAAAAAAACUGAG..CUUG...CUCAGUUUUUUUUUGUCCCUAAAAACCUUACAAUCCAUCAAUGAAAAUUUAUUUCUUAGGUCCAUUCGGUACUAAUUCUGAUCUUGCAGCACGUCAUAUUUUUAAAUCAACAGAGUAUAAAUUCAUUCCAUUAAAAUCAAUUGAAGAUAUCUUUGAAAAAGUUGCUCUUAGCCAUACUUAUUAUGGAGUUAUUCCUUUUGAAAACUCUUAUCAAGGUGUUAUAAAUUCAUCACUAAACGGAUUAAUUGAUUACGAUCUAAAAAUUACCAAAGAAUUAAAUUUUAAAAUAAUUCAUUC
#=GR JCVI_SCAF_1096627055271/1052-453 CODON    ..................................................................................................................................................................................................................................................................................................................................................................................................................AUG..............................................................................................................................................................................................................................................................
#=GR JCVI_SCAF_1096627055271/1052-453 SS_TT    ...................................................................................................................................................................................................................................................................................................................................................................................................................................................................................................................................................................................................................................................................................
JCVI_SCAF_1096627378808/2756-3354              UAAAAAUAGGCAUCUAAAAAAUUAUUAAAAAAAACUAGGUUUUUUUUCAUCUAAAGUGUUGCAUAAAACGAAAUGGUUUUAUAAAUUUGUAGGUACCUCGGGUA....AACAAGAUCGGAAAAGGAACUGCAGAACCUAGA.....AC.GAGAAAGUU.....A.ACC..AGGGAGAGACCA.GAA.AGGUGAAA..GUUCAAGGUAGGUUA........GCUAG...CAUUA.....AAC.CAAA.CUUGA..CCACCGAG.GAUAAAAGAGAUCUUAUC.CAAGGAUGCAAGAG..GUAAUCUCA.CUUUUGACACCUA..CUGAUCUCGA.U.....AGAAAAAACUGAG..CUUG...CUCAGUUUUUUUUACGUCUAAAAAACCUUACAAUCCAUCUUGUGAAUGUUUAUUUUUUAGGGCCUGAUGGCACCCACUCACAUUUAGCUGCAAAAGAAAUAUUCUCCGAUGGUUUUCAAUAUAUGCCUGUAAAAUCAAUUGAAGAAAUUUUCGAAAGUGUUGCACUUAGUCAUUCAUACUAUGGAGUCAUUCCAUUUGAAAACUCAUAUCAAGGUGUAAUUAAUUCUUCAAUGAAUAGCCUAAUUGAUUACGAUUUAAAAAUUACUAAAGAAUUUUACUUUAACGUUUCUCAUAGCU
#=GR JCVI_SCAF_1096627378808/2756-3354 CODON   ...................................................................................................................................................................................................................................................................................................................................AUG.............................................................................................................................................................................................................................................................................................................................................
#=GR JCVI_SCAF_1096627378808/2756-3354 SS_TT   ...................................................................................................................................................................................................................................................................................................................................................................................................................................................................................................................................................................................................................................................................................
JCVI_SCAF_1096627389139/5046-5647              AUUUAAAGCGGGUUUCAAAAAAACAUUAAAAAAAGUGGUAUUUAUUUCACUAAAAGUAUUGCAAUAAGUCGUAACACAUUUUAAAUUAGAUCCUACCUAAAGAU....AACAAGAUCAGGAAAGGAACUGCAGAACCAAGA.....AU.GAGAAAGUU.....A.ACU.UAGGAAGAGACCA.GAA.AGGUGAAA..GUUUAAGGAAGGUCA........GCAUG...CAAAA.....GAC.CAAA.CUUAA..CCACCGAG.AGUAAAAGAGAUCUUACU.CAAGGAUGCAGAAG..GUAAUCUCA.CUUUUGACACCUA..CUGAUCUCGAAUU....AAAAAAAACUGAG..CUUG...CUCAGUUUUUUUUAUGUCUAAAAAACCUUACAAUCCUUGAAUGAAAAUUUUCUACUUAGGUCCAGAAGGCACUAACUCAGACUUAGCUGCACGCAAAAUAUUUACUACUAAUGAUGACUUUAUUGCUGUAGCAUCAAUCGAAGAUAUUUUCGAGAAAGUUGCUUUGAGCCAUUCUUACUAUGGGGUGAUACCUUUUGAAAAUUCUUAUCAAGGAGUUAUCAAUUCAUCUCUCAAUUGUUUAAUUGACUAUGACCUUAAAAUUACAAAAGAAUAUAACUUUAAUGUUUCACAUAUAUU
#=GR JCVI_SCAF_1096627389139/5046-5647 CODON   ..................................................................................................................................................................................................................................................................................................................................................................................................................AUG..............................................................................................................................................................................................................................................................
#=GR JCVI_SCAF_1096627389139/5046-5647 SS_TT   ...................................................................................................................................................................................................................................................................................................................................................................................................................................................................................................................................................................................................................................................................................
JCVI_SCAF_1096627059470/42-642                 AUUUUUAAAGGCUUUCAAAGAAUAUGAAAAAAAAGUAUAGUUUUUUUUACCAUUAUGCUUGCAUUAAUAAGUUAGUCAUUUUAAAUUAGAUCUUACCUAGAGAU....AACCAGAUCGGAAAGGGAACUGCAGAACCCAGA.....AC.GAGAAAGUU.....A..CU.CAGGAAGAGACCA.GAA.AGGUGAAA..GUUCAAGGUAGCUUA........GCAUG...CAAAA.....AAG.CAAA.CUUGA..CCACCGAG.AGUAAAAGAGAUCUUACU.CAAGGAUGCAGAAG..GUAAUCUCA.CUCCUGACACCUA..CUGAUCUCGAUUU....GAAAAAAACUGAG..CUUG...CUCAGUUUUUUUUUGUCUAAAAAAACUUACAAUUGCACAAUGAAAAUAUUCUACUUAGGUCCAGAAGGAACAAACUCAGAUCUUGCUAGUAGAGCAAUCUUUGAUAAAUCCUUUUCUUUUGUUCCAACAAAUUCCAUAGAAGACAUCUUUGAGAAAGUUGCUUUAAGUCAUUCAUAUUAUGGUGUUAUACCUUUUGAGAAUUCUUAUCAAGGAGUAAUCAACUCAUCACUAAAUAGCCUUAUUGAUUAUGAUCUUAAAAUCACUAAAGAAUAUAACUUUGCAAUAUCUCAUCAUCUU
#=GR JCVI_SCAF_1096627059470/42-642 CODON      ............................................................................................................................................................................................................................................................................................................................................................AUG....................................................................................................................................................................................................................................................................................................................
#=GR JCVI_SCAF_1096627059470/42-642 SS_TT      ...................................................................................................................................................................................................................................................................................................................................................................................................................................................................................................................................................................................................................................................................................
JCVI_SCAF_1101667502252/366-773                UAUAAAUAAAGGGCUCAAAAAAAACAUAAAAAAAAGUAGUGUUUUUUUUACUAAAAGUGUUGCAAUAAGUCGUAACACAUUUUAAAUUAGAUGUUACCUAAAGAU...AACAAGAUCAGGAAGGGAACUGCAGAACCAAGA.....AU.GAGAAAGUU....AA.CUU..AGGAAGAGACCA.GAA.AGGUGAAA..GUUCAAG...G...A......AGGUC.AGCAUGCAAAAGAU....CAAA.CUUGA..CCACCGAG.AGUAAAAGAGAUCUUACU.CAAGGAUGCAGAAG..GUAAUCUCA.CUUUUGACACCUA..CUGAUCUCGAAUU....AAAAAAAACUGAG..CUUG...CUCAGUUUUUUUUAUGCCUAAAAAACCUUACAAUCCAUGAAUGAAAAUUUUCUAUUUAGGUCCAGAAGGCACAAAUUCUGAUUUAGCGGCAAGAAAGAUAUU...................................................................................................................................................................................................
#=GR JCVI_SCAF_1101667502252/366-773 CODON     ...................................................................................................................................................................................................................................................................................................................................................................................................................................................................................................................................................................................................................................................................................
#=GR JCVI_SCAF_1101667502252/366-773 SS_TT     ...................................................................................................................................................................................................................................................................................................................................................................................................................................................................................................................................................................................................................................................................................
JCVI_SCAF_1096627390173/4640-5242              UAUAAAUAAAGGGCUCAAAAAAAACAUAAAAAAAAGUAGUGUUUUUUUUACUAAAAGUGUUGCAAUAAGUCGUAACACAUUUUAAAUUAGAUGUUACCUAAAGAU...AACAAGAUCAGGAAGGGAACUGCAGAACCAAGA.....AU.GAGAAAGUU....AA.CUU..AGGAAGAGACCA.GAA.AGGUGAAA..GUUCAAG...G...A......AGGUC.AGCAUGCAAAAGAU....CAAA.CUUGA..CCACCGAG.AGUAAAAGAGAUCUUACU.CAAGGAUGCAGAAG..GUAAUCUCA.CUUUUGACACCUA..CUGAUCUCGAAUU....AAAAAAAACUGAG..CUUG...CUCAGUUUUUUUUAUGCCUAAAAAACCUUACAAUCCAUGAAUGAAAAUUUUCUAUUUAGGUCCAGAAGGCACAAAUUCUGAUUUAGCGGCAAGAAAGAUAUUCUCUAAAAAAGAUGAUUACGUGCCUGUACCAUCAAUAGAAGAUAUCUUUGAAAAAGUAGCGUUAAGUCAUUCUUAUUACGGUGUAAUACCUUUUGAAAAUUCUUAUCAAGGAGUAAUUAAUUCAUCUUUAAAUUGUUUAAUAGAUUACGAUCUAAAAAUAACGAAAGAAUAUAACUUUGCUGUUUCUCAUAUACU
#=GR JCVI_SCAF_1096627390173/4640-5242 CODON   ..................................................................................................................................................................................................................................................................................................................................................................................................................AUG..............................................................................................................................................................................................................................................................
#=GR JCVI_SCAF_1096627390173/4640-5242 SS_TT   ...................................................................................................................................................................................................................................................................................................................................................................................................................................................................................................................................................................................................................................................................................
JCVI_SCAF_1096626632016/772-172                UUUUACAGGCUUUAAAAAUUCUCUUAAAAAAAGUACUAUUUUUUUUUACUAAACCCUUGCUUUAAUAAUUAACACAUUAUAAAUUAGAUCUUACCUAGCGGUAAC...GAG.AACUGG.AAAGGAACUGCAGAAC.CAAAG.....AA.AGGAAACG......U.UACACAGGAAGAGACCU.GAA.GGGUGAAA..GUUCAAGAGAGCUUA........GCAUG...CAAUA.....AAG.CAAA.CUUGA..CCACCGAG.AGUAAAAGAGAUCUUACU.CAAGGAUGCAAGAG..GUAAUCUCA.CUUUUGACACCCA..CAGAUCUCGAUUU...AUAAAAAAACUGAG..CUUG...CUCAGUUUUUUUUAUGUCUAAAAAACCUUACAAUCCACUGAUGAAAAUUUUCUUUCUUGGUCCUGAAGGCACUAAUUCCGACUUAGCUGCCCGAAAUAUAUUUGAUGAUUCGGCUAAAUACAUGCCCUUACCUUCUAUUGAAGAUAUAUUCGAGAAAGUUGCAAUGAGCCACUCAUAUUAUGGAGUAAUACCAUUUGAGAAUUCCUAUCAAGGUGUUAUUAAUUCAUCUCUAAAUUGUCUAAUAGAUUACGACUUAAAAAUUUUGAAAGAGUUUAAUUUCUCAGUAAGUCAUAAUUU
#=GR JCVI_SCAF_1096626632016/772-172 CODON     .......................................................................................................................................................................................................................................................................................................................................................................................AUG.........................................................................................................................................................................................................................................................................................
#=GR JCVI_SCAF_1096626632016/772-172 SS_TT     ...................................................................................................................................................................................................................................................................................................................................................................................................................................................................................................................................................................................................................................................................................
JCVI_SCAF_1096626925840/1343-743               UUUUAGUGGGCUUUAAAAUUAGUUAAAAAAAAGUACUAUUUUUUUAUACUAAAUGCUUGCUUUAACUAUUAACACAUUAUAAAUUAGAUCUUACCUAGCGGUAAC...GAG.AACUGG.AAAGGAACUGCAGAAC.CAAAG.....AA.AGGAAACG......U.UACACAGGAAGAGACCU.GAA.GGGUGAAA..GUUCAAGAGAGCUUA........GCAUG...CAAAA.....AAG.CAAA.CUUGA..CCACCGAG.AGUAAAAGAGAUCUUACU.CAAGGAUGCAAGAG..GUAAUCUCA.CUUUUGACACCCA..CAGAUCUCGAUUU...AUAAAAAAACUGAG..CUUG...CUCAGUUUUUUUUAUGUCUAAAAAACCUUACAAUCCAUUGAUGAAAAUUUUCUUUCUUGGACCAGAAGGCACUAAUUCAGAUUUAGCUGCUAGAAAUAUCUUUAAAGAUAAUGCUAAAUUUGUUCCCCUUCCCUCAAUAGAGGAUAUCUUUGAAAAGGUUGCAAUGAGUCAUUCAUACUAUGGUGUAAUCCCUUUUGAGAAUUCAUAUCAAGGGGUAAUCAACUCAUCUCUGAAUUGUUUAAUAGAUUAUGAUCUAAAAAUUCUUAGAGAGUUUAAUUUUUCUGUUAGCCAUCAUCU
#=GR JCVI_SCAF_1096626925840/1343-743 CODON    .......................................................................................................................................................................................................................................................................................................................................................................................AUG.........................................................................................................................................................................................................................................................................................
#=GR JCVI_SCAF_1096626925840/1343-743 SS_TT    ...................................................................................................................................................................................................................................................................................................................................................................................................................................................................................................................................................................................................................................................................................
JCVI_SCAF_1096627542850/400-1                  UUUUUAGAGGGUCUUAAAAUUAGUUAAAAAAAAGUACUAUUUUUUUAUACUAAAUGCUUGCUUUAACUAUUAACACAUUAUAAAUUAGAUCUUACCUAGCGGUA....ACGAGAACU.GGAAAGGAACUGCAGAACCAUAG.....AA.AGGAAACGU.....U.ACA.CAGGAAGAGACCU.GAA.GGGUGAAA..GUUCAAGAGAGCUUA........GCAUG...CAAAA.....AAG.CAAA.CUUGA..CCACCGAG.AGUAAAAGAGAUCUUACU.CAAGGAUGCAAGAG..GUAAUCUCA.CUUUUGACACCCA..CAGAUCUCGAUUU...AUAAAAAAACUGAG..CUUG...CUCAGUUUUUUUUAUGUCUAAAAAACCUUACAAUCCACUGAUGAAAAUUUUCUUUCUUGGACCAGAAGGCACUAAUUCAGAUUUAGCUGCUAGAA..........................................................................................................................................................................................................
#=GR JCVI_SCAF_1096627542850/400-1 CODON       ...................................................................................................................................................................................................................................................................................................................................................................................................................................................................................................................................................................................................................................................................................
#=GR JCVI_SCAF_1096627542850/400-1 SS_TT       ...................................................................................................................................................................................................................................................................................................................................................................................................................................................................................................................................................................................................................................................................................
JCVI_SCAF_1101668367420/1215-707               ............................................................................................UACCUAGCGGUA....ACAAGAACU.GGAAAGGAACUGCAGAAC.CAAAG....AA.AGGAAAUGU.....U.ACA.CAGGAAGAGACCU.GAA.GGGUGAAA..GUUCAAGAGAGCUUA........GCAUG...CAAAA.....AAG.CAAA.CUUGA..CCACCGAG.AGUAAAAGAGAUCUUACU.CAAGGAUGCAAGAG..GUAAUCUCA.CUUUUGACACCCA..CAGAUCUCGAUUU....AAAAGAAACUGAG..CUUG...CUCAGUUUUUUUUAUGCCUAAAAAACCUUACAAUCCUCAAAUGAAAAUUUUCUUUUUAGGUCCAGAAGGGACGAAUUCAGAUUUAGCAGCAAGAAAUAUUUUUUCUGAUAAGGCUAGUUAUGUAGCCCUUCCCUCUAUAGAAGAUAUCUUUGAAAAAGUAGCUAUGAGCCAUUCCUAUUAUGGGGUGAUACCUUUUGAAAAUUCUUAUCAAGGUGUAAUCAACUCAUCACUUAAUUGUUUAAUUGAUUACGAUCUAAAAAUUAUUAAAGAGUUUAAUUUUUCAGUCAGUCAUAAUUU
#=GR JCVI_SCAF_1101668367420/1215-707 CODON    .......................................................................................................................................................................................................................................................................................................................................................................................AUG.........................................................................................................................................................................................................................................................................................
#=GR JCVI_SCAF_1101668367420/1215-707 SS_TT    ...................................................................................................................................................................................................................................................................................................................................................................................................................................................................................................................................................................................................................................................................................
JCVI_SCAF_1096627325694/2612-2997              AUUUAUAAGCGUUUAUAGAGUACAUAAAAAAAAGUACUAUUUUUUUUGUGCUAGGGCUUGCAUUAAUAAGUAACGCAUUUUAAAUUAUAUCUUACCUAGCGGUA....ACAAGAACU.GGAAAGGAACUGCAGAAC.CAAAG....AA.AGGAAAUGU.....U.ACA.CAGGAAGAGACCU.GAA.GGGUGAAA..GUUCAAGAGAGCUUA........GCAUG...CAAAA.....AAG.CAAA.CUUGA..CCACCGAG.AGUAAAAGAGAUCUUACU.CAAGGAUGCAAGAG..GUAAUCUCA.CUUUUGACACCCA..CAGAUCUCGAUUU....AAAAGAAACUGAG..CUUG...CUCAGUUUUUUUUAUGCCUAAAAAACCUUACAAUCCUCAAAUGAAAAUUUUCUUUUUAGGUCCAGAAGGGACGAAUUCAGAU.......................................................................................................................................................................................................................
#=GR JCVI_SCAF_1096627325694/2612-2997 CODON   ...................................................................................................................................................................................................................................................................................................................................................................................................................................................................................................................................................................................................................................................................................
#=GR JCVI_SCAF_1096627325694/2612-2997 SS_TT   ...................................................................................................................................................................................................................................................................................................................................................................................................................................................................................................................................................................................................................................................................................
JCVI_SCAF_1101667257784/237-748                UAUUUAAAGGCUUUCAAAGAUAGAGAAAAAAAAGUAGUAUUUAUUUGCACUAAAGUGUUGCAUUAAUAAGUAACACAUUUUAAAUUAGAUCUUACCUAGCGGUA.....ACGAGAACUGG.AAAGGAACUGCAGAACCAAAGA...AA.GGAAACGU......U.ACACAAGGAAGAGCACU.GAA.AGGUGAAA..GUUCAAGAAAGCUUA........GCAUG...CAAUC.....AAG.CAAA.CUUGA..CCACCAAG.AGUAAAAGAGAUCUUACU.CAAGGAUGCAAAAG..AUAAUCUCA.CUUUUGACACCUA..CAGUACUCGAUUU....AAAAGAAACUGAG..CUUG...CUCAGUUUUUUUUAUGUCUAAAAAACCUUACAAUCCACAAAUGAAAAUUUUCUUUUUAGGCCCAGAAGGCACAAACUCUGACUUAGCAUCUAGAAAUAUAUUCUCAGAUACUGAUACAUAUGUACCUCUCCCUUCAAUUGAAGAUAUAUUCGAAAAAGUUGCAAUGAGUCAUUCAUACUAUGGCGUCAUACCAUUCGAGAAUUCCUA..........................................................................................
#=GR JCVI_SCAF_1101667257784/237-748 CODON     .......................................................................................................................................................................................................................................................................................................................................................................................AUG.............................................................................................................................................................................................ST..........................................................................................
#=GR JCVI_SCAF_1101667257784/237-748 SS_TT     ...................................................................................................................................................................................................................................................................................................................................................................................................................................................................................................................................................................................................................................................................................
JCVI_SCAF_1096628024360/1220-626               GCUGUGAAUGCCUGCAUAAAGUCUGGUGGCCGCAACUCUCCAAUUUUUUUAAAAAAAAUAUUGACAGUCCCGGAGAGUUUGGUAAUAUUGCCAAUGCCGACGGG....GACUGACGCGCAAC..CAACUGCAGA.C.GGGA.....GC.GGGGGGGAA.....A.CCG.GAGGAAGAGUG.C.UCA.GGUAGGAA.AGCGUAGCGAAG...A........GCCGGCA.CAAAUAGCA.....GUUC.GCUAC..CCACCGAG.GGUGAA.GGGAUACCACC.CGAGG.GGCCAGAC..GGAAUCCCG.GUCUGGAC.GCCUG.AGAGGCUCGAAAC.....AGAAAGACAGAGG.GCGA..CCUCUGUUUUUUUUUGCCUAUUGCCAGAGCAUAAAAACUUUACCGACGUAUUGCUCCGGCGGCCCUGUCUCAUGGCGANNNNNNNNNNNNNNNNNNNNNNNNNNNNNNNNNNNNNNNNNNNNNNNNNNNUCUGGAAUUUCUCGAAUAUCCCUUGUUGUUUGCCACACAAUUCUCAUGAUAGGAAAGCCUAGCCAGAGGACCAGAGCGAUGGCCGCAUACCCAAAAAAUUGGGGGACAAAGAUGUAGAUCAGCAUCGCAAGGAUCGCGAAAAUAAUUGUGUCGUGCGGCAUUAAACC..
#=GR JCVI_SCAF_1096628024360/1220-626 CODON    ...................................................................................................................................................................................................................................................................................................................................................................................................................................................................................................PTS.............................................................................................................................................................................
#=GR JCVI_SCAF_1096628024360/1220-626 SS_TT    ............................................................................................................................................................................................................................................................................................................................................................<<<<<<.......>>>>>>....................................................................................................................................................................................................................................................................................................
JCVI_SCAF_1096628291202/1125-1718              ACCAGCAUUAAAGGGCGGAUGGCGGAAUUUUGCUUCUCGACAUUUUUUUCGAAAAAGGUAUUGACGGCCGCUCGCCUUUUGGUAAUAUUACCAAUGCCAACGGC....GACCGACGAGUGAC..CAACUGCAGA.C.GGGA.....GC.GAGGGGGAA.....G.CCG.GAGGAAGAGUG.C.UCA.GGUAGAAA.AGCGUGGCGAAG...G........GCCGGC...ACAAACGCA....GUUC.GCUAC..CCACCGAG.GGUGAG.GGGAUACCACC.CGAGG.GGCCAGAU..GGAAUCCCG.GUCUGGAC.GCCUG.AGAGGCUCGAAUA.....AAAAAGACAGAGG.GCGA..CCUCUGUUUUUUUUUGCGUGGCUGAUACCUUUUUUACUGAUCAAGGCGUCCUAGCCGGCAGGGGUCCGUCCUGCCAAAACGUUCCUUAUAACGACACCAGAUCCGCGUAGAUUGAGGUUUGACUACCUUUAGCGAGACUGGCUCUUUUCAUUAUUCGCAGCUGCAAAUUUCGAUCGAACUGGCUGAAAAUUUAGGUUGUUUGAUUUUUUUUGAAAAAGGUAUUGACGGCCGCUCGCCUUUUGGUAAUAUUACCAAUGCCAACGGCGACCGACGAGUGACCAACUGCAGACGGGAGC..
#=GR JCVI_SCAF_1096628291202/1125-1718 CODON   ...................................................................................................................................................................................................................................................................................................................................................................................................................................................................................................................................................................................................................................................................................
#=GR JCVI_SCAF_1096628291202/1125-1718 SS_TT   ............................................................................................................................................................................................................................................................................................................................................................<<<<<<.......>>>>>>....................................................................................................................................................................................................................................................................................................
JCVI_SCAF_1096627153509/282-875                UUGCUAAGUCCCUAAUUUGCUUAAAAAUGAGAAAUUCGGAAAAAUUUUUUUAAAAAAGGGUUGACGAAUUGCCCCAUAUUGGUAAUAUUACCAAUGCUGACGGC....GACCGACGAGUGAC..CAACUGCAGA.C.GGAA.....GC.GAGGGGGAA.....G.CCG.UGGGAAGAGUG.C.UCA.GGUAGAAA.AGCGUAGCGAA....GG.......GCCGGC...ACAAACGCA....GUUC.GCUAC..CCACCGAG.GGUGAG.GGGAUACCACC.CGAGG.GGCCAGAU..GGAAUCCCG.GUCUGGAC.GCCUG.AGAGGCUCGAAAA.....AAAAAGACAGAGG.GCAA..CCUCUGUUUUUUUUUGCGCGUUAUUUUUUGCGGCCUCAUUGAGCGCUCACCUGCGGCGUCGCGGUAGUCGCGCUAAUGGUUGUCGUCGCAAUGCCCAGAACCCGCUUUCUAAAACCUGCUUACGACACUUCUGUACAAAACGCUUACAACAGCUCACCGGUUAGCCGGAUGGCCCUGUUCUCCUGGCAGUUCAGCCCUUGGACUGCCCCAACUCAGCCACGAAAUCCUGUUGGAGCGUCCUGGCGCACAUCAGGAAGCAAGCCGAAGCGAGCAGAAAGAUGCUGGCCGUGACCGCC..
#=GR JCVI_SCAF_1096627153509/282-875 CODON     .......................................................................................................................................................................................................................................................................................................................................................................................................................................................................................................................................................................PTS.........................................................................................................
#=GR JCVI_SCAF_1096627153509/282-875 SS_TT     ............................................................................................................................................................................................................................................................................................................................................................<<<<<<.......>>>>>>....................................................................................................................................................................................................................................................................................................
JCVI_SCAF_1096627803208/1303-1894              CUAUCUUCGAGCAAGAGAAUAUGGUGCGCACCAAUAAUGUAAAUUUUUUACAAAAAAGUGUUGACACCCUUUUACAAGUGUUUUUAACUUCAGGGACUGGCGGC....GACUGACGAGCGAC..CAACUGCAGA.C.GGGA.....GC.GAGAGGGAA.....G.CCG.ACAGAAGAGUA.C.UCA.GGUAGAAA..GCGUGACAGAG...G........GCCGGCA.UAGAA.AGCG....CUUU.GUUGC..CCACCGAG.GACGGA.GGGAUAGCGUC.CGAGG.AGCUGAAG.GAGAGUCCCA.CUUCAGAC.GCCUG.AGGAACUCGAAU........AAAAGCAGAGC.AUUU..GCUCUGUUUUUUUUGGCUGCCAAUCAGUGUCCUCUUCCUAUACUUCCCCACGCUUACUUGUGAAGCACCGUAUGUAAUGCGCUAUGGCCGUCUGCUGAACUUGUGGUAGCUUGGCUCAAAGAUCAAUAAUAACCAGGGAGGCGACAUGACCGAGCAAGAUGCCUGGACCUUGAUGGCGGCCUACACCAACAAUAACGCACUCUAUUUUCUCGGGAACAUUCUCGCGGUAUGGCUUGGCUUUCGAAUGGCGAGCCGGAUCGCGGACACACACGACACAACUAUAACGGUGAGAUUGC..
#=GR JCVI_SCAF_1096627803208/1303-1894 CODON   .......................................................................................................................................................................................................AUG..............................................................................................................................................................................................................................STP.......................................................AUG..............................................................................................................................................................................
#=GR JCVI_SCAF_1096627803208/1303-1894 SS_TT   ............................................................................................................................................................................................................................................................................................................................................................<<<<<<.......>>>>>>....................................................................................................................................................................................................................................................................................................
JCVI_SCAF_1096627077713/2265-1674              UGCGCAUCGACCCGAGAAAACGCUUACAUGAAAAAAAGUGUAAAUAUUUACAAAAAAGUGUUGACAGUGUUUUCGGAGUGUUUUUAACUGCUUGGGCUGGCGGC....GACUGACGAGUGAC..CAACUGCAGA.C.GGAA.....GC.GAGAGGGAA.....G.CCG.ACAGAAGAGUA.C.UCA.GGUAGAAA..GCGUGACAGAG...G........GCCGGC.AUAGAA.AGCG....CUUU.GUUGC..CCACCGAG.GACGGA.GGGAUAGCGUC.CGAGG.AGCUGAAG.GAAAGUCCCA.CUUCAGAC.GCCUG.AGGAACUCGAAC........AAAAGCAGAGC.AUUC..GCUCUGUUUUUUUUUGCCUGAUAAAUAGUAGUUUCAGACUUUUUGUACUCACGCACACAUCGCUCACAACACUGCCUACAUCUCGCUAUGGGAGCCCCUUAAACUGUGCUAGGUUCGUGUGGAAAUUAACAAUAGCGAGAGCGUAGAUAUGACCGAGCAAGAUGCCUGGACGCUGAUGGCAGCCUACACCAACAAUAACGCACUGUAUUUUCUCGGUAACAUUCUCGCCGUGUGGCUUGGCUUUCGAAUAGCAAGCCGAAUAUCUCAACGUGGCGAUACGACCGUAAUCAUUAAGU..
#=GR JCVI_SCAF_1096627077713/2265-1674 CODON   .....................................................................................................................AUG...................................................................................................................................................................................................................................................................STP.................................................................................................AUG.................................................................................................................................................................................
#=GR JCVI_SCAF_1096627077713/2265-1674 SS_TT   ............................................................................................................................................................................................................................................................................................................................................................<<<<<<.......>>>>>>....................................................................................................................................................................................................................................................................................................
JCVI_SCAF_1096627000271/455-1                  GCCCGUUGUAAGCACGAAACUAUGGCAUACAAAAAAUAUGUAAAUAUUUACAAAAAAGUGUUGACAGCGUUUGUCUGAUGUUCUUUACUAGGGUUGCUGGCGGC....GACUGACGAGUGAC..CAACUGCAGA.C.GGGA.....GC.GAGAGGGAA.....G.CCG.ACAGAAGAGUA.C.UCA.GGUAGAAA..GCGUGACAGAG...G........GCCGGC.AUAGAA.AGCG....CUUU.GUUGC..CCACCGAG.GACGGA.GGGAUAGCGUC.CGAGG.AGCUGAAG.GAGAGUCCCA.CUUCAGAC.GCCUG.AGGAACUCGAAU........AAAAGCAGAGC.AUUC..GCUCUGUUUUUUUUUGCCUGAUCAUUAGAAGCCCCGACCUUUUCUGGACUCGUGCGCACAUCUGCCGUAACACUGCAUAAAUCUAGCUAUGGGAGUUCCCUUAACCUGUGCUAGCUUCGUUCGAAGAACAACAACGAGAGCGUAGAUAUGACCGAGCAA...........................................................................................................................................
#=GR JCVI_SCAF_1096627000271/455-1 CODON       .....................................................................................................................AUG...................................................................................................................................................................................................................................................................STP.....................................................................................................................................................................................................................................................................................
#=GR JCVI_SCAF_1096627000271/455-1 SS_TT       ............................................................................................................................................................................................................................................................................................................................................................<<<<<<.......>>>>>>....................................................................................................................................................................................................................................................................................................
JCVI_SCAF_1096627056102/1764-1165              UGAAAUUAAAAAUUCGAAAAAUUUUUUUAAAAAAAAAGCACUUUUUUUUACAUUUUUUGUUGACAAAUUUUCAUUGUUUGCUAAUAUGAGAAUUACCGAUCGAC....GACUGACACAGGAA..CAACUGCAGA.C.GGGA.....AU.GUGAGGGAA.....G.UCG.GAGGGAGAGCC.C.CCA.GGGAGAAA..GCGUUGUAAAG...A........CCCGGUGAAAAAAGAGAG....CUUU.ACGAC..CCACCAAG.GAUGAA.GAGAUACCAUC.CAAGG.AGCUGAAG..AAAAUCUCA.CUUUAGAC.ACCUG.GGGAACUCGGAUAAAUUC.AAAAAGCAGAGC.GUAA..GCUCUGUUUUUUUUUGUCAGUAGUAUUGCAUCUAUUUUUGGUUUCGCUUGUUUCUAAAAGGUUAACCGAUAUCCUCCAUCUAAGUUUAGAAUUUCUCCAUGAAAAUACGCUCCCGCUCGACUGCAUAGCAUUACCGCCACCCCUGCCAUAUCAUUUUCAUCGCCGUACCUAUGAGCAGGAAUCUUUUUAAGUUCCGCCUUAAACGAUUCAGCGUUUGGGUCUUGCCACGCUCGCCUAGUCAUCUCUGAGAAGAAUCUCCCUGGUGCUAUCGCAUUUACCCUAAUAAAGUCAUCGGA..
#=GR JCVI_SCAF_1096627056102/1764-1165 CODON   ...........................................................................................................................................................................................................................................................................................................................................................................................................................PTS.....................................................................................................................................................................................................................................................
#=GR JCVI_SCAF_1096627056102/1764-1165 SS_TT   ............................................................................................................................................................................................................................................................................................................................................................<<<<<<.......>>>>>>....................................................................................................................................................................................................................................................................................................
JCVI_SCAF_1101668754044/722-123                AGAUAUUGGAUUUUAUUUAAAAAAAGUGUAAGAAAAAGUGUUUUUUUUUACAUUUUUAGUUGACAUGGCGUUUUAUUUUGCUAAUAUAAAUAACAACUGACAAC....GACUGACGCAGGAA..CAACUGCAGA.A.GGGA.....AU.GCGAGGGAA.....G.UUG.GAAGGAGAGUC.C.UCA.GGAAGAAA..GCGUUGUAGAGC..G.........CCGG...CAAAAAGAGA..G.CUUU.ACGAC..CCACCAAG.GGUGAA.GAGAUACCACC.CGAGG.AGCUAAAG.AGAAAUCUCG.CUUUAGAC.GCCUG.GGGAACUCGGAUUAAAUUUAAAAAACAGAGC.UAA...GCUCUGUUUUUUUUUGUCCGUAAUCUUUUACCUUGAUCUAUUAUUAAGGAUGAAUAGAACGAAGCCUACUGCUAUUAAAACCGCGCUGCUAAAUACCUGAACUGGUCUCUCAAAUAUUAAAUAAAAAAGAGUUAUACCAAUAAUAGAUGAGUAAACUAUUACUCGAACUGGGUAGAAAGGCAUUGUGAAAUUUGAUGUAUGAUCUGCAAACUCUUUCCUUGACUUGUAUACUCCCAAUACUGUUACCAAGGAGUUGAGUGCUAAAAGGAUACCUGAAAAAAGAAUGAUUUCUUCAAA.
#=GR JCVI_SCAF_1101668754044/722-123 CODON     .................................................................................................................................................................................................................................................................................................................................................................................................PTS...............................................................................................................................................................................................................................................................................
#=GR JCVI_SCAF_1101668754044/722-123 SS_TT     ...................................................................................................................................................................................................................................................................................................................................................................................................................................................................................................................................................................................................................................................................................
JCVI_SCAF_1101667206248/77-671                 GCUCAGAUAUUAUCAAAAAAUACCCCCUAAAAAAAACUUAACUUUUUUACAUAAAGGUGUUGACACUUUUGAAAAAGAGCGUAAUAUGAACUUUACCUAACGGA....GACCGAUAAGUGAA..CAACUGCAGA.C.GGGA.....AC.UUAAGAGAA.....A.CCG.GAAGGAGAGCC.C.UCA.GGGUGAAA..GCGUUUUAAAG...A........GUAUACGAUAAAAAAUAG....CUUU.AAAAC..CCACCAAG.GAUGAA.GAGAUAGCAUC.CAAGG.AGCUAAAG..AGAAUCUCA.CUUUAGAC.ACCUG.GGGAACUCGAACU......AAGAGACAGAGC.GCAA..GCUCUGUUUUUUUUUGUGCUGAAAAAAAUUCCUUAUGAUUCUUUUUUAAUGUAAGAUCCACCUCAUGUUCACCAGAACAAAGAUUAUUUGCACUAUUGGACCAGCUACAUCUGAAUUAAGCACAAUGCAAAAGAUGUAUAAAGCUGGCAUGAAUGUCGUUCGAAUUAACAUGUCUCAUGCUUCUCAUGAUGAGGCAUUAAAUAUAAUUAAUAAUGUUAAAUUAAUUAACAAAAAUGCUGAUAUUAGAAUAGGACCAGUUUCUAUUUUAAUAGAUACACAAGGUCCAGAAAUCAGAA..
#=GR JCVI_SCAF_1101667206248/77-671 CODON      .....................................................................................................................................................PTS........................................................................................................................................................................................................................................................................AUGGUA.............................................................................................................................................................................................................................................
#=GR JCVI_SCAF_1101667206248/77-671 SS_TT      ............................................................................................................................................................................................................................................................................................................................................................<<<<<<.......>>>>>>....................................................................................................................................................................................................................................................................................................
JCVI_SCAF_1101667516046/388-1                  GCUCAGAUAUUAUCAAAAAAAACCCCCUAAAAAAAACUUAACUUUUUUAUAUAAAGGUGUUGACACUUUUGAAAAAGAGCGUAAUAUGAACUUUACCUAACGGA....GACCGAUAAGCGAA..CAACUGCAGA.C.GGGA.....AC.UUAAGAGAA.....A.CCG.AAAGGAGAGCC.C.UCA.GGGUGAAA..GCGUUUUAAAG...A........GUAUACGAUAAAAAAUAG....CUUU.AAAAC..CCACCAAG.GAUGAA.GAGAUAGCAUC.CAAGG.AGCUAAAG..AGAAUCUCA.CUUUAGAC.ACCUG.GGGAACUCGAACU......AAGAGACAGAGC.GAAA..GCUCUGUUUUUUUUUGUGCUGGAAAAAAAUAGAAAAAAGGCCGGGUAAACCGGCCUUUUUGAUUUUCAACUUAAAGGGAGGUAGUUGAA.................................................................................................................................................................................................................
#=GR JCVI_SCAF_1101667516046/388-1 CODON       ...........................STP.....................................................................................................................................................................................................................................................................................................................................................................................................................................................................................................................................................................................................................................................
#=GR JCVI_SCAF_1101667516046/388-1 SS_TT       ............................................................................................................................................................................................................................................................................................................................................................<<<<<<.......>>>>>>....................................................................................................................................................................................................................................................................................................
JCVI_SCAF_1096628139125/1267-1861              GUCUAGAAUUUAAGAAAAACACCCCUUAAAAAAAACUAUACUUUUUUUACAUUUAACUGUUGACACUUUUAAGAAAGAGAGUAAUAUGAACUUUACCUAACGGA....GACCGAUAAGCGAA..CAACUGCAGA.C.GGGA.....AC.UUAAGAGAA.....A.CCG.AAAGGAGAGCC.C.UCA.GGGUGAAA..GCGUUUUAAAG...A........GUAUACGAUAAAAAAUAG....CUUU.AAGAC..CCACCAAG.GAUGGA.GAGAUAACAUC.CAAGG.AGCUAAAG..AGAAUCUCA.CUUUAGAC.ACCUG.AGGAACUCGAACU......GAAAGACAGAGC.GCAA..GCUCUGUUUUUUUUUGUGCUGUAAAAAUUCCUUAUAUUUCUUUUUUAAUGUAAUAUCCACCACAUGUUCACUAGAACAAAGAUUAUUUGUACUAUCGGUCCAGCUACAUCUGAAUUAACUACGAUGAAGAAAAUGUAUGCAGCUGGCAUGAAUGUCAUUCGAAUCAAUAUGUCCCAUGCAUCUCAUGAUGAAGCUUUAAACGUUAUAAAAAAUGUUAAAUUAAUUAACAAAGAUCUAGACAUCAAAAGGGGUCCAGUUUCGAUAUUAAUAGAUACUCAAGGUCCAGAAAUUAGAAC..
#=GR JCVI_SCAF_1096628139125/1267-1861 CODON   .............................STP.....................................................................................................................PTS..........................................................................................................................................................................................................................................GUA..........................AUG.................................................................................................................................................................................................................................................
#=GR JCVI_SCAF_1096628139125/1267-1861 SS_TT   ............................................................................................................................................................................................................................................................................................................................................................<<<<<<.......>>>>>>....................................................................................................................................................................................................................................................................................................
JCVI_SCAF_1096627390365/12624-12030            CUCAACUAUCAUCGAAAAAUACUCCUUGAAAAAAACUUAACUUUUUUUACAUUUAGGUGUUGACACUUUUUAAAAAGGGCGUAAUAUUAACUUUACCUAACGGA....GACCGAUAAGAGAC..CAACUGCAGA.C.GGAA.....AC.UUAAGAGAA.....A.CCG.AAGGAAGAGCC.C.UCA.GGGUGAAA..GCGUUUUAAAG...A........GUAUACGAUAAAAAAUAG....CUUU.AAAAC..CCACCAAG.GAUGAA.GAGAUAGCAUC.CAAGG.AGCUAGAG..AGAAUCUCA.CUCUAGAC.ACAUG.GGGAACUCGAACU......AAGAGACAGAGC.GCAA..GCUCUGUUUUUUUGUGCUAAAAAAAGAAAAANNNNNNNNNNNNNNNNNNNNNNNNNNNNNNNNNNNNNNNNNNNNNNNNNNAAAAGAAAAAAGGCCGGAAUAACCGGCCUUUUUGAUUUUCAACUUAAAGGGAGGUAGUUGAAAAUUUGUUUAAGCGCAAUAUCGCAUAGCACUUAAAUCUUUAAAUUAAAAUUCUGGAUACGCCUCCACUCCAGUUUCAACUAGAUCCAGUCCAGUAUCUUGCUCCAUAUCAGAUGCUCUUAUAGGUAUAAACCUAUCGAUAACUAGAAUAGUUA..
#=GR JCVI_SCAF_1096627390365/12624-12030 CODON ..........................STP...................................................................................................................................................................................................................................................................................................................................................................................................................................................................................................................................PTS................................................................................................................
#=GR JCVI_SCAF_1096627390365/12624-12030 SS_TT ............................................................................................................................................................................................................................................................................................................................................................<<<<<<.......>>>>>>....................................................................................................................................................................................................................................................................................................
JCVI_SCAF_1096627232020/637-43                 GAUUAGAAUUUAAGAAAAAUACCCCCUAAAAAAAACUUAACUUUUUUUACAUAAAGGUGUUGACACUUUUGAAAAAGAGCGUAAUAUGAACUUUACCUAACGGA....GACCGAUAAGGGAC..CAACUGCAGA.C.GGAA.....AC.UUAAGAGAA.....A.CCG.AAGGAAGAGCC.C.UCA.AGGCGAAA..GCGUUUUAAAG...A........GUAUACGAUAAAAAAUAG....CUUU.AAAAC..CCACCAAG.GAUGAA.GAGAUAGCAUC.CAAGG.AGCUAAAG..AAAAUCUCA.CUUUAGAC.ACUUG.AGGAACUCGAACU......AAGAGACAGAGC.GCAA..GCUCUGUUUUUUUUUGUGUUGAAAAAAAUUCCUUAUGAUUCUUUUUUAAUGUAAGAUCCACCUCAUGUUCACUAGAACAAAGAUUAUUUGCACUAUUGGACCAGCUACAUCUGAAUUAAGAACAAUGCAAAAGAUGUAUAAAGCUGGCAUGAAUGUCGUUCGAAUUAACAUGUCUCAUGCUUCUCAUGAUGAGGCAUUAAAUAUAAUUAAUAAUGUUAAAUUAAUUAACAAAAAUGCUGAUAUUAGAAUAGGACCAGUUUCUAUUUUAAUAGAUACACAAGGUCCAGAAAUCAGAA..
#=GR JCVI_SCAF_1096627232020/637-43 CODON      ..........................STP...............................................................................................................P.....TS............................................................................................................................................................................................................................................................................AUGGUA.............................................................................................................................................................................................................................................
#=GR JCVI_SCAF_1096627232020/637-43 SS_TT      ............................................................................................................................................................................................................................................................................................................................................................<<<<<<.......>>>>>>....................................................................................................................................................................................................................................................................................................
JCVI_SCAF_1096627311788/374-968                GUUUAGAAUUUAAGAAAAAUACUCCCUAAAAAAAACUUAACUUUUUUUACAUAAAGGUGUUGACACUUUUGAAAAAGAGCGUAAUAUGAACUUUACCUAACGGA....GACCGAUAAGAGAC..CAACUGCAGA.C.GGAA.....AC.UUAAGAGAA.....A.CCG.AAGGAAGAGCC.C.UCA.AGGCGAAA..GCGUUUUAAAG...A........GUAUACGAUAAAAAAUAG....CUUU.AAAAC..CCACCAAG.GAUGAA.GAGAUAGCAUC.CAAGG.AGCUAAAG..AAAAUCUCA.CUUUAGAC.ACUUG.AGGAACUCGAACU......AAGAGACAGAGC.GCAA..GCUCUGUUUUUUUUUGUGCUGAAAAAAAUUCCUUAUGAUUCUUUUUUAAUGUAAGAUCCACCUCAUGUUCACUAGAACAAAGAUUAUUUGCACUAUUGGACCAGCUACAUCUAAAUUAAGCACAAUGCAAAAGAUGUAUAAAGCUGGCAUGAAUGUUGUUCGAAUUAACAUGUCUCAUGCAUCUCAUGCUGAGGCAUUAAAUAUAAUUAAUAAUGUUAAAUUAAUUAACAAAAAUGCUGAUAUUAGAAUAGGGCCAGUUUCUAUAUUAAUAGAUACACAAGGUCCAGAAAUCAGAA..
#=GR JCVI_SCAF_1096627311788/374-968 CODON     .............................STP................................................................................................................................................................................................................................................................................................................................................................................................AUG................................................................................................................................................................................................................................................
#=GR JCVI_SCAF_1096627311788/374-968 SS_TT     ............................................................................................................................................................................................................................................................................................................................................................<<<<<<.......>>>>>>....................................................................................................................................................................................................................................................................................................
JCVI_SCAF_1096627582524/973-1567               NNNNNNNAUUUAAGAAAAACUCCCCCUAAAAAAAACUUAAUUUUUUUUACAUAAAGGUGUUGACACUUUUGAAAAAGAGCGUAAUAUGAACUUUACCUAACGGA....GACCGAUAAGAGAC..CAACUGCAGA.C.GGAA.....AC.UUAAGAGAA.....A.CCG.AAGGAAGAGCC.C.UCA.AGGCGAAA..GCGUUUUAAAG...A........GUAUACGAUAAAAAAUAG....CUUU.AAAAC..CCACCAAG.GAUGAA.GAGAUAGCAUC.CAAGG.AGCUAAAG..AAAAUCUCA.CUUUAGAC.ACUUG.AGGAACUCGAACU......AAGAGACAGAGC.GCAA..GCUCUGUUUUUUUUUGUGCUGAAAAAAUUAGAAAAAAGGCCGGGUAAACCGGCCUUUUUGAUUUUCAACUUAAAGGGAGGUAGUUGAAAACAUGAUAAGUACAAUAUCGCAUAGUACUUAUUAACUCUAAACUAGAAUUCUGGGUAAGCCUCCACUCCAGUUUCUACAAGAUCCAGUCCUGUUUCUUGUUCCAUAUCUGUUGCCCUAAUAGGCAUAAAACUAUUGAUUACGAGAAUAGUUAUCAAGCUUGCCACAUAUGUAAAACCUGCAAUUGCCAGAACACCUGCAGCUUGAGC..
#=GR JCVI_SCAF_1096627582524/973-1567 CODON    ............................................................................................................................................................................................................................................................................................................................................................................................................................................................................................................PTS....................................................................................................................................................................
#=GR JCVI_SCAF_1096627582524/973-1567 SS_TT    ...............................................................................................................................................................................................................................................................................................................................................<......<<<<<....>>>.>>>.............................................................................................................................................................................................................................................................................................................
JCVI_SCAF_1101667158517/70-664                 CGUUUAGAAUUUAAGAAAAACACCCCCUAAAAAAACUUAACUUUUUUUACAUAAAGGAGUUGACACUUUCGAAAAAGAGCGUAAUAUGAACUUUACCUAACGGA....GACCGAUAAGAGAC..CAACUGCAGA.C.GGAA.....AC.UUAAGAGAA.....A.CCG.AAGGAAGAGCC.C.UCA.AGGCGAAA..GCGUUUUAAAG...A........GUAUACGAUAAAAAAUAG....CUUU.AAAAC..CCACCAAG.GAUGAA.GAGAUAGCAUC.CAAGG.AGCUAAAG..AAAAUCUCA.CUUUAGAC.ACUUG.AGGAACUCGAACU......AAGAGACAGAGC.GCAA..GCUCUGUUUUUUUUUUGUGCUGAAAAAAAUUCCUUAUGAUUCUUUUUUAAUGUAAGAUCCACCUCAUGUUCACUAGAACAAAGAUUAUUUGCACUAUUGGACCAGCUACAUCUAAAUUAAGCACAAUGCAAAAGAUGUAUAAAGCUGGCAUGAAUGUCAUUCGAAUUAACAUGUCUCAUGCUUCUCAUUAUGAGGCAUUGAAUAUAAUUAAUAAUGUUAAAUUAAUUAACAAAAAAGCUGAUAUUAGAAUGGGGCCAGUUUCUAUCUUAAUAGAUACUCAAGGUCCAGAAAUCAGA..
#=GR JCVI_SCAF_1101667158517/70-664 CODON      .....................................................................................................................................................PTS......................................................................................................................................................................................................................................................GUA................AUG...............................................................................................................................................................................................................................................
#=GR JCVI_SCAF_1101667158517/70-664 SS_TT      ............................................................................................................................................................................................................................................................................................................................................................<<<<<<.......>>>>>>....................................................................................................................................................................................................................................................................................................
JCVI_SCAF_1096626945017/1262-668               GCGUUUGGAAUUUAAAAAGAAUACUCUUUAAAAAAAAACAAUUUUUUUUAAUAUAAGUGUUGACACUUUCUAAAAAGAGAGUAAUAUUAACUUUACCGAUUGAG....GACCGAUAAGAGAC..CAACUGCAGA.C.GGAA.....AC.UUAAGAGAA.....A.UCA.AUGGAAGAGCC.C.UCA.AGGCGAAA..GCGUUUUAAAG...A........GUAUACGUUAAAAAAUAG....CUUU.AAAAC..CCACCAAG.GAUGAA.GAGAUAGCAUC.CAAGG.AGCUAAAG..AAAAUCUCA.CUUUAGAC.ACUUG.AGGAACUCGAACU......AAGAGACAGAGC.GAAA..GCUCUGUUUUUUUUUGUGUUAAAAAAUUCCUUAUGCUUCUUUUUUAAUGUAAUAUCCUCCAAAUGUUCACCAGAACAAAAAUAAUUUGCACAAUUGGUCCUGCUACAUCAGAGUUAAAAACCAUGCAGCGUAUGUAUGCUGCUGGUAUGAAUGUAGUUCGAAUUAAUAUGUCUCAUGCAUCUCAUGAAGAGGCAUUAAAUGUUAUUAAAAAUGUUAAAUUAAUUAAUAAGAAAUCUAACAUAAAAAUGGGCCCAAUUUCAGUAUUAAUAGAUACUCAAGGUCCAGAGAUAAGAACA..
#=GR JCVI_SCAF_1096626945017/1262-668 CODON    ............................STP.............................................................................................................P.....TS....................................................................................................................................................................................................................................................GUA...................AUG..................................................................................................................................................................................................................................................
#=GR JCVI_SCAF_1096626945017/1262-668 SS_TT    ............................................................................................................................................................................................................................................................................................................................................................<<<<<<.......>>>>>>....................................................................................................................................................................................................................................................................................................
JCVI_SCAF_1096627374987/1342-1870              CUCAACAAGCCCAAAAAAAUACUCCCUAAAAAAAACUUAACUUUUUUUCUAUUUAGGUGUUGACACUUCUAAGAAAGAGAGUAAUAUUAACUAUACCUAACGAG....GACCGAUAAGAGAC..CAACUGCAGA.C.GGAA.....AC.UUAAGAGAA.....A.UCG.AAGGAAGAGCC.C.UCA.AGGCGAAA..GCGUUUUAAAG...A........GUAUACGAUAAAAAAUAG....CUUU.AAAAC..CCACCAAG.GAUGAA.GAGAUAGCAUC.UAAGG.AGCUAAAG..AAAAUCUCA.CUUUAGAC.ACUUG.AGGAACUCGAACU......AAGAGACAGAGC.GCAA..GCUCUGUUUUUUUUUGUGUUGCAAAAAAUAUAGAAAAUAUGUUUUUUUAAUCCUGUUACAUUAGAAUAUAUAAAAAUAUUUUUGGAGAAGGUUUAUGGAUCUUAAUAAUAAAGUUGCCUUAGUUACAGGUGGAGCAUCAGGAUUAGGCCAAGCAACAGUUGAAAAUUUUGUUUCAGCAGGUGCAAAAGUUGUAAUACUUGAUAUUAACGAAGAUAACGCAAAUAAAAUAA....................................................................
#=GR JCVI_SCAF_1096627374987/1342-1870 CODON   .............................STP...................................................................................................................................................................................................................................................................................................................................................................................................................................................................................................................................................................................................................................................
#=GR JCVI_SCAF_1096627374987/1342-1870 SS_TT   ............................................................................................................................................................................................................................................................................................................................................................<<<<<<.......>>>>>>....................................................................................................................................................................................................................................................................................................
JCVI_SCAF_1096628019469/1455-861               GAUUAGAAUUUAAGAAAAAUACCUCUUAAAAAAAACUUAAACUUUUUUACAUUUAGGUGUUGACACUUUUUAAAAAGAGCGUAAUAUGAACUUUACCUAUUGAG....GACCGAUAAGAGAC..CAACUGCAGA.C.GGAA.....AC.UUAAGAGAA.....A.UCA.AAGGAAGAGCC.C.UCA.AGGCGAAA..GCGUUUUAAAG...A........GUAUACGAUAAAAAAUAG....CUUU.AAAAC..CCACCAAG.GAUGAA.GAGAUAGCAUC.CAAGG.AGCUAAAG..AAAAUCUCA.CUUUAGAC.ACUUG.AGGAACUCGAAUU......GAAAGACAGAGC.GUAA..GCUCUGUUUUUUUUUGUGCUUAAAAAAAUUCCUUAUGGUUCUUUUUUAAUGUAAUAUCCACCUCAUGUUCACUAGAACAAAAAUUAUUUGCACUAUUGGUCCAGCUACAUCUGAAUUAAUCACAAUGCAAAAGAUGUAUUCAGCUGGAAUGNNNNNNNNNNNNNNNNNNNNNNNNNNNNNNNNNNNNNNNNNNNNNNNNNNNAAUCCCAGAUACUAAAAAGGGGCCCAAUAUCCAUUUUGAUUGAUACUCAAGGACCAGAAAUAAGAACAGGAGACAGGGACACAUCUCUUGAUUU..
#=GR JCVI_SCAF_1096628019469/1455-861 CODON    ..........................STP..............................................................................................................................................................................................................................................................................................................................................................................................................................................................................................................................................................AUG.....................................................................................
#=GR JCVI_SCAF_1096628019469/1455-861 SS_TT    ............................................................................................................................................................................................................................................................................................................................................................<<<<<<.......>>>>>>....................................................................................................................................................................................................................................................................................................
JCVI_SCAF_1096628139489/2-596                  AUUAGAAUUUAAGAAAAAAUACCCCUUGAAAAAAACUUAACUUUUUUUGCAUUUAGGUGUUGACACUUUUUAAAAAGAGCGUAAUAUUAACUUUACCUAUUGAG....GACCGAUAAGAGAC..CAACUGCAGA.C.GGAA.....AC.UUAAGAGAA.....A.UCA.AAGGAAGAGCC.C.UCA.AGGCGAAA..GCGUUUUAAAG...A........GUAUACGAUAAAAAAUAG....CUUU.AGAAC..CCACCAAG.GAUGAA.GAGAUAGCAUC.CAAGG.AGCUAAAG..UAAAUCUCA.CUUUAGAC.ACUUG.AGGAACUCGAACU......AAGAGACAGAGC.GCAA..GCUCUGUUUUUUUUUGUGCUGAAAAAAUUCCUUAUGGUUCUUUUUUAAUGUAAUAUCCACCUCAUGUUCACUAGAACAAAGAUUAUUUGCACUAUUGGCCCAGCUACAUCUGAAUUAAGCACAAUGCAAAAGAUGUAUGCAGCUGGAAUGAAUGUCGUUAGAAUUAAUAUGUCACAUGCAUCUCAUGAUGAGGCAUUGAAUGUAAUUAAUAACAUUAAAUUAAUUAAUAAGAAUCAAGAUAUUAAAAAGGGGCCAAUUUCCAUUUUAAUAGAUACUCAAGGCCCAGAAAUCAGAAC..
#=GR JCVI_SCAF_1096628139489/2-596 CODON       ...............................................................................................................................................................................................................................................................................................................................................................................................................................AUG.................................................................................................................................................................................................................................................
#=GR JCVI_SCAF_1096628139489/2-596 SS_TT       ............................................................................................................................................................................................................................................................................................................................................................<<<<<<.......>>>>>>....................................................................................................................................................................................................................................................................................................
JCVI_SCAF_1101667489251/622-933                CUCAGCUAUCAUCGAAGAAUACACCUUGAAAAAAACUUAACUUUUUUUGUAUUUAGGUGUUGACACUUUUUAAAAAGAGCGUAAUAUUAACUUUACCUAUUGAG....GACCGAUAAGAGAC..CAACUGCAGA.C.GGAA.....AC.UUAAGAGAA.....A.UCA.AAGGAAGAGCC.C.UCA.AGGCGAAA..GCGUUUUAAAG...A........GUAUACGAUAAAAAAUAG....CUUU.AAAAC..CCACCAAG.GAUGAA.GAGAUAGCAUC.CAAGG.AGCUAAAG..AAAAUCUCA.CUUUAGAC.ACUUG.AAGAACUCGAACU......AAGAGACAGAGC.GCAA..GCUCUGUUUUUUU.............................................................................................................................................................................................................................................................................................
#=GR JCVI_SCAF_1101667489251/622-933 CODON     .............................STP...................................................................................................................................................................................................................................................................................................................................................................................................................................................................................................................................................................................................................................................
#=GR JCVI_SCAF_1101667489251/622-933 SS_TT     ...................................................................................................................................................................................................................................................................................................................................................................................................................................................................................................................................................................................................................................................................................
JCVI_SCAF_1096627057808/401-1                  GAUUAGAAUUUAAGAAAAAUACCUCUUAAAAAAAACUUAAACUUUUUUACAUUUAGGUGUUGACACUUUUUAAAAAGAGCGUAAUAUUAACUUUACCUAUUGAG....GACCGAUAAGAGAC..CAAAUGCAGA.C.GGAA.....AC.UUAAGAGAA.....A.UCA.AAGGAAGAGCC.C.UCA.AGGCGAAA..GCGUUUUAAAG...A........GUAUACGAUAAAAAAUAG....CUUU.AAAAC..CCACCAAG.GAUGAA.GAGAUAGCAUC.CAAGG.AGCUAAAG..AAAAUCUCA.CUUUAGAC.ACUUG.AGGAACUCGAACU......AAGAGACAGAGC.GCAA..GCUCUGUUUUUUUUUGUGCUGAAAAAAAUUCCUUAUGGUACUUUUUUAAUGUAAUAUCCACCUCAUGUUCACUAGAACAAAAAUUAUUUGCACUAUUGGUCC....................................................................................................................................................................................................
#=GR JCVI_SCAF_1096627057808/401-1 CODON       ..........................STP......................................................................................................................................................................................................................................................................................................................................................................................................................................................................................................................................................................................................................................................
#=GR JCVI_SCAF_1096627057808/401-1 SS_TT       ............................................................................................................................................................................................................................................................................................................................................................<<<<<<.......>>>>>>....................................................................................................................................................................................................................................................................................................
JCVI_SCAF_1096626676591/1162-607               .......................................AACUUUUUUACAUUUAGGUGUUGACACUUUUUAAAAAGAGCGUAAUAUUAACUUUACCUAUUGAG....GACCGAUAAGAGAC..CAACUGCAGA.C.GGAA.....AC.UUAAGAGAA.....A.UCA.AAGGAAGAGCC.C.UCA.AGGCGAAA..GCGUUUUAAAG...A........GUAUACGAUAAAAAAUAG....CUUU.AAAAC..CCACCAAG.GAUGAA.GAGAUAGCAUC.CAAGG.AGCUAAAG..AAAAUCUCA.CUUUAGAC.ACUUG.AGGAACUCGAACU......AAGAGACAGAGC.GCAA..GCUCUGUUUUUUUUUGUGCUGAAAAAAAUUCCUUAUGGUUCUUUUUUAAUGUAAUAUCCACCUCAUGUUCACUAGAACAAAAAUUAUUUGCACUAUUGGUCCAGCUACAUCUGAAUUAAUCACAAUGCAAAAGAUGUAUUCAGCUGGAAUGAAUGUCGUUCGAAUUAAUAUGUCACAUGCAUCUCAUGAUGAAGCAUUGAAUGUAAUUAAAAAUGUUAAAUUAAUUAAUAAGAAUCCAGAUAUUAAAAAAGGGCCAAUUUCCAUUUUAAUAGAUACUCAAGGCCCAGAAAUAAGAA..
#=GR JCVI_SCAF_1096626676591/1162-607 CODON    ................................................................................................................................................................................................................................................................................................................................................................................................................................AUG................................................................................................................................................................................................................................................
#=GR JCVI_SCAF_1096626676591/1162-607 SS_TT    ............................................................................................................................................................................................................................................................................................................................................................<<<<<<.......>>>>>>....................................................................................................................................................................................................................................................................................................
JCVI_SCAF_1101667497891/789-195                GAUUAGAAUUUAAGAAAAAUACCUCUUAAAAAAAACUUAAACUUUUUUACAUUUAGGUGUUGACACUUUUUAAAAAGAGCGUAAUAUUACCUUUACCUAUUGAG....GACCGAUAAGAGAC..CAACUGCAGA.C.GGAA.....AC.UUAAGAGAA.....A.UCA.AAGGAAGAGCC.C.UCA.AGGCGAAA..GCGUUUUAAAG...A........GUAUACGAUAAAAAAUAG....CUUU.AAAAC..CCACCAAG.GAUGAA.GAGAUAGCAUC.CAAGG.AGCUAAAG..AAAAUCUCA.CUUUAGAC.ACUUG.AGGAACUCGAACU......AAGAGACAGAGC.GCAA..GCUCUGUUUUUUUUUGUGCUGAAAAAAAUUCCUUAUGGUUCUUUUUUAAUGUAAUAUCCACCUCAUGUUCACUAGAACAAAAAUUAUUUGCACUAUUGGUCCAGCUACAUCUGAAUUAAUCACAAUGCAAAAGAUGUAUUCAGCUGGAAUGAAUGUCGUUCGAAUUAAUAUGUCACAUGCAUCUCAUGAUGAAGCAUUGAAUGUAAUUAAAAAUGUUAAAUUAAUUAAUAAGAAUUCAGAUAUUAAAAAGGGGCCAAUUUCCAUUUUAAUAGAUACUCAAGGCCCAGAAAUAAGAA..
#=GR JCVI_SCAF_1101667497891/789-195 CODON     ................................................................................................................................................................................................................................................................................................................................................................................................................................AUG................................................................................................................................................................................................................................................
#=GR JCVI_SCAF_1101667497891/789-195 SS_TT     ............................................................................................................................................................................................................................................................................................................................................................<<<<<<.......>>>>>>....................................................................................................................................................................................................................................................................................................
JCVI_SCAF_1101668351493/345-1                  GAUUAGAAUUUAAGAAAAAUACCUCUUAAAAAAAACUUAACUUUUUUUACAUUUAGGUGUUGACACUUUUAAAAAAGAGCGUAAUAUUAACCUUACCUAUUGAG....GACCGAUAAGAGAC..CAACUGCAGA.C.GGAA.....AC.UUAAGAGAA.....A.UCA.AAGGAAGAGCC.C.UCA.AGGCGAAA..GCGUUUUAAAG...A........GUAUACGAUAAAAAAUAG....CUUU.AAAAC..CCACCAAG.GAUGAA.GAGAUAGCAUC.CAAGG.AGCUAAAG..AAAAUCUCA.CUUUAGAC.ACUUG.AGGAACUCGAACU......AAGAGACAGAGC.GCAA..GCUCUGUUUUUUUUUGUGCUGAAAAAAAUUCCUUAUGGUUCUUUUU............................................................................................................................................................................................................................................................
#=GR JCVI_SCAF_1101668351493/345-1 CODON       ..........................STP......................................................................................................................................................................................................................................................................................................................................................................................................................................................................................................................................................................................................................................................
#=GR JCVI_SCAF_1101668351493/345-1 SS_TT       ............................................................................................................................................................................................................................................................................................................................................................<<<<<<.......>>>>>>....................................................................................................................................................................................................................................................................................................
JCVI_SCAF_1096627346714/836-242                GAUUAGAAUUUAAGAAAAAUAUCCCUUAAAAAAAACUUAAUUUUUUUUACAUUUAGGUGUUGACACUUCCAAGAAAGAGAGUAAUAUUAACUUUACCUAUUGAG....GACCGAUAAGAGAC..CAACUGCAGA.C.GGAA.....AC.UUAAGAGAA.....A.UCA.AAGGAAGAGCC.C.UUA.AGGCGAAA..GCGUUUUAAAG...A........GUAUACGAUAAAAAAUAG....CUUU.AAAAC..CCACCAAG.GAUGAA.GAGAUAGCAUC.CAAGG.AGCUAAAG..AAAAUCUCA.CUUUAGAC.ACUUA.AGGAACUCGAACU......AAGAGACAGAGC.GCAA..GCUCUGUUUUUUUUGUGCUGAAAAAAAUUCCUUAUGGUUCUUUUUUAAUGUAAUAUCCACUCCAUGUUCACUAGAACAAAGAUUAUUUGCACUAUUGGCCCGGCUACAUCUGAAUUAAGCACAAUGCAAAAGAUGUAUGCAGCUGGAAUGAAUGUCGUUCGAAUUAAUAUGUCACAUGCAUCUCAUGAUGAAGCAUUGAAUGUAAUUAAUAAUGUUAAAUUAAUAAAUAAGAAUUCAGAUAUUAAAAAGGGCCCAAUUUCUAUUUUAAUAGAUACUCAAGGCCCAGAAAUCAGAAC..
#=GR JCVI_SCAF_1096627346714/836-242 CODON     ..........................STP..................................................................................................................................................................................................................................................................................................................................................................................................AUG.................................................................................................................................................................................................................................................
#=GR JCVI_SCAF_1096627346714/836-242 SS_TT     ............................................................................................................................................................................................................................................................................................................................................................<<<<<<.......>>>>>>....................................................................................................................................................................................................................................................................................................
JCVI_SCAF_1096627803549/1-497                  ..................................................................................................AUUGAG....GACCGAUAAGAGAC..CAACUGCAGA.C.GGAA.....AC.UUAAGAGAA.....A.UCA.AAGGAAGAGCC.C.UUA.AGGCGAAA..GCGUUUUAAAG...A........GUAUACGAUAAAAAAUAG....CUUU.AAAAC..CCACCAAG.GAUGAA.GAGAUAGCAUC.CAAGG.AGCUAAAG..UAAAUCUCA.CUUUAGAC.ACUUA.AGGAACUCGAACU......AAGAGACAGAGC.GCAA..GCUCUGUUUUUUUUUGUGCUGAAAUAAAUUCCUUAUGGUUCUUUUUUAAUGUAAUAUCCACUCCAUGUUCACUAGAACAAAGAUUAUUUGCACUAUUGGCCCGGCUACAUCUGAAUUAAGCACAAUGCAAAAGAUGUAUGCAGCUGGAAUGAAUGUCGUUCGCAUUAAUAUGUCACAUGCAUCUCACGAUGAAGCAUUGAAUGUAAUUAAUAAUGUUAAAUUAAUAAAUAAGAAUCCAGAUAUUAAAAAGGGCCCAAUUUCUAUUUUAAUAGAUACUCAAGGCCCAGAAAUCAGAA..
#=GR JCVI_SCAF_1096627803549/1-497 CODON       ................................................................................................................................................................................................................................................................................................................................................................................................................................AUG................................................................................................................................................................................................................................................
#=GR JCVI_SCAF_1096627803549/1-497 SS_TT       ............................................................................................................................................................................................................................................................................................................................................................<<<<<<.......>>>>>>....................................................................................................................................................................................................................................................................................................
JCVI_SCAF_1101667441427/725-228                .................................................................................................UAUUGAG....GACCGAUGAGAGAC..CAACUGCAGA.C.GGAA.....AC.UUAAGAGAA.....A.UCA.AAGGAAGAGCC.C.UUA.AGGCGAAA..GCGUUUUAAAG...A........GUAUACGAUAAAAAAUAG....CUUU.AAAAC..CCACCAAG.GAUGAA.GAGAUAGCAUC.CAAGG.AGCUAAAG..UAAAUCUCA.CUUUAGAC.ACUUA.AGGAACUCGAACU......AAGAGACAGAGC.GCAA..GCUCUGUUUUUUUUUGUGCUGAAAAAAAUUCCUUAUGGUUCUUUUUUAAUGUAAUAUCCACCUCAUGUUCACUAGAACAAAAAUUAUUUGCACUAUUGGUCCAGCUACAUCUGAAUUAAUCACAAUGCAAAAGAUGUAUUCAGCUGGAAUGAAUGUCGUUCGAAUUAAUAUGUCACAUGCAUCUCAUGAUGAAGCAUUGAAUGUAAUUAAAAAUGUUAAAUUAAUUAAUAAGAAUCCAGAUAUUAAAAAGGGCCCAAUUUCCAUUUUAAUAGAUACUCAAGGCCCAGAAAUAAGAA..
#=GR JCVI_SCAF_1101667441427/725-228 CODON     ................................................................................................................................................................................................................................................................................................................................................................................................................................AUG................................................................................................................................................................................................................................................
#=GR JCVI_SCAF_1101667441427/725-228 SS_TT     ............................................................................................................................................................................................................................................................................................................................................................<<<<<<.......>>>>>>....................................................................................................................................................................................................................................................................................................
JCVI_SCAF_1096627095802/316-1                  GAUUAGAAUACAAAAAAAAUACCCCUUAAAAAAAACUUAACUUUUUUUGCAUUUAGGUGUUGACACUUUUAAGAAAGAGAGUAAUAUUAACUUUACCUAUUGAG....GACCGAUAAGAGAC..CAACUGCAGA.C.GGAA.....AC.UUAAGAGAA.....A.UCA.AAGGAAGAGCC.C.UUA.AGGCGAAA..GCGUUUUAAAG...A........GUAUACGAUAAAAAAUAG....CUUU.AAAAC..CCACCAAG.GAUGAA.GAGAUAGCAUC.CAAGG.AGCUAAAG..AAAAUCUCA.CUUUAGAC.ACUUA.AGGAACUCGAACU......AAGAGACAGAGC.GCAA..GCUCUGUUUUUUUUUGU.........................................................................................................................................................................................................................................................................................
#=GR JCVI_SCAF_1096627095802/316-1 CODON       ..........................STP......................................................................................................................................................................................................................................................................................................................................................................................................................................................................................................................................................................................................................................................
#=GR JCVI_SCAF_1096627095802/316-1 SS_TT       ...................................................................................................................................................................................................................................................................................................................................................................................................................................................................................................................................................................................................................................................................................
JCVI_SCAF_1096627989985/1125-1719              CUCAAUUAUCAUUGAAAAAUACCCCUUAAAAAAAACUUAACUUUUUUUGCAUCAAGGUGUUGACACUUUCAAGAAAGAGAGUAAUAUUAACUUUACCUAUUGAG....GACCGAUAAGAGAC..CAACUGCAGA.C.GGAA.....AC.UUAAGAGAA.....A.UCA.AAGGAAGAGCC.C.UUA.AGGCGAAA..GCGUUUUAAAG...A........GUAUACGAUAAAAAAUAG....CUUU.AAAAC..CCACCAAG.GAUGAA.GAGAUAGCAUC.CAAGG.AGCUAAAG..AAAAUCUCA.CUUUAGAC.ACUUA.AGGAACUCGAACU......AAGAGACAGAGC.GCAA..GCUCUGUUUUUUUUUGUGCUGAAAAAAUAAGAAAAAAGGCCGGGUAAACCGGCCUUUUUAUUUUUCAACUUAAAGGGAGGUAGUUGAAAAAUUGAAAAGUACAAUAACGCAUAGUACUUAAAAACUUAUUUAAAAUUUAAAGCAUUUUUUUUUGCAGGAUUCUUGAAGUUAAACUCGAUAGGGUUUAACGGUUGCGUUCCUUCAGCUUUCGCUUACUUCCGACUCCGAAGAGUUGAACGAUUUUAACUUUAGUGCAAAACUAAAAUGCAUAUAUAAGAUAUCUGUAUGAUUCAACG..
#=GR JCVI_SCAF_1096627989985/1125-1719 CODON   ...................................................................................................................................................................................................................................................................................................................................................................................................................................................................................................................................................................................................................................................................................
#=GR JCVI_SCAF_1096627989985/1125-1719 SS_TT   ............................................................................................................................................................................................................................................................................................................................................................<<<<<<.......>>>>>>....................................................................................................................................................................................................................................................................................................
JCVI_SCAF_1101668664357/1074-480               GAUUAGAAUUUAAAAAAAAUACCCAGUGAAAAAAACUUAACUUUUUUUGCAUUUAGGUGUUGACACUUUCACGAAAGAGAGUAAUAUUAACUUUACCUAUUGAG....GACCGAUAAGAGAC..CAACUGCAGA.C.GGAA.....AC.UUAAGAGAA.....A.UCA.AAGGAAGAGCC.C.UUA.AGGCGAAA..GCGUUUUAAAG...A........GUAUACGAUAAAAAAUAG....CUUU.AAAAC..CCACCAAG.GAUGAA.GAGAUAGCAUC.CAAGG.AGCUAAAG..AAAAUCUCA.CUUUAGAC.ACUUA.AGGAACUCGAACU......AAGAGACAGAGC.GCAA..GCUCUGUUUUUUUUUGUGCUGAAAAAAAUUCCUUAUGGUUCUUUUUUAAUGUAAUAUCCACCCCAUGUUCACUAGAACAAAGAUUAUUUGCACUAUUGGCCCGGCUACAUCUGAAUUAAGCACAAUGCAAAAGAUGUAUGCAGCUGGAAUGAAUGUCGUUCGAAUUAAUAUGUCACAUGCAUCUCAUGAUGAAGCAUUGAAUGUAAUUAAUAAUGUUAAAUUAAUAAAUAAGAAUCCAGAUAUUAAAAAGGGCCCAAUUUCUAUUUUAAUAGAUACUCAAGGCCCUGAAAUCAGAA..
#=GR JCVI_SCAF_1101668664357/1074-480 CODON    ..........................STP...................................................................................................................................................................................................................................................................................................................................................................................................AUG................................................................................................................................................................................................................................................
#=GR JCVI_SCAF_1101668664357/1074-480 SS_TT    ............................................................................................................................................................................................................................................................................................................................................................<<<<<<.......>>>>>>....................................................................................................................................................................................................................................................................................................
JCVI_SCAF_1096627330381/884-1223               CUCAAUUAUCAUUGAAAACUACCCCUUAAAAAAAACUUAACUUUUUUUGCAUUUAGGUGUUGACACUUUCGCGAAAGAGAGUAAUAUUAACUUUACCUAUUGAG....GACCGAUAAGAGAC..CAACUGCAGA.C.GGAA.....AC.UUAAGAGAA.....A.UCA.AAGGAAGAGCC.C.UUA.AGGCGAAA..GCGUUUUAAAG...A........GUAUACGAUAAAAAAUAG....CUUU.AAAAC..CCACCAAG.GAUGAA.GAGAUAGCAUC.CAAGG.AGCUAAAG..AAAAUCUCA.CUUUAGAC.ACUUA.AGGAACUCGAACU......AAGAGACAGAGC.GCAA..GCUCUGUUUUUUUUUGUGCUGAAAAAAUAAGAAAAGAAAAA.................................................................................................................................................................................................................................................................
#=GR JCVI_SCAF_1096627330381/884-1223 CODON    .............................STP...................................................................................................................................................................................................................................................................................................................................................................................................................................................................................................................................................................................................................................................
#=GR JCVI_SCAF_1096627330381/884-1223 SS_TT    ............................................................................................................................................................................................................................................................................................................................................................<<<<<<.......>>>>>>....................................................................................................................................................................................................................................................................................................
JCVI_SCAF_1101668398174/490-1084               GAUUAGAAUACAAGAAAAAUACCCCGUAAAAAAAACUUAACUUUUUUUGCAUUUAGGUGUUGACACUUUCGUGAAAGAGAGUAAUAUUAACUUUACCUAUUGAG....GACCGAUAAGAGAC..CAACUGCAGA.C.GGAA.....AC.UUAAGAGAA.....A.UCA.AAGGAAGAGCC.C.UUA.AGGCGAAA..GCGUUUUAAAG...A........GUAUACGAUAAAAAAUAG....CUUU.AAAAC..CCACCAAG.GAUGAA.GAGAUAGCAUC.CAAGG.AGCUAAAG..AAAAUCUCA.CUUUAGAC.ACUUA.AGGAACUCGAACU......AAGAGACAGAGC.GCAA..GCUCUGUUUUUUUUUGUGCUGAAAAAAAUUCCUAAUGAUUCUUUUUUAAUGUAAUAUCCACCCCAUGUUCACUAGAACAAAGAUUAUUUGCACCAUUGGCCCGGCUACGUCUGAAUUAAGCACAAUGCAAAAGAUGUAUGCAGCUGGAAUGAAUGUUGUUCGAAUUAAUAUGUCACAUGCAUCCCAUGAUGAAGCAUUGAAUGUAAUUAAUAAUGUUAAAUUAAUAAAUACGAAUCCAGAUAUUAAAAAGGGCCCAAUUUCUAUUUUAAUAGAUACUCAAGGCCCAGAAAUCAGAA..
#=GR JCVI_SCAF_1101668398174/490-1084 CODON    .............................STP................................................................................................................................................................................................................................................................................................................................................................................................AUG................................................................................................................................................................................................................................................
#=GR JCVI_SCAF_1101668398174/490-1084 SS_TT    ............................................................................................................................................................................................................................................................................................................................................................<<<<<<.......>>>>>>....................................................................................................................................................................................................................................................................................................
JCVI_SCAF_1101668708430/1127-533               GAUUAGAAUACAAAAAAAAUACUCCUUAAAAAAAACUUAACUUUUUUUGCAUUUAGUUGUUGACACUUCUAAGAAAGAGAGUAAUAUUAACUUUACCUAUUGAG....GACCGAUAAGAGAC..CAACUGCAGA.C.GGAA.....AC.UUAAGAGAA.....A.UCA.AAGGAAGAGCC.C.UUA.AGGCGAAA..GCGUUUUAAAG...A........GUAUACGAUAAAAAAUAG....CUUU.AAAAC..CCACCAAG.GAUGAA.GAGAUAGCAUC.CAAGG.AGCUAAAG..AAAAUCUCA.CUUUAGAC.ACUUA.AGGAACUCGAACU......AAGAGACAGAGC.GCAA..GCUCUGUUUUUUUUUGUGCUGAAAUAAAUUCCUUAUGGUUCUUUUUUAAUGUAAUAUCCACUCCAUGUUCACUAGAACAAAGAUUAUUUGCACUAUUGGCCCGGCUACAUCUGAAUUAAGCACAAUGCAAAAGAUGUAUGCAGCUGGAAUGAAUGUAGUUCGAAUUAAUAUGUCACAUGCAUCUUAUGAUGAAGCAUUGAAUGUAAUUAAUAAUGUUAAAUUAAUAAAUAAGAAUCCAGAUAUUAAAAAGGGCCCAAUUUCUAUUUUAAUAGAUACUCAAGGCCCAGAAAUCAGAA..
#=GR JCVI_SCAF_1101668708430/1127-533 CODON    ..........................STP...................................................................................................................................................................................................................................................................................................................................................................................................AUG................................................................................................................................................................................................................................................
#=GR JCVI_SCAF_1101668708430/1127-533 SS_TT    ............................................................................................................................................................................................................................................................................................................................................................<<<<<<.......>>>>>>....................................................................................................................................................................................................................................................................................................
JCVI_SCAF_1096627991035/267-861                CUCAAUUAUCAUUGAAAAAUACCCCCUGAAAAAAACUUAACUUUUUUUGCAUUUAGGUGUUGACACUUUCGCGAAAGAGAGUAAUAUUAACUUUACCUAUUGAG....GACCGAUAAGAGAC..CAACUGCAGA.C.GGAA.....AC.UUAAGAGAA.....A.UCA.AAGGAAGAGCC.C.UUA.AGGCGAAA..GCGUUUUAAAG...A........GUAUACGAUAAAAAAUAG....CUUU.AAAAC..CCACCAAG.GAUGAA.GAGAUAGCAUC.CAAGG.AGCUAAAG..AAAAUCUCA.CUUUAGAC.ACUUA.AGGAACUCGAACU......AAGAGACAGAGC.GCAA..GCUCUGUUUUUUUUUUGUGCUGAAAAAAUAAGAAAAAAGGCCGGGUAAACCGGCCUUUUUAUUUUUCAACUUAAAGGGAGGUAGUUGAAAAAUUGAAAAGUACAAUAACGCAUAGUACUUAAAAACUUAUUUAAAAUUUAAUGCAUUUUUUUUUUGCAGGAUUCUUGAAGUUAAACUCGAUAGGGUUUAACGGUUGCGUUCCUUCAGCUUUCGCUUACUUCCGACUUCAUUUUGAAGUUGAACGAUUUACGUUUUCCUGUUAACGACGCGUUCCUNNNNNNNNNNNNNNNNNNNNN..
#=GR JCVI_SCAF_1096627991035/267-861 CODON     .............................STP...................................................................................................................................................................................................................................................................................................................................................................................................................................................................................................................................................................................................................................................
#=GR JCVI_SCAF_1096627991035/267-861 SS_TT     ............................................................................................................................................................................................................................................................................................................................................................<<<<<<.......>>>>>>....................................................................................................................................................................................................................................................................................................
JCVI_SCAF_1096627064304/195-789                CUCAAUUAUCAUUGAAAAAUACCCCUUAAAAAAAACUUAACUUUUUUUGCAUUUAGGUGUUGACACUUCUAAGAAAGAGAGUAAUAUUAACUUUACCUAUUGAG....GACCGAUAAGAGAC..CAACUGCAGA.C.GGAA.....AC.UUAAGAGAA.....A.UCA.AAGGAAGAGCC.C.UUA.AGGCGAAA..GCGUUUUAAAG...A........GUAUACGAUAAAAAAUAG....CUUU.AAAAC..CCACCAAG.GAUGAA.GAGAUAGCAUC.CAAGG.AGCUAAAG..AAAAUCUCA.CUUUAGAC.ACUUA.AGGAACUCGAACU......AAGAGACAGAGC.GCAA..GCUCUGUUUUUUUUUGUGCUGAAAAAAUAAGAAAAGAAAAAAGGCCGGGUAAACCGGCCUUUUUAUUUUUCAACUUAAAGGGAGGUAGUUGAAAAAUUGAAAAGUACAAUAUCGCGUAGUACUUAAAAACUUAUUUAAAAUUUAAUGCAUUUUUUUUCUGCAGGAUUCUUGAAGUUAAACUCGAUAGGGUUUAACGGUUGCGUUCCUUCAGCUUACGCUUACUUCCGACUUCAAUUUGAAGUUGAACGAUUUACGUUUUCCUGUUAACGACGCGUUCCUUCGGUUUUCACCUACUU..
#=GR JCVI_SCAF_1096627064304/195-789 CODON     .............................STP...................................................................................................................................................................................................................................................................................................................................................................................................................................................................................................................................................................................................................................................
#=GR JCVI_SCAF_1096627064304/195-789 SS_TT     ............................................................................................................................................................................................................................................................................................................................................................<<<<<<.......>>>>>>....................................................................................................................................................................................................................................................................................................
JCVI_SCAF_1096627383906/311-905                CUCAAUUAUCACUGAAAACUACCCCUUAAAAAAAACUUAACUUUUUUUGCAAUUAGGUGUUGACACUUCUAAGAAAGAGAGUAAUAUUAACUUUACCUAUUGAG....GACCGAUAAGAGAC..CAACUGCAGA.C.GGAA.....AC.UUAAGAGAA.....A.UCA.AAGGAAGAGCC.C.UUA.AGGCGAAA..GCGUUUUAAAG...A........GUAUACGAUAAAAAAUAG....CUUU.AAAAC..CCACCAAG.GAUGAA.GAGAUAGCAUC.CAAGG.AGCUAAAG..AAAAUCUCA.CUUUAGAC.ACUUA.AGGAACUCGAACU......AAGAGACAGAGC.GCAA..GCUCUGUUUUUUUUUGUGCUGAAAAAAAUAAGAAAAGAAAAAAGGCCGGAUAAACCGGCCUUUUUAUUUUUCAACUUAAAGGGAGGUAGUUGAAAACUUAUUAAGUACAAUAUCGCAUAGCACUUAAACUCUUAUUUAAAAUCAGGGUAUGCUUCUACCCCAAUUUCAGAUAAAUCUAAACCAAGAUCCUGUUCUUCAUCAGAUGCCCUAAUUGGCAUAAAUUUAUUUAUUAGAAGAAUUGUUCCUAAACUAGUAAAAAAAGAAAAACAUGAAAUACUUAAAACUCCUAUCGCCUG..
#=GR JCVI_SCAF_1096627383906/311-905 CODON     .............................STP............................................................................................................................................................................................................................................................................................................................................................................................................................................................................PTS....................................................................................................................................................................
#=GR JCVI_SCAF_1096627383906/311-905 SS_TT     ............................................................................................................................................................................................................................................................................................................................................................<<<<<<........>>>>>>...................................................................................................................................................................................................................................................................................................
JCVI_SCAF_1096627834733/326-920                GAUUAGAAUACAAAAAAAAUACCCCUUAAAAAAAACUUAACUUUUUUUGCAUUUAGGUGUUGACACUUUCGCGAAAGAGAGUAACAUUAACUUUACCUAUUGAG....GACCGAUAAGAGAC..CAACUGCAGA.C.GGAA.....AC.UUAAGAGAA.....A.UCA.AAGGAAGAGCC.C.UUA.AGGCGAAA..GCGUUUUAAAG...A........GUAUACGAUAAAAAAUAG....CUUU.AAAAC..CCACCAAG.GAUGAA.GAGAUAGCAUC.CAAGG.AGCUAAAG..AAAAUCUCA.CUUUAGAC.ACUUA.AGGAACUCGAACU......AAGAGACAGAGC.GCAA..GCUCUGUUUUUUUUUGUGCUGAAAUAAAUUCCUUAUGGUUCUUUUUUAAUGUAAUAUCCACUCCAUGUUCACUAGAACAAAGAUUAUUUGCACUAUUGGCCCGGCUACAUCUGAAUUAAGCACAAUGCAAAAGAUGUAUGCAGCUGGAAUGAAUGUCGUUCGAAUUAAUAUGUCACAUGCAUCUCAUGAUGAAGCAUUGAAUGUAAUUAAUAAUGUUAAAUUAAUAAAUAAGAAUCCAGAUAUUAAAAAGNNNNNNNNNNNNNNNNNNNNNNNNNNNNNNNNNNNNNNNNNNNNNN..
#=GR JCVI_SCAF_1096627834733/326-920 CODON     .............................STP................................................................................................................................................................................................................................................................................................................................................................................................AUG...................................................................................................................................................................................................STP..........................................
#=GR JCVI_SCAF_1096627834733/326-920 SS_TT     ............................................................................................................................................................................................................................................................................................................................................................<<<<<<.......>>>>>>....................................................................................................................................................................................................................................................................................................
JCVI_SCAF_1096627536841/1222-628               CGCUUAGAAUUUAAGAAAAAUACCCCUUAAAAAAACUUAACUUUUUUUACAUAAAGGUGUUGACACUUUGCAAAAAGGGCGUAAUAUUAACUUUACCUAUUGAG....GACCGAUAAGAGAC..CAACUGCAGA.C.GGAA.....AC.UUAAGAGAA.....A.UCA.AAGGAAGAGCC.C.UUA.AGGCGAAA..GCGUUUUAAAG...A........GUAUACGAUAAAAAAUAG....CUUU.AAAAC..CCACCAAG.GAUGAA.GAGAUAGCAUC.CAAGG.AGCUAAAG..AAAAUCUCA.CUUUAGAC.ACUUA.AGGAACUCGAACU......GAAAGACAGAGC.GUAA..GCUCUGUUUUUUUUUGUGCUGAAAAAAUAAAGAAAAAAGGNNNNNNNNNNNNNNNNNNNNNNNNNNNNNNNNNNNNNNNNNNNNNNNNNNNUUUCAACUUAAAGGGAGGUAGUUGAAAAAUUAGUUAAGUACCAUAUCGCAUAGCACUUAGACUCUUACUUGAAAUCAGGAUACGCUUCUACCCCAAUUUCAGAUAAAUCUAAUCCAACAUCUUGUUCUUCGUCAGUUGCUCUAAUAGGCAUAAACUUAUUUAUUAAAACAACAACUCCAAAACUUGUUAGAUAUGUAAAUCCAGC..
#=GR JCVI_SCAF_1096627536841/1222-628 CODON    ...........................STP...................................................................................................................................................................................................................................................................................................................................................................................................................................................................................................PTS...............................................................................................................................................
#=GR JCVI_SCAF_1096627536841/1222-628 SS_TT    ............................................................................................................................................................................................................................................................................................................................................................<<<<<<.......>>>>>>....................................................................................................................................................................................................................................................................................................
JCVI_SCAF_1096627863875/152-746                CUCAAUUAUCAUUGAAAAAUACCCCUUAAAAAAAACUUAACUUUUUUUGCAUUUAGUUGUUGACACUUCUAAGAAAGAGAGUAAUAUUAACUUUACCUAUUGAG....GACCGAUAAGAGAC..CAACUGCAGA.C.GGAA.....AC.UUAAGAGAA.....A.UCA.AAGGAAGAGCC.C.UUA.AGGCGAAA..GCGUUUUAAAG...A........GUAUACGAUAAAAAAUAG....CUUU.AAAAC..CCACCAAG.GAUGAA.GAGAUAGCAUC.CAAGG.AGCUAAAG..AAAAUCUCA.CUUUAGAC.ACUUA.AGGAACUCGAAUU......GAAAGACAGAGC.GCAA..GCUCUGUUUUUUUUUGUACUGAAAAAAUAAGAAAAAAGGCCAGGUAAACCGGCCUUUUUAUUUUUCAACUUAAAGGGAGGUAGUUGAAAAAUUGAAAAGUACAAUAACGCAUAGUACUUAAAAAACUUAUUUAAAAUUUAAUGCAUUUUUUUUUGCAGGAUUCUUGAAGUUAAACUCGAUAGGGUUUAACGGUUGCGUUCCUUCAGCUUUCGCUUACUUCCGACUUCGAAGAGUUGAACGAUUUUAACUUUAGUGCAAAACUAAAAUGCAUAUAUAAGAUAUCCGUAUAAUCCAGC..
#=GR JCVI_SCAF_1096627863875/152-746 CODON     ...................................................................................................................................................................................................................................................................................................................................................................................................................................................................................................................................................................................................................................................................................
#=GR JCVI_SCAF_1096627863875/152-746 SS_TT     ............................................................................................................................................................................................................................................................................................................................................................<<<<<<.......>>>>>>....................................................................................................................................................................................................................................................................................................
JCVI_SCAF_1101668428651/963-462                .............................................................................................UACCUAUUGAG....GACCGAUAAGAGAC..CAACUGCAGA.C.GGAA.....AC.UUAAGAGAA.....A.UCA.AAGGAAGAGCC.C.UUA.AGGCGAAA..GCGUUUUAAAG...A........GUAUACGAUAAAAAAUAG....CUUU.AAAAC..CCACCAAG.GAUGAA.GAGAUAGCAUC.CAAGG.AGCUAAAG..AAAAUCUCA.CUUUAGAC.ACUUA.AGGAACUCGAACU......GAAAGACAGAGC.GCAA..GCUCUGUUUUUUUUUGUGCUGAAAAAAAUUCCUUAUGGUUCCUUUUUAAUGUAAUAUCCACCUCAUGUUCACUAGAACAAAAAUUAUUUGUACUAUUGGCCCAGCUACGUCUGAAUUAAGCACAAUGCAAAAGAUGUAUGCAGCUGGAAUGAAUGUUGUUCGAAUUAAUAUGUCACAUGCGUCUCAUGAUGAAGCAUUGAAUGUGAUUAAUAAUAUUAAAUUAAUUAAUAAGAAUCCAGAUAUUAAAAAUGGACCAAUUUCCAUUUUAAUAGAUACUCAGGGUCCAGAAAUCAGAA..
#=GR JCVI_SCAF_1101668428651/963-462 CODON     ................................................................................................................................................................................................................................................................................................................................................................................................................................AUG................................................................................................................................................................................................................................................
#=GR JCVI_SCAF_1101668428651/963-462 SS_TT     ............................................................................................................................................................................................................................................................................................................................................................<<<<<<.......>>>>>>....................................................................................................................................................................................................................................................................................................
JCVI_SCAF_1096627209996/2807-2300              .......................................................................................UAACUUUACCUGAUGAG....GACUGAUAAGAGAC..CAACUGCAGA.C.GGAA.....AC.UUAAGGGAA.....A.UCA.UAGGAAGAGCC.C.UCA.AGGCGAAA..GCGUUUUAAAG...A........GUAUACGAUAAAAAAUAG....CUUU.AAGAC..CCACCAAG.GAUGAA.GAGAUAGCAUC.CAAGG.AGCUAAAG..AAAAUCUCA.CUUUAGAC.ACUUG.AGGAACUCGAACU......GAAAGACAGAGC.GCAA..GCUCUGUUUUUUUUUGUGCUGAAAAAAUUCCUUAUGGUUCUUUUUUAAUGUAAUAUCCUCCUCAUGUUCACUAGAACAAAGAUUAUUUGCACUAUCGGCCCAGCCACAUCUGAAUUAAACACUAUGCAAAAGAUGUAUGCAGCUGGAAUGAAUGUUGUUCGAAUUAAUAUGUCACAUGCAUCUCAUGAUGAGGCUUUAAAUGUAGUUAAUAAUGUAAAAUUAAUUAAUAAAAAUCCAGAUAUUAAAAUGGGCCCAAUUUCCAUUUUAAUAGAUACACAAGGUCCUGAAAUUAGAAC..
#=GR JCVI_SCAF_1096627209996/2807-2300 CODON   ...............................................................................................................................................................................................................................................................................................................................................................................................................................AUG.................................................................................................................................................................................................................................................
#=GR JCVI_SCAF_1096627209996/2807-2300 SS_TT   ............................................................................................................................................................................................................................................................................................................................................................<<<<<<.......>>>>>>....................................................................................................................................................................................................................................................................................................
JCVI_SCAF_1101667222457/334-791                CUCAAUUAUCAUUAAAAAAUAUUCUUUAAAAAAAAACUUAACUUUUUUACAUAAAGGUGUUGACACUUUUUAAAAAGAGCGUAAUAUUAACUUUACCUGAUGAG....GACUGAUAAGAGAC..CAACUGCAGA.C.GGAA.....AC.UUAAGGGAA.....A.UCA.UAGGAAGAGCC.C.UCA.AGGCGAAA..GCGUUUUAAAG...A........GUAUACGAUAAAAAAUAG....CUUU.AAAAC..CCACCAAG.GAUGAA.GAGAUAGCAUC.CAAGG.AGCUAAAG..AAAAUCUCA.CUUUAGAC.ACUUG.AGGAACUCGAACU......GAAAGACAGAGC.GCAA..GCUCUGUUUUUUUUUGUCCUGAAAAAAUUAGAAAAAAGGCCGGAUAAACCGGCCUUUUUGAUUUUCAACUUAAAGGGAGGUAGUUGAAAAUUUGCUUAAGUACAAUAUCGCAUAGUACUUAAAACUUAAAUUUAAAAUUCUGGAUAUGCCUCCACUCCA...........................................................................................................................................
#=GR JCVI_SCAF_1101667222457/334-791 CODON     .............................STP...................................................................................................................................................................................................................................................................................................................................................................................................................................................................................................................................................................................................................................................
#=GR JCVI_SCAF_1101667222457/334-791 SS_TT     ............................................................................................................................................................................................................................................................................................................................................................<<<<<<.......>>>>>>....................................................................................................................................................................................................................................................................................................
JCVI_SCAF_1096627262474/1404-810               GAUUAGAAUUUAAGAAAAAUACUUCUUAAAAAAAACUUAAACUUUUUUACAUUUAGGUGUUGACACUUUCUUAAAAGAGCGUAAUAUUAACUUUACCUAACGGA....GACCGAUAAGAGAC..CAACUGCAGA.C.GGAA.....AC.UUAAGAGAA.....A.CCU.AAGGAAGAGCC.C.UCA.GGGUGAAA..GCGUUUUAAAG...A........GUAUACGAUAAAAAAUAG....CUUU.AAAAC..CCACCAAG.GAUGAA.GAGAUAGCAUC.CAAGG.AGCUAAAG..AGAAUCUCA.CUUUAGAC.ACCUG.GGGAACUCGAACU......GAAAGACAGAGC.GCAA..GCUCUGUUUUUUUUUGUGCUGAAAAUAAUUAGAAAAAAGGCCGGAAAAACCGGCCUUUUUGAUUUUCAACUUAAAGGGAGGUAGUUGAAAAUAUGCUUAAGCGCAAUAUCGCAUAGCACUUAAAACUUUAAAUUAAAAUUCUGGAUACGCCUCCACUCCAGUUUCAACUAUAUCUAAUCCAGUAUCUUGCUCCAUAUCAGUUGCUCUAAUAGGCAUAAAACUAUUGAUCACUAGAAUGGUUAUUAAGCUUGCCACAUAUGUAAAACCUGCAAUUGCAAGAACACCUGCAGCUUGUG..
#=GR JCVI_SCAF_1096627262474/1404-810 CODON    ..........................................................................................................................................................................................................................................................................................................................................................................................................................................................................................................PTS......................................................................................................................................................................
#=GR JCVI_SCAF_1096627262474/1404-810 SS_TT    ............................................................................................................................................................................................................................................................................................................................................................<<<<<<.......>>>>>>....................................................................................................................................................................................................................................................................................................
JCVI_SCAF_1101667529789/589-1                  GAUUAGAAUUUAAGAAAAAUACCCCUUGAAAAAAACUUAACUUUUUUUACAUUUAGGUGUUGACACUUUUUAAAAAGGGCGUAAUAUUAACUUUACCUAACGGG....GACUGAUAAGAGAC..CAACUGCAGA.C.GGAA.....AC.UUAAGAGAA.....A.CCG.AAGGAAGAGCC.C.UCA.AGGCGAAA..GCGUUUUAAAG...A........GUAUACGAUAAAAAAUAG....CUUU.AAAAC..CCACCAAG.GAUGAA.GAGAUAGCAUC.CAAGG.AGCUAAAG..AAAAUCUCA.CUUUAGAC.ACUUG.AGGAACUCGAAUU......GAAAGACAGAGC.GCAA..GCUCUGUUUUUUUUUGUGCUGAAAAAAUUCCUUAUGGUUCUUUUUUAAUGUAAUAUCCAUCUCAUGUUCACUAGAACAAAGAUUAUUUGCACUAUUGGUCCAGCUACAUCUGAAUUAAGCACAAUGCAAAAGAUGUAUGCAGCUGGAAUGAAUGUCGUUCGAAUUAAUAUGUCACAUGCAUCUCAUGAUGAAGCAUUGAAUGUAAUUAAAAAUGUUAAAUUAAUUAAUAAGAAUCCAGAUAUUAAAAAGGGGCCAAUUUCGAUUUUAAUAGAUACUCAAGGCCCAGAAAU........
#=GR JCVI_SCAF_1101667529789/589-1 CODON       ..........................STP..................................................................................................................................................................................................................................................................................................................................................................................................AUG....................................................................................................................................................................................................................................STP..........
#=GR JCVI_SCAF_1101667529789/589-1 SS_TT       ............................................................................................................................................................................................................................................................................................................................................................<<<<<<.......>>>>>>....................................................................................................................................................................................................................................................................................................
JCVI_SCAF_1096628089002/964-370                NNNNNNNNNNNNNNNNNNNNNNNNNNNNNNNNNNNNNNNNNNNNNNNNNNNAUUUAGGUGUUGACACUUUUAAAAAGAGCGUAAUAUUAACUUUACCUAACGGG....GACUGAUAAGAGAC..CAACUGCAGA.C.GGAA.....AC.UUAAGAGAA.......CCGAAAGGAAGAGCC.C.UCA.GGGUGAAA..GCGUUUUAAAG...A........GUAUACGAUAAAAAAUAG....CUUU.AAAAC..CCACCAAG.GAUGAA.GAGAUAGCAUC.CAAGG.AGCUAAAG..AGAAUCUCG.CUUUAGAC.ACCUG.GGGAACUCGAACU......AAGAGACAGAGC.GCAA..GCUCUGUUUUUUUUUGUGCUAAAAAAAAUUCCUUAUGGUUCUUUUUUAAUGUAAUAUCCACCUCAUGUUCACUAGAACAAAAAUUAUUUGCACUAUUGGUCCAGCUACAUCUGAAUUAAUCACAAUGCAAAAGAUGUAUUCAGCUGGAAUGAAUGUCGUUCGAAUUAAUAUGUCACAUGCAUCUCAUGAUGAAGCAUUGAAUGUAAUUAAAAAUGUUAAAUUAAUUAAUAAGAAUCCAGAUAUUAAAAAUGGUCCAAUUUCCAUUUUAAUAGAUACUCAAGGCCCAGAAAUAAGAA..
#=GR JCVI_SCAF_1096628089002/964-370 CODON     ............................................................................................................................................P.....TS............................................................................................................................................................................................................................................................................AUGGUA.............................................................................................................................................................................................................................................
#=GR JCVI_SCAF_1096628089002/964-370 SS_TT     .............................................................................................................................................................................................................................................................................................<<.<<<<......>>>>>>...................................................................................................................................................................................................................................................................................................................................................................
JCVI_SCAF_1101667520969/341-1                  GCUCAGCUAUCAUCGAAGAACACACCUUGAAAAAAACUUAACUUUUUUGUAUUUAGGUGUUGACACUUUUCAAAAAGAGCGUAAUAUUAACUUUACCUAACGGG....GACUGAUAAGAGAC..CAACUGCAGA.C.GGAA.....AC.UUAAGAGAA.....A.CCG.AAGGAAGAGCC.C.UCA.GGGUGAAA..GCGUUUUAAAG...A........GUAUACGAUAAAAAAUAG....CUUU.AAAAC..CCACCAAG.GAUGAA.GAGAUAGCAUC.CAAGG.AGCUAAAG..AGAAUCUCG.CUUUAGAC.ACCUG.GGGAACUCGAAUU......GAAAGACAGAGC.GCAA..GCUCUGUUUUUUUUUGUGCUAAAAAAAUAAGAAAAAAGGCCG................................................................................................................................................................................................................................................................
#=GR JCVI_SCAF_1101667520969/341-1 CODON       ...........................STP..............................................................................................................P.....TS..........................................................................................................................................................................................................................................................GUA..................................................................................................................................................................................................................................................................
#=GR JCVI_SCAF_1101667520969/341-1 SS_TT       ............................................................................................................................................................................................................................................................................................................................................................<<<<<<.......>>>>>>....................................................................................................................................................................................................................................................................................................
JCVI_SCAF_1096627229712/1053-459               GAUUAGAAUCUAAGAAAAAUGUCCCUUGAAAAAAACUUAACUUUUUUUACAUUUAGGUGUUGACACUUUUUAAAAAGAGCGUAAUAUUAAAUUUACCUAACGGG....GACUGAUAAGAGAC..CAACUGCAGA.C.GGAA.....AC.UUAAGAGAA.....A.CCG.AAGGAAGAGCC.C.UCA.GGGUGAAA..GCGUUUUAAAG...A........GUAUACGAUAAAAAAUAG....CUUU.AAAAC..CCACCAAG.GAUGAA.GAGAUAGCAUC.CAAGG.AGCUAAAG..UAAAUCUCA.CUUUAGAC.ACCUG.GGGAACUCGAAUU......GAAAGACAGAGC.GCAA..GCUCUGUUUUUUUUUGUGUUGAAAAAAAUUCCUUAUGGUUCUUUUUUAAUGUAAUAUCCACCUCAUGUUCACUAGAACAAAGAUUAUUUGCACUAUUGGUCCAGCUACAUCUGAAUUAAGCACAAUGCAAAAGAUGUAUUUAUCUGGAAUGAACGUCGUUCGAAUUAAUAUGUCACAUGCAUCUCAUGAUGAAGCAUUGAAUGUAAUUAAUAAUGUUAAAUUGAUUAAUAAGAAUCCAGAUAUUAAAAAGGGGCCAAUUUCCAUUUUAAUAGAUACUCAAGGCCCAGAAAUUAGAA..
#=GR JCVI_SCAF_1096627229712/1053-459 CODON    ............................................................................................................................................P.....TS............................................................................................................................................................................................................................................................................AUGGUA.............................................................................................................................................................................................................................................
#=GR JCVI_SCAF_1096627229712/1053-459 SS_TT    ............................................................................................................................................................................................................................................................................................................................................................<<<<<<.......>>>>>>....................................................................................................................................................................................................................................................................................................
JCVI_SCAF_1096627212055/637-1231               GCUCAGCUAUCAUCGAAGAACACACCUUGAAAAAAACUUAACUUUUUUGUAUUUAGGUGUUGACACUUUUUAAAAAGAGCGUAAUAUUAACUUUACCUAACGGG....GACUGAUAAGAGAC..CAACUGCAGA.C.GGAA.....AC.UUAAGAGAA.....A.CCG.AAGGAAGAGCC.C.UCA.GGGUGAAA..GCGUUUUAAAG...A........GUAUACGAUAAAAAAUAG....CUUU.AAAAC..CCACCAAG.GAUGAA.GAGAUAGCAUC.CAAGG.AGCUAAAG..AAAAUCUCA.CUUUAGAC.ACCUG.GGGAACUCGAAUU......GAAAGACAGAGC.GCAA..GCUCUGUUUUUUUUUGUGCUAAAAAAAUAAGAAAAAAGGCCGGAUAAACCGGCCUUUUUAUUUUUCAACUUAAAGGGAGGUAGUUGAAAAUUUGCUAAGUACAAUAUCGCAUAGUACUUAAACUCUUAUUUAAAAUCAGGAUACGCUUCUACCCCGAUUUCAGAUAAAUCUAAACCAACAUCUUGUUCCUCAUCGGAAGCUCUGAUUGGCAUAAAAUUAUUAAUUAAUAAAAUAGUUCCCAAACUUGCAAAAAAUGUAAAACCAGCAAUACUGAUUACACCAAUUGCUUGCCACAG..
#=GR JCVI_SCAF_1096627212055/637-1231 CODON    ..............................STP....................................................................................................................PTS...........................................................................................................................................................................................................................................................................GUA................................................................PTS..........................................................................................................................................................................
#=GR JCVI_SCAF_1096627212055/637-1231 SS_TT    ............................................................................................................................................................................................................................................................................................................................................................<<<<<<.......>>>>>>....................................................................................................................................................................................................................................................................................................
JCVI_SCAF_1096626127902/489-997                GCUCAAUUGUCAUCAAAAAAUAAUCCCUAAAAAAACUUAACUUUUUUUUCACAAAGGUGUUGACACUUUUUAAAAAGAGCGUAAUAUUAACUUUACCUAACGGG....GACUGAUAAGAGAC..CAACUGCAGA.C.GGAA.....AC.UUAAGAGAA.....A.CCG.AAGGAAGAGCC.C.UCA.GGGUGAAA..GCGUUUUAAAG...A........GUAUACGAUAAAAAAUAG....CUUU.AAAAC..CCACCAAG.GAUGAA.GAGAUAGCAUC.CAAGG.AGCUAAAG..AAAAUCUCA.CUUUAGAC.ACCUG.GGGAACUCGAAUU......GAAAGACAGAGC.GCAA..GCUCUGUUUUUUUUUGUGUUGAAAUAAUUAGAAAAAAGGCCGGAUAAACCGGCCUUUUUGAUUUCCAACUUAAAGGGAGGUAGUUGAAAAUUUGCUUAAGCGCAAUAUCGCAUAGCACUUAAAACUUUAAAUUAAAAUUCUGGAUAUGCCUCCACUCCAGUUUCAACUAGAUCUAAUCCAGUAUCUUGCUCCAUAUCAGUUGCUCUUAUA........................................................................................
#=GR JCVI_SCAF_1096626127902/489-997 CODON     ..............................STP....................................................................................................................PTS....................................................................................................................................................................................................................................................................................................................................GUA....................................................................................................................................................................................
#=GR JCVI_SCAF_1096626127902/489-997 SS_TT     ............................................................................................................................................................................................................................................................................................................................................................<<<<<<.......>>>>>>....................................................................................................................................................................................................................................................................................................
JCVI_SCAF_1096627227758/142-736                GAUUAGAAUUUAAGAAAAAUACCCCUUGAAAAAAACUUAACUUUUUUUACAUUUAGGUGUUGACACUUUUUAAAAAGAGCGUAAUAUUAACUUUACCUAACGGG....GACUGAUAAGAGAC..CAACUGCAGA.C.GGAA.....AC.UUAAGAGAA.....A.CCG.AAGGAAGAGCC.C.UCA.GGGUGAAA..GCGUUUUAAAG...A........GUAUACAAUAAAAAAUAG....CUUU.AAAAC..CCACCAAG.GAUGAA.GAGAUAGCAUC.CAAGG.AGCUAGAG..AGAAUCUCA.CUCUAGAC.ACCUG.GGGAACUCGAACU......AAGAGACAGAGC.GCAA..GCUCUGUUUUUUUUUUUGUGCUGAAAAAAUUCCUUAUGGUUCUUUUUUAAUGUAAUAUCCACCUCAUGUUCACUAGAACAAAGAUUAUUUGCACUAUUGGUCCAGCUACAUCUGAAUUAAGCACAAUGCAAAAGAUGUAUGCAGCUGGAAUGAAUGUCGUUCGAAUUAAUAUGUCACAUGCAUCUCAUGAUGAAGCAUUGAAUGUAAUUAAAAAUGUUAAAUUAAUUAAUAAGAAUCCAGAUAUUAAAAAGGGGCCAAUUUCGAUUUUAAUAGAUACUCAAGGCCCAGAAAUCAGA..
#=GR JCVI_SCAF_1096627227758/142-736 CODON     .....................................................................................................................................................PTS...................................................................................................................................................................................................................................................GUA...................AUG...............................................................................................................................................................................................................................................
#=GR JCVI_SCAF_1096627227758/142-736 SS_TT     ............................................................................................................................................................................................................................................................................................................................................................<<<<<<.......>>>>>>....................................................................................................................................................................................................................................................................................................
JCVI_SCAF_1096626953084/1033-438               CUUCAAUUAUCCAAAAAAUCGACCCUUUAAAAAAAGCGUAAUUUUUUUUCUAAAAGGUGUUGACACUUUUGAUAAGAGGAGUAAUAUUAACUUUACCUAUCGCA....GACCGACCAGGGAC..CAACUGCAGA.C.GAGA.....AC.UGGAGAGAA.....A.GUG.AAGGAAGAGCC.C.UCA.GGGUGAAA..GCGUUAUAAAG...A........GUUAACGAUAAAAAAUAG....CUUU.AUAAC..CCACCAAG.GAUGGA.GAGAUAGCAUC.CAAGG.AGCUAAAG.AGAAAUCUCA.CUUUAGAC.ACCUG.GGGAACUCGAAUG......AAAAGACAGAGC.AUUU..GCUCUGUUUUUUUUUGUCUUUUUAAAAUCUCAUUUUUUGCUGUAACAUGCUGUUAUGUUUACCAGAACAAAAGUUAUUUGCACGAUUGGCCCCUCUACUUGCUCCUCAGAAAUGAUUAAUAAGUUGUAUCAAGCUGGUAUGAAUGUUGCUCGCUUGAAUAUGUCACAUGAAACACAUGCUGGUGCAAAAAAAAUUAUAAAUAUCAUAAAAAAAAUUAAUAAUAAACAGGAUGAAAAACUUGGACCUUUAUCCAUACUACUUGAUACUCAAGGUCCGGAAGUAAGGACUGGAGAUCG..
#=GR JCVI_SCAF_1096626953084/1033-438 CODON    ...........................STP.................................................................................................................................................................................................................................................................................................................................................................................................AUG.................................................................................................................................................................................................................................................
#=GR JCVI_SCAF_1096626953084/1033-438 SS_TT    ............................................................................................................................................................................................................................................................................................................................................................<<<<<<........>>>>>>...................................................................................................................................................................................................................................................................................................
JCVI_SCAF_1096627572514/1340-1723              AGACUUUUAUCCAAAAAAUCUACCCCUUAAAAAAAGUGUAAUUUUUUUUCUAAAAGGUGUUGACACUUUUGAUAAGAGGAGUAAUAUUAACUUUACCUAUCGAC....AACCGACCAGGGAC..CAACUGCAGA.CGGAGA.....AC.UGGAGAGAA.....A.GCG.AAGGAAGAGCC.C.UCA.GGGUGAAA..GCGUUAUAAAG...A........GUUAACGAUAAAAAAUAG....CUUU.AUAAC..CCACCAAG.GAUGGA.GAGAUAGCAUC.CAAGG.AGCUAAAG.AGAAAUCUCA.CUUUAGAC.ACCUG.GGGAACUCGAAUG......AAAAGACAGAGC.AUUU..GCUCUGUUUUUUUUUGUCUUUUUAAAAUCUCAUUUUUUGCUGUAACAUGCUGUUAUGUUUACCAGAACAAAAGUUAUUGCACG.......................................................................................................................................................................................................................
#=GR JCVI_SCAF_1096627572514/1340-1723 CODON   ..............................STP..................................................................................................................................................................................................................................................................................................................................................................................................................................................................................................................................................................................................................................................
#=GR JCVI_SCAF_1096627572514/1340-1723 SS_TT   ............................................................................................................................................................................................................................................................................................................................................................<<<<<<.......>>>>>>....................................................................................................................................................................................................................................................................................................
JCVI_SCAF_1096627431513/892-296                GAGGUCGUUCCAUAUUGUUGCAGCUUUGACCCANNNNNNNNNNNNNNNNNNNNNNNNNNNNNNNNNNNNNNNNNNNNNNNNNNNAAUUAAACAUUACCAACUUG....AACUGACCAGCAAC..CAACUGCAGA.C.GGAA.....AC.UGGGGGGAA.....C.AAG.AAGGAAGAAGC.C.GAG.GGGCGAAA..GCGUUACUAAG...A........GUCGAUGAUAAAAAAUAG....CUUA.GUAAC..CCACCAAGGAAAUAAAGAGAUA.AUUUCCAAGG.AGCUAGAG..AGAAUCUCA.CUUUAGAC.CCCUU.CGAACUUCGAACU......AAAAGACAGAGC.UUAG..GCUCUGUUUUUUUUUGGCUUUUUUUUUAGCUUUCUUCUUCCUCAAGUUUUCUGAUGAUGGUGGAAGAGAUAUCGUUUCUAAAUAUUUUUUCAUCAAAACCUGUAAACCUAGAACUGAUGUGGUUUGGUAAUGUGAUAUUGCUCAAGGUAAAGAAUUUAUUAUUAACAUUUCUACCAAAUACUAGAAAAUUUAUAUUGUGAUGAUUAAAUAAAUCAAGUUGAUUCAUCAUAUCCUUGUGAUUGAGAUAAAAUUUCUCGUUUAAUAUCCUUAAUAAUGUAUCUGCUCCAAUAAUAAAU..
#=GR JCVI_SCAF_1096627431513/892-296 CODON     ..........GUA..................................................................................................................................................................................................................................................................................................................................................................................PTS.................................................................................................................................................................................................................................................................................
#=GR JCVI_SCAF_1096627431513/892-296 SS_TT     .............................................................................................................................................................................................................................................................................................<<.<<<<......>>>>>>...................................................................................................................................................................................................................................................................................................................................................................
JCVI_SCAF_1096627961911/830-234                GAUAUUUUUGAAAAAAAAUCCAAAAAAUUUAAAAAAUAUCGGCUUUUUUUAUUCGACCUAUUGACACAAUUAAUUAUAGAAGUACUAUGUACUGUAUCUACUAA....AACCGACUGAUGAC..CAACUGCAGA.CGGAUA.....CU.UAGAGAGAA.....U.UAG.UAGUCAGAGCA.C.GAA.AGGUGAAA..GCGUUACUAAG...A........GUCGACGAUAAAAAAUAG....CUUA.GUAGC..CCACCAAG.AGGGAAAGAGAUAACCCU.CAAGG.AGCUAAAG..AGAAUCUCA.CUUUAGAC.CCUUU.CGUUACUCGUUUU......AUAAAACAGAGC.UCAG..GCUCUGUUUUUUUUUGCCUAUUUAGCUUGAAAUUAUAUUUAGUGUGCAUACUAACUAUUAUUCUUCCUUGUUUCCUCGAAGUGGAAAUUAAAAAUUAUUCAACUAAACACGCUUAUAUAGGUAUCUAAUUAUGCAACGAUUCAAAAAACAUACUUUAUUGAUGUUCCUGUUCUUAGUAAAUGCCUGUGGUGGUGGCGGUGGUGGGGGUGAUGCAGAAACUAUUGCGACAGUGGCCCAAGUAAUAAGACCAGUAAUAAGUUCAGCCAGCAGCUUUACUGUCAANNNNNNNNNNNNNN..
#=GR JCVI_SCAF_1096627961911/830-234 CODON     ...................................................................................................................................................................................................................................................................................................................................................................................................................................................................................................................................................................................................................................................................................
#=GR JCVI_SCAF_1096627961911/830-234 SS_TT     ............................................................................................................................................................................................................................................................................................................................................................<<<<<<.......>>>>>>....................................................................................................................................................................................................................................................................................................
JCVI_SCAF_1101668730504/578-1                  AUAUUUUUUGAAAAAAAAUCUAAAAAAUUUCAAAAAUAUUGGCUUUUUUUGUUUGACCUGUUGACACAAUUAAUCAAAGUAGUAUUAUAAAAGAUAACUACUGA....AACCGACUGAUGAC..CAACUGCAGA.C.GGAU.....AUUUAGAGAGAA.....U.UAG.UAGUCAGAGCA.C.GAA.AGGAGAAA..GCGUUACUAAG...A........GUCGACGAUAAAAAAUAG....CUUA.GUAGC..CCACCAAG.AGGGAAAGAGAUAACCCU.CAAGG.AGCUAAAG..AGAAUCUCA.CUUUAGAC.CCUUU.CGUAUCUCGAAUU......AUAAAACAGAGC.UCAG..GCUCUGUUUUUUUUUGCCUAUUUAGCUUGAAAUUAUAUUUAGUGUGCAUACUAACUGUUAUUGGUUUCUGGUUUCUUUCAAAGUGGAAAAAAAUAUUCAAUCAAACAUGCUUACUAUAGGUACCUAACUAUGCAACGAUUCAAAAAUCAUACUUUAUUAAUGUUCCUGUUUUUACUAAAUGCCUGUGGCGGAGGCGGCGGUGGCGGUGAUGCAGAAACUAUCGCUACGGUGGCUCAAAUAGUGAGACCAGUAAUAAGUUCAGCCAAUAGCUUUCUGU.....................
#=GR JCVI_SCAF_1101668730504/578-1 CODON       ...................................................................................................................................................................................................................................................................................................................................................................................................................................................................................................................................................................................................................................................................................
#=GR JCVI_SCAF_1101668730504/578-1 SS_TT       ............................................................................................................................................................................................................................................................................................................................................................<<<<<<........>>>>>>...................................................................................................................................................................................................................................................................................................
JCVI_SCAF_1096628137430/331-925                UUGUGAUUAGUCAUGAAACUCCCUUCAAAUAAAAUUAAUUAUAUUUUUUUAAAAAAAAGUGUUGACACUUUUUUCUAAUCACGUAUAUUAAAUAGACCAAAUCG....GACUGACUUACAAU..CAACUGCAGA.C.GGGA.....GU.AGGAGAGAA.....A.GAG.GAGGAAGAGAC...GAA.GGGUGAAA..GCGAUACUAAG...A........GUCGACGAUAAAAAAGAG....CUUA.GUAAC..CCACCAAG.GAGGAAAGAGAAAGCCUC.UGAGG.AGCUAAAG..AGAUUCUCA.CUUUAGAC.CCCUU.CUAAUCUCGAUUG......AAAAGACAGAGC.CUA...GCUCUGUUUUUUUUUGCUUAUAAUUUAUAUUUUCUAUUGUUAUCUUAUGCAGCAAAUAUGAAAGCAUUAAUUGUUGAGGGUGGAGGAAGCCGAGGAGUUUUUUCAUUUGGAGUUACUGACACAUUUAUUAAAGCUUCAUACAAUCCAUUUUCAAUUCAUUUAAGUGUCUCUAAUGGAGCAGUUGUUCAGCUUUGGUAUCUAUUAAAAGUAGCAGAUUAUAAUUUAGAUAAGAUGUUAUUUNNNNNNNNNNNNNNNNNNNNNNNNNNNNNNNNNNNNNNNNNNNNNNNNNNNAAACGA.
#=GR JCVI_SCAF_1096628137430/331-925 CODON     ......STP....................................................................................................................................................................................................................................................................................................................................AUG............................................................................................................................................................................................................................................................................STP....................................................
#=GR JCVI_SCAF_1096628137430/331-925 SS_TT     ...................................................................................................................................................................................................................................................................................................................................................................................................................................................................................................................................................................................................................................................................................
JCVI_SCAF_1101668387367/595-1051               UAUAUAACUAUCUCAUAUGCAGCUAUUUUUUUAAAUAGUUAUAUUUUUUUUAUUACAGGUGUUGACUCUAUUUUCUAAUGGCGUAUAUUUAAUAGACCAACUCG....GACUGACCUACAAG..CAACUGCAGA.C.GGGA.....GU.AGGAGAGAA.....A.GAG.AAGGAAGAGAC...GAA.GGGCGAAA..GCGUUACUAAG...A........GUCGACGAUAAAAAAGAG....CUUA.GUAGC..CCACCAAG.GAGGAGAGAGAAGGCCUC.UAAGG.AGCUAAAG..AGAUUCUCA.CUUUAGAC.CCCUU.CCAAUCUCGAUUG......AAAAGACAGAGC.UUA...GCUCUGUUUUUUUUUGCUUUCAAUUAAUUUUAUUUCAACGAUAAUAACUUCUAAAAUCAUCUCGCGGGAAUAUUCAAUAAAUGCUUUUUAAUAAUUUAGAUAUCUUUAUUAUUGUAAUUUAUUGUGUUGGAAUCAUAGCUAUUGCUCAAUUCGUUUCUA...........................................................................................................................................
#=GR JCVI_SCAF_1101668387367/595-1051 CODON    .......STP.........................................................................................................................................................................................................................................................................................................................................................................................................................................................................................................................................................................................................................................................................
#=GR JCVI_SCAF_1101668387367/595-1051 SS_TT    ...................................................................................................................................................................................................................................................................................................................................................................................................................................................................................................................................................................................................................................................................................
JCVI_SCAF_1096626872880/1238-643               CAGUAAUUAGGGCGACGAAUUAAAUAAAAGUAAAAAACUUAAACUUUUUUAUCAAAAGGUGUUGACACUUUUAUUCAGAGGCGUAUAUUUAAUAGACCAACUCA....GACCGACUUACAAA..CAACUGCAGA.C.GGGA.....GU.AAGAGAGAA.....A.GAG.AAGGCAGAGAC...GAA.GGGCGAAA..GCGAUGCUAAG...A........GUUGACGAUAAAAAAGAG....CUUA.GUAUC..CCACCAAG.AAGGCAAGAGAAAACCUU.CAAGG.AGCUAAAG..AGAAUCUCA.CUUUAGAC.CUCUU.CCAAUCUCGAACUU.....AAGAAACAGAG..CUUG...CUCUGUUUUUUUUCGUCCGUAAGUUAUGCGAUCCUAUUUAUAAAAAGAGAGCCAAUGAUAAACCCGAAGAAAGCAUUAAUUAUAGAAGGCGGAGGUAGCAGGGGUGUAUUCUCGUUUGGAGUUAUUGACUCUUUUAUUAAAGCUUCCUAUAACCCAUUUGAUCUUCAUUUUGGUGUCUCUAACGGAGCUGUAGUUCAGCUUUGGUACCUUCUGGCAGUGACAGACUACAAUCUGGAUAAGAUGCUUUUUUCUGCAUCAAAAAAAUACGUCAGUUAUAAAAAUAUAUUUUUUAACAAA
#=GR JCVI_SCAF_1096626872880/1238-643 CODON    ....................................................................................................................................................................................................................................................................................................................................................................AUG............................................................................................................................................................................................................................................................................................................
#=GR JCVI_SCAF_1096626872880/1238-643 SS_TT    ...................................................................................................................................................................................................................................................................................................................................................................................................................................................................................................................................................................................................................................................................................
JCVI_SCAF_1101668024127/195-791                AGUAAUUAGGGCGACGAAUUAAAUAAAAAGUAAAAAACUUAAACUUUUUUAUCAAAAGGUGUUGACACUUUUAAUCAUAGGCGUAUAUUUAAUAGACCAACUCG....GACCGACUUACAAA..CAACUGCAGA.C.GGGA.....GU.AAGAGAGAA.....A.GAG.AAGGUAGAGAC...GAA.GGGCGAAA..GCGAUGCUAAG...A........GUUGACGAUAAAAAAGAG....CUUA.GUAAC..CCACCAAG.AAGGCAAGAGAAAACCUU.CAAGG.AGCUAAAG..AGAAUCUCA.CUUUAGAC.CUCUU.CCAAUCUCGAACUUU....AAGAAACAGAG..CUUG...CUCUGUUUUUUUUCGUCUCUAGAUUAUGUAAUCCUAUUUAUGAAAAGAGAACUCAUGAAAAACCCGAAGAAAGCAUUAAUUGUUGAAGGUGGUGGUAGCAGGGGCGUAUUCUCAUUUGGAGUUAUUGACUCUUUUAUUAAAGCUUCCUAUAACCCAUUUGAUCUUCAUUUUGGUGUCUCUAAUGGAGCUGUAGUUCAGCUUUGGUACCUUCUGGCAGUGGCAGACUACAAUCUGGAUAAGAUGCUUUUUUCUGCAUCAAAAAAAUACGUCAGUUAUAAAAAUAUAUUUUUGAACAAA
#=GR JCVI_SCAF_1101668024127/195-791 CODON     ......................................................................................................................................................................................................................................................................................................................................AUG..........................................................................................................................................................................................................................................................................................................................................
#=GR JCVI_SCAF_1101668024127/195-791 SS_TT     ...................................................................................................................................................................................................................................................................................................................................................................................................................................................................................................................................................................................................................................................................................
JCVI_SCAF_1101668037577/1550-954               UCAUUGAAUCGUUGUUACAAAAAUAAAAAGCAAAAAACUUAAACUUUUUAACUAAAAGGGGUUGACACUUUUAAUCAGAGGCGUAUAUUUAAUAGACCAACUCG....GACCGACUUACAAA..CAACUGCAGA.C.GGGA.....GU.AAGAGAGAA.....A.GAG.AAGGUAGAGAC...GAA.GGGCGAAA..GCGAUACUAAG...A........GUUGACGAUAAAAAAGAG....CUUA.GUAAC..CCACCAAG.AAGGCAAGAGAAAACCUU.CAAGG.AGCUAAAG..AAAAUCUCA.CUUUAGAC.CUCUU.CCAAUCUCGAACUU....AAAGAAACAGAG..CUUG...CUCUGUUUUUUUUCGCCUACAAUAACUGAAGAUAUUUAACAGCUUCACUCAGAUCAUCUUCCAUAAGGAAUUCUUUUGGUAAAACAAAGGAUCCGCCGACAGAGAAUACAUUCCGUAAUUCAGUGUAGCUUUUAUAGUUCAAUAGAUUGAUACCACCAGUGCACAUGAAAUUGAUCUCUGGAAAUACUGCAUUAAAUGAUUUUAACUUCUCCACUCCACCAGAUUGUUCAGCCGGAAAGAAUUUCAAUCGAUCAAGCCCAAAGCUCAUCAUUUUCAUUACUUCUGAUGCUGUUUCAA
#=GR JCVI_SCAF_1101668037577/1550-954 CODON    .......................STP.............................................................................................................................................................................................................................................................................................................................................................PTS.........................................................................................................................................................................................................................................................................................
#=GR JCVI_SCAF_1101668037577/1550-954 SS_TT    ...................................................................................................................................................................................................................................................................................................................................................................................................................................................................................................................................................................................................................................................................................
JCVI_SCAF_1101668052991/1-591                  ......UUUAAAUUGUUUUAAUAAAUAAUAUAAAAAACUUAAACUUUUUUAUUAAAAGGUGUUGACACUUUUAAUCAAAGGCGUAUAUUUAAUAGACCAACUCG....GACCGACUUACAAA..CAACUGCAGA.C.GGGA.....GU.AAGAGAGAA.....A.GAG.AAGGUAGAGAC...GAA.GAGAGAAA..GCGAUACUAAG...A........GUCGACAAUAAAAAAGAG....CUUA.GUAAC..CCACCAAG.AAGGCAAGAGAAUACCUU.CAAGG.AGCUAAAG..AAAAUCUCA.CUUUAGAC.CUCUU.CUAAUCUCGAAUUUU....AAGAAACAGAG..CUUG...CUCUGUUUUUUUUCGUCUACAACAUUCUUAAAUAUUCUAUAGCUCCCUCAAUAUCAUCUGUAUUCAGAAACUCUUUAGGCAGCACGAAUGAUCCACCCACAGCAAAUACAUUUGGAAGUUCAACAUAUUGCUUGUAAUUAUUUAAGUCAAUUCCUCCGGUACACAUAAAAUUAAUUGAUGGAAAAACAGCAUAAAAUGCCUUCAAUUUCUCUGGUCCUCCAGAUUGCUCAGCAGGAAAGAAUUUUAAUUGAUUAAGCCCAAAGUUCAUCAUUCUCAUUACUUCUGAGGCUGUUUCAA
#=GR JCVI_SCAF_1101668052991/1-591 CODON       ..........................................................................................................................................................................................................................................................................................................................................................................................PTS......................................................................................................................................................................................................................................................................................
#=GR JCVI_SCAF_1101668052991/1-591 SS_TT       ...................................................................................................................................................................................................................................................................................................................................................................................................................................................................................................................................................................................................................................................................................
JCVI_SCAF_1101668023810/266-862                AAAAUUUUUUAAAUACUUUUAACAAAUAAUAAAAAUACUUUAACUUUUUUAUGAAAAGGUGUUGACACUCUUGAUCAGAGGCGUAUAUUUAAUAGACCAACUCG....GACCGACUUACAAA..CAACUGCAGA.C.GGGA.....GU.AAGAGAGAA.....A.GAG.AAGGUAGAGAC...GAA.GAGAGAAA..GCGAUACUAAG...A........GUCGACAAUAAAAAAGAG....CUUA.GUAAC..CCACCAAG.AAGGCAAGAGAAUACCUU.CAAGG.AGCUAAAG..AAAAUCUCA.CUUUAGAC.CUCUU.CUAAUCUCGAACUUU....AAGAAACAGAG..CUUG...CUCUGUUUUUUUUCGUCUACAAGAUUCCUAGAUACUCUCUUCAAAUUAAAAAAAUAUGGCGUAUAGUGCAAAAAUAUGAAAGCUAUCAAAACAAAAAUUAUUGCUACCAUUGGGCCUAGCACUAAUACGUACGAUAGUUUAAAGAAACUUCAUAAGGCUGGGAUGAAUGUUGCAAGAAUUAAUAUGUCUCAUGCCACUCAUGCAGAUGCACAAAAUAUUAUAGAUUUAGUACAUCAAAUUAAUUCUGAGCAAUCUAUUGAUCAUGGACCUAUAGGACUAUUACUUGAUACUCAAGGC
#=GR JCVI_SCAF_1101668023810/266-862 CODON     ............STP......................................................................................................................................................................................................................................................................................................................................................................................................................................AUG...........................................................................................................................................................................................................................
#=GR JCVI_SCAF_1101668023810/266-862 SS_TT     ...................................................................................................................................................................................................................................................................................................................................................................................................................................................................................................................................................................................................................................................................................
JCVI_SCAF_1096626853335/354-950                CAGAUUUUUAAAUUGUUUUAACAAAUAAUAUAAAAAACUUAAACUUUUUUAUUAAAAGGUGUUGACACUUUUAAUCAAAGGCGUAUAUUUAAUAGACCAACUCG....GACCGACUUACAAA..CAACUGCAGA.C.GGGA.....GU.AAGAGAGAA.....A.GAG.AAGGUAGAGAC...GAA.GAGAGAAA..GCGAUACUAAG...A........GUCGACAAUAAAAAAGAG....CUUA.GUAAC..CCACCAAG.AAGGCAAGAGAAUACCUU.CAAGG.AGCUAAAG..AAAAUCUCA.CUUUAGAC.CUCUU.CUAAUCUCGAACUUU....AAGAAACAGAG..CUUG...CUCUGUUUUUUUUCGUCUACAAGUUCUUAGAUACUUUCUUCAAAUUUAAAAAAUAUGGCGUAUAGUGCAAAAAUAUGAAAGCCAUCAAAACAAAAAUUAUUGCCACCAUUGGGCCUAGUACCAAUACUUACGAGAGUUUAAAGAAACUUUAUAAGGCCGGGAUGAAUGUAGCAAGAAUUAAUAUGUCUCAUGCCACUCAUGCAGAUGCACAAAAUAUUAUAGAUAUAGUUCAUCAAAUUAAUUCUGAGCAAUCUGAUGAUCAUGGACCUAUCGGACUAUUACUUGACACCCAAGGCC
#=GR JCVI_SCAF_1096626853335/354-950 CODON     .....................STP............................................................................................................................................................................................................................................................................................................................................................................................................................AUG............................................................................................................................................................................................................................
#=GR JCVI_SCAF_1096626853335/354-950 SS_TT     ...................................................................................................................................................................................................................................................................................................................................................................................................................................................................................................................................................................................................................................................................................
JCVI_SCAF_1101668067985/654-1248               UCACUCUAAUUCAAUCUCAUAGCAAUUUCUUUAAAUUAAUUAUAUUUUUUUAAAAAAAGUGUUGACACUAUUUCCAAAAGGCGUAUAUUUAAUAGACCAACUCG....GACCGACUUACAAA..CAACUGCAGA.C.GGGA.....GU.AAGAGAGAA.....A..GA.GAAGAAGAGAC...GAA.GGGCGAAA..GCGUAACUAAG...A........GUCGACGAUAAAAAAGAG....CUUA.GUGAC..CCACCAAG.GAGGCAAGAGAAAACCUC.CAAGG.AGCUAAAG..AGAUUCUCA.CUUUAGAC.CCCUU.CCAAUCUCGAACU.....GAAAAGACAGAGC.UUA...GCUCUGUUUUUUUUUGCCUAUAAUAAAUUUAAGUGGUUUAUUGCCCCAGUGAUAUUAUCCACUGUGAUUAAUUUCUUUGGGAGUAUGAAUGAGCCCCCCACUGAGCAUACAUUGGUCAACUCAAUAUAUUUUUUAUAAUUCUCUAAACUAAUUCCACCUGUGCACAUAAAACUAACUUUUGGAAAAAUACUUCUAAGCGCUUUAAGUUUCUGAACACCUCCUGCAAGUUCAGCAGGAAAAAAUUUUAAAACACCAAAGCCAUAAUUUUGGGCUUCCAUGAUUUCUGUGCUUGUUUCA.
#=GR JCVI_SCAF_1101668067985/654-1248 CODON    ......................STP.................................................................................................................................................................................................................................................................................................................................................................PTS......................................................................................................................................................................................................................................................................................
#=GR JCVI_SCAF_1101668067985/654-1248 SS_TT    ...................................................................................................................................................................................................................................................................................................................................................................................................................................................................................................................................................................................................................................................................................
JCVI_SCAF_1096626893248/1256-766               ....................................................................................................ACCG.........ACUUACAAA..CAACUGCAGA.C.GGGA.....GU.AAGAGAGAA.....A.GAG.AAGGAAGAGAC...GAA.GGGCGAAA..GCGUAACUAAG...A........GUCGACGAUAAAAAAGAG....CUUA.GUGAC..CCACCAAG.GAGGCAAGAGAAAACCUC.CAAGG.AGCUAAAG..AGAUUCUCA.CUUUAGAC.CCCUU.CCAAUCUCGAACU.....GAAAAGACAGAGC.UUA...GCUCUGUUUUUUUUUGCCUAUAAUGAAUUUAAGUGGUUUAUUGCCCCAGUGAUAUUAUCUACUUUGAUUAGUUUCUUUGGGAGUAUGAAUGAGCCCCCCACAGAGCAUACAUUGGGUAACUCAAUAUAUUUUUUAUAAUUUUUAACACUAAUUCCACCUGUACACAUAAAACUAACUUUUGGAAAAAUACUUGUAAGUGCUUUAAGUUUCUGAACACCUCCUGCAAGCUCAGCAGGAAAAAAUUUUAAUACAUUAAAGCCAUAAUUUUGAGCUUCCAUGAUUUCUGUGCUUGUUUCA.
#=GR JCVI_SCAF_1096626893248/1256-766 CODON    .......................................................................................................................................................................................................................................................................................................................................................................................PTS.........................................................................................................................................................................................................................................................................................
#=GR JCVI_SCAF_1096626893248/1256-766 SS_TT    ...................................................................................................................................................................................................................................................................................................................................................................................................................................................................................................................................................................................................................................................................................
JCVI_SCAF_1096627465602/653-58                 GAUUCCAUUUUAAUCCUAUAAAUAUUUCUUAAAAUUUCUUACAUUUUUUUUAAAAAAAGUGUUGACACUAUUUCCAAAAGGCGUAUAUUAAAUAGACCAACUCG....GACCGACUUACAAA..CAACUGCAGA.C.GGGA.....GU.AAGAGAGAA.....A.GAG.AAGGUAGAGAC...GAA.GGGCGAAA..GCGUUACUAAG...A........GUCGACGAUAAAAAAGAG....CUUA.GUGAC..CCACCAAG.AAGGCAAGAGAAAACCUU.CAAGG.AGCUAAAG..AGAUUCUCA.CUUUAGAC.CCCUU.CCAAUCUCGAACU.....GAAAAGACAGAGC.UUA...GCUCUGUUUUUUUUUGCCUGGACAUAUUCAGACAAUCUAUUGCUGCAGACAACUUGCUCCUAUACAGGUGUUCAUUUCUUCACUUUAGUAUUUAUUGAUGUAUCAUGCCGAGCAUGCAUGCUACGAAAACUAAAGUUAUAGCUACCAUUGGACCAAGUACCAAUAAAUACAAUGAACUAAAAGAUUUACAUAGUGCAGGCAUGAAUGUUGCUAGAAUCAACAUGUCACAUGCAUCACAUGCAGACGCUAUGCAUAUUAUUCAAUCUAUAAAUAAGCUUAAUAAACAACAAUCCAGUA.
#=GR JCVI_SCAF_1096627465602/653-58 CODON      ..............................................................................................................................................................................................................................................................................................................................................................................................................................................................................AUG..................................................................................................................................................................................................
#=GR JCVI_SCAF_1096627465602/653-58 SS_TT      ...................................................................................................................................................................................................................................................................................................................................................................................................................................................................................................................................................................................................................................................................................
JCVI_SCAF_1101668161624/734-1329               GAUUCCAUUUUAAUCCUAUAAAUAUUUCUUAAAAUUUCAUAUAUUUUUUUUAAAAAAAGUGUUGACACUAUUUCCAAAAAGAGUAUAUUAAAUAGACCAACUCG....GACCGACUUACAAA..CAACUGCAGA.C.GGGA.....GU.AAGAGAGAA.....A.GAG.AAGGUAGAGAC...GAA.GGGCGAAA..GCGUUACUAAG...A........GUCGACGAUAAAAAAGAG....CUUA.GUGAC..CCACCAAG.AAGGCAAGAGAAAACCUU.CAAGG.AGCUAAAG..AGAUUCUCA.CUUUAGAC.CCCUU.CCAAUCUCGAACU.....GAAAAGACAGAGC.UUA...GCUCUGUUUUUUUUUGCCUAGACAUAUUCAGACAACCUAUUGCUGCAGACAACUUGCUCCUAUGCAGGUGUUCAUUUCUUCACUUUAGUAUUUAUUGAUGUAUCAUGCCGAACAUGCAAGCUACGAAAACUAAAGUUAUAGCUACCAUUGGACCAAGCACCAAUAAAUACAAUGAAUUAAAAGAUUUACAUAGUGCAGGCAUGAAUGUUGCUAGAAUUAACAUGUCACAUGCAUCACAUGCAGACGCUAUGCAUAUUAUUCAAUCUAUAAAUAAGCUUAAUAAACAACAAUCCAGUA.
#=GR JCVI_SCAF_1101668161624/734-1329 CODON    .....................STP......................................................................................................................................................................................................................................................................................................................................................................................................................................................AUG..................................................................................................................................................................................................
#=GR JCVI_SCAF_1101668161624/734-1329 SS_TT    ...................................................................................................................................................................................................................................................................................................................................................................................................................................................................................................................................................................................................................................................................................
JCVI_SCAF_1101668495731/1641-1046              UACAUAACAUACUCAUUUACUGUAUUUUUUUUAAUUAAUUAGAUAUUUUCAUUCGCAAGUAUUGACUCUAUUUUCUAAAGGCGUAUAUUUAAUAGACCAACUCG....GACCGACUUACAAU..CAACUGCAGA.C.GGGA.....GU.AAGAGAGAA.....A.GAG.AAGGAAGAGAC...GAA.GGGCGAAA..GCGUUAUUAAG...A........GUCGACGAUAAAAAAGAG....CUUA.GUAAC..CCACCAAG.GAGGAAAGAGAAAGCCUC.CAAGG.AGCUAAAG..AGAUUCUCA.CUUUAGAC.CCCUU.CCAAUCUCGAACU.....GAAAAGACAGAGC.CUG...GCUCUGUUUUUUUUUGCCUGAAUAAAAUUCCAUUAAAUAUAUUUAAUCAAAUAUAAGAACAUACUAAGAUAAAUUAAUUAAAUCCAAUACAUAAUGAUAGUUACCAUAAAAUACCUUUCUAAAAACCCCAGCGUAUCCAUCAAAACUGCAUCAAGAGAAAUUAUCAGUAAGCCAAAUGUUGCCGAUUCUACCAAAGCUAAAGUUUUCGUUUCAAUACCCUUUCUUGGCUUCAGAAACAAUAAAAUUACUCAGUGCUGCGAAUGAAAAAAUCAUAUUUUAAGGGGGGUGUUUUAUUGA.
#=GR JCVI_SCAF_1101668495731/1641-1046 CODON   ...................................................................................................................................................................................................................................................................................................................................................................................................................................................................................................................................................................................................................................................................................
#=GR JCVI_SCAF_1101668495731/1641-1046 SS_TT   ...................................................................................................................................................................................................................................................................................................................................................................................................................................................................................................................................................................................................................................................................................
JCVI_SCAF_1101668171049/383-1                  AUCUAAGUAACUCAUUUCCAGCUUUUUUUUUUAAUUACUUAUAUUUUUUUACACUUAGGUGUUGACUCUAUUUCCUAAAGGCGUAUAUUUAAUAGACCAACUCG....GACCGACUUACAAU..CAACUGCAGA.C.GGGA.....GU.AAGAGAGAA.....A.GAG.AAGGAAGAGAC...GAA.GGGCGAAA..GCGUUAUUAAG...A........GUCGACGAUAAAAAAGAG....CUUA.GUAAC..CCACCAAG.GAGGAAAGAGAAAGCCUC.CAAGG.AGCUAAAG..AGAUUCUCA.CUUUAGAC.CCCUU.CCAAUCUCGAACU.....GAAAAGACAGAGC.CUA...GCUCUGUUUUUUUUUGUUUAAAUUAAUGAAUUUAAAUAAUUGAUUGCUUCCAUUGAAUCUACUUCGUUAAUAAGUUUUUUGGAA......................................................................................................................................................................................................................
#=GR JCVI_SCAF_1101668171049/383-1 CODON       ...................................................................................................................................................................................................................................................................................................................................................................................................................................................................................................................................................................................................................................................................................
#=GR JCVI_SCAF_1101668171049/383-1 SS_TT       ...................................................................................................................................................................................................................................................................................................................................................................................................................................................................................................................................................................................................................................................................................
JCVI_SCAF_1096627301124/1152-1715              AUGAAAAUAAAUGGAAUAAAUAAUUUUAAUUAAAAUAAUUAUAUUUUUUUUAAAAAAAGUGUUGACUCUAUUUCCCAAAGGCGUAUAUUUAAUAGACCAACUCG....GACCGACUUACAAU..CAACUGCAGA.C.GGGA.....GU.AAGAGAGAA.....A.GAG.AAGGAAGAGAC...GAA.GGGCGAAA..GCGUUAUUAAG...A........GUCGACGAUAAAAAAGAG....CUUA.GUAAC..CCACCAAG.GAGGAAAGAGAAAGCCUC.CAAGG.AGCUAAAG..AGAUUCUCA.CUUUAGAC.CCCUU.CCAAUCUCGAACU.....GAAAAGACAGAGC.CUA...GCUCUGUUUUUUUUUGCCUAUGAUUUUUUAAUAAGUACGAAUUUAUGCAGCGAAAUAAAACAGCAUUAAUUGUUGAAGGGGGAGGAAGCAGGGGAGUAUUUUCCUUUGGUGUUAUUGACUCAUUUAUCCAGGCAUCACAUAACCCGUUUGAUAUUCAUAUAGGCGUCUCCAAUGGAGCUGUAGUUCAGCUUUGGUAUUUGUUAAAAGUGGCCGAUUAUAAUUUAGAUAAAAUGUUAUUUUCUGCAUCUAAAGACUAUGUUCGAUA.................................
#=GR JCVI_SCAF_1096627301124/1152-1715 CODON   .......................STP...........................................................................................................................................................................................................................................................................................................................................................................................AUG........................................................................................................................................................................................................................ST.................................
#=GR JCVI_SCAF_1096627301124/1152-1715 SS_TT   ...................................................................................................................................................................................................................................................................................................................................................................................................................................................................................................................................................................................................................................................................................
JCVI_SCAF_1101667195409/394-1                  AUGAAAAUAAAUGGAAUAAAUAAUUUUAAUUCAAAUAAUUAUAUUUUUUUUAAAAAAAGUGUUGACUCUAUUUCCCAAAGGCGUAUAUUUAAUAGACCAACUCG....GACCGACUUACAAU..CAACUGCAGA.C.GGGA.....GU.AAGAGAGAA.....A.GAG.AAGGAAGAGAC...GAA.GGGCGAAA..GCGUUAUUAAG...A........GUCGACGAUAAAAAAGAG....CUUA.GUAAC..CCACCAAG.GAGGAAAGAGAAAGCCUC.CAAGG.AGCUAAAG..AGAUUCUCA.CUUUAGAC.CCCUU.CCAAUCUCGAACU.....GAAAAGACAGAGC.CUA...GCUCUGUUUUUUUUUGCCUAUGAUUUUUUAAUAAGUACAAAUUUAUGCAACGAAAUAAAACAGCAUUAAUUGUUGAAGGGGGAGGAAGCAGGGGA...........................................................................................................................................................................................................
#=GR JCVI_SCAF_1101667195409/394-1 CODON       ....................STP............................................................................................................................................................................................................................................................................................................................................................................................................................................................................................................................................................................................................................................................
#=GR JCVI_SCAF_1101667195409/394-1 SS_TT       ...................................................................................................................................................................................................................................................................................................................................................................................................................................................................................................................................................................................................................................................................................
JCVI_SCAF_1096627987958/529-1                  AUGAAAAUAAAUGGAAUAAAUAAAUUUCUGUAAAUUAAUACAAUAUUUUUAAAAAAAGGUGUUGACUCUAUUUCCUAAAGGCGUAUAUUUAAUAGACCAACUCG....GACCGACUUACAAU..CAACUGCAGA.C.GGGU.....GU.AAGAGAGAA.....A.GAG.AAGGAAGAGAC...GAA.GGGCGAAA..GCGUUAUUAAG...A........GUCGACGAUAAAAAAGAG....CUUA.AUAAC..CCACCAAG.AAGGAAAGAGAAAGCCUU.CAAGG.AGCUAAAG..AGAUUCUCA.CUUUAGAC.CCCUU.CCAAUCUCGAACU.....GAAAAGACAGAGC.UUA...GCUCUGUUUUUUUUUGCCUAUAAUAUUAUCAAUUUUAGAUAUUAGUUAUGCAGUCAAAUAAAACAGCAUUAAUAGUUGAAGGUGGAGGUAGCAGAGGAGUAUUCUCCUUUGGAGUAAUAGAUUCGUUUAUCCAGGCUUCUUAUAAUCCAUUUGAUAUCCAUUUUGGUGUCUCCAAUGGGGCUGUUGUGCAACUUUGGUAUUUAUUAAAAGUUUCAAAUUACAAUCUAGAU....................................................................
#=GR JCVI_SCAF_1096627987958/529-1 CODON       ....................STP........................................................................................................................................................................................................................................................................................................................................................................................AUG..........................................................................................................................................................................................STP....................................................................
#=GR JCVI_SCAF_1096627987958/529-1 SS_TT       ...................................................................................................................................................................................................................................................................................................................................................................................................................................................................................................................................................................................................................................................................................
JCVI_SCAF_1096627348556/73-669                 UUCUUAACUUAUUGAUUUUAGGUAUUUUUUUAAAUUAAUAUAUAUUUUUUUAUCUUUGGUGUUGACUCUAUUUCCUAAAGGCGUAUAUUUAAUAGACCAACUCG....GACCGACUUACAAA..CAACUGCAGA.C.GGGA.....GU.AAGAGAGAA.....A.GAG.AAGGAAGAGAC...GAA.GGGCGAAA..GCGUUAUUAAG...A........GUCGACGAUAAAAAAGAG....CUUA.AUAAC..CCACCAAG.AAGGAAAGAGAAAGCCUU.CAAGG.AGCUAAAG..AGAUUCUCA.CUUUAGACACCCUU.CCAAUCUCGAACU.....GAAAAGACAGAGC.UUA...GCUCUGUUUUUUUUUGCCUAUAAUAAAUUUAAGUGAUUGAUUGCUUGGGAAGUCUUAUUCUCAUUGAUGAACUCUCUUGGAAGCACAAACGAGCCUCCUAAUGAACAUACAUUAGGUAAAUCUAUAUAUUUUUUAUAAUUACUUAGGUUUAUCCCUCCUGUACACAUGAAGCUAAUUUUUGGAAAAACACUGCUAAACGCUUUAAGUUUUUCUGGGCCCCCAAUAAACUCUGAUGGAAAAAAUUUUAAUAAGUCAUAGCCAUUAUUUUGAGCUUUGAUGAUCUCUGAACUUGUUUCA.
#=GR JCVI_SCAF_1096627348556/73-669 CODON      ..........................................................................................................................................................................................................................................................................................................................................................................................PTS......................................................................................................................................................................................................................................................................................
#=GR JCVI_SCAF_1096627348556/73-669 SS_TT      ...................................................................................................................................................................................................................................................................................................................................................................................................................................................................................................................................................................................................................................................................................
JCVI_SCAF_1101668482480/293-888                UUCUUAAAAUACUGAUUUGAGGUAAUUUUUUUAAUUAAUAUAUUUUUUUUACACUUAGGUGUUGACUCUAUUUCCUAAAGGCGUAUAUUUAAUAGACCAACUCG....GACCGACUUACAAA..CAACUGCAGA.C.GGGA.....GU.AAGAGAGAA.....A.GAG.AAGGAAGAGAC...GAA.GGGCGAAA..GCGAUACUAAG...A........GUCGACGAUAAAAAAGAG....CUUA.GUAAC..CCACCAAG.AAGGAAAGAGAAAACCUU.CAAGG.AGCUAAAG..AGAUUCUCA.CUUUAGAC.CCCUU.CCAAUCUCGAACU.....GAAAAGACAGAGC.CUG...GCUCUGUUUUUUUUUGCCAUAAGGAAAUUCUAUUAAAUAUAUUUAAUGCAAUCUAAGAACAUAUUAAGAUACAUUACUUAUAUUCAAUAAAUCAUGUCAGUCACCAUAAAAGAUGUUUCUAAAGAUGCAGGAGUAUCCAUUAAAACUGUUUCACGAGUUAUUAACAACGAACCAAAUGUUGCACACACUACAAAAAGUAAAGUUUUGAUUUCAAUAGAAAAGCUUGGUUUUAAACCCAGCAAAAGUGCCCAGACUUUAAGGUUAAAUAAAUCCUAUAUUGCUGGCAGAGUUUUACUG.
#=GR JCVI_SCAF_1101668482480/293-888 CODON     .......STP.........................................................................................................................................................................................................................................................................................................................................................................................................................................................AUG.............................................................................................................................................................................................................
#=GR JCVI_SCAF_1101668482480/293-888 SS_TT     ...................................................................................................................................................................................................................................................................................................................................................................................................................................................................................................................................................................................................................................................................................
JCVI_SCAF_1096627922549/1580-1895              UCUUUAAAAUUCUGAUUUGAGGUCAUUUUUUUAAUUAAUAUAUUUUUUUUACACUUAGUUGUUGACUCUAUUUCCCAAAGGCGUAUAUUUAAUAGACCAACUCG....GACCGACUUACAAA..CAACUGCAGA.C.GGGA.....GU.AAGAGAGAA.....A.GAG.AAGGAAGAGAC...GAA.GGGCGAAA..GCGAUACUAAG...A........GUCGACGAUAAAAAAGAG....CUUA.GUAAC..CCACCAAG.AAGGAAAGAGAAAACCUU.CAAGG.AGCUAAAG..AGAUUCUCA.CUUUAGAC.CCCUU.CCAAUCUCGAACU.....GAAAAGACAGAGC.CUG...GCUCUGUUUUUUUGCCA.........................................................................................................................................................................................................................................................................................
#=GR JCVI_SCAF_1096627922549/1580-1895 CODON   .......STP.........................................................................................................................................................................................................................................................................................................................................................................................................................................................................................................................................................................................................................................................................
#=GR JCVI_SCAF_1096627922549/1580-1895 SS_TT   ...................................................................................................................................................................................................................................................................................................................................................................................................................................................................................................................................................................................................................................................................................
JCVI_SCAF_1101668063555/632-1227               UAUUUAAAUGAUUGAUUUAAGGUUUUUUUUUGAAAUAUUUAAAUUUAUUUGCAUGUAGAUGUUGACUCUAUUUCCUAAAGGCGUAUAUUUAAUAGACCAACUCG....GACCGACUUACAAA..CAACUGCAGA.C.GGGA.....GU.AAGAGAGAA.....A.GAG.AAGGAAGAGAC...GAA.GGGUGAAA..GCGAUACUAAG...A........GUCGACGAUAAAAAAGAG....CUUA.GUAAC..CCACCAAG.AAGGAAAGAGAAAGCCUU.CAAGG.AGCUAAAG..AGAUUCUCA.CUUUAGAC.CCCUU.CCAAUCUCGAACU.....GAAAAGACAGAGC.UUA...GCUCUGUUUUUUUUUGCCUAUAAUUUAUUAAGGUGGUUAAUGGCCUGUUCUAUUUUUUGUUCAUCCACUAAAUUUUUUGGAAGUACAAAUGACCCUCCUAAUGAGCCUACAUUUUUAAUUUCGGUGUAAUCAACAUAGUUAGAUAGGUUAAUUCCACCUGUACAUAAGAAUUUAAUCUCAGGAAAAAUUUCAUACAACGACUGUAAUUUUUUGAUUCCACCUAAAAGCUCAGAUGGAAAAAAUUUUAAUAGUUUAUAACCAUGAUCAUAGGCUUUCAUGAUUUCAGUUGCUGAUUCA.
#=GR JCVI_SCAF_1101668063555/632-1227 CODON    ...............STP........................................................................................................................................................................................................................................................................................................................................................................PTS......................................................................................................................................................................................................................................................................................
#=GR JCVI_SCAF_1101668063555/632-1227 SS_TT    ...................................................................................................................................................................................................................................................................................................................................................................................................................................................................................................................................................................................................................................................................................
JCVI_SCAF_1096627860829/1513-918               UAUAUAAGUUACUCAUUUCCUGUUUUUUUUUAAAUUAAUUAUAUUUUUUUUUAUGCAGGUGUUGACUCUAUUUACUAAAGGCGUAUAUUUAAUAGACCAACUCG....GACCGACUUACAAA..CAACUGCAGA.C.GGGA.....GU.AAGAGAGAA.....A.GAG.AAGGAAGAGAC...GAA.GGGCGAAA..GCGAUACUAAG...A........GUCGACGAUAAAAAAGAG....CUUA.GUAAC..CCACCAAG.AAGGAAAGAGAAAGCCUU.CAAGG.AGCUAAAG..AGAUUCUCA.CUUUAGAC.CCCUU.CCAAUCUCGAACU.....GAAAAGACAGAGC.CUA...GCUCUGUUUUUUUUUGCCUACAAUUUUUUAAUAUUCAUAUAACAUUCCAUAGCUUCACUUUAAAAUUUAAUGGAGUAUCAUCCUGCUCAUGCGAGUUACUAAAACAAAGAUUAUUGCGACUAUUGGUCCGAGUACAAAUGAUCAUUCGUCAUUAAAAGACUUGCAUGCUGCUGGCAUGAAUGUAGCAAGAAUUAAUAUGUCACACGCAUCACAGAUUGAUGCAUUAAAAGUAAUUGAAUCAAUUAAAAAGGUUAAUAAAAAUCAGUCACAAUUAUUUGGCCCCAUAGGAAUCCUAUU.
#=GR JCVI_SCAF_1096627860829/1513-918 CODON    .....................................................................................................................................................................................................................................................................................................................................................................................................................................................AUG...........................................................................................................................................................................................................................
#=GR JCVI_SCAF_1096627860829/1513-918 SS_TT    ...................................................................................................................................................................................................................................................................................................................................................................................................................................................................................................................................................................................................................................................................................
JCVI_SCAF_1101668492749/500-1095               UUCAUAACUCACUAAUUUCCAGUACUUUUUUUAAAUAAUUAUAUUUUUUUAAUUAGAGGUGUUGACACUUUUUCCUAAAGGCGUAUAUUUAAUAGACCAACUCA....GACUGACUUACAAG..CAACUGCAGA.C.GGGA.....GU.AAGAGAGAA.....A.GAG.AAGGAAGAGAC...GAA.GGGCGAAA..GCGUUAUUAAG...A........GUCGACGAUAAAAAAGAG....CUUA.GUAAC..CCACCAAG.AAGGGAAGAGAAAACCUU.CAAGG.AGCUAAAG..AGAUUCUCA.CUUUAGAC.CCCUU.CCAAUCUCGAACU.....AAAAAGACAGAGC.CUA...GCUCUGUUUUUUUUUUUGCGUAUAAUUUUUAUAAGUAAGUGGCUAUCGUUAAAGUAUGCAGAAAAAUAACAAAACUAUUUCUAGAGUAUUGCUAGUAGACAUUGGUGGUACUAAUAUCAGAGCUGCUAUAGCUGAUAUUGGCUCAAAUAAUCUAAAAAAUAUUAAAAAACAAAAUCUAGAUAGCUUGGAUUCAUUUGAAGAGAUAAUUCAAGAAUUUCUUGAUGAAGAUUUAUGCAUUAAACAUAUAGUUUUAUCUAUUGCAGGUCCAAAAUUUCAAAAUUCUAUUUCAAUGACAAA.
#=GR JCVI_SCAF_1101668492749/500-1095 CODON    ................................................................................................................................................................................................................................................................................................................................................................................................................................AUG................................................................................................................................................................................................................................................
#=GR JCVI_SCAF_1101668492749/500-1095 SS_TT    ...................................................................................................................................................................................................................................................................................................................................................................................................................................................................................................................................................................................................................................................................................
JCVI_SCAF_1096626686483/404-1                  AUGAAAAUAAAUGGAAUAAAUAAAGCAUUUAAAAUUAAUUAAAUUUUUUUAAAAAAAAGUGUUGACACUUUUUCCUAAAGGCGUAUAUUUAAUAGACCAACUCA....GACUGACUUACAAA..CAACUGCAGA.C.GGGA.....GU.AAGAGAGAA.....A.GAG.AAGGAAGAGAC...GAA.GGGCGAAA..GCGUUAUUAAG...A........GUCGACGAUAAAAAAGAG....CUUA.GUAAC..CCACCAAG.AAGGGAAGAGAAAACCUU.CGAGG.AGCUAAAG..AGAUUCUCA.CUUUAGAC.CCCUU.CCAAUCUCGAACU.....AAAAAGACAGAGC.CUG...GCUCUGUUUUUUUUUGUCUUUACGAAGUUAAGCAUGUUUAAUCAAUUACUUGAAAAUACGAUUUUAAUAUUUGUUGUAGUUGGUCCAAUUGCGCUCGUUCAUAUU.................................................................................................................................................................................................
#=GR JCVI_SCAF_1096626686483/404-1 CODON       ....................STP............................................................................................................................................................................................................................................................................................................................................................................................................................................................................................................................................................................................................................................................
#=GR JCVI_SCAF_1096626686483/404-1 SS_TT       ...................................................................................................................................................................................................................................................................................................................................................................................................................................................................................................................................................................................................................................................................................
JCVI_SCAF_1096626567716/914-366                ..............................................UUUAAAAAAAAGUAUUGACCAUAGAAAAAAAAAGAGUAUUAUUAUUAAUACCGAACGA....AACCGACCAGCAAG..CAACUGCAGA.C.GGGA.....GC.UGGGGAGAA.....U.CAG.GAGGAAGAGAC.C.GAA.GGGCGAAA..GCAUCACUAAG...A........GUCGACGAUAAAAAAGAG....CUUA.GUGAA..CCACCAAG.AGGAAAAGAGAGAAUCCU.CAAGG.AGCUAAAG..AGAAUCUCA.CUUUAGAC.CCCUU.CGAAACUCG.UUU......GAGAAACAGAGC.CUA...GCUCUGUUUUUUUUUGCCUAUCUUUUCUAUAUAAUCCUCGUUUAGUAUUUAAACAGCAACUUAAUGACAUUUUCAAGAACAAAAAUAAUCUGCACGAUAGGACCUGCAACAAAAGAUUUAAAAACACUAAAAAAUUUGUAUAACAAUGGCAUGAAUGUUGCGCGCAUAAAUAUGUCACAUGCUGAUCAUAGAUCUGCCAAGUCAAUUAUAGACAGAAUACACAAGAUAAAUGCUGACCCUAAAUCAAGGUUUGGACCAAUUGGUAUUUUAUUAGAUACUCAGGGGCCAGAAAUUAGA.
#=GR JCVI_SCAF_1096626567716/914-366 CODON     ..............................................S.............................................................................................................................................................................................................................................................GUA.........................................................................................................................AUG........................................................................................................................................................................................................................................
#=GR JCVI_SCAF_1096626567716/914-366 SS_TT     ...................................................................................................................................................................................................................................................................................................................................................................................................................................................................................................................................................................................................................................................................................
JCVI_SCAF_1096626973362/1811-1217              CAGGAAUUUACGCAGAAAAAAAAUAAGUGAAAAAAAAGUAUAUUUUUUUUAAUAAAAGUGUUGACAGAUUUAAGAAGUAUAGUAUUAUUAAAUGUACCUGCUGA....AACCGACCAGGGAC..CAACUGCAGA.C.GGGA.....GC.UGGAGAGAA.....U.CAG.AAGGAAGAGAC.C.GAA.GGGCGAAA..GCGUUACUAAG...A........GUCGACGAUAAAAAAUAG....CUUA.GUGAC..CCACCAAG.AGGAAAAGAGAGAAUCCU.CAAGG.AGCUAAAG..AGAAUCUCA.CUUUAGAC.CCCUU.CGAACCUCGACCU.......AAGAACAGAGC.UGAU..GCUCUGUUUUUUUUUGGGGAAAUUAAAAAUAUGUAUUUCAAUAACCUAGAUUUUGUAAUUGUUAUUACAUAUUGCAUUCUACUCAUUUCAAUUGCUUUAUUUAUAUCAAAAACUCCCAAGGGCACUAAAAAAAAUACUGAAGAUUAUUUUUUGGCUAGUAGAUCAUUGCCAUGGUGGGCAAUUGGCGCAUCCUUAAUCGCAGCUAAUAUAUCUGCUGAGCAAAUAAUUGGAAUGUCAGGACAAGGAUUUGUUGUUGGUAUGGCAAUUGCAACUUAUGAGCUGACAGCAGCAGUUGC..
#=GR JCVI_SCAF_1096626973362/1811-1217 CODON   ...........................STP..............................................................................................................................................................................................................................................................................GUA.............................................................AUG....................................................................................................................................................................................................................................................................................................
#=GR JCVI_SCAF_1096626973362/1811-1217 SS_TT   ...................................................................................................................................................................................................................................................................................................................................................................................................................................................................................................................................................................................................................................................................................
JCVI_SCAF_1101667389609/735-141                UCAGGAAUUUACGCAGAAAAAAAAUCAGUGAAAAAAAGUAUAUUUUUUUUAAUAAAAGUGUUGACAGAUUUAAGAAGUAUAGUAUUAUUAAAUGUACCUGCUGA....AACCGACCAGGGAC..CAACUGCAGA.C.GAGA.....GC.UGGAGAGAA.....U.CAG.GAGGAAGAGAC.C.GAA.GGGCGAAA..GCGUUACUAAG...A........GUCGACGAUAAAAAAUAG....CUUA.GUGAC..CCACCAAG.AGGAAAAGAGAGAAUCCU.CAAGG.AGCUAAAG..AGAAUCUCA.CUUUAGAC.CCCUU.CGAACCUCGACUU.......AAGAACAGAGC.UAAU..GCUCUGUUUUUUUUUGGGUAAAUUAAAAUUAUGUAUUUCAAUAACCUAGAUUUUAUAAUUGUUAUUACAUAUUGCAUUCUACUCAUUUCAAUUGCUUUACUUAUAUCAAAAACUCCCAAGGGCACUAAAAAAAAUACUGAAGAUUAUUUUUUAGCUAGUAGAUCAUUGCCAUGGUGGGCAAUUGGCGCAUCCUUAAUCGCAGCUAAUAUAUCUGCUGAGCAAAUAAUUGGAAUGUCAGGACAAGGAUUUGUUGUCGGUAUGGCAAUUGCCACUUAUGAGCUGACAGCAGCAGUUGC..
#=GR JCVI_SCAF_1101667389609/735-141 CODON     .....PTS....................STP.............................................................................................................................................................................................................................................................................GUA...............................................................................AUG..................................................................................................................................................................................................................................................................................
#=GR JCVI_SCAF_1101667389609/735-141 SS_TT     ............................................................................................................................................................................................................................................................................................................................................................<<<<<<.......>>>>>>....................................................................................................................................................................................................................................................................................................
JCVI_SCAF_1096627386695/792-1392               AAAGAGGGCAUUAGCCCUCUUUUUUAUAUAUGUAAAAAAACUUAAACUUUUUUUAAAAAACCUCUUGACGAUUCCUUAGAGAGGAGUAAUAUAAAUCUUACCUAACGAAACCGACUAGGGAC..CAACUGCAGA.CGGAGA.....AC.UAGAGAGAAU.CGAA.AGG.....AAGAGUC.C.GAA.GGGCGAAA..GCGUUAUAAAG...A........GUUAACGAUAAAAAAUAG....CUUU.AUAAC..CCACCAAG.AGGAAAAGAGAGAAUCCU.CAAGG.AGCUUAAG..AGAAUCUCA.CUUAAGAC.CCCUU.CGAAACUCGGAUU......AGAAGACAGAGC.CUCG..GCUCUGUUUUUUUUUGGUCAAAUAUAAUUUUACCCUUUAGUAAAACAUUUCAUUAAUACCUUCUAAAUCCAUCUGAAACUGUUAUAUUCGUGAAGUAAAUUCUAGGGGGAAUUCAUGAAACUUAAUAAAUUGUUAGGCGUUAUUGCGCUUCCAUUGUUAGCAAUUACUUUAAUUGCUCAAGAAGUUGAAGAAGUGGUGAUAACAGGUUCGUACAUUAAAUCGAGUCCUACAGAUGGUGCAUCUCCUGUUGAGAUCAUUGGUAGAGAAGAGAUUGAUAAUUUAAACGCAACAACCAU..
#=GR JCVI_SCAF_1096627386695/792-1392 CODON    ...........................................................................................................................................................................................................................................................................................................................................................................................................................................................................................AUG.....................................................................................................................................................................................
#=GR JCVI_SCAF_1096627386695/792-1392 SS_TT    ............................................................................................................................................................................................................................................................................................................................................................<<<<<<.......>>>>>>....................................................................................................................................................................................................................................................................................................
JCVI_SCAF_1101668220072/1322-722               ACAACAGUUUUAUCAGGAUGGGUGGGAGUAAUAAAAAAAACUCAAACUUUUUUUAAAAAACCUCUUGACGAUUCCUUAGAGAGGAGUAAUAUAAAUCUUACCUAACGAAACCGACUAGGGAC..CAACUGCAGA.C.GGAAA....AC.UAGAGAGAAU.CGAA.AGG.....AAGAGUC.C.GAA.GGGCGAAA..GCGUUAUAAAG...A........GUUAACGAUAAAAAAUAG....CUUU.AUAAC..CCACCAAG.AGGAAAAGAGAGAAUCCU.CAAGG.AGCUUAAG..AGAAUCUCA.CUUAAGAC.CCCUU.CGAAACUCGGAUU......AGAAGACAGAGC.CUCG..GCUCUGUUUUUUUUUGGUUAUAGAUUACUCAAAUGAUCAAUGGCUGCAUCCAAAUCUUGAUCUAAUAAUCUUCUUGGUAAAACAAAACUACCACCUAAUGAAAUAACAUUUUCUUGCAGAAAGUAUUCCUUGUAGUUGUCUAGAGAUAUCCCGCCGGUGCAUAAAAACUUAACUUCGGGAAAAACAGAAGCAAAUGCUUAAGUUUACUUACACCACCAAUAGUUUCUGCAGGAAAAAACUUCAGUAUAUUCAAAUUAUUAUUGACUGCUUUGAUGAUCUCGCUUGCAGUUUCAAUG..
#=GR JCVI_SCAF_1101668220072/1322-722 CODON    .................................................................................................................................................................................................................................................................................................................................................................................................................................................................................................................PTS...............................................................................................................................................................
#=GR JCVI_SCAF_1101668220072/1322-722 SS_TT    ............................................................................................................................................................................................................................................................................................................................................................<<<<<<.......>>>>>>....................................................................................................................................................................................................................................................................................................
JCVI_SCAF_1101668412021/233-833                GCGACAGUUUUAUGAAGAUGAUUGGGAGUAAUUAAAAAAACUUAAACUUUUUUUAAAAAACCUCUUGACGAUUUCUACAAGAGGAGUAAUAUAAAUCUUACCUAACGAAACCGACUAGGGAC..CAACUGCAGA.C.GGAAA....AC.UAGAGAGAAU.CGAA.AGG.....AAGAGUC.C.GAA.GGGCGAAA..GCGUUAUAAAG...A........GUUAACGAUAAAAAAUAG....CUUU.AUAAC..CCACCAAG.AGGAAAAGAGAGAAUCCU.CAAGG.AGCUUAAG..AGAAUCUCA.CUUAAGAC.CCCUU.CGAAACUCGGAUU......AGAAGACAGAGC.CUCG..GCUCUGUUUUUUUUUGGUUAAAGAUUAUUUAGAUGAUCAAUAGCUAGUUUCAAAUCUUGAUCUAACAACUUUUUUGGCAAAACAAAACUUCCACCUAAUGAAAUAACAUUUUCUUGGCUUAGGUAAUCUUUAUAGUUGUCUAUUGAUAUCCCGCCGGUGCAUAAAAACUUAACAUCAGGAAACACUGAUGCAAAAGCCUGAAGUUUACUAAUACCGCCAAUAGUUUCUGCAGGAAAAAACUUCAGUACAUUCAAAUUAUUAUUAAUUGCUUUAAUAAUCUCACUUGCUGUCUCAAC..
#=GR JCVI_SCAF_1101668412021/233-833 CODON     ...............................STP........................................................................................................................................................................................................................................................................................................................................................PTS......................................................................................................................................................................................................................................................................................
#=GR JCVI_SCAF_1101668412021/233-833 SS_TT     ............................................................................................................................................................................................................................................................................................................................................................<<<<<<.......>>>>>>....................................................................................................................................................................................................................................................................................................
JCVI_SCAF_1096627859545/415-1015               ACAACAGUUUUAUGAAGAUGAAUGGGAGUAAUUGAAAAAACUUAAACUUUUUUCAAAUAACCUCUUGACGAUUUUCAUAAGAAGAGUAAUAUAAAACUUACCUAACGAAACCGACUAGGGAC..CAACUGCAGA.C.GGAAA....AC.UAGAGAGAAU.CGAA.AGG.....AAGAGUC.C.GAA.GGGCGAAA..GCGUUAUAAAG...A........GUUAACGAUAAAAAAUAG....CUUU.AUAAC..CCACCAAG.AGGAAAAGAGAGAAUCCU.CAAGG.AGCUUAAG..AGAAUCUCA.CUUAAGAC.CCCUU.CGAAACUCGGAUU......AGAAGACAGAGC.CUCG..GCUCUGUUUUUUUUUGGUUAAGUAUUGUCUAAAUGAUCGAUUAUUAAUUCUUUCAUUUUAACUUUAUAAGAGAUUCUCUAAUAAUUAUUUCUGAUUUAAAUUCCUUAGAAACAAUUUCUUCGGUUAAUCCAUCAACUCACCUAUGAGUAAUUUUGCUGCAUGAANNNNNNNNNNNNNNNNNNNNNNNNNNNNNNNNNNNNNNNNNNNNNNNNNNNGAUGUUCAGCUGAUGAAAAUAUUUUUUCCCCAGCUUGAAAACCAGAUUCAAAUGAGAAAUCUCCCUGAAUAAUCCAAUCAA..
#=GR JCVI_SCAF_1096627859545/415-1015 CODON    ...............................STP.........................................................................................................................................................................................................................................................................................................................................................................................................................................................................................................................................................PTS.....................................................................................
#=GR JCVI_SCAF_1096627859545/415-1015 SS_TT    ............................................................................................................................................................................................................................................................................................................................................................<<<<<<.......>>>>>>....................................................................................................................................................................................................................................................................................................
JCVI_SCAF_1096627872041/1093-493               GCAACAGUUUUAUGAAGAUGAUUGGGAGUAAUUAAAAAAACUUAAACUUUUUUUAAAAAACCCCUUGACGAUUUCUAGGAGAGGAGUAAUAUAAAUAUUACCUAACGAAACCGACUAGGGAC..CAACUGCAGA.C.GGAAA....AC.UAGAGAGAAU.CGAA.AGG.....AAGAGUC.C.GAA.GGGCGAAA..GCGUUAUAAAG...A........GUUAACGAUAAAAAAUAG....CUUU.AUAAC..CCACCAAG.AGGAAAAGAGAGAAUCCU.CAAGG.AGCUUAAG..AGAAUCUCA.CUUAAGAC.CCCUU.CGAAACUCGGAUU......AGAAGACAGAGC.CUCG..GCUCUGUUUUUUUUUGCCCGGAGACUGUUUAAAUGACUGAUCAAUUAUUAGAAAGUACAAUACUGUUGUUAGUUGCUGUUGAUCCCAUUGCACUAAUUCCAAUUUUUGCUAGUCUCACUAAAGGCCUAAAAAAUCAAGAAAUUAAAAAGAUUUAUUUGCAAGCAACUUUUGUAUCGCUAAUUAUUCUUUCUUUAUUUUGGUUACUAGGCGAGGUAAUACUUAAUUUAAUGGGCAUCUCCAUGAGUUCAUUUAGAAUCAUUGGAGGCCUAUUUUUAAUAGCAAUAGCUUUUCAAAUG..
#=GR JCVI_SCAF_1096627872041/1093-493 CODON    .........................................................................................................................................................................................................................................................................................................................................................................................................AUG.......................................................................................................................................................................................................................................................................
#=GR JCVI_SCAF_1096627872041/1093-493 SS_TT    ............................................................................................................................................................................................................................................................................................................................................................<<<<<<.......>>>>>>....................................................................................................................................................................................................................................................................................................
JCVI_SCAF_1096626895589/780-1380               ACAACAGUUUUAUCAGGAUGAGUGGGAGUAAUAAAAAAAACUUAAACUUUUUUUUAAAAACCUCUUGACGAUUUCUAGGAGAGGAGUAAUAUAAAUCUUACCUAACGAAACCGACUAGGGAC..CAACUGCAGA.C.GGAAA....AC.UAGAGAGAAU.CGAA.AGG.....AAGAGUC.C.GAA.GGGCGAAA..GCGUUAUAAAG...A........GUUAACGAUAAAAAAUAG....CUUU.AUAAC..CCACCAAG.AGGAAAAGAGAGAAUCCU.CAAGG.AGCUUAAG..AGAAUCUCA.CUUAAGAC.CCCUU.CGAAACUCGGAUU......AGAAGACAGAGC.CUCG..GCUCUGUUUUUUUUUGGUUAGAGAUUAUUUAGAUGAUCAAUAGCUAGAUUUAAACCUUGAUCUAACAAUUUUCUUGGCAAAACAAAACUUCCACCCAACGAAAUGACAUUUUCUUGAAGUAGGUACUCUUUAUAGUUGUCUGUAGAUAUCCCGCCGGUGCAUAAAAACUUAACAUCAGGAAAUACUGAUGCAAAAGCCUUAAGUUUACUAAUACCGCCAAUAGUUUCUGCAGGAAAGAACUUUAGUAUAUUCAAAUUAUUAUUAACUGCUCUAAUGAUCUCGCUAGCUGUCUCAAC..
#=GR JCVI_SCAF_1096626895589/780-1380 CODON    ...............................STP........................................................................................................................................................................................................................................................................................................................................................PTS......................................................................................................................................................................................................................................................................................
#=GR JCVI_SCAF_1096626895589/780-1380 SS_TT    ............................................................................................................................................................................................................................................................................................................................................................<<<<<<.......>>>>>>....................................................................................................................................................................................................................................................................................................
JCVI_SCAF_1101668166361/1592-992               AGAGGGUAUUAGCCCUCUUUUUUUUGUAUAUGUUAAAAAACUUAAACUUUUUUUAAAAAACCUCUUGACGAUUUCUAGGAGAGGAGUAAUAUAAAUCUUACCUAAAGAAACCGACUAGGGAC..CAACUGCAGA.C.GGAAA....AC.UAGAGAGAAU.CGAU.AGG.....AAGAGUC.C.GAA.GGGCGAAA..GCGUUAUAAAG...A........GUUAACGAUAAAAAAUAG....CUUU.AUAAC..CCACCAAG.AGGAAAAGAGAGAAUCCU.CAAGG.AGCUUAAG..AGAAUCUCA.CUUAAGAC.CCCUU.CGAAACUCGGAUU......AGAAGACAGAGC.CUCG..GCUCUGUUUUUUUUGGUUAAAUCUAAUUUUACCUUCAAGUAAAACAUUCGCUUAAUCCCUUCAAAAUCCCUUCAAAACUGUUAUAUUCGAAACAUAAAUUCUAGGGGGAAUUCAUGAAACUUAAUAAAUUUUUAGGCUUUAUUGCGCUUCCAUUUCUUGCAGUUACUUUAGUUUCUCAAGAAGUUGAAGAAGUUGUAAUAACAGGUUCAUACAUUAAAUCGAGUCCUACAGAUGGUGCCUCACCUGUUGAGAUCAUUGGUAGAGACGAAAUUGAUAAUUUAAACGCAACAACCAUU..
#=GR JCVI_SCAF_1101668166361/1592-992 CODON    ..........................................................................................................................................................................................................................................................................................................................................................................................................................................................................................AUG......................................................................................................................................................................................
#=GR JCVI_SCAF_1101668166361/1592-992 SS_TT    ............................................................................................................................................................................................................................................................................................................................................................<<<<<<.......>>>>>>....................................................................................................................................................................................................................................................................................................
JCVI_SCAF_1096627168408/1029-429               AAAGAGGGCUCAGCCCUCUUUUUUAUUUGUGAGUAAAAUAAGCAAACUUUUUUCAAAAAAACUCUUGACGAUUUUCAGAAGAAGAGUAAUAUAAAUCUUACCCAAAGAAACCGACUAGGGAC..CAACUGCAGA.C.GGAAA....AC.UAGAGAGAAU.CAGA.GGG.....AAGAGUC.C.GAA.GGGCGAAA..GCGUUAUAAAG...A........GUUAACGAUAAAAAAUAG....CUUU.AUAAC..CCACCAAG.AGGAAAAGAGAGAAUCCU.CAAGG.AGCUUAAG..AGAAUCUCA.CUUAAGAC.CCCUU.CGAAACUCGGAUU......AGAAGACAGAGC.CUCG..GCUCUGUUUUUUUUUGGUUAAAUUUACGCCUUGGUUUGUGUUGUUUAUAAUCUAAUGUCUUCUAAGAUAAUCACUUAUGACUAAUUACACCGAAUCACAUAACCUUUCAAUCUCUAAGGAACUCAAAAAUUUUGUUGCACAAGAAAUCUUACCUGGAUUAGAUAUAGCUGAGGAUCAUUUCUGGGAUUCUUUGAGUAAUAUCUUCUAUGAAUAUAAAGAUGAAAAUAAAGCUUUUUUAGAAAUCCGGGAAUCCAUUCAAACUCAAAUAGAUGAAUGGCAUAAAAAAAAUAAAGAUU..
#=GR JCVI_SCAF_1096627168408/1029-429 CODON    .....................................................................................................................................................................................................................................................................................................................................................................................................................................................AUG...........................................................................................................................................................................................................................
#=GR JCVI_SCAF_1096627168408/1029-429 SS_TT    ............................................................................................................................................................................................................................................................................................................................................................<<<<<<.......>>>>>>....................................................................................................................................................................................................................................................................................................
JCVI_SCAF_1096627329331/1025-1620              GGGCAUUAGCCCUCUUUUUUUAUUCAUGUAAAAAAACCUAAACUUUUUUUAAAAAACCUCUUGACGAUUUUUGGGAGAGGAGUAAUAUAAAUCUUACCUAACGAA....ACCGACUAGGAAA..CAACUGCAGA.C.GGGA.....CC.UAGAGAGAA.....U.CGA.AAGGAAGAGUC.C.GAA.GGGCGAAA..GCGUUAUAAAG...A........GUUAACGAUAAAAAAUAG....CUUU.AUAAC..CCACCAAG.AGGAAAAGAGAGAAUCCU.CAAGG.AGCUUAAG..AGAAUCUCA.CUUAAGAC.CCCUU.CGAAACUCGGAUU......AGAAGACAGAGC.CUCG..GCUCUGUUUUUUUUUGGUUAAAUCUAAUUUUACCUUCAGGUAAAACAUUCGUUCAAUUCCUUCUAAAUCCCAAUAAAACUGUUAUAUUCAUCACAUAAAUUCUAGGGGGAAAUUCAUGAAACUUAAAAAAUUAUUAGGCGUUAUUGCGCUUCCGCUGUUUGCAAUUACUUUAGUUGCACAAGAAGUAGAAGAAGUGGUGGUAACAGGUUCGUACAUCAAAUCAAGCCCUACAGAUGGUGCCUCACCUGUAGAAAUCAUUGGUAGAGACGAGAUUGAUAAUUUAAAUGCAACAACCA..
#=GR JCVI_SCAF_1096627329331/1025-1620 CODON   ..............................................................................................................................................................................................................................................................................................................................................................................................................................................................AUG..................................................................................................................................................................................................................
#=GR JCVI_SCAF_1096627329331/1025-1620 SS_TT   ............................................................................................................................................................................................................................................................................................................................................................<<<<<<.......>>>>>>....................................................................................................................................................................................................................................................................................................
JCVI_SCAF_1101668400561/211-808                UAUAAACAUUAAUAAAAAUUAGCUAAUCUAAAAAUACUUAAACUUUUUUCAAAAAAAGUGUUGACUCAUUUAAGAAGAGGAGUAAUAUAAAUAUUACCUAACGA....GACCGACUAGGGAC..CAACUGCAGA.CGGAGA.....AC.UAGAGAGAA.....U.CGA.AAGGAAGAGUC.C.GAA.GGGCGAAA..GCGUUAUAAAG...A........GUUAACGAUAAAAAAUAG....CUUU.AUGAC..CCACCAAG.AGGAAAAGAGAGAAUCCU.CAAGG.AGCUAAAG..AGAAUCUCA.CUUUAGAC.CCCUU.CGAAACUCGGAUU.....AAGAAGACAGAGC.CUUG..GCUCUGUUUUUUUUUGAUUCAAAUAACCUUGAUAACUCAAAUGUUGAUAUCAUGAGUAUGUUUACGGUUACUAUGGAAAGUCUGCUUAAACUGCUUACCAUAAAACUAAAAAUGUUAUACCUAAUAGAUAUAAGUUUGUCAUUCUAAGGAUUUAUAUUUUAUAAAAAUAUUGAAAUUUUAAAUAAAUCUGAGAUGACAGCAAUUUAAUGUUAGUUGAAGAUUCCCCAUCACUAAAAAACUGUGAACUGCCUGCAUAAAAAAUUGUGUAAGGAUCAGGCCUCCAUUCAAAUAAUGUU..
#=GR JCVI_SCAF_1101668400561/211-808 CODON     ......GUA.......................................................................................................................................................................................................................................................................................................................................................................................................................................................................................................................PTS................................................................................................................................................
#=GR JCVI_SCAF_1101668400561/211-808 SS_TT     ...................................................................................................................................................................................................................................................................................................................................................................................................................................................................................................................................................................................................................................................................................
JCVI_SCAF_1096628105887/1871-1272              ACAGAGCAAGUCUCUGUUUUUUUUUGCCUAAAAAAAAGUAUAUUUUUUUUAAAAAAACUGUUGACACAAUUUAAAUUAAGAGUAAUAUUAAGUGUACGGAUGGC....AACCGACUAGUGAC..CAACUGCAGA.C.GGGAG....ACCUAGAGAGAA.....G.CCA.AACGGAGAGAC.C.GAA.GGGAGAAA..GCAUUUACAAG...A........GUCGGCGAUAAAAAAGAG....CUUG.UAAAU..CCACCAAG.GGUUCAAGAGAAAGAAUC.CAAGG.AGCUGAAG..AAAAUCUCA.CUUUAGAC.CCCUG.AGGAACUCGAUUUU....AAAGAAACAGAG..CUAGU..CUCUGUUUUUUUUUGCCUUGCAUAAAGUAAUUUAAUCAUUAUUAUUCUCUAGUUAUGGGUUUUAUAAGGUCUAAAAUAAUCUGUACUAUUGGUCCAGCCACCAAUUCGUUAUCUAUGUUGCGCAAACUUCAUAAAGCAGGAAUGAAUGUUGUUAGAAUAAAUAUGUCCCACGCAACUCAUAAAUCUGCAUUUUCUAUAAUCUCAAAAAUAAAUAAAAUUAAUAGUGAGGUUGAUAAAUCAACACAAAAAAUUGGUAUUUUACUUGAUACGCAAGGUCCGGAGAUAAGAACAGGAGA.
#=GR JCVI_SCAF_1096628105887/1871-1272 CODON   ................................................................................................................................................................................................................................................................................................................................................................................................................................AUG................................................................................................................................................................................................................................................
#=GR JCVI_SCAF_1096628105887/1871-1272 SS_TT   ...................................................................................................................................................................................................................................................................................................................................................................................................................................................................................................................................................................................................................................................................................
JCVI_SCAF_1096627225503/361-1                  AGAGCAAGCCUCUGUUUUUUUUUGCCUUAAAAAAAAGUAUAUUUUUUUUUAAAAAAACUGUUGACACAAUUUAAAUUAAGAGUAAUAUUAAAUAUACGAAUGGC....AACCGACUAGUGAA..CAACUGCAGA.CGGGAU.....AC.UAGAGAGAA.....G.CCA.AACGGAGAGAC.C.GAA.GGGAGAAA..GCAUUUACAAG...A........GUCGGCGAUAAAAAAGAG....CUUG.UAGAU..CCACCAAG.GGUUCAAGAGAAAGAACC.CAAGG.AGCUGAAG..AAAAUCUCA.CUUUAGAC.CCCUG.AGGAACUCGACUUU....AAAGAAACAGAG..CUCGC..CUCUGUUUUUUUUUGCCUUGCAUAAAGUAAUUUAAUCAUUAUUAUUCUCUAGUUAUGG...............................................................................................................................................................................................................................................
#=GR JCVI_SCAF_1096627225503/361-1 CODON       ...................................................................................................................................................................................................................................................................................................................................................................................................................................................................................................................................................................................................................................................................................
#=GR JCVI_SCAF_1096627225503/361-1 SS_TT       ...................................................................................................................................................................................................................................................................................................................................................................................................................................................................................................................................................................................................................................................................................
JCVI_SCAF_1096627225503/653-57                 CAUAAAAACACUAUUUGUUUAGCUCCAUCAAAAAAAAGUAUAUUUUUUUUAAAAAAACUGUUGACACAAUUUAAAUUAAGAGUAAUAUAACUAAUACGGAUGGC....AACCGACUAGAUAA..CAACUGCAGA.CGGGAU.....AC.UAGAGAGAA.....G.CCA.AACGGAGAGAC.C.GAA.GGGAGAAA..GCAUUUACAAG...A........GUCGGCGAUAAAAAAGAG....CUUG.UAGAU..CCACCAAG.GGUUCAAGAGAAAGAACC.CAAGG.AGCUGAAG..AAAAUCUCA.CUUUAGAC.CCCUG.AGGAA.UCGAACU.....AAGAAAACAGAG..CAAGC..CUCUGUUUUUUUUUGCCUUAAAAAAAAGUAUAUUUUUUUUUAAAAAAACUGUUGACACAAUUUAAAUUAAGAGUAAUAUUAAAUAUACGAAUGGCAACCGACUAGUGAACAACUGCAGACGGGAUACUAGAGAGAAGCCAAACGGAGAGACCGAAGGGAGAAAGCAUUUACAAGAGUCGGCGAUAAAAAAGAGCUUGUAGAUCCACCAAGGGUUCAAGAGAAAGAACCCAAGGAGCUGAAGAAAAUCUCACUUUAGACCCCUGAGGAACUCGACUUUAAAGAAACAGAGCUCGCCU.
#=GR JCVI_SCAF_1096627225503/653-57 CODON      ...................................................................................................................................................................................................................................................................................................................................................................................................................................................................................................................................................................................................................................................................................
#=GR JCVI_SCAF_1096627225503/653-57 SS_TT      ...................................................................................................................................................................................................................................................................................................................................................................................................................................................................................................................................................................................................................................................................................
JCVI_SCAF_1096627790296/1062-1660              CAAAAAUUUCAUCCAUAAAUUGUGCAACAAAAAAAAGUGUAUUUUUUUUCAAAUAAAGUGUUGACAAGAUUUGUAAAAGGAGUAAUAUUAAUAAUACCAACAGC....AACCGACUAAUGAC..CAACUGCAGA.CGGGAGA....CU.UAGAGAGAA.....G.CUG.GAGGAAGAGAC.C.GAA.GGGUGAAA..GCAUUUACAAG...A........GUCGGCGAUAAAAAAGAG....CUUG.UAAAU..CCACCAAG.AAUUCAAGAGAAAGAAUU.CAAGG.AGCUAAAG..AAAAUCUCA.CUUUAGAC.CCCUA.AGGAACUCGAACU.....AAGAAAACAGAG..CUAGA..CUCUGUUUUUUUUUGUCUCAAAUAAAGCUUUUCAUCAAUCAUUUAGCAAAGAUUAAAGAUAUAAUUGUCAGUUAUGAACACCAAUGAUCAUGACCCUAUUGAAACCUCUGAGUGGCUUGAAGCAAUUAACAGCGUCAUCGAGCAAGAGGGUAUUGAAAGAGCUUCUUUUCUUUUAUCUAAACUUGCAAAAAAACUAAAUCAAGAGGGCGCAAUCCCUUCGUAUAACUUAACGACACCAUUUAAAAAUUCUAUUUCUGUGAAAGACGAAGCUAGCAUGCCGGGAGAUCUUUUCAUGG.
#=GR JCVI_SCAF_1096627790296/1062-1660 CODON   ..........................................................................................................................................................................................................................................................................................................................................................................................................................................AUG......................................................................................................................................................................................................................................
#=GR JCVI_SCAF_1096627790296/1062-1660 SS_TT   ...................................................................................................................................................................................................................................................................................................................................................................................................................................................................................................................................................................................................................................................................................
JCVI_SCAF_1101668463684/515-1113               CAAAAAUAUCAUCCCUAAAUUGUGCAACAAAAAAAAGUAUAAUUUUUUUCAAAUAAAGUGUUGACAAGAUUUGUAAAAGGAGUAAUAUUAAUAAUACCAACAGC....AACCGACUAGUGAC..CAACUGCAGA.CGGGAG.....ACCUAGAGAGAA.....G.CUG.AAGGAAGAGAC.C.GAA.GGGUGAAA..GCAUUUACAAG...A........GUCGGCGAUAAAAAAGAG....CUUG.UAAAU..CCACCAAG.AAUUCAAGAGAAAGAAUU.CAAGG.AGCUAAAG..AAAAUCUCA.CUUUAGAC.CCCUA.AGGAACUCGAUCU.....AAGAAAACAGAG..CUAGA..CUCUGUUUUUUUUUGUCUCAAAUAAAGCUUUUCAUUAAUCAUUUAGCAAAGAUUAAAGAUAUAAUUGUCACUUAUGAGCACCAAUGAUCAUGACCCUAUUGAAACCUCUGAGUGGCUUGAAGCAAUUAACAGCGUAAUCGAGCAAGAGGGUAUUGAAAGAGCAUCUUUUCUUUUAUCUAAACUUGCAAAAAAACUAAAUCAAGAGGGCGCAAUCCCUUCGUAUAACUUAACGACACCAUUUAAAAAUUCUAUUUCUGUAAAAGACGAAGCUAGCAUGCCGGGAGAUCUUUUCAUGG.
#=GR JCVI_SCAF_1101668463684/515-1113 CODON    ..........................................................................................................................................................................................................................................................................................................................................................................................................................................AUG......................................................................................................................................................................................................................................
#=GR JCVI_SCAF_1101668463684/515-1113 SS_TT    ...................................................................................................................................................................................................................................................................................................................................................................................................................................................................................................................................................................................................................................................................................
JCVI_SCAF_1096627332480/327-1                  CAAAAAUAUCAUCCCUAAAUUGCGCAACAAAAAAAAGUGUAUUUUUUUUCAAAUAAAGUGUUGACAAGAUUUGUAAAAGGAGUAAUAUUAAUAAUACCAACAGC....AACCGACUAGUGAC..CAACUGCAGA.CGGGAG.....ACCUAGAGAGAA.....G.CUG.AAGGAAGAGAC.C.GAA.GGGUGAAA..GCAUUUACAAG...A........GUCGGCGAUAAAAAAGAG....CUUG.UAAAU..CCACCAAG.AAUUCAAGAGAAAGAAUU.CAAGG.AGCUAAAG..AAAAUCUCA.CUUUAGAC.CCCUA.AGGAACUCGAACU.....AAGAAAACAGAG..CUAGA..CUCUGUUUUUUUUUGUCUUAAAUA.................................................................................................................................................................................................................................................................................
#=GR JCVI_SCAF_1096627332480/327-1 CODON       ...................................................................................................................................................................................................................................................................................................................................................................................................................................................................................................................................................................................................................................................................................
#=GR JCVI_SCAF_1096627332480/327-1 SS_TT       ...................................................................................................................................................................................................................................................................................................................................................................................................................................................................................................................................................................................................................................................................................
JCVI_SCAF_1096627101215/1922-1404              ................................................................................AGUAAUAUUAAUGAUACCAACAGC....AACCGACUAGUGAC..CAACUGCAGA.CGGGAG.....ACCUAGAGAGAA.....G.CUG.AAGGAAGAGAC.C.GAA.GGGUGAAA..GCAUUUACAAG...A........GUCGGCGAUAAAAAAGAG....CUUG.UAAAU..CCACCAAG.AAUUCAAGAGAAAGAAUU.CAAGG.AGCUAAAG..AAAAUCUCA.CUUUAGAC.CCCUA.AGGAACUCGAACU.....AAGAAAACAGAG..CUAGA..CUCUGUUUUUUUUUGUCUCAAAUAAAGCUUUUCAUUAAUCAUUUAGCAAAGAUUAAAGAUAUAAUUGUCACUUAUGAGCACCAAUGAUCAUGACCCUAUUGAAACCUCUGAGUGGCUUGAAGCAAUUAACAGCGUCAUCGAGCAAGAGGGUAUUGAAAGAGCAUCUUUUCUUUUAUCUAAACUUGCAAAAAAACUAAAUCAAGAGGGCGCAAUCCCUUCGUAUAACUUAACGACACCGUUUAAAAAUUCUAUUUCUGUGAAAGACGAAGCUAGCAUGCCGGGAGAUCUUUUCAUGG.
#=GR JCVI_SCAF_1096627101215/1922-1404 CODON   ..........................................................................................................................................................................................................................................................................................................................................................................................................................................AUG......................................................................................................................................................................................................................................
#=GR JCVI_SCAF_1096627101215/1922-1404 SS_TT   ...................................................................................................................................................................................................................................................................................................................................................................................................................................................................................................................................................................................................................................................................................
JCVI_SCAF_1101668333980/1155-558               CAAAAAUAUCAUCCCUAAAUUAUGCAACAAAAAAAAGUGUAUUUUUUUUCAAAUAAAGUGUUGACAAGAAUUCUAAAAGGAGUAAUAUAAAUAAUACCAACAGC....AACCGACUAGUGAC..CAACUGCAGA.C.GGGAG....ACCUAGAGAGAA.....G.CUG.AAGGAAGAGAC.C.GAA.GGGUGAAA..GCAUUUACAAG...A........GUCGGCGAUAAAAAAGAG....CUUG.UAAAU..CCACCAAG.AAUUCAAGAGAAAGAAUU.CAAGG.AGCUAAAG..AAAAUCUCA.CUUUAGAC.CCUAA..GGAACUCGAACU.....AAGAAAACAGAG..CUAGA..CUCUGUUUUUUUUUGUCUAAAAUAAAGCUUUUCAUUAAUCAUUUAGCAAAGAUUAAAGAUAUAAUUGUCACUUAUGAGCACCAAUGAUCAUGACCCUAUUGAAACCUCUGAGUGGCUUGAAGCAAUCAACAGCGUCAUCGAGCAAGAGGGUAUUGAAAGAGCAUCUUUUCUUUUAUCUAAACUUGCAAAAAAACUAAAUCAAGAGGGCGCAAUCCCUUCGUAUAACUUAACGACACCAUUUAAAAAUUCUAUUUCUGUGAAAGACGAAGCUAGCAUGCCGGGAGAUCUUUUCAUGG.
#=GR JCVI_SCAF_1101668333980/1155-558 CODON    ..........................................................................................................................................................................................................................................................................................................................................................................................................................................AUG......................................................................................................................................................................................................................................
#=GR JCVI_SCAF_1101668333980/1155-558 SS_TT    ...................................................................................................................................................................................................................................................................................................................................................................................................................................................................................................................................................................................................................................................................................
JCVI_SCAF_1096627390420/8116-7518              AUAAAAAAAUACCGUAAUUUUUAAGAUGCAAAAAAAGAUUAAUUUUUUUUAAUAAAAGUGUUGACAACUUUUAAAAAUGAAGUAAUAUAAACAAUACCAACAGC....AACCGACUAGUGAC..CAACUGCAGA.C.GGGAG....ACCUAGAGAGAA.....G.CUG.AAGGAAGAGAC.C.GAA.GGGUGAAA..GCAUUUGCAAG...A........GUCGGCGAUAAAAAAGAG....CUUG.CAGAU..CCACCAAG.AGUUCAAGAGAAAGGACU.CAAGG.AGCUAAAG..AAAAUCUCA.CUUUAGAC.CCCUA.AGGAACUCGAACU.....AAGAAAACAGAGU.UUA...ACUCUGUUUUUUUUUGUCUUAAAUAAACACAAAAUAUACAUAAAAUAUCUCUAUAUCUGUUGUAUAUACAACACUUUUAUAUAUCAUUCUCUUGAAUAUGUUUACUCGCACUAAAAUUAUUUGCACUAUUGGACCAUCCACUGAUAGUUAUUCUUCAUUAGAAAACUUAGUUUUAUCAGGAAUGGAUGUAGCUAGAAUUAAUAUGUCACAUGCUACUCAUAAAAAUGCUUCUAAUAUAAUUGAAUUCAUUCAUAAAAUUAAUAAAAAAAAUAAAACCAAUGUAUCGGUUCUUCUAGA.
#=GR JCVI_SCAF_1096627390420/8116-7518 CODON   .......................................................................................................................................................................................................................................................................................................................................................................................................................AUG.........................................................................................................................................................................................................................................................
#=GR JCVI_SCAF_1096627390420/8116-7518 SS_TT   ...................................................................................................................................................................................................................................................................................................................................................................................................................................................................................................................................................................................................................................................................................
JCVI_SCAF_1096626508166/1-571                  ............................AAAAAAAGAUUAAUUUUUUUUUAAUAAAAGUGUUGACAACUUUUAAAAAUCGAGUAAUAUAAAUAAUACCAACAGC....AACCGACUAGUGAC..CAACUGCAGA.C.GGGAG....ACCUAGAGAGAA.....G.CUG.AAGGAAGAGAC.C.GAA.GGGUGAAA..GCAUUUGCAAG...A........GUCGGCGAUAAAAAAGAG....CUUG.CAGAU..CCACCAAG.AGUUCAAGAGAAAGGACU.CAAGG.AGCUAAAG..AAAAUCUCA.CUUUAGAC.CCCUA.AGGAACUCGAACU.....AAGAAAACAGAGU.UUA...ACUCUGUUUUUUUUUGUCUUAAAUAAAUACAUAAAAUGUCUCUAUAUCUGUUGUAUAUACAACACUUUUAUAUAUCAUUCUCUUGGAUAUGUUUACUCGCACUAAAAUUAUUUGCACUAUUGGACCAUCCACUGAUAGUUAUUCUUCAUUAGAAAACUUAGUUUUAUCAGGAAUGGAUGUAGCUAGAAUUAAUAUGUCACAUGCUACUCAUAAAAAUGCUUCUAAUAUAAUUGAAUUCAUUCAUAAAAUUAAUAAAAAAAAUAAAACCAAUGUAUCGGUUCUUCUAGAUACGCAAGG.
#=GR JCVI_SCAF_1096626508166/1-571 CODON       ....................................................................................................................................................................................................................................................................................................................................................................................................................AUG............................................................................................................................................................................................................................................................
#=GR JCVI_SCAF_1096626508166/1-571 SS_TT       ...................................................................................................................................................................................................................................................................................................................................................................................................................................................................................................................................................................................................................................................................................
JCVI_SCAF_1096627589833/1236-1704              AUUGGAUUUAAAGUUAAGUAAAGCAAACUUAAAAAAAAUAAAAAAAAGUUUUAAAAAAUGUUGACACAAAUCUUAAUCGGCGUAAUAUCAAUCUUACCGAAGAC....GACCGACUAGUGAC..CAACUGCAGA.C.GGAAU....ACCUAGAGAGAA.....G.UUA.GAGGGAGAGGC.C.GAA.GGGUGAAA..GCAUUUGCAAG...A........GUCGAUGAUAAAAAAUAG....CUUG.CAAAU..CCACCAAG.GAUUCAAGAGAAAGGAUC.CAAGG.AGCUGAAG..AGAAUCUCG.CUUUAGAC.CCCUG.AGGAACUCGAUU......AAAGAAACAGAGC.UAG...GCUCUGUUUUUUUUCGCCUAAAAUUUAAGAUAAAUGAAAGUGUUAUUAAUUGCGAUCCUUACCAAAUAGGCUUCUAAGCAUUUAUAGUAGGACGUUAUUGACUGACUGUUAUCUCGUUAAAAUCGUGCAUCCAAAAUGUUACUCAAUGAUGAAAUUAAGUUAGAUAUC..................................................................................................................................
#=GR JCVI_SCAF_1096627589833/1236-1704 CODON   ...................................................................................................................................................................................................................................................................................................................................................................................................................................................................................................................................................................................................................................................................................
#=GR JCVI_SCAF_1096627589833/1236-1704 SS_TT   ...................................................................................................................................................................................................................................................................................................................................................................................................................................................................................................................................................................................................................................................................................
JCVI_SCAF_1096626936789/923-1479               AAAUUAAGUAAAGCAAACUUAAAAAUUUAAAAAAAAAAUAAAAAAAAGUUUUAAAAAGUGUUGACACAAAUCCUGAUCGGGGUAAUAUCACUCUUACCGAAGAC....AACCGACUAGUGAC..CAACUGCAGA.C.GGAAU....ACCUAGAGAGAA.....G.UUA.GAGGGAGAGGC.C.GAA.GGGUGAAA..GCAUUUGCAAG...A........GUCGAUGAUAAAAAAUAG....CUUG.CAAAU..CCACCAAG.GAUUCAAGAGAAAGAAUC.CAAGG.AGCUGAAG..AGAAUCUCG.CUUUAGAC.CCCUG.AGGAACUCGAUU......AAAGAAACAGAGC.UAG...GCUCUGUUUUUUUUCGCCUAAAAUUUAAGAUAAAUAAAAGUGUUAUUAAUUGCGAUCCUUACCAAAUAGGCUUCUAAGCAUUUAUAGUAGGACGUUAUUGACUGACUGUUAUCUCGUUAAAAUCGUGCAUCCAAAAUGUUACUCAAUGAUGAAAUUAAGUUAGAUUAUUCAGAUGUUUUGAUCAGGCCAAAGAGAUCGACUAUGAGCUCUCGGGCUGAGGUUACCCUUGAGCGCACGCAUAAGUUCUUAUGGAGUA..........................................
#=GR JCVI_SCAF_1096626936789/923-1479 CODON    ...................................................................................................................................................................................................................................................................................................................................................................................................................................................................................................................................................................................................................................................................................
#=GR JCVI_SCAF_1096626936789/923-1479 SS_TT    ...................................................................................................................................................................................................................................................................................................................................................................................................................................................................................................................................................................................................................................................................................
JCVI_SCAF_1096628210353/83-680                 CACGUCGAUUUUAGUUUCACUAAAUUAAAUUAAAAUUGUAAAAAAAAAGAACAAAAAAUGUUGACACAGAAACUGAUCGGGGUACUAUCAAUGUUACCGACAAC....GACCGACUAGUGAC..CAACUGCAGA.C.GGAAU....ACCUAGAGAGAA.....G.UUG.GAGGAAGAGGC.C.GAA.GGGUGAAA..GCAUUUGCAAG...A........GUCGAUGAUAAAAAAUAG....CUUG.CAAAU..CCACCAAG.GAUUCAAGAGAAAGAAUC.UAAGG.AGCUAGAG..AGAAUCUCG.CUUUAGAC.CCCUG.AGGAACUCGAUU......AAAGAAACAGAGC.UAG...ACUCUGUUUUUUUUUCGCCUGAAAUUUGAGCUUUAUGUAAGUGCACUAGCAGAGCUUCCCGGUCAGGGUUCUCUGAAUCGAAAACCUCACUCGAUCCCCAGUUUAAAUUUCGUCGUAACAAGUGCUGGCAGUCAAAGUUUUCUGGAAAGCACUUACGAAAGCCAAACGGUGAAUAUCGUAGCUUUGCUUUCUUGCUCUGGCAUAGCCGCUUCCUUGUUACCCGAUAUCUAUAGUAUCUUCUGGGUAUGAAUAUUUUGAAAGUAAUCAAGAUUGUAAACGUGAAAAGAUCGCUCUUUA.
#=GR JCVI_SCAF_1096628210353/83-680 CODON      ...................................................................................................................................................................................................................................................................................................................................................................................................................................................................................................................................................................................................................................................................................
#=GR JCVI_SCAF_1096628210353/83-680 SS_TT      ...................................................................................................................................................................................................................................................................................................................................................................................................................................................................................................................................................................................................................................................................................
JCVI_SCAF_1096627864154/1-524                  ...........................................................................GUAGGAGUAAUAUUAAUAGUACGGAAGGC....AACCGACUAGUGAC..CAACUGCAGA.CGGAAGA....UCCUAGAGAGAA.....G.CCA.GAAGAAGAGAC.C.GAA.GGGCGAAA..GCAUUUACAAG...A........GUCGAUGAGAAAAAAUAG....CUUG.UAAAU..CCACCAAG.AAUUCAAGAGAAAGAAUU.CAAGG.AGCUAAAG..AAAAUCUCA.CUUUAGAC.CCCUG.AGGAA.UCGAAUU.....AAGAAAACAGAGC.AAG...CCUCUGUUUUUUUUUGCCUUAAAAAUCAAUUAAAUAUUGUUAUAAUUCAAACAUGAAAUUCUUUUCUGAUCUAUUUGGUUCAUCUAAACAUUCACCACGUGAGGUAGGUUUAUUAAUAUCUCCAACUCUUCAGGAAUUUGUAAAAAAAGAAGUUCUCCCUGGUCUUGAUAUCUCUCCUCAUUAUUUUUGGAGCUCUUUUGAGAAUCUAAUUGAUAAAUUUGCUAUUCGUAAUCACGAGUUACUAGAGAAAAGAAAUGUUUUACAAGAUCAGAUAAAUGAUUGGCAUAUACGUAAUAG.
#=GR JCVI_SCAF_1096627864154/1-524 CODON       .....................................................................................................................................................................................................................................................................................................................................................................................................AUG...........................................................................................................................................................................................................................................................................
#=GR JCVI_SCAF_1096627864154/1-524 SS_TT       ...................................................................................................................................................................................................................................................................................................................................................................................................................................................................................................................................................................................................................................................................................
JCVI_SCAF_1096627332664/1109-1706              AUAAAAAAAUACUAUUUUUUUUAUACUUGAAAAAAAAGUAUUUUUUUUCUUAAAAAAGUGUUGACAAGAAUUUUAAGAAGAGUAAUAUUAAUAGUACGGAAGGC....AACCGACUAGUGAC..CAACUGCAGA.CGGAAAA....UC.UAGAGAGAA.....G.CCA.GAAGAAGAGAC.C.GAA.GGGCGAAA..GCAUUUACAAG...A........GUCGAUGAGAAAAAAUAG....CUUG.UAAAU..CCACCAAG.AAUUCAAGAGAAAGAAUU.CAAGG.AGCUAAAG..AAAAUCUCA.CUUUAGAC.CCCUG.AGGAA.UCGAAUU.....AAGAAAACAGAGC.AAG...CCUCUGUUUUUUUUUGCCUUAAAAAAACCACUCUUCAAUAAAUUAAUUAAUUUUUUAUCAAAUAUUAAAGAUAUAAUUUACACCUAUGAGCACUAAAGAUUCUGAUCCUAUAGAAACCUCUGAGUGGAUUGAAGCUCUUAAUAGUGUUAUUGAAGAGGAAGGCAUUGAAAGAGCAUCAUUUCUGAUGUCUAAACUUGCAAAAAAAUUAAAUCAAGAGGGAGCAAUUCCAUCAUAUAACUUAACGACACCUUUUAAAAAUUCCAUCCAAGUUAAAGAUGAGGCUCAUAUGCCUGGUGA.
#=GR JCVI_SCAF_1096627332664/1109-1706 CODON   UA............................................................................................................................................................................................................................................................................................................................................................................................................................................................AUG..................................................................................................................................................................................................................
#=GR JCVI_SCAF_1096627332664/1109-1706 SS_TT   ...................................................................................................................................................................................................................................................................................................................................................................................................................................................................................................................................................................................................................................................................................
JCVI_SCAF_1101668367360/1284-757               .......................................................................UCUAGUAGGAGUAAUAUUAAUAGUACGGAAGGU....AACCGACUAGUGAC..CAACUGCAGA.CGGAAAA....AUCUAGAGAGAA.....G.CCA.GAAGAAGAGAC.C.GAA.GGGUGAAA..GCAUUUACAAG...A........GUCGAUGAGAAAAAAUAG....CUUG.UAAAU..CCACCAAG.AAUUCAAGAGAAAGAAUU.CAAGG.AGCUAAAG..AAAAUCUCA.CUUUAGAC.CCCUG.AGGAA.UCGAACU.....AAGAAAACAGAGC.AAG...CCUCUGUUUUUUUUUGGCUUAAAAUCAAUCAAAUAUUGUUAUAAUUCAAAAAUGGGAUUCUUAUCUAAUCUAUUUAGCUCAUCUAAACAUUCCCCGCGUGAGGUUGGCCUAUUAAUAACACCAACCCUUCAGGAGUUUGUGAAAAAUGAAGUUCUUCCUGGUCUUGAUAUAUCUCCUCAUUAUUUUUGGAGCUCUUUUGAAAACCUAAUUGAUAAAUUUGCUGUUCGAAAUGAUGAGUUACUAAAGAAAAGAAUUUUUUUACAAGAUCAGAUAAAUGACUGGCAUAUACGUAAUAGG.
#=GR JCVI_SCAF_1101668367360/1284-757 CODON    ......................................................................................................................................................................................................................................................................................................................................A..UG........................................................................................................................................................................................................................................................................................................................................
#=GR JCVI_SCAF_1101668367360/1284-757 SS_TT    ...................................................................................................................................................................................................................................................................................................................................................................................................................................................................................................................................................................................................................................................................................
JCVI_SCAF_1096627251538/880-1477               UCCAAUAAAAGUCCAUAAAAAUCUUUAUAAAAAAAACUAUAACUUUUUUACAAAAAAGUGUUGACAAGAUUUCUAGUAGGAGUAAUAUUACUAAUACGGAUGGC....AACCGACUAGUGAC..UAACUGCAGA.C.GGGAG....ACCUAGAGAGAA.....G.CCA.GAAGAAGAGAC.C.GAA.GGGUGAAA..GCAUUUACAAG...A........GUCGAUGAGAAAAAAUAG....CUUG.UAGAU..CCACCAAG.GAUUCAAGAGAAAGGAUC.UAAGG.CGCUAAAG..AAAAUCUCA.CUUUAGAC.CCCUG.AGGAAUCGAACU......AAGAAAACAGAGC.AAG...CCUCUGUUUUUUUUUGCCUAAAAUUUUAUAAAAAAAGCAGGUAUGUUUACCUGCUUUUAAGACCUAGGGGAUAUGAAUCAAGAGGAUAUUCAAAGGCCUUCUAUUUAUAUGACUAUAGAAAAGCCUAAAAGUUCAGAAUUUUUAAAAAUAAAGUAAAAAAGAGAACCUAAAAUUAAAAAUGAUCCAAGUGGAAGGCCCUCUUUGAAUUUAUCUUUAUAAAAAAUAUAAGACAUACAUCCCAACAAUGAACCAAGAAAGAGAAUCAGAGGUAAAGAAACAGGCCCAAAUAUUGAUCCA.
#=GR JCVI_SCAF_1096627251538/880-1477 CODON    ....STP..........................................................................................................................................................................................................................................................................................................................................................................................................................................................................PTS...............................................................................................................................................................................................
#=GR JCVI_SCAF_1096627251538/880-1477 SS_TT    .............................................................................................................................................................................................................................................................................................................................................................................................................<<<<<<<....>>>>>>>....................................................................................................................................................................................................................................................
JCVI_SCAF_1096628147480/342-1                  AGAAAUAAAUACUAAUUUUUUAUUUCCUAAAAAAAACUAUAACUUUUUUACAAAAAAGUGUUGACAAGAUUUCUAGUAGGAGUAAUAUUACUAAUACGGAUGGC....AACCGACUAGUGAC..CAACUGCAGA.C.GGGAG....ACCUAGAGAGAA.....G.CCA.GAAGAAGAGAC.C.GAA.GGGUGAAA..GCAUUUACAAG...A........GUCGAUGAGAAAAAAUAG....CUUG.UAGAU..CCACCAAG.GAUUCAAGAGAAAGAGUC.CAAGG.CGCUAAAG..AAAAUCUCA.CUUUAGAC.CCCUG.AGGAA.UCGAACU.....AAGAAAACAGAGC.AAG...CCUCUGUUUUUUUUUGCCUAAAAUUUCUUUAAAACCAUAAA.................................................................................................................................................................................................................................................................
#=GR JCVI_SCAF_1096628147480/342-1 CODON       ...GUA.............................................................................................................................................................................................................................................................................................................................................................................................................................................................................................................................................................................................................................................................................
#=GR JCVI_SCAF_1096628147480/342-1 SS_TT       ...................................................................................................................................................................................................................................................................................................................................................................................................................................................................................................................................................................................................................................................................................
JCVI_SCAF_1096627216080/1-499                  ...................................................................................................AUGGC....AACCGACUAGUGAC..CAACUGCAGA.CGGAAAA....UC.UAGAGAGAA.....G.CCA.GAAGAAGAGAC.C.GAA.GGGUGAAA..GCAUUUGCAGG...A........GUCGAUGAUAAAAAAUAG....CUUG.CAAAU..CCACCAAG.GGUUCAAGAGAAAGAAUC.CAAGG.AGCUGAAG..AAAAUCUCA.CUUUAGAC.CCCUG.AGGAA.UCGAACU.....AAGAAAACAGAGC.AAG...UCUCUGUUUUUUUUUGCCUGAAAUAAAAUUCAUUUAAUUUAAAAAAUCUUAGAUACUUUGUGUAUAAUCACAUCUCAUAAUGGCAGAUAAAAAACAAACUAAAGUUUAUUUAAUUCCUGAAGAUGAGAGUAGGGAUAGUCAUACCUAUCACUAUACUGCUAUUAAAACGAGGAAAUUUACUCUUGAAAAUAAAAAAAUGAGGUUAAAAAAAUUUAACCCUGUAAAAAGAGUUCAUGAAUGGUUUGUUGAAGCGAAGCUUCCUCCUCAUAAUUAAUUCUUAGUUAAUCUUAAUUUAGU.
#=GR JCVI_SCAF_1096627216080/1-499 CODON       .....................................................................................................................................................................................................................................................................................................................................................................................................................................................AUG...............................................................................................................................................................................................PTS.STP.....................
#=GR JCVI_SCAF_1096627216080/1-499 SS_TT       ...................................................................................................................................................................................................................................................................................................................................................................................................................................................................................................................................................................................................................................................................................
JCVI_SCAF_1096628371279/246-843                AACUCCCUUUUUAUAUUCUAAGACAAAUGAAAAAAAAUUAUUUUUUUUGUAAAAAAAGUGUUGACAUCUAAUUUAGUAAGAGUAAUAUUAAAUGUACGGAUGGC....GACUGACUAGCUAC..CAACUGCAGA.CGUGAA.....GU.UAGAGGGAA.....AACCA.GACGGAGAGAC.C.GAA.GGGUGAAA..GCAUUUGCAAG...A........GUCGAUGAUAAAAAAUAG....CUUG.CAGAU..CCACCAAG.GAUUCAGGAGAAAGAAUC.CAAGG.AGCUAAAG..AAAAUCUCA.CUUUAGAC.CCCUG.AGGAA.UCGAUU.....GAAAGAAACAGAGC.UUG...UCUCUGUUUUUUUUUGCAAAAUUUUUAUAUGAAAAAUUAUUCUAAUCAUGUUGCAGUUAUCGGAGCUGGAAUAGCCGGACUCACACUUGGAAAUAUAUUACGCAUUAACAACAUACCAUGCGUUGUUUUUGAAAAAUCUAACAAUGUUAAAGAACAAGGAGCUGGUAUAUCUAUCUCAUAUAAUGGAUUAAGGGUUCUAGAUUAUCUUAAUGUUCUUGAAGCCUUUAAUAAUAUUUCUAGACAACCAAAAAAGGCUAUUUUUUUUUCAAAUAAUAAUAAUAAAAUUAAUCAUAUUUC.
#=GR JCVI_SCAF_1096628371279/246-843 CODON     ............................................................................................................................................................................................................................................................................................................................................AUG....................................................................................................................................................................................................................................................................................................................................
#=GR JCVI_SCAF_1096628371279/246-843 SS_TT     ...................................................................................................................................................................................................................................................................................................................................................................................................................................................................................................................................................................................................................................................................................
JCVI_SCAF_1096627755159/1068-1665              CUAAAUAAAUAAGCAUUUUUUUUGUUUCAAAAAAAACUUAAAUUUUUUUAAAAAAAAGUGUUGACAACUUUGCAAAAAGUAGUAAUAUAAAUAAUACCAACAGC....AACCGACUAGUGAC..CAACUGCAGA.C.GGGAG....ACCUAGAGAGAA.....G.CUG.AAGGAAGAGAC.C.GAA.GGGUGAAA..GCAUUUGCAAG...A........GUCGAUGAUAAAAAAUAG....CUUG.CAGAU..CCACCAAG.GAUUCAAGAGAAAGAAUC.CAAGG.AGCUAAAG..AAAAUCUCA.CUUUAGAC.CCCUA.CGGAA.UCGAUUU.....AAAGAAACAGAGC.UUG...ACUCUGUUUUUUUUUGUCUUGCAAAAAGUGAAUUUAUCAUUAAUAUCCUCUAGUUAUGACAUUAACUAGAACUAAAAUAAUUUGUACCAUUGGGCCCAACAGCUCAGAUAAAGCUACUUUAAAAAAACUUCAUUUAGCUGGAAUGAAUGUUGUAAGAAUUAACAUGUCUCACGCAACUCACAAAAAUGCUAAAGAGAUUAUUAAUAUCAUUAAAGAAAUAAAUAAAACUAAAAAUAGUAAGUUAUCAAACAUAGGCAUAUUACUUGAUACCCAAGGUCCAGAGAUAAGAACAGGUGA.
#=GR JCVI_SCAF_1096627755159/1068-1665 CODON   ................................................................................................................................................................................................................................................................................................................................................................................................................................AUG................................................................................................................................................................................................................................................
#=GR JCVI_SCAF_1096627755159/1068-1665 SS_TT   ...................................................................................................................................................................................................................................................................................................................................................................................................................................................................................................................................................................................................................................................................................
JCVI_SCAF_1096627389088/5041-5638              UUAAAUAAAUAAGCAUUUUUUUUGUCUUAAAAAAAACUUAAAUUUUUUUAAAAAAAAGUGUUGACAACUUUGCAAAAAGUAGUAAUAUUAAUAAUACCAACAGC....AACCGACUAGUGAC..CAACUGCAGA.C.GGGAG....ACCUAGAGAGAA.....G.CUG.AAGGAAGAGAC.C.GAA.GGGUGAAA..GCAUUUGCAAG...A........GUCGAUGAUAAAAAAUAG....CUUG.CAGAU..CCACCAAG.GAUUCAAGAGAAAGAAUC.CAAGG.AGCUAAAG..AAAAUCUCA.CUUUAGAC.CCCUA.CGGAA.UCGAUUU.....AAAGAAACAGAGC.UUG...ACUCUGUUUUUUUUUGUCUUGCAAAAAGUGAAUUUAUCAUUAAUAUCCUCUAGUUAUGACAUUCACUAGAACUAAAAUAAUUUGUACCAUUGGGCCAAAUAGCUCAGAUAGAGCUACUUUAAAAAAACUUCAUUUAGCUGGAAUGAAUGUUGUAAGAAUUAAUAUGUCUCACGCAACUCAUAAAAAUGCUAAAGAGAUUAUUAACAUCAUUAAAAACUUAAACAAAACCAAAAAUAGUAAGUUAUCAAACAUAGGCAUAUUACUUGAUACCCAAGGUCCAGAGAUAAGAACAGGUGA.
#=GR JCVI_SCAF_1096627389088/5041-5638 CODON   ................................................................................................................................................................................................................................................................................................................................................................................................................................AUG................................................................................................................................................................................................................................................
#=GR JCVI_SCAF_1096627389088/5041-5638 SS_TT   ...................................................................................................................................................................................................................................................................................................................................................................................................................................................................................................................................................................................................................................................................................
JCVI_SCAF_1101667146975/441-1                  UCUGUUUUUUUUUUGCCAUAAAAUAUUUAAAAAAAAAUGUAACUUUUUUAAAAGUAAGUGUUGACACUUAAAUAAAUAAGAGUAAUAUUAAAUAUACGGAUGGC....AACCGACUAGAGAC..CAACUGCAGA.C.GGAA.....AC.UAGGGAGAA.....G.CCA.GACGAAGAGAC.C.GAA.GGGUGAAA..GCAUUUGCAAG...A........GUCGAUGAUAAAAAAUAG....CUUG.CAGAU..CCACCAAG.GAUUCAAGAGAAAGAAUC.CAAGG.AGCUAAAG..AAAAUCUCA.CUUUAGAC.CCCUG.AGGAACUCGGUU......GAAGAAACAGAGC.UUA...GCUCUGUUUUUUUUUGCCUUGCAAAACUUCUAUUAUUCUUUAUUAUCCAUUCAAUAUGAGUUUCACAAGAACUAAAAUCAUAUGCACUAUUGGUCCUGCCAGUAACAAGACUUCAAUAUUAAAGAAAUUACAUAAAGCCAGG............................................................................................................................................................
#=GR JCVI_SCAF_1101667146975/441-1 CODON       ...................................................................................................................................................................................................................................................................................................................................................................................................................................................................................................................................................................................................................................................................................
#=GR JCVI_SCAF_1101667146975/441-1 SS_TT       ...................................................................................................................................................................................................................................................................................................................................................................................................................................................................................................................................................................................................................................................................................
JCVI_SCAF_1096628042785/190-787                AUCUAUUUUAAACCUUUAAGACAAUAAAAAUAAUAUCUUUAUUUUUUUUUACAAAAAGUGUUGACACUUAAAUAAAUAAGAGUAAUAUUAUAUUUACGGAUGGC....AACCGACUAGUGAC..CACCUGCAGA.CGGGAA.....ACCUAGGGAGAA.....G.CCA.GACGAAGAGAC.C.GAA.GGGUGAAA..GCAUUUGCAAG...A........GUCGAUGAUAAAAAAUAG....CUUG.CAGAU..CCACCAAG.GAUUCAAGAGAAAGAAUC.CAAGG.AGCUAAAG..AAAAUCUCA.CUUUAGAC.CCCUG.AGGAACUCGGUU......GAAGAAACAGAGC.CUA...GCUCUGUUUUUUUUUGCCAAAAAAUAUUUAAAAAAAAAUGUAACUUUUUUAAAAGUAGGUGUUGACACUUAAAUAAAUAAGAGUAAUAUUAUAUAUACGGAUGGCAACCGACUAGUGACCACCUGCAGACGGGAAACCUAGGGAGAAGCCAGACGAAGAGACCGAAGGGUGAAAGCAUUUGCAAGAGUCGAUGAUAAAAAAUAGCUUGCAGAUCCACCAAGGAUUCAAGAGAAAGAAUCCAAGGAGCUAAAGAAAAUCUCACUUUAGACCCCUGAGGAACUCGGUUGAAGAAACAGA.
#=GR JCVI_SCAF_1096628042785/190-787 CODON     ...................................................................................................................................................................................................................................................................................................................................................................................................................................................................................................................................................................................................................................................................................
#=GR JCVI_SCAF_1096628042785/190-787 SS_TT     ...................................................................................................................................................................................................................................................................................................................................................................................................................................................................................................................................................................................................................................................................................
JCVI_SCAF_1096628042785/492-1089               CUCUGUUUUUUUUUGCCAAAAAAUAUUUAAAAAAAAAUGUAACUUUUUUAAAAGUAGGUGUUGACACUUAAAUAAAUAAGAGUAAUAUUAUAUAUACGGAUGGC....AACCGACUAGUGAC..CACCUGCAGA.CGGGAA.....ACCUAGGGAGAA.....G.CCA.GACGAAGAGAC.C.GAA.GGGUGAAA..GCAUUUGCAAG...A........GUCGAUGAUAAAAAAUAG....CUUG.CAGAU..CCACCAAG.GAUUCAAGAGAAAGAAUC.CAAGG.AGCUAAAG..AAAAUCUCA.CUUUAGAC.CCCUG.AGGAACUCGGUU......GAAGAAACAGAGC.CUA...GCUCUGUUUUUUUUUGCCUUGCAAAACUUCUAUUAUUCUUUAUUAUCCAUUUACUAUNNNNNNNNNNNNNNNNNNNNNNNNNNNNNNNNNNNNNNNNNNNNNNNNNNNGGAAUGUUUUGUCAAAUCUAUACCUAUUGUAGCUGCAACAGAUUACAUGAGAGCAUAUGCUGAACAAAUUAGACCUUAUAUUUCAACUCAAUAUAUUACUUUGGGUACGGAUGGUUAUGGUCGAAGUGAUUCAAGAGAAACUCUACGAGAUUUUUUUGAAGUAGAUGCUAAUAGUAUCGCAAGGGCUGC.
#=GR JCVI_SCAF_1096628042785/492-1089 CODON    ........................................................................................................................................................................................................................................................................................................................................................................................................................................................................................................AUG........................................................................................................................................................................
#=GR JCVI_SCAF_1096628042785/492-1089 SS_TT    ...................................................................................................................................................................................................................................................................................................................................................................................................................................................................................................................................................................................................................................................................................
JCVI_SCAF_1101667146975/744-147                AUCUAUUUUAAACCUUUAAGACAAUAAAAAUAAUAUCUUUAUUUUUUUUUACAAAAAGUGUUGACACUUAAAUAAAUAAGAGUAAUAUUAACUAUACGGAUGGC....AACCGACUAGUGAC..CACCUGCAGA.C.GGGAG....ACCUAGGGAGAA.....G.CCA.GACGAAGAGAC.C.GAA.GGGUGAAA..GCAUUUGCAAG...A........GUCGAUGAUAAAAAAUAG....CUUG.CAGAU..CCACCAAG.GAUUCAAGAGAAAGAAUC.CAAGG.AGCUAAAG..AAAAUCUCA.CUUUAGAC.CCCUG.AGGAACUCGGUU......GAAGAAACAGAGC.UUA...GCUCUGUUUUUUUUUUGCCAUAAAAUAUUUAAAAAAAAAUGUAACUUUUUUAAAAGUAAGUGUUGACACUUAAAUAAAUAAGAGUAAUAUUAAAUAUACGGAUGGCAACCGACUAGAGACCAACUGCAGACGGAAACUAGGGAGAAGCCAGACGAAGAGACCGAAGGGUGAAAGCAUUUGCAAGAGUCGAUGAUAAAAAAUAGCUUGCAGAUCCACCAAGGAUUCAAGAGAAAGAAUCCAAGGAGCUAAAGAAAAUCUCACUUUAGACCCCUGAGGAACUCGGUUGAAGAAACAGAG.
#=GR JCVI_SCAF_1101667146975/744-147 CODON     ...................................................................................................................................................................................................................................................................................................................................................................................................................................................................................................................................................................................................................................................................................
#=GR JCVI_SCAF_1101667146975/744-147 SS_TT     ...................................................................................................................................................................................................................................................................................................................................................................................................................................................................................................................................................................................................................................................................................
JCVI_SCAF_1096627803727/1161-1758              CUAUAUUUUAAACCCAUAAAGUAAUAAAAAUAAUUUCUUUAUUUUUUUUUAAAAAAACUGUUGACACUAUUUAAAAAAGUAGUAAUAUAAGUUUUACGGAUGGC....AACCGACUAGUGAC..CAACUGCAGA.C.GGAAA....ACCUAGAGAGAA.....G.UCA.GACGAAGAGAC.C.GAA.GGGUGAAA..GCAUUUGCAAG...A........GUCGAUGAGAAAAAAUAG....CUUG.CAAGU..CCACCAAG.GAUUCAAGAGAAAGAAUC.CAAGG.AGCUAAAG..AAAAUCUCA.CUUUAGAC.CCCUG.AGGAACUCGGUU......GAAGAAACAGAGC.UUA...GCUCUGUUUUUUUUUGCCUUAAUUUUUAUCUGUAAAAUCGUAAAAAAACUUAUAUUUUUUUUAUUUAGCUAUUGACAAGAUCUUUAGUUAAGCUAUUAUUAAUGAUACCGACAGUAUCCGACUAGUGACCAACUGCAGACGGAAGACCUAGAGAGAAGCUGAAGGAAGAGACCGAAGGGUGAAAGCAUUUGCAAGAGUCGAUGAGAAAAAAUAGCUUGCAAGUCCACCAAGGAUUCAAGAGAAAGAAUCCAAGGAGCUAAAGAAAAUCUCACUUUAGACCCCUGAGGAACUCGAUUG.
#=GR JCVI_SCAF_1096627803727/1161-1758 CODON   ...................................................................................................................................................................................................................................................................................................................................................................................................................................................................................................................................................................................................................................................................................
#=GR JCVI_SCAF_1096627803727/1161-1758 SS_TT   ...................................................................................................................................................................................................................................................................................................................................................................................................................................................................................................................................................................................................................................................................................
JCVI_SCAF_1101668336899/491-1                  CCAUAUUUUAAACCCAUAAAGUAAUAAAAAUAAUUUCUUUAUUUUUUUUUAAAAAAACUGUUGACACUAUUUAAAAAAGUAGUAAUAUAAAUAUUACGGAUGGC....AACCGACUAGUGAC..CAACUGCAGA.C.GGAAA....ACCUAGAGAGAA.....G.CCA.AACGAAGAGAC.C.GAA.GGGUGAAA..GCAUUUGCAAG...A........GUCGAUGAGAAAAAAUAG....CUUG.CAAAU..CCACCAAG.GAUUCAAGAGAAAGAAUC.CGAGG.AGCUAAAG..AAAAUCUCA.CUUUAGAC.CCCUG.AGGAACUCGGUU......GAAGAAACAGAGC.UCA...GCUCUGUUUUUUUUUGCCUUAAUUUUUUAUUUUUAGAAUUAUAAAAAAACUUAUUUUUUUUUAUUUAACUGUUGACAAGAUCUUUAGUUAAGCUAUUAUUAAUGAUACCGACAGCAACCGACUAGUGACCAACUGCAGACGGAAAACCUAGAGAGAAGCUGAAGGAAGAGCCCGAAGGGUGAAAGCAUUG............................................................................................................
#=GR JCVI_SCAF_1101668336899/491-1 CODON       .GUA...............................................................................................................................................................................................................................................................................................................................................................................................................................................................................................................................................................................................................................................................................
#=GR JCVI_SCAF_1101668336899/491-1 SS_TT       ...................................................................................................................................................................................................................................................................................................................................................................................................................................................................................................................................................................................................................................................................................
JCVI_SCAF_1101668290405/1-507                  ...........................................................................................UAAUACGGAUGGC....AACCGACUAGUGAC..CAACUGCAGA.C.GGAAG....ACCUAGAGAGAA.....G.CCA.GCCAGAGAGAC.C.UAA.GGGUGAAA..GCAUUUGCAAG...A........GUCGAUGAGAAAAAAUAG....CUUG.CAAAU..CCACCAAG.GAUUCAAGAGAAAGAAUC.CGAGG.AGCUAAAG..AAAAUCUCA.CUUUAGAC.CCCUA.AGGAACUCGGUU......GAAGAAACAGAGC.UAA...GCUCUGUUUUUUUUUUGCCUUAUUUUUUUUGUCAGUAGAAUCAUAAAAAAACUUAUAUAUUUUCUAUUUAAGUGUUGACAAGAUCUAUAGUUAAGCUAUUAUUAAUAGUACCGACAGUAACCGACUAGUGACCAACUGCAGACGGAAGAUCUAGAGAGAAGCUGAAGGAAGAGCCCAAAGGGUGAAAGCAUUUGCAAGAGUCGAUGAUAAAAAAUAGCUUGCAAAUCCACCAAGGAUUCAAGAGAAAGAAUCCAAGGAGCUAAAGAGAAUCUCACUUUAGACCCCUGAGGAACUCGA.
#=GR JCVI_SCAF_1101668290405/1-507 CODON       ...................................................................................................................................................................................................................................................................................................................................................................................................................................................................................................................................................................................................................................................................................
#=GR JCVI_SCAF_1101668290405/1-507 SS_TT       ...................................................................................................................................................................................................................................................................................................................................................................................................................................................................................................................................................................................................................................................................................
JCVI_SCAF_1096627232346/1050-453               UUAUAUUCUAAACCUUAAAAGUAAUAAAAAUAAUAUCUUUAUUUUUUUUUAAAAAAAGUGUUGACACUAUUUAAAAAAGUAGUAUUAUAAAUAUUACGGAUGGC....AACCGACUAGUGAC..CAACUGCAGA.C.GGAAA....ACCUAGAGAGAA.....G.CCA.GAAGAAGAGAC.C.UAA.GGGUGAAA..GCAUUUGCAAG...A........GUCGAUGAGAAAAAAUAG....CUUG.CAAAU..CCACCAAG.GAUUCAAGAGAAAGAAUC.CGAGG.AGCUAAAG..AAAAUCUCA.CUUUAGAC.CCCUA.AGGAACUCGGUU......GAAGAAACAGAGC.UUA...GCUCUGUUUUUUUUGUCUGAAUUUUUAUUGAAUAAAAUAAAUAAAAAAAUAUAUAUUUUUUUUAAAUUUACUGUUGACAAGAUCCUAAGUUGAGUUAUUAUAAGAAAUACCAACAGCAACCGACUAGUGACCAACUGCAGACGGAAGACCUAGAGAGAAACUGGAGGAAGAGCCCGAAGGGUGAAAGCAUUUGUAAGAGUCGAUGAUAAAAAAUAGCUUACAAAUCCACCAAGGAUUCAAGAGAAAGAAUCCAAGGAGCUAAAGAAAAUCUCACUUUAGACCCCUGAGGAACUCGAU.
#=GR JCVI_SCAF_1096627232346/1050-453 CODON    .GUA................................................................................................................................................................................................................................................................................................................................................................................................................................................................................................................................................................................................................................................................AUG............
#=GR JCVI_SCAF_1096627232346/1050-453 SS_TT    ...................................................................................................................................................................................................................................................................................................................................................................................................................................................................................................................................................................................................................................................................................
JCVI_SCAF_1101668438837/349-1                  CCAUAUUUUAAACCCAUAAACUAAUAAAAAUAAUUUCUUUAUUUUUUUUUAAAAAAACUGUUGACACUAUUUAAAAAAGUAGUACUAUAAAUAUUACGGAUGGC....AACCGACUAGUGAC..CAACUGCAGA.C.GGAAG....ACCUAGAGAGAA.....G.CCA.GACGAAGAGAC.C.UAA.GGGUGAAA..GCAUUUGCAAG...A........GUCGAUGAGAAAAAAUAG....CUUG.CAGAU..CCACCAAG.GAUUCAAGAGAAAGAAUC.CGAGG.AGCUAAAG..AAAAUCUCA.CUUUAGAC.CCCUA.AGGAACUCGGUU......GAAGAAACAGAGC.UUA...GCUCUGUUUUUUUUUGUCUUAAUUUUUUAUCUGUAGAAUUAUAAAAAA..........................................................................................................................................................................................................................................................
#=GR JCVI_SCAF_1101668438837/349-1 CODON       .GUA...............................................................................................................................................................................................................................................................................................................................................................................................................................................................................................................................................................................................................................................................................
#=GR JCVI_SCAF_1101668438837/349-1 SS_TT       ...................................................................................................................................................................................................................................................................................................................................................................................................................................................................................................................................................................................................................................................................................
JCVI_SCAF_1101668270179/365-1                  CUAUAUUUUAAACCCAUAAAGUAAUAAAAAUAAUUUCUUUAUUUUUUUUUAAAAAAACUGUUGACACUAUUGCAAAAAGUAGUAUUAUAGAUAGUACGGAUGGC....AACCGACUAGUGAC..CAACUGCAGA.C.GGAAG....ACCUAGAGAGAA.....G.CCA.AACGAAGAGAC.C.UAA.GGGUGAAA..GCAUUUGCAAG...A........GUCGAUGAGAAAAAAUAG....CUUG.CAGAU..CCACCAAG.GAUUCAAGAGAAAGAAUC.CGAGG.AGCUAAAG..AAAAUCUCA.CUUUAGAC.CCCUA.AGGAACUCGGUU......GAAGAAACAGAGC.UUA...GCUCUGUUUUUUUUUGCCUCAAUCUUUUUAUCUGUAGAAUCAUAAAAAAACAUAUAUUUUUUUA..........................................................................................................................................................................................................................................
#=GR JCVI_SCAF_1101668270179/365-1 CODON       .GUA...............................................................................................................................................................................................................................................................................................................................................................................................................................................................................................................................................................................................................................................................................
#=GR JCVI_SCAF_1101668270179/365-1 SS_TT       ...................................................................................................................................................................................................................................................................................................................................................................................................................................................................................................................................................................................................................................................................................
JCVI_SCAF_1096626154110/876-309                ..............................AAAAAAAUUAAAUUUAUUUAAAAAAAAGUGUUGACAUCUGAUCUAGUAAGAGUAAUAUUAAAUGUACGGAUGGC....AACCGACUAGUGAC..CAACUGCAGA.C.GGAAA....ACCUAGAGAGAA.....G.CCA.GACGGAGAGAC.C.GAA.GGGUGAAA..GCAUUUGCAAG...A........GUCGAUGAUAAAAAAUAG....CUUG.CAGAU..CCACCAAG.GAUUCAAGAGAAAGAGUC.CAAGG.AGCUAAAG..AAAAUCUCA.CUUUAGAC.CCCUG.AGGAA.UCGAUUU.....AAAGAAACAGAGC.UAG...UCUCUGUUUUUUUUUGCUCAAAAUUUUAUAUGAAAAAUUAUUCAAAUCAUGUUGCAGUUAUCGGAGCUGGGAUAGCUGGAUUAGCACUUGGAAAUAUAUUAAAAGUCAACAAUAUUCCAUGCGUUGUUUUUGAAAAAUCUAAUAAUGUUAAAGAACAAGGAGCUGGCAUAUCUAUCUCAUCGAAUGGAUUAAGGGUUUUAGAUUAUCUGAAUGUUCUGGAAGCCUUUAAUAAUGUUUCUAGGCAACCGAAUAAGGCUAUUUUUUUUUCAAAUAAUAAUGUAAUUAAUAAUAUUUCAA.
#=GR JCVI_SCAF_1096626154110/876-309 CODON     ...............................................................................................................................................................................................................................................................................................................................AUG.................................................................................................................................................................................................................................................................................................................................................
#=GR JCVI_SCAF_1096626154110/876-309 SS_TT     ...................................................................................................................................................................................................................................................................................................................................................................................................................................................................................................................................................................................................................................................................................
JCVI_SCAF_1096627226430/670-73                 GAAAUAAAAAAUAUCUUUUUUAAGCUAUUAAAAAAUAUCAAACUUUUUUAAAAAAAAGUGUUGACAUCUAAUUUAGUAAGAGUAAUAUUAAAUGUACGGAUGGC....AACCGACUAGUGAC..CAACUGCAGA.C.GGAAG....ACCUAGAGAGAA.....G.CCA.GACAUAGAGAC.C.GAA.GGGUGAAA..GCAUUUGCAAG...A........GUCGAUGAUAAAAAAUAG....CUUG.CAGAU..CCACCAAG.GAUUCAGGAGAAAGAAUC.CAAGG.AGCUAAAG..AAAAUCUCA.CUUUAGAC.CCCUG.AGGAA.UCGAUU.....GAAAGAAACAGAGC.UUG...UCUCUGUUUUUUUUUGCCUUGCAAAAUGUCAUUUAUUCAUUAAUAUCGUCAUGUUAUGGCUUUUAUAAGAACAAAAAUAAUUUGCACUAUUGGACCACAGAGCUCUAAUAAGACAACAUUAUCCAGACUUCAUUCAGCUGGUAUGAAUGUUGCUAGGAUUAAUAUGUCCCAUGCAACUCAUAAAAAUGCAAAAGAGAUUAUAGAUAUAAUUAAAAGUAUUAAUGAGACCAAAAAUAGCAAGUCAUCUAACAUUGGAAUAUUGCUUGAUACUCAAGGUCCAGAGAUAAGAACAGGUGA.
#=GR JCVI_SCAF_1096627226430/670-73 CODON      .........GUA....................................................................................................................................................................................................................................................................................................................................................................................................................AUG................................................................................................................................................................................................................................................
#=GR JCVI_SCAF_1096627226430/670-73 SS_TT      ...................................................................................................................................................................................................................................................................................................................................................................................................................................................................................................................................................................................................................................................................................
JCVI_SCAF_1096627390052/15273-15870            GUGUUUCGUCUCUGUGCUUUUUUAAGCUAUUAAAAAAAUUAAACUUUUUAAAAAAAAGUGUUGACAUCUAAUUUUGUAAGAGUAAUAUUAAAUAUACGGAUGGC....AACCGACUAGUGAC..CAACUGCAGA.C.GGAAG....ACCUAGAGAGAA.....G.CCA.AACGGAGAGAC.C.GAA.GGGUGAAA..GCAUUUGCAAG...A........GUCGAUGAUAAAAAAUAG....CUUG.CAGAU..CCACCAAG.GAUUCAGGAGAAAGAAUC.CAAGG.AGCUAAAG..AAAAUCUCA.CUUUAGAC.CCCUG.AGGAA.UCGAUU.....GAAAGAAACAGAGC.UAG...UCUCUGUUUUUUUUUGUCUUGCAAAAUGUCAUUUAUUCAUUAAUAUCGUUAUGUUAUGGCUUUUAUAAGAACAAAAAUAAUUUGUACCGUUGGACCAAACAGCUCAGAUAAAGCUACUUUAAAAAAACUUCAUUUAGCUGGAAUGAAUGUUGUAAGAAUGAAUAUGUCUCACGCAACUCAUAAAAAUGCUAAAGAGAUUAUUAACAUCAUUAAAGACAUAAAUAAAACCAAAAAUAGUAAGUUAUCAAACAUAGGCAUAUUACUUGAUACCCAAGGUCCAGAGAUAAGAACAGGCGA.
#=GR JCVI_SCAF_1096627390052/15273-15870 CODON ................................................................................................................................................................................................................................................................................................................................................................................................................................AUG................................................................................................................................................................................................................................................
#=GR JCVI_SCAF_1096627390052/15273-15870 SS_TT ...................................................................................................................................................................................................................................................................................................................................................................................................................................................................................................................................................................................................................................................................................
JCVI_SCAF_1096627232346/736-139                UGUCUGAAUUUUUAUUGAAUAAAAUAAAUAAAAAAAUAUAUAUUUUUUUUAAAUUUACUGUUGACAAGAUCCUAAGUUGAGUUAUUAUAAGAAAUACCAACAGC....AACCGACUAGUGAC..CAACUGCAGA.C.GGAAG....ACCUAGAGAGAA.....A.CUG.GAGGAAGAGCC.C.GAA.GGGUGAAA..GCAUUUGUAAG...A........GUCGAUGAUAAAAAAUAG....CUUA.CAAAU..CCACCAAG.GAUUCAAGAGAAAGAAUC.CAAGG.AGCUAAAG..AAAAUCUCA.CUUUAGAC.CCCUG.AGGAACUCGAUU......GAAGAAACAGAGC.CUA...GCUCUGUUUUUUUUUGCCCUUGCAAAAGUAUUAAUAUUCUUUAUCAUCCAUUCAUUAUGGACUUUACAAGAACUAAAAUUAUCUGCACAGUUGGUCCUGCAAGCAAUAAUAUUAACACCCUGAAGAAAUUACAUAAAUCUGGUAUGAAUGUUGCCAGAAUAAAUAUGUCUCAUGCAACACAUAAAAGUGCAAAAGAGAUUAUUGAUUCUAUUAAUAAAAUAAAUUCUUCAGAUGCGAGCAACAUUUCCAAAAUUGGAAUCCUACUUGAUACUCAAGGUCCUGAAAUAAGAACAGGUG.
#=GR JCVI_SCAF_1096627232346/736-139 CODON     ...............................................................................................................................................................................................................................................................................................................................AUG.................................................................................................................................................................................................................................................................................................................................................
#=GR JCVI_SCAF_1096627232346/736-139 SS_TT     ...................................................................................................................................................................................................................................................................................................................................................................................................................................................................................................................................................................................................................................................................................
JCVI_SCAF_1096627803727/1473-2023              UUUUGCCUUAAUUUUUAUCUGUAAAAUCGUAAAAAAACUUAUAUUUUUUUUAUUUAGCUAUUGACAAGAUCUUUAGUUAAGCUAUUAUUAAUGAUACCGACAGU....AUCCGACUAGUGAC..CAACUGCAGA.C.GGAAG....ACCUAGAGAGAA.....G.CUG.AAGGAAGAGAC.C.GAA.GGGUGAAA..GCAUUUGCAAG...A........GUCGAUGAGAAAAAAUAG....CUUG.CAAGU..CCACCAAG.GAUUCAAGAGAAAGAAUC.CAAGG.AGCUAAAG..AAAAUCUCA.CUUUAGAC.CCCUG.AGGAACUCGAUU......GAAGAAACAGAGC.UUA...GCUCUGUUUUUUUUUGUCUUGCAAAAGUAUUAAUUUUCUCUAUUAUCCAAACAUUAUGAGUUUUACAAGAACAAAAAUUAUUUGCACAAUUGGACCUGCAAGUAGCAAUAUUUCAACCCUAAAAAAAUUACAUAAAUCAGGCAUGAAUGUUGCCAGAAUAAAUAUGUCACAUGCAACACACGAAAAUGCAAAAGGGAUUAUUGAUUCGAUAAAUAAAAUAAAUACUUCAAAUGCAGGCAGUAUUUCUAGA................................................
#=GR JCVI_SCAF_1096627803727/1473-2023 CODON   ......................................................................................................................................................................................................................................................................................................................................................................................AUG..........................................................................................................................................................................................................................................................................................
#=GR JCVI_SCAF_1096627803727/1473-2023 SS_TT   ...................................................................................................................................................................................................................................................................................................................................................................................................................................................................................................................................................................................................................................................................................
JCVI_SCAF_1096627561456/308-1                  AUACAAAAUUACUAAUUAAGUAGACUACGAAAAAAACUAGAUUUUUUUGUAAAAAAAGUGUUGACAAGUAAUUUAGUUAGAGUAAUAUUAAAUGUACCAACAGC....AACCGACUAGUGAC..CAACUGCAGA.C.GGAAG....ACCUAGAGAGAA.....G.CUG.AAGGAAGAGCC.C.GAA.GGGAGAAA..GCAUUUGCAAG...A........GUCGAUGAUAAAAAAUAG....CUUG.CAAAU..CCACCAAG.GAUUCAAGAGAAAGAAUC.CAAGG.AGCUAAAG..AAAAUCUCA.CUUUAGAC.CCCUG.AGGAACUCGAUU......GAAGAAACAGAGC.UAA...GCUCUGU...................................................................................................................................................................................................................................................................................................
#=GR JCVI_SCAF_1096627561456/308-1 CODON       ...................................................................................................................................................................................................................................................................................................................................................................................................................................................................................................................................................................................................................................................................................
#=GR JCVI_SCAF_1096627561456/308-1 SS_TT       ...................................................................................................................................................................................................................................................................................................................................................................................................................................................................................................................................................................................................................................................................................
JCVI_SCAF_1096626175528/55-652                 AUACAAAAUUACUAAUUAUGUAGACUACGAAAAAAACUAUAUUUUUUUGUAAAAAAAGUGUUGACAACUAAUUUAGUUAGAGUAAUAUUAAAUGUACCAACAGU....AACCGACUAGUGAC..CAACUGCAGA.C.GGAAA....ACCUAGAGAGAA.....G.CUG.AAGGAAGAGCC.C.GAA.GGGAGAAA..GCAUUUGCAAG...A........GUCGAUGAUAAAAAAUAG....CUUG.CAAAU..CCACCAAG.GAUUCAAGAGAAAGAAUC.CAAGG.AGCUAAAG..AAAAUCUCA.CUUUAGAC.CCCUG.AGGAACUCGAUU......GAAGAAACAGAGC.UAA...GCUCUGUUUUUUUUUGGCUUGCAAAAGGCGUAAUUAUCUUUAAUAUCCAUAACUUAUGACUCUUAUAAUUGCUACAAUAGAGUUUUCGAAUAUAUAGGUAAUAAUGUUUUAUAUAUUAGACUGGAUAAUCAUUGGAAUUUAUUGUGUUGGUAUUAUCACUCUAGCAACUUUUGUAUCAAGAAAAAAAUCAGGAUCUCAAAGGAGCGCAGAAGAUUAUUUUUUAGCUGGAAGAUCAUUACCAUGGUGGGCAAUUGGUGCUUCAUUAAUUGCAGCAAACAUAUCUGCAGAGCAAAUCAU.
#=GR JCVI_SCAF_1096626175528/55-652 CODON      .............................................................................................................................................................................................................................................................................................................................................................................................................................................................................AUG...................................................................................................................................................................................................
#=GR JCVI_SCAF_1096626175528/55-652 SS_TT      ...................................................................................................................................................................................................................................................................................................................................................................................................................................................................................................................................................................................................................................................................................
JCVI_SCAF_1101668290405/225-822                UUGCCUUAUUUUUUUUGUCAGUAGAAUCAUAAAAAAACUUAUAUAUUUUCUAUUUAAGUGUUGACAAGAUCUAUAGUUAAGCUAUUAUUAAUAGUACCGACAGU....AACCGACUAGUGAC..CAACUGCAGA.C.GGAAG....AUCUAGAGAGAA.....G.CUG.AAGGAAGAGCC.C.AAA.GGGUGAAA..GCAUUUGCAAG...A........GUCGAUGAUAAAAAAUAG....CUUG.CAAAU..CCACCAAG.GAUUCAAGAGAAAGAAUC.CAAGG.AGCUAAAG..AGAAUCUCA.CUUUAGAC.CCCUG.AGGAACUCGAUU......GAAGAAACAGAGC.UAA...GCUCUGUUUUUUUUUGUCUUGCAAAAGUAUUUAUAUUCUUUAUUAUCCAAACAUUAUGAGCUUUACAAGAACAAAAAUCAUUUGCACAAUUGGGCCUGCAAGUGGCAAUAUUUCCACCCUUAAAAAAUUACAUAAAUCAGGCAUGAAUGUUGCCAGAAUAAAUAUGUCACAUGCAACACACGAAAGUGCAAAAGGGAUUAUUGAUUCGAUAAAUAAAAUAAAUACUUCAAAUGCAGGCAGUAUUUCUAGAAUUGGGAUACUUCUUGAUACUCAAGGUCCUGAAAUUAGAACUGGUGA.
#=GR JCVI_SCAF_1101668290405/225-822 CODON     ......................................................................................................................................................................................................................................................................................................................................................................................AUG..........................................................................................................................................................................................................................................................................................
#=GR JCVI_SCAF_1101668290405/225-822 SS_TT     ...................................................................................................................................................................................................................................................................................................................................................................................................................................................................................................................................................................................................................................................................................
JCVI_SCAF_1096627065589/966-369                CUCCCUUUUUUUAUUUAAAAGAUUCUCUGUAAAAAAGUUAAUAUUUUUUAAAAAAAAGAGUUGACAACAAAUUUAGUAGGAGUAAUAUUAAAUGUACGGAUGAC....GACUGACUAGUGAC..CAACUGCAGA.CGGGAA.....AC.UAGGGGGAA....AG.UCA.AACGGAGAGAC.C.UAA.GGGUGAAA..GCAUUUGUAAG...A........GUCGAUGUUAAAAAAUAG....CUUA.CAAAU..CCACCAAG.GAUUCAAGAGAAAGAAUC.CAAGG.AGCUAAAG..AAAAUCUCA.CUUUAGAC.CCCUA.AGGAA.UCGAUUG.....AAAGAAACAGAG..CUAGU..CUCUGUUUUUUUUUGGCUUAAAUUCAUAUAUGAAAGACUAUUCAGAUCAUAUCGCAAUUAUUGGAGCUGGUAUUGCUGGUUUGACAUUAGGAAUAAUGUUAAACAAAAACAAUAUACCAAAUGUAAUAUUUGAAAGAUCAUCUCAUGUAAGUGAAAAUGGCGCAGGAAUUUCAAUCUCGCCAAAUGGUAAAUUUGUUUUAGCUAAAUUGGAUUUACUCGAAGAUCUUCAAAAAAUAUCAGCAAAUUGUAAAAAAACAAUUUUCUAUUCAAAUCUUAAUGAAAUAACAAAUAUUGAA.
#=GR JCVI_SCAF_1096627065589/966-369 CODON     ............................................................................................................................................................................................................................................................................................................................................................................AUG....................................................................................................................................................................................................................................................................................................
#=GR JCVI_SCAF_1096627065589/966-369 SS_TT     ...................................................................................................................................................................................................................................................................................................................................................................................................................................................................................................................................................................................................................................................................................
JCVI_SCAF_1101668425083/462-1                  CUCCCUUUUUUUAUUAAAAAAAUUACCAUAAAAAAAGUGAAUAUUUUUUAAAAAAAAGAGUUGACAACAAAUUUAGUAGGAGUAAUAUUAAUAGUACGGAUGAC....GACUGACUAGUGAC..CAACUGCAGA.CGGGAA.....AC.UAGAGGGAA....AG.UCA.AACGGAGAGAC.C.UAA.GGGUGAAA..GCAUUUGUAAG...A........GUCGAUGUUAAAAAAUAG....CUUA.CAAAU..CCACCAAG.GAUUCAAGAGAAAGAAUC.CAAGG.AGCUAAAG..AAAAUCUCA.CUUUAGAC.CCCUA.AGGAA.UCGAUUG.....AAAGAAACAGAG..CUAGU..CUCUGUUUUUUUUUGGCUAAAAUUCAUAUAUGAAAGAUUAUUCAGAUCAUAUCGCAAUCAUUGGAGCUGGAAUUGCUGGUUUGACAUUAGGAAUCAUGUUAAACAAAAAUAAUAUACCAAAUGUUAUAUUUGAAAGAUCAUCCAGCGUAAGUGAAAAUGG.........................................................................................................................................
#=GR JCVI_SCAF_1101668425083/462-1 CODON       ...................................................................................................................................................................................................................................................................................................................................................................................................................................................................................................................................................................................................................................................................................
#=GR JCVI_SCAF_1101668425083/462-1 SS_TT       ...................................................................................................................................................................................................................................................................................................................................................................................................................................................................................................................................................................................................................................................................................
JCVI_SCAF_1096628275213/1010-1609              AUCAAAAAUACUACUAAAAUAUUUAGUAUAAAAAAAAGUAAUUUUUUUUUAAAAAAAGUGUUGACAAGAAUUCAUUUUGGAGUAAUAUAAACCUUACCAAUAAU....UUUCGACUAGUGAC..CAACUGCAGA.CGGAAGA....UCCUAGAGAAAA.....A.UUA.AAGGAAGAGAC.C.AAA.GGGUGAAA..GCAUUUAUAAG...A........GUCGAUGAUAAAAAACAG....CUUA.UAAAU..CCACCAAG.AAUACAAGAGAAAGUAUU.CAAGG.AGCUAAAG..AAAAUCUCA.CUUUAGAC.CCCUA.AGGACCUCGAAUU.....AAAGAAACAGAG..CUAGA..CUCUGUUUUUUUUUGCCUUAAAUAUUCAAUAUAUUUUAUUUUCUUAAAUAAUCUAAAAUUUAUUGUAGAAUUAAUUAUUAUUGGAGUUGAAUUGUCACCAAAAGAUAUAGAUCCAGUUGAAACCUUAGAAUGGAUUGAUGCCAUUAAUAGCGUUAUUGAUGAAGAAGGAUUAGAAAGAGCUUCAUUUCUUUUAACUAAAGUUGCAGACAGGUUAAAUCAAGAAGGGUCUGUACCCUCUUAUAAUUUAACAACACCAUUCAAAAAUUCUAUUUCAGUUAAAGAUGAGGCCAAAAUGC.
#=GR JCVI_SCAF_1096628275213/1010-1609 CODON   .............................................................................................................................................................................................................................................................................................................................................AUG...................................................................................................................................................................................................................................................................................................................................
#=GR JCVI_SCAF_1096628275213/1010-1609 SS_TT   ...................................................................................................................................................................................................................................................................................................................................................................................................................................................................................................................................................................................................................................................................................
JCVI_SCAF_1101667435633/362-1                  AUGAAAAAUACUACUAAAAUAUUUAGCAUAAAAAAAAGUAAUUUUUUUUUAAAAAAAGUGUUGACAAGAAUUCAUUUUGGAGUAAUAUAGAUCUUACCAAUAAU....UUUCGACUAGUGAC..CAACUGCAGA.CGGAAGA....UCCUAGAGAAAA.....A.UUA.AAGGAAGAGAC.C.AAA.GGGUGAAA..GCAUUUAUAAG...A........GUCGAUGAUAAAAAACAG....CUUA.UAAAU..CCACCAAG.AAUACAAGAGAAAGUAUU.CAAGG.AGCUAAAG..AAAAUCUCA.CUUUAGAC.CCCUA.AGGACCUCGAACU.....AAAGAAACAGAG..CUAGA..CUCUGUUUUUUUUUGUCUAAAAUAUCCAAUAUAUUUUAUUAUUCUUAAAUAAUCUAAA...............................................................................................................................................................................................................................................
#=GR JCVI_SCAF_1101667435633/362-1 CODON       ...................................................................................................................................................................................................................................................................................................................................................................................................................................................................................................................................................................................................................................................................................
#=GR JCVI_SCAF_1101667435633/362-1 SS_TT       ...................................................................................................................................................................................................................................................................................................................................................................................................................................................................................................................................................................................................................................................................................
JCVI_SCAF_1096626857952/1416-1969              AUCUAAUUAAUAGCAUUUUUUAACAAAUCUUAAAUAACUUAAUCUUUUUUAUAAAAGAUGUUGACAAUAGAAAAAAUCGGUGUAGUAUUAACUUUACCUAUCGC....AUCCGACUAAAGAC..CAACUGCAGA.C.GAGA.....AU.UAGAGAGAG.....A.ACA.UAGAAAGAGAC.C.UGA.GGGUGAAA..GCGUUUUUAAG...A........GUCGACGAUAAAAAAGAG....CUUAAAAAAC..CCACCAAG.AAUUCCAGAGAAAGAAUU.CAAGG.AGCUAGAG..AGAAUCUCA.CUUUAGAC.CCCUA.AGGAACUCGAACU......GAAGAACAGAGC.CUA...GCUCUGUUUUUUUUUGCCUAAAUUUUCUCUAAUCUUAAUGAUCUAGAAGAGAUGUCUUGCCUAAAUCCUGUUUCAUCUAUUCCAGUAAAUCUAGAUUUAAUAGACUUAGGUACGUCUACUUGAUCAAGAGUUACAAAGCUAUCUUUUACCUUUCUUCCAAAUACGAGGAAGUUAAUAUUAUGAUCAUUAAACCUUUCUAUAUGGCUAAUAAGAUCCCUUCGAUUUAAAUAAAACUUUCAUCCAUUAUUCUAACC............................................
#=GR JCVI_SCAF_1096626857952/1416-1969 CODON   ..........................................................................................................................................................................................................................................................................................................................................................................................PTS..........................................................................................................................................................................................GUA.........................................................................................
#=GR JCVI_SCAF_1096626857952/1416-1969 SS_TT   ...................................................................................................................................................................................................................................................................................................................................................................................................................................................................................................................................................................................................................................................................................
JCVI_SCAF_1096627841637/1729-1134              GAUGAUGAUAACCAAUAAAUUAUUUAUUUAAAUUAAUUUAACUUUUUUUACACAAAGGUGUUGACAUUCUUAAUAAGAAGAGUAAUAUUAACUUUACCUGCUGA....GACCGACUAACAAC..UAAAUGCAGA.C.AGAA.....GU.UAGAGAGAA.....U.CAG.AAGGAAGAGAC.C.AGA.GGGAGAAA.AGCGUUUCUAAG...A........GUCGACGAUAAAAAAGAG....CUUA.GAGAC..CCACCAAGGAAAUAA.GAGAAAAAUUUCCAAGG.AGCUAAAG..AAAUUCUCA.CUUUAGAC.CCCAA.AGGAACUCGAACU........AAGACAGAGC.UAA...GCUCUGUUUUUUUUGCCUGAAGGAAAGUUAGUUAAAUUGAAAUAAAAAAGCAAUUAAGCAAGAAACUUUAUCAUUACGCCUGCUGCUACUGCAGAACCUAUCACGCCAGCAAUGUUCGGACCCAUUGCAUGCAUGAGCAGGUAAUUUUGUGAGUUGUACUCAAGUCCAACUUUAUUAGCAACUCUUGCAGCCAUUGGCACUGCUGAUACUCCUGCCGCACCAAUGAGCGGAUUUACUUUAUUUUUACUAUGGACAUUCAUUAGUUUUGCAACCAAUAUUCCUGAUGCUGUUCCAAUA.
#=GR JCVI_SCAF_1096627841637/1729-1134 CODON   ...........................................................................................................................................................................................................................................................................................................................................................................................................................PTS.....................................................................................................................................................................................................................................................
#=GR JCVI_SCAF_1096627841637/1729-1134 SS_TT   ...................................................................................................................................................................................................................................................................................................................................................................................................................................................................................................................................................................................................................................................................................
JCVI_SCAF_1101668524572/182-777                GUCAAUUUUUUAAGAUUUUUAAGUUCAUUUAAAUAAUUUAACUUUUUUUACACAAAGGUGUUGACAUUCUUAAUAAGAAGAGUAAUAUUAACUUUACCUGCUGA....GACCGACUAACAAC..UAAAUGCAGA.C.AGAA.....GU.UAGAGAGAA.....U.CAG.AAGGAAGAGAC.C.AGA.GGGAGAAA.AGCGUUUCUAAG...A........GUCGACGAUAAAAAAGAG....CUUA.GAGAC..CCACCAAGGAAAUAA.GAGAAAAAUUUCCAAGG.AGCUAAAG..AAAUUCUCA.CUUUAGAC.CCCAA.AGGAACUCGAACU........AAGACAGAGC.UAA...GCUCUGUUUUUUUUUGCCUGAAGGAUAGUUAGUUGCUAUUUUCCUGAAGGUAUAUCUUUGUAUGGUACAUCUUUGUCUACCCUUUGAUCUUCAGGAAGCCCAAGGACUCUUUCAGCAAUAAUAUUUCUUAAAAUUUCAUCAGUUCCACCUGCAAUUCUAAGUCCUGGAGCGCCCAGCCAUGCAGAUUGAAAAUCAUCUAUUUCAUUAUUUUCAUUAACCAGCAUGCCUGCCAUAUCUGCAGAGUCAAUUCCAAAAUUACCAAUAGCUUGUAAUUUAUUUGCACUCACUAUUUUUGUA.
#=GR JCVI_SCAF_1101668524572/182-777 CODON     ....................................STP.....................................................................................................................................................................................................................................................................................................................................................................PTS....................................................................................................................................................................................................................................................................
#=GR JCVI_SCAF_1101668524572/182-777 SS_TT     ...................................................................................................................................................................................................................................................................................................................................................................................................................................................................................................................................................................................................................................................................................
JCVI_SCAF_1096627106678/2157-2752              GUCAAUUUUUUAAGAUUUUUAAGUUCAUUUAAAUAAUUUAACUUUUUUUACACAAAGGUGUUGACAUUCUUAAUUAGAAGAGUAAUAUUAACUUUACCUGCUGA....GACCGACUAACAAC..UAAAUGCAGA.C.GGAA.....GU.UAGAGAGAA.....U.CAG.AAGGAAGAGAC.C.AGA.GGGAGAAA.AGCGUUUCUAAG...A........GUCGACGAUAAAAAAGAG....CUUA.GAGAC..CCACCAAGGAAAUAA.GAGAAAAAUUUCCAAGG.AGCUAAAG..AAAUUCUCA.CUUUAGAC.CCCAA.AGGAACUCGAACU........AAGACAGAGC.UAA...GCUCUGUUUUUUUUUGCCUGAAGGAAAGUUAGUUGCUAUUUUCCUGAAGGUAUAUCUUUGUAUGGUACAUCUUUGUCUACCCUUUGAUCUUCAGGAAGUCCAAGGACUCUUUCAGCAAUAAUAUUUCUUAAAAUUUCAUCAGUUCCACCUGCAAUUCUAAGUCCUGGAGCACCCAGCCAUGCAGAUUGAAAAUCAUCUAUUUCAUUAUUUUCAUUAACCAGCAUGCCUGCCAUAUCUGCAGAGUCAAUUCCAAAAUUACCAAUAGCUUGUAAUUUAUUUGCACUCACUAUUUUUGUA.
#=GR JCVI_SCAF_1096627106678/2157-2752 CODON   ....................................STP.....................................................................................................................................................................................................................................................................................................................................................................PTS....................................................................................................................................................................................................................................................................
#=GR JCVI_SCAF_1096627106678/2157-2752 SS_TT   ...................................................................................................................................................................................................................................................................................................................................................................................................................................................................................................................................................................................................................................................................................
JCVI_SCAF_1096626714045/1014-1511              GAUGAUAAUAACUAAUAAAUUAUUUAUUUAAAUUAAUUUAACUUUUUUUACACAAAGGUGUUGACAUUCUUAAUUAGAAGAGUAAUAUUAACUUUACCUGCUGA....GACCGACUAACAAC..UAAAUGCAGA.C.GGAA.....GU.UAGAGAGAA.....U.CAG.AAGGAAGAGAC.C.AGA.GGGAGAAA.AGCGUUUCUAAG...A........GUCGACGAUAAAAAAGAG....CUUA.GAGAC..CCACCAAGGAAAUAA.GAGAAAAAUUUCCAAGG.AGCUAAAG..AAAUUCUCA.CUUUAGAC.CCCAA.AGGAACUCGAACU........AAGACAGAGC.UAA...GCUCUGUUUUUUUUUGCCUGAAGGAAAGUUAAUUAAACUAGAAUAAUAAGAAAUUAAGCAAGAAACUUAAUCAUCACACCUGCUGCUACAGCAGAUCCUAUUACACCUGCAAUGUUUGGGCCCAUGGCAUGCAUGAGCAGGUAAUUUUGUGAGUUGUAUUCAAGUCCAACUUUAUUAGCAACUCUUGCAGCCAUUGGCA...................................................................................................
#=GR JCVI_SCAF_1096626714045/1014-1511 CODON   .............GUA...................................................................................................................................................................................................................................................................................................................................................................................................................................................................................................................................................................................................................................................................
#=GR JCVI_SCAF_1096626714045/1014-1511 SS_TT   ...................................................................................................................................................................................................................................................................................................................................................................................................................................................................................................................................................................................................................................................................................
JCVI_SCAF_1096626856380/964-367                UACAAAUAAUUUAAAUAGAUAACAAACUGCAAAUUAUUUAAUCUUUUUGCAUUUUAGGUGUUGACAAUAAAAUUGAUAGGUGUAAUAUUACUGGACCAACUUGA....UUCCGACUAACGAU..CAACUGCAGA.CGGGAA.....G..UAGGGAGAA.....UCGAA.GAGGUAGAGCC.C.AUA.GGGUGAAA..GCGUUUAUAAG...A........GUCGGCGAUAAAAAAGAG....CUUA.UAAAC..CCACCAAG.AUUUCAAGAGAAAGAAAU.CAAGG.AGCUAGAG..AAAAUCUCA.CUUUAGAC.CCCUA.AGGAACUCGAAUU.....AAAAAGACAGAGC.UAG...CCUCUGUUUUUUUUCGUCUGGAGUUUAGUGUAUUAGAUCUCUAUGAUUUGUUUUCCGAAGUUUUUACCAGUCAAAACAUCUCUAAGUGCCUGGGGUGCAUUUUCAAAACCUUUAGUAAUAGUUUCUCGAUAAAUUAAAUCAUUGCUCUCAAUUAGUUUUGAUAUCUCAUCUGUUGCCUUGUCCCAUUCAUCAGCCCAUUCAGUAACAACAAAGAAUCUAUGCACCGGUUUUGGAUUGAGCUUACCUAGGACAUGAAAAGGAGUCUCAGUUUCAAAUAUAUCUUUUGCAUUGUAUUGA.
#=GR JCVI_SCAF_1096626856380/964-367 CODON     ......................................................................................................................................................................................................................................................................................................................................................................................................PTS..........................................................................................................................................................................................................................................................................
#=GR JCVI_SCAF_1096626856380/964-367 SS_TT     ...................................................................................................................................................................................................................................................................................................................................................................................................................................................................................................................................................................................................................................................................................
JCVI_SCAF_1101667025485/903-306                GUAAUUCAGUUCUAUAUUUGAAAGGCGAAAUAUUUAUUUAAUCUUUUUGCAUUUUAGGUGUUGACAAUAAAAUUCAUAGGCGUAAUAUUAAUAGACCAACUUGA....UUCCGACUAACGAU..CAACUGCAGA.CGGGAA.....G..UAGGGAGAA.....UCGAA.GAGGUAGAGCC.C.AUA.GGGUGAAA..GCGUUUAUAAG...A........GUCGGCGAUAAAAAAGAG....CUUA.UAAAC..CCACCAAG.AUUUCAAGAGAAAGAAAU.CAAGG.AGCUAGAG..AAAAUCUCA.CUUUAGAC.CCCUA.AGGAACUCGAAUU.....AAAAAGACAGAGC.UAG...CCUCUGUUUUUUUUCGUCUGGAGUUUCUACCCUAGGAACUUAAUCAUUACACCUGCAGCAACAGCAGACCCAAUAACGCCAGCAAUAUUUGGACCCAUGGCAUGCAUAAGUAGAUGGUUUUGAGAGUUGUAUUCUAAACCUACUUUAUUAACAACUCUUGCAGCCAUAGGAACUGCUGAUACGCCAGCGGCACCAAUAAGAGGAUUUAUUUGAUCUUUGCUAAAUAGGUUCAUAAUUUUUGCAACAAUAACUCCAGAUGCAGUGCCUAUAGCAAAGGCAAUCAUACCAAGAAUAAGU.
#=GR JCVI_SCAF_1101667025485/903-306 CODON     ................................................................................................................................................................................................................................................................................................................................................................................................PTS................................................................................................................................................................................................................................................................................
#=GR JCVI_SCAF_1101667025485/903-306 SS_TT     ...................................................................................................................................................................................................................................................................................................................................................................................................................................................................................................................................................................................................................................................................................
JCVI_SCAF_1096626872872/1527-2124              GUAAUUCAGUUCUAUAUUUGAAAGGCGAAAUAUUUAUUUAAUCUUUUUGCAUAUUAGGUGUUGACAAUAAAAUUCAGAGGCGUAAUAUUACUAGACCAACUUGA....UUCCGACUAAAGAU..CAACUGCAGA.CGGGACG.......UAGAGAGAA.....UCAAA.GAGGUAGAGCC.C.AUA.GGGUGAAA..GCGUUUGUAAG...A........GUCGACGAUAAAAAAGAG....CUUA.UAAAC..CCACCAAG.AUUUCAAGAGAAAGAAAU.CAAGG.AGCUAAGG..AUAAUCUCA.CUUUAGAC.CCCUA.AGGAUCUCGAAUU.....AAAAAGACAGAGC.UAG...CCUCUGUUUUUUUUCGUCUGGAGUUUCUACCCUAGGAACUUAAUCAUUACACCUGCAGCAACAGCAGACCCAAUAACGCCAGCAAUAUUUGGACCCAUGGCAUGCAUAAGUAGAUGGUUUUGGGAGUUGUAUUCUAAACCUACUUUAUUAACAACUCUUGCAGCCAUAGGAACUGCUGAUACGCCAGCGGCACCAAUAAGAGGAUUUAUUUGAUCUUUGCUAAAUAGGUUCAUAAUUUUUGCAACAAUAACUCCAGAUGCAGUGCCUAUAGCAAAGGCAAUCAUACCAAGAAUAAGU.
#=GR JCVI_SCAF_1096626872872/1527-2124 CODON   ...................................................................................................................................................................................................................................................................................................................................................................................................PTS.............................................................................................................................................................................................................................................................................
#=GR JCVI_SCAF_1096626872872/1527-2124 SS_TT   ...................................................................................................................................................................................................................................................................................................................................................................................................................................................................................................................................................................................................................................................................................
JCVI_SCAF_1101667360047/832-308                ..........................................................................AUCAAAUUUUGGACACUGGUUGGGCACUGGG...UGGGCACUAACAAU..CAACUGCAGA.C.GGGA.....GU.UAGAGAGGU.....C.GAG.AAGGAAGAGCC.C.AUA.GGGUGAAA..GCGUUGCUAAG...A........GUCGACGAUAAAAAAGAG....CUUA.GUAGC..CCACCAAG.AGUUCAAGAGAAAGAACU.CAAGG.AGCCAGAG..AGAAUCUCA.CUCAGGAC.CCCUA.UGGAACUCGAACUU....AAAGAAACAGAGC.UAG...UCUCUGUUUUUUUUCGCCUGGAAUUUAGCCUAUUGAAUCUUUUUCGAAGCCUCAUCAAUGGUUGUGUUCAAAGCGCACAUGUAUUUAUAACCUUUGUCUGUAACAUCUAUAAACUUUCUUCUUUUAUCAUGAGGAUCAUUUUUUUUAACGAUAAAUUCUCUAGACUCUAGAGAUUCGAUUAUAGAUUUAAUUUUUGUAAAUGAUAUCUGAAGCUCAGUUUGCAGCCAUUUAACAUUUGGAAGUGAUUUGCCUUUGAUCUUGCAGGAAAUAAUUCUAGUUAAGAGAAGGAAAUGCCCG.
#=GR JCVI_SCAF_1101667360047/832-308 CODON     ...................................................................................................................................................................................................................................................................................................................................................................................................PTS.............................................................................................................................................................................................................................................................................
#=GR JCVI_SCAF_1101667360047/832-308 SS_TT     ...................................................................................................................................................................................................................................................................................................................................................................................................................................................................................................................................................................................................................................................................................
JCVI_SCAF_1096627031017/1357-760               CUGUUGUUCCUGGUAGCGUUAUAAACAUUGAUUAAUAUAAAAAUAAUUUUAAAAAAAAGUGUUGACAUAAUUUUCUAAAGGCGUAUAUUUAAUAGACCAACUUGA...UUCCGACUAACAAU..CAACUGCAGA.C.GGGA.....GU.UAGAGAGGU.....C.AAG.AAGGAAGAGCC.C.AUA.GGGUGAAA..GCGUUUGUAAG...A........GUCGAUGAUAAAAAAUAG....CUUA.CAGAC..CCACCAAG.AGUUCAAGAGAAAGAACU.CAAGG.AGCCAGAG..AAAAUCUCA.CUCAGGAC.CCCUA.AGGAACUCGACUU.....AAAGAAACAGAGC.UAG...CCUCUGUUUUUUUUUGCCUAAAAUAAACUAAAUAGAUUUACACAAAACAAUUUAUUUUAUCUUUAUAAUAUCGUUCUAUUUUGGGGCUAUAGCUCAGCUGGGAGAGCGCUUGAAUGGCAUUCAAGAGGUCCGCGGUUCGAUCCCGCGUAGCUCCACCAAUAAUCUCAUUUAUUCUUAUAAUUAUAAAAAUUUAAAUUCGAAUCUUUUAUUGAAAAAAUUCUUACAGCAAAAAUAUCUUUUAAGUAGUUUUGAUAGUUUUUCCAAGGUGCUUUAUUACCCUGUUUUGGCAUUUGACUU.
#=GR JCVI_SCAF_1096627031017/1357-760 CODON    ................................STP........................................................................................................................................................................................................................................................................................................................................................................................................................AUG.........................................................................STPPTS......................................................................................................................................
#=GR JCVI_SCAF_1096627031017/1357-760 SS_TT    ...................................................................................................................................................................................................................................................................................................................................................................................................................................................................................................................................................................................................................................................................................
JCVI_SCAF_1096627282749/2183-2583              AGCAAAAACAUAAAUAAGAUUAUAUUUUUUAAAAUAAAUUAACUUUUUUUAUAUAAAAGUGUUGACAAUAAAAAUCAGAGGCGUAUAUUAAAUAGACCAACUUGA...UUCCGACUAACAAU..CAACUGCAGA.C.GGGA.....GU.UAGAGAGAG.....C.AAG.AAGGAAGAGCC.C.AUA.GGGUGAAA..GCGUUUGUAAG...A........GUCGACGAUAAAAAAGAG....CUUA.CAGAC..CCACCAAG.AAUUCAAGAGAAAGAAUU.CAAGG.AGCCAGAG..AGAAUCUCA.CUCAGGAC.CCCUA.AGGAUCUCGAACU.....AAAAGAACAGAGC.UAG...UCUCUGUUUUUUUUCGUCUUAAAUUUACCCUAAGAAUUUAAUCAUCACACCUGCUGCUACAGCAGACCCUAUAACUCCAGCAAUAUUUGGUCCCAUUGCG......................................................................................................................................................................................................
#=GR JCVI_SCAF_1096627282749/2183-2583 CODON   ...................................................................................................................................................................................................................................................................................................................................................................................................................................................................................................................................................................................................................................................................................
#=GR JCVI_SCAF_1096627282749/2183-2583 SS_TT   ...................................................................................................................................................................................................................................................................................................................................................................................................................................................................................................................................................................................................................................................................................
JCVI_SCAF_1096627487261/897-299                NNNNUUAUUUUUUAAAAUUAAAAAAUAGUUAAAAAAAUAUAAUUUUUUUUUAAAUAAAGUGUUGACAUAAAUUUUAAAAAGAGUAUAUUUAAUAGACCAACUUGA...UUCCGACUAACAAU..CAACUGCAGA.C.GGGA.....GU.UAGAGAGGU.....C.AAG.AAGGAAGAGCC.C.AUA.GGGUGAAA..GCGUUACUAAG...A........GUCGACGAUAAAAAAGAG....CUUA.GCAAC..CCACCAAG.AGUUUAAGAGAAAAAACU.CAAGG.AGCCAGAG..AAAAUCUCA.CUUUGGAC.CCCUA.AGGAUCUCGAACUU....AAAGAAACAGAGC.UAG...UCUCUGUUUUUUUUCGCCUGUAAUUUAGCUUAAGAAUUUAAUCAUUACACCUGCAGCCACUGCAGAACCUAUAACACCAGCUAUAUUUGGUCCCAUUGCAUGCAUUAGUAGAUGAUUUUGUGAGUUGUAUUCAAGUCCAACUUUAUUAACAACCCUAGCUGCCAUUGGUACUGCAGAUACUCCGGCAGCUCCAAUCAGUGGAUUGAUUUUAGUUUUACUGAAUAUAUUUAUAAGUUUUGCUACUAAAACUCCAGCUGCUGUACCAAUGGCAAAUGCAACCAUGCCUAGUAUUAAAAU.
#=GR JCVI_SCAF_1096627487261/897-299 CODON     ..............................................................................................................................................................................................................................................................................................................................................................................................PTS..................................................................................................................................................................................................................................................................................
#=GR JCVI_SCAF_1096627487261/897-299 SS_TT     ...................................................................................................................................................................................................................................................................................................................................................................................................................................................................................................................................................................................................................................................................................
JCVI_SCAF_1096627342588/1774-1176              UAUUAGUUUUUUAACAUUAAAAAAUAGUUAAAAAAAAUAUUAAUUUUUUUCAAAUAAAGUGUUGACAUAAAUUCUAAAAGGAGUAUAUUUAAUAGACCAACUUGA...UUCCGACUAACAAU..CAACUGCAGA.C.GGGA.....GU.UAGAGAGAU.....C.AGG.AAGGAAGAGCC.C.AUA.GGGUGAAA..GCGUUACUAAG...A........GUCGACGAUAAAAAAGAG....CUUA.GCAAC..CCACCAAG.AGUUUAAGAGAAAAAACU.CAAGG.AGCCAGAG..AAAAUCUCA.CUUUGGAC.CCCUA.AGGAACUCGAACUU....AAAGAAACAGAGC.UAG...CCUCUGUUUUUUUUCGCCUGGAAUUUAGCUUAAGAAUUUAAUCAUUACACCUGCAGCUACUGCAGAACCUAUAACACCGGCUAUAUUUGGUCCCAUUGCAUGCAUUAGUAGAUGAUUUUGUGAGUUGUAUUCAAGUCCAACUUUAUUAACAACCCUGGCUGCCAUCGGUACUGCUGAAACUCCAGCUGCUCCAAUUAAUGGAUUAAUCUUAGUUUUACUAAAUACAUUUAUAAGUUUUGCUACUAAAACUCCAGCUGCAGUUCCAAUAGCAAAUGCCACCAUACCUAGAAUUAAAAU.
#=GR JCVI_SCAF_1096627342588/1774-1176 CODON   ..............................................................................................................................................................................................................................................................................................................................................................................................PTS..................................................................................................................................................................................................................................................................................
#=GR JCVI_SCAF_1096627342588/1774-1176 SS_TT   ...................................................................................................................................................................................................................................................................................................................................................................................................................................................................................................................................................................................................................................................................................
JCVI_SCAF_1101668454664/740-142                CCAGGCAGCAUUAUCAAUUUAGAAUAAAUGAAAAAAAACAUUAAUUUUUUUAAAUAAAGUGUUGACAUAAAUUUUCAUAGGCGUAUAUUUAAUAGACCAACUUGA...UUCCGACUAACAAU..CAACUGCAGA.C.GGGA.....GU.UAGAGAGGU.....C.AAG.AAGGAAGAGCC.C.AUA.GGGUGAAA..GCGUUAUUAAG...A........GUCGACGAUAAAAAAGAG....CUUA.GUAAC..CCACCAAG.AGUUCAAGAGAAAGAACU.CAAGG.AGCCAGAG..AGAAUCUCA.CUCAGGAC.CCCUA.AGGAACUCGAACUU....AAAGAAACAGAGC.UAG...UCUCUGUUUUUUUUCGCCUGGAAUUUAGCUUAAGAAUUUAAUCAUUACACCUGCAGCUACUGCAGAACCUAUAACGCCAGCUAUAUUUGGCCCCAUUGCAUACAUUAGUAGAUGGUUUUGUGAGUUGUAUUCAAGACCAACUUUAUUAACAACCCUAGCCGCCAUUGGCACUGCAGAAACUCCUGCAGCUCCAAUCAAUGGAUUGAUUUUAGUUUUACUGAAUACAUUUAUAAGUUUUGCUACUAAAACACCUGCAGCAGUGCCUAUUGCAAAUGCCACCAUUCCUAAAAUUAAAAU.
#=GR JCVI_SCAF_1101668454664/740-142 CODON     ........................STP...................................................................................................................................................................................................................................................................................................................................................................PTS..................................................................................................................................................................................................................................................................................
#=GR JCVI_SCAF_1101668454664/740-142 SS_TT     ...................................................................................................................................................................................................................................................................................................................................................................................................................................................................................................................................................................................................................................................................................
JCVI_SCAF_1096627989668/155-753                UAUUAGUUUUUGACAAUUUAAAUAUAACUUAAAAAAAUAUUAUUUUUUUUUAAAAAAAGUGUUGACAUAAAUUUUGAAAAGAGUAUAUUUAAUAGACCAACUUGA...UUCCGACUAACAAU..CAACUGCAGA.C.GGGA.....GU.UAGAGAGGU.....C.AAG.AAGGAAGAGCC.C.AUA.GGGUGAAA..GCGUUGCUAAG...A........GUCGACGAUAAAAAAGAG....CUUA.GUGAC..CCACCAAG.AGUUCAAGAGAAAGAACU.CAAGG.AGCCAGAG..AGAAUCUCA.CUCAGGAC.CCCUA.AGGAACUCGAAUUU....AAAGAAACAGAGC.UAG...UCUCUGUUUUUUUUCGUCUGGAAUUUAGCUUAAGAAUUUAAUCAUUACGCCUGCAGCUACUGCAGAACCUAUAACACCAGCUAUGUUUGGCCCCAUUGCAUGCAUUAGUAGAUGAUUUUGUGAAUUGUAUUCAAGCCCAACUUUAUUAACAACCCUAGCUGCCAUGGGUACUGCGGAAACUCCUGCAGCUCCAAUUAAUGGAUUAAUUUUUGUUUUACUAAAUACAUUUAUAAGUUUAGCUACCAAAACUCCAGCCGCAGUUCCAAUAGCAAAAGCAACCAUACCAAGUAUUAAAAU.
#=GR JCVI_SCAF_1096627989668/155-753 CODON     .................................................................................................................................................................................................................................................................................................................................................................................................PTS...............................................................................................................................................................................................................................................................................
#=GR JCVI_SCAF_1096627989668/155-753 SS_TT     ...................................................................................................................................................................................................................................................................................................................................................................................................................................................................................................................................................................................................................................................................................
[truncated: 92,912 more chars]
