# Supplementary material for: Comparative genomics reveals 104 candidate structured RNAs from bacteria, archaea, and their metagenomes
Source: Genome Biol. 2010 Mar 15;11(3):R31. doi: 10.1186/gb-2010-11-3-r31 (PMC2864571; doi:10.1186/gb-2010-11-3-r31)
Supplement: Additional file 4 — Raw text alignment files, including annotation. Raw alignments of RNAs, including annotations (for example, predicted transcription terminators, flanking sequences) in "Stockholm" text format. The alignment format and appropriate viewing programs are discussed on Wikipedia [113]. The Stockholm files can be retrieved from the .tar.gz archive file by using programs such as WinZip (Windows), StuffIt Expander (Mac), or tar/gzip (UNIX). [file gb-2010-11-3-r31-S4.GZ › sto/IMES-2.sto]

# STOCKHOLM 1.0
#=GF ID IMES-2
#=GF DE IMES-2 RNA
#=GF AU Weinberg Z
#=GF TP Gene; sRNA;
#=GF WK http://en.wikipedia.org/wiki/RNAs_in_metagenome_sequences
#=GF DATABASES microbial 25 env 4
#=GF FancifyStockholm -upDownGeneStats -mergeTandem -sectionsIntoNewCommand IMEStwo -noverbiageFor2007
#=GF FancifyStockholmGeneContext -leftCount 1 -rightCount 1
#=GF ORIGINAL_MOTIF 130	1591	0	1	env	4	env-ocean-HOTS	jeremy	s40_52S100O5Min3	cmfinder		end

#=GF FancifyStockholm -longtable -wrapGeneContext 6in -recycleGeneColors -upDownGeneStats -autoColorAllSsCons
#=GF FancifyStockholmGeneContext -leftCount 1 -rightOperonOrCount 1

#=GF GR_CMD_KEY CODON
#=GF GR_CMD AUG color Green
#=GF GR_CMD SD++++ color Green
#=GF GR_CMD SD+++ color Green
#=GF GR_CMD SD++ color Green
#=GF GR_CMD SD+ color Green
#=GF GR_CMD_KEY SS_TT
#=GF GR_CMD < color Yellow
#=GF GR_CMD > color Yellow
#=GF GR_CMD_KEY SS_Z
#=GF GR_CMD < color OffYellow
#=GF GR_CMD > color OffYellow

JCVI_SCAF_1101668332507/819-281              UUGGGAUUUUAGGAGAAAAAAAAUAAUCCACACUUUUCACAGACCGUGCGCAGAAUCAACCAUACG..GAGAUACCC.UUUUGAUUACGUUCAGGAUAUGUUGAAUUUAA.CUGAGG.GCGUAAGUUCUCAGCA.CU.CAUCAAGAAGUA..GGC.UUAG.GCC.AAUUGCUUGGUGGUGAAAGUAG.AGGGAAGGUAGCACUUCGAC.GCCUCUAAGUA..CGC.UGUGGGAGUAGUGC..UUAAAUCACACGGCAACUAAAGCUCCGCAUUAGCUGUUCUUCGGAAUAGUUAUUAGCGGGGUUUUUUUUAUGCAGGAUCUAAAAGUCCAAUAUGAUUGUUUGAUGGAUUAUUGACAUCUCUUCCUACCUCAUAAAACACUAUUUCUGGGUUUUGAUGACUAUUUAAAAAUGUCAUUGGGUCUUUUGAGUACAAAUAAUUUUUUAUUUCUUCUUCUUUUAAAAUGACUGGCAUACGAUGAUGAAUAUCUGAAAUUUCGCCUUGAGCUUCUGUAGUUAUAAUAGAAAACUCUAAAUUAUUAUUUUUUUGAUAUAUACC
#=GR JCVI_SCAF_1101668332507/819-281 SSAT    .......................................................................................................................................................................................................................(((.(..(((.((((((((((((((..(..........)))).))...))))).))).))).)).)))...................................................................................................................................................................................................................................................................................
#=GR JCVI_SCAF_1101668332507/819-281 CODON   ..............................................................................................................................................................................................................................................................................................................................................................................................................................................................................................................................................................................
#=GR JCVI_SCAF_1101668332507/819-281 SS_TT   ........................................................................................................................................................................................................................................................................<<<<<<<<<<<<<<<<<....>>>>>>>>>>>>>>>>>>...............................................................................................................................................................................................................................................................
JCVI_SCAF_1096627103930/672-134              CUUGGGAUUUUAGAAGAAAAAAAUAAUCCACACUUUUCACAGACCGUUCGUAGAAUCAACUAUACG..GAGAUACCC.UUUUAAACACGUUCGGUAUAAAUUGAAUUUAA.CUGAGG.GCGUAAGUUCUCAGCA.CU.CAUCAAGAAGUA..GGU.UUAG.GCU.AAUUGCUUGGUGGUGAAAGUAG.AGGGAAGGUAGCACUUCGAC.GCCUCUAAGUA..CGC.UGUGGGAGUAGUGC..UUAAAUCACACGGCAACUAAAGCUCCGCAUUAGCUGUUCUUCGGAAUAGUUAUUAGCGGAGUUUUUUUUAUGCAGGAUCUAAAAGUUUAAUAUGAUUGUUUGAUGGAUUAUUGACAUCUCUUCCUACCUCAUAAAACACUAUUUCUGGGUUUUGAUGACUAUUUAAAAAUGUCAUUGGGUCUUUUGAGUACAAAUAAUUUUUUAUUUCUUCUUCUUUUAAAAUGACUGGCAUACGAUGAUGAAUAUCUGAAAUUUCGCCUUUAGCUUCUGUUGUUAUAAUAGAAAACUCUAAAUUAUUAUUUUUUUGAUAGAGGCC
#=GR JCVI_SCAF_1096627103930/672-134 CODON   ..............................................................................................................................................................................................................................................................................................................................................................................................................................................................................................................................................................................
#=GR JCVI_SCAF_1096627103930/672-134 SS_TT   ........................................................................................................................................................................................................................................................................<<<<<<<<<<<<<<<<<....>>>>>>>>>>>>>>>>>>...............................................................................................................................................................................................................................................................
JCVI_SCAF_1096627560362/364-901              CUUAACGCUAAUACCAUUAUUUUUUUAUUCACGCUACUCACAGAGUAAUAAAGAAUCAAUCAAAAG..GAGAUAACA.AAUUUUUAAGAGGUUUGAUAUAUUGAUAUUAA.UUGAGG.G.GUGA.CCCUCAACU.GA.CAUACAAGGGGA..GGU.UUCG.GCCAAA.UGUUGUAUGCAGAAAGCGU.GAGGAAGGUAGCACUUAGAC.ACUCACGAGUAG.CGG.UUCGGCAGUAGUGC..UAAAAUGACGAACCAACUAAAAGCCCUUACUGGUUUUUAGGUUUAUUUCGGUGAACCUAACUACUAGGUAAGGCUUUUUUUUUAGAAGUGUAUCUUUAAUUAAUGAAUCUUGAUAAUAUUUACUCAACUAACAUUAGUAAACAUUUUUUUGGGAAGCUAAUUUUUAGUUUUUAGUAUCAUAAUUAAAUAUUUCCCAACUAAAUUAAAAAAUAAAAAAUAUGGAAAUUUUAAUUUAUAUUACAUGCUUUNNNNNNNNNNNNNNNNNNNNNNNNNNNNNNNNNNNNNNNNNNNNNNNNNNNAAAUGUAAAAAAAAUAU
#=GR JCVI_SCAF_1096627560362/364-901 CODON   ..........................................................................................................................................................................................................................................................................................................................................................................................................................................................................................................................................................................AUG.
#=GR JCVI_SCAF_1096627560362/364-901 SS_TT   ..............................................................................................................................................................................................................................................................................................................................................................................................................................................................................................................................................................................
JCVI_SCAF_1096626965248/966-1482             CUUAACGCUAAUACCAUUAUUUUUUUAUUCACGCUACUCACAGAGUAAUAAAGAAUCAAUCAAAAG..GAGAUAACA.AAUUUUUAAGAAGUUUGAUAUAUUAGUUUUAA.UUGAGG.G.GUGA.CCCUCAACU.GA.CAUACAAGGGGA..GGU.UUCG.GCCAAA.UGUUGUAUGCAGAAAGCGU.GAGGAAGGUAGCACUUAGAC.ACUCACGAGUAG.CGG.UUCGGCAGUAGUGC..UAAAAUGACGAACCAACUAAAAGCCCUUACUGGUUUUUAGAUUUAUUUCGGUAAAUCUAACUACUAAGUAAGGCUUUUUUUUUGCACAAACCAAAAAUUCCAACUUUAAAUCAUCAUUAAUUUUUUAAAGAAAUAAUUUUUCUUUUUACUAUAUUUUAACUUUCAAUCAUCACAUCAUAGGACUGACAUAAAGGUUUAGUUUUGCUUUUUCCUAUAAUUUUUACUUCAUUAUCUACACAGGCAUAUGUCCAAUAGUAAGUUUCUUGAUCUGUGAUGUCUUUUAUUCUUUCAGUUU.....................
#=GR JCVI_SCAF_1096626965248/966-1482 CODON  ..............................................................................................................................................................................................................................................................................................................................................................................................................................................................................................................................................................................
#=GR JCVI_SCAF_1096626965248/966-1482 SS_TT  ..............................................................................................................................................................................................................................................................................................................................................................................................................................................................................................................................................................................
JCVI_SCAF_1096628259705/1319-785             CUUAACGCUAAUACCAUUAUUUUUUUAUUCACGCUACUCACAGAGUAAUAAAGAAUCAAUCAAAAG..GAGAUAUCA.AAUUUUAAUAAGGUUUGAUAUGUUGAUAUUAA.UUGAGG.G.GCAA.CUCUCAACU.GA.CACACAAGGUGA..GGU.UUCG.GCCAAA.UAUUGUGUGCAGAAAGCCA.GAGACAGGUAGCACGAGAAC..CUCUGGCGG...CGG.UUCGGCAGUAGUGC..UAAAAUGACGAACCAACUAAAAGCCCUUACUGGUUUUUAGGUUUAUUUCGGUAAAUCUAACUACUAAGUAAGGCUUUUUUUUUAUUUGACAUUUUAAAAACAAUAUAAUAUAACGUUUUUAUCGGUUUAACCUUGUAAUGUAAAAACUNNNNNNNNNNNNNNNNNNNNNNNNNNNNNNNNNNNNNNNNNNNNNNNNNNNUAAGAAGAUACAAUAAAAAUGAAGUUAUAGCUUAUAGAACCAAGCAUUAUUCAGACGUUGAGUCUGCUAAACAAGAAUUGAAUACACUACUCAAAAACCAUCCUUAUAGUAUAGCUA
#=GR JCVI_SCAF_1096628259705/1319-785 SSZ    ..........................................................................................................................................................................................................................................................................((((((((((..((((((((((....))))))))))..)))).))))))...................................................................................................................................................................................................................................................
#=GR JCVI_SCAF_1096628259705/1319-785 CODON  ..............................................................................................................................................................................................................................................................................................................................................................................................................................................................................................................................................................................
#=GR JCVI_SCAF_1096628259705/1319-785 SS_TT  ..............................................................................................................................................................................................................................................................................................................................................................................................................................................................................................................................................................................
ABEF01040645.1/857-1148                      UUACGGUAAGCAUGGAGGGAUAUUGUUAUUACAAUUAUUUUAUGCAUCAGCUGGCAUCAUUGGGAU..GGUCAGAUG.GUUUUGACACACUCAUGAAACAAUGAAUAAUCACAACGAUU.ACUU.AACGAGCACACU.......................................GCAGAA.ACCU.CACAUAG.UAGCGCUAAAAAUAGUGGGGUGGC..GGG.UCCAGCGGUAGCAU.UUACAACGACGGACCAAGACUUUUGUUUAUGCACCUUCGGGUGUAUGAGCCGAUGGUUUUUUCCUUUUUUUCCAAAACAAAAAAGUAAAUAAGUAAAAUAUU.......................................................................................................................................................................................................................
#=GR ABEF01040645.1/857-1148 CODON           ..............................................................................................................................................................................................................................................................................................................................................................................................................................................................................................................................................................................
#=GR ABEF01040645.1/857-1148 SS_TT           ......................................................................................................................................................................................................................................................................<<<<<<<<<<<<<<....>>>>>>>>>>>>>>........................................................................................................................................................................................................................................................................
ABEF01053338.1/130-637                       UUAUGGUAAGCAUGGAGGGAUAUUGUUAUUACAAUUAUUUUAUGCAUCAGCUGGCAUCAUUGGAAU..GGUCAGAUG.GUUUUGACACACUCAUGAAACAAUGAAUAAUCACAACGAUU.ACUU.AACGAGCACACU.......................................GCAGAAAACCU.CACAUAG.UAGUGCUAAAAAUAGUGGGGUGGU..GGG.UCCGGCUGUAGCAU.UUACAACGACGGGCCACGACUUUUGUUCAUGCACCAUCGGGUGUAUGAACCGAGGUUUUUUUCCUUUUUCUCCAAAACAAAAAAGUAAAUAAGUAGAAUAUUAUAACGCCAAGGAAAAAGUUCCACUCCAGGGCAUGUUUGAAGUGGACAUAUCCAGAGGAAGUCAAAAUAGGCAACGACAAAAUACCUAUGAUAAUUAAUACGGUAACUACAAAAAUUUUUAAAAUUAAAAUUUUUCUAUUAAUUGUUUCAGCAAUCAUAUUUCUUAUCUUAAUUAUGUUGUUUAUUAACAUAGCUUGAGCCACUAAUUCGCAUAU
#=GR ABEF01053338.1/130-637 CODON            ..............................................................................................................................................................................................................................................................................................................................................................................................................................................................................................................................................................................
#=GR ABEF01053338.1/130-637 SS_TT            ....................................................................................................................................................................................................................................................................<<<<<<<<<<<<<<<<....>>>>>>>>>>>>>>>>......................................................................................................................................................................................................................................................................
JCVI_SCAF_1101668522353/899-360              CAGUCAAUAAUUAUUUAUCCACAUAACUAACAGCUUUAAGAUGCAAGAAACUAAAACAACUAGAUA.GUGA.UUUAA.UUUUUUUUUUAAUAUGAUGUAAUGACACUAAC.UUGAGA.G.GCAA.CUCUUAACU.GG.CCAGAUAAGAAA.AGACCGAGAGGUUCAAGCUUAUAGGGCAGAAAGCGG.GGGACAG.CAGUACUAAACA.UUCCCUGUGGC..UGA.GACGAAGGUAGUAC..UCCAACAGCGUCUCAAACUAAAAGGUUCGGUAGCGAGAGCUACUGAAUCUUUCGGUUUUUAAGAACAACCCAUUCAACCCUCAAUAUAUAUUCUUUGGUAGCCAAUAUGAUUUUGCCAUAUUUUGUAGGAAAAAUUUUUUUAUUUAAUUAAAGACUUAAAUUCAGUUAAUUUUUUUCUUUUAUUCUUUUUUUAGUUUUAUUUUUCUACAUACAUUGGUUGUUUCCAAAGCAAUCUACUUAACAUGUAAUAAAAGAGUAAGUAGCUAAAAUAGUUCCAUUCUAGAACGAGUUUAAAUUUAGUGCUUGGAUCACCAAA
#=GR JCVI_SCAF_1101668522353/899-360 CODON   ..............................................................................................................................................................................................................................................................................................................................................................................................................................................................................................................................................................................
#=GR JCVI_SCAF_1101668522353/899-360 SS_TT   .........................................................................................................................................................................................................................................................................<<<<<<<<<<<....>>>>>>>>>>>...........................................................................................................................................................................................................................................................................
ABEF01000673.1/417-907                       UGAGAACAAUUAUUUAUCCACAUAAUCAACAGCCCCAAGUUGUAAUAAAA.UAAAACAAUUAAAAA.GUGAUUUAAA.AUUUAUUGUAAAGUGAUUAAAUAGUUGAUGAC.UUAAGA.G.GCAA.CUCUUAACU.GG.CCAGGUGGGGAA.AAACCGAGAGGUUCAAGCUUACCGGGCAGAAAACUG.GGGUCAG.UAGUACUAAACA.GCCCUAGUGGC..AGU.GACGAAGGUAGUAC.UU.CAACAGCGUCACAAACUUUAAGGUUCUAGCACGCAAGUGUUAGAAUCUUUUGGUUUUUUAGAGCUACCCAUUCAACCCUUAUAUCUUUCUAAACUUAACUUAAUAACAUUGAAUCAUUUUAGUGUGACAGCGUCAAGAAAUAACUAUGACCAACUGAGUCACAGAAGAGUCCAGAUAUUGAGUCUUCUAACGGACAAAUUACUCACCGNUCCGCAACGACCUUCAGUCGUCGCUCCGCUCCAUUAAGGAGUCUCUAAGCUUGCUU.................................................
#=GR ABEF01000673.1/417-907 CODON            ..............................................................................................................................................................................................................................................................................................................................................................................................................................................................................................................................................................................
#=GR ABEF01000673.1/417-907 SS_TT            .........................................................................................................................................................................................................................................................................<<<<<<<<<<<....>>>>>>>>>>>...........................................................................................................................................................................................................................................................................
JCVI_SCAF_1096628285630/1-530                ..........UAUUUAUCCACAUAAUUAACCGACUUAAAUCAAAAAAUAA.UAAAACAACUAAAUA.GUGAUUUAAC.UUUAUUUUAAAAGGUUUAUUCUAAUAAAUGAA.UUAAGA.G.GCAA.CUCUUAACU.GG.CCAGGUGAGGAA.AAACCGAGAGGUUCAAGCUCAUCGGGCAGAAAACGG.GGGGCAG.UAGUACUAAACA.GUCCCUGUGGG..UGU.GACGAAGGUAGUAC..UUCAACAGCGUCACAAAACUUAAAGGUUCGGUCACGAAAGUGACUGAAUCUUUUGGUUUUUUAGGCGUAUAAUUUUAACCUUAUCUUCUUUUAAAACUGCUUAAUAACAUUGAAUCAUUUCACGUGCGACACGUUGAAAAAAUAACUCUGGGUGGCCAGAGUUAAUUUUUUUUCCAGAAUAAAAAAGUUAAUAAAUAAAAAGUUACAAUUCCUAAAAAGUAGUUCCACUCCAAAGCGUGUUUAAAGUGAAUAUAUUCAGAAGAGUUUAGUAUAGGGGCAGAUAAAAAAGCCACUAGUACCAAAAUAGAAACUAAAA
#=GR JCVI_SCAF_1096628285630/1-530 CODON     ..............................................................................................................................................................................................................................................................................................................................................................................................................................................................................................................................................................................
#=GR JCVI_SCAF_1096628285630/1-530 SS_TT     ..........................................................................................................................................................................................................................................................................<<<<<<<<<<<....>>>>>>>>>>>..........................................................................................................................................................................................................................................................................
JCVI_SCAF_1101668464784/1-496                ............................................AAUUAA.UAAAACAACUAAAUA.GUGAUUUAAC.UUUAUUUUUAAAGGUUUAUUGUAGUAAAUGAA.UUAAGA.G.GCAA.CUCUUAACU.GG.CCAGGUGAGGAA.AAGCCGAGAGGUUCAAGCUCAUCGGGCAGAAAACGG.GGGGCAG.UAGUACUAAACA.GUCCCUGUGGG..UGU.GACGAAGGUAGUAC..UUCAACAGCGUCACAAAACUUAAAGGUUCGGUCACGAAAGUGACUGAAUCUUUUGGUUUUUUAGGCUUACAAUUUUAACCCUUAUCUCCUUUAAAACUCACUUAAUAACUGUGACCAACCCACAGUUAAUUUUUUUUCCAGAAUAAAAAAGUUAAUAAAUAAAAGGUUAUAAUUCCUAAAAAGUAGUUCCACUCCAAAGCGUGUUUGAAGUGAGUGUAUUCAGAAGAAUUAAGUAUUGGAGCAGAUAAAAAAGCAACAACAACUAAAACAGAAACUAAAAUAAUUUUUAAUGUUAAAAUUUUAAUAUUAAUAAAUU
#=GR JCVI_SCAF_1101668464784/1-496 CODON     ..............................................................................................................................................................................................................................................................................................................................................................................................................................................................................................................................................................................
#=GR JCVI_SCAF_1101668464784/1-496 SS_TT     ..........................................................................................................................................................................................................................................................................<<<<<<<<<<<....>>>>>>>>>>>..........................................................................................................................................................................................................................................................................
JCVI_SCAF_1101668522336/564-1103             GGAUUCAUAAGACAUAUAAUAAAGACUUAUCCACUUAGUUAACAUCUAAUUUUACAGCACGCACAAGGUGAUUCC...AUUAUUUUUUUAAUGUGAUUUAAUAAAAUUAA.UUAAGA.G.GCAA.CUCUUAACU.GG.CCAUUUAGGGAA.AAACCGAGAGGUUCAAGCUUAAAGGGCAGAAAACGG.GAGACAG.CAGUACUAAACA.UUUCCCGUGAC..UGU.GACGAAGGUAGUAC..UUCAACAGCGUCACAAAAUUUAAAGGUUCGGUAGGGAAACCUACUGAAUCUUUGAUUUUUUAUGUGGUUCUUCUCCAAAAGAAUCUUGAGAGCAAAUAGAAAAAAACAACUCCAACAAAAUAGUUCCAUUCCAACGCAUGUUUGAAAUGUGUGUUACCUUUUGUAAUUAAAGUAGGAAGACUAAGAAUCCCUACUAGAGCAAGGAUACUUACUAAAAUAAUUUUUAAAGUUAAUACUUUUUUAUUUAUUAAUUCCUUUAAUUUAAGCUUAAGUUUAUAAAAAUGAUAAACUAAAAUUCCCUGAGCAAUUAUUUCAA
#=GR JCVI_SCAF_1101668522336/564-1103 CODON  ..............................................................................................................................................................................................................................................................................................................................................................................................................................................................................................................................................................................
#=GR JCVI_SCAF_1101668522336/564-1103 SS_TT  ..........................................................................................................................................................................................................................................................................<<<<<<<<<<<....>>>>>>>>>>>..........................................................................................................................................................................................................................................................................
ABEF01047612.1/1467-2007                     UUAUCUUUGAAUUUAAUUCACAGUAUUUACACAACCAUAAAUAUACAA.UAAAAAACAACUAUUAA.GUGAUGGUAA.UCGAACAACAUUCAUGUAUUGAAUGAAAUUAA.UUAAGA.G.GCAA.CUCUUAACU.GG.CCAGUUGAGGAA.AAACCGAGAGGUUCAAGCUCAGCGGGCAGAAAGUCU.GAGACAG.UAGAACUAAACA.ACUCAGGUGAC..UGGUUACGAAGGUAGUUC.UC.UAACAGCGUACCAAACUCGAAGAUUAGGUAGCGAAAGUUGCUGAAUCUUUUGGUUUUUCUACACCUCCUCUAAAUCAACCAUAUAUUUUCUGAACUCAACUUAGCAUAUUGAAUCAUUUGUACUGUGACACGUUAAGCAAAUAACUGUGACCAACUGAGUCACAGAAGAGUCUACUAUAGCGCUUGUCUGCAAGAGCAGACUCCAAAAGGAGUCUCUUUCUGUUUUGGAAUUUGAACGCAUUUAAUUUCUUUAAGUCAGGUUAUUUAAUUAGGGGUCCCAAACUAACCCCUUUAGUCCGAGUUUUGAACGGUUG
#=GR ABEF01047612.1/1467-2007 CODON          ..............................................................................................................................................................................................................................................................................................................................................................................................................................................................................................................................................................................
#=GR ABEF01047612.1/1467-2007 SS_TT          ..........................................................................................................................................................................................................................................................................................................................................................................................................................................................<<<<<<....>>>>>>....................................................................................................
JCVI_SCAF_1096628236701/1749-1211            UUAGGUGAUUAAAUUUAUCCCCAUUAUUCACAGAUCAUUCUCAAAAAAAAAAAAAACAACUAAAAA.GUGAUACA...AUUAGAUAUUGCAGAUGAUAUAUUAGAAUUAA.UUAAGG.G.GCAA.CCCUUAACU.GA.CCAGCUGGAGAA.AAACCGCAAGGAACAAAUUCAGAGGGCAGAAAGUUU.CGCGGGG.GAUCGCUGAACG.CGCGAAACGGG..UGG.CAUGGCGAUAGCGA.GU.CAACGACGUGCCUAUAACUACUGUUUUAUGCACUGUAAAGUGCAUAAAAACGUGGUUUCUUCAUCAUCACAACUUACAUACAAAUGAAUGGAACUAAAUUUCAAUUAAAGGUUUGGAAUUACUUAAAAACUAUACCAAAAGGGAAAGUUAAAACAUAUAAGGAAGUUGCAAUUGCUAUAAAAUGCCCUAAAUCAGCUCGUGCAGUAGCUAAUGCAUGUGGAAAAAACCCUUAUGCGCCCAAAAUACCCUGUCACAGAGUAAUUCGGUCGGAUGGAGGCCUUGGUGGAUACUCAGGUAGGGGUGGAAUUAAGACA
#=GR JCVI_SCAF_1096628236701/1749-1211 CODON ..................................................................................................................................................................................................................................................................................................................AUG.........................................................................................................................................................................................................................................................
#=GR JCVI_SCAF_1096628236701/1749-1211 SS_TT ..............................................................................................................................................................................................................................................................................................................................................................................................................................................................................................................................................................................
JCVI_SCAF_1096628095838/289-1                UUUUAAUGAUUAAAUUUAUCCCCAUUAUUCACAGAUCAUUCUCAAAAAAAAAAAAACAACUAAAAA.GUGAUACA...AUUAGAUAUUACGGCUGAUAUAUUGAAAAUAA.UUAAGG.G.GCAA.CCCUUAACU.GG.CCAGCUGGAGAA.AAACCGCAAGGAACAAAUUCAGAGGGCAGAAAGUUU.CGCGGGG.GAUCGCUGAACG.CGCGAAGCGGG..UGG.CAUGGCGAUAGCGA.GU.CAACGACGUGCCUAUAACUACUGUUUUAUGCACUGUAAAGUGCAUAAAAACGUGGGUUUUUUCA..........................................................................................................................................................................................................................................................
#=GR JCVI_SCAF_1096628095838/289-1 CODON     ..............................................................................................................................................................................................................................................................................................................................................................................................................................................................................................................................................................................
#=GR JCVI_SCAF_1096628095838/289-1 SS_TT     ..............................................................................................................................................................................................................................................................................................................................................................................................................................................................................................................................................................................
JCVI_SCAF_1096628126057/685-147              UUGGUGAUUAAAAUUAUCCCCAUUAUUCACAGACCAUUCUCAAAAAAAAAAAAAAACAACUAAAAA.GUGAUACA...AUUAGAUAUUACAGCUGAUAUAUUGAAAUUAA.UUAAGG.G.GCAA.CCCUUAACU.GA.CCGGCUGGAGAA.AAACCGCAAGGAACAAAUUCAGAGGGCAGAAAGUUU.CGCGGGG.GAUCGCUGAACG.CGCGAAGCGGG..UGG.CAUGGCGAUAGCGA.GU.CAACGACGUGCCUAUAACUACUGUUUUAUGCACUGUAAAGUGCAUAAAAACGUGGUUUUUUUCUCAUAACAACUUACAUACGGAUGAAUGGAUCUAAAUUUCAAUUAAAGGUUUGGAAUUACUUAAAAACUAUACCUAAAGGUACAGUUAAAACAUAUAAGGAAGUUGCAAUUGCUAUAAAAUGCCCUAAAUCAGCUCGUGCAGUAGCUAAUGCAUGUGGAAAAAACCCUUAUGCGCCCAAAAUACCCUGUCAUAGAGUAAUUCGGUCGGAUGGAGGCCUUGGUGGAUACUCAGGAAGGGGUGGAAUUAAGACA
#=GR JCVI_SCAF_1096628126057/685-147 CODON   .....................................................................................................................................................................................................................................................................................................................AUG......................................................................................................................................................................................................................................................
#=GR JCVI_SCAF_1096628126057/685-147 SS_TT   ..............................................................................................................................................................................................................................................................................................................................................................................................................................................................................................................................................................................
JCVI_SCAF_1096628290897/1643-1105            UUAGUGAUUAGAAUUAUCCCCAUUAUUCACAGGUAAUUACUUAAAAAUAAAAAAAACAACUAAAAA.GUGAUACA...AAUAGACAAUGCAGCUGAUAUAGUAAGAUUAA.UUAAGG.G.GCAA.CCCUUAACU.GG.CCAGCUGAAGAA.AAACCGCAAGGAACAAUUUCAGAGGGCAGAAAGUUU.CGCGGGG.GAUCGCUGAACG.CGCGAGACGGG..UGG.CAUGGCGAUAGCGA.GU.CAACGACGUGCCUAUAACUACUGUUUUAUGCACUGCAAAGUGCAUAAAAACGUGGUUUUUCUCAUUAAAUACUUCAUAAGUCUCAUUAAAUACUGCAUACGAAUGUUUGGUACUAAAUUUCAAUUAAAAGUUUGGAACUAUUUAAAAACUAUUCCUAAAGGAACAGUUAAAACAUAUAUAGAGGUUGCAAUUGCUAUUAAACACCCUAAAUCAGCUCGUGCAGUAGCUAAUGCAUGUGCAAAAAACCCAUAUGCACCCAAAAUACCGUGUCAUAGAGUAAUUAGAUCUGAUGGAGGAUUAGGUGGAUACUCUGG
#=GR JCVI_SCAF_1096628290897/1643-1105 CODON ...................................................................................................................................................................................................................................AUG........................................................................................................................................................................................................................................................................................................................................
#=GR JCVI_SCAF_1096628290897/1643-1105 SS_TT ..............................................................................................................................................................................................................................................................................................................................................................................................................................................................................................................................................................................
JCVI_SCAF_1096628029383/926-386              AGCUAUUUUAAAAAAACAACUAUUUAGUGAUAACUAUUUGAGUACUUUUUUAAUAUGNNNNNNNN..NNNNNNNNNN.NNNNNNNNNNNNNNNNNNNNNNNNNNNNNNNN.NUAAGA.G.GCAA.CUCUUAACU.GA.CCAGCUAGAGAA.AGGCCGAGAGGUUUAAGUCUAGAGGGCAGAAAACCC.UGUAAAG.CAGCGCUAAACA.UACGGGGUGGU..CGG.UUCGGCGGUAGCGC.AUACAACGACGAGCCAUAAAAUUCUGAUCUUUGCACCGUAAAAAGUGUAAAGAAUCAGGGUUUUUUUAUUAUGAAAUCUCUUUCAGGCACUAAAUUUCAAUUAAAAGUAUGGAAAUACCUAAAAACAAUACCAAAAGGACAAGUAAAAACUUAUAAACAGGUUGCUAUUGCAAUAAAAAGCCCUAAAUCAGCACGUGCUGUAGCUAAUGCUUGUGCUAAAAACCCAUAUGCUCCAAAAAUACCUUGUCAUAGAGUGAUUAGGUCUGAUGGAACCCUUGGAGGCUACUCUGGAAGAGGUGGAAUUAAGCAAAAGCUCA
#=GR JCVI_SCAF_1096628029383/926-386 CODON   ....................................................................................................................................................................................................................................................................................................................AUG.......................................................................................................................................................................................................................................................
#=GR JCVI_SCAF_1096628029383/926-386 SS_TT   ..............................................................................................................................................................................................................<<.<<<<<<<<<<<..<<.........>>>>>>>.>>>>>>>>>....................................................................................................................................................................................................................................................................................................................
JCVI_SCAF_1096627912074/592-1132             CACAAAAUAGAAAGUUAUCACCAUAAUUCACAGAGAAUUUAGUAAUUUAGAAAAAACAACUAUUUA.GUGAUAAUA..AUUUAAUCUUAGUAUGAUAAUAUGGCAUCAAC.UUAAGA.G.GCAA.CUCUUAACU.GG.CCAGCCAGAGAA.AAGCUGAGAAGUUCAAGUCUGGAGGGCAGAAAACCC.UGUAAAG.CAGCGCUAAACA.UACGGGGUGGU..CGG.UUCGGCGGUAGCGC.AUACAACGACGAACCAUAAAAUUCUGAUCUUUGCACCUUAAAAAGUGUAAAGUAUCAGGGUUUUNNNNNNNNNNNNNNNNNNNNNNNNNNNNNNNNNNNNNNNNNNNNNNNNNNNACUAUACCAAAAGGUAGAGUAAAAACCUAUAAACAAGUGGCUAUUGCUAUAAAAAGCCCUAAAUCAGCACGUGCUGUGGCUAAUGCUUGUGCCAAGAACCCAUAUGCACCAAAAAUACCCUGUCAUAGAGUAAUUAGGUCUGAUGGAGGUCUUGGUGGCUAUUCUGGAAGAGGUGGAAUUAGGCAAAAGCUCAGAUUACUUA
#=GR JCVI_SCAF_1096627912074/592-1132 CODON  .......................................................................................................................................................................................................................................................................................................................................................................AUG....................................................................................................................................................................................................
#=GR JCVI_SCAF_1096627912074/592-1132 SS_TT  ......................................................................................................................................................................................................................................................................<<<<<<<<<<<<<<<........>>>>>>>>>>>>>>>>.................................................................................................................................................................................................................................................................
JCVI_SCAF_1096627581772/1511-971             ACUAAAUAGAAAGUUAUCACCAUUAUUCACAUAAAACUUAGCAAUUAUUAAAAAACAACUAUUUA..GUGAUAAUCA.AUUUAUCUUUUAUUUGAUAUUGUAAAUUUAAC.UUAAGA.G.GCAA.CUCUUAACU.GG.CCAGCCAGAGAA.AAGCUGAGAAGUUCAAGUCUGGAGGGCAGAAAACCU.UGUAAAG.CAGCGCUAAACA.UACAAGGUGGU..CGG.UUCGGCGGUAGCGC.AUACAACGACGAACCAUAAAAUUCUGAUCUUUGCACCUUAAAAAGUGUAAAGAAUCAGGGUUUUUUUUUAUGACAAAACUAACCCCUACUAAAUUUCAGUUAAAAGUUUGGAAAUACCUUAAAACUAUACCAAAAGGUCAAGUAAAAACAUAUAAACAGGUGGCUAUUGGCAUAAAAAGCCCUAAAUCAGCACGUGCUGUUGCUAAUGCUUGCGCUAAAAACCCUUAUGCCCCAAAAAUACCUUGUCAUAGAGUGAUUAGAUCUGAUGGAGCUCUUGGUGGCUACUCUGGGAGAGGUGGAAUUAGGCAAAAGCUCAG
#=GR JCVI_SCAF_1096627581772/1511-971 CODON  ...............................................................................................................................................................................................................................................................................AUG............................................................................................................................................................................................................................................................................................
#=GR JCVI_SCAF_1096627581772/1511-971 SS_TT  ......................................................................................................................................................................................................................................................................<<<<<<<<<<<<<<<........>>>>>>>>>>>>>>>>.................................................................................................................................................................................................................................................................
JCVI_SCAF_1101668456049/594-1011             AUUAAUACCACGUUAAGAAACUUAUUAACAUGACCUGUUGAAAAGUGAGUAAAUUCAACGAUUAA..GUGAUACCCU.AAAACAUCUCCUUUUGAUAUUAUAAAUUUAAC.UUAAGA.G.GCAA.CUCUUAACU.GG.CCAGCCAGAGAA.AGGCCGAGAGGCUCAAGUCUGGAGGGCAGAAAACCC.UGUAAAG.CAGCGCUAAACA.UACGGGGUGGC..AGG.UUCGGCGGUAGCGC.AUACAACGACGAACCAAUAAAUUCUGAUCUUUACACCCUAAAAAGUGUGAAGUAUCAGAGUUUUUUUUUAUUAGAAUGUUAUCAGGCACAAAAUUUCAAUUAAAAGUGUGGAAUUACUUGAAAACUAUACCCAAAGGUAAGGUUAAAACCUACAAACAAGUGGCUAUUGCAAUAAAAAGCCCUAAAUCAGCUCG...........................................................................................................................
#=GR JCVI_SCAF_1101668456049/594-1011 CODON  ..............................................................................................................................................................................................................................................................................................................................................................................................................................................................................................................................................................................
#=GR JCVI_SCAF_1101668456049/594-1011 SS_TT  ......................................................................................................................................................................................................................................................................<<<<<<<<<<<<<<<........>>>>>>>>>>>>>>>>.................................................................................................................................................................................................................................................................
JCVI_SCAF_1101668529024/66-606               UAUUAAUACCACGUUAAGAAACUUAUUAACAUGACCUGUUGAAAAGUGAGUAAAUUCAACGAUUAA.GUGAUACCC..UUAAACAUACCUUUUUGUUAGUAUUAACCGAC.UUAAGA.G.GCAA.CUCUUAACU.GG.CCAGCCAGAGAA.AGGCCGAGAGGCUCAAGUCUGGAGGGCAGAAAACCC.UGUAAAG.CAGCGCUAAACA.UACGGGGUGGU..AGG.UUCGGCGGUAGCGC.AUACAACGACGAACCAAUAAAUUCUGAUCUUUGCACCCUAAAAAGUGUAAAGAAUCAGGGUUUUUUCAUUAAAAAUGUUACUAGGCACUAAAUUUCAAGUAAAAGUUUGGAAAUACUUAAAAACUAUACCCAAAGGUAAGAUUAGAACCUACAAACAAGUGGCUAUUGCAAUUAAUAGCCCUAAAUCAGCUCGUGCAGUUGCUAAUGCUUGUGCUAAGAACCCAUACGCACCAAAAAUACCCUGUCACAGGGUAAUUAGGUCUAACGGAGCUCUAGGAGGUUACUCUGGGAGAGGUGGAAUUAAGCAAAAGCUCAAA
#=GR JCVI_SCAF_1101668529024/66-606 CODON    ......................................................................................................................................................................................................................................................................................................AUG.....................................................................................................................................................................................................................................................................
#=GR JCVI_SCAF_1101668529024/66-606 SS_TT    ......................................................................................................................................................................................................................................................................<<<<<<<<<<<<<<<........>>>>>>>>>>>>>>>>.................................................................................................................................................................................................................................................................
JCVI_SCAF_1096628004254/109-649              AAAGUGAGUAAAUAGUUAUCACCGUAAUUCACAUAAAAUUAAUAAUUUAAAAAAAACAACUAUUUA.GUGAUAAAC..AUUUUAUUUACCAUUUGGUAUGUUUAAACAAC.UUAAGA.G.GCAA.CUCUUAACU.GG.CCAGCCAGAGAA.AGACCGAGAGGUUUAAGUCUGGAGGGCAGAAAGCCC.UGUAGAG.CAGCGCUAAACA.UACAGGGUGGU..CGG.UUCGGCGGUAGCGC.AUACAACGACGAGCCAUAAAAUUCNNNNNNNNNNNNNNNNNNNNNNNNNNNNNNNNNNNNNNNNNNNNNNNNNNNUUAAAUGGUAUAUUCGUUUAGUGCAUCACUAUACUAUUCAACUAUAUCAACACUUUUAGACUACCCUACUUUACUAGAAAUUUCACAUCCAAUAAUGAAAAAAAUCCAUAUUUUAAGGGGUUAUUUGAUAUUUUUUAUAAGUAAGUAAAAAUCUUCCAUCUUUUGUGCAAAAUUAAAAUAUUUUUUCCUUUUUUUUAAUAUAUUAAAAAACAUAACGAUUACAAUAGUUUAUAUCAAAAACU
#=GR JCVI_SCAF_1096628004254/109-649 CODON   ..............................................................................................................................................................................................................................................................................................................................................................................................................................................................................................................................................................................
#=GR JCVI_SCAF_1096628004254/109-649 SS_TT   ..............................................................................................................................................................................................................................................................................................................................................................................................................................................................................................................................................................................
JCVI_SCAF_1101668201912/1095-557             AACUAAAUAAAAAGUUAUCACCGUAAUCCACAGCAGUAUCACAAAUAAUAAAAAAACAACUAAUUG.GUGAUACA...UAUAAAUUUAAGCUCUGAUAUUAUAAUAUUAACUUAAGA.G.GCAA.CUCUUAACU.G..CCAGCCAAAGAA..AGUCGAGAGAUUUAAGUUUGGAGGGCAGAAAGCCU.UGUAAAG.CAGCGCUAAACA.UACAGGGUGGU..CGG.UUCGGCGGUAGCGC.AUACAACGACGAACCAUAAAAUUCUGAUCUUUGCACUUAAAAAGUGUAAAGUAUCAGGGUUUUUUUGAUUAUGAGCUUCUCAGGAACAAAGUUUCAAAUAAAAGUCUGGAACUACCUUAAAAAAAUCCCAAAAGGUAAAGUAAAAACAUAUAAACAAGUAGCAGAAGCUAUUGGAAUGCCAAAAGCAGCAAGAGCGGUGGCAAAUGCUUGUGGAAAGAACCCAUAUGCACCUAAAAUACCCUGUCAUAGAGUAAUUAGAUCCGAUGGUGGCCUUGGAGGCUACUCUGGGAGAGGUGGAAUUGAGCAAAAGCUCAAAU
#=GR JCVI_SCAF_1101668201912/1095-557 CODON  .....................................................................................................................................................................................................................................................................................................AUG......................................................................................................................................................................................................................................................................
#=GR JCVI_SCAF_1101668201912/1095-557 SS_TT  ......................................................................................................................................................................................................................................................................<<<<<<<<<<<<<<<<.....>>>>>>>>>>>>>>>>>..................................................................................................................................................................................................................................................................
JCVI_SCAF_1101668547535/821-1361             UUGUUGAUACCGCGGUAAAAAGUUAUCAACAUAACCUGUUAAGAAAUGAGUAAAUUCAACAAUAAA.GUGAUACUU..UUAGAAUUAUUAAAUUAUAUUAUCAAUUUAAC.UUAAGA.G.GCAA.CUCUUAACU.GG.CCAUCCAAAGAA.AGGCCGAAAGGUUUAAGUUUGGAGGGCAGAAAGCCU.UGUAAAG.CAGCGCUAAACA.UACAGGGUGGU..CGG.UUCGGCGGUAGCGC.AUACAACGACGAACCAUAAAUUCUGAUCUUUACACCCUAAAAAGUGUAAAGAAUCAGAGUUUUUUUUUAUGAAACAAUUCUCCCCUACUAAAUUUCAAUUAAAAGUUUGGAAAUACCUUAAAACUAUUCCAAAAGGUAAGGUAAAAACCUAUAAACAAGUCGCUAUUGGCAUUAAAAGCCCUAAAUCAGCACGUGCUGUAGCUAAUGCUUGUGCUAAAAACCCAUAUGCUCCAAAAAUACCAUGUCAUAGAGUAAUUAGGUCCGAUGGAUCUCUUGGAGGCUACUCAGGAAGAGGUGGGAUAAAGCAAAAGCUUAGA
#=GR JCVI_SCAF_1101668547535/821-1361 CODON  .....................................................................................................................................................................................................................................................................................................................AUG......................................................................................................................................................................................................................................................
#=GR JCVI_SCAF_1101668547535/821-1361 SS_TT  .....................................................................................................................................................................................................................................................................<<<<<<<<<<<<<<<........>>>>>>>>>>>>>>>>..................................................................................................................................................................................................................................................................
JCVI_SCAF_1096627102409/1-519                ......................UAUCAACAUUACCUGUUGAAAAGUAACCAAAUUCAACAAUAAA..GUGAUACUUU.UUUAAACUUACAUGUAAUAAUCUUAAAUCAAC.UUAAGA.G.GCAA.CUCUUAACU.GG.CCAGCCAAAGAA.AGGUCGAGAGAUUUAAGUUUGGAGGGCAGAAAGCCU.UGUAAAG.CAGCGCUAAACA.UACAGGGUGGU..CGG.UUCGGCGGUAGCGC.AUACAACGACGAACCAUUAAAUUCUGAUCUUUGCACCUUAAAAAGUGUAAAGAAUCAGGGUUUUUUCUAAAUUAUGGCUCUUACAGGAACAAAAUUUCAAAUAAAAGUUUGGAACUACCUUAAAAAAAUCCCAAAAGGUAAGGUAAAAACCUAUAAACAAGUAGCUAUUGGUAUAAAAAGACCUAAAUCAGCCAGAGCUGUAGCUAAUGCUUGUGCUAAAAACCCAUAUGCUCCAAAAAUACCCUGUCACAGAGUGAUUAGAUCUAAUGGAGGUCUUGGAGGCUACUCUGGGAAAGGUGGAAUUAAGCAAAAGCUCA
#=GR JCVI_SCAF_1096627102409/1-519 CODON     ..............................................................................................................................................................................................................................................................................................................................................................................................................................................................................................................................................................................
#=GR JCVI_SCAF_1096627102409/1-519 SS_TT     ......................................................................................................................................................................................................................................................................<<<<<<<<<<<<<<<........>>>>>>>>>>>>>>>>.................................................................................................................................................................................................................................................................
JCVI_SCAF_1096628063724/1780-1240            UUAAUGGUUCCACGAUAAAAAGUUAUUAACAUCACCUGUUGAAAAGUAAGUAAAUUCAACAAUAAA.GUGAUACUU..AUUUAGAUUAAACAUAAUAUUAUCAAGUUAAC.UUAAGA.G.GCAA.CUCUUAACU.GG.CCAGCCAAAGAA.AGGUCGAGAGAUUUAAGUUUGGAGGGCAGAAAGCCU.UGUAAAG.CAGCGCUAAACA.UACAGGGUGGU..CGG.UUCGGCGGUAGCGC.AUACAACGACGAACCAUAAAAUUCUGAUCUUUACACCCUAAAAAGUGUGAAGAAUCAGGGUUUUUUUCUAUAUGAUGAUACUUUCAGGUACUAAAUUUCAAAUAAAAGUCUGGAAUUAUCUUAAAAAAAUUCCAAAAGGUAAGGUAAAAACCUAUAAACAGGUAGCUAUAGGUAUAAAAAGCCCUAAAUCAGCCAGAGCUGUAGCUAAUGCUUGUGCUAAAAACCCAUAUGCUCCAAAAAUACCCUGUCAUAGAGUGAUUAGAUCUGAUGGGGGUCUUGGAGGCUACUCUGGGAAAGGUGGAAUUAGGCAAAAGCUC
#=GR JCVI_SCAF_1096628063724/1780-1240 CODON ......................................................................................................................................................................................................................................................................................................AUG.....................................................................................................................................................................................................................................................................
#=GR JCVI_SCAF_1096628063724/1780-1240 SS_TT ......................................................................................................................................................................................................................................................................<<<<<<<<<<<<<<<........>>>>>>>>>>>>>>>>.................................................................................................................................................................................................................................................................
JCVI_SCAF_1096627705966/879-339              GCUCUUAAUGUAUUACUUGCUUUAGAAUUUUUUAAANNNNNNNNNNNNNNNNNNNNNNNNNNNNN..NNNNNNNNNN.NNNNNNNNNNNNUCUGAUAUAUUAAAUUCAAU.UUAAGA.G.GCAA.CUCUUAACU.GG.CCAGCCAGAGAA.AGACCGAGAGGUUUAAGUCUGGAGGGCAGAAAACCU.UGUAAAG.CAGCGCUAAACA.UACAGGGUGGU..CGG.UUCGGCGGUAGCGC.AUAAAACGACGAGCCAUAAAAUUCUGAUCUUUGCACUGUAAAAAGUGUAAAGACUCAGGGUUUUUUUCUAUGAAAUCCCUACUUGGAACAAAAUUUCAGAUAAAAGUUUGGAAAUACCUUAGUACUAUCCCCAAAGGCAGCAUAAGAACAUAUAAACAAGUUGCAGUCGCCAUUAAGUGCCCUAAAGCAGCCCGUGCAGUCGCAAAUGCUUGUGCUAAAAACCCAUAUGCUCCAAAAAUACCUUGUCAUAGAGUGAUUAGGUCGGAUGGUGGUCUUGGUGGCUACUCUGGAAAAGGUGGAAUCAGGCAAAAGCUCAA
#=GR JCVI_SCAF_1096627705966/879-339 CODON   ...............................................................................................................................................................................................................................................................................AUG............................................................................................................................................................................................................................................................................................
#=GR JCVI_SCAF_1096627705966/879-339 SS_TT   ..............................................................................................................................................................................................................<<.<<<<<<<<<<<..<<<.......>>>>>>>>.>>>>>>>>>....................................................................................................................................................................................................................................................................................................................
JCVI_SCAF_1101668363120/783-1192             UUAAUGAUUCCCCGUUAAAAAGUUAUUAACAUUUCCUGUUGAAAAGUGAUUAAAUUCAACAAUUAA.GUGAUACUA..UUUAAAUUUAUUAGUUAUAUUGUGUUUUUAAC.UUAAGA.G.GCAA.CUCUUAACU.GG.CCAGCCAGAGAA.AGGCCGAAAGGUUUAAGUCUGGAGGGCAGAAAGCCC.UGUAAAG.CAGCGCUAAACA.UACAGGGUGGU..CGG.UUCGGCGGUAGCGC.AUACAACGACGAGCCAUAAAAUUCUGAUCUUUGCACCUUAAAAAGUGUAAAGGAUCAGGGUUUUUUGAUUAUGAAGACCCUUUCAGGAACUAAAUUUCAAUUAAAAGUUUGGAAAUAUCUUAAAACUAUCCCAAAGGGAAAAGUAAAAACUUAUAAACAAGUGGCUAUUGGCAUAAAAAGCCCUAA...................................................................................................................................
#=GR JCVI_SCAF_1101668363120/783-1192 CODON  ..............................................................................................................................................................................................................................................................................................................................................................................................................................................................................................................................................................................
#=GR JCVI_SCAF_1101668363120/783-1192 SS_TT  ......................................................................................................................................................................................................................................................................<<<<<<<<<<<<<<<........>>>>>>>>>>>>>>>>.................................................................................................................................................................................................................................................................
JCVI_SCAF_1096628402724/1046-506             UACAAAAUAGAAGUUAUCCCCGAAAUUCACAGAAAAAUCAUUUAAUUAUAAAAAACAACUAAUUA..GUGAUAACAA.UUUAAAUUUCAGUCUGGUAGUUUAAAUAUAAC.UUAAGA.G.GCAA.CUCUUAACU.GG.CCAGCCAGAGAA.AGGCCGAGAGGUUUAAGUCUGGAGGGCAGAAAACCC.UGUAAAG.CAGCGCUAAACA.UACAGGGUGGU..CGG.CUCGGCGGUAGCGC.AUAAAACGACGAGCCAUAAAAUUCUGAUCUUUGCACCGUAAAAAGUGUAAAGUAUCAGGGUUUUUUUUUAUGAGAUCCCUACUUGGAACAAAAUUUCAAUUAAAAGUUUGGAAAUAUCUAAUUACUAUUCCUAAAGGCNNNNNNNNNNNNNNNNNNNNNNNNNNNNNNNNNNNNNNNNNNNNNNNNNNNUCACUAUAGAAAUAAUAACCUAUAAUUAUGUUUGUAAUAAUUUCAAAGUAAGUUAAUGGAGCUAAUUUAGAGGCAUCAGCGUAUUUAAGAGACAAUAUUAGAAAAAAAUGGCCUAAACAUGCAAAAAU
#=GR JCVI_SCAF_1096628402724/1046-506 CODON  ..............................................................................................................................................................................................................................................................................................................................................................................................................................................................................................................................................................................
#=GR JCVI_SCAF_1096628402724/1046-506 SS_TT  ......................................................................................................................................................................................................................................................................<<<<<<<<<<<<<<<........>>>>>>>>>>>>>>>>.................................................................................................................................................................................................................................................................
JCVI_SCAF_1096627527447/1421-881             UACAAAAUAGAAGUUAUCCCCGAAAUUCACAGAAAAAUCAUUUAAAUAUAAAAAACAACUAAUUA..GUGAUAACAA.UUUAUAUUUCAGUCUGGUAUUAUGAUUUUAAC.UUAAGA.G.GCAA.CUCUUAACU.GG.CCAGCCAGAGAA.AGGCCGAGAGGUUUAAGCCUGGAGGGCAGAAAACCC.UGUAAAG.CAGCGCUAAACA.UACAGGGUGGU..CGG.UUCGGCGGUAGCGC.AUAAAACGACGAGCCAUAAAAUUCUGAUCUUUGCACCGUAAAAAGUGUAAAGUAUCAGGGUUUUUUUUUAUGAGAUCCCUACUCGGAACAAAAUUUCAAUUAAAAGUUUGGAAAUAUCUAAUUACUAUCCCUAAAGGCAGCGUAAAAACAUAUAAAGAAGUAGCAAUUGCAAUUAAAAACCCUAAAGCAGCCCGUGCAGUUGCAAAUGCUUGUGCUAAAAACCCAUAUGCUCCAAAAAUACCCUGUCAUAGAGUGAUCAGGUCUGAUGGAGGUCUUGGAGGUUAUUCUGGGAGAGGCGGAANNNNNNNNNNNNNNNN
#=GR JCVI_SCAF_1096627527447/1421-881 CODON  ...............................................................................................................................................................................................................................................................................AUG............................................................................................................................................................................................................................................................................................
#=GR JCVI_SCAF_1096627527447/1421-881 SS_TT  ......................................................................................................................................................................................................................................................................<<<<<<<<<<<<<<<........>>>>>>>>>>>>>>>>.................................................................................................................................................................................................................................................................
JCVI_SCAF_1096627569468/1-520                .....................GAAAUUCACAGAAAAAUCAUUUAAUUAUGAAAAACAACUAAUUA..GUGAUAACAA.UUUAAAUUUUAGUCUGAUAUAAUGAGUUUAAC.UUAAGA.G.GCAA.CUCUUAACU.GG.CCAGCCAGAGAA.AGGCCGAGAGGUUUAAGUCUGGAGGGCAGAAAACCC.UGUAAAG.CAGCGCUAAACA.UACAGGGUGGU..CGG.UUCGGCGGUAGCGC.AUAAAACGACGAGCCAUAAAAUUCUGAUCUUUGCACCGUAAAAAGUGUAAAGAAUCAGGGUUUUUUUUUAUGAGAUCCCUACUUGGAACAAAAUUUCAAUUAAAAGUUUGGAAGUAUCUAAUUACUAUCCCUAAAGGCAGCGUAAAAACAUAUAAACAAGUAGCAAUUGCCAUUAAAAACCCUAAAGCAGCCCGUGCAGUUGCAAAUGCUUGUGCUAAAAACCCAUAUGCUCCAAAAAUACCCUGUCAUAGAGUGAUUAGAUCUGAUGGAGGUCUUGGAGGUUAUUCUGGGAGAGGUGGAAUCAGACAAAAGCUCAA
#=GR JCVI_SCAF_1096627569468/1-520 CODON     ..............................................................................................................................................................................................................................................................................................................................................................................................................................................................................................................................................................................
#=GR JCVI_SCAF_1096627569468/1-520 SS_TT     ......................................................................................................................................................................................................................................................................<<<<<<<<<<<<<<<........>>>>>>>>>>>>>>>>.................................................................................................................................................................................................................................................................
JCVI_SCAF_1096627043956/298-838              UACAAAAUAAAAGUUAUCCCCGAAAUUCACAGAAAAAUCAUUUAAUUUUAAAAAACAACUAAUUA..GUGAUAACAA.UUUAAAUUCCAGUCUGGUAUUGUAGAUUUAAC.UUAAGA.G.GCAA.CUCUUAACU.GG.CCAGCCAGAGAA.AGGCCGAGAGGUUUAAGUCUGGAGGGCAGAAAACCC.UGUAAAG.CAGCGCUAAACA.UACGGGGUGGU..CGG.UUCGGCGGUAGCGC.AUAAAACGACGAGCCAUAAAAUUCUGAUCUUUGCACUGUAAAAAGUGUAAAGAAUCAGGGUUUUUUUUUAUGAAAUCCUCACUUGGCACAAAAUUUCAGAUAAAAGUUUGGAAAUAUCUUGCUUCUAUCCCUAAAGGCAGCAUAAGAACAUAUAAACAAGUUGCAAUUGCCAUCAAGUGCCCAAAAGCAGCCCGUGCAGUCGCAAAUGCUUGUGCUAAAAACCCAUAUGCUCCAAAAAUACCCUGUCAUAGAGUGAUUAGGUCUGAUGGAACUAUUGGAGGUUAUUCUGGGAGAGGUGGAAUCAGACAAAAGAUCAA
#=GR JCVI_SCAF_1096627043956/298-838 CODON   ...............................................................................................................................................................................................................................................................................AUG............................................................................................................................................................................................................................................................................................
#=GR JCVI_SCAF_1096627043956/298-838 SS_TT   ......................................................................................................................................................................................................................................................................<<<<<<<<<<<<<<<<......>>>>>>>>>>>>>>>>>.................................................................................................................................................................................................................................................................
JCVI_SCAF_1101668353656/987-447              AAAUAAGGAAAAGUUAUCACCGUAAUUCACAAAAAAAUUUGGUUUUUCUAAAAAACAACUAAUUA..GUGAUACAUU.UAAUUAUUUUGGUUUGGUAUAGUUUUUCUAAC.UUAAGA.G.GCAA.CUCUUAACU.GG.CCAGCCAGAGAA.AAGCCGAGAGGCCCAAGUCUGGAGGGCAGAAAGCCC.UGUAAAG.CAGCGCUAAACA.UACAGGGUGGU..AGG.UUCGGCGGUAGCGC.AUACAACGACGAACCAUAAAAUUCUGAUCUUUACACCUUAAAAAGUGUGAAGAAUCAGGGUUUUUUUUAUGAAACGAUUAUCCCCUACUAAAUUUCAAUUAAAGGUCUGGAAAUACCUUAAAACUAUACCAAAAGGUAAGGUAAAAAGCUAUAAACAGGUCGCUAUUGCCAUAAAAAGCCCUAAAUCAGCUCGAGCUGUAGCUAAUGCUUGUGCUAAAAACCCAUAUUCUCCUAAAAUACCUUGUCAUAGAGUAAUUAGGUCUGAUGGAUCUCUUGGAGGAUACUCAGGAAGAGGUGGAAUUAGGCAAAAACUCAGA
#=GR JCVI_SCAF_1101668353656/987-447 CODON   ......................................................................................................................................................................................................................................................................................................AUG.....................................................................................................................................................................................................................................................................
#=GR JCVI_SCAF_1101668353656/987-447 SS_TT   ......................................................................................................................................................................................................................................................................<<<<<<<<<<<<<<<........>>>>>>>>>>>>>>>>.................................................................................................................................................................................................................................................................
JCVI_SCAF_1096627829282/1146-608             UACAAAAUAAAAGUUAUCACCAUAAUUCACAAUAGAUCUAGCUAUUUUAAAAAAACAACUAUUUA..GUGAUAACUA.UUUAAGUACUUUUCUAAUAUAGUAAAUUUAAC.UUAAGA.G.GCAA.CUCUUAACU.GG.CCAGCUAGAGAA.AGACCGAGAGGUUUAAGUCUAGAGGGCAGAAAACUC.UGUAAAG.CAGCGCUAAACA.UACGGGGUGGU..CGG.UUCGGCGGUAGCGC.AUACAACGACGAANN..NNNNNNNNNNNNNNNNNNNNNNNNNNNNNNNNNNNNNNNNNNNNNNNNNCAGGUUGCUAUUGCAAUAAAAAGCCCUAAAUCAGCACGUGCUGUAGCUAAUGCUUGUGCUAAAAACCCAUAUGCUCCAAAAAUACCUUGUCAUAGAGUGAUCAGGUCUGAUGGAACCCUUGGAGGCUACUCUGGUAGAGGUGGAAUUAAGCAAAAGCUUAAAUUACUUAGAUCUGAAAAAGUAGCUAUUUAGUGCUAUUUUAAACCUUUUUUAAGUUAAAAAAGUGUUUUAAAUCAACACUUUUUUACCUU
#=GR JCVI_SCAF_1096627829282/1146-608 CODON  ............................................................................................................................................................................................................................................................................................................................AUG...............................................................................................................................................................................................................................................
#=GR JCVI_SCAF_1096627829282/1146-608 SS_TT  ..............................................................................................................................................................................................................................................................................................................................................................................................................................................................................................................................................................................
JCVI_SCAF_1096627257062/976-437              UGUCGCUAAAUAUUUAUCCACAUAAUUAACAGU.UUUAAGUUGUGCAUUUUUUAAUCAACCAAAUA.GUGAUUUAG.AAUUUAUUUCAAAUAUGUUUUAAUACAUAUGAC.UUAAGA.G.GCAA.CUCUUAACU.GG.CCAGGUAGGGAA.AGACCGAGAGGUUCAAGCCUACCGAGCAGAAAGCCC.UGCAGAG.UAGUGCUAAAAU.GGCAGGGCGGC..GGG.UUCGGCGGUAGCAC.AU.CAACGACGAACCAAAACUUGUUCAUGCACCUUCGGGUGUAUGAACCGGGUUUUAACUUUUUUUCCAAAGAAGAUUACUCAGCAGAUAAAAUAUAAGCAAGAAAGUAAAGUAAUUCCAUUCUAAUAUGUGUUUGAAUGAUGUGCUUGGUUCAGCAAAAACUAAAAUUGCAAAUGCUAUACAUGUAAUAAAAAAUACUGCUGUCACGAAAAUAAUUUUUAUUUUGAGAAUUAAAGGAUUUAUAUAUUUUUUCAAAUCUUCUUUAAAUUUGAAUAAAUUUUUUGUUAAAAAUAUUUGAGCUAAUAUCUCACACAAAA
#=GR JCVI_SCAF_1096627257062/976-437 CODON   ..............................................................................................................................................................................................................................................................................................................................................................................................................................................................................................................................................................................
#=GR JCVI_SCAF_1096627257062/976-437 SS_TT   ....................................................................................................................................................................................................................................................................<<<<<<<<<<<<<<....>>>>>>>>>>>>>>>.........................................................................................................................................................................................................................................................................
JCVI_SCAF_1096627890038/560-19               CAGAGAACAAUUACUUAUCCACAUAAUUCACAU..UUUAAAAUUUAUAAAAAAUAUCACUUAAAAA.GUGAUACACUUUUUUAAUCUAUUAUGAUUGAAUGUUAAAUGAA.UUAAGA.G.GCAA.CUCUUAACU.GG.CCAGCUAAAGAA.AAGCCGAGAGGUUCAAAGUUAGCGGGCAGAAAGUCC.UGCAAAG.UAGCGCUUAACAUAGCGGGGCGGC..AGG.UUCGGCGGUAGCGA.CUACAACGACGAACCAAAACUUUCGUUCAUGCACCCUCGGGUGUGUGAACUGAGGGUUGAACAUUCCUCCAAAACAUAAAAGUUAAUAAAUAAAAAGAAACAACUCCUAAAAAAUAGUUCCAUUCUAAAGCAUGUUUAAAGUGAGUAUAAUCAGAAGAAUUUAAAAUAGGAGCAGAAAUUAAAGCGACUACAAUGAGUAAACUGACUAGAAAUAUUUUAAUAAAUAAAAUUUUACUAUUUAUAAAUUCUUUAAUUUUGUUUUUUGUAUUAAUAAUUUUAAUAACUAAUAGUGUUUGAGCCACUAUUUCGAAUAUUAU
#=GR JCVI_SCAF_1096627890038/560-19 CODON    ..............................................................................................................................................................................................................................................................................................................................................................................................................................................................................................................................................................................
#=GR JCVI_SCAF_1096627890038/560-19 SS_TT    ....................................................................................................................................................................................................................................................................<<<<<<<<<<<<<<<......>>>>>>>>>>>>>>>>.....................................................................................................................................................................................................................................................................
JCVI_SCAF_1096627910538/1620-1079            CAGUCAAUAAAUACUUAUCCACAUAACUAACAGCUAUUAUUUUUUUUAAAUAAAACAACCAAAUA..GUGAUUUAAA.UUUUUUUUUAAUAUGAUUAAAUGAAAGGUGAC.UUAAGA.G.GCAA.CUCUUAACU.GG.CCAGAUAGGGAA.AGACCGAGAGGUUCAAGCUUAUAGGGCAGAAAGCUU.UGCACAG.UAGCGCUUAACAUAGCAGAGCGGC..GGG.UUCGGCGGUAGCGA.CUACAACGACGAACCAAAAUUGAAAGUUCUAACAUGAAAGUGUUAGAACUUUUGGUUUUUUAGGACGUCACCUUUUUCCAAAGUAAGCCACUUAACAAAUAGUAGAUUAGAAGAAAAGUAAAGUAGUUCCAUUCUGCUAUAUUUUUAAAUGCAGUACUUGGGUCACUUAGGGCUAAAAUCAAAAUUAAAGAUACAGUUAAUAAAAAAACAAAAACAAUAAAAACUACUUUGAUUUUUAGAAUCGUAAAUUUUAUAUAUUUUUCCAGUUUUUUUUUGUGCUUAACAAGACUUAUUGUUAAAGUGACUUGAGCGGCUAU
#=GR JCVI_SCAF_1096627910538/1620-1079 CODON ..............................................................................................................................................................................................................................................................................................................................................................................................................................................................................................................................................................................
#=GR JCVI_SCAF_1096627910538/1620-1079 SS_TT ..........................................................................................................................................................................................................................................................................<<<<<<<<<<....>>>>>>>>>>............................................................................................................................................................................................................................................................................
JCVI_SCAF_1101668549278/1366-825             GACAAGAAAAACUUAUCCACAUGAUUAACAGUA..AAAUUUUGAAAUUAAUUUUAUCAACUAAUUA.GUGAUUUAAAUAUUUUUGUAAUUAUGGUCUAAUGAUAACUGAC.UUAAGA.G.GCAA.CUCUUAACU.GG.CCAGGUAAGGAA.AGACCGAGAGGUUCAAGCUCACCGGGCAGAAAACCC.CACAGAG.UAGCGCUUAACAUAGUGGGGUGGC..GGG.UUCGACGGUAGCGC.AUACAACGGCGAACCAAAAUUAAAAGUUCUAGCACGAAAGUGUUAGGACUUUUGGUUUUUUUAGCGCUUCCAAAGUAAUCUACUUAAAAGAUAAUAAAUGAGUAAAAUGGAAAAAUAAUUCCAUUCAAAGAUAUGCUUAACUGCAGUACUUAAAUUGCCCCAAACUAGAAAUCCAAGGACUAUUACGGUUCCAGAAAUAGUUAGUGUGACAAAAGUUACUUUUACGCGAAUAAUAAAAUAACGGAUAUGUUUUUUUAAAUCUUCUCUAAAUUUAUAUAAAUUUAUGGUUAACAAAAUUUGGGCAGAUAACUCAAAAA
#=GR JCVI_SCAF_1101668549278/1366-825 CODON  .......................................................................................................................................................................................................................................................................................................................................................................................................................................................................................................................................................GUA....................
#=GR JCVI_SCAF_1101668549278/1366-825 SS_TT  ..........................................................................................................................................................................................................................................................................<<<<<<<<<<....>>>>>>>>>>............................................................................................................................................................................................................................................................................
JCVI_SCAF_1096628074535/811-270              UAACAAUUAUUUAUCCACAUAAUUCACACUCCU..AAAUACAACUUUAAUGCAAGUAACUUAAAAA.GUGAUUUAUAAUUUAUUUUGAUUAUGAUAAUUUAAUAAUUGAC.UUAAGA.G.GCAA.CUCUUAACU.GG.CCAGAUAAGGAA.AAGCCGAGAGGUUCAAGCUUAUAGGGCAGAAAACUC.CGCAAAG.UAGCGCUAAACAUAGUGGAGUGGC..GGG.UUCGGCGGUAGCGC.AUACAACGACGAGCCAAAAUUGAAAGGUUCUAACGCGAAAGUGUUAGAACUUUUCGUUUUUUAUGGGCUUUUUCCAGAAAAAAAAAGUUAAUAGGUAGAAAGUAACGACUCCAAUAAAAUAGUUCCAUUCGAGAGCAUGUUUAAAAUGCGUGUAAUCUGUAGUAACUAAAAUUGGUAUUGAGGUUAAGGCAACUAUUACUAAAAUUGAAACAAGUGCAGUUUUUAAUUUAAGAACUAUACCAUUAAUAUAAUUUUCUAUUUUAUUUCUAAUUUUUAUAAGUUUAAAAAUAAGCAUACCUUGAGCUAUUAGUUCAAAU
#=GR JCVI_SCAF_1096628074535/811-270 CODON   ..............................................................................................................................................................................................................................................................................................................................................................................................................................................................................................................................................................................
#=GR JCVI_SCAF_1096628074535/811-270 SS_TT   ...........................................................................................................................................................................................................................................................................<<<<<<<<<<....>>>>>>>>>>...........................................................................................................................................................................................................................................................................
JCVI_SCAF_1101668573848/430-1                GAUAAUAAAUAUUUAUCCACAUGAUUCAACUGAGCUAUAUUAAAAAUAAAUAAAACAACUAAAUA..GUGAUUUAAA.UUUUUUUUUAUAGGUAUAGAUUAAUAAAUGAC.UUAAGA.G.GCAA.CUCUUAACC.GG.CCAGAUAAGGAA.AAACCGAGAGGUUCAAGCUUAUAGGGCGGAAAACUC.CGCAUAG.UAGCGCUUAACAUAGCGGGGUGGC..GGG.UUCGGCGGUAGCGA.CUACAACGACGAACCAAAUUUAAAAGUUCUAACACGAAAGUGUUAGGACUUUUGGUUUUUUUGGGCUUUCCAAAAAAAGAAAGUUAAUAAAUAAAAUAAAACUACGCCUAUAAAAUAAUUCCACUCCAACGCAUGUUUGAAAUGAACGUUUCCUGAAGAAGCUAAUAGUGGCAACGAUGCUAAUGCAGUAAAGAUUAAUAUGAAA................................................................................................................
#=GR JCVI_SCAF_1101668573848/430-1 CODON     ..............................................................................................................................................................................................................................................................................................................................................................................................................................................................................................................................................................................
#=GR JCVI_SCAF_1101668573848/430-1 SS_TT     ..........................................................................................................................................................................................................................................................................<<<<<<<<<<....>>>>>>>>>>............................................................................................................................................................................................................................................................................
JCVI_SCAF_1101668532487/698-157              UAUCAACAAAUACUUAUCCACACAAUCCACUUGAUAAGAAUGAAAUAAAUAAAAACAACCAAAUA..GUGAUUUGAU.UUUUGAUCAGUGUGUGAUUUACUGGAUGUGAC.UUAAGA.G.GCAA.CUCUUAACC.GG.CCAGAUAAGGAA.AGACCGAGAGGUUCAAGCUUAUAGGGCGGAAAGCUC.CACAGAG.UAGCGCUAAACAUAGUGGAGUGGC..GGG.UUCGGCGGUAGCGC.CUACAACGACGAACCAAAACUUAAAAGUUCUAGCACGAAAGUGUUAGAGCUUUUUUGUUUUUUUAUGUCUUUUUCCAAAAUAAAAAAGUUAAAAGAUAAAAAGUGACUACACCAAGAAAAUAAUUCCACUCCAAAGCAUGUUUGAAAUGUGUAAAAUCAGAAGAAUUUAAAAUAGGUGCAGUAAAAAUGGCAACAAUACAUAAAAUAGAAACUAAAAUUAUUUUUAGUUUUAAAAUGUUAUUGUUUAUGUAGGUAUUUAUUUUUUGUUUAAUUUUUACUAUGUUUAUAACCAAUAAGGCUUGGGCAAUUAUUUCAAA
#=GR JCVI_SCAF_1101668532487/698-157 CODON   ..............................................................................................................................................................................................................................................................................................................................................................................................................................................................................................................................................................................
#=GR JCVI_SCAF_1101668532487/698-157 SS_TT   ...........................................................................................................................................................................................................................................................................<<<<<<<<<<....>>>>>>>>>>...........................................................................................................................................................................................................................................................................
JCVI_SCAF_1096627524661/693-1234             GUCAAUAAAUAUUUAUCCACAUAAUUAAUUUUGCAACUAAAAAAAGAUAUCAAAACAACUAAAUA..GUGAUUUAAA.UUUUUUUUAUUGGGUAUAGAGUGGAAGGUGAC.UUAAGG.G.GCAA.CUCUUAACC.GG.CCAGAUAAGGAA.AGACCGAGAGGUUCAAGCUUAUAGGGCGGAAAACUC.CGCAGAG.UAGCGCU.AACAUAGCGGGGUGGC..GGG.UUCGGCGGUAGCGCAUUACAACGACGAACCAAAACUUUCGUUCAUACACCUUCCGGUGUGUGAACCNNNNNNNNNNNNNNNNNNNNNNNNNNNNNNNNNNNNNNNNNNNNNNNNNNNAAUAGUUCCAUUCCAAUAAGUGUUUAGUUGAAGAAUUCAAAUCACCCCAAAUUAGCAAUGCCAGCACGACAAGUGUUACAAGAGACACCGCUGAAACAAAAACAAUCUUCAUUUUUAUUACUGUUGCAUGAGCAUAAUUUAUUAUUCUAUCUUUAAGUCUGUAGAGAUUUAUUGUUAAAGAAAAUUGGGCAAGUACUUCAAAAAAAAUAAAUAAA
#=GR JCVI_SCAF_1096627524661/693-1234 CODON  ..............................................................................................................................................................................................................................................................................................................................................................................................................................................................................................................................................................................
#=GR JCVI_SCAF_1096627524661/693-1234 SS_TT  ..............................................................................................................................................................................................................................................................................................................................................................................................................................................................................................................................................................................
JCVI_SCAF_1096627118498/1076-1617            AGUAAACAAAUAUUUAUCCACAGCAUAAACAACUCAAAGUUUAGAAAAAUUAAAACAACUAAAUA..GUGAUUUAGU.UUUUUGUAAAUAGGUUUACAUUGAUUAUUGAC.UUAAGG.G.GCAA.CUCUUAACC.GG.CCAGACAAGGAA.AAACCGAGAGGUUCAAGCUUGUAGGGCGGAAAACUC.CGCAGAG.UAGCGCUUAACAUAGCGGGGUGGC..GGG.UUCGGCGGUAGCGC.GUUCAACGACGAACCAAAAUUGAAAGUUCUAACACGAAAGUGUUAGAACUUUUGGUUUUUUGGGGCCUUCCAAAGCAGCCAACUUAAUAAAUAAUAAAAUAGUAAAAAGGCAAAGUAAUUCCAUUCUAGAGUGUGUUUAAAUGCAGUACUUGGAUCACCAAAAGCUAAGAUUAAAAAUGCUACACAAGUGAUAAUAAAAACUAUUACAACAAAAGCAACUUUUGUUUUAAGAAUUAAAGGACUGAUAUAUUCCUUUAAUUUCUCUCUAAAAUUAAAUAAAUUUUUUGUCAAAAGUAUUUGAGCAAUUACUUCAGAAA
#=GR JCVI_SCAF_1096627118498/1076-1617 CODON ..............................................................................................................................................................................................................................................................................................................................................................................................................................................................................................................................................................................
#=GR JCVI_SCAF_1096627118498/1076-1617 SS_TT ..........................................................................................................................................................................................................................................................................<<<<<<<<<<....>>>>>>>>>>............................................................................................................................................................................................................................................................................
JCVI_SCAF_1096627904009/835-1376             UGUAUUUUACUCAAAAAAUAAAUUUGGGGACAAAGUUUUAGGANNNNNNNNNNNNNNNNNNNNNN..NNNNNNNNNN.NNNNNNNNNNNNNNNNNNNUAAUGAAAAUGAC.UUAAGG.G.GCAA.CCCUUAACU.GG.CCAGAUAAGGAA.AGACCGAGAGGUUCAAGCUUAUAGGGCAGAAAACCC.UGCAGAG.UAGCGCUUAACAUAGUAGGGUGGC..GGG.UUCGGCGGUAGCGC.AUACAACGACGAACCAAAAUUGAAAGUUCUAACACGAAAGUGUUAGGACUUUUGGUUUUUUAGGGACACUUAUUUAAUAUUUUUCCAAAGCAAUCUACUUAGCAGGUAAUACACAAGCAAUACGGAAAAAUAAUUCCAUUCCAAAACAUGUUUAGUUGAACUUUCCAAAUUACCCCAAGCUAAAAAGCAAAAUACAAUAAAAGUAAUAAAAAUUACCAAUGUAACGAAAAUAAUUUUAAUAUUUAGUAUUAUGGGACGAAUAUAAUCUUUUAUAUGUUUUUUGAAUCUAAAUAAAUUUUUGGUCAAGAAAAUUUGAG
#=GR JCVI_SCAF_1096627904009/835-1376 CODON  ..............................................................................................................................................................................................................................................................................................................................................................................................................................................................................................................................................................................
#=GR JCVI_SCAF_1096627904009/835-1376 SS_TT  ...................................................................................................................................................................................................................<<<<<<<<<..<.....>>>>>>>>>>................................................................................................................................................................................................................................................................................................................................
JCVI_SCAF_1096628086401/384-1                CAGUUAACAAUUAUUUAUCCACAUAAUUAACACCAUUAAAAAUUUAACUAAAAAACAACUAAAUA..GUGAUUUAAA.ACUUUUUAAAAUAAUGUUUUAAUGAAAGCGAC.UUAAGA.G.GCAA.CUCUUAACU.GG.CCAGAUGAGGAA.AGACCGAGAGGUUCAAGCUUAUAGGGCAGAAAACCC.UGCAGAG.UAGCGCUUAACAUAGCAGGGUGGC..GGG.UUCGGCGGUAGCGC.AUACAACGACGAACCAAAAUUGAAAGUUCUAGCACGAAAGUGUUAGAACUUUUGGUUUUUUAGGGCUUUUUCCAAAAAAAGAAAGUUAACAAAUAAAACGAAACAACACCUAAAAAGUAGUUCCAUUCUAAAGCAUGUUUAAAAUGAGUGUAUUCAGAA..............................................................................................................................................................
#=GR JCVI_SCAF_1096628086401/384-1 CODON     ..............................................................................................................................................................................................................................................................................................................................................................................................................................................................................................................................................................................
#=GR JCVI_SCAF_1096628086401/384-1 SS_TT     ..........................................................................................................................................................................................................................................................................<<<<<<<<<<....>>>>>>>>>>............................................................................................................................................................................................................................................................................
JCVI_SCAF_1096628097420/1501-960             AUAACAAGAACUGUAAACAAUUAUUUAUCCACAUAAUUCAGUUGUAAAAAUAAAACAACUAAAUA..GUGAUUUAAA.UUUUUUCAUGGAUAUGGUCUAAUGAAAAUGAC.UUAAGA.G.GCAA.CUCUUAACU.GG.CCAGGUAAGGAA.AAGCCGAGAGGUUCAAGCUUAUCGGGCAGAAAGCUC.UGCAAAG.UAGCGCUUAACAUAGCAGGGUAGC..GGG.UUCGGCGGUAGCGC.AUACAACGACGAACCAAAAUUGAAAGUUCUAACACGAAAGUGUUAGAGCUUUUGGUUUUUUUAGGGCCUCUUUUUCCAGAAUAAAAAAGUAAGUAAAUAAAAAAGAAUUACGCCUAUGAAGUAAUUCCAUUCCAAGGCAUGUUUAAAAUGCACAUAACCUGAGGAAGUUAAAAUAGGUAAAGAAGCAAGCCCCACCACAAUUAAUAUAGAAACCAUAACAAUUUUUAGAAUUAAAAUUUUUUUAUUAAUCAUUUCUGUAAUUUUACUCUUAAUUUUUAUUAUAUGUUUUAUUAGUAAAGCCUGUGCGGUUAUUUCGA
#=GR JCVI_SCAF_1096628097420/1501-960 CODON  ..............................................................................................................................................................................................................................................................................................................................................................................................................................................................................................................................................................................
#=GR JCVI_SCAF_1096628097420/1501-960 SS_TT  ..........................................................................................................................................................................................................................................................................<<<<<<<<<<....>>>>>>>>>>............................................................................................................................................................................................................................................................................
JCVI_SCAF_1096627891945/635-94               UAUAAACAAAUAUUUAUCCACUUAAUUCACAAACCAAUAAUUAAAUUAAAUUAAUCACUUAAAUA..GUGAUUUAAU.UCUUAUUUGUAAUAUGAAAUAGUAAUUAUGAC.UUAAGA.G.GCAA.CUCUUAACU.GG.CCAGGUAAGGAA.AAGCCGAGAGGUUCAAGCUUACAGGGCAGAAAACUC.UGGAAAG.UAGCGCUUAACAUACCAGGGUGGC..GGG.UUCGGCGGUAGCGC.AUACAACGACGAACCAAAACUUUUGUUCAUACACCUUCGGGUGUGUGAACUUUAGUUUUUUUCCAUUUCCAAAGCAAACUACUUAGCAAAUAAUAAAAGAGCAAAAAGGAAAAAUAGUUCCAUUCUAAAACUUGUUUAAAAACACUGCUUGGUUCGGUUAAAGACAAAACAGCAAGGGAAAGACAAGUAAUUAUUACUACUACUGAUACAAAUACAAUUUUUGUAUUAAGAACCAAAUAAUUAAUAUUUUCUUUUAAUACUUUUUUAAAUUUAAAUAUAUUAAUUGUAAGAUAAAUUUGAGCAAUUACUUCAAAAAA
#=GR JCVI_SCAF_1096627891945/635-94 CODON    ..............................................................................................................................................................................................................................................................................................................................................................................................................................................................................................................................................................................
#=GR JCVI_SCAF_1096627891945/635-94 SS_TT    .........................................................................................................................................................................................................................................................................<<<<<<<<<<<....>>>>>>>>>>>...........................................................................................................................................................................................................................................................................
JCVI_SCAF_1096627894506/242-784              AGUUGGUAAAUAUUUAUCCACAUAAUUAACAACUCUUAGUUUAAGGAAAUUAAAACAACCAAAUA..GUGAUUUAAA.AUUUUUUCAUAAUGUGAUUUACUGUAUUUGAC.UUAAGG.G.GCAA.CUCUUAACU.GG.CCAGGUAAGGAA.AAACCGAGAGGUUCAAGCUUACAGGGCAGAAAACUC.UGCAAAG.UAGCGCUUAACAUAGCAGGGUGGC..GGG.UUCGGCGGUAGCGCAUUACAACGACGAACCAAAACUUUUGUUCAUGCACCUUACGGUGCGUGAACUCAGGUUUUUUAUUUAUUUCCAGAGCAAUCUACUUAACAGGUAAUAAAAGAGUAAACCAGUGAAGUAAUUCCAUUCCAAAGUGUGUUUGAAUGAAGUACUUGGAUUACCAAAAACUAGGAUUAGAAACGCUGCAUGUGUAAUAAAAAAUACCAAAACUACAAAAAUAAUUUUUGUUUUAAGAAUUAGAGGAUUGAUAUAUUUUNNNNNNNNNNNNNNNNNNNNNNNNNNNNNNNNNNNNNNNNNNNNNNNNNNNAUAAAUUUUUUGU
#=GR JCVI_SCAF_1096627894506/242-784 CODON   ....................................................................................................................................................................................................................................................................................................................................................................................................................................................................................................GUA.......................................................................
#=GR JCVI_SCAF_1096627894506/242-784 SS_TT   ....................................................................................................................................................................................................................................................................<<<<<<<<<<<<<<<<....>>>>>>>>>>>>>>>>......................................................................................................................................................................................................................................................................
ABEF01001714.1/283-824                       AAUUAAUAAAUAUUUAUCCACAUAGUUAACAACUUUAAGUUUAAAGUAAAUAAAACAACUAAAUA..GUGAUUUAAA.AUUUUUUCUUAACAUGAUUUAAUGUAUUUGAC.UUAAGA.G.GCAA.CUCUUAACU.GG.CCAGGUAAGGAA.AAACCGAGAGGUUCAAGCUUAUCGGGCAGAAAGCCC.UGCAAAG.UAGCGCUUAACAUGGUGGGGUGGC..GGG.UUCGGCGGUAGCGC.CUACAACGACGAACCAAAACUUUCGUUCAUGCACCUUUGGGUGUAUGGACUGGAGUUUUAGGUUUUUUCCAAAAUAAAAAGCUCAGAAGAUAAAACGAAAGUACACCAGUGAAGUAGUUCCAUUCUAAUGCAUGUUUAAAAUGGGUGUAUCCAGAAGAAACUAAAAAAGGAAUUGAUACUAAUGCUGUAAUAGUUAAAACAGAAACUAAAAUUAUUUUUAAAGUAAGAAUUUUUUUAUUUAUGAACUUAUCUAUUUUGUCUUUCAUUUUGAAUAUACUUAUAACCAACAAGGCUUGAGCUAUUAUUUCGAAUAUAAU
#=GR ABEF01001714.1/283-824 CODON            ..............................................................................................................................................................................................................................................................................................................................................................................................................................................................................................................................................................................
#=GR ABEF01001714.1/283-824 SS_TT            ....................................................................................................................................................................................................................................................................<<<<<<<<<<<<<<<<....>>>>>>>>>>>>>>>>......................................................................................................................................................................................................................................................................
JCVI_SCAF_1096627265754/1997-2289            AUUAAACAAAAACUUAUCCACAUAAUUCACAAAGCAAAUUUUUAAAUUAUAAAAACAACUAAAUA..GUGAUUUAAA.AUUUUUUUCAGUAUGAUUAAAUGGAAAGUGAC.UUAAGA.G.GCAA.CUCUUAACU.GG.CCAGGUAAGGAA.AAGCCGAGAGGUUCAAGCUUACAGGGCAGAAAGCCC.CGCAGAG.UAGCGCUAAACAUAGUGGGGCGGC..GGG.AUCGGCGGUAGCGCCUUACAACGACGAUCCAUAAAAAACUUUUGUUCAUGCAUCUUCGGAUGUGUGGACUUAAGUUUUUUUU..........................................................................................................................................................................................................................................................
#=GR JCVI_SCAF_1096627265754/1997-2289 CODON ..............................................................................................................................................................................................................................................................................................................................................................................................................................................................................................................................................................................
#=GR JCVI_SCAF_1096627265754/1997-2289 SS_TT ........................................................................................................................................................................................................................................................................<<<<<<<<<<<<<<<<....>>>>>>>>>>>>>>>>..................................................................................................................................................................................................................................................................
JCVI_SCAF_1096627884614/32-572               AUAUAAUUUAUAAUUAUCCCCAUUGUCC..CCAAGGAAAUAUAGAUACUAAAGAAUCAACUAAUUA.GUGAUACAUACAACUUAUCCAAUAAUAUAAGGUAAUAAUUAAC.UUAAGA.G.GCAA.CUCUUAACU.GG.CCAUCUAGAGAA.AAACCGAGAGGUUCAAGAUUAGAGGGCAGAAAACUC.CGCAAAG.CAGCGCUUAACA.UGUGGAGUGGC..GGG.UUCGGCGGUAGCGC.AUACAACGACGGGCCAAAACUACUGGUUUUUACACAGUAAAAUGUGUAAAAACACAGGGUUUUUAUGAUUCUUAAAGGCACUAAAUUUCAGAUAAAAGUGUGGAAAUACCUUAAAAAAAUACCUAAAGGUAAGUUAAAAACCUAUAAACAGGUAGCUAUAGGUAUAAAUAAACCUAAAGCAGCUAGAGCAGUAGCGAAUGCUUGUGCUAGGAACCCAUAUGCACCUAAAGUGCCUUGUCAUCGAAUAAUUAGAUCGGAUGGAUCUCUUGGGGGAUUUUCUGCACCUGGUGGUAUAAAAACCAAGAAAAAGCUCUUAA
#=GR JCVI_SCAF_1096627884614/32-572 CODON    .................................................................................................................................................................................................................................................................................................................AUG..........................................................................................................................................................................................................................................................
#=GR JCVI_SCAF_1096627884614/32-572 SS_TT    ..............................................................................................................................................................................................................................................................................................................................................................................................................................................................................................................................................................................
JCVI_SCAF_1096627112356/871-1411             GUAAAAUAAAUAAUUAUCCCCACUGUUC..ACAAAUAUUUUUAGAAUUUAGAAAAACAAUUAAAAA.GUGAUACAUACAACCUUUUAAGUAUUAUAAAUUGUCAGAUAAC.UUAAGA.G.GCAA.CUCUUAACU.GG.CCAUCUAGGGAA.AAACCGAGAGGUUCAAGACUAGAGGGCAGAAAACUC.UGCAAAG.CAGCGCUAAACA.UGCAGAGCGGC..GGG.UUCGGCGGUAGCGC.AUACAACGACGAACCAAACUACUGUUCUUUGCACUGUAAAAGGUGCAAGGAAACAGGGUUUUUGUGUUGUUAUAUGAUCCUCAAAGGCAGCAAAUUUCAAGUAAAAGUGUGGAAAUACCUCAAAACUAUCCCAAAAGGUCAAGUAAAAACAUAUAAACAAGUUGCUAUAGGCAUAAAUAAGCCAAAAUCGGCUCGAGCAGUAGCUAAUGCCUGUGCUAAGAACCCAUAUGCUCCAGAAGUACCUUGUCAUAGGGUCAUUAGAUCCGAUGGAACUCUGGGUGGUUUUUCAAGUCCUGGAGGAACAAAAACAAAGAAAA
#=GR JCVI_SCAF_1096627112356/871-1411 CODON  ...............................................................................................................................................................................................................A.UG...........................................................................................................................................................................................................................................................................................................................................................
#=GR JCVI_SCAF_1096627112356/871-1411 SS_TT  ..............................................................................................................................................................................................................................................................................................................................................................................................................................................................................................................................................................................
JCVI_SCAF_1096628081132/346-1                UUUUAUUAAUGAAUUAAAGGGUUUUUUAUCCACAAUGUUAGUAAACC..AAAAUAUCAAUUAUUAA.GUGAUAUCCAAAGAUAUUAAGAUGUUAUAUUCUAAAAAUUAAC.UUAAGA.G.GCAA.CUCUUAACU.GA.CCGACUGGGGAA.AUGCCGAGAGGUUCAAGCCCAGGGGGCAGAAAACUC.UGUUGAG.UAGCGCUAAAAU.GGCGGAGUGCAA.AGG.CAUGGCGGUAGCGC.CUACAACGACGUGCCAAAACUACUGUUCUUUGUGCCUGAAAAGGUACAAGGUAACAGGGUUAUUUGACAUGAAGUACAAAGGAACAUCUUUUCAAAUUAAAGUCUGGAAAUGCAUUUAAAA....................................................................................................................................................................................................
#=GR JCVI_SCAF_1096628081132/346-1 CODON     ..............................................................................................................................................................................................................................................................................................................................................................................................................................................................................................................................................................................
#=GR JCVI_SCAF_1096628081132/346-1 SS_TT     ..............................................................................................................................................................................................................................................................................................................................................................................................................................................................................................................................................................................
JCVI_SCAF_1096628102347/981-1522             CUUUUUAUUGAUGAAUUAACGUAUUUUUAUUAACAAUGUGAGUAACUU.AAAUAAUCAAUUAUUAA.GUGAUAACAU.CAUUUGAUAUAAUUUUGUAUAGUAGAUCUAAC.UUAAGA.G.GCAA.CUCUUAACU.GA.CCGACUGGGGAA.AAACCGAGAGGUUCAAGCCUAGGGGGCAGAAAGCUC.UGCGGAG.UAGCGCUAAAAU.AGCGGAGUGGCA.AGG.CAUGGCGGUAGCGC.CUAAAACGACGUGCCAAAACUACUGUUCUUUGUGCCUGAAAAGGUACAAGGAAACAGGGUUUUCCCAAAACAUGAUACUCAAAGGAACUAAAUUUCAAAUUAAAGUUUGGAAUUAUUUGAAAACUAUUCCAAAAGGUAAGGUUAAAACGUAUAAACAGGUAGCUUUGGGCAUAAAAAGCCCUAAAUCAGCACGUGCAGUGGCUAAUGCAUGUGCUAGAAACCCAUAUGCCCCAAAAAUACCCUGUCACAGAGUGAUUAGAUCUGAUGGAGCUCCUGGAGGCUAUUCAGGUAGAGGUGGAAUUAAGGAGAAACUCCGA
#=GR JCVI_SCAF_1096628102347/981-1522 SSZ    ....................................................................................................................................................................................................................................................................<<.(((((((((((((((....)))))))))))).)))>>..................................................................................................................................................................................................................................................................
#=GR JCVI_SCAF_1096628102347/981-1522 CODON  ....................................................................................................................................AU.G......................................................................................................................................................................................................................................................................................................................................................................................................................................
#=GR JCVI_SCAF_1096628102347/981-1522 SS_TT  ..............................................................................................................................................................................................................................................................................................................................................................................................................................................................................................................................................................................
JCVI_SCAF_1096627616146/1450-910             CUAUAUUGAUUUUAAAGUAUCCACAGAAUUAACAACUGUUAAAAAAUCAUUAAAUUCACCAAAAAA.GUGAUACUA..UAAUUUAGAUGAUUUGAUAAUCUGAUGAAGAA.UUAAGA.G.GCAA.CUCUUAACU.GG.CCGGCUAAGGAA.AAACCGAGAGGUUCAAGCUUAGAGGGCAGAAAGCUC.UGCGGAG.UAGCGCUUAAAU.CGCAGAGCGGA..GGG.CAUGGCGGUAGCGC.AUACAACGACGUGCCAAAACUACUGUUCUUUGCACCUUAAAAAGUGCAAGGAAACAGUGUUUUUUUCUUUAAAUGUUCUUAAAAGGCACAAAAUUUCAAAUAAAAGUCUGGAAAUACCUAAUGAAAAUACCGAAAGGUACUGUAAAAUCAUAUAAACAAGUGGCUAUAGCUAUAAAUAGACCUAAAUCAGCGAGAGCUGUUGCUAAUGCAUGUGGAAAGAACCCUUAUGCUCCAAAGGUACCCUGUCACAGGGUUAUUAGAUCUGAUGGAUCUUUAGGUGGUUUCUCAGCUCCAGGUGGCAUAAAAGAGAAGAAAAA
#=GR JCVI_SCAF_1096627616146/1450-910 CODON  .........................................................................................................................................................................................................................................................................................................................AUG..................................................................................................................................................................................................................................................
#=GR JCVI_SCAF_1096627616146/1450-910 SS_TT  .....................................................................................................................................................................................................................................................................<<<<<<<<<<<<<<<........>>>>>>>>>>>>>>>>..................................................................................................................................................................................................................................................................
JCVI_SCAF_1096628227262/1295-1698            AGCUUUUGAUUAAGUUAUCACCGAUAUUCUACCCUGUGGAAAAACU..ACUAAAUACAACGAUAAA.GUGAUACACUCAACCUACCCUAUCUGAUAAUGUUUUAAAUGAA.UUAAGA.G.GCAA.CUCUUAACU.GG.CCAAUUAGGGAA.AAAUCGAGAGAUUCAAGCCUAGGGGGCAGAAAGCUC.CGCGAAG.UAGCGCUAAAAU.CACGGAGCGG...GGG.CAUGGCGGUAGCGC.AUAAAACGACGUGCCAAAAACUACUGUUCUUUGUGCCUGAAAAGGUGCAGAGAAACAGGGUUUUUUUCAAUUAUGGUCCUAAAAGGAACUAAAUUUCAAAUAAAAGUGUGGAAUUACGUUAAAUCAAUACGAAAAGGACAAGUAAAAACCUACUUAGAUAUUGCAAAAGCUAUUAAAAAGC........................................................................................................................................
#=GR JCVI_SCAF_1096628227262/1295-1698 CODON ..............................................................................................................................................................................................................................................................................................................................................................................................................................................................................................................................................................................
#=GR JCVI_SCAF_1096628227262/1295-1698 SS_TT ..............................................................................................................................................................................................................................................................................................................................................................................................................................................................................................................................................................................
JCVI_SCAF_1101667188145/130-671              AAAAAGAUAAAUAGUUAUUAACGCUAUUCACAGGUGUUAAAAACUC..AAUAUAUUCAACAAUAAA.GUGAUACAUUCAACCUACUCUAUUUGAUAAUCUUUAAAAUGAA.UUAAGA.G.GCAA.CUCUUAACU.GG.CCAUCUAGGGAA.AAAUCGAGAGAUUCAAGCCUAGAGGGCAGAAAGCUU.CGCGAAG.UAGCGCUUAAAU.CACGGAGCGGGA.AGG.CAUGGCGGUAGCGC.AUACAACGACGUGCCAAAAACUACUGUUCUUUGUGCCUGAAAAGGUGCAAGGUAACAGAGUUUUAAUCAUUUAUGAUCCUUAAAGGUACUAAAUUUCAAUUAAAAGUGUGGAAUUAUCUUAAAAAAAUACGAAAAGGUCAAAUUAGAACCUAUUUAGAGGUGGCAAAAGCAAUAAAUAGACCAAAAUCAGUUAGAGCUGUAGCAAAUGCAAUUGGUAAAAAUCCAAAUGCACCAAAAAUACCUUGUCAUAGAGUUAUUAGAUCAGAUGGAAAACUUGGUGGAUAUUCUGGUCCAGGAGGCAUUAAAACUAAGAAAAA
#=GR JCVI_SCAF_1101667188145/130-671 CODON   .........................................................................................................................................................................................................................................................................................................................AUG..................................................................................................................................................................................................................................................
#=GR JCVI_SCAF_1101667188145/130-671 SS_TT   .............................................................................................................................................................................................................................................................................<<<<<<<<<<...........>>>>>>>>>>>.................................................................................................................................................................................................................................................................
JCVI_SCAF_1096627027736/1135-1676            CAAAAAGAUAAAUAAUUAUUAACGCUAUUCACAGGUGUUAAAAACUC.AAUAAAUUCAACAAUAAA.GUGAUACACU.CAACCUGCUCUAUUUGAUAAUCUAAAGAUGAA.UUAAGA.G.GCAA.CUCUUAACU.GG.CCAUCUAGGGAA.AAAUCGAGAGAUUCAAGCCUAGAGGGCAGAAAGCUC.CGCGAAG.UAGCGCUUAAAU.CACGGAGCGGGA.AGG.CAUGGCGGUAGCGC.AUACAACGACGUGCCAAAAACUACUGUUCUUUGUGCCUGAAAAGGUGCAAGGAAACAGGGUUUUAAUCAUUUAUGAUCCUUAAAGGUACUAAAUUUCAGUUAAAAGUGUGGAAAUAUCUUAAAAAAAUACCAAAAGGUCAAAUUAGAACCUAUUUAGAGGUGGCAAAAGCAAUAAAACGACAAAAAUCAGUUAGAGCUGUUGCAAAUGCAAUUGGCAAAAAUCCAAAUGCACCAAAAAUACCUUGUCAUAGAGUUAUUAGAUCUGAUGGAAAACUUGGUGGAUAUUCUGGUCCAGGAGGCAUUAAAACUAAGAAAAA
#=GR JCVI_SCAF_1096627027736/1135-1676 CODON .........................................................................................................................................................................................................................................................................................................................AUG..................................................................................................................................................................................................................................................
#=GR JCVI_SCAF_1096627027736/1135-1676 SS_TT ..............................................................................................................................................................................................................................................................................................................................................................................................................................................................................................................................................................................
JCVI_SCAF_1096627684334/1261-1802            AAAGAGAUAAAUAAUUAUUAACGCUAUUCACAGGUGUUAAAAACUC..AACAAAUUCAACAAUAAA.GUGAUACAUUUCACCUACUCUAUUUGAUAGACUUUUAAAUUAA.UUAAGA.G.GCAA.CUCUUAACU.GG.CCAUCUAGGGAA.AAAUCGAGAGAUUCAAGCCUAGAGGGCAGAAAGCUC.CGCGAAG.UAGCGCUUAAAU.CACGGAGCGGGA.AGG.CAUGGCGGUAGCGC.AUACAACGACGUGCCAAAAACUACUGUUCUUUGUGCCUGAAAAGGUGCAAGGAAACAGGGUUUUAAUCAUUUAUGAUCCUUAAAGGUACUAAAUUUCAGUUAAAAGUGUGGAAUUAUCUUAAAAAAAUACCAAAAGGCCAAAUUAGAACCUAUUUAGAGGUGGCAAAAGCAAUAAAAAGACCAAAAUCAGUUAGAGCUGUAGCAAAUGCAAUUGGCAAAAAUCCAAAUGCACCAAAAAUACCUUGUCAUAGAGUUAUUAGAUCAGAUGGAAAACUUGGUGGAUAUUCUGGUCCAGGAGGCAUUAAAACUAAGAAAAA
#=GR JCVI_SCAF_1096627684334/1261-1802 CODON .........................................................................................................................................................................................................................................................................................................................AUG..................................................................................................................................................................................................................................................
#=GR JCVI_SCAF_1096627684334/1261-1802 SS_TT ..............................................................................................................................................................................................................................................................................................................................................................................................................................................................................................................................................................................
JCVI_SCAF_1096628059846/54-592               UCUUCUAAUGAAUUAAAUUAUCCCCGCUAUUAACACUUGUUAAAAAUAUAAAAUUUCAACGAUAAA.GUGAUGUA...AAUAAAAUAUAAGUUUGAUAGAUUAUAUUUAA.UUAAGG.G.GCAA.CCCUUAACU.GG.CCGAUUAGGGAA.AAACCGAGAGGUUCAAGCCUAGGGGGCAGAAAGUUU.CGCGGAG.UAGCGCUAAAAU.CGCGAAGCGUG...GG.CAUGGCGGUAGCGC.AUACAACGACGUGCCAAAACUACUGUUCUUUGCACCUUAAAAAGUGCAAGGAAACAGGGUUUUUUCUAGAUGAAGGGUACAUUUUUUCAAAAAAAAGUUUGGAAUUAUUUAAAAAAAAUUCCUAAAGGUAGAGUUAAAACCUAUAAACAAGUAGCAAUCGCUAUUAAUAGGCCAAAAUCAGCCAGAGCUGUAGCAAAUGCUUGUGCAAAAAACCCAUAUGCUCCUAAAAUACCAUGCCAUCGGGUGAUAAGAUCAGAUGGGAGGCUUGGAGGCUACUCAGGGAAAGGUGGAAUCAAGCAAAAGCUUAGAUUGCUUAG
#=GR JCVI_SCAF_1096628059846/54-592 CODON    ......................................................................................................................................................................................................................................................................................................................AUG.....................................................................................................................................................................................................................................................
#=GR JCVI_SCAF_1096628059846/54-592 SS_TT    .......................................................................................................................................................................................................................................................................<<<<<<<<<<<<<........>>>>>>>>>>>>>>....................................................................................................................................................................................................................................................................
JCVI_SCAF_1101668475842/283-1                AUAUUUUAGUUUAACUUAUCCCCACUAUUCACCCCUGUGAAAAAAA.UAAGAAAUUCAACAAUAAA.GUGAUACGAA.CAACCUACCCAGUCUGAUACCUUUCAAAUGAA.UUAAGA.G.GCAA.CUCUUAACU.GA.CCGGCUAGGGAA.AGAUCGAGAGAUUCAAGCCUAGAGGGCAGAAAACUC.UGCGGAG.UAGCGCUAAAAU.CGUAGAGUGAA..AGG.CAUGGCGGUAGCGC.AUAAAACGACGUGCCAAAACUACUGUUCUUUGUACCUGAAAAGGUACAGAGAAACAGGG..................................................................................................................................................................................................................................................................
#=GR JCVI_SCAF_1101668475842/283-1 CODON     ..............................................................................................................................................................................................................................................................................................................................................................................................................................................................................................................................................................................
#=GR JCVI_SCAF_1101668475842/283-1 SS_TT     ..............................................................................................................................................................................................................................................................................................................................................................................................................................................................................................................................................................................
JCVI_SCAF_1096626916999/910-370              UGAUUUUUUAAUUUUUAUUAACACUAUUCACAGGUGUGAAAAAGUC..CACAUUUUCAACAAUAAA.GUGAUAACAUUUAAAAAGGUACUUUGAUAAGGUCUUAAAUGAA.UUAAGA.G.GCAA.CUCUUAACU.GA.CCGACUAAGGAA.AAAUCGAGAGAUUCAAGCUUAGGGGGCAGAAAACUC.UGCGGAG.UAGCGCUAAAAU.CGUAGGGUGGA..AGG.CAUGGCGGUAGCGC.AUACAACGACGUGCCAAAAACUACUGUUCUUUGUGCCUGAAAAGGUACAAGGAAACAGGGUUUUUAUUUAUUUAAUCUAUUAGAAUAUGGUGCCCUCAUUAGACGGAAUAAUCGAACCUAUUUAUUUUUUAAUCACCUCUCUAGCAUUUGCUAUUCUUGCGUUUUUACACUACAAAAAAGUAGGAAAAAGUUUAGAAACUUUUUAUUUGUCAAUUUUAGGGAUCUUUUUCCUAAUUUGCUUUCUUAUUUUAAAUUUUUUUUAAUAUUGAUUUAUGAAAGGUACCAAAUUUCAAUUAAAAGUAUGGAAAUAUUUAAAA
#=GR JCVI_SCAF_1096626916999/910-370 CODON   .................................................................................................................................................................................................................................................................................................................................................................................................................................................................................................................................AUG..........................................
#=GR JCVI_SCAF_1096626916999/910-370 SS_TT   ..............................................................................................................................................................................................................................................................................................................................................................................................................................................................................................................................................................................
JCVI_SCAF_1096628187992/1-479                ................................................................AA.GUGAUACUUACAACCUACCCUAUCUGAUAUUGUCAAAAAUGAA.UUAAGA.G.GCAA.CUCUUAACU.GA.CCAUCUGGGGAA.AAAUCGAGAGAUUCAAGAUCAGAGGGCAGAAAACUU.UGCGGAG.UAGCGCUAAAAU.CGCAGAGUGGA..AGG.CAUGGCGGUAGCGC.AUACAACGACGUGCCAAAACUACUGUUCUUUGCACCUUAAAAAGUGCAAGGAAACAGGGUUUUUCUUAUUUAUGAUCCUUAAAGGUACCAAAUUUCAGAUAAAAGUGUGGAAAUAUCUUAUGAAUAUACCAAAAGGCAAGGUUAAGACCUAUAAACAGGUAGCUAUAGGUAUAAAUAGGCCUAAAUCAGCUCGUGCAGUAGCUAAUGCAUGUGCAAAAAAUCCAUAUGCACCAAAAGUACCCUGUCAUCGAGUAAUUAGAAGUGAUGGGUCCUUAGGUGGUUUUUCAGGGCCAGGAGGCAUAAAAUCUAAAAAAAAA
#=GR JCVI_SCAF_1096628187992/1-479 CODON     ..............................................................................................................................................................................................................................................................................................................................................................................................................................................................................................................................................................................
#=GR JCVI_SCAF_1096628187992/1-479 SS_TT     .......................................................................................................................................................................................................................................................................<<<<<<<<<<<<<........>>>>>>>>>>>>>>....................................................................................................................................................................................................................................................................
JCVI_SCAF_1101668501488/1348-808             AGCUUUAGAUUAAGUUAUCCCCACUGUUCUACCCUGUUAAAAAA..CCAGAAAAUUCAACAAUAAA.GUGAUACAUAUAAACUUAUAUAUUUGAUAUUGUUAUAAAUGAA.UUAAGA.G.GCAA.CUCUUAACU.GA.CCAUCUGGGGAA.AAAUCGAGAGAUUCAAGAUCAGAGGGCAGAAAACUC.UGCGGAG.UAGCGCUAAAAU.CGUAGAGUGGA..AGG.CAUGGCGGUAGCGC.AUACAACGACGUGCCAAAACUACUGUUCUUUGUGCUCGAAAGAGUACAAGGAAACAGGGUUUUUUCUUAAUAUUAUGAUCCUUAAAGGCACCAAAUUUCAAUUAAAGGUAUGGAACUAUCUAAAAACAAUAAAAAAAGGUCAAAUUAGAACAUAUUCUGAAGUUGCUAAAGGAAUUAAAAUGCCAAAAGCAGUAAGAGCUGUAGCCAAUGCUAUAGGCAAAAACCCCUAUGCACCUAAAAUACCUUGCCAUAGAGUAAUCAGAUCAGAUGGAUCGUUGGGUGGAUAUUCUGGCCCAGGAGGUAUAAAAAAAAAAGAA
#=GR JCVI_SCAF_1101668501488/1348-808 CODON  .......................................................................................................................................................................................................................AUG....................................................................................................................................................................................................................................................................................................................................................
#=GR JCVI_SCAF_1101668501488/1348-808 SS_TT  .......................................................................................................................................................................................................................................................................<<<<<<<<<<<<<........>>>>>>>>>>>>>>....................................................................................................................................................................................................................................................................
JCVI_SCAF_1096627116883/80-620               UAAUAAAAUAUAAGUUUUCCCCGUUAUUCUACCCUGUUGAAAAC..UAUGUAAAUUCAACAAUAAA.GUGAUACAUACAACCUAUUUACUCUGAUAAUGUAAAAAAUGAA.UUAAGA.G.GCAA.CUCUUAACU.GA.CCAUCUGGGGAA.AAAUCGAGAGAUUCAAGAUCAGAGGGCAGAAAACUC.UGCGGAG.UAGCGCUAAAAU.CGUAGAGUGGA..AGG.CAUGGCGGUAGCGC.AUACAACGACGUGCCAAAACUACUGUUCUUUGCACCGUAAAAAGUGCAAGGAAACAGGGUUUUCCUCAAUAAUAUGAUUCUCAAAGGUACUAAAUUUCAAAUAAAGGUUUGGAAAUAUCUCAAAACUAUAAAAAAAGGUGAAAUUCGUACAUAUUUAGAUGUCGCAAAAGCCAUAAAUAAAACUAAAGCAGUAAGAGCAGUUGCAAAUGCUAUAGGAAAAAACCCUUGUGCACCAAAAAUACCUUGUCAUAGAGUUAUUAGAUCUGAUGGAACAUUAGGUGGAUAUUCAGGACCUGGAGGAAUUAAAACCAAGAAAA
#=GR JCVI_SCAF_1096627116883/80-620 CODON    ............................................................................................................................................................................................................................................................................................AUG...............................................................................................................................................................................................................................................................................
#=GR JCVI_SCAF_1096627116883/80-620 SS_TT    ..............................................................................................................................................................................................................................................................................................................................................................................................................................................................................................................................................................................
JCVI_SCAF_1096628249694/1608-1068            UAUUUUAAUUUAACUUUUCCCCACUAUUCACCCCUGUUAAAAACU..AAGUUUUUUCAACAAUAAA.GUGAUACAUACAACCCAAACACUCUGAUAAUGUAAAAAAUGAA.UUAAGA.G.GCAA.CUCUUAACU.GA.CCAUCUAGGGAA.AAACCGAGAGGUUCAAGCCUAGAGGGCAGAAAGCUC.CACAGAG.UAGCGCUAAAAU.AGUGGAGUGUA..AGG.CAUGGCGGUAGCGC.AUAAAACGACGUGCCAAAAACUACUGUUCUUUGUGCCUGAAAAGGUGCAGAGAAACAGGGUUUUUCUAACAUAUGAUCCUAAAAGGUACAAAAUUUCAGGUAAAAGUCUGGAAAUAUUUAAAAACUAUUAAAAAAGGUCAAACUAAAAGCUAUUUAGAUGUCGCAAAAGCUAUUAAAAAACCUAAAGCGGUAAGAGCUGUAGCAAAUGCCAUAGGCAAGAACCCCUAUGCUCCAAAAAUACCUUGUCAUAGAGUUAUAAGGUCAGAUGGUUCUUUAGGUGGAUAUUCUGGAUCUGGAGGCGUUAAAAACAAGAAAAA
#=GR JCVI_SCAF_1096628249694/1608-1068 CODON .........................................................................................................................................................................................................................................................................................................................AUG..................................................................................................................................................................................................................................................
#=GR JCVI_SCAF_1096628249694/1608-1068 SS_TT ..............................................................................................................................................................................................................................................................................................................................................................................................................................................................................................................................................................................
JCVI_SCAF_1101668483456/1261-766             ..............................................UAAGUAAAUUCAACAAUAAA.GUGAUACUUA.CAACCUGCUUUAUUUGAUAAUGUUAACAUGAA.UUAAGA.G.GCAA.CUCUUAACU.GA.CCAGCUAGGGAA.AAACCGAGAGGUUCAAGCCUAGAGGGCAGAAAGCUC.CGCAGAG.UAGCGCUAAAAU.UGUGGAGUGAA..AGG.CAUGGCGGUAGCGC.AUACAACGACGUGCCAAAACUACUGUUCUUUGUGCCUGAAAAGGUACAGAGAAACAGGGUUUUUUUCUAUUUAUGAUAAUUAAAGGUACAAAAUUCCAAUUAAAGGUCUGGAAAUACCUCAAAACUAUCAGAAAAGGCCAAACUAGAACCUAUUCUGAGGUUGCUAGAGCUAUAAAUAGACCAAAAGCAGUAAGGGCAGUUGCAAAUGCUAUUGGUAAAAACCCAUAUGCACCAAAAAUUCCUUGUCAUAGAGUAAUCAGAUCUGAUGGAUCGUUAGGAGGUUAUUCUGGUCCUGGUGGCUUAAAAACUAAAAAAAA
#=GR JCVI_SCAF_1101668483456/1261-766 SSAT   ..............................................................................................................................................................................................................................(((.(((((((((((.((.((........)))).....))))))))....))))))........................................................................................................................................................................................................................................................................................
#=GR JCVI_SCAF_1101668483456/1261-766 CODON  ..............................................................................................................................................................................................................................................................................................................................................................................................................................................................................................................................................................................
#=GR JCVI_SCAF_1101668483456/1261-766 SS_TT  .......................................................................................................................................................................................................................................................................<<<<<<<<<<<<<........>>>>>>>>>>>>>>....................................................................................................................................................................................................................................................................
JCVI_SCAF_1096627203692/3833-3293            AGUUUUAGAUUAAGUUAUCCCCACUAUUCAUCCCUGUUAAAAACUC..AGCAUAUUCAACGAUAAA.GUGAUACAUACAACCUACUCUAUCUGAUAUUGUUAUAAAUGAA.UUAAGA.G.GCAA.CUCUUAACU.GA.CCAGCUAGGGAA.AAACCGAGAGGUUCAAGCCUAGAGGGCAGAAAGCUC.UGCGGAG.UAGCGCUAAAAU.UGCAGGGUGGA..CGG.CAUGGCGGUAGCGC.CUACAACGACGUGCCAAAAACUACUGUUCUUUGUACCUGAAAAGGUGCAAGGAAACAGGGUUUUUUCUUCAUAUGAUCCUUAAAGGCACAAAAUUUCAGUUAAAAGUUUGGAAAUAUUUGAAGACUAUUCCUAAAGGUCAAUUAAGGACUUAUUCUCAGGUUGCAAAAGCAAUUAAAAAACCAAAAGCAGUUAGAGCUGUAGCAAAUGCCAUAGGAAAAAAUCCUUAUGCUCCAAAAAUACCUUGUCACCGAGUAAUAAGGUCAGAUGGUUCUCUAGGUGGUUAUUCUGGAAAAGGUGGAAUAAAUACCAAGAGAAA
#=GR JCVI_SCAF_1096627203692/3833-3293 CODON ...............................................................................................................................................................................................................................................................................AUG............................................................................................................................................................................................................................................................................................
#=GR JCVI_SCAF_1096627203692/3833-3293 SS_TT ..............................................................................................................................................................................................................................................................................................................................................................................................................................................................................................................................................................................
JCVI_SCAF_1096628107042/474-1014             AGCUUUAGAUUAAGUUAUCCCCACUAUUCAACCUUGUUAAAAACUC..AAUAUAUUCAACGAUAAA.GUGAUACAUACAACCUACUCUAUCUGAUAAUGUUAUAAAUGAA.UUAAGA.G.GCAA.CUCUUAACU.GA.CCAGCUAGGGAA.AAACCGAGAGGUUCAAGCCUAGAGGGCAGAAAGCUC.UGCAGAG.UAGCGCUAAAAU.UGUAGGGUGGA..CGG.CAUGGCGGUAGCGC.AUACAACGACGUGCCAAAAACUACUGUUCUUUGUACCUGAAAAGGUGCAAGGAAACAGGGUUUUUUUAUAUAUGAUCCUCAAAGGCACAAAAUUUCAAUUAAAAGUAUGGAAAUAUUUAAAAACUAUUCCAAAAGGUCAAAUUAGAACCUAUUCUGAAGUAGCAAAAGCAAUUAAAAAGCCAAAAGCAGUAAGAGCUGUAGCNNNNNNNNNNNNNNNNNNNNNNNNNNNNNNNNNNNNNNNNNNNNNNNNNNNUUUGCCAGUUUAAAGAUCAAGCUCUUGUUGAAUUUCAGAAUUAUGUCUAUGAUUUGCUAAUCCA
#=GR JCVI_SCAF_1096628107042/474-1014 CODON  .......................................................................................................................................................................................................................AUG....................................................................................................................................................................................................................................................................................................................................................
#=GR JCVI_SCAF_1096628107042/474-1014 SS_TT  ..............................................................................................................................................................................................................................................................................................................................................................................................................................................................................................................................................................................
JCVI_SCAF_1101668760300/836-296              AGCUUUAGAUUAAGUUAUCCCCACUAUUCAUCCCUGUUAAAAACUC..AGUAUAUUCAACGAUAAA.GUGAUACAUACAACCUACUCUAUCUGAUAUUGUCUAAAUUGAA.UUAAGA.G.GCAA.CUCUUAACU.GA.CCAGCUAGGGAA.AAACCGAGAGGUUCAAGCCUAGAGGGCAGAAAGCUC.UGCAGAG.UAGCGCUAAAAU.UGCAGGGUGGA..CGG.CAUGGCGGUAGCGC.AUACAACGACGUGCCAAAAACUACUGUUCUUUGUACCUGAAAAGGUGCAAGGAAACAGGGUUUUUUCUACAUAUGAUCCUCAAAGGAACAAAAUUUCAAUUAAAAGUAUGGAAAUAUUUAAAAACUAUCCCAAAAGGUCAAAUCAGAACCUAUUCUGAAGUAGCAAAAGCAAUUAAAAAGCCAAAAGCAGUAAGAGCUGUAGCAAAUGCCAUAGGAAAAAAUCCUUAUGCUCCUAAAAUACCUUGUCAUCGGGUAAUAAGAUCAGAUGGCUCUUUAGGGGGCUAUUCGGGUAGAGGUGGCAUAAAUACUAAGAAAAA
#=GR JCVI_SCAF_1101668760300/836-296 CODON   .................................................................................................................................................................................................................................................AUG..........................................................................................................................................................................................................................................................................................................................
#=GR JCVI_SCAF_1101668760300/836-296 SS_TT   ..............................................................................................................................................................................................................................................................................................................................................................................................................................................................................................................................................................................
JCVI_SCAF_1096627272446/394-1                UGUUUUAGUUUAACUUGUCCCCACUAUUCACUCCUGUUAAAAAAUC..AGUAAAUUCAACAAUAAA.GUGAUACAUACAACCAAUUUAGUCUGAUAUUGCUAGAAAUGAA.UUAAGA.G.GCAA.CUCUUAACU.GA.CCAGCUAGGGAA.AAACCGAGAGGUUCAAGCCUAGAGGGCAGAAAGCUC.UACAGAG.UAGCGCUAAAAU.UGUAGAGUGGA..AGG.CAUGGCGGUAGCGC.AUACAACGACGUGCCAAAAACUACUGUUCUUUGUGCCUGAAAAGGUGCAGAGAAACAGGGUUUUUUCCUUAUUUAUGAUCUUAAAAGGCACUAAAUUUCAAGUUAAAGUUUGGAAAUAUUUAAAAACUAUUAAAAAAGGUCAAACUAAAACAUAUUUGACGUCGCAAAAG...................................................................................................................................................
#=GR JCVI_SCAF_1096627272446/394-1 CODON     ..............................................................................................................................................................................................................................................................................................................................................................................................................................................................................................................................................................................
#=GR JCVI_SCAF_1096627272446/394-1 SS_TT     ..............................................................................................................................................................................................................................................................................................................................................................................................................................................................................................................................................................................
JCVI_SCAF_1096627208685/1171-1711            AGCUUUAGAUUAAGUUAUCCCCAUAAUUCUGCCCUGUUAAAAACCC..ACAAAAUUCAACAAUAAA.GUGAUACAUACAACCUACUCUAUCUGAUAAUGUAUAAAAUGAA.UUAAGA.G.GCAA.CUCUUAACU.GA.CCAGCUGGGGAA.AAACCGAGAGGUUCAAGCCCAGAGGGCAGAAAGCUC.UACAGAG.UAGCGCUAAAAU.UGUAGAGUGGA..AGG.CAUGGCGGUAGCGC.AUAAAACGACGUGCCAAAAACUACUGUUCUUUGUGCCUGAAAAGGUACAAGGAAACAGGGUUUUUCCUUGUUAUGAUCCUUAAAGGCACUAAAUUUCAAUUAAAAGUUUGGAAAUAUCUUAAAAAAAUUCCUAAAGGCCAGAUACGGACUUAUUCUGAUGUAGCAAAGGCUAUAAAUAAACCAAAAUCAGUAAGAGCUGUCGCAAAUGCAAUUGGAAAGAACCCAUAUGCCCCAAAAAUACCUUGUCACAGAGUAAUCAGGUCAGAUGGUUCAUUGGGCGGCUAUUCAGGCAAAGGUGGGAUAAAUACUAAGAGAAA
#=GR JCVI_SCAF_1096627208685/1171-1711 CODON .................................................................................................................................................................................................................................................AUG..........................................................................................................................................................................................................................................................................................................................
#=GR JCVI_SCAF_1096627208685/1171-1711 SS_TT ..............................................................................................................................................................................................................................................................................................................................................................................................................................................................................................................................................................................
JCVI_SCAF_1101667140190/222-762              AGCUUUAGAUUAAGUUAUCCCCACUAUUCUGCCCUGUUAAAAACCC..GCAAAAUUCAACAAUAAA.GUGAUACAUACAACCUACUCUAUCUGAUAAUGUUUAAAAUGAA.UUAAGA.G.GCAA.CUCUUAACU.GA.CCAUCUGGGGAA.AAACCGAGAGGUUCAAGCCCAGAGGGCAGAAAGCUC.UACAGAG.UAGCGCUAAAAU.AGUAGAGUGGA..AGG.CAUGGCGGUAGCGC.AUAAAACGACGUGCCAAAAACUACUGUUCUUUGUGCCUGAAAAGGUACAAGGAAACAGGGUUUUUUCUUGUUAUGAUCCUUAAAGGCACUAAAUUUCAAUUAAAAGUCUGGAAAUAUCUUAAAAAAAUACCAAAAGGUCAGAUACGGACUUAUUCUGAUGUAGCAAAGGCUAUAAAUAAACCAAAAUCAGUGAGAGCUGUGGCAAAUGCAAUAGGAAAGAACCCAUAUGCCCCAAAAAUACCUUGUCAUAGAGUAAUCAGGUCGGAUGGUUCUUUGGGCGGCUAUUCAGGCAAAGGUGGGAUAAAUACUAAGAGAAA
#=GR JCVI_SCAF_1101667140190/222-762 CODON   .................................................................................................................................................................................................................................................AUG..........................................................................................................................................................................................................................................................................................................................
#=GR JCVI_SCAF_1101667140190/222-762 SS_TT   ..............................................................................................................................................................................................................................................................................................................................................................................................................................................................................................................................................................................
JCVI_SCAF_1101667371423/268-808              AGCUUUAGAUUAAGUUAUCCCCACUAUUCUACCCUGUUAAAAACUG..AGAAUAUUCAACGAUAAA.GUGAUACAUACAACCUACCCUAGCUGAUAUAUUCUAAAAUGAA.UUAAGA.G.GCAA.CUCUUAACU.GA.CCAUCUGGGGAA.AAACCGAGAGGUUCAAGCCCAGAGGGCAGAAAACUC.UACAGAG.UAGCGCUAAAAU.AGUAGAGUGGA..AGG.CAUGGCGGUAGCGC.AUAAAACGACGUGCCAAAAACUACUGUUCUUUGUGCCUGAAAAGGUACAAGGAAACAGGGUUUUUUUUCUGCUUAUGAUCCUUAAAGGUACAAAAUUUCAAGUUAAAGUCUGGAAAUAUUUAAAAACUAUUCCUAAAGGCCAAAUUAGAACCUAUUUUGAUGUAGCGAAGGCAAUUAAAAAGCCAAAAGCAGUAAGAGCUGUAGCAAAUGCAAUAGGAAAAAAUCCUUAUGCUCCUAAAAUACCUUGUCACCGUGUAAUAAGAUCAGAUGGUUCUUUAGGUGGUUAUUCGGGCAAAGGUGGUAUAAAUACCAAGAGA
#=GR JCVI_SCAF_1101667371423/268-808 CODON   .......................................................................................................................................................................................................................AUG....................................................................................................................................................................................................................................................................................................................................................
#=GR JCVI_SCAF_1101667371423/268-808 SS_TT   ..............................................................................................................................................................................................................................................................................................................................................................................................................................................................................................................................................................................
JCVI_SCAF_1096626310711/329-1                AGCUUUAGAUUAAGUUAUCCCCACUAUUCUACCCUGUUAAAAACGC..ACAAAAUUCAACAAUAAA.GUGAUACAUGCAACUUACUCUAUCUGAUAUUGUCGAAAAUGAA.UUAAGA.G.GCAA.CUCUUAACU.GA.CCAGCUGGGGAA.AAACCGAGAGGUUCAAGCCCAGAGGGCAGAAAGCUC.UACAGAG.UAGCGCUAAAAU.AGUAGAGUGGA..AGG.CAUGGCGGUAGCGC.AUAAAACGACGUGCCAAAAACUACUGUUCUUUGUGCCUGAAAAGGUACAAGGAAACAGGGUUUUUCUUCAUUAUGAUCCUUAAAGGCACUAAAUUUCAAUAAAAG....................................................................................................................................................................................................................
#=GR JCVI_SCAF_1096626310711/329-1 CODON     ..............................................................................................................................................................................................................................................................................................................................................................................................................................................................................................................................................................................
#=GR JCVI_SCAF_1096626310711/329-1 SS_TT     ..............................................................................................................................................................................................................................................................................................................................................................................................................................................................................................................................................................................
JCVI_SCAF_1096627555352/811-1351             NNNNNNNNNNNNNNNNNNNNNNNNNNNNNNNNNNNNNNNNNNNNNN..NNUAAAUUCAACAAUAAA.GUGAUACAUACAACCUACUCGAUCUGAUAUUGUUAAAAAUGAA.UUAAGA.G.GCAA.CUCUUAACU.GA.CCAGCUGGGGAA.AAACCGAGAGGUUCAAGCCCAGAGGGCAGAAAGCUC.UACAGAG.UAGCGCUAAAAU.AGUAGAGUGGA..AGG.CAUGGCGGUAGCGC.AUAAAACGACGUGCCAAAAACUACUGUUCUUUGUGCCUGAAAAGGUACAAGGAAACAGGGUUUUUUCUAUUUAUGAUCUUUAAAGGCACUAAAUUUCAACUAAAAGUCUGGAAAUAUCUUAAAAAAAUACCAAAAGGUCAGAUACGGACUUAUUCUGAUGUAGCAAAGGCUAUAAAUAAACCAAAAUCAGUGAGAGCUGUGGCAAAUGCAGUAGGAAAGAACCCAUAUGCCCCAAAAAUACCUUGUCACCGGGUAAUCAGGUCGGACGGUUCAUUGGGCGGCUAUUCAGGUAAAGGUGGGAUAAAAACUAAGAGAAA
#=GR JCVI_SCAF_1096627555352/811-1351 CODON  .................................................................................................................................................................................................................................................AUG..........................................................................................................................................................................................................................................................................................................................
#=GR JCVI_SCAF_1096627555352/811-1351 SS_TT  ..............................................................................................................................................................................................................................................................................................................................................................................................................................................................................................................................................................................
JCVI_SCAF_1096626947603/944-1484             AGCUUUAGAUUAAGUUAUCCCCACUAUUCUACCCUGUUAAAAACCC..GCAAAAUUCAACAAUAAA.GUGAUACAUACAACCUACUACAUCUGAUAAUGUUUAAAAUGAA.UUAAGA.G.GCAA.CUCUUAACU.GA.CCAGCUGGGGAA.AAACCGAGAGGUUCAAGCCCAGAGGGCAGAAAGCUC.UACAGAG.UAGCGCUAAAAU.AGUAGAGUGGA..AGG.CAUGGCGGUAGCGC.AUAAAACGACGUGCCAAAAACUACUGUUCUUUGUGCCUGAAAAGGUACAAGGAAACAGGGUUUUUUCUAUUUAUGAUCCUCAAAGGCACAAAAUUCCAAAUAAAAGUAUGGAAAUAUUUAAAAACUAUACCAAAAGGUCAAAUUAGAACUUAUUCUGAAGUAGCAAAAGCAAUUAAAAAGCCAAAAGCUGUAAGAGCUGUGGCAAAUGCCAUAGGAAAAAACCCAUAUGCUCCAAAAAUCCCUUGCCACCGCGUAAUUAGAUCAGAUGGCUCUUUAGGAGGUUAUUCAGGUAGAGGUGGCAUAAAUACCAAGAGAAA
#=GR JCVI_SCAF_1096626947603/944-1484 CODON  .................................................................................................................................................................................................................................................AUG..........................................................................................................................................................................................................................................................................................................................
#=GR JCVI_SCAF_1096626947603/944-1484 SS_TT  ..............................................................................................................................................................................................................................................................................................................................................................................................................................................................................................................................................................................
JCVI_SCAF_1096628101365/375-1                AGCUUUAGAUUAAGUUAUCCCCACUAUUCUACCCUGUUAAAAACAC..ACAAAAUUCAACAAUAAA.GUGAUACAUACAACCUACCCUAUCUGAUAAUCUUUAAAAUGAA.UUAAGA.G.GCAA.CUCUUAACU.GA.CCAGCUGGGGAA.AAACCGAGAGGUUCAAGCCCAGAGGGCAGAAAGCUC.UACAGAG.UAGCGCUAAAAU.AGUAGAGUGGA..AGG.CAUGGCGGUAGCGC.AUAAAACGACGUGCCAAAAACUACUGUUCUUUGUGCCUGAAAAGGUACAAGGAAACAGGGUUUUUUCUUUUUAUGAUCCUUAAAGGCACUAAAUUUCAGCUAAAGGUUUGGAAUUAUCUUAAAAAAAUACCAAAGGGUCAAACAAGGACUU......................................................................................................................................................................
#=GR JCVI_SCAF_1096628101365/375-1 CODON     ..............................................................................................................................................................................................................................................................................................................................................................................................................................................................................................................................................................................
#=GR JCVI_SCAF_1096628101365/375-1 SS_TT     ..............................................................................................................................................................................................................................................................................................................................................................................................................................................................................................................................................................................
JCVI_SCAF_1096628169145/540-1                AGCUUUAGAUUUAGUUAUCCCCACUAUUCUACCCUGUUAAAAACGC..ACAAAAUUCAACAAUAAA.GUGAUACAUACAACCUACUCUAUCUGAUAAUGUUUAAAAUGAA.UUAAGA.G.GCAA.CUCUUAACU.GA.CCAGCUGGGGAA.AAACCGAGAGGUUCAAGCCCAGAGGGCAGAAAGCUC.UACAGAG.UAGCGCUAAAAU.AGUAGAGUGGA..AGG.CAUGGCGGUAGCGC.AUAAAACGACGUGCCAAAAACUACUGUUCUUUGUGCCUGAAAAGGUACAAGGAAACAGGGUUUUCUCGUGUUAUGAUUCUUAAAGGCACUAAAUUUCAAUUGAAAGUUUGGAAUUAUCUUAAAAAAAUACCAAAAGGCCAGAUACGGACUUAUUCUGAUAUAGCAAAGGCUAUAAAUAAACCAAAAUCAGUGAGAGCUGUGGCAAAUGCAGUAGGAAAGAACCCAUAUGCCCCAAAAAUACCUUGUCACCGGGUAAUCAGGUCGGACGGUUCAUUGGGCGGCUAUUCAGGUAAAGGUGGGAUAAAUACUAAGAGAA.
#=GR JCVI_SCAF_1096628169145/540-1 CODON     ..............................................................................................................................................................................................................................................................................................................................................................................................................................................................................................................................................................................
#=GR JCVI_SCAF_1096628169145/540-1 SS_TT     ..............................................................................................................................................................................................................................................................................................................................................................................................................................................................................................................................................................................
JCVI_SCAF_1096628042001/1259-719             AGCAUUAGAUUAAGUUAUCCCCACUAUUCUACCCUGUUAAAAACCU..AAAAAAUUCAACAAUAAA.GUGAUACAUACAACCUACUCUAUCUGAUAAUCUCAUAAAUGAA.UUAAGA.G.GCAA.CUCUUAACU.GA.CCAGCUGGGGAA.AAACCGAGAGGUUCAAGCCCAGAGGGCAGAAAGCUC.UACAGAG.UAGCGCUAAAAU.AGUAGAGUGGA..AGG.CAUGGCGGUAGCGC.AUAAAACGACGUGCCAAAAACUACUGUUCUUUGUGCCUGAAAAGGUACAAGGAAACAGGGUUUUUCUUUUUAUGAUCCUCAAAGGCACAAAAUUNNNNNNNNNNNNNNNNNNNNNNNNNNNNNNNNNNNNNNNNNNNNNNNNNNNUCUUGAAAAUCCGCUAGGAUUUGAAGAAACUUCUCGCAUCUUCCAAUGACCUUGUGGAGCUUUAAGUUUACCCGACGCCUUUCUGCCUACAAUUAAAUGUCUUCCUUUUAAAGAUGAAUUUGGCAUAUCCUUAGCUGAAGAUUUAAUAAUUAAUCUCCUAAAUGGUGAAUUU
#=GR JCVI_SCAF_1096628042001/1259-719 CODON  ..............................................................................................................................................................................................................................................................................................................................................................................................................................................................................................................................................................................
#=GR JCVI_SCAF_1096628042001/1259-719 SS_TT  ..............................................................................................................................................................................................................................................................................................................................................................................................................................................................................................................................................................................
JCVI_SCAF_1096626520159/193-733              AGCUUUAGAUUAAGUUAUCCCCACUAUUCUGCCCUGUUAAAAACCC..ACAUAAUUCAACGAUAAA.GUGAUACAUACAACCUACUCUAUCUGAUAAUGUUUAAAAUGAA.UUAAGA.G.GCAA.CUCUUAACU.GA.CCAGCUGGGGAA.AAACCGAGAGGUUCAAGCCCAGAGGGCAGAAAGCUC.UACAGAG.UAGCGCUAAAAU.AGUAGAGUGGA..AGG.CAUGGCGGUAGCGC.AUAAAACGACGUGCCAAAAACUACUGUUCUUUGUGCCUGAAAAGGUACAAGGAAACAGGGUUUUUUCUUAUUAUGAUCCUUAAAGGCACUAAAUUUCAAUUAAAAGUCUGGAAAUAUCUUAAAAAAAUACCAAAAGGUCAAAUAAGAACCUAUUCUGAUGUAGCAAAGGCUAUAAAUAAACCAAAAUCAGUGAGAGCUGUGGCAAAUGCAAUAGGAAAGAACCCAUAUGCCCCAAAAAUACCAUGUCACAGAGUAAUCAGGUCGGAUGGUUCAUUGGGCGGCUAUUCAGGCAAAGGUGGGAUAAAUACUAAGAGAAA
#=GR JCVI_SCAF_1096626520159/193-733 CODON   .................................................................................................................................................................................................................................................AUG..........................................................................................................................................................................................................................................................................................................................
#=GR JCVI_SCAF_1096626520159/193-733 SS_TT   ..............................................................................................................................................................................................................................................................................................................................................................................................................................................................................................................................................................................
JCVI_SCAF_1096628083025/929-1469             AGCUUUAGAUUAAGUUAUCCCCACUAUUCUACCCUGUUAAAAACAG..AAAAAAUUCAACAAUAAA.GUGAUACAUACAACCUAUUCUAUCUGAUAUUGUUUAAGAUGAA.UUAAGA.G.GCAA.CUCUUAACU.GA.CCAGCUGGGGAA.AAACCGAGAGGUUCAAGCCCAGAGGGCAGAAAGCUC.UACAGAG.UAGCGCUAAAAU.AGUAGAGUGGA..AGG.CAUGGCGGUAGCGC.AUACAACGACGUGCCAAAACUACUGUUCUUUGUGCCUGAAAAGGUGCAAGGAAACAGGGUUUUUUUCUUUAUAUGAUCCUCAAGGGCACAAAAUUUCAAUUAAAGGUUUGGAGAUACUUAAUAACAAUCCCAAAAGGUCAAUUAAGGACCUAUUCUCAGGUAGCAAAAGCAAUUAAAAAACCUAAAGCAGUGAGAGCUGUAGCAAAUGCCAUAGGAAAAAAUCCUUAUGCCCCUAAAAUACCUUGUCACCGGGUAAUAAGAUCAGAUGGUUCUCUAGGUGGUUAUUCAGGCAAAGGUGGAAUAAAUACCAAGAGAAA
#=GR JCVI_SCAF_1096628083025/929-1469 CODON  .........................................................................................................................................................................................................................................................................................................................AUG..................................................................................................................................................................................................................................................
#=GR JCVI_SCAF_1096628083025/929-1469 SS_TT  .......................................................................................................................................................................................................................................................................<<<<<<<<<<<<<........>>>>>>>>>>>>>>....................................................................................................................................................................................................................................................................
JCVI_SCAF_1096628129070/559-1099             AGCUCUAGAUUAAGUUAUCCCCACUAUUCUACCCUGUUAAAAACGC..ACAAAAUUCAACAAUAAA.GUGAUACAUACAACCUACUCUAUCUGAUAAUGUCUAAAAUGAA.UUAAGA.G.GCAA.CUCUUAACU.GA.CCAGCUGGGGAA.AAACCGAGAGGUUCAAGCCCAGAGGGCAGAAAGCUC.UACAGAG.UAGCGCUAAAAU.AGUAGAGUGGA..AGG.CAUGGCGGUAGCGC.AUACAACGACGUGCCAAAACUACUGUUCUUUGUGCCUGAAAAGGUACAAGGAANNNNNNNNNNNNNNNNNNNNNNNNNNNNNNNNNNNNNNNNNNNNNNNNNNNCCAGUUUGUCCUCCACCUACAACUUUAGAUCUAACAUCGUAAUCUGUUGACUGGUUUAUUAUUUCAAAAGGUCUUAAAAUUUGCAUUACGUGAUUAGCUCUUGGAAAAUAGUCGUUUAAAGAUUUACCAUUUACAUAAAAUUUUCCUGAACCUUUUUUUAACCAGACUUUAGCUACAGAUUUUUUUCUUCUUCCAGUUGCGUAUUUACUAUCU
#=GR JCVI_SCAF_1096628129070/559-1099 CODON  ..............................................................................................................................................................................................................................................................................................................................................................................................................................................................................................................................................................................
#=GR JCVI_SCAF_1096628129070/559-1099 SS_TT  .......................................................................................................................................................................................................................................................................<<<<<<<<<<<<<<<....>>>>>>>>>>>>>>>>....................................................................................................................................................................................................................................................................
JCVI_SCAF_1096628059505/1162-1702            AGCUUUAGAUUAAGUUAUCCCCACUAUUCACGCGUGUUAAAAACUG..AAUAUAUUCAACGAUAAA.GUGAUACAUACAACCUACUCUAUCUGAUAUUGUACAAAAUGAA.UUAAGA.G.GCAA.CUCUUAACU.GA.CCAGCUGGGGAA.AAACCGAGAGGUUCAAGCCCAGAGGGCAGAAAGCUC.UGCAAAG.UAGCGCUAAAAU.UGCAGGGUGGA..CGG.CAUGGCGGUAGCGC.AUACAACGACGUGCCAAAAACUACUGUUCUUUGUACCUGAAAAGGUGCAAGGAAACAGGGUUUUUUCUAUUUAUGAUCCUAAAGGGCACUAAAUUUCAAUUAAAAGUUUGGAAGUAUUUAAUGACUAUUCCAAAAGGUCAAUUAAGGACCUAUUCUCAAGUAGCAAAUGCAAUUAAAAAGCCAAAAGCAGUGAGAGCAGUGGCAAAUGCCAUAGGAAAAAACCCUAAUGCACCUAAAAUACCCUGUCAUCGAGUGAUACGUUCUGAUGGCUCUUUAGGCGGUUAUUCAGGCAAAGGCGGCAUAAAUACCAAGAGAAA
#=GR JCVI_SCAF_1096628059505/1162-1702 CODON .................................................................................................................................................................................................................................................AUG..........................................................................................................................................................................................................................................................................................................................
#=GR JCVI_SCAF_1096628059505/1162-1702 SS_TT ..............................................................................................................................................................................................................................................................................................................................................................................................................................................................................................................................................................................
JCVI_SCAF_1096628085426/1274-1795            AGCUUUAGAUUAAGUUAUCCCCACUAUUCAUCCCUGUUAAAAACUC..AGUAUAUUCAACGAUAAA.GUGAUACAUACAACCUACUCUAUCUGAUAUUGUUUAAAAUGAA.UUAAGA.G.GCAA.CUCUUAACU.GA.CCAGCUGGGGAA.AAACCGAGAGGUUCAAGCCCAGAGGGCAGAAAGCUC.UGCAGAG.UAGCGCUAAAAU.UGCAGGGUGGA..CGG.CAUGGCGGUAGCGC.AUACAACGACGUGCCAAAAACUACUGUUCUUUGUAUCUGAAAAGAUACAAGGAAACAGGGUUUUUUCCUAUUUAUGAUCCUAAAAGGCACAAAAUUUCAGAUAAAAGUUUGGAAAUAUUUAAGAACAAUUCCUAAAGGCCAUGUAAGGACCUAUUCUCAGGUAGCAAAAGCAAUUAAAAAGCCAAAAGCAGUAAGAGCUGUUGCAAAUGCAAUAGGAAAAAAUCCUUAUGCUCCCAAAAAUACCUUGUCACCGGGUAAUAAGAUCAGAUGGUUCUCUAGGUGGUUAUUCAGGUAAAGG...................
#=GR JCVI_SCAF_1096628085426/1274-1795 CODON ..............................................................................................................................................................................................................................................................................................................................................................................................................................................................................................................................................................................
#=GR JCVI_SCAF_1096628085426/1274-1795 SS_TT ..............................................................................................................................................................................................................................................................................................................................................................................................................................................................................................................................................................................
JCVI_SCAF_1101667532777/599-59               AAGCUUUUGAUUAAGUUAUCCCCACUAUUCAUACCUGUUAAAAACU.GCUAAUAUUCAACGAUAAA.GUGAUACAUA.CAACCUAUACAGUCUGAUAUAUUCAAAAUGAA.UUAAGA.G.GCAA.CUCUUAACU.GA.CCAUCUGGGGAA.AAACCGAGAGGUUCAAGCCCAGAGGGCAGAAAGCUC.UGCAGAG.UAGCGCUAAAAU.UGUAGGGUGGA..AGG.CAUGGCGGUAGCGC.AUAAAACGACGUGCCAAAAACUACUGUUCUUUGUACCUGAAAAGGUGCAAGGAAACAGGGUUUUUUCUAUUAAUGAUUCUAAAAGGCACAAAAUUUCAAAUUAAAGUGUGGAAGCAUUUGAGGACAAUACCAAAAGGUCAGGUAAGGACUUAUUCUCAGGUAGCAAGUGCAAUCAAAAAGCCAAAAGCAGUGAGAGCUGUGGCAAAUGCAAUAGGAAAAAAUCCUUAUGCUCCAAAAAUACCCUGUCAUCGAGUGAUAAGGUCUGAUGGCUCCUUAGGAGGCUAUUCAGGCAAAGGUGGCAUAAAUACCAAGAGAAA
#=GR JCVI_SCAF_1101667532777/599-59 CODON    .................................................................................................................................................................................................................................................AUG..........................................................................................................................................................................................................................................................................................................................
#=GR JCVI_SCAF_1101667532777/599-59 SS_TT    ..............................................................................................................................................................................................................................................................................................................................................................................................................................................................................................................................................................................
JCVI_SCAF_1096628116025/226-766              AGCUUUAGAUUAAGUUAUCCCCGAUAUUCGACCUUGUUAAAAACUC..AGUAAAUUCAACGAUAAA.GUGAUACAUACAACCUACUCUAUCUGAUAUUGUUUAAAUUGAA.UUAAGA.G.GCAA.CUCUUAACU.GA.CCAGCUGGGGAA.AAACCGAGAGGUUCAAGCCCAGAGGGCAGAAAGCUC.UGCAGAG.UAGCGCUAAAAU.UGCAGGGUGGA..AGG.CAUGGCGGUAGCGC.AUACAACGACGUGCCAAAAACUACUGUUCUUUGUACCUGAAAAGGUGCAAGGAAACAGUGUUUUUUUAUUUUUAUGGUUCUGAAAGGCACUAAAUUUCAGUUAAAAGUUUGGAAGUAUUUAAGGACUAUUCCUAAAGGUCAAUUAAGGACCUAUUCCCAAGUAGCAAAGGCUAUAAAUAAACCAAAAUCAGUGAGAGCUGUGGCAAAUGCAGUAGGAAAGAACCCAUGUGCCCCAAAAAUACCUUGUCACCGGGUAAUCAGGUCGGACGGUUCAUUAGGCGGCUAUUCGGGUAAAGGUGGGAUAAAUACUAAGAGAA
#=GR JCVI_SCAF_1096628116025/226-766 CODON   ....................................................................................................................................................................................................................................................................................................................AUG.......................................................................................................................................................................................................................................................
#=GR JCVI_SCAF_1096628116025/226-766 SS_TT   ......................................................................................................................................................................................................................................................................<<<<<<<<<<<<<<<<......>>>>>>>>>>>>>>>>>.................................................................................................................................................................................................................................................................
JCVI_SCAF_1096628094851/1376-836             AGUUUUAGAUUAAGUUAUCCCCACUAUUCAUGCCUGUUAAAAAGU..CUAAAUAUUCAACGAUAAA.GUGAUACAUACAACCUACUCUAUCUGAUAUUGUUCUAAAUGAA.UUAAGA.G.GCAA.CUCUUAACU.GA.CCAGCUGGGGAA.AAACCGAGAGGUUCAAGCCCAGAGGGCAGAAAGCUC.UGCAGAG.UAGCGCUAAAAU.UGCAGGGUGGA..AGG.CAUGGCGGUAGCGC.AUAAAACGACGUGCCAAAAACUACUGUUCUUUGUACCUGAAAAGGUGCAAGGAAACAGGGUUUUUUCUAUUUAUGAUCUUAAAAGGUACAGAAUUUCAAUUAAAGGUUUGGAAAUACUUGAAAACAAUUCCAAAAGGCCAAAUAAGGACUUAUUCUCAGGUAGCAAAUGCAAUUAAAAAGCCAAAAGCAGUUAGAGCUGUGGCAAACGCAAUAGGAAAAAAUCCUUAUGCACCAAAAAUACCCUGUCAUCGAGUGAUACGGUCUGAUGGCUCUUUAGGGGGNNNNNNNNNNNNNNNNNNNNNNNNNNNNNNNNNNNN
#=GR JCVI_SCAF_1096628094851/1376-836 CODON  .................................................................................................................................................................................................................................................AUG..........................................................................................................................................................................................................................................................................................................................
#=GR JCVI_SCAF_1096628094851/1376-836 SS_TT  ..............................................................................................................................................................................................................................................................................................................................................................................................................................................................................................................................................................................
JCVI_SCAF_1096627612176/1532-992             AAGCUUUAGAUUAAGUUAUACCCACUAUUCUACCCUGUUAAAAACU.CAUAAAAUUCAACAAUAAA.GUGAUACAUA.CAACCUAAAUGAUUUGAUAUUGUAAUUAUGAA.UUAAGA.G.GCAA.CUCUUAACU.GA.CCAUCUGGGGAA.AAACCGAGAGGUUCAAGCCCAGAGGGCAGAAAACUC.UACAGAG.UAGCGCUAAAAU.UGUAGAGUGGA..AGG.CAUGGCGGUAGCGC.AUACAACGACGUGCCAAAAACUACUGUUCUUUGUGCCUGAAAAGGUACAAGGAAACAGGGUUUUUUUCUUAUUUAUGAUCCUUAAAGGCACUAAAUUUCAAUUAAAAGUAUGGAAAUACCUCAAAAAAAUACCAAAAGGCCAAGUAAGGACUUAUUCUGACGUAGCAAAGGCUAUAAAUAAACCAAAAUCAGUAAGAGCUGUGGCAAAUGCAAUAGGAAAGAACCCAUAUGCCCCAAAAAUACCUUGUCACAGAGUAAUUAGGUCGGAUGGUUCAUUGGGCGGCUAUNNNNNNNNNNNNNNNNNNNNNNNNNNNNNN
#=GR JCVI_SCAF_1096627612176/1532-992 CODON  .......................................................................................................................................................................................................................AUG....................................................................................................................................................................................................................................................................................................................................................
#=GR JCVI_SCAF_1096627612176/1532-992 SS_TT  ..............................................................................................................................................................................................................................................................................................................................................................................................................................................................................................................................................................................
JCVI_SCAF_1096627907817/165-705              AUAUUUUAACUUAAGUUUUCCCCAAUAUUCACCAAUGUUAAAAAG.UUAAUAAAUUCAACAAUAAA.GUGAUACAUA.CAACCGAUAUACUUUGAUAUGUUAAAAAUUAA.UUAAGA.G.GCAA.CUCUUAACU.GA.CCAUCUGGGGAA.AAAUCGAGAGAUUCAAGAACAGAGGGCAGAAAACUC.UACAGAG.UAGCGCUAAAAU.UGUAGAGUGGA..AGG.CAUGGCGGUAGCGC.AUAAAACGACGUGCCAAAACUACUGUUCUUUGCACCGUAAAAAGUGCAAGGAAACAGGGUUUUUUCAUAUGAUUCUUAAAGGUACCAAAUUUCAAAUAAAAGUAUGGAAAUACAUUAUUAAAAUACCAAAAGGUAAGAUAAAAACCUAUAAACAAGUAGCUAUAGGGAUAAAUAGACCUAAAUCGGCUAGAGCUGUAGCUAAUGCAUGUGGAAAGAACCCAUAUUCACCAAAAGUUCCCUGUCAUAGGGUAAUUAGAUCAGAUGGGACCUUAGGAGGUUUUUCGGCUCCAGGAGGAUCAAAAGCUAAAAAAAAAAUG
#=GR JCVI_SCAF_1096627907817/165-705 CODON   .......................................................................................................................................................................................................................AUG....................................................................................................................................................................................................................................................................................................................................................
#=GR JCVI_SCAF_1096627907817/165-705 SS_TT   .......................................................................................................................................................................................................................................................................<<<<<<<<<<<<<........>>>>>>>>>>>>>>....................................................................................................................................................................................................................................................................
JCVI_SCAF_1096627897057/1298-758             UGUUUUAGUUUAACUUUUCCCCAAUAUCCACACCUGUUAAAAAG..UUAAUAAAUUCAACAAUAAA.GUGAUACAUACAACUUACUCUGUCUGAUAAUCUCUAAAAUGAA.UUAAGA.G.GCAA.CUCUUAACU.GA.CCAUCUGGGGAA.AAAUCGAGAGAUUCAAGAACAGAGGGCAGAAAACUC.UACAGAG.UAGCGCUAAAAU.AGUAGAGUGAA..AGG.CAUGGCGGUAGCGC.AUAAAACGACGUGCCAAAACUACUGUUCUUUGCACCUUAAAAAGUGCAAGGGAACAGGGUUUUUUCGUUAUAUGAUCCUAAAAGGUACUAAAUUUCAAAUAAAAGUCUGGAAAUACCUUAUGAAAAUACCAAAAGGUAAGGUAAAAACCUACAAAGAAGUAGCAAUAAGCAUUAAAAUGCCUAAAUCUUCACNNNNNNNNNNNNNNNNNNNNNNNNNNNNNNNNNNNNNNNNNNNNNNNNNNNAAAAAAAAACUAUUAAAAAAAGAAGGUUUUUUACUCUAGAAUUUAACAAUAUCAACGAUUUUAUCAUAUUCUCC
#=GR JCVI_SCAF_1096627897057/1298-758 CODON  .......................................................................................................................................................................................................................AUG....................................................................................................................................................................................................................................................................................................................................................
#=GR JCVI_SCAF_1096627897057/1298-758 SS_TT  .......................................................................................................................................................................................................................................................................<<<<<<<<<<<<<........>>>>>>>>>>>>>>....................................................................................................................................................................................................................................................................
JCVI_SCAF_1096628122092/516-1056             AAUGUUUAAUUUAAGUUUCCCCACUAUUCACCCCUGUUAAAAACU..CUAUAUAUUCAACAAUAAA.GUGAUACAUACAACCUAUCAUGUUUGAUAAUGAUUAAAAUGAA.UUAAGA.G.GCAA.CUCUUAACU.GA.CCAUCUGGGGAA.AAAUCGAGAGAUUCAAGAACAGAGGGCAGAAAACUC.UACAGAG.UAGCGCUAAAAU.AGUAGAGUGAA..AGG.CAUGGCGGUAGCGC.AUAAAACGACGUGCCAAAACUACUGUUCUUUGCACCUUAAAAAGUGCAAGGAAACAGGGUUUUUUUUCUAUAUGUUGCUAAAAGGUACUAAAUUUCAAAUUAAAGUCUGGAAAUAUUUGCUCAAAAUUCCAAAAGGAAGUGUUAAAACCUAUAAACAAGUAGCGAGAGGCAUAAAUAGACCAAAUUCUGCUAGAGCUGUAGCAAAUGCAUGUGGCAAGAACCCAUAUUCUCCAAAAGUACCUUGUCAUAGGGUAAUUAGAUCUGAUGGAAAAUUAGGCGGUUAUUCAGCUCCCGGAGGCACAAAAACUAAAAAAAAA
#=GR JCVI_SCAF_1096628122092/516-1056 CODON  .......................................................................................................................................................................................................................AUG....................................................................................................................................................................................................................................................................................................................................................
#=GR JCVI_SCAF_1096628122092/516-1056 SS_TT  .......................................................................................................................................................................................................................................................................<<<<<<<<<<<<<........>>>>>>>>>>>>>>....................................................................................................................................................................................................................................................................
JCVI_SCAF_1096627828569/679-1219             UGUUUUAGUUUAACUUUUCCCCAAUAUCCACACCUGUUAAAAAA..CUAAUAAAUUCAACAAUAAA.GUGAUACAUGCAACUAAAUAUAUCUGAUAAUGUCUAAAAUGAA.UUAAGA.G.GCAA.CUCUUAACU.GA.CCAUCUGGGGAA.AAAUCGAGAGAUUCAAGAACAGAGGGCAGAAAACUC.UACAGAG.UAGCGCUAAAAU.AGUAGAGUGAA..AGG.CAUGGCGGUAGCGC.AUAAAACGACGUGCCAAAACUACUGUUCUUUGCACCCUAAAAAGUGCAAGGAAACNNNNNNNNNNNNNNNNNNNNNNNNNNNNNNNNNNNNNNNNNNNNNNNNNNNAAAAGUAUGGAAAUACUUGAUUAAAAUUCCAAAAGGAAGCGUUAAAACCUAUAAACAAGUUGCGAUAGGCAUAAAUAGACCUAAUUCAGCUAGGGCUGUAGCAAAUGCAUGCGGAAAAAACCCAUAUUCUCCAAAAGUACCUUGUCAUAGGGUAAUUAGAUCUGACGGAACCCUUGGAGGCUUUUCGGCUCCCGGAGGUAAAAAAACUAAA
#=GR JCVI_SCAF_1096627828569/679-1219 CODON  ...........................................................................................................................................................................................................................................................................................................................................................................AUG................................................................................................................................................................................................
#=GR JCVI_SCAF_1096627828569/679-1219 SS_TT  ..............................................................................................................................................................................................................................................................................................................................................................................................................................................................................................................................................................................
JCVI_SCAF_1096628178164/1297-1837            UGUUUUAGUUUAACUUAUCACCAAUAUUCACACCUGUUAAAAAG..UUAAUAAAUUCAACAAUAAA.GUGAUACAUACAACUUAUUAAGUUUGAUAAUGUCAAAAAUGAA.UUAAGA.G.GCAA.CUCUUAACU.GA.CCAUCUGGGGAA.AAAUCGAGAGAUUCAAGAACAGAGGGCAGAAAACUC.UACAGAG.UAGCGCUAAAAU.UGUGGAGUGAA..AGG.CAUGGCGGUAGCGC.AUAAAACGACGUGCCAAAACUACUGUUCUUUGCACCUUAAAAAGUGCAAGGAAACAGGGUUUUUUUUGUUUUAUGAUCCUAAAAGGUACUAAAUUUCAAAUAAAAGUCUGGAAAUAUCUUAUUAACAUUCCUCCAGGAAGUGUUAAAACCUAUAAACAAGUAGCCAGAGGCAUAAAUAGACCAAAUUCAGCAAGAGCUGUAGCAAAUGCAUGUGGAAAGAACCCAUAUUAUCCAAAAGUACCUUGUCAUAGAGUAAUUAGAUCUGAUGGGAAAUUAGGCGGUUAUUCAGCUCCUGGAGGCACUAAAACUAAAAAAAA
#=GR JCVI_SCAF_1096628178164/1297-1837 CODON .................................................................................................................................................................................................................................................AUG..........................................................................................................................................................................................................................................................................................................................
#=GR JCVI_SCAF_1096628178164/1297-1837 SS_TT .......................................................................................................................................................................................................................................................................<<<<<<<<<<<<<........>>>>>>>>>>>>>>....................................................................................................................................................................................................................................................................
JCVI_SCAF_1101668516003/1173-1429            UAUUUUAGUUUAAGUUUUCCCCACUAUUCACUCCUGUUAAAAAC..UUAAUAAAUUCAACAAUAAA.GUGAUACAUACAACCUAUCAACUCUGAUAUUGUAGAAAAUGAA.UUAAGA.G.GCAA.CUCUUAACU.GA.CCAUCUGGGGAA.AAAUCGAGAGAUUCAAGAACAGAGGGCAGAAAACUC.UACAGAG.UAGCGCUAAAAU.UGUGGAGUGAA..AGG.CAUGGCGGUAGCGC.AUAAAACGACGUGCCAAAACUACUGUUCUUGCA............................................................................................................................................................................................................................................................................................
#=GR JCVI_SCAF_1101668516003/1173-1429 CODON ..............................................................................................................................................................................................................................................................................................................................................................................................................................................................................................................................................................................
#=GR JCVI_SCAF_1101668516003/1173-1429 SS_TT ..............................................................................................................................................................................................................................................................................................................................................................................................................................................................................................................................................................................
JCVI_SCAF_1096627195163/666-126              AGCUUUAGAUUAAGUUAUCCCCAUUAUUCAACCCUGUGAAAAAC..UAAGUAUAUUCAACGAUAAA.GUGAUACAUACAACCUACUCUAUCUGAUAUUGUCUAAAAUGAA.UUAAGG.G.GCAA.CUCUUAACU.GA.CCAUCUGGGGAA.AAACCGAGAGGUUCAAGCCCAGAGGGCAGAAAGCCU.UGCAGAG.UAGCGCUAAAAU.UGUAAGGUGGA..GGG.CAUGGCGGUAGCGC.AUACAACGACGUGCCAAAAACUACUGUUCUUUGUACCUGAAAAGGUGCAAGGAAACAGGGUUUUCUUCAUUUAUGAUUCUUAAAGGCACAAAAUUUCAAUUAAAAGUAUGGAAAUACCUUAAAUCUAUCCCUAAAGGUGAAUUAAGGACUUAUUCUCAAGUAGCAAUAGCAAUCAAAAAGCCAAAAGCAGUAAGAGCUGUAGCAAAUGCCAUAGGAAAAAAUCCUUAUGCUCCAAAAAUACCUUGUCAUCGGGUAAUAAGGUCAGAUGGCUCUUUAGGUGGUUAUUCAGGUAAAGGCGGGAUAAAUACCAAGAGAAA
#=GR JCVI_SCAF_1096627195163/666-126 CODON   .................................................................................................................................................................................................................................................AUG..........................................................................................................................................................................................................................................................................................................................
#=GR JCVI_SCAF_1096627195163/666-126 SS_TT   ..............................................................................................................................................................................................................................................................................................................................................................................................................................................................................................................................................................................
JCVI_SCAF_1096626991049/770-230              AAUGAAUUAAUUAAGUUAUCCCCACUAUUCUACCCUGUUAAGAACA.AGUGAUUUUCAACAAUAAA.GUGAUACACA.AAAAAAACUAAUUUGAUAGAUUAAAAAAUGAA.UUAAGA.G.GCAA.CUCUUAACU.GA.CCGACUGGGGAA.AAAUCGAGAGAUUCAAGCCUAGGGGGCAGAAAACUU.AACGGAG.UAGCGCUAAAAU.CGUUAGGUGGA..AGG.CAUGGCGGUAGCGC.AUAAAACGACGUGCCAAAACUACUGUUCUUUGUGCCUGAAAAGGUGCAAGGAUACAGGGUUUUUUUAUGAAAACCUUACAAUUUAUCCAUAAUUUAUGCCUUCAAUAGAUGGAAUAAUAGAUCCAAUAUAUUUUUUAAUCACAUCAGUGGCAUUCGCAAUUCUUACUUUUUUACACUUUAGAAAAGUCGGUAAAAGUUUAGAGACUGUAUAUCUCUCAAUUUUGGCGGUUUUUUUUCUAAUUUGUUAUAUUAUUUUAAAUUUUUAUUAAUGAAAGGUACCGUAUUUCAAUUAAAAGUCUGGAAAUACCUUAAAACUA
#=GR JCVI_SCAF_1096626991049/770-230 CODON   .................................................................................................................................................................................................................................................................................................................................................................................................................................................................AUG..........................................................................................................
#=GR JCVI_SCAF_1096626991049/770-230 SS_TT   .......................................................................................................................................................................................................................................................................<<<<<<<<<<<<<........>>>>>>>>>>>>>>....................................................................................................................................................................................................................................................................
JCVI_SCAF_1096628267671/1611-1071            AAUGAAUUAAUUAAGUUAUCCCCAAUAUUCUACCCUGUUAAGAACU.AGUGAUUUUCAACAAUAAA.GUGAUACACA.AAAAAAACCAUUCUGAUAAAUUAGAAAAUGAA.UUAAGA.G.GCAA.CUCUUAACU.GA.CCGACUGGGGAA.AAAUCGAGAGAUUCAAGCCCAGGGGGCAGAAAACCU.AGCGGAG.UAGCGCUAAAAU.CGCUAGGUGGA..AGG.CAUGGCGGUAGCGC.AUACAACGACGUGCCAAAACUACUGUUCUUUGUGCCUGAAAAGGUACAAGGAUACAGGGUUUUUUGCAAAUAAUUCACAAUUUAAAAUAAAUUUAUGCCCUCAAUAGAUGGAAUAAUUGAACCUAUAUAUUUUUUAAUCACCUCAAUAGCAUUCGCAAUUCUUACUUUUUUACACUAUAGAAAAGUCGGAAAAAGUUUAGAAACUGUUUAUCUCUCAAUUUUGGCGGUUUUUUUUCUAAUUUGUUAUAUUAUAUUAAAUUUUUAUUAAUGAAAGGUACUGUAUUUCAAUUAAAAGUCUGGAAAUACCUCAAAACUAU
#=GR JCVI_SCAF_1096628267671/1611-1071 CODON .................................................................................................................................................................................................................................................................................................................................................................................................................................................................................................AUG..........................................................................
#=GR JCVI_SCAF_1096628267671/1611-1071 SS_TT ..............................................................................................................................................................................................................................................................................................................................................................................................................................................................................................................................................................................
JCVI_SCAF_1096628156037/259-799              AAUGAAUUAAUUAAGUUAUCCCCACUAUUCUACCCUGUUAAGAACG.AUUGAUUUUCAACAAUAAA.GUGAUACACA.AAAAAAACCAAUCUGAUAUUAUUGAAAAUGAA.UUAAGA.G.GCAA.CUCUUAACU.GA.CCGACUGGGGAA.AAAUCGAGAGAUUCAAGCCCAGGGGGCAGAAAACCU.AGCGGAG.UAGCGCUAAAAU.CGUUAGGUGGA..AGG.CAUGGCGGUAGCGC.AUACAACGACGUGCCAAAACUACUGUUCUUUGUGCCUGAAAAGGUACAAGGAUACAGGGUUUUUUUAUGAAAACCUUACAUUUUAGCCAUAAUUUAUGCCUUCAAUAGAUGGAAUAAUUGAACCAAUAUAUUUUUUAAUCACAUCAAUCGCAUUCGCAAUUCUUACUUAUUUACACUUUAGGAAAGUCGGUAAAAGUUUAGAAACUGUUUAUCUAUCAAUUUUGGCGGUUUUUUUUCUAAUUUGUUAUAUUAUUUUAAAUUUUUAUUAAUGAAAGGUACUGUAUUUCAAUUAAAAGUCUGGAAAUACCUCAAAACUA
#=GR JCVI_SCAF_1096628156037/259-799 CODON   ..............................................................................................................................................................................................................................................................................................................................................................................................................................................................................................................................................................................
#=GR JCVI_SCAF_1096628156037/259-799 SS_TT   .......................................................................................................................................................................................................................................................................<<<<<<<<<<<<<........>>>>>>>>>>>>>>....................................................................................................................................................................................................................................................................
JCVI_SCAF_1096627230477/723-183              AAUGAAUUAAUUAAGUUAUCCCCACUAUUCUACCCUGUUAAGAACG.AUUGAUUUUCAACAAUAAA.GUGAUACACA.AAAAAAACCAAUCUGAUAAAUUAGAAAAUGAA.UUAAGA.G.GCAA.CUCUUAACU.GA.CCGACUGGGGAA.AAAUCGAGAGAUUCAAGCCCAGGGGGCAGAAAACCU.AGCGGAG.UAGCGCUAAAAU.CGUUAGGUGGA..AGG.CAUGGCGGUAGCGC.AUACAACGACGUGCCAAAACUACUGUUCUUUGUGCCUGAAAAGGUACAAGGAUACAGGGUUUUUUUAUGAAAACCUCUCAAUUUAACCAUAAUUUAUGCCUUCAAUAGACGGAAUAAUUGAACCAAUAUAUUUUUUUAUCACAUCAAUCGCAUUCGCAAUUCUUACUUUUUUACACUAUAGAAAAGUCGGUAAAAGUUUAGAAACUGUUUAUCUCUCAAUUUUGGCGGUUUUUUUUCUAAUUUGUUAUAUUAUUUUAAAUUUUUAUUAAUGAAAGGUACUCUAUUUCAAUUAAAAGUCUGGAAAUACCUCAAAACUA
#=GR JCVI_SCAF_1096627230477/723-183 CODON   ..................................................................................................................................................................................................................................................................................................................................................................................................................................................................................................AUG.........................................................................
#=GR JCVI_SCAF_1096627230477/723-183 SS_TT   .......................................................................................................................................................................................................................................................................<<<<<<<<<<<<<........>>>>>>>>>>>>>>....................................................................................................................................................................................................................................................................
JCVI_SCAF_1101668256904/1160-1532            UUGUUCCUAGGUAGUUAUUACCACAAUUAACAGGUGUUAAA..AACUCAAUAUAUUCAACGAUAAA.GUGAUACUAAUCUAACUAACACUAUGAUAAUCUUAAAAAUGAA.UUAAGA.G.GCAA.CUCUUAACU.GA.CCAUCUAGGGAA.AAAUCGAGAGAUUCAAGCCUAGAGGGCAGAAAACCA.CGCAGAG.UAGCGCUAAAUU.UGCGAGGUGAA..AGG.CAUGGCGGUAGCGC.AUACAACGACGUGCCAAAAACUACUGUUCUUUGUACCUGAAAAGGUGCAAGGAAACAGGGUUUUCAUACUUUAUGAUCCUUAAAGGUACUAAAUUUCAAUUGAAAGUCUGGAACAUAUUUCAAAAACUAUUCCUAAAGGCAAGGUCAAA........................................................................................................................................................................
#=GR JCVI_SCAF_1101668256904/1160-1532 CODON ..............................................................................................................................................................................................................................................................................................................................................................................................................................................................................................................................................................................
#=GR JCVI_SCAF_1101668256904/1160-1532 SS_TT ..............................................................................................................................................................................................................................................................................................................................................................................................................................................................................................................................................................................
JCVI_SCAF_1096627519451/1577-1905            UGGACCAAGAUAGUUUAUUAACGCUAUUCACAGCUGUUAAAA..ACCCAUUAUUAUCAACUAUAAA.GUGAUACUAAUAUAAUUUGCACUGUGAUAAUCUUAUUAAUGAA.UUAAGA.G.GCAA.CUCUUAACU.GA.CCAUCUGGGGAA.AAAUCGAGAGAUUCAAGCCCAGAGGGCAGAAAACCA.CGCAGAG.UAGCGCUAAAAU.UGCGAGGUGGA..AGG.CAUGGCGGUAGCGC.AUACAACGACGUGCCAAAAACUACUGAUCUUUGUACCUGAAAAGGUGCAGAGAUACAGGGUUUUUCUCUAUAUGAUCCUCAAAGGUACAAAAUUUCAAAUUAAAG....................................................................................................................................................................................................................
#=GR JCVI_SCAF_1096627519451/1577-1905 CODON ..............................................................................................................................................................................................................................................................................................................................................................................................................................................................................................................................................................................
#=GR JCVI_SCAF_1096627519451/1577-1905 SS_TT ..............................................................................................................................................................................................................................................................................................................................................................................................................................................................................................................................................................................
JCVI_SCAF_1101667543672/858-318              UUGGACCUAGAUAGUUUGUUAACGCUAUUCACAGCUGUUAAA.AACCCCUAAUAAUCAACUAUAAA.GUGAUACUAA.UCAUAUUUGCACUAUGAUAAAUUCAUAAUGAA.UUAAGA.G.GCAA.CUCUUAACU.GA.CCAUCUGGGGAA.AAAUCGAGAGAUUCAAGCCCAGAGGGCAGAAAACCA.CGCAGAG.UAGCGCUAAAAU.UGCGAGGUGGA..AGG.CAUGGCGGUAGCGC.AUACAACGACGUGCCAAAAAACUACUGAUCUUUGUACCUGAAAAGGUGCAGAGAUACAGGGUUUUUUCGCUAUAUGAUCCUUAAAGGUACAAAAUUUCAGAUUAAAGUUUGGAAAUAUUUAAAAACAAUUAAAAGAGGUAGUGUUUUAACCUAUUCUGACGUCGCAAAAGGUAUUAAUAAGCCUAAAGCUGUUAGAGCUGUAGCUAAUGCUAUUGGAAAAAACCCAUAUGCUCCUAAAAUACCUUGUCAUAGAGUAAUUAGGUCUGAUGGAUCUCUUGGAGGAUAUUCUGGAAAAGGUGGUAUAAAAACCAAGAAAA
#=GR JCVI_SCAF_1101667543672/858-318 CODON   ................................................................................................................................................................................................................................................................................AUG...........................................................................................................................................................................................................................................................................................
#=GR JCVI_SCAF_1101667543672/858-318 SS_TT   ..............................................................................................................................................................................................................................................................................................................................................................................................................................................................................................................................................................................
JCVI_SCAF_1096628104959/1420-1908            UGGACCUAGAUAGUUUGUUAACGCUAUUCACAGCUGUUAAA..AACCCUUAAUAAUCAACUAUAAA.GUGAUACUAAUCAUAUUUGCACUAUGAUAAUCUCUUAAGUGAA.UUAAGA.G.GCAA.CUCUUAACU.GA.CCAUCUGGGGAA.AAAUCGAGAGAUUCAAGCCCAGAGGGCAGAAAACCA.CGCAGAG.UAGCGCUAAAAU.UGCGGGGUGGA..AGG.CAUGGCGGUAGCGC.AUAAAACGACGUGCCAAAAAACUACUGAUCUUUGUACCUGAAAAGGUGCAGAGAUACAGGGUUUUUUUUAUAUGAUCCUUAAAGGCACAAAAUUUCAAAUCAAAGUCUGGAAAUACUUAAGAACAAUUAAAAAAGGUAAUGUUUUAUCCUAUUCUGACGUCGCAAAGGGAAUUAAUAAACCUAAAGCUGUUAGAGCUGUAGCUAAUGCUAUUGGAAAAAACCCAUAUGCUCCUAAAAUACCUUGCCAUAGGGUAAUCAGGUCAGA....................................................
#=GR JCVI_SCAF_1096628104959/1420-1908 CODON ..............................................................................................................................................................................................................................................................................................................................................................................................................................................................................................................................................................................
#=GR JCVI_SCAF_1096628104959/1420-1908 SS_TT ..............................................................................................................................................................................................................................................................................................................................................................................................................................................................................................................................................................................
JCVI_SCAF_1096627225862/549-1089             UGAACCUAGAUAGUUUGUUAACGCUAUUCACAGCUGUUAAA..AACCCUUAAUAAUCAACUAUAAA.GUGAUACUAAUCUAAUUUGCACUAUGAUAAUCUAAUAAAUGAA.UUAAGA.G.GCAA.CUCUUAACU.GA.CCAUCUGGGGAA.AAAUCGAGAGAUUCAAGCCCAGAGGGCAGAAAACCU.CGCAGAG.UAGCGCUAAAAU.UGCGGGGUGGA..AGG.CAUGGCGGUAGCGC.AUACAACGACGUGCCAAAAAACUACUGAUCUUUGUACCUGAAAAGGUGCAGAGAUACAGGGUUUUUACUUUAUAUGAUCCUUAAAGGUACAAAAUUUCAAAUUAAAGUCUGGAAAUACUUAAAAAAAAUUAAAAAAGGUAGUGUUUUAACCUAUUAUGACGUUGCAAAGGGAAUUAAUAAGCCUAAAGCUGUUAGAGCUGUAGCUAAUGCUAUAGGAAAGAACCCUUAUCCUCCUAAAAUACCUUGCCAUAGAGUAAUAAGGUCUGAUGGGUCUCUUGGAGGAUAUUCUGGUAAAGGCGGUAUAAAAACAAAGAAAA
#=GR JCVI_SCAF_1096627225862/549-1089 CODON  ................................................................................................................................................................................................................................................................................AUG...........................................................................................................................................................................................................................................................................................
#=GR JCVI_SCAF_1096627225862/549-1089 SS_TT  ..............................................................................................................................................................................................................................................................................................................................................................................................................................................................................................................................................................................
JCVI_SCAF_1096627503005/1280-740             UGGACCUAGAUAGUUUGUUAACGCUAUUCACAGCUGUUAAA..AACCCUUAAUAAUCAACUAUAAA.GUGAUACUAAUCUAAUUUGCACUAUGAUAUUCUCAUAAAUGAU.UUAAGA.G.GCAA.CUCUUAACU.GA.CCAUCUGGGGAA.AAAUCGAGAGAUUCAAGCCCAGAGGGCAGAAAACCA.CGCAGAG.UAGCGCUAAAAU.UGCGGGGUGGA..AGG.CAUGGCGGUAGCGC.AUACAACGACGUGCCAAAAACUACUGAUCUUUGUACCUGAAAAGGUGCAGAGAUACAGGGUUUUUUUAUAUAUAUGAUCCUUAAAGGUACGAAUUUUCAGAUUAAAGUUUGGAAAUAUCUAAAAACAAUCAAGAAAGGUAAUAUUUUAACCUAUUCUGACGUCGCAAAGGGUAUUAAUAAGCCCAAAGCUGUUAGAGCUGUAGCUAAUGCUAUUGGAAAAACCCAUAUGCUCCUAAAAUACCCUGCCAUAGAGUAUCAGUCUGAUGAUCUNNNNNNNNNNNNNNNNNNNNNNNNNNNNNNNNNNNNNNNNNNNNNNN
#=GR JCVI_SCAF_1096627503005/1280-740 CODON  .....................................................................................................................................................................................................................................................................................................AUG......................................................................................................................................................................................................................................................................
#=GR JCVI_SCAF_1096627503005/1280-740 SS_TT  ..............................................................................................................................................................................................................................................................................................................................................................................................................................................................................................................................................................................
JCVI_SCAF_1101668755468/55-595               UGGACCUAGAUAGUUUGUUAACGCUAUUCACAGCUGUUAAA..AACCCUUAAUAAUCAACUAUAAA.GUGAUACUAAUCAUAUUUGCACUAUGAUAAUCUCAUAAAUGAA.UUAAGA.G.GCAA.CUCUUAACU.GA.CCAUCUGGGGAA.AAAUCGAGAGAUUCAAGCCCAGAGGGCAGAAAACCA.CGCAGAG.UAGCGCUAAAAU.UGCGGGGUGAA..AGG.CAUGGCGGUAGCGC.AUACAACGACGUGCCAAAAAACUACUGAUCUUUGUGCCUGAAAAGGUGCAGAGAUACAGUGUUUUUUUUAUAUGAUCCUUAAAGGUACAAAAUUUCAAAUUAAAGUUUGGAAAUUCUUAAAAAAAAUUAGGAAAGGUAGUGUUUUAACCUAUUCUGAAGUCGCAAAGGGAAUUAAUAAGCCUAAAGCCGUUAGAGCUGUAGCUAAUGCUAUUGGAAAAAACCCAUAUGCUCCUAAAAUACCUUGCCAUAGAGUAAUCAGGUCCGACGGAUCUCUUGGAGGAUAUUCUGGCAAAGGUGGUAUAAAAACCAAGAAAAAA
#=GR JCVI_SCAF_1101668755468/55-595 CODON    ......................................................................................................................................................................................................................................................................................................AUG.....................................................................................................................................................................................................................................................................
#=GR JCVI_SCAF_1101668755468/55-595 SS_TT    .......................................................................................................................................................................................................................................................................<<<<<<<<<<<<<<<<......>>>>>>>>>>>>>>>>>................................................................................................................................................................................................................................................................
JCVI_SCAF_1101667484075/314-844              UGGACCCAGAUAGUUUGUUAACGUUAUUCACAGCUGUUAAAA..ACCCGUAAUAAUCAACUAUAAA.GUGAUACUAAUCAUAUUUGCACUAUGAUAGUCUCUUAAAUGAA.UUAAGA.G.GCAA.CUCUUAACU.GA.CCAUCUGGGGAA.AAGUCGAGAGAUUCAAGCCCAGAGGGCAGAAAACCA.CGCAGAG.UAGCGCUAAAAU.UGCGGGGUGGA..AGG.CAUGGCGGUAGCGC.AUACAACGACGUGCCAAAAACUACUGAUCUUUGUACCUGAAAAGGUGCAGAGAUACAGGGUUUUUUUUUACAUGAUCCUUAAGGGUACAAAAUUUCAAAUUAAAGUCUGGAAAUUCCUAAAAACAAUUAAAAAAGGUAAUGUUCUAACCUAUUCUGACGUCGCAAAGGGAAUUAAUAAGCCUAAAGCUGUUAGAGCUGUAGCUAAUGCUAUUGGAAAAAACCCAUAUGCACCUAAAAUACCUUGCCAUAGAGUAAUCAGGUCCGACGGAUCUCUUGGAGGAUAUUCAGGCAAAGGUGGUAUAAAAAC..........
#=GR JCVI_SCAF_1101667484075/314-844 CODON   ..............................................................................................................................................................................................................................................................................................................................................................................................................................................................................................................................................................................
#=GR JCVI_SCAF_1101667484075/314-844 SS_TT   ..............................................................................................................................................................................................................................................................................................................................................................................................................................................................................................................................................................................
JCVI_SCAF_1096627227866/974-434              UGGACCUAGAUAGUUUGUUAACGCUAUUCACAGCUGUUAAA..AACCCUUAAUAAUCAACUAUAAA.GUGAUACUAAUCUAAUUUGCACUAUGAUAUUCUUGAAAAUGAA.UUAAGA.G.GCAA.CUCUUAACU.GA.CCAUCUGGGGAA.AAAUCGAGAGAUUCAAGCCCAGAGGGCAGAAAACCA.CGCAGAG.UAGCGCUAAAAU.UGCGGGGUGGA..AGG.CAUGGCGGUAGCGC.AUACAACGACGUGCCAAAAACUACUGAUCUUUGUACCUGAAAAGGUGCAGAGAUACAGGGUUUUUUUAUUUCAUGAUCCUUAAAGGAACAAAAUUUCAAAUUAAAGUCUGGAAAUAUUUAAAAACUAUUAAAAAAGGUACUGUUUUAACGUAUUCUGACGUAGCCAGAGGUAUAAAUAAGCCAAGAGCUGUUAGAGCUGUAGCUAACGCUAUAGGAAAGAACCCUUAUGCUGCUAAAAUACCUUGCCAUAGAGUGAUCAGGUCUGAUGGGUCUCUUGGAGGAUAUUCUGGUAAAGGUGGUAUAAAAACUAAGAAAAA
#=GR JCVI_SCAF_1096627227866/974-434 CODON   ...............................................................................................................................................................................................................................................................................AUG............................................................................................................................................................................................................................................................................................
#=GR JCVI_SCAF_1096627227866/974-434 SS_TT   ..............................................................................................................................................................................................................................................................................................................................................................................................................................................................................................................................................................................
JCVI_SCAF_1096627718627/795-1335             UGGACCUAGAUAGUUUGUUAACGCUAUUCACAGCUGUUAAA..AACCAUUAAUAAUCAACUAUAAA.GUGAUACUAAUCUAAUUUGCACUAUGAUAAUCUCUUAAAUGAA.UUAAGA.G.GCAA.CUCUUAACU.GA.CCAUCUGGGGAA.AAAUCGAGAGAUUCAAGCCCAGAGGGCAGAAAACCA.CGCAGAG.UAGCGCUAAAAU.UGCGGGGUGGA..AGG.CAUGGCGGUAGCGC.AUACAACGACGUGCCAAAAAACUACUGAUCUUUGUACCUGCAAAGGUGCAGAGAUACAGGGUUUUUUUUAUUUCAUGAUCCUUAAAGGAACAAAAUUUCAAAUAAAAGUCUGGAACUAUUUAAAAACCAUUAAAAAAGGUACAGUUUUAACGUAUUCUGACGUAGCCAGAGGUAUAAAUAAGCCCAGAGCUGUUAGAGCUGUGGCUAAUGCUAUAGGAAAGAACCCUUAUGCUCCUAAAAUACCUUGCCAUAGAGUAAUCAGGUCUGAUGGAUCUCUUGGAGGAUAUUCUGGUAAAGGUGGUAUAAAAACAAAGAAA
#=GR JCVI_SCAF_1096627718627/795-1335 CODON  .......................................................................................................................................................................................................................AUG....................................................................................................................................................................................................................................................................................................................................................
#=GR JCVI_SCAF_1096627718627/795-1335 SS_TT  ..............................................................................................................................................................................................................................................................................................................................................................................................................................................................................................................................................................................
JCVI_SCAF_1096627047436/512-1052             UGGACCUCGAUAGUUUAUUAACGCUAUCCACAGUUGUUAAA..AACCCUUAAUUAUCAACUAUAAA.GUGAUACUAAUAUAAUUUGCACUGUGAUAAUCUCAUAAAUGAA.UUAAGA.G.GCAA.CUCUUAACU.GA.CCAUCUGGGGAA.AAAUCGAGAGAUUCAAGCCCAGAGGGCAGAAAACCA.CGCAGAG.UAGCGCUAAAAU.UGCGGGGUGGA..AGG.CAUGGCGGUAGCGC.AUACAACGACGUGCCAAAAAACUACUGAUCUUUGUACCUGAAAAGGUGCAGAGAUACAGGGUUUUUUCCUUAUAUGAUCCUUAAAGGUACAAAAUUUCAAAUUAAAGUCUGGAAAUACUUAAAAACAAUAAAAAAAGGUAGUGUUUUAAGCUAUUCUGACGUAGCCAAAGGCAUUAAUAGACCUAAAGCAGCUAGAGCCGUAGCUAAUGCUAUAGGAAAGAACCCUUACGCCCCUAAAAUACCUUGCCAUAGAGUAAUAAGGUCUGAUGGAUCUCUUGGAGGAUAUUCUGGCAAAGGUGGUAUAAAAACCAAGAAAA
#=GR JCVI_SCAF_1096627047436/512-1052 CODON  ................................................................................................................................................................................................................................................................................AUG...........................................................................................................................................................................................................................................................................................
#=GR JCVI_SCAF_1096627047436/512-1052 SS_TT  ..............................................................................................................................................................................................................................................................................................................................................................................................................................................................................................................................................................................
JCVI_SCAF_1096628059658/677-137              UGGACCUAGAUAGAUUGUUAACGCUAUUCACAGCUGUUAAA..AACCCAUAAUAAUCAACUAUAAA.GUGAUACUAAUCUAAUUUGCACUAUGAUAAUCUCAUAAAUGAA.UUAAGA.G.GCAA.CUCUUAACU.GA.CCAUCUGGGGAA.AAAUCGAGAGAUUCAAGCCCAGAGGGCAGAAAACCA.CGCAGAG.UAGCGCUAAAAU.UGCGGGGUGGA..AGG.CAUGGCGGUAGCGC.AUACAACGACGUGCCAAAAAACUACUGAUCUUUGUACCUGAAAAGGUGCAGAGAUACAGGGUUUUUUUUAUUGCAUGAUCCUUAAGGGAACAAAAUUUCAAAUAAAAGUCUGGAACUAUUUAAAAACUAUUAAAAAAGGUACUGUUAUAACGUAUUCUGACGUAGCCAGAGGUAUAAAUAAGCCUAGAGCUGUUAGAGCUGUAGCUAAUGCUAUAGGAAAGAACCCUUAUGCUCCUAAAAUACCUUGCCAUAGAGUAAUCAGGUCUGAUGGGUCUCUUGGAGGAUAUUCUGGUAAAGGUGGUAUAAAAACAAAAAAA
#=GR JCVI_SCAF_1096628059658/677-137 CODON   ......................................................................................................................................................................................................................................................................................................AUG.....................................................................................................................................................................................................................................................................
#=GR JCVI_SCAF_1096628059658/677-137 SS_TT   ..............................................................................................................................................................................................................................................................................................................................................................................................................................................................................................................................................................................
JCVI_SCAF_1101667507465/373-1                UGGACCUAGAUAGUUUGUUAACGCUAUUCACAGCUGUUAAA..AACCCUUAAUAAUCAACUAUAAA.GUGAUACUAAUCAUAUUUGCACUAUGAUAAUCUCUUAAAUGAA.UUAAGA.G.GCAA.CUCUUAACU.GA.CCAUCUGGGGAA.AAAUCGAGAGAUUCAAGCCCAGAGGGCAGAAAACCA.CGCAGAG.UAGCGCUAAAAU.UGCGGGGUGGA..AGG.CAUGGCGGUAGCGC.AUACAACGACGUGCCAAAAAACUACUGAUCUUUGUGCCUGAAAAGGUGCAGAGAUACAGGGUUUUUUUUUAUAUGAUCCUCAAAGGUACAAAAUUUCAAAUUAAAGUAUGGAGAUACUUAAAAUCAAUUAAAAAAGGUAGUGUUUUAAC........................................................................................................................................................................
#=GR JCVI_SCAF_1101667507465/373-1 CODON     ..............................................................................................................................................................................................................................................................................................................................................................................................................................................................................................................................................................................
#=GR JCVI_SCAF_1101667507465/373-1 SS_TT     ..............................................................................................................................................................................................................................................................................................................................................................................................................................................................................................................................................................................
JCVI_SCAF_1096628007425/1233-693             UGGACCUAGAUAGUUUGUUAACGCUGUUCACAGCUGUUAAA..AACCCUUAAUAAUCAACUAUAAA.GUGAUACUAAUCUAAUUUGCACUAUGAUAAUCUUUUAAAUGAA.UUAAGA.G.GCAA.CUCUUAACU.GA.CCAUCUGGGGAA.AAAUCGAGAGAUUCAAGCCCAGAGGGCAGAAAACCA.CGCAGAG.UAGCGCUAAAAU.UGCGGGGUGGA..AGG.CAUGGCGGUAGCGC.AUACAACGACGUGCCAAAAAACUACUGAUCUUUGUACCUGNNNNNNNNNNNNNNNNNNNNNNNNNNNNNNNNNNNNNNNNNNNNNNNNNNNAACCAAGAAAAAACUGCUCAAAUCUGAGGGAAUUUUGCUCUAAAAGUUAGCAAUACCAACGUUUUUUUAAAAUUUAACAACAUUUAGUAUUAUAAUUUUAAAUUCCCCUAUUGGUUGCAGCUUAUAAAAUGAAAUCUUUAAAUUAGGCCUAUAUUUGGGGCAUUAAACGCUAUAUUCAUAAAUUGCAUUACUUCGGUAAUUAUUUAGAAAAUUAUUAUUUUUUAGU
#=GR JCVI_SCAF_1096628007425/1233-693 CODON  ..............................................................................................................................................................................................................................................................................................................................................................................................................................................................................................................................................................................
#=GR JCVI_SCAF_1096628007425/1233-693 SS_TT  ..............................................................................................................................................................................................................................................................................................................................................................................................................................................................................................................................................................................
JCVI_SCAF_1096626123845/540-1                UGGUCCUAGAUAGUUUGUUAACGCUAUUCACAGCUGUUAAA..AACCCUUAAUAAUCAACUAUAAA.GUGAUACUAAUCAUAUUUGCACUAUGAUAAUCUCUUAAAUGAA.UUAAGA.G.GCAA.CUCUUAACU.GA.CCAUCUGGGGAA.AAAUCGAGAGAUUCAAGCCCAGAGGGCAGAAAACCA.CGCAGAG.UAGCGCUAAAAU.UGCGGGGUGGA..AGG.CAUGGCGGUAGCGC.AUACAACGACGUGCCAAAAAACUACUGAUCUUUGUACCUGAAAAGGUGCAGAGAUACAGGGUUUUUUUUUUAUGAUCCUUAAAGGAACUAAAUUUCAAAUUAAAGUUUGGAAAUACCUAAAAACAAUCAAAAAAGGUAGUGUUUUAACCUAUUCUGACGUCGCAAAGGGUAUUAAUAAGCCAAAAGCUGUUAGAGCUGUAGCUAAUGCUAUUGGAAAAAAUCCAUAUGCUCCUAAAAUACCAUGCCAUAGAGUAAUAAGGUCUGAUGGGUCUCUCGGAGGAUAUUCAGGAAAAGGUGGUAUAAAAACCAAGAAAAA.
#=GR JCVI_SCAF_1096626123845/540-1 CODON     ..............................................................................................................................................................................................................................................................................................................................................................................................................................................................................................................................................................................
#=GR JCVI_SCAF_1096626123845/540-1 SS_TT     ..............................................................................................................................................................................................................................................................................................................................................................................................................................................................................................................................................................................
JCVI_SCAF_1096627124599/1034-1529            UGGACCUAGAUAGUUUAUUAACGCUAUUCACAGCUGUUAAA..AACCUUUAAUUAUCAACUAUAAA.GUGAUACUAAUAUAAUUUGCACUGUGAUAAUGUCACAAGUGAA.UUAAGA.G.GCAA.CUCUUAACU.GA.CCAUCUGGGGAA.AAAUCGAGAGAUUCAAGCCCAGAGGGCAGAAAACCA.CGCAGAG.UAGCGCUAAAAU.UGCGGGGUGGA..AGG.CAUGGCGGUAGCGC.AUACAACGACGUGCCAAAAAACUACUGAUCUUUGUACCUGAAAAGGUGCAGAGAUACAGGGUUUUUUUCUUUAUAUGAUCCUUAAAGGUACAAAAUUUCAAAUUAAAGUCUGGAAAUACUUAAAAACAAUUAAAAAAGGUAGUGUUUUAACGUAUUCUGACGUUGCAAAGGGUAUUAAAAAACCUAGAGCUGUUAGAGCUGUAGCUAAUGCUAUUGGAAAAAACCCAUAUGCUCCCUAAAUACCUUGCCAUAGAGUAAUCAGGUCUGAUGGA.............................................
#=GR JCVI_SCAF_1096627124599/1034-1529 CODON ..............................................................................................................................................................................................................................................................................................................................................................................................................................................................................................................................................................................
#=GR JCVI_SCAF_1096627124599/1034-1529 SS_TT ..............................................................................................................................................................................................................................................................................................................................................................................................................................................................................................................................................................................
JCVI_SCAF_1101668187425/742-202              UGGACCUAGAUAACUUAUUAACGCUAUUCACAGCUGUUAAA..AACCCAUAAUUAUCAACUAUAAA.GUGAUACUAAUAUAAUUUGCACUGUGAUAAUCUCUUAAUUGAA.UUAAGA.G.GCAA.CUCUUAACU.GA.CCAUCUGGGGAA.AAAUCGAGAGAUUCAAGCCCAGAGGGCAGAAAACCA.CGCAGAG.UAGCGCUAAAAU.UGCGGGGUGGA..AGG.CAUGGCGGUAGCGC.AUACAACGACGUGCCAAAAACUACUGAUCUUUGUGCCUGAAAAGGUGCAGAGAUACAGGGUUUUUUCUUUAUAUGAUCCUUAAAGGCACAAAAUUUCAAAUAAAAGUCUGGAAAUAUUUAAAAACAAUUAAAAAAGGUAGUGUUUUAACCUAUUCUGACGUCGCAAAGGGUAUUAAAAAGCCCAGAGCUGUUAGAGCUGUAGCUAAUGCAAUUGGAAAAAACCCAUAUGCUCCUAAAAUACCUUGCCAUAGAGUAAUCAGGUCCGAUGGAUCUCUAGGAGGAUAUUCUGGAAAAGGUGGUAUGAAAACCAAGAAAAA
#=GR JCVI_SCAF_1101668187425/742-202 CODON   ...............................................................................................................................................................................................................................................................................AUG............................................................................................................................................................................................................................................................................................
#=GR JCVI_SCAF_1101668187425/742-202 SS_TT   ..............................................................................................................................................................................................................................................................................................................................................................................................................................................................................................................................................................................
JCVI_SCAF_1096626924854/1362-822             GUUAAGCCAAGUUAGUUAUUAACGCUAUUCACAGGUGUUAAAA.AACAAUUAAAUUCAACGAUAAA.GUGAUACCUU.UAAAAUUGCACUUAUGUUAAAUUAUCAACUAA.UUAAGA.G.GCAA.CUCUUAACU.GA.CCAUCUAGGGAA.AAAUCGAGAGAUUCAAGCCUAGAGGGCAGAAAACUU.CGCUGAG.UAGCGCUAAAAU.AGCGAGGUGGA..AGG.CAUGGCGGUAGCGC.AUACAACGACGUGCCAAAAACUACUGUUCUUUGUGCCUAAAAAGGUACAAGGAAACAGGGUUUUUCUUUAAAAUGAUCCUAAAAGGUACUAAAUUUCAGUUGAAAGUGUGGAAUUAUCUAAAAACUAUCCCAAAAGGACAAGUUAGAACCUAUUUAGAUGUCGCAAAAGCCAUAAAUAAGCCAAAAGCUGCUCGAGCUGUAGCAAAUGCGGUUGGAAAAAACCCAAAUGCACCUAAAAUACCUUGUCAUAGAGUUAUCAGAUCUGACGGGUCCCUAGGUGGAUAUUCGGGUCAUGGAGGCAUUAAAACCAAGAAAAA
#=GR JCVI_SCAF_1096626924854/1362-822 CODON  .................................................................................................................................................................................................................................................AUG..........................................................................................................................................................................................................................................................................................................................
#=GR JCVI_SCAF_1096626924854/1362-822 SS_TT  ..............................................................................................................................................................................................................................................................................................................................................................................................................................................................................................................................................................................
JCVI_SCAF_1101668178498/1146-606             GUGAAGCCAAGUUAGUUAUUAACGCUAUUCACAGGUGUUAAAAA.ACCAUUAAAUUCAACGAUAAA.GUGAUACCUU.UAAAAUUGCACUUAUGUUACUCUAUUAAUGAA.UUAAGA.G.GCAA.CUCUUAACU.GA.CCAUCUAGGGAA.AAAUCGAGAGAUUCAAGCCUAGAGGGCAGAAAACUU.CGCUGAG.UAGCGCUAAAAU.AGCGAGGUGGA..AGG.CAUGGCGGUAGCGC.AUACAACGACGUGCCAAAAACUACUGUUCUUUGUGCCUGAAAAGGUACAAGGUAACAGUGUUUUCUUUUAAAAUGAUCCUAAAAGGUACUAAAUUUCAGUUAAAAGUGUGGGAUUAUCUUAAAACUAUUCCAAAAGGACAAGUUAGAACCUAUUUAGAUGUGGCUAAAGCCAUAAAUAAGCCAAAAGCUGCUCGAGCUGUUGCAAAUGCGGUUGGAAAAAACCCUAAUGCACCUAAAAUACCUUGUCAUAGAGUUAUCAGAUCUGACGGGUCCCUAGGAGGAUAUUCGGGUCCUGGAGGCAUUAAAACUAAGAAAAA
#=GR JCVI_SCAF_1101668178498/1146-606 CODON  .................................................................................................................................................................................................................................................AUG..........................................................................................................................................................................................................................................................................................................................
#=GR JCVI_SCAF_1101668178498/1146-606 SS_TT  ......................................................................................................................................................................................................................................................................<<<<<<<<<<<<<<<<......>>>>>>>>>>>>>>>>>.................................................................................................................................................................................................................................................................
JCVI_SCAF_1096627003282/2644-2104            GUGAAGCCAAGUUAGUUAUUAACGCUAUUCACAGGUGUUAAAAA.ACCAUUAAAUUCAACGAUAAA.GUGAUACCCU.CAAAGUUGGUCAUAUGUUAUGUUGUUGAUGAA.UUAAGA.G.GCAA.CUCUUAACU.GA.CCAUCUAGGGAA.AAAUCGAGAGAUUCAAGCCUAGAGGGCAGAAAACUU.CGCUGAG.UAGCGCUAAAAU.AGCGAGGUGGA..AGG.CAUGGCGGUAGCGC.AUACAACGACGUGCCAAAAACUACUGUUCUUUGUGCCUGAAAAGGUACAAGGUAACAGGGUUUUCUUUUAAAAUGAUCCUAAAAGGUACUAAAUUUCAGUUGAGAGUGUGGAAUUAUCUAAAAACUAUUCCAAAAGGACAAGUUAGAACCUAUUUAGAUGUCGCAAAAGCCAUAAAUAAGCCAAAAGCUUCUCGAGCUGUAGCAAAUGCUAUUGGAAAAAACCCAAAUGCACCUAAAAUACCUUGUCAUAGAGUUAUCAGAUCUGACGGGUCCCUAGGUGGAUAUUCGGGUCCUGGAGGCAUUAAAACUAAGAAAAA
#=GR JCVI_SCAF_1096627003282/2644-2104 CODON .................................................................................................................................................................................................................................................AUG..........................................................................................................................................................................................................................................................................................................................
#=GR JCVI_SCAF_1096627003282/2644-2104 SS_TT ..............................................................................................................................................................................................................................................................................................................................................................................................................................................................................................................................................................................
JCVI_SCAF_1101668211098/599-1139             GUGAAGCCAAGUUAGUUAUUAACGCUAUUCACAGGUGUUAAAAA.ACCAUUAAAUUCAACGAUAAA.GUGAUACCUU.UAGAAUUGCACAUAUGCUAACUUGCAGAUGAA.UUAAGA.G.GCAA.CUCUUAACU.GA.CCAUCUAGGGAA.AAAUCGAGAGAUUCAAGCCUAGAGGGCAGAAAACUU.CGCUGAG.UAGCGCUAAAAU.AGCGAGGUGGA..AGG.CAUGGCGGUAGCGC.AUACAACGACGUGCCAAAAACUACUGUUCUUUGUGCCUGAAAAGGUACAAGUAACAGGGUUUUCUUUUAAAAUGAUCCUAAAAGGUACUAAAUUUCAGUUAAAAGUGUGGAAUUACCUUAAAACUAUUCCAAAAGGACAAGUUAGAACCUAUUUAGAUGUCGCUAAAGCCAUAAAUAAGCCAAAAGCUGCUCGAGCUGUUGCAAAUGCGGUUGGAAAAAACCCUAAUGCACCUAAAAUACCUUGUCAUAGAGUUAUCAGAUCUGACGGGUCCCCAGGAGGAUAUUCGGGUCCUGGAGGCAUUAAAACUAAGAAAAAA
#=GR JCVI_SCAF_1101668211098/599-1139 CODON  .......................................................................................................................................................................................................................AUG....................................................................................................................................................................................................................................................................................................................................................
#=GR JCVI_SCAF_1101668211098/599-1139 SS_TT  ..............................................................................................................................................................................................................................................................................................................................................................................................................................................................................................................................................................................
JCVI_SCAF_1101668304073/1009-1374            GUGAAGCCAAGCUAGUUAUUAACGCUAUUCACAGGUGUUAAAA.AGUCAUUAAAUUCAACGAUUAA.GUGAUACCCU.UAAAUUUGGUCAUAUGUUAAGUUACACAUGAA.UUAAGA.G.GCAA.CUCUUAACU.GA.CCAUCUAGGGAA.AAAUCGAGAGAUUCAAGCCUAGAGGGCAGAAAACUU.CGCUGAG.UAGCGCUAAAAU.AGCGAGGUGGA..AGG.CAUGGCGGUAGCGC.AUACAACGACGUGCCAAAAACUACUGUUCUUUGUGCCUGAAAAGGUACAAGGUAACAGGGUUUUCCUUAAAAAUGAUCCUAAAAGGUACUAAAUUUCAGUUAAAAGUGUGGAAUUACCUCAAAACUAUUCCUAGAGGUCAAA...............................................................................................................................................................................
#=GR JCVI_SCAF_1101668304073/1009-1374 CODON ..............................................................................................................................................................................................................................................................................................................................................................................................................................................................................................................................................................................
#=GR JCVI_SCAF_1101668304073/1009-1374 SS_TT ..............................................................................................................................................................................................................................................................................................................................................................................................................................................................................................................................................................................
JCVI_SCAF_1101667071221/597-57               AUGUCAAUGAAUAAAUUAUCACCAUAAUCCACAAGUGUGUGA.AACUUAAUUUAAUCAACCAAUAA.GUGAUACAAA.ACUAUAAACUCAUUUGAUAAUCUGGAAAUAAC.UUAAGA.G.GCAA.CUCUUAACU.GG.CCAAUUGAGGAA.AAACCGAGAGGUUCAAGCUCAGGGGGCAGAAAACUC.UGCGGAG.UAGCGCUAAAAU.CGUAGAGUGGU..CGG.CAUGGCGGUAGCGC.AUACAACGACGUGCCAAAAACAACUGUUCUUUGCACCGUAAAAAGUGCAAGGAAACAGGGGUUUUUUUUUAUUUUAUGAUCCUAAAAGGUACUAAAUUUCAAAUAAAAGUGUGGAAAUACCUAAAAAAAAUACCUAAAGGUCAAGUUAGAACUUAUUUAGAAGUUGCAAGGGCAAUAAAUAAGCCCAAAGCAUUUCGUGCAGUUGCUAAUGCUGUUGGAAAAAACCCUUAUGCUCCAAAAAUACCCUGUCAUCGGGUGAUUAGAUCAGAUGGUAGCUUGGGUGGUUAUUCCGGUCCGGGAGGCAUAAAAACUAAGAG
#=GR JCVI_SCAF_1101667071221/597-57 CODON    .................................................................................................................................................................................................................................................AUG..........................................................................................................................................................................................................................................................................................................................
#=GR JCVI_SCAF_1101667071221/597-57 SS_TT    ..............................................................................................................................................................................................................................................................................................................................................................................................................................................................................................................................................................................
JCVI_SCAF_1101668185728/1348-1593            UGACUUAAACUUUAAUUAUCCCCACUAUUCACACAUGUUAAA.AACUCAAUAAAUUCAACAAUUAA.GUGAUAACAA.UUGUAUAAGGCUUAUGGUACCGUAAUAUUAAC.UUAAGA.G.GCAA.CUCUUAACU.GA.CCAAUUGAGGAA.AAACCGAGAGGUUCAAGCUCAGGGGGCAGAAAACUC.UGCGGAG.UAGCGCUAAAAU.CGUAGAGUGGU..GGG.CAUGGCGGUAGCGC.AUACAACGACGUGCCAAAAACA.......................................................................................................................................................................................................................................................................................................
#=GR JCVI_SCAF_1101668185728/1348-1593 CODON ..............................................................................................................................................................................................................................................................................................................................................................................................................................................................................................................................................................................
#=GR JCVI_SCAF_1101668185728/1348-1593 SS_TT ..............................................................................................................................................................................................................................................................................................................................................................................................................................................................................................................................................................................
JCVI_SCAF_1096628197711/1335-795             AAUUUGAAUUAGAAGUUAUCCCCACAAUUCUACCGUGUUAAA.AAGAAAGUAAAUUCAACAAUUAA.GUGAUAACAU.UUAAAUAAAAACUUUGAUAUGAUGUUCUUAAC.UUAAGA.G.GCAA.CUCUUAACU.GG.CCAAUUGAGGAA.AAACCGAGAGGUUCAAGCUCAGGGGGCAGAAAACUC.CACGGAG.UAGCGCUAAAAU.CGUGGAGUGGU..AGG.CAUGGCGGUAGCGC.AUACAACGACGUGCCAAAACUACUGUUCUUUGUGCCCUAAAAAGCACAAGGAAACAGGGUUUUACUUUAUUUAUGAUCCUAAAAGGAACUAAAUUUCAGAUAAAAGUGUGGAAAUUCUUAAAAAAAAUACCUAAAGGAAAUGUUAAAAACCUAUAAACNNNNNNNNNNNNNNNNNNNNNNNNNNNNNNNNNNNNNNNNNNNNNNNNNNNUUUCAGCCAAUUCUUUUACAGCAUCUAAAAAAGUAUAAUUAAAAAGAUCUUGAUAGAUAGUAAAUAUAUCUCCUUUGGCUCCACAACCAAAACAAUAAAAAGUGCCUA
#=GR JCVI_SCAF_1096628197711/1335-795 CODON  ..............................................................................................................................................................................................................................................................................................................................................................................................................................................................................................................................................................................
#=GR JCVI_SCAF_1096628197711/1335-795 SS_TT  ..............................................................................................................................................................................................................................................................................................................................................................................................................................................................................................................................................................................
JCVI_SCAF_1096627001518/904-364              AAUCCAAAUUUUUAGUUAUCCCCACUAUUCAACCCUGUUAAA.AACUCAAUAAAUACAACAAUUAA.GUGAUUACAU.UUGCAUUAAAGCUUUGAUAGAAUGUUUUUAAC.UUAAGA.G.GCAA.CUCUUAACU.GG.CCAAUUGAGGAA.AAGCCGAGAGGUUCAAGCUCAGGGGGCAGAAAACUC.UACGGAG.UAGCGCUAAAAU.CGUAGAGUGGU..AGG.CAUGGCGGUAGCGC.AUAAAACGACGUGCCAAAAACAACUGUUCUUUGCACCGUAAAAAGUGCAAGGUAACAGGUGUUUUUUUACUAAUAUGACCCUCAAAGGAACUAAGUUUCAAAUAAAAGUGUGGAAAUACCUUAAAACUAUACCAAAAGGUCAAAUUCGAACUUAUUUAGAAGUUGCAAAAGCAAUAAAUAGACCAAAAGCAGUUAGAGCUGUAGCAAAUGCCAUUGGAAAGAACCCUUAUGCGCCAAAAAUACCUUGUCAUAGAGUAAUAAGAUCUGAUGGUGACUUAGGUGGCUAUUCAGGUCCUGGAGGCAUAAAAGCAAAAAAA
#=GR JCVI_SCAF_1096627001518/904-364 CODON   .............................................................................................................................................................................................................................................................................................AUG..............................................................................................................................................................................................................................................................................
#=GR JCVI_SCAF_1096627001518/904-364 SS_TT   ........................................................................................................................................................................................................................................................................<<<<<<<<<<<<<........>>>>>>>>>>>>>>...................................................................................................................................................................................................................................................................
JCVI_SCAF_1096628260185/1347-807             UUAUAAAAUAUUGAGUUAUCCCCACUAUUCUACCAUGUUAAA.AAGUCAAUAAAUUCAACGAUUAA.GUGAUAACAU.UUAAUGUAAGAUUUUGAUAUUGUAAUUUUAAC.UUAAGA.G.GCAA.CUCUUAACU.GG.CCAACUAAGGAA.AAACCGAGAGGUUCAAGCUUAGGGGGCAGAAAACUC.UACGGAG.UAGCGCUAAAAU.CGUAGAGUGGU..AGG.CAUGGCGGUAGCGC.AUAAAACGACGUGCCAAAACAACUGUUCUUUGCACCUUAAAAAGUGCAAGGAAACAGGUGUUUUUUCUUAUUUAUGAACAUCAAAGCUACUAAAUUUCAAUUAAAAGUCUGGAAAUAUCUGAAAACUAUACCAAAAGGUCAAGUUAAAAGCUAUUUAGAGGUCGCUAAAGCUAUAAAGAAGCCAAAAGCUGUAAGAGCUGUAGCUAAUGCUGUAGGAAAGAACCCAUUUGCUCCUAAAUACCUUGUCAUAGGGUAAUAAGAUCAGAUGGAAAGUUUANNNNNNNNNNNNNNNNNNNNNNNNNNNNNNNNNNNNNNNN
#=GR JCVI_SCAF_1096628260185/1347-807 CODON  ............................................................................................................................................................................................................................................................................................AUG...............................................................................................................................................................................................................................................................................
#=GR JCVI_SCAF_1096628260185/1347-807 SS_TT  .......................................................................................................................................................................................................................................................................<<<<<<<<<<<<<........>>>>>>>>>>>>>>....................................................................................................................................................................................................................................................................
JCVI_SCAF_1096626982520/1063-524             UUAUAUUAGUUUUUAAAGCUUGAGUUAUCCCCACUCUUAACA.AGGUUAAAAAAAUCAAUCAAAAA.GUGAUACGAU.UUAAAAGUUUUAUUUGAUAUUAUAUAAUUGAA.UUAAGG.G.GCAA.CUCUUAACU.GG.CCAAUUGGACAA.AAGCCGAGAGGUACAAUUCCAGGGGGCAGAAAGCUC.UGUAAAG.CAUCGCUGAACA.UACAGAGCGGG..AGG.CAUGGCGGUAGCGC.AU.CAACGACGUGCCAAAACAACUGUUCUUUGCACCUUUAAAAGUGCAAGGAAACAGGGGUUUUUAUUCUUAGAUGAUACUCAAAGGGACAAAAUUUCAAUUAAAAGUUUGGAAAUACUUAAAAAGUAUACCAAAAGGUCAAGUUAAGACCUAUAAAGAAGUUGCAAUAAGCAUAAAAAGCCCAAAAUCAGCUCGUGCUGUGGCUAAUGCUUGCGCUAAAAACCCAUAUGCACCAAAAAUACCUUGUCACAGAGUAAUUAAAUCUGAUGGGACACUCGGAGGCUACUCUGGAAGAGGUGGAAUUAAGCAAAAGCUCA
#=GR JCVI_SCAF_1096626982520/1063-524 CODON  ..........................................................................................................................................................................................................................................................................................................................AUG.................................................................................................................................................................................................................................................
#=GR JCVI_SCAF_1096626982520/1063-524 SS_TT  ..............................................................................................................................................................................................................................................................................................................................................................................................................................................................................................................................................................................
JCVI_SCAF_1101667106781/1-534                ......UAAAGACUUAUCACCGUUAUUCACAAAAAAUAUGAG.AUUUUUAGAAAAACAACUAUUUA.GUGAUACCUU.AUUUUUUUAAGUUUUGUUAAAUUAAAAAUGAA.UUAAGA.G.GCAA.CUCUUAACU.GG.CCGAUUGGAGAA.AAACCGAGAGGUACAAGUCCAAGGGGCAGAAAGCUC.UGCAAAG.CAUCGCUGAACA.UGUAGAGCGGG..AGG.CAUGGCGGUAGCGC.AU.CAACGACGUGCCAAAACAACUGUUCUUUGCACCUUUAAAAGUGCAAGGAAACAGGGGUUUUUUUAAAGAAAUGUUAUUAAAAGGCACAAAAUUUCAGUUAAAAGUUUGGAAAUAUCUUAAAACAAUACCAAAAGGUAAAGUAAAAACCUAUAAACAGGUGGCUAUUGGCAUAAAAAGCCCUAAAUCGGCUCGUGCUGUAGCUAAUGCUUGUGCUAAAAACCCAUAUUCUCCAAAAAUACCCUGUCAUAGAGUGAUUAGAUCUGAUGGAGCUCUUGGAGGCUAUUCUGGUAGAGGUGGAAUUAAGCAAAAGCUAA
#=GR JCVI_SCAF_1101667106781/1-534 CODON     ..............................................................................................................................................................................................................................................................................................................................................................................................................................................................................................................................................................................
#=GR JCVI_SCAF_1101667106781/1-534 SS_TT     ..............................................................................................................................................................................................................................................................................................................................................................................................................................................................................................................................................................................
JCVI_SCAF_1101667080130/73-582               ACCAAAUAGCAAGUUAUCACCAUAAUUCACAGAAAAAUACUA.GAUUUUAGAAAAACAACUAUUUA.GUGAUACCCU.AUUUAAUUUAACUUUGUUAUUGUAACUAUGAA.UUAAGG.G.GCAA.CUCUUAACU.GG.CCAAUUGGAGAA.AAGCCGAGAGGUACAAUUCCAAGGGGCAGAAAGCUC.UACAAAG.CAUCGCUGAACA.UGUAGAGCGGG..UGG.CAUGGCGGUAGCGC.AU.CAACGACGUGCCAAAAACAACUGUUCUUUGCACCUUUAAAAGUGCAAGGAAACAGGGGUUUUCUUUUUAAAUGACACUCAAAGGCACAAAAUUUCAAUUAAAAGUUUGGAAAUACUUAAAAAGUAUCCCUAAGGGUCAAACUAAAACCUAUAAACAAGUUGCAAUAAGUAUUAAAUGCCCAAAAUCAGCUCGAGCUGUUGCAAAUGCUUGUGCUAAAAAUCCAUAUGCCCCAAAAAUACCUUGUCAUAGAGUAAUUAGGUCUGAUGGGAGCCUUGGAGGCUACU..............................
#=GR JCVI_SCAF_1101667080130/73-582 CODON    ..............................................................................................................................................................................................................................................................................................................................................................................................................................................................................................................................................................................
#=GR JCVI_SCAF_1101667080130/73-582 SS_TT    ..............................................................................................................................................................................................................................................................................................................................................................................................................................................................................................................................................................................
JCVI_SCAF_1096628083289/1301-1807            AUUUAAAGCUUAAUUUAUCCCCACAAUUCACAGCAAUUUUCA.UUUUUUUUAAAAUCAAUUAAAAA.GUGAUACUAA.UAUAAAUAUACAUUUGUUAUAAAAGAUAUGAA.UUAAGA.G.GCAA.CUCUUAACU.GG.CCAAUUGGAGAA.AAGCCGAGAGGUACAAUUCCAAGGGGCAGAAAGCUC.UGCAAAG.CAUCGCUGAACA.UGUAGAGCGGG..AGG.CAUGGCGGUAGCGC.AU.CAACGACGUGCCAAAACAACUGUUCUUUGCACCUUAAAAAGUGCAAGGAAUCAGGGGUUUUUUGUAAUAAUGAUACUUAAAGGGACCAAAUUUCAAUUAAAAGUCUGGAAAUAUCUGAGAACUAUCAAAAAAGGCGAAGUAAAAACCUACAAACAGGUUGCUAUUGGCAUAAAUAGGCCUAAAUCAGCUCGUGCUGUGGCUAAUGCUUGUGCUAAAAACCCAUAUGCUCCAGAAAUACCCUGUCAUAGAGUAAUUAGAUCUGAUGGGGCCCUUGGAGGUUA.................................
#=GR JCVI_SCAF_1096628083289/1301-1807 CODON ..............................................................................................................................................................................................................................................................................................................................................................................................................................................................................................................................................................................
#=GR JCVI_SCAF_1096628083289/1301-1807 SS_TT ..............................................................................................................................................................................................................................................................................................................................................................................................................................................................................................................................................................................
JCVI_SCAF_1096626928114/536-1                ACAAAAUAGGAAGUUAUCACCGUAAUUCACAUAAAAAUACCA.GAUUUUAGAAAAACAACUAUUUA.GUGAUACCCU.AUUUAAUUUAACUUUGUUAAUAUAAAUAUGAA.UUAAGG.G.GCAA.CUCUUAACU.GG.CCAAUUGGAGAA.AAGCCGAGAGGUACAAUUCCAGGGGGCAGAAAGCUC.UACAAAG.CAUCGCUGAACA.UGUAGAGCGGG..AGG.CAUGGCGGUAGCGC.AU.CAACGACGUGCCAAAAACAACUGUUCUUUGCACCUUCAAAAGUGCAAGGAAACAGGGAUUUUCUUCUUAAAUGACACUGAAAGGUACAAAAUUUCAAUUAAAAGUCUGGAAGUACUUAAAAAGUAUACCUAAAGGUCAAGUUAAGACCUAUAAACAAGUUGCAAUAAGCAUAAAAAGCCCGAAAUCAGCCCGUGCUGUGGCUAAUGCAUGUGCUAAAAACCCAUAUGCUCCAAAAAUACCUUGUCAUAGAGUAAUUAGGUCUGAUGGGAGCCUUGGAGGCUACUCUGGGAGAGGGUGGAAUUAAGCAAAA....
#=GR JCVI_SCAF_1096626928114/536-1 CODON     ..............................................................................................................................................................................................................................................................................................................................................................................................................................................................................................................................................................................
#=GR JCVI_SCAF_1096626928114/536-1 SS_TT     ..............................................................................................................................................................................................................................................................................................................................................................................................................................................................................................................................................................................
JCVI_SCAF_1096627626968/248-1                NNNNNNNNNNNNNNNNNNNCCGUAAUUCACAGAAAAAUACCA.GAUUUUAGAAAAACAACUAUUUA.GUGAUUCCUU.AUUUAAUUUAACUUUGUUAAUCUAUUUAUGAA.UUAAGG.G.GCAA.CUCUUAACU.GG.CCAAUUGGAGAA.AAGCCGAGAGGUACAAUUCCAGGGGGCAGAAAGCUC.CACAAAG.CAUCGCUGAACA.UGUGGAGCGGG..AGG.CACGGCGGUAGCGC.AU.CAACGACGUGCCAAAAACAACU....................................................................................................................................................................................................................................................................................................
#=GR JCVI_SCAF_1096627626968/248-1 CODON     ..............................................................................................................................................................................................................................................................................................................................................................................................................................................................................................................................................................................
#=GR JCVI_SCAF_1096627626968/248-1 SS_TT     ..............................................................................................................................................................................................................................................................................................................................................................................................................................................................................................................................................................................
JCVI_SCAF_1096628073475/664-125              UUUAAAACUUGAUUUAUCCCCACUAUUCACACAGAGCUUAGA.AAAACUUAAGAAUCACCUAAAAA.GUGAUACAUU.UAAUAAAUUCUAUUUGUUAAACUAUUAAUUAA.UUAAGA.G.GCAA.CUCUUAACU.GG.CCAAUUGGAGAA.AAGCCGAGAGGUACAAAUCCAGGGGGCAGAAAGCUC.CACAAAG.CAUCGCUGAACA.UGUGGAGCGGG..AGG.CAUGGCGGUAGCGC.AU.CAACGACGUGCCAAAACAACUGUUCUUUGCACCCUUAAAAGUGCAAGGAAACAGGGGUUUUUCAUUAAUGAUACUUAAAGGAACUAAAUUUCAAUUAAAAGUUUGGAAAUAUCUUAGAACCAUACCAAAAGGUAAAGUAAAAACCUACAAACAAGUAGCUAUUAGCAUAAAAAGCCCUAAAGCAGCUCGCGCUGUCGCUAACGCUUGCGCUAAAAAUCCAUAUGCCCCAAAAAUACCCUGUCACAGAGUAAUUAGAUCAGAUGGAGCACUUGGAGGAUACUCUGGAAGAGGUGGAAUCAGGCAAAAGCUUAAAU
#=GR JCVI_SCAF_1096628073475/664-125 CODON   .................................................................................................................................................................................................................................................AU.G.........................................................................................................................................................................................................................................................................................................................
#=GR JCVI_SCAF_1096628073475/664-125 SS_TT   ..............................................................................................................................................................................................................................................................................................................................................................................................................................................................................................................................................................................
JCVI_SCAF_1096628237422/328-1                UUUAAAACCUGAUUUAUCCCCACUAUUCACAGAGAAAUGAGA.AAAAUAAUAGAAUCACCUAAAAA.GUGAUACAUU.UUAAAAUCAGUAUUUGUUAGAUUAAUUACUAA.UUAAGG.G.GCAA.CUCUUAACU.GG.CCAAUUGGAGAA.AAGCCGAGAGGUACAAUUCCAGGGGGCAGAAAGCUU.CACAAAG.CAUCGCUGAACA.UGUGGAGCGGG..AGG.CAUGGCGGUAGCGC.AU.CAACGACGUGCCAAAACAACUGUUCUUUGCACCCUUAAAAGUGCAAGGAAACAGGGGUUUUUCUCUAAUGAUACUCAAAGGAACUAAAUUUCAAUUAAAAGU....................................................................................................................................................................................................................
#=GR JCVI_SCAF_1096628237422/328-1 CODON     ..............................................................................................................................................................................................................................................................................................................................................................................................................................................................................................................................................................................
#=GR JCVI_SCAF_1096628237422/328-1 SS_TT     ..............................................................................................................................................................................................................................................................................................................................................................................................................................................................................................................................................................................
JCVI_SCAF_1096626965777/2562-2023            ACCAAAUAAAAAGUUAUCACCAUAAUCCACAGAAAAAUACUC.GAUUUAAGAAAAACAACUAUUUA.GUGAUACCCU.AUUUUCCUUAAAUUUGUUAAGUUUCAAAUGAA.UUAAGA.G.GCAA.CUCUUAACU.GG.CCGAUUGGAGAA.AAGCCGAGAGGUACAAAUCCAGGGGGCAGAAAGCUC.UACAAAG.CAUCGCUGAACA.UGUGGAGCGGG..AGG.CAUGGCGGUAGCGC.AU.CAACGACGUGCCAAAACAACUGUUCUUUGCACCUUUAAAAAGUGCAAGGAAACAGGGGUUUUUCGUAUAAAUGAUUCUAAAAGGAACAAAAUUUCAAUUAAAAGUUUGGAAAUACCUCAAAACUAUUCCUAAAGGUAAGGUUAAAACCUAUAAACAGGUGGCUAUGGGUAUAAAAAGCCCAAAAUCUGCUCGUGCUGUGGCUAAUGCUUGUGCUAAAAAUCCAUAUGCACCUAAAAUACCCUGUCAUAGAGUGAUUAGAUCUGAUGGAAGUCUUGGAGGCUACUCUGGUAGAGGUGGAAUUCAGCAAAAGCUCA
#=GR JCVI_SCAF_1096626965777/2562-2023 CODON ..........................................................................................................................................................................................................................................................................................................................AUG.................................................................................................................................................................................................................................................
#=GR JCVI_SCAF_1096626965777/2562-2023 SS_TT ..............................................................................................................................................................................................................................................................................................................................................................................................................................................................................................................................................................................
JCVI_SCAF_1101668371495/610-71               UUUAAAGCUUGAUUUAUCCCCACUAUUCACAAGAAAAUCAGA.AAAAUAAGAGAAUCACCUAAAAA.GUGAUACAUU.UAAAAAUCAGUAUUUGUUAAGCUAAUUAUGAA.UUAAGG.G.GCAA.CUCUUAACU.GG.CCAAUUGGAGAA.AAACCGAGAGGUACAAUUCCAGGGGGCAGAAAGCUU.CACAAAG.CAUCGCUGAACA.UGUGGAGCGGG..AGG.CAUGGCGGUAGCGC.AU.CAACGACGUGCCAAAACAACUGUUCUUUGCACCCUUAAAAGUGCAAGGAAACAGGGGUUUUUAACCUAUAAUGAUACUUAAAGGUACAAAAUUUCAAUUAAAAGUUUGGAAAUAUCUUAAAACCAUUAAAAAAGGUAAGGUAAAAACCUAUAAACAGGUGGCUAUUGGUAUAAAAAGCCCUAAAUCAGCUAGAGCUGUAGCUAAUGCCUGUGCUAAAAACCCAUAUGCCCCUAAAAUACCUUGUCAUAGAGUAAUUAGGUCAGAUGGAGGGCUUGGAGGUUACUCUGGAAUAGGUGGAACUAAGAAAAAGCUUA
#=GR JCVI_SCAF_1101668371495/610-71 CODON    .......................................................................................................................................................................................................................................................................................................................AUG....................................................................................................................................................................................................................................................
#=GR JCVI_SCAF_1101668371495/610-71 SS_TT    ..............................................................................................................................................................................................................................................................................................................................................................................................................................................................................................................................................................................
JCVI_SCAF_1096627044392/70-609               UUUAAAACUUGAUCUAUCCCCACUAUUCACAGAGAAAUGAGA.AAAAUAAUAGAAUCACCUAAAAA.GUGAUACAUC.UUGUAAUCAGUAUUUGUUAAGUUAAUCAUGAA.UUAAGG.G.GCAA.CUCUUAACU.GG.CCAAUUGGAGAA.AAGCCGAGAGGUACAAUUCCAGGGGGCAGAAAGCUU.CACAAAG.CAUCGCUGAACA.UGUGGAGCGGG..AGG.CAUGGCGGUAGCGC.AU.CAACGACGUGCCAAAACAACUGUUCUUUGCACCCUUAAAAGUGCAAGGAAACAGGGGUUUUUCACUAAUGAUACUCAUAGGAACUAAAUUUCAAUUAAGUGUUUGGAAAUAUCUGAAAACCAUACCUAAAGGUAAGGUAAAAACCUACAAACAAGUAGCUAUUAGCAUAAAAAGCCCUAGAUCAGCUCGUGCUGUCGCUAACGCUUGCGCUAAAAACCCAUAUGCACCAAAAAUACCCUGUCAUAGAGUUAUUAGAUCAGAUGGAGCUCUCGGAGGAUACUCAGGAAGAGGUGGAAUCAAGCAAAAGCUUAAAU
#=GR JCVI_SCAF_1096627044392/70-609 CODON    .................................................................................................................................................................................................................................................AU.G.........................................................................................................................................................................................................................................................................................................................
#=GR JCVI_SCAF_1096627044392/70-609 SS_TT    ..............................................................................................................................................................................................................................................................................................................................................................................................................................................................................................................................................................................
JCVI_SCAF_1096627047755/2629-2090            UUUAAAGCUUGAUUUAUCCCCACUAUUCACAAGGAAAUGAGA.AAAAUAAAAGAAUCACCUAAAAA.GUGAUACAUU.UAAAAAUCAGUAUUUGAUAUGUUAAGUAUGAA.UUAAGG.G.GCAA.CUCUUAACU.GG.CCAAUUGGAGAA.AAGCCGAGAGGUACAAUUCCAGGGGGCAGAAAGCUU.CACAAAG.CAUCGCUGAACA.UGUGGAGCGGG..AGG.CAUGGCGGUAGCGC.AU.CAACGACGUGCCAAAACAACUGUUCUUUGCACCCUUAAAAGUGCAAGGAAACAGGGGUUUUUAGCCAAUAAUGAAACUUAAAGGCACAAAAUUUCAAUUAAAAGUUUGGAAAUAUCUUAAAACCAUUCAAAAAGGUACUGUAAAAACCUAUAAACAGGUGGCUAUUGGUAUAAAAAGCCCUAAAUCAGCUAGAGCUGUAGCUAAUGCCUGUGCCAAAAACCCAUAUGCCCCUAAAAUACCUUGUCAUAGGGUAAUUAGGUCAGAUGGAGGGCUUGGAGGUUACUCUGGAAUAGGUGGAACCAAAAAAAAGCUUA
#=GR JCVI_SCAF_1096627047755/2629-2090 CODON .......................................................................................................................................................................................................................................................................................................................AUG....................................................................................................................................................................................................................................................
#=GR JCVI_SCAF_1096627047755/2629-2090 SS_TT ..............................................................................................................................................................................................................................................................................................................................................................................................................................................................................................................................................................................
JCVI_SCAF_1096627062693/697-1236             UUUAAAACCUGAUUUAUCCCCACUAUUCACAAGGAAAUGAGA.AAAAUAAUAGAAUCACCUAAAAA.GUGAUACAUU.UCAAAAUCAGUAUUUGUUAAAUUAAUUAUGAU.UUAAGG.G.GCAA.CUCUUAACU.GG.CCAAUUGGAGAA.AAGCCGAGAGGUACAAUUCCAGGGGGCAGAAAGCUU.CACAAAG.CAUCGCUGAACA.UGUGGAGCGGG..AGG.CAUGGCGGUAGCGC.AU.CAACGACGUGCCAAAACAACUGUUCUUUGCACCCUUAAAAGUGCAAGGAAACAGGGGUUUUUCACUAAUGAUACUCAAAGGAACUAAAUUUCAAUUAAAAGUUUGGAAAUACCUUAGAACCAUCCCUAAAGGUAAGGUAAAAACCUACAAACAAGUAGCUAUUAGCAUAAAAAGCCCUAGAUCAGCUCGUGCUGUCGCUAACGCUUGCGCUAAAAACCCAUAUGCCCCAAAAAUACCCUGUCAUAGAGUGAUUAGAUCAGAUGGAGCUCUUGGAGGAUACUCAGGAAGAGGUGGAAUCAAACAAAAGCUUAAAU
#=GR JCVI_SCAF_1096627062693/697-1236 CODON  .................................................................................................................................................................................................................................................AU.G.........................................................................................................................................................................................................................................................................................................................
#=GR JCVI_SCAF_1096627062693/697-1236 SS_TT  ..............................................................................................................................................................................................................................................................................................................................................................................................................................................................................................................................................................................
JCVI_SCAF_1096626923289/919-1425             UUUAAAACCUGAUUUAUCCCCACUAUUCACAAGGAAAUGAGA.AAAAUAAUAGAAUCACUUAAAAA.GUGAUACAUU.UUAAAAUCAGUAUUUGUUAUAUUGAUAAUGAA.UUAAGA.G.GCAA.CUCUUAACU.GG.CCAAUUGGAGAA.AAGCCGAGAGGUACAAUUCCAGGGGGCAGAAAGCUC.UACAAAG.CAUCGCUGAACA.UGUGGAGCGGG..AGG.CAUGGCGGUAGCGC.AU.CAACGACGUGCCAAAACAACUGUUCUUUGCACCCUUAAAAGUGCAAGGAAACAGGGGUUUUCCAAUAAUGAUACUCAAAGGAACUAAAUUUCAAUUAAAAGUUUGGAGAUAUCUUAGAACUAUCCCCAAAGGUAAGGUAAUAACCUACAAACAAUUAGCUAUUUGCAUAAAAAGCCCUAAAUCAGCUCGUGCUGUCGCUAACGCUUGCGCUAAAAACCCAUAUCCACCAAAAAUACCCUGUCAUAGAGUGAUUAGAUCAGAUGGAGCUCUUGGAGGAUACU.................................
#=GR JCVI_SCAF_1096626923289/919-1425 CODON  ..............................................................................................................................................................................................................................................................................................................................................................................................................................................................................................................................................................................
#=GR JCVI_SCAF_1096626923289/919-1425 SS_TT  ..............................................................................................................................................................................................................................................................................................................................................................................................................................................................................................................................................................................
JCVI_SCAF_1096628395080/1450-1879            UUUAAAGCUUGAUUUAUCCCCACUAUUCACAAGGAAAUCAGA.AAAAUAAGAGAAUCACCUAAAAA.GUGAUACAUU.UAAAAAACAGUAUUUGUUAAGCUGUUUUUGAA.UUAAGA.G.GCAA.CUCUUAACU.GG.CCAAUUGGAGAA.AAGCCGAGAGGUACAAAUCCAGGGGGCAGAAAGCUU.CACAAAG.CAUCGCUGAACA.UGUGGAGCGGG..AGG.CAUGGCGGUAGCGC.AU.CAACGACGUGCCAAAACAACUGUUCUUUGCACCCUUAAAAGUGCAAGGAAACAGGGGUUUUAAACCUAUAAUGAUACUUAAAGGUACAAAAUUUCAAUUAAAAGUUUGGAAAUAUCUUAAAUCCAUUAAAAAAGGUAAGGUAAAAACCUAUAAACAGGUGGCUAUUGGUAUAAAAAGCCCUAAAUCAGCUAGAGCUGUAGCCAA..............................................................................................................
#=GR JCVI_SCAF_1096628395080/1450-1879 CODON ..............................................................................................................................................................................................................................................................................................................................................................................................................................................................................................................................................................................
#=GR JCVI_SCAF_1096628395080/1450-1879 SS_TT ..............................................................................................................................................................................................................................................................................................................................................................................................................................................................................................................................................................................
JCVI_SCAF_1096627094062/565-1104             UUUAAAACUUAAUUUAUCCCCACUAUUCACAAGAAAGUAAGA.AGAAUUAAAGAAUCACUUAAAAA.GUGAUACAUU.UAAAAAUCACUAUUUGUUAAGUUAAAUAUGAA.UUAAGA.G.GCAA.CUCUUAACU.GG.CCAAUUGGAGAA.AAGCCGAGAGGUACAAAUCCAGGGGGCAGAAAGCUU.CACAAAG.CAUCGCUGAACA.UGUGGAGCGGG..AGG.CAUGGCGGUAGCGC.AU.CAACGACGUGCCAAAACAACUGUUCUUUGCACCCUUAAAAGUGCAAGGAAACAGGUGUUUUUCACCAAUAAUGAUACUUAAAGGUACAAAAUUUCAAUUAAAAGUUUGGAAAUAUCUCAAAACCAUUAAAAAAGGUAAGGUAAAAACCUACAAACAGGUGGCUAUUGGUAUAAAAAGCCCUAAAUCAGCUAGAGCUGUAGCUAAUGCCUGUGCUAAAAACCCAUAUGCCCCUAAAAUACCUUGUCAUAGGGUAAUUAGGUCAGAUGGAGGGCUUGGAGGUUACUCUGGAAUAGGUGGAAUUAAGAAAAAGCUUA
#=GR JCVI_SCAF_1096627094062/565-1104 CODON  .................................................................................................................................................................................................................................................AU.G.........................................................................................................................................................................................................................................................................................................................
#=GR JCVI_SCAF_1096627094062/565-1104 SS_TT  .......................................................................................................................................................................................................................................................................<<<<<<<<<<<<<........>>>>>>>>>>>>>>....................................................................................................................................................................................................................................................................
JCVI_SCAF_1101668211889/379-918              UUUAAAAACUGAUUUAUCCCCACUAUUCACAAGGAAAUGAGA.AAAAUAAUAGAAUCACCUAAAAA.GUGAUACAUU.UUAAAAUCAGUAUUUGUUAGAUUAAUAAUGAA.UUAAGG.G.GCAA.CUCUUAACU.GG.CCAAUUGGAGAA.AAGCCGAGAGGUACAAUUCCAGGGGGCAGAAAGCUU.CACAGAG.CAUCGCUGAACA.UGUGGAGCGGG..AGG.CAUGGCGGUAGCGC.AU.CAACGACGUGCCAAAACAACUGUUCUUUGCACCCUUAAAAGUGCAAGGAAACAGGGGUUUUUCACUAAUGAUACUCAAAGGAACUAAAUUUCAAUUAAAAGUUUGGAAAUAUCUCAGAACCAUCCCUAAAGGUGAGGUAAAAACCUACAAACAAGUAGCUAUUAGCAUAAAAAGCCCCAAAUCAGCUCGUGCUGUCGCUAACGCUUGCGCUAGAAACCCAUAUGCCCCAAAAAUACCCUGUCAUAGAGUGAUUAGAUCAGAUGGAGCUCUUGGAGGAUACUCUGGGAAGAGGUGGAAUAAAGCAAAAGCUUAAA
#=GR JCVI_SCAF_1101668211889/379-918 CODON   .................................................................................................................................................................................................................................................AU.G.........................................................................................................................................................................................................................................................................................................................
#=GR JCVI_SCAF_1101668211889/379-918 SS_TT   ..............................................................................................................................................................................................................................................................................................................................................................................................................................................................................................................................................................................
JCVI_SCAF_1096628268238/1819-1280            UUUAAAACUUGAUUUAUCCCCACUAUUCACAAAGAAAUAAGA.AAAAUAAGAGAAUCACCUAAAAA.GUGAUACAUU.AAAUAAAUACCAUCUGUUAUUGUAUUAAUGAA.UUAAGA.G.GCAA.CUCUUAACU.GG.CCAAUUGGAGAA.AAGCCGAGAGGUACAAUUCCAGGGGGCAGAAAGCUU.CACAAAG.CAUCGCUGAACA.UGUGGAGCGGG..AGG.CAUGGCGGUAGCGC.AU.CAACGACGUGCCAAAACAACUGUUCUUUGCACCCUUAAAAGUGCAAGGAAACAGGGGUUUUUUCUUAAAUGAAACUUAGAGGAACAAAAUUUCAAUUAAAAGUUUGGAAAUAUCUCAAAACCAUACCCAAAGGUAAGGUAAAAACUUACAAACAAGUGGCAAUUGGCAUAAAAAGGCCUAAAUCAGCUCGAGCUGUGGCUAAUGCUUGCGCUAAAAACCCAUAUGCCCCAAAAAUACCUUGUCAUAGAGUGAUUAGAUCAGAUGGAGCUCUUGGAGGAUACUCAGGAAUAGGUGGAAUCAAGCAAAAGCUUAAA
#=GR JCVI_SCAF_1096628268238/1819-1280 CODON ........................................................................................................................................................................................................................................................................................................................AUG...................................................................................................................................................................................................................................................
#=GR JCVI_SCAF_1096628268238/1819-1280 SS_TT ..............................................................................................................................................................................................................................................................................................................................................................................................................................................................................................................................................................................
JCVI_SCAF_1096628392207/861-322              NNNNNNACUUAAUUUAUCCCCACUAUUCACAUGGAAAUAAGA.AAAAUAAUAGAAUCACCUAAAAA.GUGAUACAUU.UUUAAAUCAGUAUUUGUUAAGUUAGACAUGAA.UUAAGA.G.GCAA.CUCUUAACU.GG.CCAAUUGGAGAA.AAGCCGAGAGGUACAAUUCCAGGGGGCAGAAAGCUU.CACAAAG.CAUCGCUGAACA.UGUGGAGCGGG..AGG.CAUGGCGGUAGCGC.AU.CAACGACGUGCCAAAACAACUGUUCUUUGCACCCUUAAGAGUGCAAGGAAACAGGGGUUUUUCUCUUAUGAUACUCAAAGGAACUAAAUUUCAAUUAAAAGUUUGGAAAUAUCUCAAAACCAUCCCUAAAGGUGAGGUAAAAACCUACAAACAAGUAGCUAUUAGCAUAAAAAGCCCUAAAUCAGCUCGUGCUGUCGCUAACGCUUGCGCUAAAAACCCUUAUGCCCCAAAAAUACCCUGUCAUAGAGUGAUUAGAUCAGAUGGAGCUCUUGGAGGAUACUCUGGAGGAGGUGGAAUAAAGCAAAAGCUUAAAU
#=GR JCVI_SCAF_1096628392207/861-322 CODON   .................................................................................................................................................................................................................................................AU.G.........................................................................................................................................................................................................................................................................................................................
#=GR JCVI_SCAF_1096628392207/861-322 SS_TT   ..............................................................................................................................................................................................................................................................................................................................................................................................................................................................................................................................................................................
JCVI_SCAF_1096628142128/944-1483             UGACCAAAUAAAAGUUAUCACCAUAAUUCACAGAAAAAUAUU.UGUUUUAAAAAAACAACUAUUUA.GUGAUACCCU.ACUUUCCUUAUCUUUGUUAUAUUUAUAAUGAA.UUAAGA.G.GCAA.CUCUUAACU.GG.CCGAUUGGAGAA.AAGCCGAGAGGUACAAUUCCAAGGGGCAGAAAGCUC.UACAAAG.CAUCGCUGAACA.UGUAGAGCGGG..AGG.CAUGGCGGUAGCGC.AU.CAACGACGUGCCAAAACAACUGUUCUUUGCACCCUAAAAAGUGCAGGGAAACAGGGGUUUUUAAAUGACACGCAAAGGUACAAAAUUUCAAUUAAAAGUCUGGAAAUACCUUAAAACUAUACCAAAAGGUAAGGUAAAAACAUACAAACAGGUUGCUAUUGGCAUAAAAAGCCCUAAAUCAGCUCGUGCUGUAGCUAAUGCUUGCGCUAAAAACCCUUAUGCUCCAAAAAUACCUUGUCAUAGAGUGAUUAGAUCUGAUGGAGCUCUUGGAGGUUACUCUGGGAGAGGUGGAGUUAAGCAAAAGCUCAAAUUAC
#=GR JCVI_SCAF_1096628142128/944-1483 CODON  ....................................................................................................................................................................................................................................................................................................................AUG.......................................................................................................................................................................................................................................................
#=GR JCVI_SCAF_1096628142128/944-1483 SS_TT  ..............................................................................................................................................................................................................................................................................................................................................................................................................................................................................................................................................................................
JCVI_SCAF_1096627094386/1484-945             UUUAAAACCUGAUUUAUCCCCACUAUUCACAGAAAAAUGAGA.AAAAUAAUAGAAUCACCUAAAAA.GUGAUACAUU.UUAAAAUUAGUAUUUGUUACGUUAAUUAUGAA.UUAAGA.G.GCAA.CUCUUAACU.GG.CCAAUUGGAGAA.AAGCCGAGAGGUACAAUUCCAGGGGGCAGAAAGCUU.CACAAAG.CAUCGCUGAACA.UGUGAGGCGGG..AGG.CAUGGCGGUAGCGC.AU.CAACGACGUGCCAAAACAACUGUUCUUUGCACCCUUAAAAGUGCAAGGAAACAGGGGUUUUUUUCUAAUGAUACUCAAAGGAACUAAAUUUCAAUUAAAAGUCUGGAAAUAUCUAAGAACCAUUCCUAAAGGCAAGGUAAAAACUUACAAACAAGUAGCUAUUAGCAUAAAAAGCCCUAGAUCAGCUCGUGCUGUCGCUAACGCUUGCGCUAAAAACCCAUAUGCACCAAAAAUACCCUGUCAUAGAGUGAUUAGAUCAGAUGGAGGUCUUGGAGGAUACUCAGGAAGAGGUGGAAUCAAGCAAAAGCUUAAAU
#=GR JCVI_SCAF_1096627094386/1484-945 CODON  .................................................................................................................................................................................................................................................AU.G.........................................................................................................................................................................................................................................................................................................................
#=GR JCVI_SCAF_1096627094386/1484-945 SS_TT  ..............................................................................................................................................................................................................................................................................................................................................................................................................................................................................................................................................................................
JCVI_SCAF_1096627600982/1037-498             UUUAAAACCUGAUUUAUCCCCACUAUUCACAAGGAAAUGAGA.AAAAUAAUAGAAUCACCUAAAAA.GUGAUACAUU.UUAAAAUCAGUAUAGGUUAAAUUAAUAAUGAA.UUAAGG.G.GCAA.CUCUUAACU.GG.CCAAUUGGAGAA.AAGCCGAGAGGUACAAUUCCAGGGGGCAGAAAGCUU.CGCAAAG.CAUCGCUGAACA.UGUGAAGCGGG..AGG.CAUGGCGGUAGCGC.AU.CAACGACGUGCCAAAACAACUGUUCUUUGCACCCUUAAAAGUGCAAGGAAACAGGGGUUUUUGACUAAUGAUACUCAAAGGAACUAAAUUUCAAUUAAAAGUUUGGAAAUAUCUUAGAACCAUCCCUAAAGGUAAGGUAAAAACUUACAAACAAGUAGCUAUUAGCAUUAAAAGCCCUAAAUCAGCUCGUGCUGUCGCUAACGCUUGCGCUAAAAACCCAUAUGCCCCAAAAAUACCCUGUCAUAGAGUGAUUAGAUCAGAUGGAGCUCUUGGAGGAUACUCUGGAAGAGGUGGAAUCAAGAAAAAGCUUAAAU
#=GR JCVI_SCAF_1096627600982/1037-498 CODON  .......................................................................................................................................................................................................................................................................................................................AUG....................................................................................................................................................................................................................................................
#=GR JCVI_SCAF_1096627600982/1037-498 SS_TT  ..............................................................................................................................................................................................................................................................................................................................................................................................................................................................................................................................................................................
JCVI_SCAF_1096628017286/475-1                UUUAAAACCUGAUUUAUCCCCACUAUUCACAAGGAAAUGAGA.AAAAUAAUAGAAUCACCUAAAAA.GUGAUACAUU.UUAAAAUCAGUAUUUGUUAAAUUAAUAAUGAA.UUAAGG.G.GCAA.CUCUUAACU.GG.CCAAUUGGAGAA.AAGCCGAGAGGUACAAUUCCAGGGGGCAGAAAGCUU.CACAAAG.CAUCGCUGAACA.UGUGAGGCGGG..AGG.CAUGGCGGUAGCGC.AU.CAACGACGUGCCAAAACAACUGUUCUUUGCACCCUUAAAAGUGCAAGGAAACAGGGGUUUUUGAUUAAUGAUACUCAAAGGAACUAAAUUUCAAUUAAAAGUUUGGAAAUAUCUUAGAACCAUACCUAAAGGUAAGGUAAAAACUUACAAACAAGUAGCUAUUAGCAUAAAAAGCCCUAAAUCAGCUCGUGCUGUCGCUAACGCUUGCGCUAAAAACCCAUAUGCCCCAAAAAUACCCUGUCAUAGAGU.................................................................
#=GR JCVI_SCAF_1096628017286/475-1 CODON     ..............................................................................................................................................................................................................................................................................................................................................................................................................................................................................................................................................................................
#=GR JCVI_SCAF_1096628017286/475-1 SS_TT     ..............................................................................................................................................................................................................................................................................................................................................................................................................................................................................................................................................................................
JCVI_SCAF_1096627996735/255-1                UUCAAAGCUUAACUUAUCCCCAAUAUUCACAGGAAUUGCUGU.AAAUUUUCAGAAUCAAUUAAAAG.GUGAUACAGC.UUUAAAAUCAUAUCUGUUAAUGUUUAGAUGAA.UUAAGG.G.GCAA.CCCUUAACU.GG.CCAAUUGGGCAA.AAACCGAGAGGUACAAAUCCAAGGGGCAGAAAGUUC.UGCAAAG.CAUCGCUGAACA.UGCAGAACGGG..AGG.CAUGGCGGUAGCGC.AU.CAACGACGUGCCAAAACAACUGUUCUUGC.............................................................................................................................................................................................................................................................................................
#=GR JCVI_SCAF_1096627996735/255-1 CODON     ..............................................................................................................................................................................................................................................................................................................................................................................................................................................................................................................................................................................
#=GR JCVI_SCAF_1096627996735/255-1 SS_TT     ..............................................................................................................................................................................................................................................................................................................................................................................................................................................................................................................................................................................
JCVI_SCAF_1101667223548/176-715              UUCAAAGCUUAAUUUAUCCCCAAUAUUCACAGGAAUUUCUGU.UAGUUUUCAGAAUCAAUUAAAAG.GUGAUACAGC.UUUAAAAUCAUAUCUGUUAAAGUAAAAAUGAA.UUAAGG.G.GCAA.CCCUUAACU.GG.CCAUUUGGGCAA.AAGCCGAGAGGUACAAAUCCAAAGGGCAGAAAGUUC.UGCAGAG.CAUCGCUGAACA.UGCAGAACGGG..AGG.CAUGGCGGUAGCGC.AU.CAACGACGUGCCAAAACAACUGUUCUUUGCACCCUUAAAAGUGCAAGGAAACAGGGGUUUCUCAGAAAAAAUGCAUCUGAAAGGCACUAAAUUUCAAUUAAAAGUCUGGAAAUACAUCAAAACUAUACCAAUAGGUCAAAUAAGGACAUAUAAACAAGUUGCUGCUGCAAUUAACAGUCCUAAAUCAGCCAGAGCUGUAGCUAAUGCUUGUGCUAAAAACCCAUAUGCCCCAAAAAUACCUUGUCAUAGAGUGAUUAGAUCUGAUGGAGCUCUUGGAGGUUACUCUGGUAGAGGUGGAAUCAAGCAAAAGCUCA
#=GR JCVI_SCAF_1101667223548/176-715 CODON   .................................................................................................................................................................................................................................................AU.G.........................................................................................................................................................................................................................................................................................................................
#=GR JCVI_SCAF_1101667223548/176-715 SS_TT   ..............................................................................................................................................................................................................................................................................................................................................................................................................................................................................................................................................................................
JCVI_SCAF_1096626236006/1-483                ..........................................................AUUAAAAG.GUGAUACAGC.UUUAAAAUCAUAUAUGUUAAGGUAUAAAUGAA.UUAAGG.G.GCAA.CCCUUAACU.GG.CCAAUUGGGCAA.AAGCCGAGAGGUACAAAUCCAAGGGGCAGAAAGUUC.UGCAGAG.CAUCGCUGAACA.UGCAGAACGGG..AGG.CAUGGCGGUAGCGC.AU.CAACGACGUGCCAAAACAACUGUUCUUUGCACCCUUAAAAGUGCAAGGAAACAGGGGUUUCUCAGAAAUAAUGCAUCUGAAAGGCACUAAAUUUCAAUUAAAAGUCUGGAAAUACAUCAAAACUAUACCAAAAGGUAAAAUAAGGACAUAUAAACAAGUUGCUGCUGCAAUUAACAGACCUAAAUCAGCCAGAGCUGUAGCUAAUGCUUGCGCUAAAAACCCAUAUGCCCCAAAAAUACCUUGUCAUAGAGUGAUUAGAUCUGAUGGAGCUCUUGGAGGUUACUCUGGUAGAGGUGGAAUCAAGCAAAAGCUUA
#=GR JCVI_SCAF_1096626236006/1-483 CODON     ..............................................................................................................................................................................................................................................................................................................................................................................................................................................................................................................................................................................
#=GR JCVI_SCAF_1096626236006/1-483 SS_TT     ..............................................................................................................................................................................................................................................................................................................................................................................................................................................................................................................................................................................
JCVI_SCAF_1101668191000/487-1026             UUCAAAACUUAAUUUAUCCCCAAUAUUCACAGGAAUUACUUU.AAAUUUUCAGAAUCAAUUAAAAG.GUGAUACAGC.UUUAAAACGAUAUCUGUUAAAGUAUAUAUGAA.UUAAGG.G.GCAA.CCCUUAACU.GG.CCAAUUGGGCAA.AAGCCGAGAGGUACAAAUCCAAGGGGCAGAAAGUUC.UGCAAAG.CAUCGCUGAACA.UGCAGAACGGG..AGG.CAUGGCGGUAGCGC.AU.CAACGACGUGCCAAAACAACUGUUCUUUGCACCCUUAAAAGUGCAAGGAAACAGGGGUUUCAUCAAAAAAAUGCAUCUUAAAGGCACUAAAUUUCAAUUAAAAGUUUGGAAAUAUCUUAAAACUAUACCAAAAGGUAAAAUAAGAACAUAUAAACAAGUUGCUGCUGCUAUAAACAGCCCUAAAUCAGCCAGAGCUGUGGCUAAUGCUUGUGCUAAAAACCCAUAUGCCCCAAAAAUACCUUGUCAUAGAGUGAUUAGAUCUGAUGGGGCUCUUGGAGGUUACUCUGGUAGAGGUGGAAUCAAGCAAAAGCUCA
#=GR JCVI_SCAF_1101668191000/487-1026 CODON  .................................................................................................................................................................................................................................................AU.G.........................................................................................................................................................................................................................................................................................................................
#=GR JCVI_SCAF_1101668191000/487-1026 SS_TT  ..............................................................................................................................................................................................................................................................................................................................................................................................................................................................................................................................................................................
JCVI_SCAF_1101667213807/621-82               UUUAAAACUUAGUUUAUCCCCAAUAUUCACAGGAAUUUCUGU.AAGUUUUCAGAAUCAAUUAAAAG.GUGAUACAGC.UUUAAAAUCAUAUCUGUUAAUGUGUAAAUGAA.UUAAGG.G.GCAA.CCCUUAACU.GG.CCAAUUGGGCAA.AAGCCGAGAGGUACAAAUCCAAAGGGCAGAAAGUUC.UGCAAAG.CAUCGCUGAACA.UGCAGAACGGG..AGG.CAUGGCGGUAGCGC.AU.CAACGACGUGCCAAAACAACUGUUCUUUGCACCCUUAAAAGUGCAAGGAGACAGGGGUUUCUCAGGAAAAAUGCAUCUUAGAGGCACUAAAUUUCAAUUAAAGGUUUGGAAAUACCUUAAAACUAUACCAAAAGGUAAAAUAAGAACAUAUAAACAAGUUGCUGUUGCCAUAAACAGCCCUAAAUCAGCUAGAGCGGUGGCUAAUGCUUGUGCUAAAAACCCAUAUGCUCCAAAAAUACCUUGUCAUAGAGUGAUUAGAUCAGAUGGAGCUCUUGGAGGUUACUCUGGUAGAGGUGGAAUCAGGCAAAAACUUA
#=GR JCVI_SCAF_1101667213807/621-82 CODON    .................................................................................................................................................................................................................................................AU.G.........................................................................................................................................................................................................................................................................................................................
#=GR JCVI_SCAF_1101667213807/621-82 SS_TT    ..............................................................................................................................................................................................................................................................................................................................................................................................................................................................................................................................................................................
JCVI_SCAF_1096626973880/1-540                UUUCAAGCUUAAUUUAUCCCCAAUAUUCACAGGAAUUUCUGU.AAAUUUUCAGAAUCAAUUAAAAG.GUGAUACAGC.CUUAAAAUCAUAUCUGUUAAAGUCUAAAUGAA.UUAAGG.G.GCAA.CCCUUAACU.GG.CCAAUUGGGCAA.AAGCCGAGAGGUACAAAUCCAAGGGGCAGAAAGUUC.UGCAAAG.CAUCGCUGAACA.UGCAGAACGGG..AGG.CAUGGCGGUAGCGC.AU.CAACGACGUGCCAAAACAACUGUUCUUUGCACCUUUAAAAGUGCAAGGAAACAGGGGUUUCUGAGGAAAAAUGCAUCUUAAAGGCACUAAAUUUCAAUUAAGAGUCUGGAAAUACCUUAAAACUAUACCAAAAGGUAAAAUAAGAACAUAUAAACAAGUUGCUGCUGCUAUAAACAGCCCUAAAUCAGCUAGAGCUGUUGCUAAUGCUUGUGCUAAAAACCCAUAUGCCCCAAAAAUACCUUGUCAUAGAGUGAUUAGAUCUGAUGGAGCACUUGGAGGUUACUCAGGCAGAGGUGGAAUUAAGCAAAAGCUCA
#=GR JCVI_SCAF_1096626973880/1-540 CODON     ..............................................................................................................................................................................................................................................................................................................................................................................................................................................................................................................................................................................
#=GR JCVI_SCAF_1096626973880/1-540 SS_TT     ..............................................................................................................................................................................................................................................................................................................................................................................................................................................................................................................................................................................
JCVI_SCAF_1096627274404/1076-1615            UUUAAAGCUUAAUUUAUCCCCAAUAUUCACAGGAUUUACUUU.AAAUUUUAAGAAUCAAUUAAAAA.GUGAUACAGC.UUUGAAAUCAUAUCUGUUAAGUUAUAAAUGAA.UUAAGG.G.GCAA.CCCUUAACU.GG.CCAAUUGGGCAA.AAGCCGAGAGGUACAAAUCCAAGGGGCAGAAAGUUC.UGCAAAG.CAUCGCUGAACA.UGCAGAACGGG..AGG.CAUGGCGGUAGCGC.AU.CAACGACGUGCCAAAACAACUGUUCUUUGCACCCUUAAAAGUGCAAGGAAACAGGGGUUUCUGUUGAAAAAUGCAUCUUAAAGGCACUAAAUUUCAAUUAAAAGUCUGGAAAUACCUUAAAACUAUACCAAAAGGUAAAAUAAGAACAUAUAAACAAGUUGCAACUGCCAUAAAUAGCCCUAAAUCGGCUAGAGCUGUGGCUAAUGCUUGUGCUAAAAACCCAUAUGCCCCAAAAAUACCUUGUCAUAGAGUUAUUAGAUCUGAUGGAACUCUUGGAGGUUACUCUGGUAGAGGUGGAAUCAGGCAAAAGCUUA
#=GR JCVI_SCAF_1096627274404/1076-1615 CODON ..........................................................................................................................................................................................................................................................................................................................AUG.................................................................................................................................................................................................................................................
#=GR JCVI_SCAF_1096627274404/1076-1615 SS_TT ..............................................................................................................................................................................................................................................................................................................................................................................................................................................................................................................................................................................
JCVI_SCAF_1096626979545/1229-700             ..........AAUUUAUCCCCAAUAUUCACAGGAAUUUCUGU.AAAUUUUCAGAAUCAAUUGAAAG.GUGAUACAGC.UUUAAAAUCAUAUCUGUUAGGGUAUAAAUGAA.UUAAGG.G.GCAA.CCCUUAACU.GG.CCAAUUGGGCAA.AAGCCGAGAGGUACAAAUCCAAGGGGCAGAAAGUUC.UGCAAAG.CAUCGCUGAACA.UGCAGAACGGG..AGG.CAUGGCGGUAGCGC.AU.CAACGACGUGCCAAAACAACUGUUCUUUGCACCCUUAAAAGUGCAAGGAAACAGGGGUUUCUCAGGAAAAAUGCAUCUUAAAGGCACUAAAUUUCAAUUAAAAGUCUGGAAAUACCUCAAAACUAUACCAAAAGGUAAAAUAAGAACAUAUAAACAAGUUGCUGUUGCAAUAAAAAGUCCUAAAUCAGCCAGAGCUGUUGCUAAUGCUUGUGCUAAAAACCCAUAUGCUCCAAAAAUACCUUGUCAUAGAGUGAUUAGAUCAGAUGGAGCUCUUGGAGGUUACUCAGGUAGAGGUGGAAUCAAGCAAAAGCUCA
#=GR JCVI_SCAF_1096626979545/1229-700 CODON  ..............................................................................................................................................................................................................................................................................................................................................................................................................................................................................................................................................................................
#=GR JCVI_SCAF_1096626979545/1229-700 SS_TT  ..............................................................................................................................................................................................................................................................................................................................................................................................................................................................................................................................................................................
JCVI_SCAF_1096628121027/489-1                UUCAAAGCUUAAUUUAUCCCCAAUAUUCACAGGAAUUUCUGU.AAAUUUUCAGAAUCAAUUAAAAG.GUGAUACAGC.UUUAAAAUCAUAUCUGUUAAAGUCUAAAUGAA.UUAAGG.G.GCAA.CCCUUAACU.GG.CCAAUUGGGCAA.AAGCCGAGAGGUACAAAUCCAAGGGGCAGAAAGUUC.UGCAAAG.CAUCGCUGAACA.UGCAGAACGGG..AGG.CAUGGCGGUAGCGC.AU.CAACGACGUGCCAAAACAACUGUUCUUUGCACCCUUAAAAGUGCAAGGAAACAGGGGUUUCUUAGGAAAAAUGUAUCUUAAAGGCACUAAAUUUCAAUUAAAAGUCUGGAAAUAUCUCAAAACUAUUCCAAAAGGUAAAAUAAGAACAUAUAAACAAGUUGCAGCUGCAAUAAAAAGCCCUAAAUCAGCCAGAGCUGUAGCUAAUGCUUGUGCUAAAAACCCAUAUGCCCCAAAAAUACCUUGUCAUAGAGUGAUUAGAUCUG...................................................
#=GR JCVI_SCAF_1096628121027/489-1 CODON     ..............................................................................................................................................................................................................................................................................................................................................................................................................................................................................................................................................................................
#=GR JCVI_SCAF_1096628121027/489-1 SS_TT     ..............................................................................................................................................................................................................................................................................................................................................................................................................................................................................................................................................................................
JCVI_SCAF_1101668274943/771-232              UUCAAAGCUUGAUUUAUCCCCAAUAUUCACAGGAAUUGCUGU.GAAUUUUAAGAAUCAAUUAAAAG.GUGAUACAUC.UUUAAAAUCAUCUCUGCUAGAUUUUAAAUGAA.UUAAGG.G.GCAA.CCCUUAACU.GG.CCAAUUGGGCAA.AAGCCGAGAGGUACAAAUCCAAGGGGCAGAAAGUUC.UGCAAAG.CAUCGCUGAACA.UGCAGAACGGG..AGG.CAUGGCGGUAGCGC.AU.CAACGACGUGCCAAAACAACUGUUCUUUGCACCCUUAAAAGUGCAAGGAAACAGUGGUUUGUUCUUAAAAAUGCAUCUUAAAGGCACUAAAUUUCAAGUUAAAGUUUGGAAAUACCUUAAAACUAUACCAAAAGGUAAAAUUAAGACAUAUAAACAAGUUGCUACUGCCAUAAACAGCCCUAAAUCAGCUAGAGCUGUAGCUAAUGCUUGUGCUAAAAACCCAUAUGUUCCAAAAAUACCCUGUCAUAGAGUGAUUAGGUCUGAUGGAUCUCCUGGAGGCUAUUCCGGUAAAGGCGGUAUCAAACAAAAACUAA
#=GR JCVI_SCAF_1101668274943/771-232 CODON   .................................................................................................................................................................................................................................................AU.G.........................................................................................................................................................................................................................................................................................................................
#=GR JCVI_SCAF_1101668274943/771-232 SS_TT   .........................<<<<<<<......>>>>.>>>................................................................................................................................................................................................................................................................................................................................................................................................................................................................................................................................
JCVI_SCAF_1096628250635/384-1                UUUAAAGCUUAAUUUAUCCCCAAUAUUCACAGGAAUUUCUGU.AAAUUUUCAGAAUCAAUUAAAAG.GUGAUACAGC.UUUAAAAUCAUAUCUGUUAAAGUAAAAAUGAA.UUAAGG.G.GCAA.CCCUUAACU.GG.CCAAUUGGGCAA.AAGCCGAGAGGUACAAAUCCAAGGGGCAGAAAGUUC.UGCAAAG.CAUCGCUGAACA.UGCAGAACGGG..AGG.CAUGGCGGUAGCGC.AU.CAACGACGUGCCAAAACAACUGUUCUUUGCACCUUUAAAAGUGCAAGGAAACAGGGGUUUCUGAGAAAAAAUGCAUCUUAAAGGCACUAAAUUUCAAUUAAAAGUCUGGAAAUACCUUAAAACUAUACCAAAAGGUAAAAUAAGAACAUAUAAACAAG............................................................................................................................................................
#=GR JCVI_SCAF_1096628250635/384-1 CODON     ..............................................................................................................................................................................................................................................................................................................................................................................................................................................................................................................................................................................
#=GR JCVI_SCAF_1096628250635/384-1 SS_TT     ..............................................................................................................................................................................................................................................................................................................................................................................................................................................................................................................................................................................
JCVI_SCAF_1096626976858/2262-1723            UCAAAGCUUGAUUUAUCCCCAAUAUUCACAUGAAUUGCUGUA..AAUUUUAAGAAUCAAUUAAAAA.GUGAUACAGCUCCAAAACCUUCUUUGUUAUUAUAAAAAUUGAA.UUAAGG.G.GCAA.CCCUUAACU.GG.CCAAUUGGGCAA.AAGCCGAGAGGUACAAAUCCAAGGGGCAGAAAGUUC.UGCAAAG.CAUCGCUGAACA.UGCAGAACGGG..AGG.CAUGGCGGUAGCGC.AU.CAACGACGUGCCAAAACAACUGUUCUUUGCACCCUUAAAAGUGCAAGGAAACAGGGGUUUUUUUCAAAUAUGAUCCUAAAAGGCACUAAAUUUCAGUUAAAAGUUUGGAAUUAUUUAAAGACUAUACCAAAAGGUAAGAUAAAAUCUUAUAAAGAGGUAGCCAAAGGCAUAAAAAGUCCUAAAUCAGCAAGAGCUGUUGCAAAUGCUUGUGCUAAAAACCCAUAUGCCCCUAAAAUACCUUGUCAUAGGGUAAUAAGGUCUGAUGGAGGACUUGGAGGUUACUCUGGUACGGGUGGAAUCAAGAAAAAGCUUAA
#=GR JCVI_SCAF_1096626976858/2262-1723 CODON ...................................................................................................................................................................................................................................AUG........................................................................................................................................................................................................................................................................................................................................
#=GR JCVI_SCAF_1096626976858/2262-1723 SS_TT ..............................................................................................................................................................................................................................................................................................................................................................................................................................................................................................................................................................................
JCVI_SCAF_1096627606709/1375-1740            UUAAAAGCUUGAUUUAUCCCCAAUAUUCACAGGAAUUGCUGU.AGAUGUUAAGAAUCAAUUAAAAG.GUGAUACAUC.UUUAAAAUCAUAUCUGUUAAGGUAAACUUGAA.UUAAGG.G.GCAA.CCCUUAACU.GG.CCAAUUGGGCAA.AAGCCGAGAGGUACAAAUCCAAGGGGCAGAAAGUUC.UGCAAAG.CAUCGCUGAACA.UGCAGAACGGG..AGG.CAUGGCGGUAGCGC.AU.CAACGACGUGCCAAAACAACUGUUCUUUGCACCCUUAAAAGUGCAAGGAAACAGGGGUUUCUUAGGAAAUAUGCAUCUUAAAGGAACUAAAUUUCAAUUAAAAGUCUGGAAAUACCUCAAAACUAUACCAAAAGGUAAAA..............................................................................................................................................................................
#=GR JCVI_SCAF_1096627606709/1375-1740 CODON ..............................................................................................................................................................................................................................................................................................................................................................................................................................................................................................................................................................................
#=GR JCVI_SCAF_1096627606709/1375-1740 SS_TT ..............................................................................................................................................................................................................................................................................................................................................................................................................................................................................................................................................................................
JCVI_SCAF_1101668322136/143-682              UUUCAAAGCUUGAUUUAUCCCCAAUAUUCACAUGAAUUUCUGUAAAUCUUAAGAAUCAAUCAAAAG.GUGAUACAG..CUUUAAAAUCAUAUCUGUUAAAGUAUAAUGAA.UUAAGG.G.GCAA.CCCUUAACU.GA.CCGAUUGGACAA.AAGCCGAGAGGUACAAAUCCAAGGGGCAGAAAGUUC.UGCAAAG.CAUCGCUCAACA.UGCAGAACGGG..AGG.CAUGGCGGUAGCGC.AU.CAACGACGUGCCAAAACAACUGUUCUUUGCACCCUUAAAAGUGCAAGGAAACAGGGGUUUCUCAAAAUAAAUGCAUCUUAAAGGCACUAAAUUUCAAUUAAAAGUUUGGAAAUACCUCAAAACUAUACCUAAAGGAAAAAUAAGAACAUAUAAACAAGUUGCUGCUGCCAUAAACAGCCCUAAAUCAGCCAGAGCUGUAGCUAAUGCUUGUGCUAAAAACCCAUAUGCCCCAAAAAUACCUUGUCAUAGAGUGAUUAGAUCUGAUGGAGCUCUUGGAGGUUACUCUGGUAGAGGUGGAAUCAAGCAAAAGCUCA
#=GR JCVI_SCAF_1101668322136/143-682 CODON   ..........................................................................................................................................................................................................................................................................................................................AUG.................................................................................................................................................................................................................................................
#=GR JCVI_SCAF_1101668322136/143-682 SS_TT   ..............................................................................................................................................................................................................................................................................................................................................................................................................................................................................................................................................................................
JCVI_SCAF_1096628133079/1146-1686            CCUAUUAAUCUUUUAAUUAUCCCCACUAUUCACCCCUGUUAAUAAACUAUAAAAUUCAACAAAUAA.GUGAUACUU..ACAACCAUAAGAGUUUGAUAGUGUUUCUUUAA.UUAAGG.G.GCAA.CCCUUAACU.GG.CCGAUUGGGGAA.AAACCGAGAGGUUCAAGCCCAGGGGGCAGAAAGUCU.UGCAGAG.UAGCGCUAAAAU.UGCAAGGCGGA..AGG.CAUGGCGGUAGCGC.AUACAACGACGUGCCAAAACUACUGUUCUUUGCACUGUAAAAAGUGCAAGGAAACAGGGGUUUUUUCUCUGUUUAUGAUCCUUAAAGGUACUAAAUUUCAGAUUAAAGUUUGGAAAUAUUUAAAGACUAUCCCAAAAGGAAAGGUUAAAACUUACAAAGAAGUAGCUAUUGCUAUAAAUAUGCCUAAGGCAGCUCGUGCUGUAGCAAAUGCUUGCGGAAAAAAUCCGUACGCACCCAGAAUACCAUGUCAUAGGGUUAUUAAAUCUGAUGGUUCCAUUGGUGGAUUUUCAGCACCUGGUGGCUCUAAGACUAAAAAA
#=GR JCVI_SCAF_1096628133079/1146-1686 CODON ...................................................................................................................................................................................................................................AUG........................................................................................................................................................................................................................................................................................................................................
#=GR JCVI_SCAF_1096628133079/1146-1686 SS_TT ..............................................................................................................................................................................................................................................................................................................................................................................................................................................................................................................................................................................
JCVI_SCAF_1101668283145/870-1410             UGUUAAUUGAUUAAAAUUAUCCCCAUUAUUCCCAGCUGUUAAAAACUUAAUAAAUUCAACGAUAAA.GUGAUACAU..UCAACCUGCCCUAUUUGGUAUUGUUAGAUUAA.UUAAGG.G.GCAA.CCCUUAACU.GG.CCGACUGGGGAA.AGGCCGAGAGGACCAAGCCCAGGGGGCAGAAAGCUC.UACGGAG.UAGCGCUAAAAU.CGUAGGGCGGA..AGG.CAUGGCGGUAGCGC.AAUCAACGACGUGCCAAAACUACUGUUCUUUGCACCCUAAAAAGUGCAAGGAAACAGGGGUUUUUUUUAAUGAAAGGUACCAAAUUUCAAAUUAAAGUCUGGAAUUACUUAAAAUUAAUACCUAAAGGUUCGGUUAAAACCUAUAAACAGGUAGCAAUAGCAAUAAAUAGCCCUAAAUCUGCUAGAGCAGUUGCCAAUGCUUGCGCAAAGAACCCAUACGCACCUAAAAUACCUUGUCAUAGAGUAAUAAGAUCAGAUGGCGGUCUAGGUGGAUAUUCAGGUUCUGGGGGCAUUAAAACGAAGAAAAAGCUACUUAA
#=GR JCVI_SCAF_1101668283145/870-1410 CODON  ......................................................................................................................................................................................................................................................................................................................AUG.....................................................................................................................................................................................................................................................
#=GR JCVI_SCAF_1101668283145/870-1410 SS_TT  ..............................................................................................................................................................................................................................................................................................................................................................................................................................................................................................................................................................................
JCVI_SCAF_1096627614998/964-1504             UAUUAAUUGAUUAAAAUUAUCCCCAUUAUUCCCAGCUGUUAAAAACUUAAUAAAUUCAACGAUAAA.GUGAUACAU..UCAACCUGCCCUAUUUGGUAUUGUUAGAUGAA.UUAAGG.G.GCAA.CCCUUAACU.GG.CCGACUGGGGAA.AGGCCGAGAGGACCAAGCCCAGGGGGCAGAAAGCUC.UACGGAG.UAGCGCUAAAAU.CGUAGGGCGGA..AGG.CAUGGCGGUAGCGC.AAUCAACGACGUGCCAAAACUACUGUUCUUUGCACCCUAAAAAGUGCAAGGAAACAGGGGUUUUUCUUCAUGAAAGGUACUAAAUUUCAAAUUAAAGUCUGGAAUUACUUAAAAUUAAUUCCUAAAGGCUCAGUAAAAACCUAUAAACAGGUGGCAAUAGCAAUAAAUAGCCCUAAAUCUGCUAGAGCAGUUGCCAAUGCCUGCGCAAAGAACCCAUACGCACCUAAAAUACCUUGUCAUAGAGUAAUAAGAUCAGAUGGCGGUCUAGGUGGAUAUUCAGGUUCUGGGGGCAUCAAAACGAAGAAAAAGCUACUUAA
#=GR JCVI_SCAF_1096627614998/964-1504 CODON  ......................................................................................................................................................................................................................................................................................................................AUG.....................................................................................................................................................................................................................................................
#=GR JCVI_SCAF_1096627614998/964-1504 SS_TT  ..............................................................................................................................................................................................................................................................................................................................................................................................................................................................................................................................................................................
JCVI_SCAF_1096627115176/1676-2216            UGUUAAUUGAUUAAAAUUAUCCCCAUUAUUCCCACCUGUUAAAAACUUAAUAAAUUCAACAAUAAA.GUGAUACAU..UCAACCUGCCCUAUUUGGUAAUGUAAGAUGAA.UUAAGG.G.GCAA.CCCUUAACU.GG.CCGACUGGGGAA.AGGCCGAGAGGACCAAGCCCAGGGGGCAGAAAGCUC.UACGGAG.UAGCGCUAAAAU.CGUAGGGCGGA..AGG.CAUGGCGGUAGCGC.AAUCAACGACGUGCCAAAACUACUGUUCUUUGCACCCUAAAAAGUGCAAGGAAACAGGGGUUUUUCUUCAAUGAAAGGUACUAAAUUUCAAAUUAAAGUCUGGAAUUACUUAAAAUUAAUACCUAAAGGUUCAGUAAAGACCUAUAAACAGGUAGCAAUAGCAAUAAAUAGCCCUAAAUCUGCUAGAGCAGUUGCAAAUGCCUGCGCAAAGAACCCAUACGCACCUAAAAUACCUUGUCAUAGGGUAAUAAGAUCUGAUGGUGGUCUAGGUGGAUAUUCAGGUUCUGGGGGCAUUAAAACGAAGAAAAAGCUACUUA
#=GR JCVI_SCAF_1096627115176/1676-2216 CODON ............................................................................................................................................................................................................................................................................................AUG...............................................................................................................................................................................................................................................................................
#=GR JCVI_SCAF_1096627115176/1676-2216 SS_TT ..............................................................................................................................................................................................................................................................................................................................................................................................................................................................................................................................................................................
JCVI_SCAF_1101668283499/1165-625             UAGCUUUAUUAAUAGAUUAAAAACUUAUCCACAUCUGUUGA.AAAGCUAAUAAAUUCAACGAUAAA.GUGAUACUUA.UCUCCUACUAUGUUUGAUAUUAUCAAAAUGAA.UUAAGG.G.GCAA.CCCUUAACU.GG.CCGACUGGGGAA.AGGCCGAGAGGACCAAGCCCAGGGGGCAGAAAGCUU.UGCGGAG.UAGCGCUAAAAU.CGUAGAGCGGA..AGG.CAUGGCGGUAGCGC.AUACAACGACGUGCCAAAACUACUGUUCUUUGCACCGUAAAAAGUGCAAGGAAACAGGGGUUUUCAGGAAAUGAUCUUAAAAGGCACCAAAUUUCAAGUAAAAGUCUGGAAAUACUUAAAAACUAUUCGAAAAGGCCAAGUUAAAACCUAUUUAGAAGUAGCAAAAGCUAUAAAUAGGCCAAAAUCAGUAAGAGCUGUAGCUAAUGCAAUAGGAAAGAACCCUUAUGCGCCUAAAAUACCUUGUCAUCGUGUUAUUAGAUCAGAUGGAGGCCUUGGAGGAUACUCGGGUCCUGGGGGCAUUAAAACUAAGAAACAAC
#=GR JCVI_SCAF_1101668283499/1165-625 CODON  ............................................................................................................................................................................................................................................................................................AUG...............................................................................................................................................................................................................................................................................
#=GR JCVI_SCAF_1101668283499/1165-625 SS_TT  ..............................................................................................................................................................................................................................................................................................................................................................................................................................................................................................................................................................................
JCVI_SCAF_1096626920408/1427-1799            AUUUUUUAGUUUAAGUUAUCCACACUAUACACAGUUGUGAA.AAACUAAAUAAAUUCAACAAUAAA.GUGAUACAUA.CAACUUUUGACAUUUGAUAUUGUAUAAAUGAA.UUAAGG.G.GCAA.CCCUUAACU.GG.CCGACUGGGGAA.AGGCCGAGAGGACCAAGCCCAGGGGGCAGAAAGCUU.UGCGGAG.UAGCGCUAAAAU.CGCAGAGCGUA..AGG.CAUGGCGGUAGCGC.AUACAACGACGUGCCAAAACUACUGUUCUUUGCACCCUAAAAAGUGCAAGGAAACAGGGUUUUUUCUCAAAUAAAUGAUCCUAAGAGGCACAAAAUUUCAAAUUAAAGUCUGGAAAUACCUUAAAACGAUACCGAAAGGUAAGGUAAAA........................................................................................................................................................................
#=GR JCVI_SCAF_1096626920408/1427-1799 CODON ..............................................................................................................................................................................................................................................................................................................................................................................................................................................................................................................................................................................
#=GR JCVI_SCAF_1096626920408/1427-1799 SS_TT .......................................................................................................................................................................................................................................................................<<<<<<<<<<<<<........>>>>>>>>>>>>>>....................................................................................................................................................................................................................................................................
JCVI_SCAF_1096628048064/683-1223             NNNNNNNNNNNNNAGUUAUCCACGCUAUCCACAGUUGUGAA.AAAAACAGUAAAUUCAACAAGAAA.GUGAUACAUA.CAACUUUUGACAUUUGAUAUUGUACAUUUGAA.UUAAGG.G.GCAA.CCCUUAACU.GG.CCGACUGGGGAA.AGGCCGAGAGGACCAAGCCCAGGGGGCAGAAAGCUC.UGCGGAG.UAGCGCUAAAAU.CGUAGGGCAGA..AGG.CAUGGCGGUAGCGC.AUACAACGACGUGCCAAAACUACUGUUCUUUGCACCUUAAAAAGUGCAAGGAAACAGGGUUUUUUUCGUAUAAUGAUUCUAAAAGGUAGCAAAUUUCAAGUAAAAGUCUGGAAAUACCUUAAAACCAUUCCUAAAGGUAAGGUUAAAACCUACAAACAGGUAGCUAUUGGGAUAAAUAAGCCAAAAUCCGCACGUGCUGUAGCUAAUGCUUGUGGAAAGAACCCCUAUUCACCAAAAAUACCAUGUCAUAGAGUAAUUAGAUCGAAUGGAAGUUUAGGUGGUUUCUCUGGUCCUGGAGGCCUAAAAGCAAAGAAAAA
#=GR JCVI_SCAF_1096628048064/683-1223 CODON  .................................................................................................................................................................................................................................................AUG..........................................................................................................................................................................................................................................................................................................................
#=GR JCVI_SCAF_1096628048064/683-1223 SS_TT  ..........................................................................................................................................................................................................................................................<<<<<<<<<<<<<........>>>>>>>>>>>>>>.................................................................................................................................................................................................................................................................................
JCVI_SCAF_1096627903348/879-1419             UUUUUUAGUUUAAGUUAUCAACGUUAUCCACAGUUGCGAAA.AAACUCAAUAAAUUCAACAAUAAA.GUGAUACAUA.CAACUUUUGACAUUUGAUAUUGUAUAAAUGAA.UUAAGG.G.GCAA.CCCUUAACU.GG.CCGACUGGGGAA.AGGCCGAGAGGACCAAGCCCAGGGGGCAGAAAGCUC.UGCGGAG.UAGCGCUAAAAU.CGUAGGGCAGA..AGG.CAUGGCGGUAGCGC.AUACAACGACGUGCCAAAACUACUGUUCUUUGCACCUUAAAAAGUGCAAGGAAACAGGGUUUUUUUCAUUAAAUGAUUCUAAAAGGCAGCCAAUUUCAAAUAAAAGUCUGGAAAUACCUCAAAACAAUACCCAAAGGUAAGGUUAAAACUUAUAAACAGGUAGCUAUUGGGAUAAAUAAGCCAAAAUCGGCACGUGCUGUGGCUAACGCUUGUGGAAAGAACCCCUAUUCACCGAAAAUACCAUGUCAUAGAGUAAUUAGAUCAGAUGGGAGCUUAGGUGGUUUCUCUGGUCCUGGAGGUGUAAAAACAAAGAAAAA
#=GR JCVI_SCAF_1096627903348/879-1419 CODON  .........................................................................................................................................................................................................................................................................................................................AUG..................................................................................................................................................................................................................................................
#=GR JCVI_SCAF_1096627903348/879-1419 SS_TT  .......................................................................................................................................................................................................................................................................<<<<<<<<<<<<<........>>>>>>>>>>>>>>....................................................................................................................................................................................................................................................................
JCVI_SCAF_1101667369331/823-330              ................................................AGUAAAUUCAACAAUAAA.GUGAUACAUA.CAACUUUUGACAUUUGAUAUUAUAUAUAUGAA.UUAAGG.G.GCAA.CCCUUAACU.GG.CCGACUGGGGAA.AGGCCGAGAGGACCAAGCCCAGGGGGCAGAAAGCUC.UGCGGAG.UAGCGCUAAAAU.CGUAGGGCAGA..AGG.CAUGGCGGUAGCGC.AUACAACGACGUGCCAAAACUACUGUUCUUUGCACCCUAAAAAGUGCAAGGAAACAGGGGUUUUUUUUGUUAAAUGAUUCUAAAAGGCAGCCAAUUUCAAAUCAAAGUCUGGAAAUACCUUAAAAACAUACCUAAAGGUAAGGUUAAAACCUAUAAACAGGUAGCUAUUGGUAUAAAUAAGCCAAAAUCGGCACGUGCUGUAGCUAAUGCAUGUGGAAAGAACCCCUAUUCGCCGAAAAUACCAUGUCAUAGAGUAAUUAGAUCCGAUGGCAGCAUAGGCGGUUUCUCUGGUCCUGGAGGUAUAAAAGCAAAGAAAA
#=GR JCVI_SCAF_1101667369331/823-330 CODON   ..............................................................................................................................................................................................................................................................................................................................................................................................................................................................................................................................................................................
#=GR JCVI_SCAF_1101667369331/823-330 SS_TT   ..............................................................................................................................................................................................................................................................................................................................................................................................................................................................................................................................................................................
JCVI_SCAF_1096628100198/1614-1074            UAUUCUAAUUUUUUUUAUCCCCACUAUUCACAAGCUAUUAA.AAAGUAAGUUAAUUCAACAAUAAA.GUGAUACAUA.CAACCAUUGUAGUUUGGUAUUGUAAUUAUGAA.UUAAGG.G.GCAA.CCCUUAACU.GG.CCGACUGGGGAA.AGGCCGAGAGGACCAAGCCCAGGGGGCAGAAAGCUC.UGCGGAG.UAGCGCUAAAAU.CGCGGGGCGGA..AGG.CAUGGCGGUAGCGC.AUACAACGACGUGCCAAAACUACUGUUCUUUGCACCCUAAAAAGUGCAAGGAAACAGGGUUUUUUCGAAAUAAUGAUUCUUAAAGGCACCCAAUUUCAAAUAAAAGUCUGGAAAUACCUUAAAACUAUACCUAAAGGUAAGGUUAAAACCUAUAAACAGAUAGCUAUUGGAAUAAAUAAGCCAAAAUCGGUACGUGCUGUUGCUAAUGCUUGUGGAAAGAACCCCUAUUCACCAAAAAUACCUUGUCACAGAGUAAUUAGAUCUGAUGGAAGCUUAAGUGGUUUUUCUAGUCCUGGAAGGUACAAAGCAAAGAAAAA
#=GR JCVI_SCAF_1096628100198/1614-1074 CODON .................................................................................................................................................................................................................................................AUG..........................................................................................................................................................................................................................................................................................................................
#=GR JCVI_SCAF_1096628100198/1614-1074 SS_TT ..............................................................................................................................................................................................................................................................................................................................................................................................................................................................................................................................................................................
JCVI_SCAF_1096627854183/1185-645             GUUUCAUUAUUGCACUUCUAGAGUUAUUAACGUUAUUCACACCUAUCCUAUUUAAUCGCUUAAAAA.GUGAUACAU..UCAACCUUACCGGUUUGUUAUUGUGAGAUGAA.UUAAGG.G.GCAA.CCCUUAACU.GG.CCGACUGGGGAA.AGGCCGAGAGGACCAAGCCCAGGGGGCAGAAAGUCC.UGCGGAG.UAGCGCUAAAAU.CGUAGGGCGGA..AGG.CAUGGCGGUAGCGC.AUACAACGACGUGCCAAAACUACUGUUCUUUGCACCGUAAAAAGUGCAAGGAAACAGGGGUUUUUCUUCAUGAAAGGCACUAAAUUUCAAUUGCAAGUAUGGAAUUAUCUUAAAAAGAUACCCAAAGGAUCUGUAAAAACAUAUAAACAAGUAGCUAUAGCAAUAAAUAAGCCAAAAUCAGCUCGUGCGGUUGCUAAUGCCUGCGCUAAGAACCCUUAUGCUCCAAAUAUACCGUGUCNNNNNNNNNNNNNNNNNNNNNNNNNNNNNNNNNNNNNNNNNNNNNNNNNNNGAAUAACAAUAGUUUUAGACACCCCUUU
#=GR JCVI_SCAF_1096627854183/1185-645 CODON  .................................................................................................................................................................................................................................................AUG..........................................................................................................................................................................................................................................................................................................................
#=GR JCVI_SCAF_1096627854183/1185-645 SS_TT  ..............................................................................................................................................................................................................................................................................................................................................................................................................................................................................................................................................................................
JCVI_SCAF_1096627274874/576-1116             AAAAAAACUUUGUCAAACACAAAAGUUAUUAACACAAUCCACAAUGGAUCAUUAAAUCAAUUAAAAAGUGAUACA...UACAACCAAGAUCAUUUGUUAGUUUAUAUCAA.UUAAGG.G.GCAA.CCCUUAACU.GG.CCAACUGGGGAA.AGGCCGAGAGGACCAAGCCCAGGGGGCAGAAAGUCU.UACGGAG.UAGCGCUAAAAU.CGUAGGGCGGA..AGG.CAUGGCGGUAGCGC.AUACAACGACGUGCCAAAACUACUGUUCUUUGCACCCUAAAAAGUGCAGAGAAACAGGGGUUUUUUCUCCAUGAAAGGCACUAAAUUUCAAAUUAAAGUUUGGAAAUAUCUUAAAAAAAUCCCCAGAGGAUCAGUCAAAACAUAUAAAGAUGUUGCAAAAGCUUUAAAUCAACCAAAAGCAGCGCGAGCUGUAGCAAAUGCUUGUGCUAAGAACCCAUAUGCCCCAAAAAUACCCUGUCAUAGAGUAAUUAGGUCUGAUGGAGGCCUUGGUGGCUACUCUGGCAGAGGUGGGCUAAAAAAAAAGUAACUUUAUUAAG
#=GR JCVI_SCAF_1096627274874/576-1116 CODON  ............................................................................................................................................................................................................................................................................................AUG...............................................................................................................................................................................................................................................................................
#=GR JCVI_SCAF_1096627274874/576-1116 SS_TT  ..............................................................................................................................................................................................................................................................................................................................................................................................................................................................................................................................................................................
JCVI_SCAF_1101667107634/649-109              AAAAGUACUUUGUCAACAACAAAAGUUAUUAACACAAUCCACAUGAGACCCUUAAAUCAAUCAAAAAGUGAUACA...UACAACCAUUAUCAUUUGUUAAGUUUAAUCAA.UUAAGG.G.GCAA.CCCUUAACU.GG.CCGACUGGGGAA.AGGCCGAGAGGACCAAGCCCAGGGGGCAGAAAGCCU.UACGGAG.UAGCGCUAAAAU.CGUAGGGCGGA..AGG.CAUGGCGGUAGCGC.AUACAACGACGUGCCAAAACUACUGUUCUUUGCACCGUAAAAAGUGCAGAGUAACAGGGGUUUUUUCUUCAUGAAAGGCACUAAAUUUCAAAUCAAAGUCUGGAAAUAUAUUAAAAAGAUCCCUAAAGGAUCAAUUAAAACAUAUAAAGAUGUUGCAAUAGCUAUAAAUAUGCCAAAAGCAGCGCGGGCUGUAGCAAAUGCCUGUGCUAAGAACCCAUAUGCCCCCAAAAUACCUUGUCAUAGAGUAAUUAGGUCUGAUGGAGGUCUUGGUGGCUAUUCUGGCAGAGGUGGGGUAAAAAAAAAAGUAAGUUUAUUAA
#=GR JCVI_SCAF_1101667107634/649-109 CODON   ............................................................................................................................................................................................................................................................................................AUG...............................................................................................................................................................................................................................................................................
#=GR JCVI_SCAF_1101667107634/649-109 SS_TT   ..............................................................................................................................................................................................................................................................................................................................................................................................................................................................................................................................................................................
JCVI_SCAF_1096626140937/773-234              AAAAUACUUUGUCAAUAACAAAAGUUAUUAACACAAUUCACAUGGGAACCUUUAAUCAAUCAAAAA.GUGAUACA...UACAACCAUUAUUAUUUGUUAAGUUUAAUUAA.UUAAGG.G.GCAA.CCCUUAACU.GG.CCGACUGGGGAA.AGGCCGAGAGGACCAAGCCCAGGGGGCAGAAAGUCU.UACGGAG.UAGCGCUAAAAU.CGUAAGGCGGA..AGG.CAUGGCGGUAGCGC.AUACAACGACGUGCCAAAACUACUGUUCUUUGCACCUUAAAAAGUGCAGAGAAACAGGGGUUUUUUCUUCAUGAAAGGCACUAAAUUUCAAAUCAAAGUCUGGAAAUAUCUUAAAAAGAUCCCCAAAGGAUCAGUCAAAACAUAUAAAGAUGUUGCAAUAGCUAUAAAUCAGCCAAAAGCAGCACGGGCUGUAGCAAAUGCCUGUGCUAAGAACCCAUAUGCCCCCAAAAUACCCUGUCAUAGAGUAAUUAGGUCUGAUGGAGGCCUUGGUGGUUAUUCUGGCAAAGGUGGGGUAAAAAAAAAAAUAAGUUUAUUAA
#=GR JCVI_SCAF_1096626140937/773-234 CODON   ............................................................................................................................................................................................................................................................................................AUG...............................................................................................................................................................................................................................................................................
#=GR JCVI_SCAF_1096626140937/773-234 SS_TT   ..............................................................................................................................................................................................................................................................................................................................................................................................................................................................................................................................................................................
JCVI_SCAF_1096626983850/829-1368             GAAAUACUUUGUCAAUAACAAAAGUUAUUAACACAAUCCACAUGAGACCAUUAAAUCAAUCAAAAA.GUGAUACA...UACAACCAUUAUCAUUUGUUAAGUUUAAUUAA.UUAAGG.G.GCAA.CCCUUAACU.GG.CCAACUGGGGAA.AGGCCGAGAGGACCAAGCCCAGGGGGCAGAAAGUCU.UACGGAG.UAGCGCUAAAAU.CGUAAGGCGGA..AGG.CAUGGCGGUAGCGC.AUACAACGACGUGCCAAAACUACUGUUCUUUGCACCUUAAAAAGUGCAGAGAAACAGGGGUUUUUCUUAAUGAAAGGCACUAAAUUUCAAAUUAAAGUCUGGAAAUAUCUUAAAAAAAUUCCUAAAGGAUCAGUAAAAACAUACAAAGAUGUUGCAAUAGCUAUAAAUCAGCCUAAAGCAGCACGGGCUGUAGCUAAUGCCUGCGCUAAGAACCCAUAUGCCCCCAAAAUACCCUGUCAUAGAGUAAUUAGGUCAGAUGGAGGCCUUGGAGGCUAUUCUGGCAGAGGUGGGGUAAAAAAAAAAGUAAGUUUAUUAAG
#=GR JCVI_SCAF_1096626983850/829-1368 CODON  .................................................................................................................................................................................................................................................AUG..........................................................................................................................................................................................................................................................................................................................
#=GR JCVI_SCAF_1096626983850/829-1368 SS_TT  ..............................................................................................................................................................................................................................................................................................................................................................................................................................................................................................................................................................................
JCVI_SCAF_1096626948437/1473-1979            CAACAUGAUAAUUAAAAAAAAAGUUAUCAACAUAAUUCACAAUGCUUUUAAUAAAACAAUUAAAAA.GUGAUACAU..AAGAAUCUCAUAAUUUGAUAUUGUUUAACUAA.UUAAGG.G.GCAA.CCCUUAACU.GG.CCAACUGGGGAA.AGGCCGAGAGGACCAAGCCCAGGGGGCAGAAAGUCU.UACGGAG.UAGCGCUAAAAU.CGUAGGGCGGA..AGG.CAUGGCGGUAGCGC.AUACAACGACGUGCCAAAACUACUGUUCUUUGCACCGUAAAAAGUGCAGAGAAACAGGGGUUUUUUCUACAUGAAAGGCACUAAAUUUCAAAUCAAAGUCUGGAAAUAUCUUAAAAAGAUUCCUAAAGGAUCGGUCAAAACAUACAAAGAUGUUGCAAUAGCAAUAAAUCAGCCAAAAGCAGUGCGGGCUGUAGCAAAUGCCUGUGCUAAGAACCCAUAUGCCCCAAAAAUACCCUUGUCAUAGAGUAAAUUAGGUUCUGAUGGGAAGCCCUUGGUGGCUAUU..................................
#=GR JCVI_SCAF_1096626948437/1473-1979 CODON ..............................................................................................................................................................................................................................................................................................................................................................................................................................................................................................................................................................................
#=GR JCVI_SCAF_1096626948437/1473-1979 SS_TT ..............................................................................................................................................................................................................................................................................................................................................................................................................................................................................................................................................................................
JCVI_SCAF_1101668196551/1281-741             UCAACAUGAUAAUUUAAAAAAAGUUAUCAACAUAAUUCACAAUGCUUUUAAUAAAACAAUUAAAAA.GUGAUACAU..UAGAAUCUCAUAAUUUGAUAUUGUUUAACUAA.UUAAGG.G.GCAA.CCCUUAACU.GG.CCGACUGGGGAA.AGGCCGAGAGGACCAAGCCCAGGGGGCAGAAAGUCU.UACGGAG.UAGCGCUAAAAU.CGUAGGGCGGA..AGG.CAUGGCGGUAGCGC.AUACAACGACGUGCCAAAACUACUGUUCUUUGCACCGUAAAAAGUGCAGAGAAACAGGGGUUUUUCCUUCAUGAAAGGCACUAAAUUUCAAAUCAAAGUCUGGAAAUAUCUUAAAAAGAUCCCCAAAGGAACAGUCAAAACAUAUAAAGAUGUUGCAAAAGCAAUAAAUCGGCCAAAAGCAGCGCGAGCUGUAGCAAAUGCCUGCGCUAGAAACCCAUAUGCCCCAAAAAUACCCUGUCAUAGGGUAAUUAGGUCUGAUGGAGGCCUUGGUGGCUAUUCUGGCAGAGGUGGAGUAAAAAAAAAAGUAAGUUUAUUAA
#=GR JCVI_SCAF_1101668196551/1281-741 CODON  ............................................................................................................................................................................................................................................................................................AUG...............................................................................................................................................................................................................................................................................
#=GR JCVI_SCAF_1101668196551/1281-741 SS_TT  ..............................................................................................................................................................................................................................................................................................................................................................................................................................................................................................................................................................................
JCVI_SCAF_1096627624777/496-1                GCUUCAUUAUUGUAUUUUUAGAGUUAUUAACGUUAUUCACACCUAUCCUGUUUAAUCGCUUAAAAA.GUGAUACAU..UCAACCUAAGUAGUUUGUUAUUGUUAUAUUAA.UUAAGG.G.GCAA.CCCUUAACU.GG.CCGACUGGGGAA.AGGCCGAGAGGACCAAGCCCAGGGGGCAGAAAGUCU.UACGGAG.UAGCGCUAAAAU.CGUAGGGCGGA..AGG.CAUGGCGGUAGCGC.AUACAACGACGUGCCAAAACUACUGUUCUUUGCACCGUAAAAAGUGCAAGGAAACAGGGGUUUUUUUCUUCAUGAAAGGCACUAAAUUUCAAUUACAAGUGUGGAAUUAUCUUAAAAAGAUACCUAAAGGAUCUGUAAAAACAUACAAACAAGUAGCUAUAGCGAUAAAUAAGCCAAAAUCAGCUCGUGCGGUUGCUAAUGCUUGUGCUAAGAACCCUUAUGCUCCAAAUAUACCUUGUCAUAGGGUUAUUAGGUCUGAUGGAGGCCUCGGA.............................................
#=GR JCVI_SCAF_1096627624777/496-1 CODON     ..............................................................................................................................................................................................................................................................................................................................................................................................................................................................................................................................................................................
#=GR JCVI_SCAF_1096627624777/496-1 SS_TT     ..............................................................................................................................................................................................................................................................................................................................................................................................................................................................................................................................................................................
JCVI_SCAF_1101668317054/1366-826             GUUUCAUUAUUGUACUUUUAGAGUUAUUAACGUUAUUCACACCUAUCCUCUUUAAUCGCUUAAAAA.GUGAUACAU..UCAACCUAAGUAGUUUGUUAAUGUAUUAUUAA.UUAAGG.G.GCAA.CCCUUAACU.GG.CCGACUGGGGAA.AGGCCGAGAGGACCAAGCCCAGGGGGCAGAAAGUCU.UACGGAG.UAGCGCUAAAAU.CGUAGGGCGGA..AGG.CAUGGCGGUAGCGC.AUACAACGACGUGCCAAAACUACUGUUCUUUGCACCGUAAAAAGUGCAAGGAAACAGGGGUUUUUCUUCAUGAAAGGCACUAAAUUUCAAUUACAAGUAUGGAAUUAUCUUAAAAAGAUACCCAAAGGAUCUGUAAAAACAUAUAAACAAAUAGCUAUAGCAAUAAAUAAGCCAAAAUCAGCUCGUGCUGUAGCUAAUGCUUGUGCUGCGAACCCUUAUGCCCCAAAUAUACCUUGUCAUAGGGUUAUUAGGUCUGAUGGAGGUCUCGGAGGUUACUCCGGAAGAGGUGGAGUUGAUCAAAAAUUGAAAUUAUUGAG
#=GR JCVI_SCAF_1101668317054/1366-826 CODON  .................................................................................................................................................................................................................................................AUG..........................................................................................................................................................................................................................................................................................................................
#=GR JCVI_SCAF_1101668317054/1366-826 SS_TT  ..............................................................................................................................................................................................................................................................................................................................................................................................................................................................................................................................................................................
JCVI_SCAF_1096628260274/849-310              NNNNNNNNNNNNNNNNNAAAAAAGUUAUUAACACAAUCCACAUAUGUUCAUUGAAUCAAUCAAAAA.GUGAUACA...UACAACCAACAUCAUUUGUUAUGUUUAAUUAA.UUAAGG.G.GCAA.CCCUUAACU.GG.CCGACUGGGGAA.AGGCCGAGAGGACCAAGCCCAGGGGGCAGAAAGUCU.UACGGAG.UAGCGCUAAAAU.CGUAGGGCGGA..AGG.CAUGGCGGUAGCGC.AUACAACGACGUGCCAAAACUACUGUUCUUUGCACCGUAAAAAGUGCAGAGAAACAGGGGUUUUCUUCAUGAAAGGCACUAAAUUUCAAAUUAAGGUUUGGCAAUAUCUCAAAAAGAUCCCCAAGGGUUCCGUUAAGACUUAUAAAGAAGUUGCAAUAGCUAUAAAUUUGCCAAAAGCAGCGCGUGCUGUAGCAAAUGCCUGUGCCAACAACCCAUAUGUUCCAAAAAUACCCUGUCAUAGAGUAAUUAGGUCUGAUGGAGGCCUUGGUGGGUAUUCCGGCAGAGGUGGUGUAAAAAAAAAAGUACGUUUAUUAAGG
#=GR JCVI_SCAF_1096628260274/849-310 CODON   ...................................................................................................................................................................................................................................AUG........................................................................................................................................................................................................................................................................................................................................
#=GR JCVI_SCAF_1096628260274/849-310 SS_TT   ..............................................................................................................................................................................................................................................................................................................................................................................................................................................................................................................................................................................
JCVI_SCAF_1101668174535/1-518                ......................AGUUAUUAACACAAUCCACAUGGGACCCUUAAAUCAAUCAAAAA.GUGAUACA...UACAACCAUUAUCAUUUGUUAAGGUUAAUUAA.UUAAGG.G.GCAA.CCCUUAACU.GG.CCGACUGGGGAA.AGGCCGAGAGGACCAAGCCCAGGGGGCAGAAAGUCU.UACGGAG.UAGCGCUAAAAU.CGUAGGGCGGA..AGG.CAUGGCGGUAGCGC.AUACAACGACGUGCCAAAACUACUGUUCUUUGCACCUUAAAAAGUGCAGAGAAACAGGGGUUUUUUUUUAAUGAAAGGCACUAAAUUUCAAAUCAAAGUCUGGAAAUAUCUUAAAAAUAUCCCUAAAGGAUCAGUUAAAACAUAUAAAGAUGUUGCAAUAGCUAUAAAUCAGCCAAAAGCAGCGCGGGCUGUAGCAAAUGCCUGUGCUAAGAACCCAUAUGCCCCCAAAAUACCCUGUCAUAGAGUAAUUAGGUCUGAUGGAGGCCUUGGUGGCUAUUCUGGUAGAGGUGGGGUAAAAAAAAAAGUGAGUUUAUUAA
#=GR JCVI_SCAF_1101668174535/1-518 CODON     ..............................................................................................................................................................................................................................................................................................................................................................................................................................................................................................................................................................................
#=GR JCVI_SCAF_1101668174535/1-518 SS_TT     ..............................................................................................................................................................................................................................................................................................................................................................................................................................................................................................................................................................................
JCVI_SCAF_1101667132256/679-140              AAAAUACUUUGUCAAUAACAAAAGUUAUUAACACAAUCCACAAGGGACCCUUAAAUCAAUCAAAAA.GUGAUACA...UACAACCAUUAUCAUUUGUUAAAUUUAAUUAA.UUAAGG.G.GCAA.CCCUUAACU.GG.CCGACUGGGGAA.AGGCCGAGAGGACCAAGCCCAGGGGGCAGAAAGUCU.UACGGAG.UAGCGCUAAAAU.CGUAGGGCGGA..AGG.CAUGGCGGUAGCGC.AUACAACGACGUGCCAAAACUACUGUUCUUUGCACCUUAAAAAGUGCAGAGAAACAGGGGUUUUUUCUUCAUGAAAGGCACUAAAUUUCAAAUCAAAGUCUGGAAAUAUCUUAAAAAGAUCCCCAAAGGAUCAGUUAAAACAUAUAAAGAUGUUGCAAUAGCUAUAAAUCACCCAAAAGCAGCGCGGGCUGUAGCUAAUGCCUGUGCUAAGAACCCAUAUGCCCCCAAAAUACCUUGUCACAGAGUAAUCAGGUCUGAUGGAGGCCUUGGUGGUUUUUCUGGCAGAGGUGGGGUAAAAAAAAAAGUGAGUUUAUUAA
#=GR JCVI_SCAF_1101667132256/679-140 CODON   ............................................................................................................................................................................................................................................................................................AUG...............................................................................................................................................................................................................................................................................
#=GR JCVI_SCAF_1101667132256/679-140 SS_TT   ..............................................................................................................................................................................................................................................................................................................................................................................................................................................................................................................................................................................
JCVI_SCAF_1096628090907/1590-1051            AAAAUACUUUGUCAAUAACAAAAGUUAUUAACACAAUCCACAUCGGACCAUUAAAUCAAUCAAAAA.GUGAUACA...UACAACCAAUAUCAUUUGUUAAGUUUAAUUAA.UUAAGG.G.GCAA.CCCUUAACU.GG.CCGACUGGGGAA.AGGCCGAGAGGACCAAGCCCAGGGGGCAGAAAGUCU.UACGGAG.UAGCGCUAAAAU.CGUAGGGCGGA..AGG.CAUGGCGGUAGCGC.AUACAACGACGUGCCAAAACUACUGUUCUUUGCACCGUAAAAAGUGCAGAGAAACAGGGGUUUUCUUCAUGAAGGGCACUAAAUUUCAAAUAAAAGUCUGGAAAUAUCUUAAAAAGAUCCCCAAAGGAUCAGUUAAAACAUAUAAAGAUGUUGCAAUAGCUAUAAAUCAGCCAAAAGCAGCGCGAGCUGUAGCAAAUGCCUGUGCUAAGAACCCAUAUGCACCAAAAAUACCCUGUCAUAGAGUAAUUAAGUCUGAUGGAGGUCUUGGUGGCUAUUCUGGUAGAGGUGGAGUAAAAAAAAAAGCAAGUUUAUUAAGG
#=GR JCVI_SCAF_1096628090907/1590-1051 CODON ...................................................................................................................................................................................................................................AUG........................................................................................................................................................................................................................................................................................................................................
#=GR JCVI_SCAF_1096628090907/1590-1051 SS_TT ..............................................................................................................................................................................................................................................................................................................................................................................................................................................................................................................................................................................
JCVI_SCAF_1101667353346/469-1                AGAAUACUUUGUCAAUAAUAAAAGUUAUUAACACAAUCCACAAAGGAUGAUUAAAUCAAUCAAAAA.GUGAUACA...UACAACCAGUAUGUUUUGUUAAAUUUAAUUAA.UUAAGG.G.GCAA.CCCUUAACU.GG.CCGACUGGGGAA.AGGCCGAGAGGACCAAGCCCAGGGGGCAGAAAGUCU.UACGGAG.UAGCGCUAAAAU.CGUGGGACGGA..AGG.CAUGGCGGUAGCGC.AUACAACGACGUGCCAAAACUACUGUUCUUUGCACCAUAAAAAGUGCAGAGAAACAGGGUUUUUUUUUCAUGAAAGGCACUAAAUUUCAAGUUAAAGUCUGGAAAUAUCUUAAAAAUAUCCCUAAAGGUACAGUUAAAACUUACAAAGAUAUAGCAAUUGCUAUAAAUCAACCAAAAGCAGCUCGUGCAGUAGCAAAUGCCUGUGCUAAGAACCCAUAUGCCCCAAAAAUACCCUGUCAUAGAGUA.......................................................................
#=GR JCVI_SCAF_1101667353346/469-1 CODON     ..............................................................................................................................................................................................................................................................................................................................................................................................................................................................................................................................................................................
#=GR JCVI_SCAF_1101667353346/469-1 SS_TT     .......................................................................................................................................................................................................................................................................<<<<<<<<<<<<<........>>>>>>>>>>>>>>....................................................................................................................................................................................................................................................................
JCVI_SCAF_1101667397631/275-815              AUUUCAUUAUUGUACUUUUAAAGUUAUUAACGUUAUUCACACCUAUCCUGUUUAAUCGCUUAAAAA.GUGAUACAU..UCAACCUUAGCAGUUUGUUAUUGUGAGAUGAA.UUAAGG.G.GCAA.CCCUUAACU.GG.CCGACUGGGGAA.AGGCCGAGAGGACCAAGCCCAGGGGGCAGAAAGUCU.UACGGAG.UAGCGCUAAAAU.CGUAGGGCGGA..AGG.CAUGGCGGUAGCGC.AUACAACGACGUGCCAAAACUACUGUUCUUUGCACCGUAAAAAGUGCAAGGAAACAGGGGUUUUUCUUCAUGAAAGGCACUAAAUUUCAAUUACAAGUAUGGAAUUAUCUUAAAAAGAUACCUAAAGGAUCUGUAAAAACAUAUAAACAAGUAGCUAUAGCAAUAAAUAAGCCAAAAUCAGCUCGUGCGGUUGCUAAUGCUUGUGCUGCGAACCCUUAUGCCCCAAAUAUACCAUGUCAUAGGGUAAUUAGGUCUGAUGGAGGCCUCGGAGGUUACUCCGGAAGAGGUGGAGUUGAUCAAAAAUUGAAAUUAUUGAG
#=GR JCVI_SCAF_1101667397631/275-815 CODON   .................................................................................................................................................................................................................................................AUG..........................................................................................................................................................................................................................................................................................................................
#=GR JCVI_SCAF_1101667397631/275-815 SS_TT   ..............................................................................................................................................................................................................................................................................................................................................................................................................................................................................................................................................................................
JCVI_SCAF_1101668221028/1036-496             GUUUCAUUAUUGUACUUUUAGAGUUAUUAACGUUAUUCACACCUAUCCUGUUUAAUCGCUUAAAAA.GUGAUACAU..UCAACCUAAGUAGUUUGUUAUUGUGAGAUGAA.UUAAGG.G.GCAA.CCCUUAACU.GG.CCGACUGGGGAA.AGGCCGAGAGGACCAAGCCCAGGGGGCAGAAAGUCU.UACGGAG.UAGCGCUAAAAU.CGUAGGGCGGA..AGG.CAUGGCGGUAGCGC.AUACAACGACGUGCCAAAACUACUGUUCUUUGCACCGUAAAAAGUGCAAGGAAACAGGGGUUUUUCUUUAUGAAAGGUACUAAAUUUCAAUUACAAGUGUGGAAUUAUCUUAAAAAGAUACCUAAAGGAUCUGUAAAAACUUAUAAACAAGUAGCUAUUGCAAUAAAUAAGCCAAAAUCAGCUCGUGCGGUUGCUAAUGCCUGUGCUAAGAACCCUUAUGCUCCAAAUAUACCUUGUCAUAGGGUUAUUAGGUCUGAUGGAGGCCUCGGAGGUUAUUCUGGAAGAGGUGGAGUUGAUCAAAAAUUGAAAUUGCUGAG
#=GR JCVI_SCAF_1101668221028/1036-496 CODON  .................................................................................................................................................................................................................................................AUG..........................................................................................................................................................................................................................................................................................................................
#=GR JCVI_SCAF_1101668221028/1036-496 SS_TT  ..............................................................................................................................................................................................................................................................................................................................................................................................................................................................................................................................................................................
JCVI_SCAF_1096627001750/98-638               GUUUCAUUAUUGUACUUUUAGAGUUAUUAACGUUAUUCACACCUAUCCUGUUUAAUCGCUUAAAAA.GUGAUACAU..UCAACCUAAGUAGUUUGUUAUUGUGAGAUGAA.UUAAGG.G.GCAA.CCCUUAACU.GG.CCGACUGGGGAA.AGGCCGAGAGGACCAAGCCCAGGGGGCAGAAAGUCU.UACGGAG.UAGCGCUAAAAU.CGUAGGGCGGA..AGG.CAUGGCGGUAGCGC.AUACAACGACGUGCCAAAACUACUGUUCUUUGCACCGUAAAAAGUGCAAGGAAACAGGGGUUUUUCUUUAUGAAAGGUACUAAAUUUCAAUUACAAGUGUGGAAUUAUCUUAAAAAGAUACCUAAAGGGUCUGUAAAAACUUAUAAACAAGUAGCUAUUGCAAUAAAUAAGCCAAAAUCAGCUCGUGCGGUUGCUAAUGCCUGUGCUAAGAACCCUUACGCUCCAAAUAUACCUUGUCAUAGGGUUAUUAGGUCUGAUGGAGGCCUCGGAGGUUAUUCUGGAAGAGGUGGAGUUGAUAAAAAAUUGAAAUUGCUGAG
#=GR JCVI_SCAF_1096627001750/98-638 CODON    .................................................................................................................................................................................................................................................AUG..........................................................................................................................................................................................................................................................................................................................
#=GR JCVI_SCAF_1096627001750/98-638 SS_TT    ..............................................................................................................................................................................................................................................................................................................................................................................................................................................................................................................................................................................
JCVI_SCAF_1096627054235/1779-2095            GUUUCAUUAUUGUACUUUUAGAGUUAUUAACGUUAUUCACACCUAUCCUGUUUAAUCGCUUAAAAA.GUGAUACAU..UCAACCUAAGUAGUUUGUUAUUGUAAGAUGAA.UUAAGG.G.GCAA.CCCUUAACU.GG.CCGACUGGGGAA.AGGCCGAGAGGACCAAGCCCAGGGGGCAGAAAGUCU.UACGGAG.UAGCGCUAAAAU.CGUAGGGCGGA..AGG.CAUGGCGGUAGCGC.AUACAACGACGUGCCAAAACUACUGUUCUUUGCACCGUAAAAAGUGCAAGGAAACAGGGGUUUUCUUCAUGAAAGGCACUAAAUUCAAUUACA................................................................................................................................................................................................................................
#=GR JCVI_SCAF_1096627054235/1779-2095 CODON ..............................................................................................................................................................................................................................................................................................................................................................................................................................................................................................................................................................................
#=GR JCVI_SCAF_1096627054235/1779-2095 SS_TT ..............................................................................................................................................................................................................................................................................................................................................................................................................................................................................................................................................................................
JCVI_SCAF_1101668317546/877-338              GUUUCAUUAUUGUACUUUUAGAGUUAUUAACGUUAUUCACACCUAUCCUGUUUAAUCGCUUAAAAA.GUGAUACA...UUCAACUAAGUAGUUUGUUAUUGUGAGAUGAA.UUAAGG.G.GCAA.CCCUUAACU.GG.CCGACUGGGGAA.AGGCCGAGAGGACCAAGCCCAGGGGGCAGAAAGUCU.UACGGAG.UAGCGCUAAAAU.CGUAGGGCGGA..AGG.CAUGGCGGUAGCGC.AUACAACGACGUGCCAAAACUACUGUUCUUUGCACCGUAAAAAGUGCAAGGAAACAGGGGUUUUUCUUCAUGAAAGGCACUAAAUUUCAAUUACAAGUGUGGAAUUAUCUCAAAAAGAUACCUAAAGGAUCUGUAAAAACAUAUAAACAAGUAGCUAUUGCAAUAAAUAAGCCAAAAUCAGCUCGUGCGGUUGCUAAUGCCUGUGCUAAGAACCCUUAUGCUCCAAAUAUACCUUGUCAUAGGGUUAUUAGGUCUGAUGGAGGCCUCGGAGGUUAUUCUGGAAGAGGUGGAGUUGAUCAAAAAUUGAAAUUGCUGAG
#=GR JCVI_SCAF_1101668317546/877-338 CODON   .................................................................................................................................................................................................................................................AUG..........................................................................................................................................................................................................................................................................................................................
#=GR JCVI_SCAF_1101668317546/877-338 SS_TT   ..............................................................................................................................................................................................................................................................................................................................................................................................................................................................................................................................................................................
JCVI_SCAF_1096627303859/1-525                ................UUUAGAGUUAUUAACGUUAUUCACACCUAUCCUGUUUAAUCGCUUAAAAA.GUGAUACAU..UCAACCUAAGUAUUUUGUUAUUGUGAGAUGAA.UUAAGG.G.GCAA.CCCUUAACU.GG.CCGACUGGGGAA.AGGCCGAGAGGACCAAGCCCAGGGGGCAGAAAGUCU.UACGGAG.UAGCGCUAAAAU.CGUAGGGCGGA..AGG.CAUGGCGGUAGCGC.AUACAACGACGUGCCAAAACUACUGUUCUUUGCACCGUAAAAAGUGCAAGGAAACAGGGGUUUUUUUUUCAUGAAAGGCACUAAAUUUCAAUUACAAGUAUGGAAUUAUCUUAAAAAGAUACCUAAAGGUUCUGUAAAAACUUAUAAACAAGUAGCUAUAGCAAUAAAUAAGCCAAAAUCAGCUCGUGCGGUUGCUAAUGCCUGCGCAAAGAACCCUUAUGCUCCAAAUAUACCUUGUCAUAGGGUUAUUAGGUCUGAUGGAGGCCUCGGAGGUUAUUCUGGAAGAGGUGGAGUUGAUCAAAAAUUGAAAUUGUUGA
#=GR JCVI_SCAF_1096627303859/1-525 CODON     ..............................................................................................................................................................................................................................................................................................................................................................................................................................................................................................................................................................................
#=GR JCVI_SCAF_1096627303859/1-525 SS_TT     ..............................................................................................................................................................................................................................................................................................................................................................................................................................................................................................................................................................................
JCVI_SCAF_1096627042682/1324-784             AUUUCAUUAUUGUACUUUUAAAGUUAUUAACGUUAUUCACACCUAUCCUGUUUAAUCGCUUAAAAA.GUGAUACAU..UCAACCUUAGUAGUUUGUUAUUAUGAAAUGAA.UUAAGG.G.GCAA.CCCUUAACU.GG.CCGACUGGGGAA.AGGCCGAGAGGACCAAGCCCAGGGGGCAGAAAGUCU.UACGGAG.UAGCGCUAAAAU.CGUAGGGCGGA..AGG.CAUGGCGGUAGCGC.AUACAACGACGUGCCAAAACUACUGUUCUUUGCACCGUAAAAAGUGCAAGGAAACAGGGGUUUUUCUUCAUGAAAGGCACUAAAUUUCAAUUACAAGUAUGGAAUUAUCUUAAAAAGAUACCCAAAGGAUCUGUAAAAACAUAUAAACAAGUAGCUAUAGCAAUAAAUAAGCCAAAAUCAGCUCGUGCGGUUGCUAAUGCUUGUGCUGCGAACCCUUAUGCCCCAAAUAUACCAUGUCAUAGGGUAAUUAGAUCUGAUGGAGGCCUCGGAGGUUACUCCGGAAGAGGUGGAGUUGAUCAAAAAUUGAAAUUAUUGAG
#=GR JCVI_SCAF_1096627042682/1324-784 CODON  .................................................................................................................................................................................................................................................AUG..........................................................................................................................................................................................................................................................................................................................
#=GR JCVI_SCAF_1096627042682/1324-784 SS_TT  ..............................................................................................................................................................................................................................................................................................................................................................................................................................................................................................................................................................................
JCVI_SCAF_1101668445397/491-1016             GUUUCAUUAUUGUACUUCUAGAGUUAUUAACGUUAUUCACACCUAUCCUGUUUAAUCGCUUAAAAA.GUGAUACAU..UCAACCUUAGCAGUUUGUUAUUGUGAAAUGAA.UUAAGG.G.GCAA.CCCUUAACU.GG.CCGACUGGGGAA.AGGCCGAGAGGACCAAGCCCAGGGGGCAGAAAGUCU.UACGGAG.UAGCGCUAAAAU.CGUAGGGCGGA..AGG.CAUGGCGGUAGCGC.AUACAACGACGUGCCAAAACUACUGUUCUUUGCACCGUAAAAAGUGCAAGGAAACAGGGGUUUUUCUUCAUGAAAGGCACUAAAUUUCAAUUGCAAGUAUGGAAUUAUCUUAAAAAGAUACCUAAAGGAUCUGUAAAAACAUAUAAACAAGUAGCUAUAGCAAUAAAUAAGCCAAAAUCAGCACGUGCGGUUGCAAAUGCUUGUGCUGCGAACCCUUGUGCCCCAAAUAUACCAUGUCAUAGGGUAAUUAGGUCUGAUGGAGGCCUCGGAGGUUACUCCGGAAGGGGUGGAGUUGAUCAAAA...............
#=GR JCVI_SCAF_1101668445397/491-1016 CODON  ..............................................................................................................................................................................................................................................................................................................................................................................................................................................................................................................................................................................
#=GR JCVI_SCAF_1101668445397/491-1016 SS_TT  ..............................................................................................................................................................................................................................................................................................................................................................................................................................................................................................................................................................................
JCVI_SCAF_1096626997427/1024-1564            GUUUCAUUAUUGUACUUUUAGAGUUAUUAACGUUAUUCACACCUAUCCUAUUUAAUCACUUAAAAA.GUGAUACAU..UCAACCUAAGUAGUUUGUUAUUGUGAAAUGAA.UUAAGG.G.GCAA.CCCUUAACU.GG.CCGACUGGGGAA.AGGCCGAGAGGACCAAGCCCAGGGGGCAGAAAGUCU.UACGGAG.UAGCGCUAAAAU.CGUAGGGCGGA..AGG.CAUGGCGGUAGCGC.AUACAACGACGUGCCAAAACUACUGUUCUUUGCACCGUAAAAAGUGCAAGGAAACAGGGGUUUUUUCUUUAUGAAAGGCACUAAAUUUCAAUUACAAGUAUGGAAUUACCUUAAAAAGAUACCUAAAGGAUCUGUAAAAACAUAUAAACAGGUAGCUAUAGCAAUAAAUAAGCCAAAAUCAGCACGUGCGGUUGCUAAUGCCUGUGCUAAGAACCCUUAUGCUCCAAAUAUACCUUGUCAUAGGGUUAUUAGGUCUGACGGAGGCCUCGGAGGCUAUUCUGGAAGAGGUGGAGUUAAUCAAAAAUUAAAAUUGUUGA
#=GR JCVI_SCAF_1096626997427/1024-1564 CODON ............................................................................................................................................................................................................................................................................................AUG...............................................................................................................................................................................................................................................................................
#=GR JCVI_SCAF_1096626997427/1024-1564 SS_TT ..............................................................................................................................................................................................................................................................................................................................................................................................................................................................................................................................................................................
JCVI_SCAF_1096627048736/784-1324             AUUUCAUUAUUGUACUUUUAAAGUUAUUAACGUUAUUCACAUCUAUUCUGUUUAAUCGCUUAAAAA.GUGAUACAU..UCAACCUUAGUAGUUUGUUAUUGUCAGGUGAA.UUAAGG.G.GCAA.CCCUUAACU.GG.CCGACUGGGGAA.AGGCCGAGAGGACCAAGCCCAGGGGGCAGAAAGUCC.UACGGAG.UAGCGCUAAAAU.CGUAGGGCGUA..AGG.CAUGGCGGUAGCGC.AUACAACGACGUGCCAAAACUACUGUUCUUUGCACUGUAAAAAGUGCAAGGAAACAGGGGUUUUUUUCCAUGAAAGGCACUAAAUUUCAAUUACAGGUAUGGAAUUAUCUUAAAAAGAUACCUAGAGGAUCUGUGAAAACAUAUAAACAGGUUGCUAUAGCAAUAAAUAAGCCAAAAUCAGCUCGUGCAGUUGCUAAUGCCUGUGCUAAGAACCCUUAUGCUCCAAAUAUACCAUGUCAUAGGGUAAUUAGGUCUGAUGGAGGCCUCGGAGGUUAUUCUGGAAGAGGUGGAGUUGCUCAAAAAUUGAAAUUAUUAAG
#=GR JCVI_SCAF_1096627048736/784-1324 CODON  .................................................................................................................................................................................................................................................AUG..........................................................................................................................................................................................................................................................................................................................
#=GR JCVI_SCAF_1096627048736/784-1324 SS_TT  ..............................................................................................................................................................................................................................................................................................................................................................................................................................................................................................................................................................................
JCVI_SCAF_1096627884084/162-702              CUUUAAAUAUAAGAACUAAAUAGUUAUCCCCACCCUGUU..AAAAACUAAAAAAUUCAACGAUUAA.GUGAUACAUUUAACCAUGUACAUUUGAUAAUGUAGUAAACGAA.UUAAGG.G.GCAA.CCCUUAACU.GG.CCGAUUGGGGAA.AAACCGAGAGGUUCAAGCCCAGGGGGCAGAAAGUCC.UGCGGAG.UAGCGCUAAAAU.CGUGGGGCGGA..AGG.CAUGGCGGUAGCGC.AUAAAACGACGUGCCAAAACUACUGUUCUUUGUGCCCUAAAAAGCACAAGGAAACAGGGUUUUUUAUGAUUCUAAAAGGAACUAAAUUUCAAGUAAAAGUCUGGAAAUAUCUUAAAACAAUACCUAAAGGUAAAAUAAAAUCCUAUAAACAAGUUGCUAUAGGCAUUAAUAGACCAAAUUCAUCAAGAGCGGUAGCUAAUGCAUGCGGCAAGAAUCCUUAUGCACCUAAAAUCCCAUGUCACAGGGUAAUAAGAUCUGAUGGAGGUUUAGGCGGAUAUUCAGGUCCUGGAGGGAUAAAGACUAAGAAAAAACUACUA
#=GR JCVI_SCAF_1096627884084/162-702 CODON   ...................................................................................................................................................................................................................................AUG........................................................................................................................................................................................................................................................................................................................................
#=GR JCVI_SCAF_1096627884084/162-702 SS_TT   .......................................................................................................................................................................................................................................................................<<<<<<<<<<<<<........>>>>>>>>>>>>>>....................................................................................................................................................................................................................................................................
JCVI_SCAF_1101668475780/518-1058             UUUAUUAAUAUUUUAAUUAUCCCCACUGUUCCACUAUGUUAAUAAAGGGCUAAAUUCACCGAAAAA.GUGAUACAU..ACAACUAAUAACAUUUGUUAAAUUUAAAUUAA.UUAAGG.G.GCAA.CCCUUAACU.GG.CCGAUUGGGGAA.AAACCGAGAGGUUCAAGCCCAGGGGGCAGAAAGUCC.UGCGGAG.UAGCGCUAAAAU.CGUGGGGCGGA..AGG.CAUGGCGGUAGCGC.AUACAACGACGUGCCAAAACUACUGUUCUUUGUGCCUUAAAAAGCACAAGGAAACAGGGGUUUUUCUUAAAUAUGACCCUUAAAGGUACUAAAUUUCAAUUAAAUGUAUGGAAUUAUCUUAAAUCUAUUAAAAAAGGUUCUGUAAAAACAUACAAACAAGUAGCAAUUGGUAUUAAAAAACCAAAUUCAUUUAGGGCAGUUGCAAACGCUUGUAGUAAAAAUCCUUAUGCUCCAAUAAUUCCUUGUCAUAGAGUAAUUAAAUCUGAUGGAACUAUUGGAGGAUAUUCUGGAAAUGGAGGGAUAAAAACUAAAAAAAA
#=GR JCVI_SCAF_1101668475780/518-1058 CODON  .................................................................................................................................................................................................................................................AUG..........................................................................................................................................................................................................................................................................................................................
#=GR JCVI_SCAF_1101668475780/518-1058 SS_TT  ..............................................................................................................................................................................................................................................................................................................................................................................................................................................................................................................................................................................
JCVI_SCAF_1101668503130/189-729              AACUAAAUUUUGGUUUAUCCCCACUAUUCACACCUGUCA..AAAAACCAGUCAAUUCAACAAUAAA.GUGAUAUAUUCAAUCUAUUGUAUCUGAUAGAGUAGAAAAUGAA.UUAAGG.G.GCAA.CCCUUAACU.GG.CCGAUUGGGGAA.AAACCGAGAGGUUCAAGCCCAGGGGGCAGAAAGUUC.UGCGGAG.UAGCGCUAAAAU.CGCGGGGCGGA..AGG.CAUGGCGGUAGCGC.AUACAACGACGUGCCAAAACUACUGUUCUUUGUGCCGUAAAAAGCACAAGGAAACAGGGUUUUUUUAUCAAUUUCAUGAUCCUAAAAGGCACUAAAUUUCAAAUAAAAGUCUGGAAAUAUCUUAAAACCAUACCCAAAGGUAAGGUAAAAACCUAUAAACAGGUCGCUAUUGGCAUAAAUAGACCUAAGUCAGCAAGAGCCGUAGGUAAUGCAUGUGGCAAGAACCCAUAUGCCCCUAAAGUACCUUGUCAUAGAGUUGUUAGAUCUGAUGGCAGCCUAGGUGGCUUCUCUGCUCCGGGAGGAACAAAAACCAAGAA
#=GR JCVI_SCAF_1101668503130/189-729 CODON   .................................................................................................................................................................................................................................................AUG..........................................................................................................................................................................................................................................................................................................................
#=GR JCVI_SCAF_1101668503130/189-729 SS_TT   .......................................................................................................................................................................................................................................................................<<<<<<<<<<<<<........>>>>>>>>>>>>>>....................................................................................................................................................................................................................................................................
JCVI_SCAF_1101668491536/256-1                CUAUUUUAAAUUAAGUUUUCCCCAUUAUCCACAGAUGUUAAAAAGUUAAUAAAUUCAACAAUAAA..GUGAUACUUA.CAACCAUAUGUAUUUGAUAUGUUAAUCAUGAA.UUAAGG.G.GCAA.CCCUUAACU.GG.CCGAUUGGGGAA.AAACCGAGAGGUUCAAGCCCAGGGGGCAGAAAGUCC.UGCGGAG.UAGCGCUAAAAU.CGUAGGGCGGA..AGG.CAUGGCGGUAGCGC.AUACAACGACGUGCCAAAACUACUGUUCUUGC.............................................................................................................................................................................................................................................................................................
#=GR JCVI_SCAF_1101668491536/256-1 CODON     ..............................................................................................................................................................................................................................................................................................................................................................................................................................................................................................................................................................................
#=GR JCVI_SCAF_1101668491536/256-1 SS_TT     ..............................................................................................................................................................................................................................................................................................................................................................................................................................................................................................................................................................................
JCVI_SCAF_1096628105306/505-1045             AUGAAUUAAAAAUUUUAUCCCCGAUAUUCAAC..CCUGUUAAAAAGUCAAUAAAUUCAACAAUAAA.GUGAUAUAUACAACCAUAUUAGUUUGAUAUAGUAAAAAAUGAA.UUAAGG.G.GCAA.CCCUUAACU.GG.CCGAUUGGGGAA.AAACCGAGAGGUUCAAGCCCAGGGGGCAGAAAGCUC.UGCGGAG.UAGCGCUAAAAU.CGUAGAGCGGA..AGG.CAUGGCGGUAGCGC.AUACAACGACGUGCCAAAACUACUGUUCUUUGUGCCGUAAAAAGCACAAGGAAACAGGGUUUUUUUUCUUAUUUUAUGGUCCUAAAAGGCACAAAAUUUCAAAUAAAAGUUUGGAAAUACCUUAAAAAAAUACCCAAAGGUAAGGUAAAGAGCUAUAAACAAGUUGCUAUAGCUAUAAAUCACCCUAAAUCAGCUCGUGCAGUAGCCAACGCAUGUGGANNNNNNNNNNNNNNNNNNNNNNNNNNNNNNNNNNNNNNNNNNNNNNNNNNNAUUUACAAAGGUAGAAUUAGUAUCAAUAGUAGAACCACAAUUUUCUG
#=GR JCVI_SCAF_1096628105306/505-1045 CODON  .................................................................................................................................................................................................................................................AUG....................................................................................................................................................................................................................................................................................................AUG...................
#=GR JCVI_SCAF_1096628105306/505-1045 SS_TT  .......................................................................................................................................................................................................................................................................<<<<<<<<<<<<<........>>>>>>>>>>>>>>....................................................................................................................................................................................................................................................................
JCVI_SCAF_1101668516806/988-1493             UAAUGUAUUAAUAAAUUAUCCCCAUUAUUCAC.CCCUGUUAAUAAACAUCUAUAUUCAACAAUAAA.GUGAUACAUA.CAACUUAUCUAAUUUGAUAUUGUUAAAAUUAA.UUAAGG.G.GCAA.CCCUUAACU.GG.CCGAUUGGGGAA.AAACCGAGAGGUUCAAGCCCAGGGGGCAGAAAGUUC.UACGGAG.UAGCGCUAAAAU.CGUGGAGCGGA..AGG.CAUGGCGGUAGCGC.AUAAAACGACGUGCCAAAACUACUGUUCUUUGCACCGUAAAAAGUGCAAGGAAACAGUGUUUUUUCUAUUCUUAUGAUCCUUAAAGGUACAAUGUUUCAGUUAAAAGUUUGGAAAUAUCUCAAAACUAUACCAAAAGGUAAGGUAAAAACUUAUAAACAGGUAGCAAUUGGCAUAAAAAGGCCCUGUUCGGCAAGAGCAGUAGCUAAUGCUUGCGCAAAAAACCCAUAUUUUCCAAAAGUACCUUGCCAUAGGGUAAUUAGAUCCGAUGGAUCCCUAGGAGG...................................
#=GR JCVI_SCAF_1101668516806/988-1493 CODON  ..............................................................................................................................................................................................................................................................................................................................................................................................................................................................................................................................................................................
#=GR JCVI_SCAF_1101668516806/988-1493 SS_TT  .....................................................................................................................................................................................................................................................................<<<<<<<<<<<<<<<........>>>>>>>>>>>>>>>>..................................................................................................................................................................................................................................................................
JCVI_SCAF_1101667558777/376-820              UAUUAUUUUAAUAUUUUAUCCACACUAUUCAA.GCAUGUGAAUAACUUAAUAAAUUCAACAAUAAA.GUGAUACAUG.CAACCAAUGAAAUUUGAUAUUGUAAUAAUGAA.UUAAGG.G.GCAA.CUCUUAACU.GG.CCGACUGGGGAA.AAACCGAGAGGUUCAAGCCUAGGGGGCAGAAAGUUC.UGCGGAG.UAGCGCUAAAAU.CGUAGAGCGAA..AGG.CAUGGCGGUAGCGC.AUACAACGACGUGCCAAAACUACUGUUCUUUGCACCGUAAAAAGUGCAAGGAAACAGGGUUUUAUUCAAUUAUAUGAUCCUUAAAGGUACAAAAUUUCAAUUAAAAGUGUGGAAAUACCUUAUGAAAAUACCAAAAGGUAAGGUAAAAACAUAUAAAGAAGUGGCUAUAGGUAUAAAAAUGCCUAAAUCUGCACGUGCCGUAGCUAAUGCUUGUGGAAAGA................................................................................................
#=GR JCVI_SCAF_1101667558777/376-820 CODON   ..............................................................................................................................................................................................................................................................................................................................................................................................................................................................................................................................................................................
#=GR JCVI_SCAF_1101667558777/376-820 SS_TT   ..............................................................................................................................................................................................................................................................................................................................................................................................................................................................................................................................................................................
JCVI_SCAF_1096627196687/1-533                ..........AAUUAUCCACACUAUCCACAA..UAAAUUUCAUUAUAAUUAAAAAACAACCAAAAA.GUGAUACAUACAACUUAUUAACUUUGAUAAUGUUAAAAAUGAA.UUAAGG.G.GCAA.CCCUUAACU.GG.CCGAUUGGGGAA.AAACCGAGAGGUUCAAGCCCAGGGGGCAGAAAGUUC.UACGGAG.UAGCGCUAAAAU.CGUAGAGCGGUCAUGG.CUUGGCGGUAGCGC.AUACAACGACGAGCCAAAUCUUUCAUCACACACCUUAACCGGUGUGUGAAUGAGGGUUUCUCCACAUAAAGUGUGUAAGUAAGUAAAAACUUAUUAUAGCAACAAAGUAAUCCCAUUCUAAUGCGUGUUUUAGGAAUGUAUUUCCCGGAAGUGAAACUAUUGGAAUACUUAUUACUGCAACUAUAAUUAACAAUGAUACCAGAAAUAAUUUUAAUUUGAGAUAUAUAGGAUUUAUAUAAUUUAAUAACUUAUCUCUAAAUGAAUAAAAAAUUAUAACUAAAUAUGUUUGAGCAACAAGCUCAAAAAUAAUAAAAAGC
#=GR JCVI_SCAF_1096627196687/1-533 CODON     ..............................................................................................................................................................................................................................................................................................................................................................................................................................................................................................................................................................................
#=GR JCVI_SCAF_1096627196687/1-533 SS_TT     ....................................................................................................................................................................................................................................................................<<<<<<<<<<<<<<<......>>>>>>>>>>>>>>>>.....................................................................................................................................................................................................................................................................
JCVI_SCAF_1096626555270/504-908              AUUAAAAAAUAAUUAUCCACACUAUCCACAA..UAAAUUUCAUUAUAAUUAAAAAACAACCAAAAA.GUGAUACAUACAACUUAUUAACUUUGAUAUUGUUAAAAAUGAA.UUAAGG.G.GCAA.CCCUUAACU.GG.CCGAUUGGGGAA.AAACCGAGAGGUUCAAGCCCAGGGGGCAGAAAGUUC.UACGGAG.UAGCGCUAAAAU.CGUAGAGCGGUCAUGG.CUUGGCGGUAGCGC.AUACAACGACGAGCCAAAUCUUUCAUCACACACCUUAACCGGUGUGUGAAUGAGGGUUUCUCCACAUAAAAUAUGUAAGUAAGUAAAAACUUAUUAUCGCAACAAAAUAAUCCCAUUCUAGCGCGUGUUUUAGAAAUGUAUUUCCUGGAAGAGAAACUAUUGGAAUACUUAUUAUUGCA..........................................................................................................................................
#=GR JCVI_SCAF_1096626555270/504-908 CODON   ..............................................................................................................................................................................................................................................................................................................................................................................................................................................................................................................................................................................
#=GR JCVI_SCAF_1096626555270/504-908 SS_TT   ....................................................................................................................................................................................................................................................................<<<<<<<<<<<<<<<......>>>>>>>>>>>>>>>>.....................................................................................................................................................................................................................................................................
JCVI_SCAF_1096627214608/2795-2254            UGUUUUAAUUUAAGUUAUUACCACUAUCCACAGUUGUGAAA..AAGUCAGCAAAUUCAACAAUAAA.GUGAUACAUAUAACCUUUGAUCUCUGAUAUUGUUCAAAAUGAA.UUAAGA.G.GCAA.CUCUUAACU.GG.CCGACUGGUGAA.AAACCGAGAGGUUCAAGACCAGGGGGCAGAAAGUUC.UGCAAAG.CAGCGCUAAACA.UGCAGAACGGGA.CGA.CAUGGCGGUAGCGC.AUACAACGACGUGUCAAAACUACUGUUCUUUGCACCGUAAAAAGUGCAAGGAAACAGGGUUUUUCUUAACAUGAUCAUUAAAGGUUCUAAAUUUCAAAUAAAAGUCUGGAAAUACCUCAUGAAAAUACCAAAAGGUAAGGUAAAAACUUAUAAACAAGUUGCAAUUGGUAUAAAAAGACCUAAGUCAGCUCGUGCAGUUGCUAACGCUUGUGGAAAGAACCCUUACUCACCUAGAGUACCUUGUCACCGUGUUAUUAGAUCAGAUGGAACAUUGGGUGGAUACUCUGCCAAAGGAGGAAUAAAAACUAAGAAAAAAC
#=GR JCVI_SCAF_1096627214608/2795-2254 CODON ............................................................................................................................................................................................................................................................................................AUG...............................................................................................................................................................................................................................................................................
#=GR JCVI_SCAF_1096627214608/2795-2254 SS_TT ..............................................................................................................................................................................................................................................................................................................................................................................................................................................................................................................................................................................
JCVI_SCAF_1101668524257/299-839              UAUUUUAGUUUAACUUAUCCCCGCUAUCCACAGGUGUUAAA..AAAUAAGUAAAUUCAACAAUAAA.GUGAUACAUAAAAUCAUUACUCUCUGAUAAAGUGAAAAAUGAA.UUAAGA.G.GCAA.CUCUUAACU.GG.CCGACUGGGGAA.AAGCCGAGAGGUUCAAGACCAGGGGGCAGAAAGUUC.UGCAAAG.CAGCGCUAAACA.UGCAGAGCGAA..AGA.UACGGCGGUAGCGC.AUACAACGACGUGUCAAAACUACUGUUCUUUGCACCGUAAAAAGUGCAAGGGAACAGGGUUUUUCUUCAAAUACAUGAUCCUUAAAGGCACAAAAUUUCAAAUAAAAGUCUGGAAAUACCUAAUGAAGAUACCAAAAGGUAAAGUAAAAACUUAUAAACAAGUUGCUAUAGGCAUAAAUAACCCUAAAUCAGCUCGUGCUGUUGCUAAUGCAUGUGGAAAGAACCCAUAUGCACCUAAGGUACCCUGUCACCGUGUUAUCAGAUCUGAUGGUUCCUUGGGUGGUUUCUCAGCUCCCGGUGGACCAAAAGCUAAAAAA
#=GR JCVI_SCAF_1101668524257/299-839 CODON   ..............................................................................................................................................................................................................................................................................AUG.............................................................................................................................................................................................................................................................................................
#=GR JCVI_SCAF_1101668524257/299-839 SS_TT   ..............................................................................................................................................................................................................................................................................................................................................................................................................................................................................................................................................................................
JCVI_SCAF_1101667508038/755-215              UAAUUUUUUAAUUUUUUUCCCCACUAUCCACAGUUGUUAAAA..AAUCAAUAAAUUCAACAAUAAA.GUGAUACAUACAACUUACAACAUCUGAUAAUCUUAAAAAUGAA.UUAAGA.G.GCAA.CUCUUAACU.GG.CCGAUUGGGGAA.AAACCGAGAGGUUCAAGCCCAGGGGGCAGAAAGUUC.UGCAAAG.CAGCGCUAAACA.UGCAGAGCGGA..AGA.CAUGGCGGUAGCGC.AUACAACGACGUGUCAAAACUACUGUUCUUUGCACCGUAAAAAGUGCAAGGAAACAGGGUUUUUUUCAUUAUAAUGGUCAAAAAAUAAAAUAACAUGGGAUCAAUUGACGGUGAUUUACCAGCUAUAUGGUUUUUAAUAACCUCAAUUGGAUUUAUAAUACUAAGUUUUAUCCAAUACAGAAAUGCUGGAAAAAGUAUAGAAACCAUCUUUUUAUCGUCUUUAGCAAUUAUAUUUAUGAUUAGUUAUUUUUUACUAAUUUUUUCACGUUAAAAAAAUGAAAGGAACAAAAUUUCAGAUAAAAGUAUGGAAAUACUUA
#=GR JCVI_SCAF_1101667508038/755-215 CODON   ..............................................................................................................................................................................................................................................................................................................................................................................................................................................................................................GUA...................................AUG.......................................
#=GR JCVI_SCAF_1101667508038/755-215 SS_TT   .......................................................................................................................................................................................................................................................................<<<<<<<<<<<<<........>>>>>>>>>>>>>>....................................................................................................................................................................................................................................................................
JCVI_SCAF_1101667415581/172-712              AUGUUUUAGUUUAACUUUUCCCCACUAUCCACAGUUGUGAAA.AACUUAAUAAAUUCAACAAUAAA.GUGAUACAUA.CAACCUUUGAUCUCUGAUAUUGUAAUUAUGAA.UUAAGA.G.GCAA.CUCUUAACU.GG.CCAAUUGGGGAA.AAGCCGAGAGGUUCAAGCCCAGAGGGCAGAAAGUUC.UGCAAAG.CAGCGCUAAACA.UGCAGAGCGAA..GGA.CACGGCGGUAGCGC.AUACAACGACGUGUCAAAACUACUGUUCUUUGCACCUUAAAAAGUGCAAGGAAACAGGGUUUUUUUUCUAUUAGAUGAUCCUAAAAGGUACAAAAUUUCAAAUAAAAGUCUGGAAAUACCUAUUAAAAAUACCAAAAGGUAAGGUAAAAACCUAUAAAGAAGUGGCUAUAGGGAUAAAAAUGCCUAAAUCUGCACGUGCUGUAGCUAAUGCUUGCGGGAAGAACCCUUAUGCGCCUAGAGUGCCUUGCCAUAGGGUUAUCAGAUCUGAUGGUUCCUUAGGUGGUUUCUCGGCUCCAGGAGGCAUUAAAAUCAAAAAA
#=GR JCVI_SCAF_1101667415581/172-712 CODON   ...........................................................................................................................................................................................................................................................................................................................AUG................................................................................................................................................................................................................................................
#=GR JCVI_SCAF_1101667415581/172-712 SS_TT   .......................................................................................................................................................................................................................................................................<<<<<<<<<<<<<........>>>>>>>>>>>>>>....................................................................................................................................................................................................................................................................
JCVI_SCAF_1101668470993/418-959              UAUUUUAGUUUAACUUGUCCCCACUAUCCACAGUUGUUAAAA..AUUAAGUAAAUUCAACAAUAAA.GUGAUACAUACAACCAUUGAUCUCUGAUAAUGUGGAAAAUGAA.UUAAGA.G.GCAA.CUCUUAACU.GG.CCAAUUGGGGAA.AAGCCGAGAGGCUCAAGCACAGAGGGCAGAAAGUUC.UGCAAAG.CAGCGCUAAACA.UGCAGAGCGAA..GGA.CACGGCGGUAGCGCCUUACAACGACGUGUCAAAACUACUGUUCUUUGCACCGUAAAAAGUGCAAGGAAACAGGGUUUUUUUCACUAUUAUAUGAUCCUAAGAGGCACAAAAUUUCAAUUAAAAGUAUGGAAAUACCUUAUGAAAAUUCCAAAAGGUAAGGUAAAAACCUAUAAAGAAGUAGCCAUAGGUAUAAGUAGACCUAAAGCAGCUCGUGCAGUUGCUAAUGCAUGUGCAAAGAACCCGUAUGCUCCUAAAGUGCCAUGCCAUCGGGUAAUAAGAUCAGAUGGAGUCUUAGGUGGUUUUUCAGCCCCGGGAGGGACAAAAACAAAGAA
#=GR JCVI_SCAF_1101668470993/418-959 CODON   .............................................................................................................................................AUG..............................................................................................................................................................................................................................................................................................................................................................................................................................
#=GR JCVI_SCAF_1101668470993/418-959 SS_TT   .......................................................................................................................................................................................................................................................................<<<<<<<<<<<<<........>>>>>>>>>>>>>>....................................................................................................................................................................................................................................................................
JCVI_SCAF_1096627125925/720-1260             AAUAUUCUAAAUUAUCUAUCCCCGCUAUCCACAGUUGUUAAA.AAGUGAUAAAAUUCAACAAAAAA.GUGAUACAUU.UAAACAUUUUACUCUGAUAAUAUGAAAAUUAA.UUAAGA.G.GCAA.CUCUUAACU.GG.CCGAUUGGGGAA.AAACCGAGAGGUUCAAGCCCAGGGGGCAGAAAGUUC.UGCAAAG.CAGCGCUAAACA.UGCAGAGCGGA..GGA.CACGGCGGUAGCGC.CUACAACGACGUGUCAAAACUACUGUUCUUUGCACCAUAAAAAGUGCAAGGAAACAGGGUUUUUUUUCUAUUACAUGAUCCUAAAAGGUACAAAAUUUCAAAUAAAAGUCUGGAAAUACCUUAUGAAAAUACCAAAAGGUAAGGUAAAAACCUAUAAAGAAGUAGCUAAAGGGAUAAAAAUGCCUAAAUCUGCGCGUGCUGUAGCUAAUGCAUGUGGGAAAAACCCCUAUUCACCUAAAGUACCUUGCCAUAGGGUUAUUAGGUCUGAUGGAAGCUUGGGUGGUUUCUCGGCACCAGGAGGCAUAAAACUUAAGAAA
#=GR JCVI_SCAF_1096627125925/720-1260 CODON  ..............................................................................................................................................................................................................................................................................AUG.............................................................................................................................................................................................................................................................................................
#=GR JCVI_SCAF_1096627125925/720-1260 SS_TT  .......................................................................................................................................................................................................................................................................<<<<<<<<<<<<<........>>>>>>>>>>>>>>....................................................................................................................................................................................................................................................................
JCVI_SCAF_1101668459609/604-64               UGUUUUAGUUUAACUUUUCCCCACUAUCCACAGUUGUUAAA..AACUCAUUAAAUUCAACAAUAAA.GUGAUACUUACAACCUUUGAUCUCUGAUAAUGUCCAAAAUGAA.UUAAGA.G.GCAA.CUCUUAACU.GG.CCAAUUGGGGAA.AAGCCGAGAGGUUCAAGCCCAGAGGGCAGAAAGUUC.UGCAAAG.CAGCGCUAAACA.UGCAGAGCGAA..GGA.CACGGCGGUAGCGC.GUAAAACGACGUGUCAAAACUACUGUUCUUUGCACCGUAAAAAGUGCAAGGAAACAGGGUUUUUUUCUAUUAAAUGGUCCUAAAAGGUACAAAAUUUCAAAUAAAAGUCUGGGAAUACCUUAUGAAGAUACCAAAAGGUAAGGUUAAAACCUAUAAAGAAGUGGCUAUAGCGAUAAAAAUGCCUAAAUCUGCACGUGCUGUAGCUAAUGCAUGUGGUAAGAACCCAUAUGCACCGAAAGUACCUUGCCAUAGGGUUAUUAGAUCUGAUGGCACCCUGGGUGGUUUCUCGGCCCCAGGAGGCAUAAAACUUAAGAAAA
#=GR JCVI_SCAF_1101668459609/604-64 CODON    ..........................................................................................................................................................................................................................................................................................................................AUG.................................................................................................................................................................................................................................................
#=GR JCVI_SCAF_1101668459609/604-64 SS_TT    .......................................................................................................................................................................................................................................................................<<<<<<<<<<<<<........>>>>>>>>>>>>>>....................................................................................................................................................................................................................................................................
JCVI_SCAF_1096627209669/683-143              UGUUUUAGUUGAACUUUUCCCCACUAUCCACAGUUGUGAAA..AACACAGUAAAUUCAACAAUAAA.GUGAUACAUACAACCUUAGACGUCUGAUAAUGUUAAAAAUGAA.UUAAGA.G.GCAA.CUCUUAACU.GG.CCAAUUGGGGAA.AAGCCGAGAGGUUCAAGCCCAGAGGGCAGAAAGUUC.UGCAAAG.CAGCGCUAAACA.UGCAGAGCGAA..GGA.CACGGCGGUAGCGC.CUACAACGACGUGUCAAAACUACUGUUCUUUGCACCGUAAAAAGUGCAAGGAAACAGGGGUUUUUCUCUAUUACAUGAUCCUUAAAGGUACAAAAUUUCAAAUAAAAGUCUGGAAAUACCUUAUGAAAAUUCCAAAAGGUAAGGUAAAAACCUAUAAAGAAGUAGCUAUAGGGAUAAAAAUGCCUAAAUCUGCACGUGCUGUAGCAAAUGCAUGCGGGAAGAACCCCUAUUCACCUAAAGUACCUUGUCAUAGGGUUAUUAGAUCUGAUGGCACCGUCGGUGGAUUCUCGGCUCCAGGAGGUAUAAAAACUAAGAAA
#=GR JCVI_SCAF_1096627209669/683-143 CODON   ..............................................................................................................................................................................................................................................................................AUG.............................................................................................................................................................................................................................................................................................
#=GR JCVI_SCAF_1096627209669/683-143 SS_TT   ..............................................................................................................................................................................................................................................................................................................................................................................................................................................................................................................................................................................
JCVI_SCAF_1096628184154/1079-1619            UGUUUUAGUUUAACUUUUCCCCACUAUCCACAGAUGUUAAA..AAGUUAAUAAAUUCAACAAUAAA.GUGAUACAUACAACCAUUAGUCUCUGAUAUUGUCAAAAAUGAA.UUAAGA.G.GCAA.CUCUUAACU.GG.CCAAUUGGGGAA.AAGCCGAGAGGUUCAAGCCCAAAGGGCAGAAAGUUC.UGCAAAG.CAGCGCUAAACA.UGCAGAGCGAA..GGA.CACGGCGGUAGCGC.CUAAAACGACGUGUCAAAACUACUGUUCUUUGCACCGUAAAAAGUGCAAGGAAACAGGGGUUUUUUUCUAUUAGAUGAUCCUAAAAGGUACAAAAUUUCAAAUAAAAGUCUGGAAAUACCUCAUGAAAAUACCAAAAGGCAAGGUAAAAACCUAUAAACAAGUAGCUAUAGGGAUAAAAAUGCCUAAAUCUGCACGUGCUGUAGCUAAUGCAUGUGGGAAGAACCCCUACGCACCCAGAGUGCCUUGCCACAGGGUUAUCAGAUCUGAUGGUUCUUUAGGUGGUUUCUCUGCUCCAGGAGGCAUUAAAAUCAAGAAA
#=GR JCVI_SCAF_1096628184154/1079-1619 CODON ...........................................................................................................................................................................................................................................................................................................................AUG................................................................................................................................................................................................................................................
#=GR JCVI_SCAF_1096628184154/1079-1619 SS_TT ..............................................................................................................................................................................................................................................................................................................................................................................................................................................................................................................................................................................
JCVI_SCAF_1096628164721/964-1504             UGUUUUAGUUUAACUUUUCCCCACUAUCCACAGUUGUUAAA..AAGUUAAUAAAUUCAACAAUAAA.GUGAUACUUACAACCAUUAGUUUCUGAUAAGUUCAAUAAUGAA.UUAAGA.G.GCAA.CUCUUAACU.GG.CCAAUUGGGGAA.AAGCCGAGAGGUUCAAGCCCAGAGGGCAGAAAGUUC.UGCAAAG.CAGCGCUAAACA.UGCAGAGCGAA..GGA.CACGGCGGUAGCGC.CUAAAACGACGUGUCAAAACUACUGUUCUUUGCACCGUAAAAAGUGCAAGGAAACAGGGGUUUUUCAAUUAAAUGAUCCUAAAAGGUACAAAAUUUCAAAUAAAAGUCUGGAAAUACCUUAUGAAAAUUCCAAAAGGUAAGGUAAAAACCUAUAAAGAGGUUGCUAUAGGGAUAAAAAUGCCUAAAUCUGCUCGUGCUGUAGCUAAUGCAUGUGGGAAGAACCCCUAUGCACCUAAAGUGCCUUGCCACAGGGUUAUUAGAUCUGAUGGUUCUUUGGGUGGUUUCUCGGCUCCAGGAGGCAUUAAAAUCAAGAAAAA
#=GR JCVI_SCAF_1096628164721/964-1504 CODON  .........................................................................................................................................................................................................................................................................................................................AUG..................................................................................................................................................................................................................................................
#=GR JCVI_SCAF_1096628164721/964-1504 SS_TT  ..............................................................................................................................................................................................................................................................................................................................................................................................................................................................................................................................................................................
JCVI_SCAF_1096627576362/422-962              UGUUUUAGUUUAACUUUUCCCCACUAUCCACAGUUGUGAAA..AACUUAGUAAAUUCAACAAUAAA.GUGAUACUUGCAACCUUUGAUCUCUGAUAUUGUGAAAAAUGAA.UUAAGA.G.GCAA.CUCUUAACU.GG.CCAAUUGGGGAA.AAGCCGAGAGGUUCAAGCCCAGAGGGCAGAAAGUUC.UGCAAAG.CAGCGCUAAACA.UGCAGAGCGAA..GGA.CACGGCGGUAGCGC.CUAAAACGACGUGUCAAAACUACUGUUCUUUGCACCUUAAAAAGUGCAAGGAAACAGGGGUUUUUUUUCUAUCAAAUGAUACUAAAAGGUACAAAAUUUCAAAUAAAAGUCUGGAAAUACCUUAUGAAAAUACCAAAAGGNNNNNNNNNNNNNNNNNNNNNNNNNNNNNNNNNNNNNNNNNNNNNNNNNNNAUUUUUGUUUUUUUCCUUAAAAAUUAAACUGCCUAAAAGCCUUUAUUUUAAAGGUUUUUUUGUCUUAUUUUUUAUUUAUGUUUUUUUUAUAGCUAUUAUAGAUAAUUACACUUAUGUAUGAAUGUA
#=GR JCVI_SCAF_1096627576362/422-962 CODON   ..............................................................................................................................................................................................................................................................................................................................................................................................................................................................................................................................................................................
[truncated: 296,744 more chars]
