# Supplementary material for: Comparative genomics reveals 104 candidate structured RNAs from bacteria, archaea, and their metagenomes
Source: Genome Biol. 2010 Mar 15;11(3):R31. doi: 10.1186/gb-2010-11-3-r31 (PMC2864571; doi:10.1186/gb-2010-11-3-r31)
Supplement: Additional file 4 — Raw text alignment files, including annotation. Raw alignments of RNAs, including annotations (for example, predicted transcription terminators, flanking sequences) in "Stockholm" text format. The alignment format and appropriate viewing programs are discussed on Wikipedia [113]. The Stockholm files can be retrieved from the .tar.gz archive file by using programs such as WinZip (Windows), StuffIt Expander (Mac), or tar/gzip (UNIX). [file gb-2010-11-3-r31-S4.GZ › sto/IMES-3.sto]

# STOCKHOLM 1.0
#=GF ID IMES-3
#=GF DE IMES-3 RNA
#=GF AU Weinberg Z
#=GF TP Gene; sRNA;
#=GF WK http://en.wikipedia.org/wiki/RNAs_in_metagenome_sequences
#=GF DATABASES microbial 32 env 4
#=GF FancifyStockholm -upDownGeneStats -mergeTandem -sectionsIntoNewCommand IMESthree  -noverbiageFor2007
#=GF FancifyStockholmGeneContext -leftCount 1 -rightCount 1
#=GF ORIGINAL_MOTIF 236	14186	0	0	env	3	env-gos-upwelling	jeremy	s40_45_55_65_80S100O5Min3	cmfinder		ethresh=2&nr=0&EVD=null3&cmfv=0.3&disableMiniscan=1	end
JCVI_SCAF_1096628003982/1623-1076            UUGUGGAUAAGUUUUUCAUUUUUGUGGACAACUAACUGUUUUUCUGUGGAUAUGUAAAAUUUCAUUUUGAGUGUUGGUUUUUUCAUGCAAUUGUGAAGGCAGGAUAAAAACUGGGGGGUAUUAGAAGUUAGUUACU.UAGAG...UGUCAUCGAAAGAUAGAUAAUUUA.AGUAAAAA.AUGGACAAAACCAACUCUGGAUUAAUA.AGCUGAGAUCGUCCACAACUCUCGAGUUGGAUCACAGU.AAAAGGUGAAACUGGCUUAUAAAGCGCAAGCAUUAUGGGUGAGAUGAACGCCUAGCAUGAACUUAAACUUAGUUUAAGCUCACGCAAGGAUAAGAAAGAGACAGUAGUUAUCCGUGAAGGGGUAAAUGUAUGAGAAAUCACGCAUUUGCCCCUUCCGCUUUUUGCGAGCCAUGAUCAUUCUUUGUGGGGGGGAAUUCUAAGUCAGACCAUGGCUCCAGAUCGUCCAAUAUCUAUUUAACAGAAAUUUCAAUUUUAGCAAUAUAGUGUAUUGAAAUUGAUUCAAUAUACUAAAUGUGGCAUCGUAAUAAAG
#=GR JCVI_SCAF_1096628003982/1623-1076 CODON ............................................................................................................................................................................................................................................................................................................................................................................................................................................................................................................................................................................
#=GR JCVI_SCAF_1096628003982/1623-1076 SS_TT ........................................................................................................................................................................................................................................................................................................................................................................<<<<<<<<<<<<<<<............>>>>>>>>>>>>>>>>.........................................................................................................................................................
JCVI_SCAF_1096628067918/358-905              CUGGGGAUAAAUAUAAAUUUUUUGUGGACAACUAAGCGUUUUUCUGUGGAUAUGUUAUUUUUUGUUUUGCAGGACUUACUGAUCGUGGCAUUCUGGGUGCAGGAUAAAAACUGGGGGGUGCUAGAAGUUAAUCACU.UAAUG...GGUCAUCGCAAGAUCGACAAUGUA.GGUGAAAA.ACGGACAAAACCAACUCUGGAUCAACA.AACUGAGAUCGUCCACAACUUUCGAGUUGGAUCGCAGUU.AAAGGUGAAACAAGCUUACAAAGCGCAAGCAGAGUAAGUAAAUUGAACGCCUAGCGUGAAAUUAAACUUAGUUUGAAAUCGCGCAGGGAUGAAAAAGAGACAGUAGUUAUCCGUGAAGGGGUAAAUGAAUGAGAAAUCAGGCAUUUGCCCCUUCCGCUUUUGGCGCGCCAUGAUCCCUCUAGGUUUGGGGGGAAUUUUAGACGGACCAUGGCUCGAGAUCGUCCACGANNNNNNNNNNNNNNNNNNNNNNNNNNNNNNNNNNNNNNNNNNNNNNNNNNNUGGCCCUCCACGUCGUAUUCGAGGGUCGAC
#=GR JCVI_SCAF_1096628067918/358-905 CODON   ...........................................................................................................................................................................................................................................................................................................................................................................................................................................................................................................................................PTS..............................
#=GR JCVI_SCAF_1096628067918/358-905 SS_TT   ....................................................................................................................................................................................................................................................................................................................................................................................................................................<<<<<<<......>>>>>>>....................................................................................................................
JCVI_SCAF_1096627492529/16-563               UUGGGGAUAAGUAUUUCUUUAUUGUGGAUAACUAAAUGUCUUUCUGUGGAUAUCGCAAAUUUCAUUUUGUAAGCCAUAAUUUUAAUGUCAUCAUGAUAAUAGGAUAAAAACUGGGGGGUGUUAGAAGUUAGUCACU.CAGAC...AGUCAUCGCAAGAUUGACAAUCUA.AGUGAAAA.ACGGACAAAACCAACUCUGGAUUAAUA.AACUGAGAUCGUCCACAACUCUCGAGUUGGAUCGCAGU.GAAAGGUAAACUGGAAUUAAAAUGCGUGAGCAAAACAGUUUCGGUGUACGCCUAGUGAGAAUUUAACUUAGGUUGAAUUCAAGCAGGGAUGAGAAAGAGACAGUAGUUAUCCGUGAAGGGGUAAAUGUUUGAGAAAUCAGGUGUUUACCCCUUCCGCUUUUAGCGAGCCAUGAUCUUUCUAGGUUGGGGGGAUAUCUAAGAAAGACCAUGGCUCGAGAUCGUCCUCUAUUUAAUUAACAUAAAUAUAUUUUUAUACAAUAUCAUGUAUUAAAAUUGAUUGGCUCUACUAAAUGUGGCAACAUAAAAAUGU
#=GR JCVI_SCAF_1096627492529/16-563 CODON    ............................................................................................................................................................................................................................................................................................................................................................................................................................................................................................................................................................................
#=GR JCVI_SCAF_1096627492529/16-563 SS_TT    .....................................................................................................................................................................................................................................................................................................................................................................<<<<<<<<<<<<<<<<<<<<<....>>>>>>>>>>>>>>>>>>>>..........................................................................................................................................................
JCVI_SCAF_1096626936238/280-827              UUGGGGAUAAGUAUUAAAUUUUUGUGGACAACUAUACGUUUUUCUGUGGAUAUGUCAUUUUUUGUUUUGCGGGGCUUAAUAAUCGUGGCAAACUAGUUUCAAGAUAAAGACUGGGGGGUGUUAGAAGUUAAUUGCU.CAGAG...UGUCAUCGCAAGAUAGACAAUCUA.AGUGAAAA.ACGGACAAAACCAACUCUGGAUCAAUA.AACUGAGAUCGUCCACAACUCUCGAGUUGGAUCGCAGU.GAAAGGCAAACCGGACUUUUAGUGCGCAAGCAUUAUUAGAAAAGGGAGCGCCCAGCGUAAUGUUAAACUUAGGUUGAUAUUGCGCAAGGAUGAGAAAGAGACAGUAGUUAUCUGUGAAGGGGUAAAUGUUUGAGAGAUCACGCAUUUGCCCCUUCUUCUUUUCGCGAGCCGUGGUUUUUCUAAAUGGGGGGUAUUUAUGAAAGCCCACGGCUCGAGAUCGUCCAAAGUUGUCUUAGCAUAAAAAGAUUUUUUAGCAACAUCCAGUAUUCAAUUUGAUUGAAUAUACUAAAUAUGCCAUCUUGAAUGUAUC
#=GR JCVI_SCAF_1096626936238/280-827 CODON   ............................................................................................................................................................................................................................................................................................................................................................................................................................................................................................................................................................................
#=GR JCVI_SCAF_1096626936238/280-827 SS_TT   .........................................................................................................................................................................................................................................................................................................................................................................<<<<<<<<<<<<<<<<<<....>>>>>>>>>>>>>>>>>>...........................................................................................................................................................
JCVI_SCAF_1101668366352/457-1004             UUUGGGGAUAAGUUUUUAUUUUUUGUGGACAACUAAAUGUUUUUCUGUGGAUAUGUCAUAUUUUGUUUUGCUGGCCUGAAUUAUCGUGUCAUUCUCAAUCAGGAUAAAAACUGGGGGGUGUUAGAAGUUAAUCGCU.CAGAA...UGUCAUCGCAAGAUCGACAAUCUA.AGUGAAAA.ACGGACAAAACCAACUCUGGAUCAAUA.AACUGGGAUCGUCCACAACUCUCGAGUUGGAUCGCAGCU.AAAGGCAAACCAGACUUUUAGUGCGCAAGCAUUAUUAGAAAAGGGAGCGCCCAGCGUAACGUUAAACUUAGGUUGACAUUGCGCAAGGAUGAGAAAGAGACAGUAGUUAUCUGUGAAGGGGUAAAUGUUUGAGAAAUCACGCAUUUGCCCCUUCUUUUUUCGCGAGCCGUGGUUUUUCUAAAUGGGGGGUAUUUAUGAAAGCCCACGGCUCAAGAUCGUCCAAAAUUGUCUUAGCACAAAAAGAUAUUUUAGCAAUAUCCAGUAUUCAAUUUGAUUGAAUAUACUAAAUAUGCCAUCGUGAAUGUAUCA
#=GR JCVI_SCAF_1101668366352/457-1004 CODON  ............................................................................................................................................................................................................................................................................................................................................................................................................................................................................................................................................................................
#=GR JCVI_SCAF_1101668366352/457-1004 SS_TT  .........................................................................................................................................................................................................................................................................................................................................................................<<<<<<<<<<<<<<<<<<....>>>>>>>>>>>>>>>>>>...........................................................................................................................................................
JCVI_SCAF_1096627025694/612-65               UUGGGGAUAAGUUUUUAUUUUUUGUGGACAACUAAAUGUUUUUCUGUGGAUAUGUCAUAUUUUGUUUUGCUGGCCUGAAUUAUCGUGUCAUCAUCAAUCUAGGAUAAAAACUGGGGGGUGUUAGAAGUUAAUCGCU.CAGAA...UGUCAUCGCAAGAUUGACAAUCUA.AGCGAAAA.ACGGACAAAACCAACUCUGGAUCAAUA.AACUGAGAUCGUCCACAACUCUCGAGUUGGAUCGCAGU.GAAAGGCAAACCGGACUUUUAGUGCGCAAGCAUUAUUAGAAAAGGGAGCGCCCAGCGUAAGGUUAAACUUAGGUUGACAUUGCGCAAGGAUGAGAAAGAGACAGUAGUUAUCUGUGAAGGGGUAAAUGUUUGAGAAAUCACGCAUUUGCCCCUUCUUCUUUUCGCGAGCCGUGGUUUUUCUAAAUGGGGGGUAUUUAUGAAAGCCCACGGCUCGAGAUCGUCCAAAGUUGUCUUAGCAUAAAAAGAUUUUUUAGCAACAUCCAGUAUUCAAUUUGAUUGAAUAUACUAAAUAUGCCAUCGUGAAUGUAUC
#=GR JCVI_SCAF_1096627025694/612-65 CODON    ............................................................................................................................................................................................................................................................................................................................................................................................................................................................................................................................................................................
#=GR JCVI_SCAF_1096627025694/612-65 SS_TT    .........................................................................................................................................................................................................................................................................................................................................................................<<<<<<<<<<<<<<<<<<....>>>>>>>>>>>>>>>>>>...........................................................................................................................................................
JCVI_SCAF_1096628018076/1-536                ............UUUUAUUUUUUGUGGACAACUAAAUGUUUUUCUGUGGAUAUGUCAUAUUUUGUUUUGCUGGCGUGAAAUAUCGUGUCAUCAUCGACGCAGGAUAAAAACUGGGGGGUGUUAGAAGUUAAUUGCU.CAGAA...UGUCAUCGCAAGAUCGACAAUCUA.AGUGAAAA.ACGGACAAAACCAACUCUGGAUCAAUA.AACUGAGAUCGUCCACAACUCUCGAGUUGGAUCGCAGU.GAAAGGCAAACCGGACUUUUAGUGCGCAAGCAUUGUUAGAAAAGGGAGCGCCCAGCGUAACGUUAAACUUAGGUUGACAUUGCGCAAGGAUGAGAUGGAGACAGUAGUUAUCUGUGAAGGGGUAAAUGUUUGAGAAAUCACGCAUUUGCCCCUUCUUCUUUUCGCGAGCCGUGGUUUUUCUAAAUGGGGGGUAUUUAUGAAAGCCCACGGCUCGAGAUCGUCCAAAGUUGUCUUAGCAUAAAAAGAAUUUUUAGCAACAUCCAGUAUUCAAUUUGAUUGAAUAUACUAAAUAUGCCAUCGUAAAUGAAUC
#=GR JCVI_SCAF_1096628018076/1-536 CODON     ............................................................................................................................................................................................................................................................................................................................................................................................................................................................................................................................................................................
#=GR JCVI_SCAF_1096628018076/1-536 SS_TT     .........................................................................................................................................................................................................................................................................................................................................................................<<<<<<<<<<<<<<<<<<....>>>>>>>>>>>>>>>>>>...........................................................................................................................................................
JCVI_SCAF_1101668165112/618-1165             UUGGGGAUAAGUUUUUAUUUUUUGUGGACAACUAAAUGUUUUUCUGUGGAUAUGUCAUAUUUUGUUUUGCUGGUCUCAAUUAUCGUGUAAUCAUAGAGUCAGGAUAAAAACUGGGGGGUGUUAGAAGUUAAUCGCU.CAGAA...UGUCAUCGCAAGAUCGACAAUCUA.AGUGAAAA.ACGGACAAAACCAACUCUGGAUCAAUA.AACUGAGAUCGUCCACAACUCUUGAGUUGGAUCGCAGU.GAAAGGCAAACCGGACUUUUAGUGUGCAAGCAUUAUUAGAAAAGGGAGCGCCCAGCGUAACGUUAAACUUAGGUUGACAUUGCGCAAGGAUGAGAAAGAGACAGUAGUUAUCUGUGAAGGGGUAAAUGUUUGAGAAAUCACGCAUUUGCCCCUUCUUCUUUUUGCGAGCCGUGGUUUUUCUAAAUGGGGGGUAUUUAUGAAAGCCCACGGCUCGAGAUCGUCCAAAGUUGUCUUAGCAUAAAAAGAUUUUUUAGCAACAUCCGGUAUUCAAUUUGAUUGAAUAUACUAAAUAUGCCAUCGUGAAGGUAUC
#=GR JCVI_SCAF_1101668165112/618-1165 CODON  ............................................................................................................................................................................................................................................................................................................................................................................................................................................................................................................................................................................
#=GR JCVI_SCAF_1101668165112/618-1165 SS_TT  .........................................................................................................................................................................................................................................................................................................................................................................<<<<<<<<<<<<<<<<<<....>>>>>>>>>>>>>>>>>>...........................................................................................................................................................
JCVI_SCAF_1096627176780/1293-1598            UUGGGGAUAAGUUUUUAUUUUUUGUGGACAACUAAAUGUUUUUCUGUGGAUAUGUCGUAUUUUGUUUUGCUGGCCUGAAUUAUCAUGUCAUUAUCGAAAUAGGAUAAAAACUGGGGGGUGUUAGAAGUUAAUCGCU.CAGAA...UGUCAUCGCAAGAUCGACAAUCUA.AGUGAAAA.ACGGACAAAACCAACUCUGGAUCAAUA.AACUGAGAUCGUCCACAACUCUCGAGUUGGAUCGCAGU.GAAAGGCAAACCAGACUUUUAGUGCGCAAGCAUUAUUAGAAAAGGGAGCGCCCAGCGUAACGUUAAAC..................................................................................................................................................................................................................................................
#=GR JCVI_SCAF_1096627176780/1293-1598 CODON ............................................................................................................................................................................................................................................................................................................................................................................................................................................................................................................................................................................
#=GR JCVI_SCAF_1096627176780/1293-1598 SS_TT ............................................................................................................................................................................................................................................................................................................................................................................................................................................................................................................................................................................
JCVI_SCAF_1096627440264/700-1247             UUGGGGAUAAGUAUUUUUUUUUUGUGGAUAACUAAAUGUUUUUCUGUGGAUAUCGCAAAUUUCGUUUUGAAAGCCAUAAUUUUAAUGUCAUCCUAAGCUUAGGAUAAAAACUGGGGGGUGUUAGAAGUUAGUCACU.CAGAA...GGUCGUCGCAAGAUUGACAAUCUA.GGUGAAAA.ACGGACAAAACCAACUUUGGAUCAAUA.AUCUGAGAUCGUCCACAACUCUCGAGUUGGAUCGCAG.UGAAAGGUAAAUUGGAAUUAAAAUGUGCAAGCAUAAUAGUUUCAGUUAACGCCUAGUGAGAUUUUAACUUAGGUUGAAUUCAAGCAGGGAUGAGAAAGAGACAGUAGUUAUCCGUGAAGGGGUAAAUGUUUGAGAAAUCAGGUGUUUACCCCUUCCGCUUUUAGCGAGCCAUGAUCUUUCUAGGUUGGGGGGAUAUCUAAGAAGGACCAUGGCUCGAGAUCGUCCAACAUUUCAAUAGCAUAAAUAUAUUUUAAGGCAAUAUCAUGUAUUAAAAUUGAUUGAGUGUACUAAAUGUGGCACAAUAGUUUAUU
#=GR JCVI_SCAF_1096627440264/700-1247 CODON  ............................................................................................................................................................................................................................................................................................................................................................................................................................................................................................................................................................................
#=GR JCVI_SCAF_1096627440264/700-1247 SS_TT  .....................................................................................................................................................................................................................................................................................................................................................................<<<<<<<<<<<<<<<<<<<<<....>>>>>>>>>>>>>>>>>>>>..........................................................................................................................................................
JCVI_SCAF_1096628171590/1536-989             UUGGGGAUAAGUUUUUUUUUUUUGUGGACAACUCAACUCUUUUCUGUGGAUAUCUCAUAUUUCGUUUUGUAGGCGGAUAUUUUCAUGCCAAGAUUGAUACAGGAUAAAAACUGGGGGGUGUUAGAAGUUAAUCACU.UAGAA...GGUUAUCGCAAGAUUGACAAUUUA.GGUGAAAA.ACGGACAAAACCAACUCUGGAUCAACA.AACUGAGAUCGUCCACAACUUUCGAGUUGGAUCGCGGU.GAAAGGUGAAAUAAGCUUACAAAGCGCAAGCAGAGUAAGUAAGUUGAACGCCUAGUGUGAUAUUAAACCUAGUUUGAAAUCGCGCAGGGAUGAAAAAGAGACAGUAGUUAUCCGUGAAGGGGUAAAUGUAUGAGAAAUCAUGUAUUUGCCCCUUCUGCUUUUGGUGAGCCAUGAUCUUUCUAGUUUGGGGGGUAUCUAUGAAAGACCAUGGCUCGAGAUCGUCCUCAGUUUCAAUAACAUAUUUAUAUUUUUAGGCAAUAUGCUGUGUUAAAAUUGAUUGACUAUACAAUAUGUGCCACUAUCAGACAGU
#=GR JCVI_SCAF_1096628171590/1536-989 CODON  ............................................................................................................................................................................................................................................................................................................................................................................................................................................................................................................................................................................
#=GR JCVI_SCAF_1096628171590/1536-989 SS_TT  ......................................................................................................................................................................................................................................................................................................................................................................<<<<<<<<<<<<<<<<<<<<<....>>>>>>>>>>>>>>>>>>>>.........................................................................................................................................................
JCVI_SCAF_1096627168185/1441-1872            UUGGGGAUAAGUUUUUCAUUUUUGUGGACAACUAAACUUUUUUCUGUGGAUAUCUCAUAUUUCGUUUUGUUGGCUGAAAUUUUUGUGUCAUCAUAAAUACAGGAUAAAAACUGGGGGGUGUUAGAAGUUAGUCACU.UAGAAACGGGUCGUCGCAAGAUGGACAAUCUA.GGUGAAAA.ACGGACAAAACCAACUCCGGAUCAAUA.AACUGAGAUCGUCCACAACUUUCGAGUUGGAUCGCAGUU.AAAGGUAAAACAAGCUUAUAAAGCGCAAGCAGAGUAAGCAAAUUGAGCGCCUAACGUGAUAUUAAACUUAGUUUGAAAUCACGAGGGGAUGUGAAAGAGACAGUAGUUAUCCGUGAAGGGGUAAAUGUAUGAGAAAUCACGCAUUUACCCCUUCCGCUUUUUGCGAGCCAUGAUUUUUCUAGGUUGGGGG.......................................................................................................................
#=GR JCVI_SCAF_1096627168185/1441-1872 CODON ............................................................................................................................................................................................................................................................................................................................................................................................................................................................................................................................................................................
#=GR JCVI_SCAF_1096627168185/1441-1872 SS_TT ........................................................................................................................................................................................................................................................................................................................................................................<<<<<<<<<<<<<<<............>>>>>>>>>>>>>>>>.........................................................................................................................................................
JCVI_SCAF_1096627789192/1754-1207            UUGGGGAUAAGUUUUUUAUUUUUGUGGACAACUAAACUUUUUUCUGUGGAUAUCUCAUAAUUCGUUUUGUUGGCUGAAAUUUUUAUGUAAACAUCAAUCAAGGAUAAAAACUGGGGGGUGUUAGAAGUUAAUUACU.UAGAU...GGUCGUCGCAAGAUUGACAAUUUA.AGUGAAAA.ACGGACAAAACCAACUCCGGAUCAAUA.AACUGAGAUCGUCCACAACUUUCGAGUUGGAUCGCAGUU.AAAGGUGAAACAAGCUUAUAAAGCGCAAGCAGAGUAAGCAAAUUGAACGCCUAACGUGAUAUUAAACUUAUAGUUUGAGAUCACGAGGGAUGUGAAAGAGACAGUAGUUAUCCGUGAAGGGGUAAAUGUAUGAGAAAUCACGCAUUUACCCCUUCUGCUUUUUGCGAGCCAUGAUCUUUCUAGGUUGGGGGGAUUUUAGAAGGACCAUGGCUCGAGAUCGUCCACCGUUUAGAUAUCACAAUUUUAUCUUUGUGCAAUAUAAUGUAUUAAAUUUGAUUGAGGGUACAAGAUGUGGCAUAACACACCGAU
#=GR JCVI_SCAF_1096627789192/1754-1207 CODON ............................................................................................................................................................................................................................................................................................................................................................................................................................................................................................................................................................................
#=GR JCVI_SCAF_1096627789192/1754-1207 SS_TT ..........................................................................................................................................................................................................................................................................................................................................................................<<<<<<<<<<<<<<<<<......>>>>>>>>>>>>>>>>>..........................................................................................................................................................
JCVI_SCAF_1096627086876/867-1414             UUGGGGAUAAGUUUUUUAUUUUUGUGGACAACUAAACUUUUUUCUGUGGAUAUCUCAUAUUUCGUUUUGUUGGCUGAAAUUUUUAUGUCACCAUCAAUUCAGGAUAAAAACUGGGGGGUGUUAGAAGUUAAUCACU.UAGAU...AGUCAUCGCAAGAUUGACAAUUUA.AGUGAAAA.ACGGACAAAACCAACUCCGGAUCAAUA.AACUGAGAUCGUCCACAACUUUCGAGUUGGAUCGCAGUU.AAAGGUGAAACAAGCUUAUAAAGCGCAAGCAGAGUAAGCAAAUUGAACGCCUAACGUGAUAUUAAACUUAGUUUGAAAUCACGAGGGGAUGUGAAAGAGACAGUAGUUAUCCGUGAAGGGGUAAAUGUAUGAGAAAUCACGCAUUUACCUCUUCCGCUUUUUGCGAGCCAUGAUCUUUCUAGGUUGGGGGGAUCUUUCGAAGGACCAUGGCUCGAGAUCGUCCACCAUUUAGAUAUCAUAAAUUUACCUUUGUGCAAUAUAAUGUAUUAAAAUUGAUUGAGGAUACAAGAUGUGGCAUAACCCACUAGU
#=GR JCVI_SCAF_1096627086876/867-1414 CODON  ............................................................................................................................................................................................................................................................................................................................................................................................................................................................................................................................................................................
#=GR JCVI_SCAF_1096627086876/867-1414 SS_TT  ............................................................................................................................................................................................................................................................................................................................................................................................................................................................................................................................................................................
JCVI_SCAF_1096627326741/1101-554             UUGGGGAUAAGUUUUUUAUUUUUGUGGACAACUAAACUUUUUUCUGUGGAUAUCUCAUAUUUCGUUUUGUUGGCUGAAAUUUUUAUGUCACCAUCAACUCAGGAUAAAAACUGGGGGGUGUUAGAAGUUAGUCAUU.UAGAU...GGUCAUCGCAAGAUUGACAAUUUG.AGUGAAAA.ACGGACAAAACCAACUCCGGAUCAAUA.AACUGAGAUCGUCCACAACUUUCGAGUUGGAUCGCAGUU.AAAGGUGAAAUAAGCUUAUAAAGCGCAAGCAGAUUAAGCAAAUUGAACGCCUAACGUGAUAUUAAACUUAGUUUGAAAUCACGAAGGGAUGUGAAAGAGACAGUAGUUAUCCGUGAAGGGGUAAAUGUUUGAGAAAUCACGCAUUUACCCCUUCCGCUUUUUGCGAGCCAUGAUCUUUCUUGGUUGGGGGGAUCUUUAGAAGGACCAUGGCUCGAGAUCGUCCACCAUGUAGAUAUCAUAAAUUUAUCUUUGUGCAAUAUAAUGUAUUAAAUUUGAUUGAGGAUACAAGAUGUGGCAUAACUCACCAAU
#=GR JCVI_SCAF_1096627326741/1101-554 CODON  ............................................................................................................................................................................................................................................................................................................................................................................................................................................................................................................................................................................
#=GR JCVI_SCAF_1096627326741/1101-554 SS_TT  ........................................................................................................................................................................................................................................................................................................................................................................<<<<<<<<<<<<<<<............>>>>>>>>>>>>>>>>.........................................................................................................................................................
JCVI_SCAF_1101668659615/607-1154             UUGGGGAUAAGUUUUUCAUUUUUGUGGACAACUAAACUUUUUUCUGUGGAUAUCUAAUAUUUCGUUUUGUUGGUUGAAAUUUUUGUGUCAUCUUAAAGACAGGAUAAAAACUGGGGGGUGUUAGAAGUUAGUCACU.UAGAA...CGUCGUCGCAAGAUUGACAAUUUA.GGUGAAAA.ACGGACAAAACCAACUCUGGAUCAAUA.AACUGAGAUCGUCCACAACUUUCGAGUUGGAUCGCAGUU.AAAGGUGAAAAAAGCUUAUAAUGCGCAAGCAGAGGAAGCAUAUUGAACGCCUAACGUGAUAUUAAACUUAGUUUGAAAUCACGAGGGGAUGUGAAAGAGACAGUAGUUAUCCGUGAAGGGGUAAAUGUAUGAGAAAUCACGCAUUUACCCCUUCCGCUUUUUGCGAGCCAUGAUCUUUCUAGGUUGGGGGGAUUUUAGAAGGACCAUGGCUCGAGAUCGUCCACCAUUUAGAUAUCACAAAUUUAUCUUUGUGCAAUAUAAUGUAUUAAAUUUGAUUGAGGAUACAAGAUGUGGCAUAACCCACCAAUU
#=GR JCVI_SCAF_1101668659615/607-1154 CODON  ............................................................................................................................................................................................................................................................................................................................................................................................................................................................................................................................................................................
#=GR JCVI_SCAF_1101668659615/607-1154 SS_TT  ........................................................................................................................................................................................................................................................................................................................................................................<<<<<<<<<<<<<<<............>>>>>>>>>>>>>>>>.........................................................................................................................................................
JCVI_SCAF_1096627097308/1840-1293            UUGGGGAUAAGUUUUUCAUUUUUGUGGACAACUAAACUUUUUUCUGUGGAUAUCUCAUAUUUCGUUUUGUUAGUUGAAACUUUUGUGUCACCUUAAACGUAGGAUAAAAACUGGGGGGUGUUAGAAGUUAGUCACU.UAGAA...GGUCGUCGCAAGAUUGACACUUUA.GGUGAAAA.ACGGACAAAACCAACUCCGGAUCAAUA.AACUGAGAUCGUCCACAGCUUUCGAGUUGGAUCGCAGUU.AAAGGUGAAACCAGCUUAUAAAGCGCAAGCAGAGUAAGCAGAUUGAACGCCUAUCGUGAUAUUAAACUUAGUUUGAAAUCACGUGGGAUGUGAAAGAGACAGUAGUUAUCCGUGAAGGGGUAAAUGUAUGAGAAAUCACGCAUUUACCCCUUCCGCUUUUUGCGAGCCAUGAUCUUUCUAGGUUGGGGGAUCUGUAGAAGGACCAUGGCUCGAGAUCGUCCACCAUUUAGAUAUCAUAAAUUUAUCUUUGUGCAAUAUAAUGUAUUAAAAUUGAUUGAGGAUACAAGAUGUGGCAUAUUUCACCAAUUG
#=GR JCVI_SCAF_1096627097308/1840-1293 CODON ............................................................................................................................................................................................................................................................................................................................................................................................................................................................................................................................................................................
#=GR JCVI_SCAF_1096627097308/1840-1293 SS_TT .......................................................................................................................................................................................................................................................................................................................................................................<<<<<<<<<<<<<<<............>>>>>>>>>>>>>>>>..........................................................................................................................................................
JCVI_SCAF_1101668521130/794-1341             UUGGGGAUAAGUUUUUCAUUUUUGUGGACAACUAAACUUUUUUCUGUGGAUAUCUCAUAUUUCGUUUUGUUGGCUGAAAUUUUUGUGUCAUCGUCAACAUAGGAUAAAAACUGGGGGGUGUUAGAAGUUAGUCACU.UAGAA...GGUCGUCGCAAGAUUGACAAUUUA.GGUGAAAA.ACGGACAAAACCAACUCCGGAUCAAUA.AGCUGAGAUCGUCCACAACUUUCGAGUUGGAUCGCAGCU.AAAGGUGAGACAAGCUUAUAAAGCGCAAGCAGAGUAAGCAAAUCGAACGCCUAACGUGAUAUUAAACUUAGUUUGAAAUCACGAGGGGAUGUGAAAGAGACAGUAGUUAUCCGUGAAGGGGUAAAUGUAUGAGAAAUCACGCAUUUACCCCUUCCGCUUUUUGCGAGCCAUGAUCUUUCUAGGUUGGGGGGAUUUUAGAAGGACCAUGGCUCGAGAUCGUCCUCCAUUUAGAUAUCACAAAUUUAUCUUUGUGCAAUAUAAUGUAUUAAAUUUGAUUGAGGGUACCAGAUGUGGCAUAACCCACCAAUC
#=GR JCVI_SCAF_1101668521130/794-1341 CODON  ............................................................................................................................................................................................................................................................................................................................................................................................................................................................................................................................................................................
#=GR JCVI_SCAF_1101668521130/794-1341 SS_TT  ........................................................................................................................................................................................................................................................................................................................................................................<<<<<<<<<<<<<<<............>>>>>>>>>>>>>>>>.........................................................................................................................................................
JCVI_SCAF_1101668696138/1055-508             UUGGGGAUAAGUUUUUCAUUUUUGUGGACAACUAAACUUUUUUCUGUGGAUAUCUCAUAUUUCGUUUUGUUGGUUGAAAUUUUUGUGUCAUCGUAAAAACAGGAUAAAAACUGGGGGGUGUUAGAAGUUAGUCACU.UAGAA...GGUCGUCGCAAGAUUGACAAUUUA.AGUGAAAA.ACGGACAAAACCAACUCCGGAUCAAUA.AACUGAGAUCGUCCACAACUUUCGAGUUGGAUCGCAGUU.AAAGGUGAAAAAAGCUUAUAAAGCGCAAGCAGAGUAAGCAUAUUGAACGCCUAACGUGAUAUUAAACUUAGUUUGAAAUCACGAAGGGAUGUGAAAGAGACAGUAGUUAUCCGUGAAGGGGUAAAUGUAUGAGAAAUCACGCAUUUACCCCUUCCGCUUUUUGCGAGCCAUGAUCUUUCUAGGUUGGGGGGAUCUUUAUAAGGACCAUGGCUCGAGAUCGUCCACCACUUUGAUAUCAUAAAUUUAUCAUUGUGCAAUAUAAUGUAUUUAAUUUGAUUGAGGAUACAAGAUGUGGCAUAACUCACCAAU
#=GR JCVI_SCAF_1101668696138/1055-508 CODON  ............................................................................................................................................................................................................................................................................................................................................................................................................................................................................................................................................................................
#=GR JCVI_SCAF_1101668696138/1055-508 SS_TT  ........................................................................................................................................................................................................................................................................................................................................................................<<<<<<<<<<<<<<<............>>>>>>>>>>>>>>>>.........................................................................................................................................................
JCVI_SCAF_1096627817419/428-975              UUGGGGAUAAGUUUUUCAUUUUUGUGGACAACUAAACUUUUUUCUGUGGAUAUCUCAUAUUUCGUUUUGUUGGCUGAAAUUUUUGUGUCACCCUGAACUCAGGAUAAAAACUGGGGGGUGUUAGAAGUUAGUCACU.UAGAA...GGUCGUCGCAAGAUUGGCAAUUUA.GGUGAAAA.ACGGACAAAACCAACUCCGGAUCAAUA.UGCUGAGAUCGUCCACAACUUUCGAGUUGGAUCGCAGUU.AAAGGUGAAACAAGCUUAUAAAGCGCAAGCAGAGUAAGCAAAUUGAACGCCUAACGUGAUAUUAAACUUAGUUUGAAAUCACGAGGGGAUGUGAACGAGACAGUAGUUAUCCGUGAAGGGGUAAAUGUAUGAGANNNNNNNNNNNNNNNNNNNNNNNNNNNNNNNNNNNNNNNNNNNNNNNNNNNGAUAAAUUAAGGCUCAUAAUAUAUUGAAAAAAAAACUUUUUAUUACAGGGGCAGGCGUUAGCAAAAGUAGCGGUAUUCCAACAUUUCGAGGCGCUGAUGGAUUUUGGACAAUAGGAAGUUCAAA
#=GR JCVI_SCAF_1096627817419/428-975 CODON   .....................................................................................................................................................................................................................................................................................................................................................................................................................................................AUG....................................................................................................................
#=GR JCVI_SCAF_1096627817419/428-975 SS_TT   ............................................................................................................................................................................................................................................................................................................................................................................................................................................................................................................................................................................
JCVI_SCAF_1096627107246/446-1                UUGGGGAUAAGUUUUUCAUUUUUGUGGACAACUAAACUUUUUUCUGUGGAUAUCUCAUAUUUCGUUUUGUUGGCUGAAAUUUUUGUGUCACCGUAAACUCAGGAUAAAAACUGGGGGGUGUUAGAAGUUAGUCACU.UAGAA...GGUCGUCGCAAGAUUGACAAUUUA.GGUGAAAA.ACGGACAAAACCAACUCCGGAUCAAUA.AGCUGAGAUCGUCCACAACUUUCGAGUUGGAUCGCAGUU.AAAGGUGAAACAAGCUUAUAAAGCGCAAGCAGAGUAAGCAAAUUGAACGCCUAACGUGAUAUUAAACUUAGUUUGAAAUCACGAGGGGAUGUGAAAGAGACAGUAGUUAUCCGUGAAGGGCUUUUGCUGGAAUUGUUUAAAAUUAAAGGACAUCCUGAACAUGGGCAUUCACUUAAGCCAUUUGUCCUUUUAUUUGAUGAAUACUAC......................................................................................................
#=GR JCVI_SCAF_1096627107246/446-1 CODON     ............................................................................................................................................................................................................................................................................................................................................................................................................................................................................................................................................................................
#=GR JCVI_SCAF_1096627107246/446-1 SS_TT     ............................................................................................................................................................................................................................................................................................................................................................................................................................................................................................................................................................................
JCVI_SCAF_1096627331934/1489-1775            UUGGGGAUAAGUUUUUUAUUUUUGUGGACAACUAAACUUUUUUCUGUGGAUAUCUCAUAUUUCGUUUUGUUGGCUGAAAUUUUUAUGUCAACAUCAACUUAGGAUAAAAACUGGGGGGUGUUAGAAGUUAGUCAUU.UAGAU...GGUCGUCGCAAGACUGACAAUUUA.AGUGAAAA.ACGGACAAAACCAACUCCGGAUCAAUA.AACUGAGAUCGUCCACAACUUUCGAGUUGGAUCGCAGUU.AAAGGUGAAAUAAGCUUAUAAAGCGCAAGCAGAGUAAGCAAAUGAACG.....................................................................................................................................................................................................................................................................
#=GR JCVI_SCAF_1096627331934/1489-1775 CODON ............................................................................................................................................................................................................................................................................................................................................................................................................................................................................................................................................................................
#=GR JCVI_SCAF_1096627331934/1489-1775 SS_TT ............................................................................................................................................................................................................................................................................................................................................................................................................................................................................................................................................................................
JCVI_SCAF_1101668693001/535-1081             UGGGGAUAAGUUAUUAAAUCUUGUGGACAACUACAGUUCAAGGUGUGGAUAUGUAAAAAUUCAUUUUGAGCUCUAAAUAUUUCGGGGCAAACUGUUUUUAAGGAUAAAAACUGGGGGGUAUUAGAAGUUUGGAAAUAUAUAA...UAA.GU.UUCG.GC..UU.UUAUAAAUUUCGAAUACGGACAAAACCAACCCCAGAAGCAUAGAGUUGAGAUCGUCCACAACCUUUUGGUUGGAUCGCAACUUGAAGUUGGACAACAACUCCUGUUUAACAGAAAGUGUUGUCCAUGUCAGAUGACAGAAGAACUUAGUUUUUCUGUUAGAUGAAGCAGACGGGGACAGUAGUUAUCCAAGGAGAGGCAGGACCUGAAGAAAUUCAAGUUCUGUCUCUUCUGCUUUUAUGCGAGAGCCAUGGCAAUCGGGGGGUAUUCAGAUUUGCCAUGGCUCUAGAUCGUCCAUGGAUCGUGUAGCACUUUAAAUUUAACGAAAUCAACAAAGAAUUUUUGAUGAUUUGAAAACCAGCCCAAGGCACGAGGUUGGCGUGUUAAAAUCCGA
#=GR JCVI_SCAF_1101668693001/535-1081 CODON  ...............................................................................................................................................................................................................................................................................................................................................................................................................................................................PTS...............................................................................................PTS........
#=GR JCVI_SCAF_1101668693001/535-1081 SS_TT  ..................................................................................................................................................................................................................................................................................................................................................................<<<<<<<<<<<<<<<<<......>>>>>>>>>>>>>>>>>..................................................................................................................................................................
JCVI_SCAF_1096627844897/1061-1607            UGGGGAUAAGUUAUUAAAUCUUGUGGACAACUGCAGUUCAAGGUGUGGAUAUGUAAAAAUUCAUUUUGAGCUCUAAAUAAUUAGUGGCAAGCUGGAUUUAAGGAUAAAAACUGGGGGGUAUUAGAAGUUUAGAAAUAUAUAA...UAA.GU.UUCG.GC..UU.UUAUAAAUUUCGAAUACGGACAAAACCAACCCCAGAAGCAUAGAGUUGAGAUCGUCCACAACCUUUUGGUUGGAUCGCAACUCGAAGUUGGACAACAACUACUGUUUAACAGAAAGUGUUGUCCAUGUCAGAUGACAGAAGAACUUAGUUUUUCUGUUAUAUGAAGCAGACGGGGACAGUAGUUAUCCAAGGAGAGGCAGGACCUGAAGAAAUUCAAGUUCUGUCUCUUCUGCUUUUAUGCGAGAGCCAUGGCAAUCGGGGGGUAUUCAGAUUUGCCAUGGCUCUAGAUCGUCCAUGGAUCGUGUAGCACUUUAAAUUUAACGAAAUCAACAGAGAAUUUAUGACGAUUUGAAAACCAGCCCAAGGCACUGGGUUGGCGUGUUAAAAGCCGA
#=GR JCVI_SCAF_1096627844897/1061-1607 CODON ...............................................................................................................................................................................................................................................................................................................................................................................................................................................................PTS...............................................................................................PTS........
#=GR JCVI_SCAF_1096627844897/1061-1607 SS_TT ..................................................................................................................................................................................................................................................................................................................................................................<<<<<<<<<<<<<<<<<......>>>>>>>>>>>>>>>>>..................................................................................................................................................................
JCVI_SCAF_1096627974683/616-70               UGGGGAUAAGUUAUUAAAUCUUGUGGACAACUACAGUUCAAGGUGUGGAUAUGUAAAAAUUCAUUUUGAGCUCUAAAUAAUUAGUGGCAAGCUGGGUUUAAGGAUAAAAACUGGGGGGUAUUAGAAGUUUAGAAAUAUAUAA...UAA.GU.UUCG.GC..UU.UUAUAAAUUUCGAAUACGGACAAAACCAACCCCAGAAGCAUAGAGUUGAGAUCGUCCACAACCUUUUGGUUGGAUCGCAACUCGAAGUUGGACAACAACUCCUGUUUAACAGAAAGUGUUGUCCAUGUCAGAUGACAGGAGAACUUAGUUUUUCUGUUAGAUGAAGCAGACGGGGACAGUAGUUAUCCAAGGAGAGNNNNNNNNNNNNNNNNNNNNNNNNNNNNNNNNNNNNNNNNNNNNNNNNNNNUCAUCGACGCUUCACAAACAAGAUCUAAUCCUCCCUCAACCCUCCAUUUGGGAGCAUCGAUAGCCUCUUGCGGAUUUUGCUGCCACAGGUGGUUCCGUACAACCAUUUGAAUAUGCCCCUGAGCUUGCAUCGGCCCUCCCAUAAC
#=GR JCVI_SCAF_1096627974683/616-70 CODON    ...................................................................................................................................................................................................................................................................................................................................................................................................................PTS......................................................................................................................................................
#=GR JCVI_SCAF_1096627974683/616-70 SS_TT    ............................................................................................................................................................................................................................................................................................................................................................................................................................................................................................................................................................................
JCVI_SCAF_1096627065338/2156-1610            UGGGGAUAAGUUAUUAAAUCUUGUGGACAACUACAGUUCAAGGUGUGGAUAUGUAAAAAUUCAUUUUGAGCUCUAAAUAAUUAGUGGCAAGCUGGGUUUAAGGAUAAAAACUGGGGGGUAUUAGAAGUUUAGAAAUAUAUAA...UAA.GU.UUCG.GC..UU.UUAUAAAUUUCGAAUACGGACAAAACCAACCCCAGAAGCAUAGAGUUGAGAUCGUCCACAACCUUUUGGUUGGAUCGCAACUCGAAGUUGGACAACAACUCCUGUUUAACAGAAAGUGUUGUCCAUGUCAGAUGACAGGAGAACUUAGUUUUUCUGUUAGAUGAAGCAGACGGGGACAGUAGUUAUCCAAGGAGAGGCAGGACCUGAAGAAAUUCAAGUUCUGUCUCUUCUGCUUUUAUGCGAGAGCCAUGGCAAUCGGGGGGUAUUCAGAUUUGCCAUGGCUCUAGAUCGCCCAUGGAUCGUGUAGCACUUUAAAUUUAACGAAAUCAACAGAGAAUUUUUGACGAUUUGAAAACCAGCCCAAGGCACGAGGUUGGCGUGUUAAAAGCCGA
#=GR JCVI_SCAF_1096627065338/2156-1610 CODON ............................................................................................................................................................................................................................................................................................................................................................................................................................................................PTS.............................................................................................................
#=GR JCVI_SCAF_1096627065338/2156-1610 SS_TT ..................................................................................................................................................................................................................................................................................................................................................................<<<<<<<<<<<<<<<<<......>>>>>>>>>>>>>>>>>..................................................................................................................................................................
JCVI_SCAF_1096627336919/1886-1348            ........GUUAUUAAAUCUUGUGGACAACUGCAGUUCAAGGUGUGGAUAUGUAAAAAUUCAUUUUGAGCUCUAAAUAAUUAGUGGGCAAGCUAGGUCUAAGGAUAAAAACUGGGGGGUAUUAGAAGUUUAGAAAUAUAUAA...UAA.GU.UUCG.GC..UU.UUAUAAAUUUCGAAUACGGACAAAACCAACCCCAGAAGCAUAGAGUUGAGAUCGUCCACAACCUUUUGGUUGGAUCGCAACUCGAAGUUGGACAACAACUCCUGUUUAACAGUAAGUGUUGUCCAUGUCAGAUGACAGAAGAACUUAGUUUUUCUGUUAUAUGAAGCAGACGGGGACAGUAGUUAUCCAAGGAGAGGCAGGACCUGAAGAAAUUCAAGUUCUGUCUCUUCUGCUUUUAUGCGAGAGCCAUGGCAAUCGGGGGGUAUUCAGAUUUGCCAUGGCUCUAGAUCGUCCAUGGAUCGUGUAGCACUUUAAAUUUAACGAAAUCAACAGAGAAUUUAUGACGAUUUGAAAACCAGCCCAAGGCACUGGGUUGGCGUGUUAAAAGCCGA
#=GR JCVI_SCAF_1096627336919/1886-1348 CODON ............................................................................................................................................................................................................................................................................................................................................................................................................................................................PTS...............................................................................................PTS...........
#=GR JCVI_SCAF_1096627336919/1886-1348 SS_TT ..................................................................................................................................................................................................................................................................................................................................................................<<<<<<<<<<<<<<<<<......>>>>>>>>>>>>>>>>>..................................................................................................................................................................
JCVI_SCAF_1096627792668/1807-1316            .......................................................AAAUUUCAUUUUGAGCCCUAAAGAUUUGAUGGCAAACUUGAUACAAGGAUAAAAACUGGGGGGUAUUAGAAGUUUUGAAAUAUAUGA...UAA.GU.UUAG.GC..UU.UUAUAAAUUUCGAAUACGGACAAAACCAACCCCAGAAGCAAAGAGUUGAGAUCGUCCACAACCUUUUGGUUGGAUCGCAAUUUGAAGUUGGAUAACAACUCCUGUCUAACAGAAAGUGUUGUCCAUGUCAGAUGUCAGAAAAACUUAGUUUUUCUGUUAGAUGAAGCCGACGGGGACAGUAGUUAUCCAAGAAGAGGCAGGACCUGAAGAAAUUCAAGUUCUGUCUCUUCUGCUUUUAUGCGAGAGCCAUGGCAAUCGGGGGGUAUUCAGAUUUGCCAUGGCUCUAGAUCGUCCAUGGAUCGUGUAGCACUUUAAAUUUAACGAAAUCAACAGAGAAUUUAUGACGUUCUGAAAAUCAGCCGAAGACAAGAGGUUGGACUUUCAAAAGCCAA
#=GR JCVI_SCAF_1096627792668/1807-1316 CODON ..............................................................................................................................................................................................................................................................................................................................................................................................................................................................................................................................................................PTS...........
#=GR JCVI_SCAF_1096627792668/1807-1316 SS_TT ..................................................................................................................................................................................................................................................................................................................................................................<<<<<<<<<<<<<<<<<......>>>>>>>>>>>>>>>>>..................................................................................................................................................................
JCVI_SCAF_1101668010136/971-426              UGGGGAUAAGUUAUAAAAUCUUGUGGACAACUAUCAUGCAAGCUGUGGAUAUGUAAUAAUUCAUUUUGAGUUGAAAAAAAUGCAUUGCAUACUGAGAUUAAGGAUAAAAACUGGGGGGUAUUAGAAGUUUAGAAAGAUGCAG...AAGC...UUAG....GCGUUUGUAUAUUUCGAAUACGGACAAAACCAAACCCAGAAGUAUAGAGUUCAGAUCGUCCACAACCUUUUGGUUGGAUCGGAACUUGAAGUUGGAUAACAUCUUCUGUCUAACAGAAAUUGUUAUCCAUGUCGGGUAAUAGAAAAACUUGUUUUUCUAUUAAAUGAAACUGAAGGGGACAGUAGUUAUCCAAGGAGAGGCAGGAUUUGAAGCAAUUCAAAUUCUGUCUCUUCUGCUUUUAUUCGAGAGCCAUGGCAAUCGGGGGGUAUUCAGAUCUGCCAUGGCUCUAGACCGUCCAUAAUCUGUGUAACAUUAUAAAAUUUACCAAAUCAACAGGGAAUUUUUUACUUUCUGGAAGUGAGGUCCAUGCACAAGCCUAAUUUAUCAAAAACCAAU
#=GR JCVI_SCAF_1101668010136/971-426 CODON   .............................................................................................................................................................................................................................................................................................................................................................................................................................................................................................................................................................PTS............
#=GR JCVI_SCAF_1101668010136/971-426 SS_TT   ..............................................................................................................................................................................................................................................................................................................................................................<<<<<<<<<<<<<<<<<<<<<....>>>>>>>>>>>>>>>>>>>>.................................................................................................................................................................
JCVI_SCAF_1096626934255/1171-626             UGGGGAUAAGUAUUAAAAUCUUGUGGACAACUGCCUUGCAAAUUGUGGAUAUGUAAAAAUUCAUUUUGAGCUGCAGAAAAUUGAUGGCAUCGUGGACUCAAGGAUAAACACUGGGGGGUAUUAGAAGUUAAGAAAAUUGUAG...GCGC...UUUA....GCAUUUACAGUCUUCGAAUACGGACAAAACCAACCCCAGAAGCAUAGAGUUCAGAUCGUCCACAACCUUACGGUUGGAUCGGAGCUUGAAGUUGGGUAACAAUUGCUGUCUAACAGAAAGUGUUAUCCAUGUCAGAUAGGAGAUAAACUUAGUUUUUCUCGUAUAUGAAGCAGAUGGGGACAGUAGUUAUCCAAGAAGAGGCAGGACAUGAAGCAAUUCAAGUUCUGUCUCUUCUGCUUUUAUGCGAGAGCCAUGGCAAUCGGGGGGUAUUCAGAUUUGCCAUGGCUCUAGAUCGUCCAUAUGUCGUGUAACACUUUAAAUUUAAUGAAAUCAACAGAGAAUUUUUUCAUGCUAUAAUUUAGGGUCACUUCUGCAUUUGAAGUAUCAAAAACCAAU
#=GR JCVI_SCAF_1096626934255/1171-626 CODON  .............................................................................................................................................................................................................................................................................................................................................................................................................................................................................................................................................................PTS............
#=GR JCVI_SCAF_1096626934255/1171-626 SS_TT  ..................................................................................................................................................................................................................................................................................................................................................................<<<<<<<<<<<<<<<<<......>>>>>>>>>>>>>>>>>..................................................................................................................................................................
JCVI_SCAF_1101668713857/532-1077             UGGGGAUAAGUCUUAAAAUCUUGUGGACAACUACCUUGCAGGGUGUGGAUAUGUAAAAAUUCAUUUUGAGCUUAAGAAAAUUGAUGGCAUUCUCUAAUCAAGGAUAAAAACUGGGGGGUAUUAGAAGUCAAGAAAAUAAUAG...AUGC...GUCG....GCAUUUAUAGUUUUCGAACACGGACAAAACCAACUCCAGAUGUAUAGAGUUCAGAUCGUCCACAACCUUUCGGUUGGAUCGGAGCUCGAAGUUGGAUAACAACUCCUGUCUAACAGAAAGUGUUAUCCAUGUCAGAUAGGAGAUAAACUUAGUUUGUCUCAUAUAUGAAGCAGAUGGGGACAGUAGUUAUCCAAGAAGAGGCAGGACAUGAAGCAAUUCAAGUUCUGUCUUUUCUGCUUUUAUGCGAGAGCCAUGGCAAUCGGGGGGUAUUCAGAUUUGCCAUGGCUCUAGAUCGUCCAUAGGUCGUGUAGCACUAUAAAUUUAACGAAAUCAACAGAGAAUUUGUAUCAUACUAUCUUUAAGAGCCACUUCUGGAUUUGAAGUAUCAAAAACCAA
#=GR JCVI_SCAF_1101668713857/532-1077 CODON  ............................................................................................................................................................................................................................................................................................................................................................................................................................................................................................................................................................................
#=GR JCVI_SCAF_1101668713857/532-1077 SS_TT  .......................................................................................................................................................................................................................................................................................................................................................................<<<<<<<<<<<<<....>>>>>>>>>>>>>.......................................................................................................................................................................
JCVI_SCAF_1096627504453/335-1                UGGGGAUAAGUUUUAAAAUCUUGUGGACAACUACCUUGCAAUGUGUGGAUAUGUAAAAAUUCAUUUUGAGCUACAGAAAAUUGAUGGCAUCCUUGGUUCGAGGAUAAAAACUGGGGGGUAUUAGAAGUUAAGGAAAAUAUAG...AAGC...UUCG....GCAUUUAUAGUUUUCGAACACGGACAAAACCAACCCCAGAAGCAUAGAGUUCAGAUCGUCCACAACCUUUCGGUUGGAUCGGAUCUCGAAGUUGGAUAACAAUUCCUGUGUAACAGAAGGUGUUAUCCAUGUCAGAUAGGAGAUAAACUUAGUUUUUCUCAUAUAUGAAGCAGAUGGGGACAGUA...................................................................................................................................................................................................................
#=GR JCVI_SCAF_1096627504453/335-1 CODON     ............................................................................................................................................................................................................................................................................................................................................................................................................................................................................................................................................................................
#=GR JCVI_SCAF_1096627504453/335-1 SS_TT     ............................................................................................................................................................................................................................................................................................................................................................................................................................................................................................................................................................................
#=GC SS_cons                                 ..............................................................................................................<<<<<<<<<-------<<<--<<<<<.<<<<<...-<<<<<<____>>>->>>->>>>>.>>>>>-->.>>------->>>-->>>>>>,...---.<<<<<-<<<<-----<<<<<____>>>>>>>>>->>>>>-----.................................................................................................................................................................................................................................................................................................................
#=GC ACTUAL_MOTIF                            ....................................................................................................<..........................................................................................................................................................>............................................................................................................................................................................................................................................................................................................
#=GC HYPHENATION                             ****************************************************************************************************..........*........*......*...............*...*.....*...*..................*.*...*......*..*.*.....*.......*.........*....*....*...*..............*........*************************************************************************************************************************************************************************************************************************************************************************************************************
#=GC R2R_LABEL                               ----------------------------------------------------------------------------------------------------.................................................<........>..........................................................t......................................------------------------------------------------------------------------------------------------------------------------------------------------------------------------------------------------------------------------------------------------------------------------------------------------------------
#=GF DUPLICATES NONE
#=GF R2R turn_stem_at_internal t +1 r
#=GF var_hairpin < >
#=GF SORT_STATS 32 156 0
#=GC cons                                    UnGGGRnnARnUnUnnnnUYUUnnnGRnnAnYnnnnYnYnnnYYnnnGRnnnnnnnAnAUUYnnUUUnRnnnRnnRnRAnUnnnnnGYnnnYnnnRnnnnAGGAUAAAAACUGGGGGGURUUAGAAGUUnRnnAnU-YAnAR---nRnCRUnnYnRnRYnGnYnnUnUA-RnUnnRAA-ACGGACAAAACCAACYCYRGAnnnAUA-ARYUGAGAUCGUCCACAACYYUYnRGUUGGAUCGCARYUnRAAGnURRAnnRnRnYUnYnRnnYRnnAGnAnnnnnnRYnnAnnnnRnRYnnnRnRnRAnnUUARnYUUnnnYUnAnnUnRnGnRRRnRnGRRnARnARnnRnYnRnnRnnnGnnARGRnnnRARnnnnnnnRARnYYnnnnnYUnnYnCYUYYnnnYnnnnnnnnnnnnnnnYnnnnnnnRnnnRRnnnnnnnnnnnnnnnnnnnnnnnnnnRnnnnnnnnnnnnnnnnnnnnnnnnnRnnnnnnnnnnnRnnnnnnnnnnnnnnnnnnnnnnnnnnnnnnnnnnnnnnnnnnnnnnnnnnnnnnnnn
#=GC conss                                   3233222232232222222222222322232322223232223222232222222131322211212121113113133121111123111311121111111111112111111111112111111121211313023123000121333412114334313311121031111111012111111111111212111111113101211321111111111111111211111111112322234111113112112111111211111111111111111123113111111111112111111111221123222332222322232222232333233233223232322322232233332223332222222333233222223322323333322232222222222222223222222232223222222222222222222222333333333333333333333333333333333333333333333333333333333333333333333333333333333333333333333333333333
#=GC col_entropy_0                           0100011101111011110100111011101111111111111111101111111100000111000111111111110101111001111111111111000000000000000000000000000000101010110101000111010001100111011110100111010000100000000000000000000001100000100000000000000000000110000000000001102000000000111101001100010011001011111111110111100111111111101100011100111111021121101111111111101101111111111111211111111211011211121101111211111012111111121111122112121121121111211111121111112111122222211112212122122222211121221112111221121111211111111222111122212211211112211222222222221221122222222211221122
#=GC col_entropy_1                           ............................................................................................................................................................................................................................................................................................................................................................................................................................................................................................................................................................................
#=GC col_entropy_2                           7287426393621201604044011834573675374363422341183413496489742153302128872877416140698934208274845786010000004000000000092000000028195618205454111633957992099338746310921521129900203000000000000392990093306091290730000000000010990139000000003720281900096893541592807399929911001055512413535100199004862500015811434048742417301001594301853065276692873787656596107904066045848055207597545099784950842502617977700550906818907997089778515167581898701101288570090901700020198817028680656118607348097997987202997821291089227760199111021201019116910220202078028901
#=GC col_entropy_3                           4917690419394278588988958322232456323966187825832258204076735567605543002493290266903664959655510519080000002000000000098000000033268639441815111225310634136579191530241395346600402000000000000835860036006066160060000000000090600606000000002045106600066461774739900368279699005067693403938288937065944154717711942957884230665783181185380818222859087105988055822168611281170567825811459072603038034401988082689486384273726600543380777387466621024772417638001536202712505260911810998554372668924629049074912157127288461940724673126622396393279172583627671666
#=GC cov_SS_cons                             ..............................................................................................................011110000.......100..22222.?221?....?21210....012.12?.?122?.22222..0.01.......000..011110........??212.0000.....00102....201000000.212??......................................................................................................................................................................................................................................................................................................................
#=GF NUM_COV 12
#=GF WEIGHT_MAP  JCVI_SCAF_1096628003982/1623-1076 1.86822 JCVI_SCAF_1096628067918/358-905 1.5934 JCVI_SCAF_1096627492529/16-563 1.40144 JCVI_SCAF_1096626936238/280-827 0.871299 JCVI_SCAF_1101668366352/457-1004 2.23609 JCVI_SCAF_1096627025694/612-65 0.583167 JCVI_SCAF_1096628018076/1-536 0.589623 JCVI_SCAF_1101668165112/618-1165 0.583167 JCVI_SCAF_1096627176780/1293-1598 0.625594 JCVI_SCAF_1096627440264/700-1247 1.40144 JCVI_SCAF_1096628171590/1536-989 1.27564 JCVI_SCAF_1096627168185/1441-1872 0.499136 JCVI_SCAF_1096627789192/1754-1207 0.63956 JCVI_SCAF_1096627086876/867-1414 0.487022 JCVI_SCAF_1096627326741/1101-554 0.487022 JCVI_SCAF_1101668659615/607-1154 0.511476 JCVI_SCAF_1096627097308/1840-1293 0.936373 JCVI_SCAF_1101668521130/794-1341 0.511476 JCVI_SCAF_1101668696138/1055-508 0.499136 JCVI_SCAF_1096627817419/428-975 0.789964 JCVI_SCAF_1096627107246/446-1 0.715129 JCVI_SCAF_1096627331934/1489-1775 0.501387 JCVI_SCAF_1101668693001/535-1081 0.681036 JCVI_SCAF_1096627844897/1061-1607 0.576261 JCVI_SCAF_1096627974683/616-70 1.82298 JCVI_SCAF_1096627065338/2156-1610 0.576261 JCVI_SCAF_1096627336919/1886-1348 1.37131 JCVI_SCAF_1096627792668/1807-1316 1.19465 JCVI_SCAF_1101668010136/971-426 2.37894 JCVI_SCAF_1096626934255/1171-626 1.32484 JCVI_SCAF_1101668713857/532-1077 1.23347 JCVI_SCAF_1096627504453/335-1 1.23347
#=GF USED_GSC TRUE
#=GF DID_FRAGMENTARY FALSE
//
