# Supplementary material for: Comparative genomics reveals 104 candidate structured RNAs from bacteria, archaea, and their metagenomes
Source: Genome Biol. 2010 Mar 15;11(3):R31. doi: 10.1186/gb-2010-11-3-r31 (PMC2864571; doi:10.1186/gb-2010-11-3-r31)
Supplement: Additional file 4 — Raw text alignment files, including annotation. Raw alignments of RNAs, including annotations (for example, predicted transcription terminators, flanking sequences) in "Stockholm" text format. The alignment format and appropriate viewing programs are discussed on Wikipedia [113]. The Stockholm files can be retrieved from the .tar.gz archive file by using programs such as WinZip (Windows), StuffIt Expander (Mac), or tar/gzip (UNIX). [file gb-2010-11-3-r31-S4.GZ › sto/IMES-4.sto]

# STOCKHOLM 1.0
#=GF ID IMES-4
#=GF DE IMES-4 RNA
#=GF AU Weinberg Z
#=GF TP Gene; sRNA;
#=GF WK http://en.wikipedia.org/wiki/RNAs_in_metagenome_sequences
#=GF DATABASES microbial 32 env 4
#=GF FancifyStockholm -upDownGeneStats -mergeTandem -sectionsIntoNewCommand IMESfour  -noverbiageFor2007
#=GF FancifyStockholmGeneContext -leftCount 1 -rightCount 1
#=GF ORIGINAL_MOTIF 236	29059	0	0	env	3	env-gos-upwelling	jeremy	s40_45_55_65_80S100O5Min3	cmfinder		ethresh=2&nr=0&EVD=null3&cmfv=0.3&disableMiniscan=1	end

#=GF GR_CMD_KEY CODON
#=GF GR_CMD AUG color Green
#=GF GR_CMD SD++++ color Green
#=GF GR_CMD SD+++ color Green
#=GF GR_CMD SD++ color Green
#=GF GR_CMD SD+ color Green
#=GF GR_CMD_KEY SS_TT
#=GF GR_CMD < color Yellow
#=GF GR_CMD > color Yellow
#=GF GR_CMD_KEY SS_Z
#=GF GR_CMD < color OffYellow
#=GF GR_CMD > color OffYellow

JCVI_SCAF_1096627112348/1844-1364            GCACAGCUUAUUAACAAGAUACUAAAAGAAAAAUUAAUUUUAUAAACUUAUAUUGUUUUUUUUCAUUGUCAUAAUCAUUUUUAAAUAAUAAAUUAUAUUUAUUAUUACACGCAAAGGUAAU.AAU.AGAUUGUUUAGGG.GAAACUCUAAAUAAUUU..AAAUCGGGGAGGAAAUGUCUUGAUUUAAAAGAAAGACCUAGCUUGCUGGGUCUUUUUUUUUAUAUUAUUAAUAUUAUAAUAUGAUUAUCAAUUAUGAUUUAAUUCUCGAUGUUAUUAUUAAUUCAUUGAUUCCUUUAACAAGAAAAUCUGUAGCAAAUGGUAAUAAAAUUUUUGGCGCAGCUAUAAUAAAAAAAUCUGAUUACUCAGUUGAAAUAAUUGGUACGAAUAAUGAAAACAUUAACCCUAUUUUUCAUGGUGAAAUUUCAACUAUAAAUAAUUUUUUUAACAAAAAAAAUAUUGAAAAUCCUAAUAAGUAUUUAUUUAUUA
#=GR JCVI_SCAF_1096627112348/1844-1364 CODON ...............................................................................................................................................................................................................................................AUG....................................................................................................................................................................................................................................................
#=GR JCVI_SCAF_1096627112348/1844-1364 SS_TT .................................................................................................................................<<<<<<<<<<.....>>>>>>>>>>............................................................................................................................................................................................................................................................................................................................................
JCVI_SCAF_1096627121819/504-24               GCACAGCUUAUUAACAAGAUACUAAAAGAAAAAUUACUUUUAUAAACUUAAAUUGUUUUUUUUCAUUGUCAUAAUCAUUUUUAAAUAAUAAGUUAUAUUUAUUAUUACACGCAAAGGUAAU.AAU.AGAUUGUUUAGGG.GAAACUUUAAAUAAUUU..AAAUCGGGGAGGAAAUGUCUUGAUUUAAAAGAAAGACCUAGCUUGCUGGGUCUUUUUUUUUAUAUAUUCAUUAAUAUUAUAAUAUGAUUAUCAAUUAUGAUUUAAUUCUCGAUGUUAUUAUUAAUUCAUUGAUUCCUUUAACUAGAAAAUCUGUAGAAAAUGGUAAUAAAAUUUUUGGCGCAGCUAUAAUAAAAAAAUCUGAUUACUCAGUUGAAAUAAUUGGUACGAAUAAUGAAAAUAUUAACCCUAUUUUUCAUGGUGAAAUUUCAACUAUAAAUAAUUUUUUUAACAAAAAAAAAAUUGAAAAUCCUAAUAAGUAUUUAUUUA
#=GR JCVI_SCAF_1096627121819/504-24 CODON    ..................................................................................................................................................................................................................................................AUG.................................................................................................................................................................................................................................................
#=GR JCVI_SCAF_1096627121819/504-24 SS_TT    .................................................................................................................................................................................................<<<<<<<....>>>>>>>...................................................................................................................................................................................................................................................................................
JCVI_SCAF_1096628280147/423-901              CACAUUUUAUUAACAAGCAUAUCAACAAAAAAAGAUUAAUUACUUUUAAAAAUACAUUUUUUUGUUGAUUGAUAAAUAACAAAUAGAUAAGCUAUUUAUAAUUAUUACACGCAAAGGUAAU.AAUGAAAUUAAAAAUUG.GAAACUUUUUUUAAUUU...GAUAG.GGAGGAAACCAA.CUAUCACAAGGGAAGAGUAGCUUGCUGCUCUUCCUUUUUUUUUGUUUUAUAGACAAAUCUAAUAAUUAAAGUAUCAGCAAUUCCAUAAUGAUUACAAAUUAUGAAAGAAUUUUAGAUAUUAUCUUAGAUGAUCUUAUUCCAUUAACAAAAAUUUCAAUAAAAGAAGGAAAUAAAAUAUUUGGUGGAUUUAUUGUUAAAAAAUCUGACCUAAGCCUCGUUUGUCUAGGUACAAACCAAGAANNNNNNNNNNNNNNNNNNNNNNNNNNNNNNNNNNNNNNNNNNNNNNNNNNNAAAUCAUUCAGGUAUU
#=GR JCVI_SCAF_1096628280147/423-901 CODON   ...................................................................................................................................................................................................................................................................................................................................................................................................................................................................................................AUG
#=GR JCVI_SCAF_1096628280147/423-901 SS_TT   .............................................................................................................................................................................................<<<<<<<<<<....>>>>>>>>>>.................................................................................................................................................................................................................................................................................
JCVI_SCAF_1096628238164/1434-955             AUAGUUUUUGCACAUUUAAUUAACAACUUUCCCACCAAAAUAAGAUAAAAAUAUAAUUUAGUAUUUAACUCUUAAUCCAAAAAAUUAUAUAUUAUAAUCAAUUAUUACACGCAAAGGUAAU.AAUUAGAUAUUUUUUAG.GAAACUGUUAAAUAUCU..AUAUCG.GGAGGAAAUGCA.CGAUAUAAGGAAAAGACCUAGCUUGCUGGGUCUUUUUUUUUAUUUAUUAUUAAAGUGGAACAAUUGAACGUUUUUAACUUUAUAAUUAUUGAUUAAUUUUUUACCUUCAGAAGAUAAUAUCCAUUUUAUAUAUUUUUUUGCUCUUUUAUAAUUUGUUUCUCCAUUAAUUUUUGGAUUAACAGCAAUGAUACUAUACUGAUUUAAAAGAGGCGGCUUGUUUUCACAUAUUAUUUUUUAAGUUUUCUUUUUUUUUGUAAGUCACNNNNNNNNNNNNNNNNNNNNNNNNNNNNNNNNNNNNNNNNNNNNN
#=GR JCVI_SCAF_1096628238164/1434-955 CODON  .STP...................................................................................................................................................................................................................PTS.............................................................................................................................................................................................GUA............................................................................
#=GR JCVI_SCAF_1096628238164/1434-955 SS_TT  .................................................................................................................................................................................................<<<<<<<....>>>>>>>...................................................................................................................................................................................................................................................................................
JCVI_SCAF_1096628092595/1618-1152            .............UUUAAUUAACAUCUCUUCCCACUAGUAAUAUUAAUUUUUCAAAUUUUUUACUGUUAUUCUUUUGUGUUUAAUAAUAGAUUAAUAUUAAUUAUUUCACGCAAAGGAAAU.AAUUGGAUUAAUUAAAG.GAAACUUUAUUUAAUUC..AUAUCG.GGAGGAAAUGCA.CGAUAUAGAAAAAAGACCUAGCUUGCUGGGUCUUUUUUUUUAUUUAUAAUUGAAGUAAAAAAUUUGCUCAUCAUUAAUUUUGUAAUUAUUUAUUAAAUCUUUACCUUUAUUUGAAAUCAUCCAAUUUAUAUAUUGUUUUGCUAAAUUAUAUCUUAUUUUAGAAUUCAAUUCUGGAUUUACAGCUAUAAUUCCAUAUUGAUUGAAUAAAGGUGGCCGAUAUUCACAAAUAAUUUUGAGAUUUUUUCUAUUUUUAAAAGUAAGCCAGGUACUUCUAUCACUUAUGGUGUAAGCCGAUAAUUCAUUUGUC
#=GR JCVI_SCAF_1096628092595/1618-1152 CODON .......................................................................................................................................................................................................................PTS............................................................................................................................................................................................................................................................................
#=GR JCVI_SCAF_1096628092595/1618-1152 SS_TT ...........................................................................................<<<<<<<<<<<<<<<<<........>>>>>.>>>>>>>>>>>.................................................................................................................................................................................................................................................................................................................................................................
JCVI_SCAF_1096628102972/606-127              CACAUUUUAUUAACAAACAUAUCAACAAAAAAAGAUUAUUUACUUUUAAAAAUACAUUUUUUUAUUGAUUGAUAAAUAAUAAAUAGAUAAAUAAUUAUUAAUUAUUACACGCAAAGGUAAU.AAUCAAUUUAGUAAAAG.GAAACGAUUAUUAAAUU..GUAUCG.GGAGGAAAUGCA.CGAUACAUAAAAGGGACCUAGCUUGCUGGGUCCUUUUUUUUGUUUUAUGGACAAAUCUAAUAAAUAAAGUAUCAGACAUUUCAUAAUGAUAACAAAUUACGAUAGAAUUUUAGAUAUUAUUUUAGACGAUCUAAUCCCAUUAACAAAAAUUUCAAUUAAUGAAGGAAAUAAAAUAUUUGGUGGAUGUAUUGUAAAAAAAUCUGACCUAAGUCUUGUUUGUUUAGGUACAAAUCAGGAAAUCAAAAAUCCUUUAUUUCACGGAGAAAUUUCAACUCUUUUUAAUUUAUUUGAAAAAAAACUGUUUAAU
#=GR JCVI_SCAF_1096628102972/606-127 CODON   .........................................................................................................................................................................................................................................................AUG..........................................................................................................................................................................................................................................
#=GR JCVI_SCAF_1096628102972/606-127 SS_TT   ................................................................................................................................................................................................<<<<<<<<....>>>>>>>>..................................................................................................................................................................................................................................................................................
JCVI_SCAF_1096627382243/1567-2046            ACACUUUAUUAACAAACAUAUCAACAAAAAAAAGAUUAUUUACUUUUAAAAAUACAUUUUUUUAUUGAUUGAUAAAUAACAAAUAGAUAAAUUAAUUUUAAUUAUUACACGCAAAGGUAAU.AAUCAAUUUAAUAAAAG.GAAACGAUUAUUAAAUU..GUAUCG.GGAGGAAAUGCA.CGAUACACAAAAGGGACCUAGCUUGCUGGGUCCUUUUUUUUUGUUUUAUAGACAAAUCUAAUAAAUAAAGUAUCAGUCAUUUCAAAAUGAUAACAAAUUAUGAAAGAAUUUUGGAUAUUAUUUUAGAUGAUCUUAUCCCAUUAACAAAAAUUUCUAUAAAUGAAGGAAAUAAAAUAUUUGGUGGGUUUAUAGUUAAAAAAUCUGACCUAAGCCCAGUUUGUCUAGGCACAAACCAGGAGAUCAUAAAUCCUUUAUUUCAUGGAGAAAUUUCAACUCUUUUUAAUUUAUUUGAAAAAAAACUAUUUAA
#=GR JCVI_SCAF_1096627382243/1567-2046 CODON ..........................................................................................................................................................................................................................................................AUG.........................................................................................................................................................................................................................................
#=GR JCVI_SCAF_1096627382243/1567-2046 SS_TT ................................................................................................................................................................................................<<<<<<<<....>>>>>>>>..................................................................................................................................................................................................................................................................................
JCVI_SCAF_1096626570972/550-874              CACAUUUUAUUAACAAAUAUAUCAACAAAAAAAGAUUAUUUAUUUUUAAAAAUACAUUUUUUUAUUGAUUGAUAAAUAACAAAUGGAUAAAUUAUUUUUAAUUAUUACACGCAAAGGUAAU.AAUCAAUUUAAUAAAAG.GAAACGAUUAUUAAAUU..GUAUCG.GGAGGAAAUGCA.CGAUACACAAAAGGGACCUAGCUUGCUGGGUCCUUUUUUUUUGUUUUAUGGACAAAUCUGAUAAAUAAAGUAUCAGAACUUUCACAAUGAUAACAAAUUAUGAAAGAAUUUUAGAUAUUAUUUUAAAUGAUCUUAUCCCGUUAACAAAAAUU...........................................................................................................................................................
#=GR JCVI_SCAF_1096626570972/550-874 CODON   ......................................................................................................................................................................................................................................................................................................................................................................................................................................................................................................
#=GR JCVI_SCAF_1096626570972/550-874 SS_TT   ................................................................................................................................................................................................<<<<<<<<....>>>>>>>>..................................................................................................................................................................................................................................................................................
JCVI_SCAF_1096627716285/1671-1192            CACAUUUUAUUAACAAACAUAUCAACAAAAAAAGAUUAAUUACUUUUAAAAAUACAUUUUUUUAUUGAUUGAUAAAUAACAAAUAGAUAAUUUAUUUAUAAUUAUUACACGCAAAGGUAAU.AAUCAAUUUAAUAAAAG.GAAACGAUUAUUAAAUU..GUAUCG.GGAGGAAAUGCA.CGAUACACAAAAAGGAUCUAGCUUGCUGGGUCCUUUUUUUUUGUUUUAUGGACAAAUUUAAUAAAUAAAGUAUCAGGCAUUUCUUAAUGAUAACAAAUUAUGAAAGAAUUUUAGAUAUUAUUUUAGAUGAUCUUAUCCCAUUAACGAAAAUUUCAAUAAAUGAGGGAAAUAAAAUAUUUGGGGGAUUUAUUGUUAAAAAAUCUGACCUAAGCCUUGUUUGUCUAGGUACAAACCAGGAAAUCAAAAACCCUUUAUUUCAUGGAGAAAUUUCAACCCUAUUUAAUUUAUUUGAAAAAAAACUAUUUAA
#=GR JCVI_SCAF_1096627716285/1671-1192 CODON ..........................................................................................................................................................................................................................................................AUG.........................................................................................................................................................................................................................................
#=GR JCVI_SCAF_1096627716285/1671-1192 SS_TT ................................................................................................................................................................................................<<<<<<<<....>>>>>>>>..................................................................................................................................................................................................................................................................................
JCVI_SCAF_1096627200680/1291-1770            CACAUUUUAUUAACAAACAUAUCAACAAAAAAAGAUUAUUUAUUUUUAAAAAUACAUUUUUUUAUUGAUUGAUAAAUAACAAAUAGAUAAAUUAUUUUUAAUUAUUACACGCAAAGGUAAU.AAUCAAUUUAAUAAAAG.GAAACGAUUAUUAAAUU..GUAUCG.GGAGGAAAUGCA.CGAUACACAAAAGGGACCUAGCUUGCUGGGUCCUUUUUUUUGUUUUAUGGACAAAUCUAAUAAAUAAAGUAUCAGACAUUUCAUAAUGAUAACAAAUUAUGAAAGAAUCUUAGAUAUUAUUUUACAUGAUCUAAUCCCAUUAACAAAAAUUUCAAUUAAUGAAGGAAAUAAAAUAUUUGGUGGAUUUAUUGUUAAAAAAUCUGACCUAAGUCUUGUUUGUCUAGGUACAAACCAGGAAAUCAAAAAUCCUUUAUUUCACGGAGAAAUUUCAACUCUUUUUAAUUUAUUUGAAAAAAAACUGUUUAAU
#=GR JCVI_SCAF_1096627200680/1291-1770 CODON .........................................................................................................................................................................................................................................................AUG..........................................................................................................................................................................................................................................
#=GR JCVI_SCAF_1096627200680/1291-1770 SS_TT ................................................................................................................................................................................................<<<<<<<<....>>>>>>>>..................................................................................................................................................................................................................................................................................
JCVI_SCAF_1096627231374/730-1209             CACAUUUUAUUAACAAACAUAUCAACAAAAAAAGAUUAUUUACUUUUAAAAAUACAUUUUUUUAUUGAUUGAUAAAUAACAAAUAGAUAAAUUAUUUUUAAUUAUUACACGCAAAGGUAAU.AAUCAAUUUAAUAAAAG.GAAACGAUUAUUAAAUU..GUAUCG.GGAGGAAAUGCA.CGAUACACAAAAAGGACCUAGCUUGCUGGGUCCUUUUUUUUUGUUUUAUGGACAAAUCUAAUAAAUAAAGUAUCAGACAUUUCAUAAUGAUAACAAAUUAUGAAAGAAUUUUAGAUGUUAUUUUAGAUGAUCUCAUACCAUUAACAAAAAUUUCAAUAAACGAAGGAAAUAAAAUAUUUGGUGGAUUUAUUGUUAAAAAAUCUAACCUAAGUCUUGUUUGUCUAGGUACAAACCAGGAAAUCAAAAAUCCUUUAUUUCACGGAGAAAUUUCAACUCUUUUUAAUUUAUUUGAAAAAAAACUAUUUAA
#=GR JCVI_SCAF_1096627231374/730-1209 CODON  ..........................................................................................................................................................................................................................................................AUG.........................................................................................................................................................................................................................................
#=GR JCVI_SCAF_1096627231374/730-1209 SS_TT  ................................................................................................................................................................................................<<<<<<<<....>>>>>>>>..................................................................................................................................................................................................................................................................................
JCVI_SCAF_1096628104464/46-525               ACAAUUUUGUUAACAAACAUAUCAACAAAAAAAGAUUAAUUUCUUUAAAAAUUACAUUUUUUUAUUGAUUGAUAAAUAACAAAAAGAUAAUUUAUUUUUAAUUAUUACACGCAAAGGUAAU.AAUCAAUUUAAUAAAAG.GAAACGAUUAUUAAAUU..GUAUCG.GGAGGAAAUGCA.CGAUACACAAAAAGGAUCUAGCUUGCUGGGUCCUUUUUUUUUGUUUUAUGGACAAAUUUAAUAAAUAAAGUAUCAGGUGUUUCAUAAUGAUAAUAAAUUAUGAAAGAAUCUUAAAUAUUAUUUUAGAUGACCUUAUCCCAUUAACAAAAAUUUCAAUAAAUCAGGGAAAUAAAAUAUUUGGUGGAUUUAUUGUUAAAAAAUCUGACCUAAGUCUUGUUUGUAUAGGCACAAAUCAAGAAAUCAAAAAUCCUUUAUUUCAUGGAGAAAUUUCAACUCUUUUCAAUUUAUUUGAGAAAAAACUAUUUAA
#=GR JCVI_SCAF_1096628104464/46-525 CODON    ..........................................................................................................................................................................................................................................................AUG.........................................................................................................................................................................................................................................
#=GR JCVI_SCAF_1096628104464/46-525 SS_TT    ................................................................................................................................................................................................<<<<<<<<....>>>>>>>>..................................................................................................................................................................................................................................................................................
JCVI_SCAF_1096627579200/1126-1605            CACAUUUUAUUAACAAACAUAUCAACAAAAAAAGAUUAUUUACUUUGAAAAAUACAUUUUUUUAUUGAUUGAUAAAUAACAAAUAGAUAAAUUAUUAUUAAUUAUUACACGCAAAGGUAAU.AAUCAAUUUAAUAAAAG.GAAACAAUUAUUAAAUU..GUAUCG.GGAGGAAAUGCA.CGAUACACAAAAGGGGCCUAGCUUGCUGGGUCCUUUUUUUUUGUUUUAUGGACAAAUCUAAUAAAUAAAGUAUCAGACAUCUCAUAAUGAUAACAAAUUAUGAAAGAAUUUUAGAUAUUAUUUUAGAUGAUCUAAUCCCAUUAACAAAAAUUUCAAUUAAUGAAGGAAAUAAAAUAUUUGGCGGAUUUAUAGUUAAAAAAUCUGACCUAAGUCUUGUUUGUCUAGGUACAAACAAGGAAGUCAAAAAUCCUCUAUUUCAUGGAGAAAUUUCAACUCUUUUUAAUUUAUUUGAAAAAAAACUAUUUAA
#=GR JCVI_SCAF_1096627579200/1126-1605 CODON ..........................................................................................................................................................................................................................................................AUG.........................................................................................................................................................................................................................................
#=GR JCVI_SCAF_1096627579200/1126-1605 SS_TT ................................................................................................................................................................................................<<<<<<<<....>>>>>>>>..................................................................................................................................................................................................................................................................................
JCVI_SCAF_1101668346353/298-1                CACAUUUUAUUAACAAAUAUAUCAACAAAAAAAGAUUAUUUUUUUUUAAAAAUACAUUUUUUUAUUGAUUGAUAAAUAACAAAUGGAUAAUUUAUUCUUAAUUAUUACACGCAAAGGUAAU.AAUCAAUUUAAUAAAAG.GAAACAAUUAUUAAAUU..GUAUCG.GGAGGAAAUGCA.CGAUACACGAAAGGGACCUAGCUUGCUGGGUCCUUUUUUUUUUGUUUUAUGGACAAAUCUAAUAAAUAAAGUAUCAGUCAUUUCGAAAUGAUAACAAAUUAUGAAAGAAUUUUGGAUAUUAUUUA......................................................................................................................................................................................
#=GR JCVI_SCAF_1101668346353/298-1 CODON     ......................................................................................................................................................................................................................................................................................................................................................................................................................................................................................................
#=GR JCVI_SCAF_1101668346353/298-1 SS_TT     ................................................................................................................................................................................................<<<<<<<<....>>>>>>>>..................................................................................................................................................................................................................................................................................
JCVI_SCAF_1101668530865/1166-687             ACAUUUUAUUAACAAAUAUAUCAACAAAAAAAGAUUAUUUUUUUUUAAAAAUACAUUUUUUUUAUUGAUUGAUAAAUAACAAAUGGAUAGAUUGUUUUUAAUUAUUACACGCAAAGGUAAU.AAUCAAUUUAAUAAAAG.GAAACUAUUAUUAAAUU..GUAUCG.GGAGGAAAUGCA.CGAUACACAAAAGGGACCUAGCUUGCUGGGUCCUUUUUUUUUGUUUUAUGGACAAAUCUAAUAAAUAAAGUAUCAGUCAUUUCGAAAUGAUAACAAAUUAUGAAAGAAUUUUGGAUACUAUUUUAGAUGAUCUUAUCCCAUUAACAAAAAUUUCUAUAAAUGAAGGAAAUAAAAUAUUUGGUGGGUUUAUAGUUAAAAAAUCUGACCUAAGCCCAGUUUGUCUAGGCACAAACCAAGAGAUCAAAAAUCCUUUAUUUCAUGGAGAAAUUUCAACUCUUUUUAAUUUAUUUGAAAAAAAACUAUUUAA
#=GR JCVI_SCAF_1101668530865/1166-687 CODON  ..........................................................................................................................................................................................................................................................AUG.........................................................................................................................................................................................................................................
#=GR JCVI_SCAF_1101668530865/1166-687 SS_TT  ................................................................................................................................................................................................<<<<<<<<....>>>>>>>>..................................................................................................................................................................................................................................................................................
JCVI_SCAF_1101667264550/555-866              CACAUUUUAUUAACAAAUAUAUCAACAAAAAAAGUUUAAUUACUUUUAAAAAUACAUUUUUUUAUUGAUUGAUAAAUAACAAAUACAUAAUGUAAAUUUAAUUAUUACACGCAAAGGUAAU.AAUCAAUUUAAUAAAAG.GAAACUAUUAUUAAAUU..GUAUCG.GGAGGAAAUGCA.CGAUACACAAAAGGGACCUAGCUUGCUGGGUCCUUUUUUUUUUUGUAUUAUGGACAAAUCUUAAAAAAAAAGUAUCUGAUAUUUUAAAAUGAUAACAAAUUAUGACAGAAUUUUAGAUAUUAUUUUAAAUGAUCUUAUU........................................................................................................................................................................
#=GR JCVI_SCAF_1101667264550/555-866 CODON   ......................................................................................................................................................................................................................................................................................................................................................................................................................................................................................................
#=GR JCVI_SCAF_1101667264550/555-866 SS_TT   ................................................................................................................................................................................................<<<<<<<<....>>>>>>>>..................................................................................................................................................................................................................................................................................
JCVI_SCAF_1096628070750/32-511               AUAAUUAUGUAAACAGCUUAUCAACAAACAUAUUCACAAUUAUUUUAAUUAAAUUUAUUUUUUUAUUGAAAUUAAUCUCUAUUUUUAUAAAUUAAAAUUACUUAUUACACGCAAAGGUAAU.AAGCAAAUUAAUAAAAG.GAAACUUUUGUUAGUUU..GUAUCG.GGAGGAAAUGCA.CGAUACAUAAAAAAGACCUAGCUUGCUGGGUCUUUUUUUUUGUUUAAAAUAUAAUAUUAUCAAUACAUAUAUGAUUAAAGAUUUUGAUAAAUUAUUGGAUUUUUUUAUUAAAUCCCUAAUACCAGAAACUUCUAUAUCUGUUAAAAAAGGUAAUAAAAUUUUUGGCGCUUUUAUUUUAAAUAAAGACGACUUAAAAUUAGAAGUUAUGGGAGUAAACAAUGAAAAAGAAAACCCACUUUUUCAUGGUGAAAUAAGUACAAUAAUUAAUUUUUUUAAAAAAAAGAAUUUAGAUCCAAAAAAAUAUUAU
#=GR JCVI_SCAF_1096628070750/32-511 CODON    .........................................................................................................................................................................................................AUG..........................................................................................................................................................................................................................................................................................
#=GR JCVI_SCAF_1096628070750/32-511 SS_TT    .................................................................................................................................................................................................<<<<<<<....>>>>>>>...................................................................................................................................................................................................................................................................................
JCVI_SCAF_1101668540379/1495-1081            .................................................................UGAUAUUAAUUAAUUUUAAAAGUAACUUAUAAAUACUUAUUACACGCAAAGGUAAU.AAGCAAAUUAAAUAAGG.GAAACUUUAUUUAAUUU..GUAUCG.GGAGGAAAUGCA.CGAUACAUAAAAAAGACCUAGCUUGCUGGGUCUUUUUUUUUGCCUAAAUUAAAAAUUUUUAUUUAUGAUCAAUAAUGACUAUAAUUAAUUAUAACUCACUAUUAGAUAUUUUUAUAAAUAAUUUAAUUCCAGAAACCAAAAUAGCUGUAAAAAAAGGAAAUAAAAUAUUUGGUGCAUUUAUAAUAAAAAAAUCAGACUUAAGUCUUGUAAUUACAGGUACUAAUAAUGAAAUUACUAAUCCACUUUAUCAUGGUGAAAUAAGUGUCCUUAUUAAUUUUUUCAAAUUUAGAAAUCUUAAUCCUAAAGA
#=GR JCVI_SCAF_1101668540379/1495-1081 CODON ..........................................................................................................................................................................................................................................................AUG.........................................................................................................................................................................................................................................
#=GR JCVI_SCAF_1101668540379/1495-1081 SS_TT .................................................................................................................................................................................................<<<<<<<....>>>>>>>...................................................................................................................................................................................................................................................................................
JCVI_SCAF_1101668535478/1313-1604            GAUGAUUGUGAACAGCUUAUCAACAUAAGUGUACACAAUUAAUUUACAAACAGAUGUUUUUUAUUUGAUCUUUAUUUUUUUUAGUCGUAAAUUAUAAAUACUUAUUACACGCAAAGGUAAU.AAGCAAAUUAGAUAAAG.GAAACUUUAUUUAGUUU..GUAUCG.GGAGGAAAUGCA.CGAUACAUAAAAAAGACCUAGCUUGCUGGGUCUUUUUUUUUGCCCAAAUCAAAAAUUCUUAUUUAUAAGCACUCAUGGUUAAAAUAGAAUUUAAAUUUAAUAGAAUAUUAGAUAUUUUU............................................................................................................................................................................................
#=GR JCVI_SCAF_1101668535478/1313-1604 CODON .....STP..............................................................................................................................................................................................................................................................................................................................................................................................................................................................................................
#=GR JCVI_SCAF_1101668535478/1313-1604 SS_TT .................................................................................................................................................................................................<<<<<<<....>>>>>>>...................................................................................................................................................................................................................................................................................
JCVI_SCAF_1096627844580/1305-1784            GAUGAUUGUGAACAGCUUAUCAACAUAAGUGUACACAAUUAAUUUAAAUACAGAUGUUUUUUAUUUGAUCUUUAACUUUUUAAGUCAUAAAUUAUAAAUACUUAUUACACGCAAAGGUAAU.AAGCAAAUUAGAUAAAG.GAAACUUUAUUUAGUUU..GUAUCG.GGAGGAAAUGCA.CGAUACAUAAAAAAGACCUAGCUUGCUGGGUCUUUUUUUUUGCCCAAAUCAAUAAUUCUUAUUUAUAAACACUCAUGGCUAAAAUAGAAUUUAAAUUUAAUAGAAUAUUAGAUAUUUUUAUUAAAGAUUUAAUUCCACAAACACGUUUAGCAGUAAAAAAAGGAAAUAAAGUUUUUGGUGCAUUUAUUAUAAAAAAAUCUGAUUUAAGUUUGUUAAUAACCGGUACUAAUAAUGAGAUUGCAAAUCCACUUUAUCAUGGUGAAAUAAGUGCUUUAUUUAAUUUUUUUGGAACUAAAAAACUAAAUCC
#=GR JCVI_SCAF_1096627844580/1305-1784 CODON .....STP.....................................................................................................................................................................................................................................................AUG......................................................................................................................................................................................................................................
#=GR JCVI_SCAF_1096627844580/1305-1784 SS_TT .................................................................................................................................................................................................<<<<<<<....>>>>>>>...................................................................................................................................................................................................................................................................................
JCVI_SCAF_1096627913596/1199-1670            GAUGAUUGUGAACAGCUUAUCAACAUAAGUGUACACAAUUAAUUUUCAAACAUAUAUUUUUUAUUUGAUCUUUAACUUUUUUAGUCAUAAAUUAUAAAUACUUAUUACACGCAAAGGUAAU.AAGCAAAUUAGAUAAAG.GAAACUUUAUUUAGUUU..GUAUCG.GGAGGAAAUGCA.CGAUACAUAAAAAAGACCUAGCUUGCUGGGUCUUUUUUUUUGCCCAAAUCAAUAAUUCUUAUUUAUAAGCACUCAUGGCUAAAAUAGAAUUUAAAUUUAAUAGAAUAUUAGAUAUUUUUAUUAAUGAUUUAAUUCCUCAAACACGUUUAGCAGUAAAAAAAGGAAAUAAAGUUUUUGGUGCAUUUAUUAUAAAAAAAUCUGAUUUAAGUUUGUUAAUAACCGGUACUAAUAAUGAGAUUGAAAAUCCACUUUAUCAUGGUGAAAUAAGUGCUUUAUUUAAUUUUUUUGGAACUAAAAAA........
#=GR JCVI_SCAF_1096627913596/1199-1670 CODON .....STP.....................................................................................................................................................................................................................................................AUG......................................................................................................................................................................................................................................
#=GR JCVI_SCAF_1096627913596/1199-1670 SS_TT .................................................................................................................................................................................................<<<<<<<....>>>>>>>...................................................................................................................................................................................................................................................................................
JCVI_SCAF_1096627195277/1270-790             GGUAAUUGUAAACAGCUUAUCAACAUAGGUGUACACAAUUAAUUUAAAUACAGAUAUUUUUUAUUUGAUCUUUAAUUUUUUUAGUCAUAAAUUAUAAAUACUUAUUACACGCAAAGGUAAU.AAGCAAAUUAGAUAAAGGGAAACUUUAUUUAGUUU..GUAUCG.GGAGGAAAUGCA.CGAUACAUAAAAAAGACCUAGCUUGCUGGGUCUUUUUUUUUGCUCAAAUCUUUUUAAUUAAUAUAAAGCUAUUUAAUGUCUUUUCAAAAAUAUGAUGCAAUACUUGGGUUUUUUUUAAAUAAGCUUAUUCCAGAAACUACAAUCUCAGUUUCCAAGGGAAAUAAGAUUUUUGGUGCUUUUGUAAUAAAUAAAAAAGAUUUUAGUUUAAUAGUUACAGGCACAAAUAAUGAAAUAGAAAACCCACUUUUUCAUGGAGAAAUUUCGACUAUCUUUAAUUUUUUUAAAUUAAAAAAUUUGAAUCCCAAAG
#=GR JCVI_SCAF_1096627195277/1270-790 CODON  ..STP.........................................................................................................................................................................................................................................................AUG.....................................................................................................................................................................................................................................
#=GR JCVI_SCAF_1096627195277/1270-790 SS_TT  .................................................................................................................................................................................................<<<<<<<....>>>>>>>...................................................................................................................................................................................................................................................................................
JCVI_SCAF_1096626477892/288-767              GAUAAUUUUAAACAGCUUAUCAACAAACAUAUACACAAUAAAAUUAUUAUUUUAUCUUUUUUAUUUGAAUAUUAAUAUUUCUAGAGCUAAAUUAAAAAUACUUAUUACACGCAAAGGUAGU.AAGCAAAUUAAAUAAAG.GAAACUUUAUUUAGUUU..GUAUCG.GGAGGAAAUGCA.CGAUACAUGAAAAAGACCUAGCUUGCUGGGUCUUUUUUUUUGCCUAGAACUCACUAAAAUUUAAUAAAUGACCUUUAAAAAAUAUAAUAAAAUUUUAGAUAUUUUUUUAAAUAAUCUUAUACAAGAAACUAAAAUAUCUGUUUCUAAAGGAAAUAAAAUAUUUGGGGCCUUUGUGUUAGAUAAAACUGAUUUAAGUUUAGUUGUUACAGGUCUAAAUAACGAAAUAGAGAACCCAAUAUAUCAUGGAGAAAUUUCUACUAUUAUAAAUUUUUUUAAAUUAAGAAAUUUAAAUCCAAAAGAUUAUUUA
#=GR JCVI_SCAF_1096626477892/288-767 CODON   .....STP..............................................................................................................................................................................................................................................AUG.............................................................................................................................................................................................................................................
#=GR JCVI_SCAF_1096626477892/288-767 SS_TT   .................................................................................................................................................................................................<<<<<<<....>>>>>>>...................................................................................................................................................................................................................................................................................
JCVI_SCAF_1101668525261/1280-801             GAUAAUUUUAAACAGCUUAUCAACAAACAUAUGCACAAUAAAAUAAAUAUUUUAUCUUUUUUAUUUGAUAAUAAAUAUUUCUAGAGUUAAAUUAUAAAUACUUAUUACACGCAAAGGUAGU.AAGCAAAUUAAAUAAAG.GAAACUUUAUUUAGUUU..GUAUCG.GGAGGAAAUGCA.CGAUACAUAAAAAAGACCUAGCUCUUGCUGGGUCUUUUUUUUUCCUUAAACUCACUUAUUAUUAUAAGAGUUAAUCAAUGUCAUUUAAAAAUUAUAAUAAAAUUUUAGAUAUUUUCAUAAAUAAUCUUAUACCAGAAACCAAAAUAUCUGUUUCUAAAGGUAAUAAAAUAUUUGGGGCUUUUGUAAUAAAAAAAAUUGAUUUAAGUUUAGUUAUCACAGGUACAAACAACGAAAUAGAAAACCCACUUUAUCAUGGAGAGAUUUCUACUAUUAUAAAUUUUUUUAAAUUAAAAAAUUUAAACCCAAA
#=GR JCVI_SCAF_1101668525261/1280-801 CODON  ..STP...........................................................................................................................................................................................................................................................AUG...................................................................................................................................................................................................................................
#=GR JCVI_SCAF_1101668525261/1280-801 SS_TT  .................................................................................................................................................................................................<<<<<<<<....>>>>>>>>.................................................................................................................................................................................................................................................................................
JCVI_SCAF_1096627186860/950-471              GAUAAUUUUAAACAGCUUAUUAACAAACAUAUACACAUUAAAAUUAAUAUUUUAUCUUUUUUAUUUGAUAAUCAAUAUUUCUAGAGUUAAAUUAUAAAUACUUAUUACACGCAAAGGUAGU.AAGCAAAUUAAAUAAAG.GAAACUUUAUUUAGUUU..GUAUCG.GGAGGAAAUGCA.CGAUACAUGAAAAAGACCUAGCUUGCUGGGUCUUUUUUUUUGCCUAAAACUCUUUAUUUAUUGUAAGAGUUAAUUGAUGAACUUUAAAAAAUAUAAUAAAAUUUUAGAUAUUUUUUUAAAUAAUCUUAUACCAGAAACUAAUAUCUCUGUUUCUAAAGGAAAUAAAAUAUUUGGGGCCUUUGUAUUAAAUAAAAUUGAUUUAAGUUUAGUUGUUACAGGUGUAAAUAAUGAAAUAGAGAAUCCAAUAUAUCAUGGAGAGAUUUCUACUAUAAUAAAUUUUUUUAAAUUAAAAAAUUUAAAUCCAAAA
#=GR JCVI_SCAF_1096627186860/950-471 CODON   ..STP.......................................................................................................................................................................................................................................................AUG.......................................................................................................................................................................................................................................
#=GR JCVI_SCAF_1096627186860/950-471 SS_TT   .................................................................................................................................................................................................<<<<<<<....>>>>>>>...................................................................................................................................................................................................................................................................................
JCVI_SCAF_1096627920525/1676-1253            ........................................................UUUUUUAUUUGAUAUUAUUCUCACUUAGUCAUAAAUUAUUGAUACUUAUUACACGCAAAGGUAGU.AAGCAAAUUAAUUAAAG.GAAACUUUAUUUAGUUU..GUAUCG.GGAGGAAAUGCA.CGAUACAUAAAAAAGACCUAGCUUGCUGGGUCUUUUUUUUUGCCCAAAUUAUUAAACUUAUCUAUAAGCAUUUAUGACAUUAACUGACUACGUUAAAGUUUUAGAUAUUUUUAUUUAUAACUUAAUUCCUGAAACAUCCAUUGCUGUUAAAAAAGGUAAUAAAAUAUUUGGCGCAUUUAUAAUUAAAAAAUCAGAUUUAAGUCUUUUGGUUACUGGUAUAAAUAAUGAGAUUACUAACCCCCUUUAUCAUGGUGAAAUAAGUGCUAUUUUUAAUUUUUUUAAAUCUAGAGAUCUAAAACCUAAAGAU
#=GR JCVI_SCAF_1096627920525/1676-1253 CODON ............................................................................................................................................................................................................................................................AUG.......................................................................................................................................................................................................................................
#=GR JCVI_SCAF_1096627920525/1676-1253 SS_TT .................................................................................................................................................................................................<<<<<<<....>>>>>>>...................................................................................................................................................................................................................................................................................
JCVI_SCAF_1096628175089/184-663              AAAAAAUUUCCACAGCUUAUUAACAAUCAUAUUAACAAAAAAAAGAGAUUUUUAGUUUUUUAUAUUGAUUACAAAUUUUUUUAUUAGUAAAACUAUAUCAAUUAUUACACGCAAAGGUAAU.AACCAAAUUAAAUUAGG.GAAACUUAUUUUAAUUU..GUAUCG.GGAGGAAAUGCA.CGAUACAUAAAGGAACCUAGCUUGCUGGGUUCCUUUUUUUUUACAUUAUAGACAAAUCAUUUAAUUAGUCUAACAACUCAUCAUUAUAUGAUUUGUGAUUUCAAUAAAAUUUUAGAUAUUUUUAUAGAUGAGCUCAUACCACUGACUAAUAUUUCAAUUAACAAUGGAAAUAAAAUAUUUGGGGCAUUUAUUGUAAAUAAAUCAGAUUUAAGCAUAGUUUGUAAGGGCACAAAUGAAGAGACUAAAAACCCUUUAUUUCAUGGUGAAAUCUCUGCUCUUUUUAACUUAUAUGAAACUCAAUAUAAUA
#=GR JCVI_SCAF_1096628175089/184-663 CODON   ..................................................................................................................................................................................................................................................AUG.................................................................................................................................................................................................................................................
#=GR JCVI_SCAF_1096628175089/184-663 SS_TT   ..............................................................................................................................................................................................<<<<<<<<<....>>>>>>>>>..................................................................................................................................................................................................................................................................................
JCVI_SCAF_1096627208838/864-385              UAGAAUUUCCACAGUUUAUUAACAGUCAUAUUAACAAAAAAAAAUGAUUUUUAGUUUAUUAUUAUUGAUAACAAUAUUUUUCUUUAGUAAUUUAUAAAUAAUUAUUACACGCAAAGGUAAU.AAUCAAAUUAAUUAAGG.GAAACCUUUUUUAAUUU..GUAUCG.GGAGGAAAUGCA.CGAUACAUAAAGGAACUUAGCUUGCUGGGUUCCUUUUUUUUUUGUCUCAUAGACAAAUCUUAUAAAUAGUCUAUCAACCCUUGCCUAUAUGAUUUCUGAUUUCAGUAAAUUACUAGAUAUCUUUAUAGAUGAGCUAAUACCUCUUACAAAUAUUUCUAUUAGUAAUGGAAACAAAAUAUUUGGUGCUUUUAUUUUAAAAAAAUCAGAUUUAAGCAUAAUUUGCUUAGGUACAAAUCAAGAGACUAAAAAUCCUUUAUUCCAUGGCGAAAUAUCUGCACUUUUUAAUUUAUAUGAAACUCAAAAUAUC
#=GR JCVI_SCAF_1096627208838/864-385 CODON   ......................GUA.......................................................................................................................................................................................................................AUG...................................................................................................................................................................................................................................................
#=GR JCVI_SCAF_1096627208838/864-385 SS_TT   ..............................................................................................................................................................................................<<<<<<<<<....>>>>>>>>>..................................................................................................................................................................................................................................................................................
JCVI_SCAF_1096627853831/1265-786             AUAGAAUUUCCACAGUUUAUUAACAGUCAUAUUAACAAAAAAAAAUGAUUUUUAGUUAUUUAUAUUGAUAACAAUUUUUUUCUCUUGUAUGUUAAUUUUAAUUAUUGCACGCAAAGGUAAU.AAUCAAAUUAAAUAAAG.GAAACUUUUUUUAAUUU..GUAUCG.GGAGGAAAUGCA.CGAUACAUAAAAGGAAUCUAGCUUGCUGGGUUCCUUUUUUUUUUUUACUUCGUAGACAAAUUUUAUAAUUAGUCUAACUAUUUUCCAUUAUAUGAUUUCUGAUUUCAGUAAAAUACUAGAUAUCUUUAUAGACGAGCUAAUACCACUUACAAAUAUGUCUAUUAAUAAAGGAAACAAAAUAUUUGGUGCUUUUAUCCUAAAAAAAUCAGAUUUAAGUAUAAUUUGUUUAGGUACAAAUCAAGANNNNNNNNNNNNNNNNNNNNNNNNNNNNNNNNNNNNNNNNNNNNNNNNNNNUUUCAAUAAUUUC
#=GR JCVI_SCAF_1096627853831/1265-786 CODON  ...................................................................................................................................................................................................................................................AUG.................................................................................................................................................................................STP............................................................
#=GR JCVI_SCAF_1096627853831/1265-786 SS_TT  ...............................................................................................................................................................................................<<<<<<<<<....>>>>>>>>>.................................................................................................................................................................................................................................................................................
JCVI_SCAF_1096627996526/1-414                ..................................................................GAUAACGAUAUUUUUAUUUAGUAACUUAUUAUUAAUUAUUACACGCAAAGGUAAU.AAUCAAAUUAAUUUAAG.GAAACUUUUUUUAAUUU..GUAUCG.GGAGGAAAUGCA.CGAUACAUAAAAGGAACCUAGCUUGCUGGGUUCCUUUUUUUUUUACCUCAUAGACAAAUCUUAUAAAUAGUCUUACAAUUCACAGCAUAUGAUUUCUAAUUUCAGUAAAUUGCUAGAUAUCUUUAUAGAUGAGUUAAUUCCUCUUACAAAUAUUUCUAUUAAUAAUGGAAACAAAAUAUUUGGUGCUUUUAUUUUAAAAAAAUCAGAUUUAAGCAUAAUUUGUUUAGGCACAAAUCAAGAGACUAAAAAUCCUUUAUUUCAUGGUGAAAUAUCUGCUCUUUUUAAUCUAUAUGAAAAUCAAAAUCGU
#=GR JCVI_SCAF_1096627996526/1-414 CODON     ...........................................................................................................................................................................................................................................................................AUG........................................................................................................................................................................................................................
#=GR JCVI_SCAF_1096627996526/1-414 SS_TT     ...............................................................................................................................................................................................<<<<<<<<<....>>>>>>>>>.................................................................................................................................................................................................................................................................................
#=GC SS_cons                                 ....................................................................................................<<<<<<<<________>>>>>.>>>,<<<<<<<<<<<<<.____>>>>>>>>>>>>>..<<<<<<<____________>>>>>>>,............................................................................................................................................................................................................................................................................................................
#=GC ACTUAL_MOTIF                            ....................................................................................................<....................................................................................>............................................................................................................................................................................................................................................................................................................
#=GC HYPHENATION                             *****************************************************************************************************.......*.......*........**............*....*............***......*...........*..........*********************************************************************************************************************************************************************************************************************************************************************************************************
#=GC R2R_LABEL                               ------------------------------------------------------------------------------------------------..............................1................................2................................------------------------------------------------------------------------------------------------------------------------------------------------------------------------------------------------------------------------------------------------------------------------------------------------------
#=GF DUPLICATES NONE
#=GF R2R place_explicit 1 1-- +45 1 0 0 0 +90 f
#=GF R2R place_explicit 2 2-- 0 1 0 0 0 0
#=GF SORT_STATS 30 86 0
#=GC cons                                    nnnnnnnnnnnnnnnnnnnUnnnnnnnnnnnnnnnnnnnnnnnnnnnnnnnnnnnnUUUUUUnnUURAUnnYnAnnnnnYnnAnnnRUAARUUAnnRnUAnUUAUUACACGCAAAGGUAAU-AAnYAAAUUARnnAARG-GAAACUYUnnUUARUUU--RUAUCG-GGAGGAAAUGCA-CGAUAYAnAAAARRGACCUAGCUUGCUGGGUCYUUUUUUUUnYYYnnnnnnnnnnnnnnnnnnnnnRnnnnnnnnnRnnnnnnnnnnnnnnnnnnnnnnnnnnnnnnnnnnnnnnnnnnnnYnnnnnnnnnnnnnnnnnnnnnnnnnnnnnnnnnnnnnnnnnnnnnnnnnnRnnnnnnnnnnnnnnnnnnnnnnnnnRnnnnnnnnnnnnnnnnnnnnnnnnnnnnnnnnnnnnnnnnnnnnnnnnnnnnnnnnnnnnnnnnnnnnnnnnnnnnnnnnnnnnnnnnnnnnnnnnnnnnnnnnnnnn
#=GC conss                                   333333333333333333333333333333333333333333333333333333333323332232333113131111121131113333332311313311111131111111111213101113233123311332101111133211322132200231121011111111223303211322132331133333333133332232313111111113331111111111111111111113111111111311111111111111111111111111111111111111111111311122222222222222222222222222222222222222222222222322222222222222222222222223222222222222222222222222222222222222222222222222222222222222222222222222222222222222222222222222222233333333
#=GC col_entropy_0                           212111111211112212101111121211111211111111111121111111210000101110100111100111111101111000110000100000000000000000000000000011000000100001000000001001000000000000000000000000000000000000100000000000000000000000000000000011111111111111011111110011111111111111111111111111111111111111111111111111111111111111111212121111211221211111111221121221112111122122111111121221211111111111112221221112222122112221122222111122211222211221211211121122212222211121112221111111111112211211111211211212
#=GC col_entropy_1                           ......................................................................................................................................................................................................................................................................................................................................................................................................................................................................................................
#=GC col_entropy_2                           191856428294582180298874406174889289644441866614447476297847093905099574459453413367294448314799295490000060000000000306000021376038098690020000092391633863300970020400000000227444200792564559875755555088663362896000000054733435889618867333239962499485558598617657736367207646640247786671224857902406754876999191909779087019095694688018907106981895700700969899827008059999658974780219029880120911680018900200997802069102099106199098917910090211099809990108847889899880199095798089097080
#=GC col_entropy_3                           380413374352331269378295933086232801994560744693655681691956043746420027018760317188563996925478371940000020000000000108000019169010773222010000047197411891100600010900000000110999100061954963614466666011779976187000000039312124121923780877258992345711528216061266249259432204386766655151121273178795453298395605801639108573148537502556598187350314167137884867915966092104052092747575901681808985427389526093089112393660410049484384348569889074382123674227183738262941159690103073080191
#=GC cov_SS_cons                             ....................................................................................................20001020........02010.002.2221222??2??0.....0??2??2221222..2200210............0120022.............................................................................................................................................................................................................................................................................................................
#=GF NUM_COV 12
#=GF WEIGHT_MAP  JCVI_SCAF_1096627112348/1844-1364 1.62647 JCVI_SCAF_1096627121819/504-24 1.62647 JCVI_SCAF_1096628280147/423-901 1.01362 JCVI_SCAF_1096628238164/1434-955 1.73594 JCVI_SCAF_1096628092595/1618-1152 1.73594 JCVI_SCAF_1096628102972/606-127 0.581726 JCVI_SCAF_1096627382243/1567-2046 0.419991 JCVI_SCAF_1096626570972/550-874 0.310135 JCVI_SCAF_1096627716285/1671-1192 0.318539 JCVI_SCAF_1096627200680/1291-1770 0.581726 JCVI_SCAF_1096627231374/730-1209 0.300443 JCVI_SCAF_1096628104464/46-525 0.413657 JCVI_SCAF_1096627579200/1126-1605 0.300443 JCVI_SCAF_1101668346353/298-1 0.931725 JCVI_SCAF_1101668530865/1166-687 0.419991 JCVI_SCAF_1101667264550/555-866 1.05156 JCVI_SCAF_1096628070750/32-511 1.35526 JCVI_SCAF_1101668540379/1495-1081 1.58575 JCVI_SCAF_1101668535478/1313-1604 0.463611 JCVI_SCAF_1096627844580/1305-1784 0.411062 JCVI_SCAF_1096627913596/1199-1670 0.411062 JCVI_SCAF_1096627195277/1270-790 1.01823 JCVI_SCAF_1096626477892/288-767 1.23224 JCVI_SCAF_1101668525261/1280-801 1.34554 JCVI_SCAF_1096627186860/950-471 1.22192 JCVI_SCAF_1096627920525/1676-1253 1.71245 JCVI_SCAF_1096628175089/184-663 1.71245 JCVI_SCAF_1096627208838/864-385 1.25105 JCVI_SCAF_1096627853831/1265-786 1.65996 JCVI_SCAF_1096627996526/1-414 1.25105
#=GF USED_GSC TRUE
#=GF DID_FRAGMENTARY FALSE
//
