# Supplementary material for: Comparative genomics reveals 104 candidate structured RNAs from bacteria, archaea, and their metagenomes
Source: Genome Biol. 2010 Mar 15;11(3):R31. doi: 10.1186/gb-2010-11-3-r31 (PMC2864571; doi:10.1186/gb-2010-11-3-r31)
Supplement: Additional file 4 — Raw text alignment files, including annotation. Raw alignments of RNAs, including annotations (for example, predicted transcription terminators, flanking sequences) in "Stockholm" text format. The alignment format and appropriate viewing programs are discussed on Wikipedia [113]. The Stockholm files can be retrieved from the .tar.gz archive file by using programs such as WinZip (Windows), StuffIt Expander (Mac), or tar/gzip (UNIX). [file gb-2010-11-3-r31-S4.GZ › sto/folE.sto]

# STOCKHOLM 1.0

#=GF ID THF
#=GF DE Tetrahydrofolate riboswitch
#=GF AU Weinberg Z
#=GF TP Cis-reg; riboswitch;
#=GF WK http://en.wikipedia.org/wiki/Tetrahydrofolate_riboswitch


#=GF FancifyStockholm -longtable -wrapGeneContext 6in -recycleGeneColors
#=GF FancifyStockholmGeneContext -leftNothing -rightOperonOrCount 1
#=GF ORIGINAL_MOTIF 72	3743	0	0	refseq	25	lacto	jeremy	s40_50_55S100O5Min4	cmfinder		ethresh=2&nr=0	end
#=GF DATABASES microbial 25 env 4 other 27


NC_008531.1/123871-124358                  AGUAUAUUUAGCUAAUUUAGCGAACGUUUUGUAAGCAUUAUCGUUAACGUUCGUUUUUUUUUAUGGUACAAUGUCUGGGUCGAUAAGACAAAUAAAAUCGGGGUAGAUUGAUGCGCGUUA...................AGUG.CAGCGGAGACGGAAUGU.GAGCCGCUGACGAAACAA..............................ACAUUCA........................................UUGCUAGCAUUUU.UUCGU.GUUAGCAAUGAAUGUUUGUGCGGUGCAUCAGUCACAUUCACCACUAUAUAAGGUGAACACUCCACUCGGAGGUUCUAUAGCAUGGAAAAUACAACACGAACGUGGGUUUUCCCAAAACUAGAUACGCGCCAAUUCGUUUUAUUGGCGAUGUUGAUGGCACUUCACAUGGUGCUGAGCAGGCUGACAGUCGGCACUAAUGUACUUCAAGUAAGCUUUGCAUUCGUAACGAUGUCUCUGAUUGCUAAAUGGUAUGGUCCAUUGUGGUCUAUGUUAAUUGCGGCAAUAUUAGACGUUAUCGGCGCAA
#=GR NC_008531.1/123871-124358 CODON       ......................................................................................................................................................................................................................................................................................................................................................................AUG............................................................................................................................................................................................................................
#=GR NC_008531.1/123871-124358 SS_TT       .....................................................................................................................................................................................................................................................................................................................................................................................................................................................................................................................................................................................................
NC_007929.1/1666748-1666257                UGUCCGCUUCUAGAUUAUAAAAAUAAAUUCAUGUUUUUAGUAAUGUUCGGAUAUAGAUACUAGGAAUUAGAUGUAUUUCGUGGUAUAGUUAGGACCUAAGGGGUAGGAAUCCUUGCGUAA...................CGGA.CUAAUGGAACGGAAUGU.GAACAUUAGUAGAUUAAGUC............................CGAUAU.......................................GACUUAGCGUUUGGUUUCCGC.AUUCACCAUCAAUAAUUUAAUAUCAAUGGUGCUUGUCUCUACCCUAAAAAAUUAUUAGGGAGAUGUCUAUUAUGACACUAUUAUCAUGGAAAAGUCCGAAAUUAACCGCCCGGACGAUAGCAAUGGCGGCAAUUUUAAUUGCGAUGCAGAUUGUCUUAUCUAAGCUUUCAAUUGGACCUGACAAUCUAGUUAAGUUUUCAUUUGGCUUUAUCGCUACAAUGUUAAUGGGUUAUUAUUUAGGCCCAUGGUUGACAGGUGUAGCAAUGGCAAUAAGUGAUAUUCUUACUAACAGUGUUUUUUCAAC
#=GR NC_007929.1/1666748-1666257 CODON     ............................................................................................................................................................................................................................................................................................................................................................AUG......................................................................................................................................................................................................................................
#=GR NC_007929.1/1666748-1666257 SS_TT     .........................................................................................................................................................................................................................................................................................................................................................................................................................................<<<<<<<<<<<<<<<........>>>>>>>>>>>>>>>......................................................................................................................
NC_009495.1/892133-892622                  AUUUUUAGUUUUUACAUUUCUAUAUAAAAUAUGUAGACAUUAUAUUUGUAUUUCUGUAUAAUGUGUUUAGACAAUUGAAUUUUGAAAUUUUAAAGUAACAGAGUAGGUAAUCACACGUUA...................A..GGUUUAGAGGACGGGAAGUUGUCUCUAAA.AGAA.AAGUCUU..........................UAA........................................AAGAUUUGCGAUGUG.UUACCGC.AUUCCGCUGUUACAUUAGAGAGUUAUAUUCAAAACACUUAUUUUUCUCUUUAGUGUAAUCUAGUGGAGAAAAUAAGUGUUUUUUUAUUUUAAAAGGGGGAGCAAAAAUGAAAAAAGAAAUUCAAGUGAAAACAAUGGUACUAUGUGGACUUUUUAUAGCUGCAGCUAUAAUAUUAAGAUUUUUUAGCAUAAUGGUACCUAUAGCCGGAGCUGGUGCUAUGAGGAUAAGUUUUGCCGGCAUAUUUAUUAAAAUGCCAGCAGUGCUUUUUGGUGGAGCUAUAGGUGGUGUUGUUUCUGGAGUAGUA
#=GR NC_009495.1/892133-892622 CODON       ...............................................................................................................................................................................................................................................................................................................................................................................................AUG...................................................................................................................................................................................................
#=GR NC_009495.1/892133-892622 SS_TT       .....................................................................................................................................................................................................................................................................................................................................................................................................................................................................................................................................................................................................
#=GR NC_009495.1/892133-892622 ANNOT       .................................333333.................111111.......................................................................................................................................................................................................................................................................................................................................................................................................................................................................................................................................
NZ_ABDO01000002.1/324030-323541            AUUUUUAGUUUUUACAAUUCUAUAUAAAAUAUGUAGACAUUAUAUUUGUAUUUCUGUAUAAUGUGUUUAGACAAUUGAAUUUUGAAAUUUUAAAGUAACAGAGUAGGUAAUUACACGUUA...................A..GGUUUAGAGGACGGGAAGUUGUCUCUAAA.AGAA.AAAUCUU..........................UAA........................................AAGAUUUGCGAUGU.GUUACCGC.AUUCCGCUGUUACAUUAGAGAGUUAUAUUCAAAACACUUAUUUUUCUCUUUAGUGUAAUCUAGUGGAGAAAAUAAGUGUUUUUUUAUUUUAAAAGGGGGAGCAAAAAUGAAAAAAGAAAUUCAAGUGAAAACAAUGGUACUAUGUGGACUUUUUAUAGCUGCGGCUAUAAUACUAAGAUUUUUUAGCAUAAUGGUACCUAUAGCUGGAGCUGGUGCUAUGAGGAUAAGUUUUGCCGGCAUAUUUAUUAAAAUGCCAGCAGUGCUUUUUGGUGGAGCUAUAGGCGGUGUUGUUUCUGGGGUAGUA
#=GR NZ_ABDO01000002.1/324030-323541 CODON .....................................................................................................................................................................................................................................................................................................................................................................................................................................................................................................................................................................................................
#=GR NZ_ABDO01000002.1/324030-323541 SS_TT .....................................................................................................................................................................................................................................................................................................................................................................................................................................................................................................................................................................................................
NZ_ABDP01000015.1/2663-3152                AUUUUUAGUUUUUACAUUUCUAUAUAAAAUAUGUAGACAUUAUAUUUGUAUUUCUGUAUAAUGUGUUUAGACAAUUGAAUUUUGAAAUUUUAAAGUAACAGAGUAGGUAAUUACACGUUA...................A..GGUUUAGAGGACGGGAAGUUGUCUCUAAA.AGAA.AAAUCUU..........................UAA........................................AAGAUUUGCGAUGU.GUUACCGC.AUUCCGCUGUUACAUUAGAGAGUUAUAUUCAAAACACUUAUUUUUCUCUUUAGUGUAAUCUAGUGGAGAAAAUAAGUGUUUUUUUAUUUUAAAAGGGGGAGCAAAAAUGAAAAAAGAAAUUCAAGUGAAAACAAUGGUACUAUGUGGACUUUUUAUAGCUGCAGCUAUAAUAUUAAGAUUUUUUAGCAUAAUGGUACCUAUAGCCGGAGCUGGUGCUAUGAGGAUAAGUUUUGCCGGCAUAUUUAUUAAAAUGCCAGCAGUGCUUUUUGGUGGAGCUAUAGGCGGUGUUGUUUCUGGAGUAGUA
#=GR NZ_ABDP01000015.1/2663-3152 CODON     .....................................................................................................................................................................................................................................................................................................................................................................................................................................................................................................................................................................................................
#=GR NZ_ABDP01000015.1/2663-3152 SS_TT     .....................................................................................................................................................................................................................................................................................................................................................................................................................................................................................................................................................................................................
NC_009699.1/914478-914967                  AUUUUUAGUUUUUACAUUUCUAUAUAAAAUAUGUAGACAUUAUAUUUGUAUUUCUGUAUAAUGUGUUUAGACAAUUGAAUUUUGAAAUUUUAAAGUAACAGAGUAGGUAAUUACACGUUA...................A..GGUUUAGAGGACGGGAAGUUGUCUCUAAA.AGAA.AAAUCUU..........................UAA........................................AAGAUUUGCGAUGU.GUUACCGC.AUUCCGCUGUUACAUUAGAGAGUUAUAUUCAAAACACUUAUUUUUCUCUUUAGUGUAAUCUAGUGGAGAAAAUAAGUGUUUUUUUAUUUUAAAAGGGGGAGCAAAAAUGAAAAAAGAAAUUCAAGUGAAAACAAUGGUACUAUGUGGACUUUUUAUAGCUGCGGCCAUAAUACUAAGAUUUUUUAGCAUAAUGGUACCUAUAGCCGGAGCUGGUGCUAUGAGGAUAAGUUUUGCGGGCAUAUUUAUUAAAAUGCCAGCAGUGCUUUUUGGUGGAGCUAUAGGUGGUGUUGUUUCUGGGGUAGUA
#=GR NC_009699.1/914478-914967 CODON       ...............................................................................................................................................................................................................................................................................................................................................................................................AUG...................................................................................................................................................................................................
#=GR NC_009699.1/914478-914967 SS_TT       .....................................................................................................................................................................................................................................................................................................................................................................................................................................................................................................................................................................................................
hgutS8_s8_179091/518-1012                  AAUGAACAAAAAACAGCAUUCAAAUUUGUGAAAAUAAUAACGAAAAAUAUAUUGCAAUUUCUAUGGAUUGUGUUAUAAUUUCGAUAAAUAAAUAAUAGCGAAGUAGGAUUUUAUGCGUCA...................AGUG.UUCACAGGCUGGGGAGUCGCC.GUGAAACGAA.AAGCAGA..........................AAGCGUG.....................................CUGCUUACGAUAUGAUUUCCGC.ACCCGUUGCUACAUAUGAGAGCAUCUCAUAAUGUGGAGGGAUUAUUAUUUAUGUAACUACUCUAUUUUUAAAACACAUUAUGGAGGUGUUUUUAUUAUGCAGAAAAAACAAUAUUGGAACGUAAAAACAUUGGUGUUCAUGGCUCUUCUGAUCGCCAUGCAUCUGGUACUCACACGAGUUCUGGUCAUUGAUCUUGGUGCGUACCGUAUUUCUGUGGGAAGUGUAUGUACAAUCCUUGCAGGUCUGUGGCUGGGACCGGUGGCAGGCGGUGUCUGUGGAUUAUGUGCGGAUAUUAUCGGGUGCU
#=GR hgutS8_s8_179091/518-1012 CODON       .....................................................................................................................................................................................................................................................................................................................................................................................AUG.............................................................................................................................................................................................................
#=GR hgutS8_s8_179091/518-1012 SS_TT       .....................................................................................................................................................................................................................................................................................................................................................................................................................................................................................................................................................................................................
#=GR hgutS8_s8_179091/518-1012 ANNOT       ...................................................333333.............111111111......................................................................................................................................................................................................................................................................................................................................................................................................................................................................................................................
NZ_AAVO02000004.1/164928-164442            CUCGUCAAUAUAUAUUAGAAAUGAAUAUUUUUUUCAACAAAUUACCCCUUUUAUAUCGAAUACAUCUAUGCUAUACUGUACGGGAAAUGAAUGAUAUGCAAAAUAGGAUCAUAUGCGUCA...................AGUG.UUCAGCGAAUGGGGAGUUGUCGCCGAAACGAA.AAG..............................UCCGU..........................................CUUACGGUAUAUGAUCCGC.ACCCGUUGCAACAAUAUAAGAGGAUAUCUCAUAUUGUGUAGGGAUACGUUUUUCGACAUACGUUCUAUCACAAUUGGAGAUAUCUUUUUCACUUUAACACACUAUCAGCUCGACAAAAAAAAAGACAAUCUCCACAGUACACGAUAUCAUGUUUAACAGGAGGUUGUUUUUUUAAUGGUAGAUAAACAGAAAGUAGAACAGGCAAUCCGUCUCCUUCUUGAAGGAAUCGGUGAAGACACAGAACGUGAAGGUCUCAAAGAUACUCCGGACCGAAUUGCACGUAUGUGUAUGGAAAUUUAUGGUG
#=GR NZ_AAVO02000004.1/164928-164442 CODON ...................................................................................................................................................................................................................................................................................................................................................................................................................................................................AUG...............................................................................................................................
#=GR NZ_AAVO02000004.1/164928-164442 SS_TT .....................................................................................................................................................................................................................................................................................................................................................................................................................................................................................................................................................................................................
hgutS7_s7_164211_1/963-541                 ................................................................................UUCGAUUGAAAUACUAUGCAAAAUAGGUUUCCAUGCGUCA...................AGUG.UUUUGUGGAUGGGGAGUUGCCACAGAAACGAA.AAG....................UCGGUUCG..CGUG.....CGGACCGGA.............................CUUACGAUAUGGUUACCGC.ACCCGUUGCAACAACCAGAUGAUUAACAUCCGAUUGUGAAGGGAUAUACUCAUAGUUAUUUUUCAGUAGCUUUAUUUUCUUCACAUCAGGGUGUUUUUUUCUUACAUAUUAUUCUGUACACCUAUGCAGAACAUCCUGAUGCAUAUUUUUGUAUGCUCAGAAUCUUUCUAUGUCCGAUUUUACAGGAAGUUUCUCAGUAUACAGCAUUAUUUACACAGGAGGUUUUGUACCAUGAUGGAUCACGAAAAAAUCAAAGAAGGCGUUCGUCUGAUGCUGGAAGGUAUCGGCGAAGACGUCAAUCGAG
#=GR hgutS7_s7_164211_1/963-541 CODON      .....................................................................................................................................................................................................................................................................................................................................................................................................................................................................................................................................................................................................
#=GR hgutS7_s7_164211_1/963-541 SS_TT      .....................................................................................................................................................................................................................................................................................................................................................................................................................................................................................................................................................................................................
NC_008525.1/1424456-1424938                AUCAUUAAAGCCAUUAUAUACGAUUUUUCAUAUUAAUUAACGAAUUCAUUCUCUUUAUUUUUAUUUUAAGUUGGUUAUAAUGAACUUAGCUCUAUCAAUGGAGUAGGAAUCGAUGCGUUA...................AGUG.CCAACAAGACGGAGAGUUGCUUGUUGGACGAA.UG...............................CUUGU...........................................CAGCGAUAUCGAUUCCGCAUCUCGCCGUUGAAUUGGGAAGUUUUUCAUGCUAUUUCCUUUUCGUUGAAACGGCCAACUAAAGACUGGAGGGAUUUGCAUGAAGAAUUUUUUUAGUAUCAAAAAUGUUUUUUCUGUGCGAAAUCUAACCAUUAUGGCUUUGUUGGCAGCAUUGGAUGUUGUGUUAGCGCGUUAUACCACCAUCCAUUUGACGCCUCAAUUUACCUUGGUUAGUUUCGAAUAUAUACCAGCAGCCGUUGUGUCUGCGCUAUUUGGACCUUGGGCAGGAAUUGUCUUUGGAUUAGUUAGUGAUACCGUGGGGU...
#=GR NC_008525.1/1424456-1424938 CODON     ...................................................................................................................................................................................................................................................................................................................................................................AUG...............................................................................................................................................................................................................................
#=GR NC_008525.1/1424456-1424938 SS_TT     .....................................................................................................................................................................................................................................................................................................................................................................................................................................................................................................................................................................................................
NZ_AAPZ01000001.1/172652-173140            GUUAAUGAUGCAAUCACUCAACAAUAACGAAAUUAAUUAAUAGUAAAUUUCACCUAUUUUGUUGAUUCGUGUUUAGACUUAGCAUAUAUUACUACUGUUGGGGUAGGAAUCUCAGAGUUA....................UUGUCUAACGGAACGGAAUGU.GAACGUUAGAAGGA.GGCUA............................AUGAC........................................UAGCUGC.UUUGUUAUUCCGC.AUUCACCAUGAACGGAAACGUCAAUGUGUUCCCUAACAAAAUUUUUAAAAGGGAGUGGAUUGAUAUGUCUACGUUAUCAUUUGCCGGACCGCGUUUUACUACAAAGAAUUUAACUUUAUCUGCUAUGUUGGUCGCACUGCAGGUAAUCUUAAAUAAACUUUCAAUUGGAGAUCCAGCGGUUUUAAAGUUUAGUUUUGGUUUUAUUGCCACUGCACUUAUUGGCUAUUGCCUUGGUCCAUGGAUUGGUGGAUGGUCAAUGGUCGUAUCUGAUAUCAUAAGUAAUACUAUUUUAAAUUCAGGAAGC
#=GR NZ_AAPZ01000001.1/172652-173140 CODON .....................................................................................................................................................................................................................................................................................................................................................AUG.............................................................................................................................................................................................................................................
#=GR NZ_AAPZ01000001.1/172652-173140 SS_TT ........................................................................................................................................................................................................................................................................................................................................................................................................<<<<<<<<<<<<.......>>>>>>>>>>>>..............................................................................................................................................................
NC_009513.1/1943752-1944240                GUUAAUGAUGCAAUCGCUCAACAAUAACGAAAUUAAUUAAUAGUAAAUUUCACCUAUUUUGUUGAUUCGUGUUUAGACUUAGCAUAUAUUACUACUGUUGGGGUAGGAAUCUCAGAGUUA....................UUGUCUAACGGAACGGAAUGU.GAACGUUAGGAGGA.GGCU.............................UAUAACU.......................................AGCUGC.UUUGUUAUUCCGC.AUUCACCAUGAACGGAAACGUCAAUGUGUUCCCUAACAAAAUUUUCAAAAGGGAGUGGAUUGAUAUGUCUACGUUAUCAUUUGCCGGACCGCGUUUUACUACAAAGAAUUUAACUUUAGCUGCUAUGCUGAUCGCACUGCAGGUAAUCUUAAACAAACUUUCAAUUGGAGAUCCAGCGGUUUUAAAAUUUAGUUUUGGUUUUAUUGCCACCGCACUUAUUGGCUACUGUCUUGGACCAUGGAUUGGUGGCUGGUCAAUGGUCGUAUCUGAUAUCAUAAGUAAUACUAUUUUAAAUUCAGGAAGC
#=GR NC_009513.1/1943752-1944240 CODON     .....................................................................................................................................................................................................................................................................................................................................................AUG.............................................................................................................................................................................................................................................
#=GR NC_009513.1/1943752-1944240 SS_TT     .........................................................................................................................................................................................................................................................................................................<<<<<<<<<<<<<<...............>>>>>>>>>>>>>>.................................................................................................................................................................................................................................................
hgutS7_s7_171496/2343-1854                 GGGCGCGUUAGGUGUAGAAUAAUAAAGCCAAAAGGCAAAAAACAAUUGAAUAGUCAAAAGGCGCAGAGUAGGACGCCGCGCGUUGUUCCGAGGCAGAGCAGGAUA.GUUGCUUCGGACUC...................AGUG.CUCCGGGGACGGGGAGUUGUCCCGGGGACGAA.AAGCC............................AGAU.........................................GGCUUACGGUGCGGCAUCCGC.AUCCCGCUGCUGCAUAAAGGAGAACUGCCUCCUCUAUGUGGUGAAAACUAUCAAAGGAGGUAAGUUCUAUGGAAAAGACAAGGAACAGCGCAAACGUAGACCCAAGGACAAGACGGCUCGCUUUUUGCGCGCUGUUUACGGCGCUGGGCGUGGUGCUGGGAGGGCUGCUCAGCAUACCGGCGAUGCCGCUGGGCAGUUAUACGCUGAAGAUAGGCUUAGGCGUGCUGCCGGUAAUAGUGACGGCGGUGCUGUAUGGGCCGCUGUACGGCGGAACGGUAGGGGCGUUGACAGACCUUCUGCAGGC
#=GR hgutS7_s7_171496/2343-1854 CODON      .........................................................................................................................................................................................................................................................................................................................................................AUG.........................................................................................................................................................................................................................................
#=GR hgutS7_s7_171496/2343-1854 SS_TT      .....................................................................................................................................................................................................................................................................................................................................................................................................................................................................................................................................................................................................
NZ_AAOZ01000019.1/12182-12671              UACUUUCAUCAGGUAAAAAAAUAAGAAAUUAAAUAUUCUGUUGUAAAAUAUGAACUUGUAACUGAUAAGGUAGUUAUGCUAAAAUUAAAUAAACAUGGCAGAGUAGGUGGCUAUGCGUAAAU.................AGUG.CUUAAGG.AUGGGACGUUG.CCUUAAGACGAAAUGCC.............................UAUCA.........................................GGCUGCGGUAUAGCCACCGC.GUCCGCUGUCCAAAGAGUUUUAUCCUUUCUCUUUGGUGGGGGUAUUCUGCCGUACCCAAAGAGAAGGAGGUGGUUUAAAAAUGAUAUCUACCAGAAAGAUUGUUUAUCUUGCCUUCCUAACAGCAAUUAGUAUUGUUUUAACCAGGUUUUUAAGUAUAAGACUACCAAUGGCGGGUGUUGAGAGUAUAAGGAUAGGUUUUGGUGGUCUGCCGAUUAUACUGGCCGGGGUCGCUUUUGGUCCCCUGGCCGGGGGGUUAGUUGGGUUUAUCUCAGAUCUUGUUGGCUAUUUUAUAAAUCCAAUGGG
#=GR NZ_AAOZ01000019.1/12182-12671 CODON   .....................................................................................................................................................................................................................................................................................................................................................................AUG.............................................................................................................................................................................................................................
#=GR NZ_AAOZ01000019.1/12182-12671 SS_TT   ...................................................................................................................................................................................................................................................................................................................................................................................................................................................................................................................................<<<<<<<<<<....>>>>>>>>>>>.........................................
NC_004557.1/1800408-1799917                UCUAAAGUUUUAAUAUACUGACAAUUUUCUUAAAACUCAAAAAAUAGCUGUUAUUUUGAAAGGUUUUGUAUUAUAAUUAGGAUGAUGAAUUUGCUAGUUAGAGUAGGUGAUUGCGCGUGA...................AGUG.CUAGUUGGAUAGGAUGUUGCC.ACUAGACGAA.AAAAUCU..........................UUU........................................GGAUUUUGCGAUGCAUAUACCGC.UUCCGCUAACAAUGUAGCCCACUUCUCUAUUAGCAAGUUUAAAAUUUUGUGAAGGAGGUGGAGCUAUGAGGAACAUUCAAAAGUUAGUGACUUUAAGUUUUUUAAUUGCGCUUCAAGUGUUACUUACAAGAUUUUUAGGUAUAGAAACACCAGUAAUUAGAAUAAGUUUUGGAUUUAUACCUCUAGCUUUAUCAGGUGCUUUAUUUGGUCCUAUAGCAAGUGGAAUAGUUGGAGCUUUAGCAGAUCUUAUAGGUAUGAUGGUAUUCCCAAAAGGAGCAUAUUUCCCAGGAUUUACUAUAAGUAA
#=GR NC_004557.1/1800408-1799917 CODON     ......................................................................................................................................................................................................................................................................................................................................................AUG............................................................................................................................................................................................................................................
#=GR NC_004557.1/1800408-1799917 SS_TT     .....................................................................................................................................................................................................................................................................................................................................................................................................................................................................................................................................................................................................
NC_009442.1/125651-126185                  AGUUUCUCUUAUAGUUUAUACCUUUAGAAAGGUAUAGUUUUUAGCAAGUGGACAAAAUAUAUAGUGUGUGAUACAAUAGACUAGCAAAGAAAUUUGCACAGAGUA.GAUGGUUUGCGUCA...................AGUG..UAUGUGGAUGGGGUGUUGCCACAUAAC.GAA.GCUGAUCUUUGCUUGCAUCUGAUGUCUCCUA..GAG......UAGGA..AC..AUU..GGUCCU......GGCUGAGAGUAGCGCGGUAAACCAUU.GC.AUCCGCUGUCGAAUACACACGACAGCUCCAUUUUUUGAAAAAGGAGCAUUUUUUAUGGAAAAGAAAAUUCCAAAACUAACGGUGCAGUUGUUGGCUGCUAUUGCGAUGACCCUUGCCUUGGUCAUGAUUGUAGAGAACUAUUUCUCUAUUCGGAUUUCUGAUACUUUACAGGUUCAGUUUACCUUCAUUCCCAAUACUAUUUUGGGAGCUAUUGCGGGUCCAGUUUGGGCAGCUGUCUUUGCGGCUAUUUCAGACCCAGUCUUUGUCUUGUUUAGCGGGCAAACGGUCCUCUUCACUUGGAUUU
#=GR NC_009442.1/125651-126185 CODON       .............................................................................................AUG.....................................................................................................................................................................................................................................................................................................................................................................................................................................................................................................
#=GR NC_009442.1/125651-126185 SS_TT       .........................................................................................................................................................................................................................................................................................<<<<<<<........>>>>>>>......................................................................................................................................................................................................................................................................................
NC_004350.1/559826-559346                  UUUCAAUAUAUUUUCAAAAACUAUUUCCUGAAUUUUCAAAACUUUUCUAGCAAUCAUUAAAAUUUGUGGUAAAAUAAAAGAGCAAAGCCUGCUUUGCACAGAGUA.GAUGAUUCGCGUUA...................AGUG..UGUGUGAAUGGGAUGUCGUCACACAAC.GAA.GC...............................CAUAA...........................................GCGCGGUGAAUCAUU.GC.AUCCGCUGUUCUCAAGCUCUACCAGCUUGAUUAAACAGCUCCAUUUUACAUUAAGGAGCCAAAAAUGAAUACUAUGUUUAAAUCACCUAAGCUUAGUCCGCAGCGCUUGGUCACUCUGGCCAUGUUGAUUGCCUUAGCUUUUGCUAUUGGAAAACUUUCCAUCCCCAUUAUUCCCCAACAACUGAUUAUCAGCCCAACUUUCAUUGUUAAUGUGAUGAUUGGUAUGAUUGGUGGACCAAUCUGGGCCUUCAUCAGUUUGGCUAUUUUGGAUAUAGUGGACAACCUAUCCAGUGGUGCAGGUAAC
#=GR NC_004350.1/559826-559346 CODON       .....................................................................................................................................................................................................................................................................................................................................................AUG.............................................................................................................................................................................................................................................
#=GR NC_004350.1/559826-559346 SS_TT       .....................................................................................................................................................................................................................................................................................................................................................................................................................................................................................................................................................................................................
hgutS7_s7_168056/1-480                     .....................................UCCUCAUGGUCGAUCGUCAUAUCCCGGCCGGUGCAAAGCUGUACUAAUUAAAAAUAUCAGGCAGAGUAAGCUUCCGUGCGUGA...................AGUG.CCGAGUGGACAGGGAGUUGUCACUCGGACGAA.GAGACAGG...............AAGGCGAUGAGUCUG..UCAUCGCCAU.........................CCCGUCUCGCGGUACGGAAGCUGC.AUCCCGCUGCUGCAGAAGGCUUCCUCCUGUAGCAAGUCAAGCAGGAGGAGGUCUUUUUUCAUGCCUAAAAAUAAAAUUCAUGAGCUGGUCAUGCUCGGCAUACUGACAGGGCUUGCCGUGCUUUUGUCCUACGUCUUUGCCAUCCAGACGCCCUUUGUGCGCAUCACCUUCGGAUUUCUGCCCAUCGCACUCGCCGGUGCUUUCUACGGACCGUGGAAAGCGGGGCUGGUGGGCGCGCUGGAUAAUCUCAUCGGUACUGCGAUCAUCGGGACGAGCAUUUUCUUCCCCGGCUUCACGCUGUCUG
#=GR hgutS7_s7_168056/1-480 CODON          .....................................................................................................................................................................................................................................................................................................................................................................................................................................................................................................................................................................................................
#=GR hgutS7_s7_168056/1-480 SS_TT          .....................................................................................................................................................................................................................................................................................................................................................................................................................................................................................................................................................................................................
NZ_ABED01000005.1/96315-96800              UUAUACAACACUGCCAAAAAUAAAAACGCUCCUUUGGCAAAGAUGUCUGUUUGGGUGCUUGCAGUGCAGCAAAAAAAGGAUUAUAAUGGCAUCAUCAACAGAGUAAGACCCUGCGCGUUA...................AGUG.CCGCAUCAACGGGGAGUUGUGCUGCGGACGAA.GGU..............................AUUG...........................................ACCGCGGUGCAGGGUCUGC.AUCCCGCUGCUGCAUGGACUUGGGUGCAGGCGAGAGCCGUCUGCGGUUUUUGCCCGGAAGUGAAUGUUGUUGGAAUUCACGCCCUCCUUUGUGCGGUCUGUCACAGGGGAGGGCUUUUUUGCGUCCUGCCUGCUGUUCCUUUUUAAGGAGGAUAACUACAAUGAACGACAAAAAAACUUCGGUGCGUACCCUGACCAUGCUGGCUUUGCUGGUAGCCAUGAGCAUCGUGUUCAGCCGGGUGCUGAGCAUCUCCACCGGCUUCGUCCGGUUCAAUCUGGGCAGUCUGCCGGUGCUGCUGGCGGCG
#=GR NZ_ABED01000005.1/96315-96800 CODON   .....................................................................................................................................................................................................................................................................................................................................................................................................................................................................................................................................................................................................
#=GR NZ_ABED01000005.1/96315-96800 SS_TT   .....................................................................................................................................................................................................................................................................................................................................................................<<<<<<<<<<<<<........>>>>>>>>>>>>>..............................................................................................................................................................................................
hgutS7_s7_175872/271-1                     UUAUACAACACUGCCAAAAAUAAAAACGCUCCUUUGGCAAAGAUGUCUGUUUGGGUGCUUGCAGUGCAGCAAAAAAAGGAUUAUAAUGGCAUCAUCAACAGAGUAAGACCCUGCGCGUUA...................AGUG.CCGCAUCAACGGGGAGUUGUGCUGCGGACGAA.GGU..............................AUUG...........................................ACCGCGGUGCAGGGUCUGC.AUCCCGCUGCUGCAUGGACUUGGGUGCAGGCGAGAGCCGUCUGCGGUUUUUGCCCGGAAGUGAAUGUUGUUGGAAUUCACGCCCUCCUU.......................................................................................................................................................................................................................
#=GR hgutS7_s7_175872/271-1 CODON          .....................................................................................................................................................................................................................................................................................................................................................................................................................................................................................................................................................................................................
#=GR hgutS7_s7_175872/271-1 SS_TT          .....................................................................................................................................................................................................................................................................................................................................................................................................................................................................................................................................................................................................
NC_007576.1/348827-349315                  AUUUUGACCACCUUGAGAUGAUAUAUUUUGAAGUGGACAAACUGAAUAGUUGUAUCCUCAGGGAAUCGGUGGUACAUUUAGUAAGUUCUAAAAAGAUUCGGAGUAGGGAUUAAAGCGUUA...................AGUG.CUGGUGGAACGGAAUGU.GAACACCAGACGAA.GAGCA............................GUAA.........................................UGCUCGCGGUUUUAGUCCCGC.AUUCGCCGCAGUGUUAUUUGUGGCAACUCCAAAAGGGAGAUGCUUUUUUUAUGGUUAAUCAAGAUCGGUUAUUUGGUGUGAAGCUAGACACCAGACGCGUUGUAUUACUAGCUGUUCUAAUCGCUUUACAAUUAGUGAUUGCGCGCUUUGCGAUUUCGCUAACGAUUUACAGAAUUAGUUUUGGGUUUAUCGUUACCGCCUUAAUGGGUUGGUGGUUUGGGCCAGUUUGGGCGGGCUUAGCGGCCGUCCUUGGCGAUCUCAUCAAUAGUUUGAUGAUUGGUGUCCCGGGCGGCUAUUUCCCCGG
#=GR NC_007576.1/348827-349315 CODON       .......................................................................................................................................................................................................................................................................................................................................AUG...........................................................................................................................................................................................................................................................
#=GR NC_007576.1/348827-349315 SS_TT       .....................................................................................................................................................................................................................................................................................................................................................................................................................................................................................................................................................................................................
NC_008497.1/852307-851820                  AAAAGCGUUGGCUCUGGCGUGGAUGAAGGACUUUGAACGGGCAUAGGUUGUGCAUGAAGUUGCUCAGUGUGGUAUGCUAUUAGCUGUAAUUAAAUUUACGGAGUAGGAAAUAAAGCGUCA...................AGUG.CCGGUGGAACGCAAUGU.GAACACCGGACGAA.GGGC.............................AAUUG.........................................GCCCGCGAUUUUAUUUCCGC.AUUGGCCGCAGGAAUGUGGCAACUCCCUUAGGAGAUGUCUAAAUUGAAGACAAUGGCAAAAACCCAGCUACCCAAGCUGGACACGUUGAGUAUGGUGACGAUGGGGGUAUUGAUGGCUUUGCAACUGGUCAUCAGUCGCUUCUCAGUUGGUAAUAAUUUCAUCAAGGUUAGUUUUACCUUUUUGAUCGUUGCUUUGAUUGCGAAAUGGUUCGGUCCCUGGUGGGGGAUGCUGACUGCUGCGGUGGUCGACGUGAUUGGCACGUUGAUGACCGGGGGACCAUUCUUUAUCGGGUUCACGGUGUCC
#=GR NC_008497.1/852307-851820 CODON       ................................................................................................................................................................................................................................................................................................................................AUG..................................................................................................................................................................................................................................................................
#=GR NC_008497.1/852307-851820 SS_TT       .....................................................................................................................................................................................................................................................................................................................................................................................................................................................................................................................................................................................................
NC_008526.1/2247937-2247454                AUAUUUUUCACGUGUGAUCACAAAAAAUGCGAAUGCGAACAUUUCGGGGGUUCCCUUUCCACAAUUUUCGGUGUACGAUAUGUCUCGUGACAAAAUCUAGGAGUAGGAACCUGCGCGUUA...................AGUG.CUGCCGGAACGGAAUGU.GAACGGCAGACGAA.GAC..............................AAGU...........................................GUCGCGGUGCAGGUGCCGC.AUUCGCCUGAUAUUUAGGCGUCUCCGAAAAAAGGAGAUUGCAGCUUAUGCAAGUAUUAUCGUUUAGUAGUCCCAAGCUUUCCACCCGGAACAUGGUGUAUAUGGCCAUGUUGAUGGCGAUGCAAAUCGUUCUGGGCCGUUUCUCGUUCGGAACCCCUUGGCUCAAGAUUAGCCCAGCGUUCUUUGCCACGAUCCUCAUGGGAUAUUAUUUUGGCCCAUGGUUGGCGGCCGGCGCUGCUGCGCUGAACGAUCAGUUGUCAAUUAUGAUCUUCAGUCCGGGAGCCAACUUCCCGGGUUUUACCAU.
#=GR NC_008526.1/2247937-2247454 CODON     ...................................................................................................................................................................................................................................................................................................................................AUG...............................................................................................................................................................................................................................................................
#=GR NC_008526.1/2247937-2247454 SS_TT     .....................................................................................................................................................................................................................................................................................................................................................................................................................................................................................................................................................................................................
NZ_ABEE01000007.1/30173-30654              UAUUUUUUGUUUUAAAGUAAAAUCUUGACUUUGUUAUAAAAAUCUUAUAAAAUAAUUCUGUAUUCGUGUGAUACCCAAUAGUAGCCUAUUUUUUUAGGCAGAGUA.GGAAACUUGCAUUA...................AGUG.UUACAAG.AUGGGAUGUUGC.UUGUAAACGAA.GAG..............................AUUU...........................................CUCGUGGUUAGUUUUC.GC.AUCCACUGUUGGCAUUGAUUUUUGAAAGGAGAAAAAUGAAAAAAAAUAGGUUUACAACCACACAAUUAGCUAUCGCAGGACUUAUGAUAGCUUUAACAGUUAUUUUGUCUUAUCAAAAUAUUUAUUUAUUCCCACCUAGAAGUGGAAGAAUAACACUUAGAUUUAUACCAAUGCUAUUCUCUGGUAUAUUAUUAGGACCCACACUUGGAACAAUCAUUGGAGGAGCAUCUGACCCAUUAAUUUAUUUCAUGACUUUGGGUUCUCCUGGAAUGUAUUUUCCGGGAUAUAUGUUUACAAAUAUGAU
#=GR NZ_ABEE01000007.1/30173-30654 CODON   .....................................................................................................................................................................................................................................................................................................................................................................................................................................................................................................................................................................................................
#=GR NZ_ABEE01000007.1/30173-30654 SS_TT   ...........................................................................................................................................................................................................................................................................................................................................................................................................................................................................................................................................................<<<<<<<<......>>>>>>>>....................
NZ_AAAK03000102.1/3021-3509                CGUAUUGGAUAAUAUAAACAAUAAUAUUAGUUUUUCGUAUUUGCAGUAAAUGUGAAAAUAUGCUAUAGUUUCUGUGGGAAAAGAUCCCAAAAAUAAUACAGAGUAGAAAAUAAAGCGUUA...................AGUG.CUAAGAGGAUGGGAUGUUGCCUCUUGGACGAA.GGAC.............................GUAAU.........................................GUUCGCGGUUUUAUUUUCGC.AUUCGCUGCAUGAUACGAUGUAGCAGCUCUUAAAGGAGAUGCUAAAAAUGAAGAAACACCGGUUAGACGCACGUAUGAUUGCUAUUAUGGGCUUAUUGAUUGCAUUGAUGGUCACUUUGUCCCGACUGGUAGCAAUCGAGACCCCAUUUAUUAAAAUCAGUGUCACAUUUAUUCCACAAGUGAUCAUGGGCAUUCUUUUUGGUCCUUUUUGGUCAGGGAUAGGCGCAGUUUUAGCUGAUUUAGUAGGAAUGGCCCUCUUCUCGAAAUCUGCAUUCUUUAUUGGAUUUACAUUGAAUGCAUUUAU
#=GR NZ_AAAK03000102.1/3021-3509 CODON     ....................................................................................................................................................................................................................................................................................................................................AUG..............................................................................................................................................................................................................................................................
#=GR NZ_AAAK03000102.1/3021-3509 SS_TT     .....................................................................................................................................................................................................................................................................................................................................................................................................................................................................................................................................................................................................
NC_004668.1/903478-904035                  GAAGGGGAUCGUCGACCGUUAGCUUUUUAGAGAACCUUAAUGGUUAUUUUGACUAUUUUGUGGUAUAUUUUAUGAGGACUUUUGUCCAAAUAAAAUAACAGAGUAGGAGACAAAGCGUUA...................AGUG.CUAAAAGGAUGGGAUGUUGCCUUUUGGACGAA.GAACA.UAAACAGUGUGUUGCUAGAAAGCAAAGGUUCUUACUUUGCUUAUCAUCAGAACAACACGUUCAGCUUUUUAAUGUUCGCGGUUUUGUUUUCGC.AUUCGCUGCAUGGUUCGUCAUGUAGCAGCUCUUAGAGGAGAUGCUAAAAAUGACAAAGAAAAAAUUUGGCACAAAAUCCAUUGCGUUAAUGGGCGUACUCAUUGCGGUGGUCGUUGUCUUUUCACGCUUUUUUGCGUAUGAAACAACGUUUUUAAAAAUCAGUUUCACGUUUAUCCCAGAAUCAUUGAUUGGGAUGAUUUUCGGACCUUUUUGGGCUGGAAUCGGCACGGCGGUGGCUGAUGUGGUAGGAAUGUUGCUUUUUCCAAAGGCAGGCUAUUUUCCUGGGUUUACUUUAAAUGCCUUU
#=GR NC_004668.1/903478-904035 CODON       ......................................................................................................................................................................................................................................................................................................................................AUG............................................................................................................................................................................................................................................................
#=GR NC_004668.1/903478-904035 SS_TT       ............................................................................................................................................................................................................................................................................................................................................................<<<<<<<<<<<<<<.................>>>>>>>>>>>>>>............................................................................................................................................................................................
NZ_ABAW01000022.1/56190-56676              GCUAAAAAAAAAGAGAUUUUCACAAACGAAAAAUUUCACAAAGUUUUUCCAUCAGUACUUGUCAGAUCUUGAAAAAAUGUCUAUAAUUCCUACAUAAGCAGAGUAGGAUAGGAAGCGUUA...................AGUA.UCUUCUGAACGGGGAGUUGUCAGAAGGGCGAA.AAGA.............................UUU...........................................UCUUGCGAUUUCUUAUCCGC.AUCCCGCUGUUGCAUAAUCGAGUGAACCUUCUUUUCCUUUAUGCAAUAUGGAAAAAGGAGGUUUUUUAUAUGAAUGCUUUGCGAGAAAUAAAACAGCUUCCCGAAACACUGAAAACAAGUGCGAAGGAGCUAAAAAAUGUCAAAUCGUUGUGUGGAACAGCGAUGCUGACAGCAUUGAAUGUGGUUGCCGGUAUGUUUUCCAUUCCCUUAACACCAACCUUAAAAAUCGGUUUUUCCAGCGUCUUUGCCGGUCUUUCCGGUAUGGUAUAUGGUCCCUUAUUAACAGGUUUCGCCGGUAUCAUCG
#=GR NZ_ABAW01000022.1/56190-56676 CODON   .....................................................................................................................................................................................................................................................................................................................................................................................................................................................................................................................................................................................................
#=GR NZ_ABAW01000022.1/56190-56676 SS_TT   .....................................................................................................................................................................................................................................................................................................................................................................................................................................................................................................................................................................................................
#=GR NZ_ABAW01000022.1/56190-56676 ANNOT   ..........................................................333333.................111111..............................................................................................................................................................................................................................................................................................................................................................................................................................................................................................................
NZ_ABCA01000023.1/64655-64168              CAAGAUCGCUAAUGAGAUCAGCUUCUGAUUUUAAAAACGUUUAUAACGGUUUUCCGUUAUAUAAAAAGACUGCACCGAAAUUUUAACGGUGCGGCCGACAGAGUAGGUUAACGUGCGUAA...................AGUG.CCUGAGGGACGGGGAGUUGUCCUCAGGACGAA.CACU.............................GAAA..........................................GGUGGCGGUACGUUUUCCGC.AUCUCGCUGUUGCAUAUAAGAGAUAAUCGCCGUAUUUAUCCCGCAUUAUGCGAUUGCGUCAGCUUGCGUCAUUGAGGAGGUAAAUAUGGCGUUUUUUCGUAAUUUCAAAAAGUCGUUCGAGGAACUGAAAUCUAUUCGUUGCCUUACAGUAACGGCGCUUCUUAUCGGUGUUUCGGUAGCACUGAAAUUCGUUAUGAUUAUGCCGAGUGAAACGCUCAAGAUCAGCUUUGCGUUUGUAGGUCUUGCGGCUAUCGGUAUGCUGUACGGUCCUGUUGUGGCAGGACUUGCAGGUGUUGUCACCGAU
#=GR NZ_ABCA01000023.1/64655-64168 CODON   .....................................................................................................................................................................................................................................................................................................................................................................................................................................................................................................................................................................................................
#=GR NZ_ABCA01000023.1/64655-64168 SS_TT   .....................................................................................................................................................................................................................................................................................................................................................................................................................................................................................................................................................................................................
NC_009706.1/3903833-3904337                UUUGGAAAGCCGACCGUCUGGGCAUGAUGCUUGGAUUGGUGGGUCUUUUUUAUUUUCUGAAUGCACUUAAUACCAUUCAGAGAACAUUUGAAUCAGAGCAGAGUAGAACGUUGUGCGUAAAUCAUUGAUUUGC......AGUG.CCUUCUGAACGGGGAGUUGUCAGAGGGACGAA.AAGCCU...........................UUUA........................................GGGCUUACGGUACAAGGUUCGC.AUCCCGCUGCUGCAUAAGGAGAAGCGGUGUAAUGAUUGUGCCUCUUGUUGUGUAGCUGUGCUGCAUGACAGGAGGUGUAUUUGAUGGUUAUAACUUAGAAAUUCAAUUUAACAAUAAACUUUCUAUGUCACGUUCUAUUUAAGAAGGGAGAAGUUAAAUUGAAGAAUACAACUUUAUAUGUGCGCCGCAUCACAAUCUCUGCGGUAUUUCUCAGUAUUUCACUUGUUUUAAAAACAACAUUUUCUUUCUACAUACCCGUGUUUGGUCAAAAUGGAAUGAGUGUUGGCAUCUCCGGCAUUUUCUC
#=GR NC_009706.1/3903833-3904337 SS        .............................................................................................................................................................................................................................................................................................<<<<<<<<<<<<<....................>>>>..>>>>>>>>>........................................................................................................................................................................................................................................................
#=GR NC_009706.1/3903833-3904337 CODON     ...................................................................................................................................................................................................................................................................................................................................................................................................................................................AUG...............................................................................................................................................
#=GR NC_009706.1/3903833-3904337 SS_TT     ...........................................................................................................................................................................................................................................................................................................................<<<<<<<<<<<<<<<<<.....>>>>>>>>>>>>>>>>>...................................................................................................................................................................................................................................
NZ_AAVC01000075.1/8044-8540                AAACUAUAUAUAUUCCCGGAUUUUUUAUUGAAUUAUUGUAUAAUUAUACAUAUUGCAUCCAAGCAAUAAAAAGAGUUAAAAUAAACACAUAAAACUGGCAGAGUAGAUUUUUGUGCGUUA...................AGUG.CCGGAAGGACGGGAAGUUGCCUUUCGGACGAA.AAACAAUA.........................AUUUU.....................................UAUUGUUUGCGGUACAAAUAUCGC.AUUCCGCUGCCACUAAAAAGAGAAUACCUCUUUUGUGUGGCUUUUACAAAUUAUCAAGGGACUUUUUAUUUUGUUCCCCCACAUUAAAAGGAGGUAUACGUUUUGCACAGCAAUGUCAAAAAAAUUGUUUUGGCAAGUCUUUUUAUUGCCAUUGAAAUUAUUGCAACAAGAUUUUUAUCCAUUCAGACCCCAAUUAUCAGAAUUUCACUAGAUUUUAUUCCUGUUGCCUUGUCGGCAAUCAUACUUGGACCUUACACAUCAGGUGUGGCAGCUGCUAUAGCAGAUAUUUUCGGUAUGUUGCUUU
#=GR NZ_AAVC01000075.1/8044-8540 CODON     ...........................................................................................................................................................................................................................................................................................................................................................................................AUG.......................................................................................................................................................................................................
#=GR NZ_AAVC01000075.1/8044-8540 SS_TT     .....................................................................................................................................................................................................................................................................................................................................................................................................................................................................................................................................................................................................
NZ_ABDQ01000031.1/13395-13886              GACAAUAAAAUUCGUAUUAUAACGAAAUAUAAGACUUGUAACAGCAGAUAUUAUAAAGUAUAAUAUUUGUUAAAGAAAUUGUAAAAAUCAAUAAAAGGCAGAGUAGGUAUUUGUGCGUUA...................AGUG.UCAGUGGAACGGGAAGUUGUCCAUUGAACGAA.AAAUGA...........................AUUU........................................UCAUUUGCGGUGCAUAUAUCGC.AUUCCGCUGCCAUAAAAGAGAUAGGGGUAAUCCUCUCUUUUUGGCAUAUUGUGAAAAAGAGAGGAGGAGAAAAAAUGAAAAAGGUAAAUGUUAUGAUUUAUAUGGCAUUUAUGAUUACACUUGAGAUUGUGUUUACUAGAUUUUUAUCUAUACAAACACCUAUUAUCAGAAUUGGAUUCGGAUUUAUUCCAGUUGCUAUGUCAGGAAUGAUGUUUGGUCCACUUCUAGCUGGAAUUGUGGGGGCAACCUCAGAUAUACUAGGUAUGAUGAUAUUUCCUAAAGGAGCUUAUUUUCCAGGGUUCAC
#=GR NZ_ABDQ01000031.1/13395-13886 CODON   .....................................................................................................................................................................................................................................................................................................................................................................................................................................................................................................................................................................................................
#=GR NZ_ABDQ01000031.1/13395-13886 SS_TT   .....................................................................................................................................................................................................................................................................................................................................................................................................................................................................................................................................................................................................
NC_008593.1/1647808-1647314                ACUAAUAUAGUUCGUAUUAUAACGAAAUUUAAUGCUUGUAAUAAUGUGUAUUAUAAAGUAUAAUAUGCAUUAAAUAAAUUAUAAAAAUUAAUAAAAGGCAGAGUAGGUAUUUGUGCGUUA...................AGUG.UCAUUGGAACGGGAAGUUGUCCAUUGAACGAA.AAAUGAA..........................UUUAU......................................UUCAUUUGCGGUGCAUAUAUCGC.AUUCCGCUGCCAUAAAAGAGAUAGGGGUUAUCCUCUCUUUUUGGCAUAUUGUGAAAAAGAGAGGAGGAGAGAAAAUGAAAAAGGUAAAUGUUAUGAUUUAUAUGGCAUUUAUGAUUACACUAGAGAUUGUGUUUACUAGAUUUUUAUCUAUACAAACACCUAUAAUAAGAAUUGGAUUUGGGUUUAUUCCAGUUGCUAUGUCAGGGAUGAUGUUUGGACCACUUCUUGCUGGAAUUGUGGGAGCAACAUCUGAUGUAUUAGGGAUGAUGAUAUUUCCUAAGGGAGCCUAUUUUCCAGGGUUUAC
#=GR NC_008593.1/1647808-1647314 CODON     ...............................................................................................................................................................................................................................................................................................................................................................AUG...................................................................................................................................................................................................................................
#=GR NC_008593.1/1647808-1647314 SS_TT     .....................................................................................................................................................................................................................................................................................................................................................................................................................................................................................................................................................................................................
hgutS7_s7_164370/188-674                   UAUGACUUCGUUAAAGCGUUAGACAAAGCUACAAUCGAAUAACAAUUAAAGAGAUCUGUUGACAGAUCUCUUUUUAAUACAUAUAAUUCAACUACAUACAGAGUAAAAAUAUGUGCGUUA...................AGUG.CCUUUAACACGGGGAGUUGGUUAAGGAACGAA.AAG..............................UUAUU..........................................CUUGCGGUACAUAUUUUGC.AUCCCGCUGUUGUGAUCGAAAAAAUUAAAGACUUUCUUUUUUUGUAUCGCAAUAUGGAAAAAGGAGGUCUUUUUAUAUAUGAAUCAAUACUUUGUAAUGUUAAAAGAAAAUGCACGCUCAUUAAAAAACGUGCGUGUUAUCGUAGGUGUGGCAUUAUUUUUUGCCCUAAAUGUUAUUCUUAACUUAUUUGGAUCCAUCCAAAUCACAAACCAGUUAAAACUAGGCUUUGCUUCCAUUGCGACAGCUGCCAGCUGCUUACUUUAUGGACCCGUUCCAAACUUAGUGCUUGCACCAUUACUAGAUU
#=GR hgutS7_s7_164370/188-674 CODON        ..........................................................................................................................................................................................................................................................................GUA......................................................................................AUG...............................................................................................................................................................................................................................
#=GR hgutS7_s7_164370/188-674 SS_TT        .....................................................................................................................................................................................................................................................................................................................................................................................................................................................................................................................................................................................................
#=GR hgutS7_s7_164370/188-674 ANNOT        ..........................................................333333.................111111..............................................................................................................................................................................................................................................................................................................................................................................................................................................................................................................
NZ_ABCC01000009.1/98154-98655              CUGGGAAGCGCCGUAAUAAGCCGCGGAGGAAGAUGUCAAAAAAGUGCUUGCAUAUCUUCAUAUAUAGUGUAUAGUAGAAGGUACAAUAAAAACAGAAGCAGAGUAGGUAUAUGUGCGUUA...................AGUG.CCGGCUGGACAGGGAGUUGUCAGCUGGACGAA.A......................GAGGAUUCCCAAA....GGGAAACUGUC...............................UGCGGUACAUAUGCCGC.AUCCCGCUGCAACAGAGAUAGAUGGAGCGGCCUGUUUUAUGUGCAGCCGGUUUACGCCGGCCAAAAGCGUGUGUGAAAAUCAAUGAUACAGCACGUUCUCGCACAGGGAAGCCAUGUCCGGGCAUAAUGAUGCACCGGAUGGGUUUUCGGGGCCGUUUUUUGUAUGCCAGGAAGAAAGGUUCCUGCACCUGCCAUUGUAUAUCUCCGUUUGUAGUCCGUGAAAUCUGCAAAGGAGGUAAUGAAUCAUGAAGAAAUUAGCAGAACUGUUCGGCAGCUCGUCCCGGGAGCUUAAGAGUGUCAGGAC
#=GR NZ_ABCC01000009.1/98154-98655 CODON   .....................................................................................................................................................................................................................................................................................................................................................................................................................................................................................................................................................................................................
#=GR NZ_ABCC01000009.1/98154-98655 SS_TT   ..........................................................................................................................................................................................................................................................................................<<<<<<<<<........>>>>>>>>>.................................................................................................................................................................................................................................................................................
NZ_AAYG02000031.1/153174-152687            CAGAUUCCGAUCGUGAGACCGGAAGAGCCGCAGGAGAAAAAAUAGUUGUCCGUCUUUGAAAAUUGUGCUAUAAUCACCACGAAAAAUGAAAACAAAAGCAGAGUAGAAGUAUGUGCGUUA...................AGUG.CCGGUUGGACGGGGAGUUGCCAGCAGGACGAA.AAGU.............................GAAU..........................................GCUUGCGGUACAUAUUUCGC.AUCCCGCUGCUGCACAUAGACAGAUAUACCAGUUUGAUAUAAGGAUACCUUCUGUGAGUAGCUUGAGGAUUACUGCAAAGGAGGUAUUUUUUUAUGAAACAAUUAAAACAGCAGUUUGUAGACUCCUGGCAUGAGUUGAGGAAAACAAAAGUUAUGGCAGUGGCUGCCAUGUUGAUCGCGAUCGGUGUGAUAUUAGGCUUUUUCUCUGUUCAGCUUACGGAGUUUAUCCGGAUUGGUUUUUCCGGUAUUCCUAAUGAGCUGGCAUCGAUGCUGUUCGGUCCGGUGGUUGGCGGGAUCAUGGGAG
#=GR NZ_AAYG02000031.1/153174-152687 CODON ............................................................................................................................................AUG...................................................................................................................................................................................................................................AUG................................................................................................................................................................................................................
#=GR NZ_AAYG02000031.1/153174-152687 SS_TT .....................................................................................................................................................................................................................................................................................................................................................................................................................................................................................................................................................................................................
#=GR NZ_AAYG02000031.1/153174-152687 ANNOT .............................................333333..............111111111...........................................................................................................................................................................................................................................................................................................................................................................................................................................................................................................................
NZ_AAXG02000014.1/42975-43480              UAAGAUUCCAAAUCCGCCGCACCGGAAAUGAUAUUUCAGGUGCGGCGGAUUUUUCCUUGCUUUUUUCACGGGGCGGGGCUAUAAUGGCCUCUAUCAGGCAGAGUAGGAGCGCGUGUGCAGUACCUCGCAAGGGGUCC..AGUG.CCGGCGGGACGGGGAGUUGUCCGCCGGACGAA.AAGCC............................ACA..........................................GGCUUGCAGUACGCCCUCCGC.AUCCCGCUGCCGCAUAUCAGGCGUGCCGUGGGAGACCACGGUCCUCCUCUGUGCGGCAUUCCCGCUUUUGCGGACUGCCGAAUACAGAAGGAGGUUUUUUUAUGCCCGUACUCAACAAGACCCGCACCAUGUUCAAGACGCCCUUCUCCGCCGCCUACUGGCGCUGCGCUGUGGAUGACUUCCGCAGUCUGCGCAGCCUGGUGUUCGCCGCGCUGAUGAUCGCCGCCUGCAUCGUCCUCUCCAAGUUCUCCAUCCCCAUCUACGCGGGGCUGAAAAUCAGCUUUGGCUUCCUGGCCCGGUCCUU
#=GR NZ_AAXG02000014.1/42975-43480 CODON   ..........................................................................................................................................................................................................................................................................................................................................................................................AUG........................................................................................................................................................................................................
#=GR NZ_AAXG02000014.1/42975-43480 SS_TT   ............<<<<<................>>>>>>>>>>>>>>>>....................................................................................................................................................................................................................................................................................................................................................................................................................................................................................................................................................
NC_009633.1/4463850-4464332                UAGUGCCUAUGGCCUAUAAAAUAGGUGAAUUUGACGUAUAAAAUAGAUAAAUCAAUAUUGCAAAUUUUCAAUCUCACAGUUAUAAUGGUAUAUGAAGGCAGAGUA.GGUGUUAUGCGUUA...................AGUG..UUAGGGGAUGGGAAGUUGCUCCUAA.ACGAA.GAA..............................CUCAU..........................................UUCGCGAUAUAACACC.GC.GUCCACUGUCACAGUCGAGGGAAGCUACUUUUUCGAUACAUUAAUUUCUCUUACAUGUGGCGCUAUGUCUAACAUUAAGAGAAAGGAGGUGUCCUAAUGGAAAGCUCUUUUAAAUUAUCAAAAGAAAGAAUUAGGACCCACAAUAAAUUAUCUACUAAAAAUUUGGUACUGGCUUCAAUCUUCGUCUCAAUGAACAUCGUACUGACUCGCCUAGGAGCCAUUAUGCUCUUCGGUGGAACGGUUCGAUUUAGCUUUGGAAACAUUCCACUGAUUCUUUCAGGUAUGAUGUUGGGACCUGUAGCUG
#=GR NC_009633.1/4463850-4464332 CODON     .....................................................................................................................................................................................................................................................................................................................................................................................AUG.............................................................................................................................................................................................................
#=GR NC_009633.1/4463850-4464332 SS_TT     ..........................................................................................................................................................................................................................................................................................................................................................................................................................................................................................................................<<<<<<<<<<<<<<<............>>>>>>>>>>>>>>>.................................
NC_009633.1/4839898-4839415                CGAAUUUAAUAAGACUAAUUUAAAUUUGUUGUAUUUUGGGUAUUGGUAUAUAAUGUAUGCGAGGUUAUCUUUAAUAUAACAAUAUAAAUAUUAGAAGACAGAGUA.AAUAAUAUGCGUAA...................AGUG..UCAAAGGAUGGAACGUUGUAUUUGA.ACGAA.GAGC.............................AAAU..........................................GCUUGCGACAUAUUAUU.GC.GUUCGCUGUUAAUAUCAGUAAUAUCUUCUUUCUAAUAUGACAGUCUGUCAUAUUUUGUAUGAAAGGAGGUAUUUUUAUGAAAAAGUUAGAUACAAAGAUUAUUAUAAUAUCGGGUUUUUUAAUUUCAUUAAACAUUGUACUGUCAAGAAUUGUUGCUAUUCCAGGUAUUAUAAAGUUUGGCGGGUUUCUAAUUAUAUUUGGAGGCUUAGUAUUUGGACCUGUAGUUGGUGGAAUAAUAGGUACAAUAGGGGAUAUUGUUAGCCACAUAGUUAGACCUACAGGACUUUUUAUGCCACAUUUUGUU
#=GR NC_009633.1/4839898-4839415 CODON     .................................................................................................................................................................................................................................................................................................................................................................AUG.................................................................................................................................................................................................................................
#=GR NC_009633.1/4839898-4839415 SS_TT     .....................................................................................................................................................................................................................................................................................................................................................................................................................................................................................................................................................................................................
NC_009706.1/1524227-1524733                ACUGAACUUAUUCUACAUAGGGUAACUGCGGGAUAAAUGUAAUAAAAUUACUAUAUUGGACAAUGCUUGACUUAUUUUGUAUAAUUGAUUCAAAGUAGCAGAGUA.AAUAUUAUGCGUAA...................AGUG.UUAGAGA.AUGGGAGGUUG.UCUCUAAACGAA.AAGCUU.AAAUACUUGU................UAU.........................AUA.....AG.AUUUAAAGCUUACGAUAUAAUAUU.GC.UUCCGCUGUUAUAUUAAAGAGAUCUUAAUAUUUAUUUCUUUUCUCUUUAGUGUGGCUGCAUUAAAGAGAAAAGAGGUGGUUCUGUGAAAAAAUUAAAUUAACUUUCUGUGUAAAUUAGAUUUAAAUUAUAACAUACUGGAGGUAAAAUAUGUGAAAAGCAGAAUGAAUUUAAGAUUUCUUGUUAUUACAGCAGUUUUUAUUGCUAUUGCAAUUGUUUUAAGACCCUUUGCUAUAACUGUGGCUGCAGGAGGUAUAUUAACCAUGAGAAUAAGCUUUGAUGCCAUAUGUUACACAGCACCGGGAC
#=GR NC_009706.1/1524227-1524733 CODON     ...........................................................................................................................................................................................................................................................................................................................................................................................................................................AUG.......................................................................................................................................................
#=GR NC_009706.1/1524227-1524733 SS_TT     .....................................................................................................................................................................................................................................................................................................................................................................................................................................................................................................................................................................................................
NZ_AAQV01000001.1/87988-87496              AAUUCUUUUUAUAGAAUAAAUAUCCAGUUUUUAUAUUUUUCCUUUUGCUUAUAUAAUCUUUACAAUAUUUUGAAAAUGCUAUAUGAUUAUAUUACGGUCAGAGUA.GAUAUUGCGCGUUA...................AGUG.UUGAAGG.AUGGGAAGUUG.CCUUCAAACGAA.AAAUAGUAC........................CAU......................................GUACUAUUUGCGGUGCAAUAUC.GC.AUCCGCUGUCACAUUAGAGAGGGUUUCUCUCUUUUCUCUUAUGUGGGCGCUUGUCCGACUUAAGAGAAAGGAGGUGCACAAUGGAUCAGAAUAAAGUUUCAAUAAAAAAGAGUAUUCCAAAGAAUAGCAUAUCAACACGAGUUCUAGUUCUAGCUUCUAUAUUUGUAGCAAUGAAUAUCAUUCUUUCACGUCUUGGUGCGAUCAUGCUUUUUAAUGGUAGUGUACGAUUUAGUUUUGGUAAUAUCCCCCUAAUCGUAUCUGGAUUGGUCUUAGGUCCUGUAGUAGGUGCCAUGACUGGUGGCAU
#=GR NZ_AAQV01000001.1/87988-87496 CODON   .....................................................................................................................................................................................................................................................................................................................................................................AUG.............................................................................................................................................................................................................................
#=GR NZ_AAQV01000001.1/87988-87496 SS_TT   .....................................................................................................................................................................................................................................................................................................................................................................................................................................................................................................................................................................................................
NC_003030.1/2534540-2535023                AGAAAGUUCUAUGAAAAGUUAGGUGUAGAUUUAACAGAGUAAUUUUCAGCUCAUAUUGACAACUUAACCUACUUUUUCUAUAAUCAGAUUAAACGUAGCAGAGUA.GAUAUUGUGCGUCA...................AGUG.UUAGAGG.AUGGGAAGUUG.UCUCUAAACGAA.AAG..............................CUUAGU.........................................CUUGCGGUUCAAUAUC.GC.UUCCGCUGUUACAUUAAAGGGAUUUUGGAAAUAACUUUACCACUUCCUCUCUUUAAUGUGGCAAUCAUUAAGGAGGAGAGGAGGUUUUUUGUUUUUUGAAUAAGUAAGCUGCGUAAUCUUAAGAUAGGAGUAACAAACAAUGAAUAAAACAAAUACAAAAUUCCUUGUAACCACAGCAUUAUUUAUAGCUAUUUCUAUUAUAAUAAAAGCCUUUGGUAUUUCUAUAACUGGAGGAGGUAUAGUAAUAAUGAAGAUAAACUUUAGCGCUAUUUUUUACCUACUUCCAGGCUUAUUAUUUGGUCCA
#=GR NC_003030.1/2534540-2535023 CLEAVAGE  ......................................................................................?=======........-..............-?......................-...........--.....-=............--...................................=...=...............................................-..........-..................................................................................................................................................................................................................................................................................................................
#=GR NC_003030.1/2534540-2535023 DEL_COLS  --------------------------------------------------------------------------------------.............................................................................................................................................................................................................--------------------------------------------------------------------------------------------------------------------------------------------------------------------------------------------------------------------------------------------------------------------------------------------------
#=GR NC_003030.1/2534540-2535023 SHORT_DUD -------------------------------------------------------------------------------------------------........................................................................................................................................................................................------------------------------------------------------------------------------------------------------------------------------------------------------------------------------------------------------------------------------------------------------------------------------------------------------------
#=GR NC_003030.1/2534540-2535023 CODON     ................................................................................................................AUG.............................................................................................................................................................................................................................................................................................................AUG..................................................................................................................................................................
#=GR NC_003030.1/2534540-2535023 SS_TT     .....................................................................................................................................................................................................................................................................................................................................................................................................................................................................................................................................................................................................
#=GR NC_003030.1/2534540-2535023 ANNOT     .......................................................333333..............11.111111.................................................................................................................................................................................................................................................................................................................................................................................................................................................................................................................
#=GC SS_cons                               ....................................................................................................:::::(((((((((((,,,,...................,<<-.<<<<<<<<<<_____>>.->>>>>>>>>>,,,.<<<<<<<<<<<<<<<<<<<<<<<<<<<<<<<<<..__...>>>>>>>>.>>..>>>..>>>>>>.....>>>>>>>>>>>>>>,,,))))))))))),,.,,,,............................................................................................................................................................................................................................................................................................................
#=GC SS_cons_1                             ...........................................................................................................................................................<<<<......................................................................................................................>>>>............................................................................................................................................................................................................................................................................................................
#=GC ACTUAL_MOTIF                          ....................................................................................................<...................................................................................................................................................................................>............................................................................................................................................................................................................................................................................................................
#=GC HYPHENATION                           ****************************************************************************************************...............**.......................*.............*....*.............*...*................................*......*..........................................*..*..........*......************************************************************************************************************************************************************************************************************************************************************************************************************
#=GC R2R_LABEL                             ---------------------------------------------------------------------------------------------------................J...............................................................<.............................................................................>.......................------------------------------------------------------------------------------------------------------------------------------------------------------------------------------------------------------------------------------------------------------------------------------------------------------------
#=GC SUBFAM_pknot_R2R_LABEL                -----------------------------------------------------------------------------------------------------------------------------------------------------------.....-------------------------------------------------------------------------------------------------------------------......------------------------------------------------------------------------------------------------------------------------------------------------------------------------------------------------------------------------------------------------------------------------------------------------------------
#=GF SUBFAM_PERL_PRED pknot return 1;
#=GF R2R ignore_ss_except_for_pairs _1 outline
#=GF qR2R multistem_junction_bulgey J J0 0 5 0 0 0 0 J1 -45 0 0 3.3 1.65 -90
#=GF qR2R multistem_junction_circular_solver J s0 0 ai s1 0 ai s2 90 ai align_stem_horiz 0 1 draw_circ
#=GF qR2R multistem_junction_circular_solver J s0 0 ar s1 0 ar s2 90 ar align_stem_horiz 0 1 draw_circ
#=GF qR2R multistem_junction_circular_solver J s0 0 ar s1 325 ar s2 72.5 ar draw_circ
#=GF qR2R multistem_junction_circular_solver J s0 0 ai s1 325 ai s2 72.5 ai draw_circ
#=GF qR2R multistem_junction_bulgecircley_solver J s0 0 ai s1 325 ai s2 72.5 ai draw_circ
#=GF qR2R multistem_junction_bulgecircley_solver J s0 0 ai s1 0 ai s2 90 ai draw_circ
#=GF R2R multistem_junction_bulgecircley_stemnormals_solver J s0 0 ai s1 0 ai s2 90 ai
#=GF qR2R multistem_junction_circular J all-stems-anyangle
#=GF R2R var_hairpin < >
#=GF SUBFAM_pknot_R2R no5
#=GF SUBFAM_pknot_R2R set_dir pos0 -180 f
#=GF SUBFAM_pknot_R2R subst_ss _1 primary
#=GF DUPLICATES NC_009442.1/125651-126185=NC_009443.1/125554-126088 NC_009495.1/892133-892622=NC_009697.1/864460-864949=NC_009698.1/864627-865116 NZ_ABDO01000002.1/324030-323541=NZ_ABDR01000002.1/1991-2480=NZ_ABDS01000021.1/6564-6075
#=GF SORT_STATS 41 181 0
#=GC cons                                  nnnnnnnnnnnnnnnnnnnnnnnnnnnnnnnnnnnnnnnnnnnnnnnnnnnnnnnnnnnnnnnnnnnnnnnnnnnnnnnnnnnnnnnnnnnnnnnnnRCAGAGUAnGnnnnYRYGCGUnA-------------------AGUG-YYnnnnGRAYGGGRnGUUGnnnnnnRRACGAA-RRnn-----------------------------nnnn------------------------------------------nnUYGCGRUnYnnnnnYYGC-AUYCnnYnnnnnnnnnnnnnnnnnnnnnnnnnnnnnnnnnnnnnnnnnnnnnnnnnnRnnnnnnnnnnnnnnnnnnnnnnnnnnnnnnnnnnnnnnnnnnnnnnnnnnnnnnnnnnnnnnnnnnnnnnnnnnnnnnnnnnnnnnnnnnnnnnnnnnnnnnnnnnnnnnnnnnnnnnnnnnnnnnnnnnnnnnnnnnnYnnnnnnnnnnnnnnnnnnnnnnnnnnnnnnnnnnnnnnnnnnnnnnnnnnnnnnnnnnnnnnnnnnnnnnnnnnnnnnnnnnnnnnnnnnnnnnnnnYnnnnnnnn
#=GC conss                                 22222222222222222222222222222222222221111111111111111111111111111111111111111111111111111111111113332321143111133312221200000000000000000002222032111133112131111313121112233122032240000000000000000000000000000011130000000000000000000000000000000000000000004232323221311121131203312112111111111111111111111111111111111111111111111111113111111111111111111111111111111111111111111111111111111111111111111111111111111111111111111111111111111111111111111111111111111111111111111131111111111111111111111111111111111111111111111111111111111111111111111111111111111111111111111111311111222
#=GC col_entropy_0                         22121222222222212212221121222211112222111211212211112121111221211112211111222221111111111111111111000000010111111100001000000000000000000000000011111101000000100001111111100000011111110000000000000000000000000011121000000000000000000000000000000000000001111111000101111111010001000111111111111111111111111111111111111111111111111111111111111111111111111111111111111122112111221121112112122111212212121112222122121222122121112111121111111122222221111121122111111122122222111111112221221111121122121211121111111222211211212212222211211221212212122221112111212221112111221122122122212
#=GC col_entropy_1                         .....................................................................................................................................................................................................................................................................................................................................................................................................................................................................................................................................................................................................
#=GC col_entropy_2                         10919010001111091090019907001098751100877097090089790809689009199980099999000009966776889546769784774540027468846315336344333333333331111003333331889665194179300909689891297021541897428655554555333333777788885596617765588787667611333113335551111135354681578903957034578863910110595331467887457779888899999899977998897989957879987789997899898869898999778999898798886800780989009707990990800998090090907990000800809000800909980999909989999800000009899909900889898900900000899979980009009879908900909099909979899000099099090080000099099009080090900009990999090009990899008900700900091
#=GC col_entropy_3                         08337961164206762490373353293378442464072067114866907533182228047726687546222254147744383775943827482320007277431697110799171717777178888009991922998886882788700609667746145009192976007705052055177777988861165566867715561808228088777887770558888870752279152064111428084616250980155915075606120896009968425904219037817822739941256956067946865381649051059244105077089913654097437706391631564827041305728075543222878232925620266754347860868803440033732967532299136404700351658714114125557577727564804159758892846645141165436292122178099335641506862547424468494119886327324841560031985
#=GC cov_SS_cons                           .........................................................................................................22???222?2?........................?2..222222??01.....10..??2222222?....22222??22???2?2???2222??2?2?22222.......22222?2?.2?..?22..22???2.....?2???22??22222...?2?222???22...................................................................................................................................................................................................................................................................................................................
#=GC cov_SS_cons_1                         ...........................................................................................................................................................222?......................................................................................................................?222............................................................................................................................................................................................................................................................................................................
#=GF NUM_COV 36
#=GF WEIGHT_MAP  NZ_AAVO02000004.1/164928-164442 1.18496 hgutS7_s7_164211_1/963-541 1.18496 NZ_AAXG02000014.1/42975-43480 1.17609 NC_008531.1/123871-124358 1.23189 NC_007929.1/1666748-1666257 1.25645 NC_009495.1/892133-892622 0.291035 NZ_ABDO01000002.1/324030-323541 0.323372 NZ_ABDP01000015.1/2663-3152 0.291035 NC_009699.1/914478-914967 0.323372 hgutS8_s8_179091/518-1012 1.15034 NC_008525.1/1424456-1424938 1.14253 NZ_AAPZ01000001.1/172652-173140 0.650655 NC_009513.1/1943752-1944240 0.650655 hgutS7_s7_171496/2343-1854 1.16919 NZ_AAOZ01000019.1/12182-12671 1.14481 NC_004557.1/1800408-1799917 1.19082 NC_009442.1/125651-126185 1.1818 NC_004350.1/559826-559346 1.15553 hgutS7_s7_168056/1-480 1.21784 NZ_ABED01000005.1/96315-96800 0.537473 hgutS7_s7_175872/271-1 0.537473 NC_007576.1/348827-349315 1.22504 NC_008497.1/852307-851820 1.09783 NC_008526.1/2247937-2247454 1.09783 NZ_ABEE01000007.1/30173-30654 1.19082 NZ_AAAK03000102.1/3021-3509 1.14481 NC_004668.1/903478-904035 1.15589 NZ_ABAW01000022.1/56190-56676 1.07495 NZ_ABCA01000023.1/64655-64168 1.16919 NC_009706.1/3903833-3904337 1.16234 NZ_AAVC01000075.1/8044-8540 1.14941 NZ_ABDQ01000031.1/13395-13886 0.64752 NC_008593.1/1647808-1647314 0.64752 hgutS7_s7_164370/188-674 1.13633 NZ_ABCC01000009.1/98154-98655 1.12361 NZ_AAYG02000031.1/153174-152687 1.12361 NC_009633.1/4463850-4464332 1.22254 NC_009633.1/4839898-4839415 1.15945 NC_009706.1/1524227-1524733 1.17779 NZ_AAQV01000001.1/87988-87496 1.12346 NC_003030.1/2534540-2535023 1.17779
#=GF USED_GSC TRUE
#=GF DID_FRAGMENTARY FALSE
//
