# Supplementary material for: Comparative genomics reveals 104 candidate structured RNAs from bacteria, archaea, and their metagenomes
Source: Genome Biol. 2010 Mar 15;11(3):R31. doi: 10.1186/gb-2010-11-3-r31 (PMC2864571; doi:10.1186/gb-2010-11-3-r31)
Supplement: Additional file 4 — Raw text alignment files, including annotation. Raw alignments of RNAs, including annotations (for example, predicted transcription terminators, flanking sequences) in "Stockholm" text format. The alignment format and appropriate viewing programs are discussed on Wikipedia [113]. The Stockholm files can be retrieved from the .tar.gz archive file by using programs such as WinZip (Windows), StuffIt Expander (Mac), or tar/gzip (UNIX). [file gb-2010-11-3-r31-S4.GZ › sto/group-II-D1D4-3.sto]

# STOCKHOLM 1.0
#=GF METAINFO NONE
#=GF StockholmCheckOverlaps.pl -noDups -expectCrossOverlaps group-II-D1D4-1
#=GF ORIGINAL_MOTIF 123	1895	0	0	env	4	env-termite-gut	jeremy	s40_50S100O5Min3	cmfinder		ethresh=2&nr=0	end
wf1_AGZO19981_g2/382-211                  CCUCGG...A.AGA.CAGU.GG.CUC..UG.............................CUUCGG.CAGAGUAGC.AC.AAAAGCAC.G.G..GGCGA....................CGUACAG.AAA.U..CG..AG....UUAGG...C.G.UG..CA.UUU.GC.G.GGACCAG.C...............................C.UGCA..AC...................A....CAAGGU.UAAGUCC...............................................................UCUA...........UCCAUUAUAG..GC.AGUG.UC....C.GU.AUACUCG.GCGCUUA..C.GUGCUGAAA.....G.A.C.G.....UGUGU
NC_006139.1/8127-7959                     UUGCUG...G.UAA.CGGC.AGGGUC..UGAA.GGA.......................AGCGAU.A.......G.G..AAGUGAGUGG.U..ACAUA...................GCGAAAGC.GAA.C..CU..GA....UUCGG...C.G.AU..GC..GG.GA...GGGUAAA.C...............................G.UCCG..AA...................A....UAGCGU.GAAGCCC...............................................................AAUAC..........UUGGUCAA....UC.CCGU.AU....C.GU.GCUUGAG.GAUGCGA..UUGCUCACAGG.......G.A.G.....UUCGC
NC_006138.1/2858976-2858808               UUGUUG...G.UAA.CGGC.AGGGUC..UAAA.GGA.......................AGCGAU.A.......G.G..AAGUGAGUGG.U..ACAUA...................GCGCAAGC.GAA.C..CU..GA....UUCGG...C.G.AU..GC..GG.GA...GGGUAAA.C...............................G.UGCA..AA...................A....UAGCGU.AAAGCCC...............................................................AAUAC..........UUGGUCAG....UC.CCGU.AU....C.GU.GUUUGAG.GAUGCGA..UUGCUCACAGG.......G.A.G.....UUCGC
NZ_ABCK01000003.1/156521-156690           UCACGG...G.UAA.CUGU.GAGGUG..UGAA.GGA.......................AGCGAU.A.......G.G..AAGUAAGG.UGG..CCGGA...................GCGUAAGC.GAA.C..CU..GA....UACGG...C.A.CA..UU..AG.GA...GGGUGAG.U...............................C.UGCA..AA...................A....CAUGAU.GAAGUCC...............................................................CAAU...........ACUUGAUCAG..UC.CUAA.UG....U.GU.GCUUGAG.GUCGGUAAA..CCUUACAGG.......G.A.G.....UCAGU
NZ_AAQV01000052.1/6595-6425               UUUUCG...G.CGA.CGAG.AGGGUC..UGAA.GGA.......................AACCGA.U.......G.GC.GGUUGCUG.G.A..ACGGA...................GCGAAAGU.AAA.C..CA..GU....GUUGG...C.A.UG..UG..UA.GC...GGAUAAC.C...............................U.UGCA..AA...................A....AGUAGG.AACGUCCUAA............................................................UAUUA..........GCUUA.......GC.UACA.UG....U.GU.UUGGAUG.GUCGUUUUAG.UAACAGGCG.....G.A.G.C.....AACUU
NC_009454.1/2357763-2357595               GUCACC...GguaaaGGUG.AU.GUC..UGAA.GGA.......................AGCCGA.A.......G.GG.GGAACUUG.G.A..ACAUA...................GCGUAAGC.GAA.C..CG..GU....GUUGG...C.U.GC..UC..AG.GC...GGGUAAC.C...............................U.UGCA..UA...................A....UAUGGG.AAAGCCC...............................................................GAAA...........GCUGGAUA....AC.CUGA.GA....A.GU.UAGGACG.GAUGCGU..U.CAAGUUCAG.....G.C.A.G.....GCAGA
NZ_AAWL01000010.1/49364-49531             GCGCUG...G.UAA.CGGC.GAGGUC..UGAA.GGA.......................AGCUGC.A.......G.GG.GGAACUCG.G.A..ACAUA...................GCGAAAGC.GAA.C..CG..AU....GUUGG...C.C.GC..UC..AG.GU...GGGUAAC.C...............................U.UGCA..UG...................A....AGUGGG.AAAGCCC...............................................................GAAA...........GCUGAUUA....AC.CUGA.GA....G.GU.UAGAACG.GAUGCGU..U.CAAGUUAAG.....G.C.A.A.....GCAAC
NC_009454.1/2585070-2584903               UCACUG...G.UAA.CGGU.GAGGUC..UGAA.GGA.......................AGUCGA.A.......G.GG.GGAACUUG.G.A..ACAUA...................GCGAAAGC.GAA.C..CG..GC....GUUGG...C.U.AC..UC..AG.GU...GGGUAAC.C...............................U.UGCA..UU...................A....AGUGGG.AAAGCCC...............................................................AAAA...........GCUGGAUA....AU.CUGA.GA....A.GU.UAAGACG.GAUGCGU..U.CAAGUUCAG.....G.C.A.A.....GCAGA
JCVI_SCAF_1096626696647/674-847           GGAACC...G.CGA.GGUU.CUUAGC.ACGAA.AGA.......................AGGCCG.U.......A.GC.AAAGGCAC.G.A..CCGUA....................AGAACAU.GAA.A..CG..GC..AGCGAGG...C.A.UG..GC..GU.GG.G.CGAUGAGaaugcgagcauccg..........................................................C.GAAAUCC................................................................AAA...........AGUCACCGAAAGAC.ACGU.UG....U.GU.AGAGCCG.UGCGGCA..C.GGGCCGAAA.....G.U.U.C.....GUACA
soil_Contig32285/402-572                  GAAGCC...G.UGA.GGCC.AG.ACC..GAAA.GAA.......................GGGUGU.A.........GC.AAAGACAC.G.A..CCGCA....................CGAACAG.AAA.C..AG..GC.GG.CGAGG...C.C.GG..GC..GC.GG.G.CGAUGAG.C...............................G.GGCG..GG...................G....AACCGC.GAAAUCC................................................................AUC...........UGUCACCGAAAGAC.GCGC.AA....G.GU.AGAGCCU.GGCGGCA..C.GGGUCGAAA.....G.U.A.C.....AUGUU
soil_Contig40763/593-426                  GUCAUU...G.CAA.GGUG.GC.CGC....GC.GAA.......................AGGGCGGA.......G.GC.AAACACUU.G.G..CCGCA....................GGAAUAC.GAA.C..GA..GC..AGUGAGG...C.A.GG..AA..GU.CG.C.GGGCGAG.C...............................G.UGCG..AG...................U....AAACGC.AAAGCCC.AA...........................................................................AGCCAUCGAA..CG.GCUU.UC....U.GU.AGAGCUC.GGCGGCG..U.GAGUGGAAG.....G.A.C.C.....GGGCG
ABEF01018621.1/445-276                    GUAGCC...G.CGA.GGU..GA.AGC..UGAC.CGA.......................AGCGGGGA.......A..C.AAACCUUU.G.U..UUGCG....................GGAACAC.GAA.U..UG..GC..AGUGCGG...C.C.GC.CUG..CG.GG...CGGUAAG.C...............................G.UGCU..AG...................C....CAACGU.CAAGCCC...............................................................GAAC...........UCCAUCCGAA..GA.CGUGCGC....G.GU.AGAGCCA.GGCGGUG..U.GAAGGGAAA.....G...A.U.....GCAGC
NZ_AAIC01000093.1/1121-1013               UCAGAA...G.UGA.UUCU.GG.CAC..UGAA.GGA.......................AGCAAGAC.......U.GC.AAAUUCUG.G.U..ACUGA....................CGAACAGugagugaagugcaguuuuaug.......................................................................................................................................................................................................................................CAGUAAAAC.CAAAUGUCC.....GGUGG.A.....CAUUU
ABEF01021683.1/396-565                    ACUCCC...G.CGA.GGGG.GC.GUC..UGGU.GGA.......................AGUCAU.A.......G.GU.GCGCAACC.G.U..GUCGA...................GCGAAAGC.GAA.G..CG..CC...GUAAGG...C.U.UC..GG..GG.AC...GGGUGAG.C...............................C.GGCG..GC...................C....AGCGGC.GAAGCCC...............................................................AAUA...........UCUGUCGGGA..GU.UCCC.GG....G.GU.AGUGGCG.ACGGGA...U.GGGUGCGAA.....A.UCU.A.....GCGGU
JCVI_SCAF_1101668641922/695-864           CAUCCC...G.UGA.GGGC.GU.GUG..GGGU.GGA.......................AGCCCG.A.......G.GC.GAAUCGGA.G.U..CCCGA...................AUGAAAGU.GAA.U..CC..CC...GUAAGG...C.U.GG..UC..UG.UC.U.GGGCAAG.C...............................G.UGCC..GU...................U....CAACGC.GACGCCC...............................................................GAUAU..........CCAACCGC....GG.CAGG.AC....A.GU.AGUGGGG.GCGGCGG..C.GACGAGAAG.....U.C.A.U.....UCAUC
NC_004557.1/1265626-1265752               UCCACC...G.CGA.GGUG.GA.AUC..UGAA.UGA.......................AGUCGA.A.......G.GC.AAAAUCUC.G.G..UCUGA....................GAAACAA.AAcaaaguucaauacuacccaagucccuaggaguaaauauag.................................................................................................................................................................................................................CAGAUAUAU.GAGAUGAAG.....G.U.U.G.....UUGUU
JCVI_SCAF_1096627932437/424-202           UUGGGC...G.UGA.GCCC.UU.CAG..UGAA.GUA.......................AGCGGGAC.......U.AC.AAAAGUUA.G.U..ACUGA....................CGAACAG.GAA.U..CG..GA.UA.UGAGG...C.U.AU..GA..GG.UU...GGGUGAG.CaggcacagggcggagcguuaagaaauaguccgguggacuauuuuagugacgagccagguugcagggcggGC.AAAGUCC...................................................................C..........GUGCAAAGGCGGAA......GU....A.GU.AGAUCCG.GCAGGAA..U.UAACUGAGA.....G.C.U.A.....CUUGU
JCVI_SCAF_1101668630645/731-897           UUGGGC...G.UGA.GCCC.UU.CAG..UGAA.GUA.......................AGCGGGAC.......U.AC.AAAAGUUA.G.U..GCUGA....................CGAACAG.GAA.U..CG..GA.UA.UGAGG...C.U.AU..GA..GG.UU...GGAUGAG.C...............................A.GGCA..CA...................U....CACUGU.AAAGCCC...............................................................GAAA...........UUUAG.......AA.CC...GAAGU.A.GU.AGAUCCG.GCAGGAA..U.UAACUGAGA.....G.C.U.A.....CUUGU
wf3_Contig6942/2192-2012                  UUAUCC...G.UGA.GGAU.AG.GAC..UGCACGGA.......................AGCGAGCC.......U.AC.AAACUCUG.G.U..ACUGA....................CGAACAG.GAA.U..CU..GA.UA.CGAGG...C.U.AU..GC..GG.UA...GGGUAAG.C...............................A.AACA..CA...................C....CAUUGU.AACGCCC.AA........................................................GACUCUAA...........GCAAUUGGAGACUA.CC...AAAAU.A.GU.AGAUCAG.GCAGUAA..U.UAGAGGAAA.....G.A.A.G.....AUGUA
wf1_AGZO7973_g2/610-415                   UAAUCC...G.UGA.GGAU.UG.GUC..UGAA.GUA.......................AGCGAGAC.......U.AC.AAAGGUUG.G.U..ACUGACAUUCGGAAACGAUAGUUUUCGACCA....A.U..UG..AA.UA.AGAGG...C.U.UG..UA..AA.AU.C.GGAUAAG.U...............................U.GCCA..CA...................U....CACAAC.AACGUCC...................................................AAAGCUCUGCA.UAGAG..........AUUGU.......AU.UUUA.CA....A.GU.AGAUUCA.GCAGUGA..U.UAACCGAAG.....G.A.C.A.....AUUAC
NZ_AAOF01000010.1/2126-1951               UGACCG...G.AAA.CGGA.GU.GUC..UGAA.GGA.......................AGCAUG.A.......G.GCAGAACCCGU.G.U..ACGUA...................GCGAACAGCGAA.C..CG..GC.UA.UAUGG...U.G.UU..GG..GG.AU.GAGGUCGAG.C...............................C.GACG..UG...................A....CUAGGC.GAGGCCU...............................................................GAUA...........UCCGGAGAACUGAA.CC...GA....C.AU.GAAGCCG.GACGGGA..U.ACGGGGAGGU....G.G.U.G.....CGUCU
JCVI_SCAF_1101668191075/466-636           UCCAUC...G.CGA.GGUG.GA.AUC..UGAA.GGA.......................AGCGCAAA.......U.CC.AAAUCGAC.C.A..GCCGA....................GGUACAC.AAA.C..GC..UG.UA.UAAGG...C.G.UC.UUU..CU.CC...GGGCGAG.G...............................U.UGCC..UC...................A....UAAACC.AAAGCCC..................................................................AU..........CAUUACCAAG..GG.AGUCUGG....C.GU.AAACAGC.GCGGUUG..G.GUCGCCACA.....G.U.U.G.....UUUGU
JCVI_SCAF_1101668584604/902-1071          UGCGUGAGGG.UGACCGAG.CG.UGG..GGGA.GGC.......................AGGCUA.U.......C.UG.AAAACUGC.C.A..GCUGA....................UGAACAA.GAA.C..AU..CA.UA.CGAGG...C.G..C..AC..AG.AGUG.GGGUGAG.U...............................G.AGCA..CA...................A....CAUCAC.GAAAUCC..................................................................CG..........UCAUUCGG....CU.CUGU.G.....C.GU.AAAUGAU.GCGGUUG..G.GCAGUGGAG.....G.U.U.U.....CAGGA
mgutOb2_U_BM_aaa61g03_b1/197-21           AAAGGU...A.AGA.AGUU.AU.AUC..UAAA.CAC.......................AGGUUU.AUUACUAUGCGCCGAAAUCGU.G.G..CCUGA....................CGAACAG.AAA.C..AU..GG.UACUAAGG...C.G.UA..UC..AA.GC...GGACAAG.C...............................U.GGCU..AA...................A....GACAGC.AAAGUUC..............................................................CCAAAG..........GCAAUCGUAA..CC.UUGA.UG....C.GU.AAACCAU.GCAGGUA.A..ACGAG.........G...A.A.....GAAUC
mgutLn3_U_BK_aaa57d04_b1/420-248          CGAGAG...G.UGA.CUUU.CG.GGA..GAGA.AGA.......................AGCAAU.A.........GC.GAAAUCGU.G.G..CCUGA....................CGAACAG.AAA.C..AU..GG.UACUAAGG...C.G.UA..UC..AA.GC...GGACAAG.C...............................U.GGCU..AA...................A....GACAGC.AAAGUUC..............................................................CCAAAG..........GCAAUCGUAA..CC.UUGA.UG....C.GU.AAACCAU.GCAGGUA.A..ACGAGGAAA.....GAU.G.U.....AUGGC
NZ_ABCC01000013.1/83641-83474             CAUAUC...G.UGA.GAUG.UG.GGC..GAGA.AGA.......................AGGGAU.A.......G..C.GAAAUCGU.A.G..CCCUA....................CGGACAG.AAA.C..CU..GA.UAAUAAGG...C.G.UG..CA..UG.GC...GGGUAAG.U...............................U.GGCU..UA...................A....AGCAAC.GAAGCCC...............................................................UAAAG..........GUAGCCGUAA..CC.UAUG.UG....C.GU.AAAUUAG.GAGGGUAGA...CGAGGAAA.....G...A.A.......CAC
NZ_AAZZ01000006.1/43468-43631             AAUAUC...G.UGA.GGUA.GG.GGG..GAUA.GGA.......................AGGAAU.U.......A.GC.GAAAUCAA.G.G..CUCUA....................CAAACAG.AAU.C..GU..GACUU.GAAG....C.C.AU.AUA..UA.GC...GGAUGAG.G...............................Aac..................................UCU.AAAAUCC.AA.............................................................AUA...........GGUGUCGUAA..CC.UAUAUAC....GUG...AAUUAC.GAGAGUAAAC.U..AGGAAA.....G.A.U.G.....UACGG
NZ_ABAG01000003.1/141947-142110           AAUAUC...G.UGA.GGUA.GG.GGG..GAUA.GGA.......................AGGAAU.U.......A.GC.GAAAUCAA.G.G..UUCUA....................CAAACAG.AAU.C..GC..GA.CU.UGAAG...C.CAUA..UA..UA.GC...GGAUGAG.G...............................Aac..................................UCU.AAAAUCC.AA.............................................................AUA...........GGUGUCGUAA..CC.UAUA.UA....C.GU.AAAUUAC.GAGAGUAAAC.U..AGGAAA.....G.A.U.G.....UACGG
NZ_ABAC01000007.1/8874-9034               GGAAAU...A.AGA.AUU.....GUC..AGAA.GAA.........................GGGA.U.......A.GC.GAAAUCGU.G.G..CUCUA....................CGAACAG.GAA.C..GU..GA.UAAUAAGG...C.G.UA..UA..UA.GC...GGAUAAG.G...............................G.GGUC..UC...................A....AACUCU.AAAGUCC.AA............................................................AAAG...........GUAGUCGUAA..CC.UAUA.UG....C.GU.AAAUCAC.GAGAGUAAUU...............G.A.A.U.....UCGUA
NZ_ABAB01000001.1/31225-31394             ACUUUC...G.GGG.GGUA.GC.GGG..GAGA.GGA.......................AGGGAU.A.......G.CG.AAA.UCGU.G.G..CUCUA....................CGAACAG.GAA.C..GU..GA.UAGUAAGG...C.G.UA..UA..UA.GC...GGAUAAG.G...............................A.GGCU..UC...................A....AACUCU.AAAGUCC.AA............................................................AAAG...........GUAGUCGUAA..CC.UAUA.UG....C.GU.AAAUCAC.GAGAGUAAUU.G......AA...UUC.G.G.A.....CUAAG
NZ_AAZZ01000003.1/125624-125455           ACUAUC...G.UGA.GGUA.GC.AGG..GAGA.GGA.......................AGGGAU.A.......G.CG.AAA.UCGU.G.G..CUCUA....................CGAACAG.GAA.C..GU..GA.UAGUAAGG...C.G.UA..UA..UA.GC...GGAUAAG.G...............................G.GGCC..UC...................A....AACUCU.AAAGUCC.AA............................................................AAAG...........GUAGUCGUAA..CC.UAUA.UG....C.GU.AAAUCAC.GAGAGUAAUU.G......AA...UUC.G.G.A.....CUAAG
NC_003098.1/1977990-1977821               ACUAUC...G.UGA.GGUA.GC.AGG..GAGA.GGA.......................AGGGAU.A.......G.CG.AAA.UCGU.G.G..CUCUA....................CGAACAG.GAA.C..GU..GA.UAGUAAGG...C.G.UA..UA..UA.GC...GGAUAAG.G...............................A.GGCU..UC...................A....AACUCU.AAAGUCC.AA............................................................AAAG...........GUAGUCGUAA..CC.UAUA.UG....C.GU.AAAUCAC.GAGAGUAAUU.G......AA...UUC.G.G.A.....CUAAG
NC_003028.2/2100397-2100228               ACUAUC...G.UGA.GGUA.GC.AGG..GAGA.GGA.......................AGGGAU.A.......G.CG.AAA.UCGU.G.G..CUCUA....................CGAACAG.GAA.C..GU..GA.UAGUAAGG...C.G.UA..UA..UA.GC...GGAUAAG.G...............................A.GGCU..UC...................A....AACUCU.AAAGUCC.AA............................................................AAAG...........GUAGUCGUAA..CC.UAUA.UG....U.GU.AAAUCAC.GAGAGUAAUU.G......AA...UUC.G.G.A.....CUAAG
NZ_ABAF01000014.1/39652-39828             ACUAUC...G.UGA.GGUA.GC.AGG..GAGA.GGA.......................AGGGAU.A.......GCG..AAA.UCGU.G.G..CUCUA....................CGAACAG.GAA.C..GU..GA.UAGUAAGG...C.G.UA..UA..UA.GC...GGAUAAG.G...............................G.GGCC..UC...................A....AACUCU.AAAGUCC.AA............................................................AAAG...........GUAGUCGUAA..CC.UGUA.UG....C.GU.AAAUCAC.GAGAGUAAUU.G......AAUUCGG..A.C.UAAGAUUUCCU
NZ_AAJR01000006.1/16274-16104             ACUAUC...G.UGA.GGUA.GC.GGG..GAGA.GGA.......................AGGGAU.A.......G..C.GAAAUCGU.G.G..CUCUA....................CGAACAG.AAA.C..GU..GA.UAUGAAGG...C.G.UA..UA..UA.GC...GGAUGAG.G...............................G.GGCU..AU...................A....AACUCU.AAAGUCC.AA.............................................................AUAG..........GUAGUCGUAA..CC.UAUA.UA....C.GU.AAAUCAC.GAGAGUA.A..ACGAGGAAA.....G...A.U.....GUCCG
NZ_AAJR01000041.1/13840-13670             ACUAUC...G.UGA.GGUA.GC.GGG..GAGA.GGA.......................AGGGAU.A.......G..C.GAAAUCAU.G.G..CUCUA....................UGAACAG.AAA.C..GU..GA.UAUGAAGG...C.G.UA..UA..UA.GC...GGAUGAG.G...............................G.GGCU..AU...................A....AACUCU.AAAGUCC.AA.............................................................AUAG..........GUAGUCGUAA..CC.UAUA.UA....C.GU.AAAUCAC.GAGAGUA.A..ACGAGGAAA.....G...A.U.....GUCCG
NZ_AAJR01000359.1/303-135                 ACUAUC...G.UGA.GGUA.GC.GGG..GAGA.GGA.......................AGGGAU.A.......G..C.GAAAUCAU.G.U..CUCUA....................UGAACAG.AAA.C..GU..GA.UAUGAAGG...C.G.UA..UA..CA.GC...GGAUGAG.G...............................G.GCCU..AU...................A....AACUCU.AAAGUCC.AA.............................................................AUAG..........GUAGUCGUAA..CC.UAUA.UA....C.GU.AAAUCAC.GAGAGUA.AU..CGACGAAA.....G...A.U.....G..UC
NZ_AAJO01000096.1/4881-5054               ACUAUC...G.UGA.GGUA.GC.GGG..GAGA.GGA.......................AGGGAU.A.........GC.GAAAUCGU.G.G..CUCUA....................CGAACAG.AAA.C..GU..GA.UAUGAAGG...C.G.UA..UA..UA.GC...GGAUGAG.G...............................G.GGCU..AU...................A....AACUCU.AAAGUCC.AA.............................................................AUAG..........GUAGUCGUAA..CC.UAUA.UA....C.GU.AAAUCAC.GAGAGUA.A..ACCAGGAAA.....GAUGU.C.....CGACU
NC_008024.1/122926-123085                 ACUAUC...G.UGA.G.UA.GU.GGG..GAGA.GGA.......................AGGGAG.A.........GU.GAAAUCGU.G.G..CUCUA....................CAAACAG.AAA.C..GU..GA.UAUCAAGG...C.G.UA..UA..UA.GC...GGAUGAGuc......................................................................U.AAAGUCC.AA............................................................AAAA...........GUAGUAGUAA..CC.UAUA.GG....C.GU.AAAU.AU.GAGAGUA.A..ACGAGAAAA.....GAUGU.A.....CACCU
NC_006086.1/161496-161653                 ACUAUC...G.UGA.G.UA.GU.GGG..GAGA.GGA.......................AGGGGG.A.........GU.GAAAUCGU.G.G..CUCUA....................CAAACAG.AAA.C..GU..GA.UAUCAAGG...C.G.UA..UA..UA.GC...GGAUGAGuc......................................................................U.AAAGUCC.AA............................................................AAAA...........GUAGUAGUAA..CC.UAUA.GG....C.GU.AAAU.AU.GAGGGUA.A..ACGAGGAAA.....G.A.U.A.....UACAC
JCVI_SCAF_1101668633393/572-735           GGAAGG...G.CGA.CCGA.CC.GUG..GGAA.GGA.......................AGGCUA.G.......G.AG.AAAGCCAC.C.A..GCCAA....................UGAACGA.GAA.C..GA..CA.UA.CGAGG...C.C.GA..CA..GG.GU.G.GGCGGAG.C...............................U.GGCA..CA...................A....CACAGC.GAAGGCC...............................................................CUUC...........AUUCA.......GC.CCUG.GA....G.GU.AAAUGGC.GUGGUUG..G.GUGGCGGAG.....G.U.U.U.......CCC
JCVI_SCAF_1096627146480/740-909           UCCUUC...G.CGA.GGAG.GA.AUC..UGAA.GGA.......................AGCGUG.A.......G.GC.AAACUAUU.G.A..UGUGA....................CGGACAG.GAA.C..AU..GA.UA.UAAGG...C.U..U.ACC..AC.UU...GGGCAAU.U...............................G.AGCA..CU...................A....GAUCAA.GAAGCCCAAA.....................................................AGUCAAACGUA...........A...........AA.GUGG.GU....A.GU.AAAUCAU.GCACAU...U.AAUAGGGAG.....A.G.G.A.....UAAGG
ABDH01021530.1/84-313                     UCCGUC...G.CGA.GGCG.GA.AUU..UGAA.GGACGAGAACCCGCAGG.........GUUCUG.A.......G.GC.AAAGUUCC.G.G..GCCGA....................CGAACAG.AAA.C..CG..CA.UA.UAAUGGAAC.A.AU..GG..GU.GC.C.GGA.GAA.G...............................U.GAGU..GU...................AA.GGUACAUU.GAUGUGU.AA.UGGCAGUAA.................UGCGAAAGCAGUUAAACGAGGAAAGUAGAGUG.GAAC..UCUAAGAAUAUUUUCUGUA..C...................UAUGCC....CCCGAAU.GUAACAUAG.....C.U.U.C.....CCGUA
NC_002806.1/29490-29646                   UCCUGA...G.CAA.UUGG.GA.AUC..UGA...................................A.......G.GC.AAAAUGUG.G.A..UUUGA....................CGUACAG.GAA.G..UA..GA.UA.UUAGG...C.C.UA.AGC..CU.GG...GGGUAAG.C...............................U.UGCA..UU...................G....GAAGAU.GACGCCC...............................................................AAAAU..........CCAUCCGUAA..CC.GAGCAAG....G.GU.AAAUCUG.ACGAAU...C.CACAGGAAA.....G.A.A.G..........
NC_007777.1/2453947-2454114               GUCAUC...G.UGA.GGUG.GG.GGC..GGGA.GGA.......................AGCCCG.A.......G.GCGAGACCCCU.G.C..ACCGA....................GGGACAC.GAA.C..CG..CG.UA.GGAGG...C.G.UU..UC..GG.UC...GGGUGAG.C...............................C.AGCA..CG...................C....GAUGGU.GAAGCCC...............................................................GUCA...........CCGCCAAGAA..GG.CCGG.GG....C.GU.AAACGCG.G..GCG...U.AGGGGGACA.....G.C.G.G.....CUGUU
BAAY01013995.1/719-912                    UUUAUC...G.UGA.GGUA.UG.CAC..UGAA.GGA.......................AGCAGA.A.......CUGC.AAAAGUCU.G.U..ACCGA....................CGAACAG.AAA.G..UA..CA.UA.AGAGG...C.A.UA..AC..AA.UA.A.GGAUGAG.U...............................A.UCCA..CA...................G....CAAUAC.GAAGUCCAAAACAG..............................................UGUUCUGAA.CAUG.......CUAUUUAAUCAGAU..UA.UUGU.UC....U.GU.AGAUGUA.CCGGCGA.AU..GACGGAAG.....G.A.A.AAAGCA...UU
BABA01025161.1/218-414                    UUUAUC...G.UGA.GGUA.UG.CAC..UGAA.GGA.......................AGCAGAAC.......U.GC.AAAAGUCU.G.U..ACCGA....................CGAACAG.AAA.G..UA..CA.UA.AGAGG...C.A.UA..AC..AA.UA.A.GGAUGAG.U...............................A.U.CC..AC...................AG...CAAUAC.GAAGUCCAAAACAG..............................................UGUUCUGAA.CAUG.......CUAUUAAAUCAGAU..UA.UUGU.UA....U.GU.AGAUGUA.CCGGCG..AU.AGACGGAAG.....G.A.A.AAAGCAUUUAC
JCVI_SCAF_1101668406291/985-815           UUUACU...G.UGA.AGUA.GA.AUC..UGAA.GGA.......................AGCUGA.A.......G.AC.GAAGUUAG.G.A..GGUAA....................CGAACAG.GAA.G..UA..GA.UA.CAAGG...C.U.UA..UA..UG.AA...GGGGAAG.U...............................U.AGCA..UU...................G....AGUAAU.GAAACCC...............................................................AGUAA..........UUGAUCGUAG..UU.UAUA.UG....A.GU.AAAUCUA.AUGCCUC..C.CUAAUGAAA.....G.A.A.U.....UAUGU
NC_009784.1/1553656-1553483               UUCACU...G.UGA.GGUG.AA.AUC..UGAA.GGA.......................AGCAAA.U.......G.GC.AAAACUUG.G.U..UGUGA....................CGAACAG.AAA.U..CU..GA.UA.GUAGG...U.C.AU..UA..CA.AC.UUGGGCAAC.C...............................U.AGCC..AU...................A....GAUAGA.AUAGCCC.AA............................................................UGCC...........UCGACGGGAAGUG..UGUA.GU....G.AU.AAAUCAG.GUACGG...C.CAAGGGAAA.....G.A.G.C.....AACGU
NC_009783.1/2440476-2440303               UUCACU...G.UGA.GGUG.AA.AUC..UGAA.GGA.......................AGCAAA.U.......G.GC.AAAACUUG.G.U..UUUGA....................CGAACAG.AAA.U..CU..GA.UA.GUAGG...U.C.AC..UA..CA.AC.UUGGGCAAC.C...............................U.AGCC..AU...................A....GAUAGA.AUAGCCC.AA............................................................UGCC...........UCGACGGGAAGUG..UGUA.GU....G.AU.AAAUCAG.GCACGG...C.CAAGGGAAA.....G.A.G.C.....AACGU
NC_009783.1/2673216-2673043               UUCACU...G.UGA.GGUG.AA.AUC..UGAA.GGA.......................AGCAAA.U.......G.GC.AAAACUUG.G.U..UGUGA....................CGAACAG.AAA.U..CU..GA.UA.GUAGG...U.C.AC..UA..CA.AC.UUGGGCAAC.C...............................U.AGCC..AU...................A....GAUAGA.AUAGCCC.AA............................................................UGCC...........UCGACGGGAAGUG..UGUA.GU....G.AU.AAAUCAG.GCACGG...C.CAAGGGAAA.....G.A.G.C.....AACGU
NC_009783.1/265550-265377                 UUCACU...G.UGA.GGUG.AA.AUC..UGAA.GGA.......................AGCAAA.U.......G.GC.AAAACUUG.G.U..UGUGA....................CGAACAG.AAA.U..CU..GA.UA.GUAGG...U.C.AU..UA..CA.AC.UUGGGCAAC.C...............................U.AGCC..AU...................A....GAUAGA.AUAGCCC.AA............................................................UGCC...........UCGACGGGAAGUG..UGUA.GU....G.AU.AAAUCAG.GCACGG...C.CAAGGGAAA.....G.A.G.C.....AACGU
JCVI_SCAF_1101668568705/435-264           UCCAUC...G.UGA.GGUG.GA.AUC..UGAA.GGA.......................AGCUGA.A.......G.GC.AAAUUAAG.G.U..GAUGA....................CGAACAG.GAA.G..CA..GA.UA.GUAGG...C.U.GU..UA..UG.AC.U.GGGUAAC.C...............................C.AGCC..AU...................A....AGUGGA.AUAACCC...............................................................GUAU...........UCGACCAGAAGUG..CAUA.GC....A.GU.AUAUCUG.ACAUGA...C.CUUAAGAAG.....G.AGC.U.....ACAUC
JCVI_SCAF_1096627145393/610-442           CCCAUU...G.UGA.GGUG.GG.AUC..UGAA.GGA.......................AGCUGA.U.......G.GC.AAAGUAUG.G.C..AGUGA....................CGCACAG.AAA.U..CA..GA....UUAGG.....U.AU..AU..AU.GA.CUGGGUAAC.C...............................C.AGCC..AG...................A....GAUGGA.AUAACCC...............................................................GAAC...........UCGAACGGAAGUGC.AUAU.GU....A..U.AGAUCUG.GCAUAG...C.CAUACGAAG.....G.A.G.C.....UACGU
BABG01015545.1/1188-1019                  GGGAAG...G.CAA.CGAC.CU.CGA..UGGA.GGA.......................AGCCGA.U.......A.GC.AAAGCACC.A.G..CCUGA....................CGAACAG.GAA.U..CG..GA.UG.UGAGG...C.G.UG..UA..UU.UC...GGGAGAG.U...............................C.GGCG..AC...................G....AUCGAU.UAA.CCC...............................................................GAAAC..........UGUUACGGAA..GG.GAUG.CA....C.GU.AUAUCCG.GCAGGUA..G.GGGGCGAA......G.CAC.A.....UGUGU
BABD01035235.1/532-360                    GUCUUG...G.UAA.CAAG.GG.GUC..UGGA.GGA.......................AGCCGA.U.......A.GC.AAAACACU.G.G..CCUGA....................UGAACAA.GAA.G..CA..GA.UA.CUAGG...C.U.UA..UU..CG.AU...GGGUAAA.A...............................G.GUCU..CA...................A....AUACUC.AAAGCCC...............................................................UAAUA..........CACGUACGGA..GU.CGAA.UA....A.GU.AUAUCUG.ACAGGCAUA..AGUGUGAAA.....G.CAG.C.....GCGUC
JCVI_SCAF_1101667165122/211-38            GUUACC...G.UAA.GGUA.AG.GUG..GGAA.GGA.......................AGCCGA.A.......G.GC.AAAACCUU.G.G..UCUGA....................GGAACAC.GAA.C..CA..CA.UA.GGAGG...C.GAAG.AAG..CU.GU...GGGCGAG.A...............................G.GGCG..UU...................G....GUACUC.GAAACCC...............................................................AAAUA..........CCAUUCAG....AC.AGCGAUU....C.GU.AGAUGUG.GCAGAUAUAU.GAGGUGAAG.....G.U.C.A.....UGCGU
NZ_ABDR01000025.1/8653-8486               UUUAUG...C.UUA.GAUG.AA.AUA..UGAA.UGA.......................AAUCUA.U.........AC.AGAGUC.U.A.G..UCUGA....................GAGAUAG.GAA.U..UA..UA.UA..GAGU...C.U.UA..CU..AAUGA.U.GGAGAAG.U...............................U.UGCU..AA...................G....CAAAAC.AAAGUCC.AA................................................................C..........ACUAUCUAAA..UCCUUAG.GA....A..U.AAAUAUA.AGAGACAUAU.GAUAUAAAG.....G.U.U.A.......UAU
wf2_Contig4658/1256-1427                  UCCACC...G.UGA.GGUG.GA.AUC..UGAA.GGA.......................AGCCUG.U.......A.GC.AAAUUUGG.G.A..ACCGA....................CGAACAG.AAA.C..CG..GA.UA.CAAGG...C.C.CG..AC..AC.GU.G.GGACAAC.C...............................G.UGCA..AU...................G....ACCCGG.GACGUCC...............................................................AAGAG..........GCCACCGUAA..GC...GU.UA....GGGU.AAAUCCG.GCGGUU...U.UCAAAGGAA.....G.AGGAA.....UAGAC
ABDH01033319.1/652-395                    UGCAUC...G.UGA.GGUG.GA.AUC..UGAA.GGA.......................AGCUGG.A.......G.GC.AAAGUUCC.G.G..GACGA....................CGAA..C.GAU.C..GG..UA.UA.UAAGA...C.A.AU.AGU..AA.GG.C.AGACGAG.U...............................U.UGC...CA...................AG...CAAAAC.GAGGUCC.AAGAGACCGUUUGGAUUGCCGUGUACCGGACGGUACGCACGGUGAGGAAGGCCGAUCAAAU.GAUG..AACGACCUCCUCACCGGUU..CU.UUAU.AU....U..U.AGGUACU....UCCA.A...GAAC..CU.....U.U.A.U.....UUGAG
JCVI_SCAF_1096626705633/131-301           UACGUC...G.UGA.GGCG.AU.GUG..GGGA.GGA.......................AGCUGA.A.......G.GC.AAAGCUCC.G.G..CCUGA....................CGAACAG.GAA.U..CG..CA.UG.AGAGG...C.A.CG.CCG..UC.GG.U.GGGCGAG.G...............................G.GGC.............................AA...C.GAGACCC...........................................................GAACCCGAU..........GUCACCCGAA..CG.GACGACG....U.GU.AGAUGCG.GCAGGCACAU.GGAGUGAAG.....G.U.C.A.......CGC
NC_007712.1/1927621-1927462               GCAAGG...G.UGA.CCGA.GC.GUG..GGGA.GGA.......................AGUGUG.G.......A.GC.GAAACUGC.G.A..GCCAA....................UGAACAA.GAA.U..CG..GA.UA.GAAGG...C.G.CUggugagggcgagaaaccgugaaacucuuguggucaaggcgaggu............................................................................................................................................................GG....C.GU.AGUUCCG.GCGGUUG..U.GCAGUGAAG.....G.AGU.G.....CGUUC
NC_007950.1/155450-155280                 GCAAGG...G.UGA.CCGA.GC.GUG..GGAA.GGA.......................AGCGUGGA.......A.A..GAAACCGU.G.A..GCCGA....................UGAACAA.GAA.U..CA..GA.UA.CGAGG...C.G.CG.AUG..GAUCA...AGGCGAG.C...............................A.GGCA..CG...................U....CACUGU.AAAGCUU..............................................................................UUGUGGUCAA..UG...UG.AAAUUGC.GU.AGAUCUG.GCGGUUG..U.GCGGGGAAG...GA..U.U.G.....CGUUC
NC_007712.1/144342-144501                 GCAAGG...G.UGA.CCGA.GC.GUG..GGGA.GGA.......................AGUGUAGA.......G.A..GAAACUGC.G.A..GCCGA....................UGAACAA.GAA.U..CG..GA.UA.GAAGG...C.G.CU.GGCgagcaggcuagaaaccgugaaacucuuguggucaag.............................................................................................................................................................GCGAGGUGGC.GU.AGAUCCG.GCGGUUA..U.GCAGUGAAG.......G.A.G.....UGCGU
NC_004578.1/2382825-2382653               AGAAGG...G.CGA.CCGA.CU.GUG..GGGA.GGA.......................AGCGUG.G.......A.GCGUAAACCGC.G.A..GCCGA....................GGUACAC.AAA.U..CG..CA.UU.CGAGG...C.G.GA.UCC..GGACA...GGGCGAG.C...............................A.GCCA..AG...................U....GACUGC.AAAGCUC.................................................................UU...........GUGGCCUAAG..UG.CCGGGUA....C.GU.AAAUGCG.GCGGUUG..U.GCGGUGAAG.....GAU.G.G.....CGUUC
NC_008313.1/1921240-1921073               GAAAGG...G.UGA.CCGA.UC.GUG..GGGA.GGA........................GCGCG.A.........GC.GAAGCUGC.G.A..GCCGA....................GGAACAC.GAA.C..CG..GA.UA.GAAGG...C.G.GU..GC..CGACC.A.GAACGAG.C...............................G.GGCA..AA...................G....CUUCGC.GAAGUUC.................................................................UC...........GCGAUCAAGG..GG.AGGC.GG....C.GU.AUAUCCG.GCGGUUG..U.GCAGUGAAG.....G.A.G.U.....ACGUU
NC_003078.1/1402551-1402382               GUGAGG...G.UGA.CCGA.GC.GUG..GGGA.GGA.......................AGCGUGGA.......G..CGUAAACCGC.G.U..GCCGA....................UGAACAA.GAA.C..CG..GA.UA.UGAGG...C.G.GU..GC..CGACC.A.GGGCGAG.C...............................G.GGCC..AU...................G....AACCGC.GAAGCUC.................................................................UC...........GUGACCAAGG..GG.CGGC.GG....C.GU.AGAUCCG.GCGGUAG..U.GCGGUGAAG.....G...A.A.....UGCGU
NC_007951.1/1991158-1991329               GAGAGG...G.UGA.CCGA.UC.GUG..GGAA.GGA.......................AGUGUG.G.......A.GU.GAAGCCGC.G.A..GCCGA....................UGAACAA.GAA.C..CG..GA.UA.GAAGG...C.G.GU..GC..C..GAUCAGGGCGAG.C...............................A.GCCA..AA...................C....AACUGC.AAAGCUC...................................................................U..........CGUGGUCAAGGGUC.AGGC.GG....C.GU.AAAUCCG.GCGGUUG..U.GCGGUGAAG.....GAU.U.G.....CGUUC
NZ_AAAU03000009.1/147941-147771           GUAAGG...G.UGA.CCGA.GC.GUG..GGGA.GGA.......................AGCGUG.G.......A.GC.GAAACUGC.G.A..GCCGA....................UGGACAA.GAA.C..CG..GA.UA.UGAGG...C.G.CU.GCC..GAGCA...GGGCGAG.U...............................G.GGCG..AG...................A....AACCGC.GAAGCUC.................................................................UC...........GUGGCCAAGG..UGA..GGUGG....C.GU.AAAUCCU.GCGGUUG..U.GCAGUGAAG.....G.AGU.G.....CGUUC
NC_007951.1/3159063-3158893               AUGAGG...G.CGA.CCGA.AU.GUG..GGGA.GGA.......................AGCGUG.G.......A.GC.GAAACUGC.G.A..GCCGA....................UGAACAA.GAA.C..CG..GA.UA.GAAGG...C.G.UU.GCC..GA.CC.A.GGGCGAG.C...............................G.CGCA..AA...................G....AAGCGU.AAAGCUC..............................................................................UCGUGAUCAA..GG...GG.AGAUGGC.GU.AGAUCCG.GCGGUUG..U.GCAGUGAAG.....G.AGU.G.....CGUUC
NC_007712.1/1047391-1047559               GCAAGG...G.UGA.CUGA.GC.GUG..GGGA.GGA.......................AGUGUAGA.......G.A..GAAACUGC.G.A..GCCGA....................UGAACAA.GAA.U..CG..GA.UA.GAAGG...C.G.CU.GGC..GA.GC.A.GGGUGAG.U...............................G.GGCU..AG...................A....AACCGU.GAAACUC...................................................................U..........UGUGGUCAAG..GC...G..AGGUGGC.GU.AGAUCCG.GUGGUUG..U.GCAGUGAAG.......G.A.A.....UGCGU
NC_007712.1/2034676-2034845               GCAAGG...G.UGA.CUGA.GC.GUG..GGGA.GGA.......................AGUGUG.G.......A.GC.GAAA.UGC.G.A..GCCGA....................UGAACAA.GAA.U..CG..GA.UA.GAAGG...C.G.CU..GG..CGAGC.A.GGGUGAG.C...............................G.GGCG..AG...................A....AACCGU.GAAACUC...................................................................U..........UGUGGUCAAG..GCGAGGU.GG....C.GU.AGUUCCG.GCGGUUG..U.GCAGUGAAG.....G.AGU.G.....CGUUC
NZ_ABBG01000425.1/20676-20505             AUGAGG...G.CGA.CCGA.AU.GUG..GGGA.GGA.......................AGCGUG.G.......A.GCGUAAAUCGU.G.A..GCCGA....................UGAACAA.GAA.C..UG..CA.UA.GAAGG...C.G.CU..GC..CGAGC.A.GGGCGAA.C...............................G.GGCC..CA...................U....AACCGC.GAAGCUC...................................................................U..........CGUGACCAAG..GC...G..AAGCGGC.GU.AGAUGCG.GCGGUUG..U.GCGAUGAAG.....G.AGU.G.....CGUUC
ABEF01052776.1/2059-1888                  GGAAGG...G.UGA.CCGA.CC.GUG..GGGA.GGA.......................AGCGUG.G.......A.GCGUAAACCGU.G.A..GCCGA....................UGAACAA.GAA.U..CG..GA.UA.UGAGG...C.A.CU..GC..CAAGC.A.GGGCGAG.C...............................G.GGCC..AA...................A....AGCCGC.GAAGCUC...................................................................U..........UGUGGCCAAG..GC...G..AAGUGGU.GU.AAAUCCG.GCGGUUG..U.GCGGCGAAG.....G.AGU.G.....UGUUC
JCVI_SCAF_1096626881855/1308-1478         AUGAGG...G.CGA.CCGA.GU.GUG..GGGA.GGA.......................AGCGUG.G.......A.GC.GAAACUGC.G.A..GCCGA....................UGGACAA.GAA.C..CG..GA.UA.GAAGG...C.G.CU..GC..CGAGC.A.GGGCGAG.C...............................G.GGCA..UG...................A....AUCCGC.GAAGCUC...................................................................U..........CGUGAUCAAG..GC...G..AAGCGGC.GU.AAAUCCG.GCGGUUG..U.GCAGUGAAG.....G.AGU.G.....CGUUC
sludgeOz_Contig8033/1199-1369             CUGAGG...G.CGA.CCGA.UG.GUG..GGAA.GGA.......................AGCGUG.G.......A.GC.GAAACUGC.G.A..GCCGA....................UGAACAA.GAA.C..CG..GA.UA.GAAGG...C.G.CU..GC..CGAGC.A.GGGCGAG.C...............................G.GGCC..AG...................A....GACCGC.GAAGCUC...................................................................U..........CGUGAUCAAG..GC...G..AAGUGGC.GU.AGAUUCG.GCGGCUG..U.GCAGGGAAG.....G.AGU.G.....CGUUC
soil_Contig32480/637-808                  GCGAGG...G.UGA.CCGA.GC.GUG..GGGA.GGA.......................AGCGUG.G.......A.GCGUAAGCUGC.G.A..GCCGA....................UGAACAA.GAA.U..CG..GA.UA.GAAGG...C.G.CU..GC..CGAGC.A.GGGCGAG.C...............................G.GGCC..AG...................A....AACCGC.GAAGCUC...................................................................U..........CGUGAUCAAG..GC...G..AAGUGGC.GU.AGAUCCG.GCGGUUG..U.GCAGCGAAG.....G.AGU.G.....CGUUC
NZ_AAAU03000001.1/1027068-1027239         GUGAGG...G.CGA.CCGA.GC.GUG..GGGA.GGA.......................AGCGCG.G.......A.GCGUAAAUCGU.G.A..GCCGA....................UGAACAA.GAA.C..CG..CA.UA.GAAGG...C.G.CU.GCC..GA.GC.A.GGGCAAG.C...............................G.GGCC..AG...................U....AACCGC.GAAGCUC...................................................................U..........UGUGACCAAG..GC.GAGGUGG....C.GU.AGAUGCG.GCGGUUG..U.GCGGUGAAG.....G.AGU.G.....CGUUC
NC_007950.1/153618-153447                 AUGAGG...G.UGA.CCGA.AU.GUG..GGGA.GGA.......................AGCGUG.G.......A.GCGUAAAUCGU.G.A..GCCGA....................UGGACAA.AAA.U..CG..CA.UA.GAAGG...C.G.CU.GCC..AA.GC.A.GGGCGAG.C...............................G.GGCA..UC...................G....AUCCGC.GAAGCUC...................................................................U..........UGUGACCAAG..GC.GAGGUGG....C.GU.AGAUGCG.GCGGUUG..U.ACGAUGAAG.....G.AGU.G.....CGUUC
NZ_AAVA01000031.1/638-469                 AUGAGG...G.CGA.CCGA.AU.GUG..GAGA.GGA.......................AGCGUGGA.......G..CGUAAAUCGU.G.A..GCCGA....................UGGACAA.GAA.C..UG..CA.UA.GAAGG...C.G.CU..GC..CG.UG.CAGGGCGAG.C...............................G.GGCA..AC...................G....CACCGC.GAAGCUC..............................................................................UCGUGACCAAGGCG.AAGC.AG....C.GU.AAAUGCG.GCGGUUG..U.GCGAUGAAG.....G...A.G.....UGCGC
NZ_AAAU03000015.1/50159-49988             GUGAGG...G.CGA.CCGA.GC.GUG..GGGA.GGA.......................AGCGCG.G.......A.GCGUAAAUCGU.G.A..GCCGA....................UGAACAA.GAA.C..CG..CA.UA.GAAGG...C.G.CU..GC..CG.AG.CAGGGCAAG.C...............................G.GGCC..AA...................U....AACCGC.GAAGCUC..............................................................................UUGUGACCAAGGCG.AGGC.GG....C.GU.AGAUGCG.GCGGUUG..U.GCGGUGAAG.....G.AGU.G.....CGUUC
NZ_AAAU03000002.1/175406-175235           GUGAGG...G.CGA.CCGA.GC.GUG..GGGA.GGA.......................AGCGCG.G.......A.GCGUAAAUCGU.G.A..GCCGA....................UGAACAA.GAA.C..CG..CA.UA.GAAGG...C.G.CU..GC..CG.AG.CAGGGCAAG.C...............................G.GGCC..AG...................U....AACCGC.GAAGCUC..............................................................................UUGUGACCAAGGCG.AGGC.GG....C.GU.AGAUGCG.GCGGUUG..U.GCGGUGAAG.....G.AGU.G.....CGUUC
NC_009254.1/1222453-1222282               AUGAGG...G.CGA.CCGA.GU.GUG..GGGA.GGA.......................AGCGUG.G.......A.GCGUAAAUCGC.G.A..GCCGA....................UGGACAA.GAA.C..UG..CA.UA.GAAGG...C.A.CU..GC..CG.AG.CAGGGCGAG.C...............................G.GGCA..AG...................A....GACCGC.GAAGCUC..............................................................................UCGUGAUCAAGACG.AGGC.GG....C.GU.AAAUGCA.GCGGUUG..U.GCGAUGAAG.....G.AGU.G.....CGUUC
NC_007712.1/4061467-4061636               GA..GG...G.UGA.CUGA.UC.GUG..GGAA.GGA.......................AGCGUG.G.......A.GCAUAAAUCGC.G.A..GCCGA....................UGAACAA.GAA.C..CG..CA.UA.GAAGG...C.G.UU..GC..CA.AG.UAGGGCGAG.C...............................G.GGCC..AG...................A....AACCGC.GAAGCUC..............................................................................UGGUGAUCAAGGCG.AGGU.GG....C.GU.AGAUGCG.GCGGUUG..U.GCGAUGAAG.....G.AGU.A.....CGUUC
NC_007951.1/3578056-3578226               AUGAGG...G.UGA.CCGA.GU.GUG..GGAA.GGA.......................AGCGUGGA.......GCGC...AACUGC.G.A..GCCGA....................UGGACAA.GAA.C..CG..GA.UA.GAAGG...C.G.GU..GC..CG.AG.CAGGGCGAG.C...............................G.GGCA..GA...................A....AACCGC.GAAGCUC..............................................................................UCGUGAUCAAGGCG.AGGU.GU....C.GU.AAAUCCG.GCGGUUG..U.GCAGUGAAG.....G.A.G.U....GCGUUC
NZ_ABCS01000007.1/29509-29339             CCAAGG...G.CGA.CUGA.GG.GUC..UGAA.AGA.......................AGCGUG.A.......A.AC.GAACCAGC.G.G..GUCGA....................CGCACAG.AAA.C..CG..GA.UC.AGAGG...C.G.GG..GC..GC.CG.G.GGGCGAG.C...............................G.UGCC..AG...................A....GAACGC.GAAGCUC..................................................................CU..........CGUGGCCGAACACG.GCGU.CA....C.GU.GCAUCCG.GCGAUCG..C.GCUGGGAAG.....G.C.C.G.....GUGUC
NZ_ABCS01000004.1/73138-73308             CCGAGG...G.CGA.CUGA.GG.GUC..UGAA.AGA.......................AGCGUG.A.......A.AC.GAACCAGC.G.G..GUCGA....................CGCACAG.AAA.C..CG..GA.UC.AGAGG...C.G.GG..GC..GC.CG.A.GGGCGAG.C...............................G.UGCG..AG...................U....GAACGC.GAAGCUC.................................................................UU...........CGUGGCCGAACACG.GCGU.CA....C.GU.GCAUCCG.GCGAUCG..C.GCUGGGAAG.....G.C.C.G.....GUGUC
NC_007644.1/1656123-1655957               UCCAUC...G.CGA.GGUA.GG.ACC..CGAA.GGA.......................AGCUAA.A.......G.GC.AAAG.......G..CCUGU....................GGAACAA.GAA.C..CU..CA.UA.CUAAG...C.U.AA.AGC..GU.CC...GGAUGAG.C...............................U.GGCA..CA...................A....CACAGC.GAAAUCC...............................................................AAGAU..........UGCAAAGGAA..CG...GU.GG....A.GC.AUAGGGG.GCGGGCGG.......CGAAGAUUA.G.CGCUG.....UUACC
NC_007929.1/58787-58961                   UCCAUC...G.UGA.GGUG.GA.AUC..UGAA.GGA............AGCU.......CGAUGA...........GC.AAACCACU.G.C..ACUGA....................UGAACAA.AAA.U..CG..AC.UG.UAAGG...C.C.AA..GG..GG.AG.A.GGAUAAG.G...............................U.UGCU..GU...................A....CAAACU.GAAGUCC.AA........................................................UAC.UACU...........CGAAACAAAC..C.......UU....G.GU.AAAGUCG.GCAGUGACAU.GGUGGGAAA.....G.U.U.A.....UCGUC
BABG01024022.1/857-686                    UCG.AG...G.AGG.CAAC.GA.AUCGAUGAA.GGA.......................AGCCGA.U.......A.GC.AAACCGCC.A.G..CCUGA....................CAAACAG.GAA.U..CG..GA.UA.UGAGG...C.A.CA..AG..GC.CU...GGGAGAG.C...............................U.GUCC..AG...................A....UUCAGU.UAACCCC...............................................................GUAG...........CGGCACGGAA..AG.GCGA.UG....U.GU.AGAUCCG.ACAGGUA..G.GGCGCGAAGC....G.C.A.U.....GUGUG
NZ_AANZ01000004.1/60175-60347             GUCGUC...G.UGA.GGCGUGC.GUC..UGAA.GGA.......................AGCGUG.G.......A.GC.GAAUUCGC.G.G..CCUGA....................CGUACAG.GAA.U..CG..GA.UA.GUAGG...C.G.AU..GU..CG.AC.G.GGACGAG.C...............................C.GCCA..AU...................G....CACGGC.GAAGUCC...............................................................UCUA...........UCCAUCGGAA..AU.CGAC.GU....C.GU.AGAUCCG.GCGGGCG..U.GCGAAGACA.....G.U.UGA.....UGAAC
NZ_AATK01000046.1/25023-24893             UUAAUC...G.CAA.GGUU.UG.GUC..UGGA.GGA.......................AGCCGC.U.......A.GC.AAAUUUGC.G.A..GCUGA....................UGAACAA.GAA.C..AU..CA.UA.UGAGG...Cguaggcuagaggugaguuggcau..............................................................................................................................................................................................GU..GAUUAA.GCAGAAGUCA.GCAGA..CG.....G.C.A.U.....GUAGC
NC_008740.1/3269980-3270153               GUCAUC...G.CGA.GGUG.GG.GUC..UGGA.GGA.......................AGCCCA.A.......C.GC.AAAUUGUC.G.G..GGCGA....................CGAACAG.GAA.C..UG..GA.UA.UGAGG...U.G.UG.ACG..UA.CU.CGGGGCGAG.C...............................U.GGCA..CG...................U....GACAGC.GAAGCCC.................................................................UC...........CAUCCGCAACGGGG.UGCGUUU....U.AU.AAAUCCA.GCGUCUA..C.GCCAGGAAA.....G.U.C.U.....AGGGU
sludgePhrap_Contig13422/557-650           GUCGCC...G.CGA.GGCG.GG.GUC..UGAA.GGA.......................AGCCCA.A.......U.CC.AAAGCUGC.G.G..GGCGA....................UGAACAA.AAA.C..CG..GA.U.....................................................................................................................................................................................................................................AUCAG.GCG......U.GAUGUACUC.....G.G.G.A.....CGAGC
sludgePhrap_Contig16331/21633-21807       GUCGCC...G.CGA.GGCG.GG.GUC..UGAA.GGA.......................AGCCCA.A.......U.CC.AAAGCUGC.G.G..GGCGA....................UGAACAA.AAA.C..CG..GA.UA.UCAGG...C.G.UG..AU..GU.ACUCGGGACGAG.C...............................G.GGCA..CG...................U....GACGGC.GAAGUCC...............................................................UCCA...........UCUGCGCUUGGAGU.GCAU.UU....U.GU.AGAUCCG.GCGUCUA..U.GCAGCGAAG.....G.C.A.A.....CGAGU
sludgeOz_Contig11534/16863-17037          UUCGCC...G.CGA.GGCG.GG.GUC..UGAA.GGA.......................AGCCCA.A.......U.CC.AAAGCUGC.G.G..GGCGA....................UGAACAA.AAA.C..CG..GA.UA.UCAGG...C.G.UG..AU..GU.ACUCGGGACGAG.C...............................G.GGCA..CG...................U....GACCGC.GAAGUCC...............................................................UCCA...........UCUGCCGUUGGGGU.GCAU.UU....U.GU.AAAUCCG.GCGUCUA..U.GCCGCGAAG.....G.U.A.A.....CGAGU
sludgeOz_Contig5583/321-495               GUCGCC...G.CGA.GGCG.GG.GUC..UGAA.GGA.......................AGCCCA.A.......U.CC.AAAGCUGC.A.G..GGCGA....................UGAACGA.AAG.C..CG..GA.CA.UCAGG...C.G.UG..AU..GU.ACUCGGGACGAG.C...............................G.GGCA..CG...................U....GACCGC.GAAGUCC...............................................................UCCA...........UCUGCGGUUGGGGU.GCAU.UU....U.GU.AAAUCCG.GCGUCUA..U.GCAGCGAAG.....G.U.A.A.....CGAGU
sludgeOz_Contig11569/13823-13997          GUCGCC...G.CGA.GGCG.GG.GUC..UGAA.GGA.......................AGCCCA.A.......U.CC.AAAGCUGC.A.G..GGCGA....................UGAACGA.AAG.C..CG..GA.UA.UCAGG...C.G.UG..AU..GU.ACUCGGGACGAG.C...............................G.GGCA..CG...................U....GACCGC.GAAGUCC...............................................................UCCA...........UCUGCGGUUGGGGU.GCAU.UU....U.CU.AAAUCCG.GCGUCUA..U.GCAGCGAAG.....G.U.A.A.....CGAGU
sludgePhrap_Contig9416/1046-872           GUCGUC...G.UGA.GGCG.AG.GUG..CGGA.GGA.......................AGCCCA.A.......U.CC.AAAGCUGC.G.G..GGCGA....................UGAACAA.AAA.C..CG..GA.UA.UGAGG...C.G.UG.AUG..CA.UC.CGGGGCGAG.C...............................G.GGCA..CG...................U....GACCGC.GAAGCCC.................................................................UCC..........AUCUGCGGUUGGGG.UGCAUUU....U.GU.AAAUCCG.GCGUCUA..U.GCAGCGAAG.....G.U.A.A.....CGAGU
sludgeOz_Contig10925/236-410              GUCGUC...G.UGA.GGCG.AG.GUG..CGGA.GGA.......................AGCCCA.A.......U.CC.AAAGGUGC.G.G..GGCGA....................UGAACAA.GAA.C..CG..GA.UA.UGAGG...C.G.UG.AUG..CA.UC.CGGGGCGAG.C...............................G.GGCA..CG...................U....GACCGC.GAAGCCC.................................................................UCC..........AUCUGCGGUUGGGG.UGCAUUU....U.GU.AAAUCCG.GCGUCUA..U.GCAGCGAAG.....G.U.A.A.....CGAGU
sludgePhrap_Contig13421/1108-934          GUCGUC...G.CGA.GGCG.GG.GUC..UGGA.GGA.......................AGUCCA.A.......U.CC.AAAGCUGC.G.G..GGCGA....................UGAACAA.AAA.C..CG..GA.UA.UGAGG...C.G.UG.AUG..CA.UC.CGGGGCGAG.C...............................G.GGCA..CG...................U....GACCGC.AAAGCCC.................................................................UCC..........AUCUGCGGUUGGGG.UGCAUUU....U.GU.AAAUUCG.GCGUCUA..U.GCAGCGAAG.....G.U.A.A.....CGUGU
sludgeOz_Contig11534/14484-14658          GUCGUC...G.CGA.GGCG.GG.GUC..UGGA.GGA.......................AGCCCA.A.......U.CC.AAAGCUGC.G.G..GGCGA....................UGAACAA.GAA.C..CG..GA.UA.UCAGG...C.G.UG.AUG..CA.UC.CGGGGCGAG.C...............................G.GGCA..CG...................U....GACCGC.AAAGCCC.................................................................GCC..........AUCUGCGGUUGGGG.UGCAUUU....U.GU.AAAUUCG.GCGUCUA..U.GCAGCGAAG.....G.U.A.A.....CGUGU
NZ_ABCP01000005.1/147368-147194           AUCAUU...G.UGA.GGUG.GG.GUC..UGAA.GGA.......................AGCCCA.A.......U.CC.AAAGCUGC.G.G..GGCGA....................CGAACAG.GAA.C..CU..GA.UA.CGAGG...U.G.UG..GU..AC.AUCCGGGGCGAG.C...............................G.GGCA..CG...................U....GACCGC.GAAGCCC...............................................................UCCA...........ACUGCGACCGGGGU.GUGC.UU....U.AU.AAAUCAG.GCGUCCA..C.GCAGCGACA.....G.U.U.U.....UGUGU
wf1_Contig6720/6317-6143                  AUGAUC...G.UGA.GGUC.AU.GGC..UGGA.GGA.......................AGCUCA.A.......G.GC.GAAAUCGC.G.G..GGCGA....................UGAACAA.GAA.C..CG..GA.UA.UGAGG...U.G.UG.AUC..UA.GGCG.GGGCCAG.C...............................G.GGCA..CG...................U....GACUGU.UAAGCCC...............................................................UCCAU..........CUGCAACGGG..CC.UAGGUUU....U.AU.AAAUCCG.GCGUCUA..C.GCGAGGAAA.....G.U.U.A.....AGUGU
wf1_AGZO1401_g1/645-471                   AUGAUC...G.UGA.GGUC.AU.GUC..UGGA.GGA.......................UGCUCA.A.......G.GC.GAAAUCGA.G.G..GGCGG....................UGAACUG.AAA.C..CG..GA.UU.GAGUG...U.G.UG.AUC..UA.GGUG.GGGCCAG.C...............................G.GGCA..CG...................U....GACUGU.UAAGCCC...............................................................UCCAU..........UUGCAACGGG..CU.UAGGUUU....U.AU.AAAUCCG.GCGUCUUCG...CGAGGAAA.....G.U.U.A.....AGUGU
NZ_AAXY01000001.1/58167-58325             .......................AAC..AGUA.GGG.......................CCUUCUAA.......G.GC..AAAUCGC.G.G..GGCGA....................UGAACAA.GAA.C..UC..AA.UA.UGAGG...U.G.UG..AC..AU.AUUCGGGGCCAG.C...............................G.GGCA..CG...................U....GACUGC.CAAGCCC...............................................................UCCA...........UCUGCAACUGGGAU.AUGU.UU....U.AU.AAAUUGA.GCGUCUA..C.GCGAUGAAA.....G.U.U.A.....AGUGU
NC_009665.1/2600782-2600592               UUAUCA...U.UGA.UGAU.UG.GUU..UGAA.AGA.......................AGCCGC.U.......A.GC.AAAUUUGC.G.A..GCUGA....................UGAACAA.GAA.C..AU..CA.UA.UGAGG...C.G.UA..GG..CU.AG...AGGUGAG.U...............................U.GGCAgggccuuccccacuaaguaaggggacaagaCGAC.GAAACCA..............................................................................CGUGAUCUAA..U..GGCC.AC....C.GU.AAAUGA..GCAACCA....GCCUUCAACCGC..G.A.U.U.....UAUUC
NC_009665.1/2606725-2606536               UUAUCC...G.CGA.GGAU.UG.GUU..UGAA.GGA.......................AGCCGC.U.......A.GC.AAAUUUGC.G.A..GCUGA....................UGAACAA.GAA.C..AU..CA.UA.UGAGG...C.G.UA..GG..CU.AG...AGGUGAG.U...............................U.GGCA..GG...................GCCUCCCCCAC.GAAGU...AAGGGG..............................................ACAAGACGACGAAA.......CCACGUGAUCUAAU.....GGCC.AC....C.GU.AAAUGAU.GUAGCAG..U.GCAAAGAAA.....G.U.U.C.....AUGUU
NZ_AAOH01000001.1/110462-110630           UAAAUC...G.UGA.GAGA.UA.ACC..CGGA.AAA.......................AGCCGC.GAAAAUUCU.UU.AUAAU....A.A..AUAGA....................UGAACAA.AAA.C..AU..CA.UA.UUAGG...C.G.UA..GG..CU.GA...AGACGAG.C...............................U.AGUA..CA...................A....GAUAGC.GAAGUCA..............................................................................UGGGAUCUAA..C..GGCC.AC....C.GA.AAAUGAU.GCAGUUG..U.GCAAUGAAA.....G.U.U.A.....AUGCU
NC_006371.1/186458-186622                 UUUUCA...G.UGA.GGGA.UG.AUC..UAAA.GGA.......................AGUCGC.U.......A.GC.AAAACUGC.G.A..ACUGA....................UGAACAA.GAG.C..AU..CA.UA.UGAGG...C.G..U..AG..GU.CA.G.AGGCAAG.U...............................U.GGCA..CA...................A....GACAAC.GAAGCCA..............................................................................AGUGAUUUAA..UG.AUC..AC....C.GU.AAAUGAU.GCCGUUG..U.GUAGGGGCU.....G.A.G.G.....GUUAG
NZ_AATK01000119.1/697-885                 UUAUCC...G.CGA.GGAU.UG.CUC..UGAA.GGA.......................AGCCGC.U.......A.GC.AAAUUUAU.G.A..GCUGA....................UAAACAA.GAA.C..AU..CA.CA.UGAGG...C.G.UA..GA..CU.AG...AGGUGAG.U...............................U.GGCAg.agcuuccccacgcaguaugggaacaagaCGAU.GAAACCA..............................................................................CGUGAUCAAA..U..AGCC.AC....C.AU.AAAUGAU.GCCGCAG..U.GCAGAGAAA.....G.U.U.C.....AUGUU
JCVI_SCAF_1096627263715/353-189           CAACCU...G.CGA.GGGA.CG.GUC..UAAA.GGA.......................AGCCUG.A.......C.GC.AAAACUGC.G.A..GCUGA....................UGAACAA.GAA.C..AU..CA.UA.UGAGG...C.G.UA..GG..CU.GG...AGGCGAG.U...............................U.GGCA..CA...................A....GACAAC.GAAGCCG..............................................................................UGUGAUCUAA..C..GGCC.AC....C.GU.AAAUGAU.GCAGUUG..C.GCAGGGACA.....G.U.U.C.....AUGCU
JCVI_SCAF_1101668569035/48-212            GAAGCC...G.CGA.GGCG.AC.GUC..UGGA.GGA.......................AGCGGU.G.......A.GC.AAAACUGC.G.A..GCUGA....................UGAACAA.GAA.C..GU..CA.UA.UCAGG...C.G.UA..GG..CC.GG...AGGCGAG.A...............................U.GGCA..CA...................A....GACAUC.GAAGCCG..............................................................................CGUGAUUCAA..C..GGCC.AC....C.GU.AAAUGGC.GCAGUUG..U.GCAGUGAAA.....G.U.U.C.....AUGUC
NZ_AAXY01000001.1/57131-56967             CAACCC...G.CGA.GGCG.CG.GUC..UGGA.GGA.......................AGCCGC.U.......G.GC.AAAGCUGC.G.A..GCUGA....................UGAAUAA.GAA.C..AU..CA.UA.UGAGG...C.G.UA.AGC..CG.GA....GGUGAG.U...............................U.GGCA..CA...................A....GACGAC.GAAGCCG..............................................................................CGUGAUCUGA.....CGGCCAC....C.GU.AAAUGAU.GCAGUUG..U.GCGGUGAAA.....G.U.U.C.....AUGCU
NZ_AAXY01000055.1/4631-4810               CAACCC...G.CGA.GGCG.CG.GUC..UGGA.GGA.......................AGCCGC.U.......A.GC.AAAGCUGC.G.A..GCUGA....................UGAACAA.GAA.C..AU..CA.UA.UGAGG...C.G.UA..GG..CC.GG...AGGCGAG.U...............................U.GGCA..CA...................AG.CCGACGGG.GCGGCCU......................................................CCCGCGAA.GCCA...........CGUGAUCUGA..C..GGCC.AC....C.GU.AAAUGAU.GCAGUUG..U.GCAGUGAAA.....G.U.U.C.....AUGUU
wf1_AGZO20095_g2/780-616                  UAAAUC...G.CGA.GAGA.UA.GUC..UGAA.GGA.......................AGCCGC.U.......A.GC.AAAUCUGU.G.A..GCUGA....................UGACCAA.AAA.C..AU..CA.UA.UGAGG...C.G.UA..GG..CU.GG...AGACGAG.C...............................U.AGCA..CA...................A....GAUAGC.GAAGUCA..............................................................................UGUGAUCUAA..C..GGCC.AC....C.GU.AAAUGAU.GCAGUUG..U.GCAGAGAAA.....G.U.C.G.....AUGCA
NZ_AAOH01000001.1/357512-357676           UAAAUC...G.CGA.GAGA.UA.GUC..UGGA.GGA.......................AGCCGC.U.......A.GC.AAAUCUGC.G.A..GCUGA....................UGAACAA.AAA.C..AU..CA.UA.UGAGG...C.G.UA..GG..CU.GG...AGACGAG.C...............................U.AGCA..CA...................A....GAUAGC.GAAGUCA..............................................................................UGUGAUCUAA..C..GGCC.AC....C.GU.AAAUGAU.GCAGUUG..U.GCAGAGAAA.....G.U.C.A.....AUGCA
wf3_Contig3521/295-459                    UAAAUC...G.CGA.GAGA.UA.GUC..UAGA.GGA.......................AGCCGC.U.......A.GC.AAAUCUGU.G.A..GCUGA....................UGAACAA.AAA.C..AU..CA.UA.UGAGG...C.G.UA..GG..CU.GG...AGACGAG.C...............................U.AGCA..CA...................A....GAUAGC.GAAGUCA..............................................................................UGUGAUCUAA..C..GGCC.AC....C.GU.AAAUGAU.GCAGUUG..U.GCAGAGAAA.....G.U.C.G.....AUGCA
NC_006371.1/1547658-1547822               UUUUCC...G.CGA.GGAA.CG.GUC..UGAA.GGA.......................AGCCGC.U.......A.GC.AAAACUGC.G.A..GCUGA....................UGAACAA.GAA.C..AU..CA.UA.UGAGG...C.G..U..AG..GU.CA.G.AGGCGAG.U...............................U.GGCA..CA...................A....GACGAC.GAAGCCA..............................................................................AGUGAUUUAA..UG.ACC..AC....C.GU.AAAUGAU.GCAGUUG..C.GCAGUGAAA.....G.U.C.C.....AUGUC
NC_005871.1/73381-73220                   UUUUCC...G.CGA.GGAA.CG.GUC..UGAA.GGA.......................AGCCGC.U.......A.GC.AAAACUGC.G.A..GCUGA....................UGAACAA.GAA.C..AU..C.....UGAGG...C.G..U..AG..GU.CA.G.AGGCGAG.U...............................U.GGCA..CA...................A....GACGAC.GAAGCCA..............................................................................AGUGAUUUAA..UG.ACC..AC....C.GU.AAACGAU.GCAGUUG..C.GCAGUGAAA.....G.U.C.C.....AUGUC
NC_004347.1/2126821-2126985               UUAUCC...G.CGA.GGAU.UG.GUU..UAAA.GGA.......................AGCCGC.U.......A.GC.AAAUUUGC.G.A..GCUGA....................UGAACAA.GAA.C..AU..CA.UA.UGAGG...C.G..U..AG..GC.UA.G.AGGUGAG.U...............................U.GGCA..CA...................A....GACGAC.GAAACCA..............................................................................GGUGAUCUAA..UG.GCC..AC....C.GU.AAAUGAU.GCAGCAG..U.GCAAAGAAA.....G.U.U.C.....AUGUU
NZ_ABAU01000027.1/27847-27683             UUAUCC...G.CGA.GGAU.UG.GUC..UGAA.GGA.......................AGCCGC.U.......A.GC.AAAUUUGC.G.A..GCUGA....................UGAACAA.GAA.C..AU..CA.UA.UGAGG...C.G..U..AG..GC.UA.G.AGGUGAG.U...............................U.GGCA..CA...................A....GACGAC.GAAACCA..............................................................................CGUGAUCUAA..UG.GCC..AC....C.GU.AAAUGAU.GCAGCAG..U.GCAAAGAAA.....G.U.U.C.....AUGUU
JCVI_SCAF_1096627388993/49911-50075       UUAUCC...G.CGA.GGAU.UG.GUU..UGAA.GGA.......................AGCCGC.U.......A.GC.AAAUUUGC.G.A..GCUGA....................UGAACAA.GAA.C..AU..CA.UA.UGAGG...C.G..U..AG..GC.UA.G.AGGUGAG.U...............................U.GGCA..CA...................A....GACGAC.GAAACCA..............................................................................CGUGAUCUAA..UG.GCC..AC....C.GU.AAAUGAU.GCAGCAG..U.GCAAAGAAA.....G.U.U.C.....AUGUU
NZ_ABAU01000075.1/5629-5793               UUAUCC...G.CGA.GGAU.UG.GUC..UGAA.GGA.......................AGCCGC.U.......A.GC.AAAUUUGC.G.A..GCUGA....................UGAACAA.GAA.C..AU..CA.UA.UGAGG...C.G..U..AG..GC.UA.G.AGGUGAG.U...............................U.GGCA..CA...................A....GACGAC.GAAACCA..............................................................................UGUGAUCUAA..UG.GCC..AC....C.GU.AAAUGAU.GCUGCUG..U.GCAAAGAAA.....G.U.U.C.....AUGUU
wf1_Contig3420/712-876                    UUAAUC...G.CAA.GGUU.UG.GUC..UGGA.GGA.......................AGCCGC.U.......A.GC.AAAUUUGC.G.A..GCUGA....................UGAACAA.GAA.C..AU..CA.UA.UGAGG...C.G..U..AG..GC.UA.G.AGGUGAG.U...............................U.GGCA..CA...................U....GACGAC.GAAACCA..............................................................................CGUGAUCUAA..UG.GCC..AC....C.GU.AAAUGAU.GCAGCAG..U.GCAAAGAAA.....G.U.U.C.....AUGUU
JCVI_SCAF_1101667441053/513-677           UAAAUC...G.UGA.GAGA.UA.GUC..UGGA.GGA.......................AGCCGC.U.......A.GC.AAAUCUGC.G.A..GCUGA....................UGAACAA.GAA.C..AU..CA.UA.UGAGG...C.G..U..AG..GC.UG.A.AGGUGAG.U...............................U.GGCA..CA...................A....GACAAC.AAAACCA..............................................................................UGUGAUCUAA..CG.GCC..AC....C.GU.AAAUGAU.GCAGCAG..U.GCAGAGACA.....G.U.G.C.....AUGUC
JCVI_SCAF_1096628163340/197-33            UAAAUC...G.UGA.GAGA.UA.GUC..UGGA.GGA.......................AGCCGC.U.......A.GC.AAAUCUGC.G.A..GCUGA....................UGAACAA.GAA.C..AU..CA.UA.UGAGG...C.G..U..AG..GC.UG.A.AGGUGAG.U...............................U.GGCA..CA...................A....GACAAC.GAAACCC..............................................................................UGUGAUCUAA..CG.GCC..AC....C.GU.AAAUGAU.GCAGCAG..U.GCAGAGACA.....G.U.C.C.....AUGUU
JCVI_SCAF_1096628112433/26-190            UAAAUC...G.UGA.GAGA.UA.GUC..UGGA.GGA.......................AGCCGC.U.......A.GC.AAAUCUGC.G.A..GCUGA....................UGAACAA.GAA.C..AU..CA.UA.UGAGG...C.G..U..AG..GC.UG.A.AGGUGAG.U...............................U.GGCA..CA...................A....GACAAC.GAAACCA..............................................................................UGUGAUCUAA..CG.GCC..AC....C.GU.AAAUGAU.GCAGCAG..U.GCAGAGACA.....G.U.C.C.....AUGUU
wf2_Contig41/219-383                      UUGACC...G.UGA.GGUC.UG.GUC..UGGA.GGA.......................AGCCGG.A.......C.GC.AAAACUGC.G.A..GCUGA....................UGAACAA.AAA.C..AU..CA.UA.UGAGG...C.G..U..AG..GC.UG.A.AGGCGAG.A...............................U.GGCA..CA...................A....GACAUC.GAAGCCG..............................................................................CGUGAUCCAA..CG.GCC..AC....C.GU.AAAUGAU.GCAGUUG..C.GCAGGGACA.....G.U.U.C.....AUGCU
NC_008228.1/777249-777413                 UUGACU...G.CGA.GGUC.UG.GUC..UGGA.GGA.......................AGCCGG.A.......C.GC.AAAGCUGC.G.A..ACUGA....................UGAACAA.GAA.C..UU..CA.UA.UAAGG...C.A.UA..GG..CU.AA...AGUUGAG.U...............................U.GGCA..CA...................A....UGUGAC.GAAACCA..............................................................................UGUGUUCUAA..C..GGUC.AC....C.GC.AAAUGAU.GCA..UCAGU.GCAGUGAAA.....G.U.U.C.....AUGCU
NZ_AAXY01000055.1/3119-3298               CGUCUC...C.GGA.ACGC.CG.GCC..GGAA.GUA.......................AGCCGC.U.......A.GC.AAAGCUGC.G.A..GCUGA....................UGAACAA.GAA.C..AU..CA.UA.UGAGG...C.G.UA..GG..CC.GG...AGGCGAG.U...............................U.GGCA..CA...................AG.CCGACGGG.GCGGCCU.......CCCGCG..................................................AAGC.CGCGUG....AUCUA.......AC.GGCC.AC....C.GU.AAAUGAU.GCAGUUG..C.GCAGUGACA.....G.U.G.C.....AUGUU
JCVI_SCAF_1096627934598/516-686           AAACCC...G.CGAAGGG..AU.GUC..UGGA.GGA.......................AGCCCA.A.......GCGC.AAAGGUGC.G.A..GCCGA....................CGGACAG.AAA.C..CG..CA.UA.GAAGG...C.U.CA..GU..CC.CU...GGGUGAG.U...............................C.AGCA..CG...................A....GGUGAC.GAAACCC.AU............................................................CAGG...........GCAAGACGCU..CG.GCAC.GU....C.GU.UCUCGC...CUGCUG..C.GCACUCGAA.....C.C.C.A.....UGGAG
NC_007759.1/1820020-1819857               GGAACC...A.UAG.GGCA.CC.GUG..CGAA.GGA.......................CGCCGG.A.......GUGC.AAAGCUAU.A.A..GCUGA....................CGAACAG.AAA.C..AG..CA.UG.CAAGG...C.C.GA..GU..CU.CCUU....CAAA.U...............................C.AGCA..CA...................A....CAUGAC.AAAGUCC...............................................................UGGAU..........UCU.........GG.AGAU.AC....G.UU.GAAUGCU.GCGGUUG..C.AGAGUCACA.....G.U.U.C.....ACGUU
NZ_AAQF01000163.1/3437-3601               GGAACC...G.CGA.GGGA.CC.GUC..CGGA.GGA.......................AGCCGG.A.......GUGC.AAAGCUAU.G.A..GCCGA....................CGAACAG.AAA.U..GG..CA.UA.CAAGG...C.C.CA..GC..UU.CC...GGGCAAG.U...............................C.AGCA..CA...................A....CAUGAC.GAAGCCC...............................................................CGGGU..........UCA.........GG.AGGU.AG....G.GU.AAAUGCC.GCGGUUG..U.GUAGCGACA.....G.A.U.C.....ACGUU
NZ_AASH01000029.1/17821-17986             GUCUCC...G.CGA.GGAG.GG.GUC..UGGA.GGA.......................AGCCGG.A.......GCGC.AAAGCUAU.G.A..GCCGA....................CGAACAG.AAA.C..AG..CA.UA.UAAGG...C.C.GU..CA..UC.C....GGGCAAG.U...............................C.AGCA..CA...................A....CAUGAC.GAAGUCCC...................................................AUGGAUUCAG.GAGA...........A...................AU....G.GU.AAAUGCU.GCGGUUG..U.GUAGCGACA.....G.U.U.C.....ACGUU
NC_002939.4/1028761-1028930               GCCUCC...G.CGA.GGAG.GG.GUC..UGAA.GGA.......................AGCCCG.A.......GCGC.AAAGCUAU.G.A..GCCGA....................CGAACAG.AAA.C..AG..CA.UA.CAAGG...C.C.GG..GG..UG.UC.C.GGGCAAG.U...............................C.AGCA..CA...................A....CAUGAC.GAAGUCC..................................................................C...........ACGGAUUCAG..GA.UGCC.AA....G.GU.AAAUGCU.GCGGUUG..U.GUAGCCACA.....G.U.UCA.....CGUUC
NZ_AAOF01000026.1/28552-28716             GAUCCC...G.CGA.GGGA.UG.GUC..UGAA.GGA.......................AGCCCG.A.......GUGC.AAACCUGC.G.A..GCUGA....................CGAACAG.AAA.U..UU..CA.UA.GAAGG...C.G.UA..GC..CG.CU...GGGCGAG.U...............................C.AGCA..CA...................A....GAUGAC.GAAGCCC.AA............................................................CAGU...........AC..........GA.UGGU.AG....C.GU.AAAUGGG.GCCGUUG..U.GCAGGGAAA.....G.U.U.G.....UCGCU
JCVI_SCAF_1096627365287/279-445           GGUCCC...G.CGA.GGGG.CG.GCC..UGGA.GGA.......................AGCCUG.A.......GCGC.AAAGGUGC.G.A..GCCGA....................CGGACAG.AAA.U..CG..CA.UA.GAAGG...C.C.UG..GU..CC.CC...GGGUGAG.U...............................C.AGCA..CA...................A....GAUGAC.GAAACCC...............................................................UACA...........GGUGCA......GG.GGAC.AG....G.GU.AAAUGCG.GCGGUUG..U.GCACCGAAA.....G.U.U.C.....AUGUC
sludgeOz_Contig29/962-791                 AAGGUC...G.UGA.GGAC.UU.GUC..UGGA.GGA.......................AGCCGG.A.......G.CGCAAAAGUGC.G.A..GGCGA....................CGGACAG.AAA.C..UG..CA.UA.GAAGG...C.C..U.GGU..CU.GC...GGGCGAG.U...............................U.GGCA..CC...................C....CAUGAC.GAAGCCC.ACCG..........................................................GAUA.........CG............GC.GGAC.AA....G.GU.AAAUGCA.GCGCUUG..U.GCACGGAAACAUCGC.G.U.U.....CUUAC
sludgePhrap_Contig16153/2117-2283         AAGGUC...G.UGA.GGAC.UU.GUC..UGGA.GGA.......................AGCCGG.A.......G.CGCAAAAGUGC.G.A..GGCGA....................CGGACAG.AAA.C..UG..CA.UA.GAAGG...C.C.UG..GU..CU.GC...GGGCGAG.U...............................U.GGCA..CC...................C....CAUGAC.GAAGCCC.ACCG..........................................................GAUA.........CG............GC.GGAC.AA....G.GC.AAAUGCA.GCGCUUG..U.GCACGGAAA.....C.A.U.C.....GCGUU
sludgeOz_Contig11452/7239-7405            CGACGC...G.AGC.GCUG.UG.AGC..GGCU.GCC.......................AGCCGG.A.......G.CGCAAAAGUGC.G.A..GGCGA....................CGGACAG.AAA.C..UG..CA.UA.GAAGG...C.C.UG..GU..CU.GC...GGGCGAG.U...............................U.GGCA..CC...................C....CAUGAC.GAAGCCC.ACCG..........................................................GAUA.........CG............GC.GGAC.AA....G.GU.AAAUGCA.GCGCUUG..U.GCACGGAAA.....C.A.U.C.....GCGUU
sludgeOz_Contig10959/2220-2386            CGACGC...G.AGC.GCUG.UG.AGC..GGCU.GCC.......................AGCCGG.A.......G.CGCAAAAGUGC.G.A..GGCGA....................CGGACAG.AAA.C..UG..CA.UA.GAAGG...C.C.UG..GU..CU.GC...GGGCUAG.U...............................U.GGCA..CC...................C....CAUGAC.GAAGCCC.ACCG..........................................................GAUA.........CG............GC.GGAC.AA....G.GU.AAAUGCA.GCGCUUG..U.GCACGGAAA.....C.A.U.C.....GCGUU
sludgePhrap_Contig5328/981-1148           CGACGC...G.AGC.GCUG.UG.AGC..GGCU.GCC.......................AGCCGG.A.......G.CGCAAAAGUGC.G.A..GGCGA....................CGGACAG.AAA.C..UG..CA.UA.GAAGG...C.C.UG..GU..CU.GC...GGGCGAG.U...............................U.GGCA..CC...................C....CAUGAC.GAAGCCC.ACCG..........................................................GAUA.........CG............GC.GGAC.AA....C.GU.AAAUGCA.GCGCUUUG.U.GCACGGAAA.....C.A.U.C.....GNGUU
sludgePhrap_Contig12003/470-636           CGACGC...G.AGC.GCUG.UG.AGC..GGCU.GCC.......................AGCCGG.A.......G.CGCAAGAGUGC.G.A..GGCGA....................CGGACAG.AAA.C..AG..CA.UA.GAAGG...C.C.UG..GU..CU.GC...GGGCGAG.U...............................U.GGCA..CC...................C....CAUGAC.GAAGCCC.ACCG..........................................................GAUA.........CG............GC.GGAC.AA....G.GU.AAAUGCA.GCGCUUA..C.GCACGGAAA.....C.A.U.C.....GCGUU
NC_004757.1/2285199-2285367               AAGCCC...G.UGA.GGGA.UU.GUC..UGGA.GGA.......................AGCCGG.A.......GUGCAAGAGGUGC.G.A..GGCGA....................CGGACAG.AAA.C..CG..CA.UA.GAAGG...C.C.GA..GG..CA.GG.CGAGGCGAG.C...............................U.GGCA..CA...................U....GACAGC.GAAGCCC.AA................................................................................CGGUACGCC.GGCC.AC....G.GU.AAAUGCG.GCGCUUG..U.GCACCGACA.....G.U.U.C.....GCGUU
NC_004463.1/9101532-9101362               GUCAUC...G.UGA.GGUG.GG.GUC..UGAA.GAA.......................AGCGUG.G.......A.GC.AAAGCCGC.G.G..CCCGA....................UGGACAA.ACA.C..CG..GA.UAACGAGG...C.C..U.ACC..CG.GC.C.GGACGAG.C...............................G.AGCA..AU...................U....GAUCGC.GAAGUCC.AA................................................................G..........GUCAUCAAAG..GU.CGGG.GU....G.GU.AAAUUCG.GCGGGCG..U.GCGGUGAAG.....G.C.G.G.....UCGGU
NC_009485.1/6818088-6817919               GUCAUC...G.CGA.GGUG.GG.GUC..UGAA.GAC.......................AGCGUG.G.......A.GC.AAAGCCGC.G.G..CCCGA....................UGAACAA.ACA.G..CG..GA.UG.CGAGG...C.C..U.ACC..CG.UC.C.GGACGAG.C...............................G.AGCU..GC...................C....AAUCGC.GAAGUCC................................................................ACG...........GUCAUCAAGG..GG.CGGG.GU....G.GU.AAAUCCG.ACGGGUA..U.GCGGUGAAG.....G.C.G.G.....UCGGU
NC_009485.1/4839511-4839342               GUCAUC...G.CGA.GGUG.GG.GUC..UGAA.GAC.......................AGCGUG.G.......A.GC.AAAGCCGC.G.G..CCCGA....................UGAACAA.ACA.G..CG..GA.UG.CGAGG...C.C..U.ACC..CG.UC.C.GGACGAG.C...............................G.AGCC..GC...................C....AAUCGC.GAAGUCC................................................................ACG...........GUCAUCAAGG..GG.CGGG.GU....G.GU.AAAUCCG.ACGGGUA..U.GCGGUGAAG.....G.C.G.G.....UCGGU
NZ_AALC01000144.1/86-255                  GUCGUC...G.UGA.GGCG.GG.GUC..UGAA.GGA.......................AGCGUG.G.......A.GC.AAAACCAU.G.A..CCUGA....................CGGACAG.AAA.C..CC..GA.UA.UAAGG...C.C..U.ACC..CG.AC.U.GGCGGAG.C...............................A.AGCA..UG...................U....GAUUGC.GAAGGCC................................................................AUA...........ACCAUCAAGA..GC.CGGG.GU....G.GU.AGAUUGG.GCAGGUG..U.GUGGUGAAA.....G.C.G.G.....CUGAG
NC_009230.1/381912-382081                 GUCGUC...G.UGA.GGCG.GG.GUC..UGAA.GGA.......................AGCGUG.U.......A.GC.AAAGCCAC.G.A..CCUGA....................CGAACAG.AAA.C..CA..GA.UA.UGAGG...C.C..U.ACC..CG.GC.C.GGACGAG.C...............................G.AGCA..AU...................G....GAUCGC.GAAGUCC...........................................................GCA................ACCAUCAAGG..GC.CGGG.GU....G.GU.AAAUCUG.GCAGGUG..U.GUGGUGAAG.....G.C.G.G.....UUGGG
soil_XZS11346_g1/755-582                  AUCGCC...G.GCA.GGCG.GGGGUU..UGAU.AGA.......................AAGCACCA.......A.GCACAAUGCGC.G.A..GUCGA....................UGGACAA.AAA.C..CG..AA.UA.CAAGG...C.G.CG.AGC.....CC.C.GGACGAG.C...............................G.GGCA..AG...................G....UACCGC.GAAGUCC................................................................AUA...........UCCAUCACGC..GU...GCGAA...GC.GU.AGAUUCG.GCGACUG..U.GCGCGGAAG.....G.CGGCU.....GAGCU
NC_008536.1/9596292-9596121               ACCGCC...G.CGA.GGUG.GG.GUC..UGAA.AGA.......................AGCGUA.U.......A.GC.AAAUGUGC.G.A..GUCGA....................UGGACAA.AAA.C..CU..GA.UA.CAAGG...C.G..U..UA..GC.GC.C.GGACGAG.C...............................G.GGCA..AC...................U....UACCGC.GAAGUCC................................................................AUA...........UCCAUCAAGG..GU.GCGA.AG....C.GU.AGAUUCG.GCGGCUG..U.GCACAGAAGACG..G.C.U.G.....AACUU
BABA01006580.1/1045-1218                  UCCUCG...G.UGA.CUUG.GA.AUC..CGAA.GGA.......................AGCUGG.C.......G.GC.AAAAUCUC.G.A..CCUUA....................CGGACAG.GAA.C..UG..CA.UA.AAAGG...C.U.GU.ACA..UG.GA...GGACAAA.G...............................C.UGCA..AA...................U....CAAGUU.UAAGUCC...............................................................UAUA...........ACUAUCCGAA..UC.CAAGUAU....G.GU.AAAUGCA.GAGGACACAU.GAGAUGAAA.....G.C.G.U.....ACUUC
NZ_AAYG02000023.1/36749-36621             UCUAUC...G.UAA.GGUA.GA.AUC..UGAA.GGA.......................AGCUGU.A.......A.GC.AAACUCUU.G.G..UCCGA....................CGGACAG.AAA.U..CA..CA.UA.UGAGG...Cuagacagauguacaauccaucu...............................................................................................................................................................................................GU.CUGUUUG.CCG..UG..C.AAAAAAACA.....G.A.U.A.....ACAAA
ABEF01005287.1/331-500                    GGCAUG.........GAUG.CA.GCG..GGAA.GGC.......................AGCUGU.A.......G.GC.GGACUUCC.G.G..CCCGA....................GGAACAC.GAA.C..CG..CA.UA.GGAGG...C.A.GC..CG..GA.GG.U.GGGCGAG.G...............................A.GGCA..CA...................G....GCCUCU.GAAGCCC...............................................................GAUA...........GCCACCCGGA.......CG.GAAGGCU.GU.AGAUGCG.GCGGGUAGGU.GGGAGGAAG.....G.U.CAC.....GCGUC
NZ_AAWL01000006.1/84276-84104             CCCAUU...G.CGA.GAUG.GG.AUC..CUAA.GGA.......................AGUCGG.C.......G.GC.AAAUCUUC.G.U..UCUGA....................GGGAAAC.GAA.C..CG..CA.AA.UGAGG...C.U.AG..GG..GC.AG.UUGGUUGAG.C...............................U.UGCG..UU...................A....CAAAGC.AAAGUCC...................................................................U..........UGCUACCGAAGGUU.GCCC.AG....A.GU.AACUGCG.GCAGGUAGAU.GGAGAGAAA.....G.A.C.A.....CUGCU
NZ_ABAW01000025.1/28719-28564             UCUAUC...A.UGA.GGUG.GA.AUC..UUAAAGGA.......................AGCCGG.U.......G.GC.AAAAUCUU.G.A..AUCUA....................UGGACAA.GAA.C..UG..GU.CA.AAAUG...C.A.CA.UAA..GG.UA...GGAUAAG.G...............................U.UUCC..AA...................A....CAAAUC.AAAGUCU..........................................................................................UA......UG....U.GU.AAAAUCA.GAGGUUAUAU.GAGAGGAAA.....G.U.U.A.....CUGCA
ABDH01040768.1/713-981                    ..CACU...G.CUA.AAU.....CUC..AACC.GGA.......................CGCC...A.......U.GC.ACAAUU...G.U..UCCGU.ACUUCAUGCACGUUUUAUG............C..CG..UAGUA.UUCAG...C.A.AA.AGC..AA.GG.C.GGAUAAG.U...............................U.U.CC..AU...................AA...CAAAAC.AAAAUCCAAAAAGGCCGGAC...........................................UGCCAUUGGCC..UCCGACUUUACUGCCCGAA..CC.UUGC.AA....U.GU.AAAUGCG.GCGGCCACAU.GGAAUGAAG.....G.U.U.A.....CCGAC
NZ_AAPZ01000005.1/28239-28413             UCCACC...G.UGA.GGUG.GA.AUC..UGAA.GGA.......................AGUCUA.A.......G.GC.AAAGUACU.G.C..AUCGA....................UGAACAA.GAA.G..UA..GC.UA.UAAGG...C.U.GA.AAU..UA.AC.U.GGAUAAG.G...............................C.UGCU..AG...................A....CAAGUU.GAAGUCC.AA................................................................U..........ACUACUCGAA..GU.UGGUCUC....A.GU.AAAGCUA.ACGAUGACAU.GGUACGAAA.....GCU.A.A.....UAUUC
NC_009513.1/284110-284283                 UCCACU...G.UGA.GGUG.GA.AUC..UGAA.GGA.......................AGUCUA.A.......G.GC.AAAGUACU.G.C..ACCGA....................UGAACAA.GAA.G..UA..GC.UA.UAAGG...C.U.GG.AAC..UA.AC.U.GGAUAAG.A...............................C.UGCA..CG...................A....CAAGUU.AAAGUCC.AA...............................................................C...........ACUACUCGAA..GU.UACU.UU...CA.GU.AAAGCUA.CCGGUGACAU.GGUGCGAAA.....G.U.U.A.....AUAUC
NC_009513.1/114309-114482                 UCCACU...G.UGA.GGUU.GA.AUC..UGAA.GGA.......................AGUCUA.A.......G.GC.AAAGUACU.G.C..ACCGA....................UGAACAA.GAA.G..UA..GC.UA.UAAGG...C.U.GG.AAC..UA.AC.U.GGAUAAG.A...............................C.UGCA..UG...................A....CAAGUU.AAAGUCC.AA...............................................................C...........ACUACUCGAA..GU.UACU.UU...CA.GU.AAAGCUA.CCGGUGACAU.GGUACGAAA.....G.U.U.A.....AUAUC
NC_009513.1/751501-751674                 UCCACU...G.UGA.GGUG.GA.AUC..UGAA.GGA.......................AGUCUA.A.......G.GC.AAAGUACU.G.C..ACCGA....................UGAACAA.GAA.G..UA..GC.UA.UAAGG...C.U.GG.AAC..UA.AC.U.GGAUAAG.A...............................C.UGCA..UG...................A....CAAGUU.AAAGUCC.AA...............................................................C...........ACUACUCGAA..GU.UACU.UU...CA.GU.AAAGCUA.CCGGUGACAU.GGUACGAAA.....G.U.U.A.....AUAUC
NZ_AAPZ01000001.1/230077-230250           UCCACU...G.UGA.GGUG.GA.AUC..UGAA.GGA.......................AGUCUA.A.......G.GC.AAAGUACU.G.C..ACCGA....................UGAACAA.GAA.G..UA..GC.UA.UAAGG...C.U.GG.AAC..UA.AC.U.GGAUAAG.A...............................C.UGCA..UG...................A....CAAGUU.AAAGUCC.AA...............................................................C...........ACUACUCGAA..GU.UACU.UU...CA.GU.AAAGCUA.UCGGUGACAU.GGUACGAAA.....G.U.U.A.....AUAUC
NZ_AAPZ01000015.1/31095-31268             UCCACU...G.UGA.GGUG.GA.AUC..UGAA.GGA.......................AGUCUA.A.......G.GC.AAAGUACU.G.C..ACCGA....................UGAACAA.GAA.G..UA..GC.UA.UAAGG...C.U.GG.AAC..UA.AC.U.GGAUAAG.A...............................C.UGCA..UG...................A....CAAGUU.GAAGUCC.AA................................................................U..........ACUACUCGAA..GU.UACU.UU...CA.GU.AAAGCUA.CCGGUGACAU.GGUACGAAA.....G.U.U.A.....AUAUC
JCVI_SCAF_1096627945379/605-432           GCCGCC...G.CGA.GGCG.GG.GUC..UGAA.GGA.......................AGCGGC.A.......G.GC.CAAGCUCC.G.G..CCCGA....................GGAACAC.GAA.C..CG..CA.UA.CGAGG...C.G.AC.GGC...G.CG.A.GGGCGAG.C...............................G.GGCC..AU...................G....AGACGC.GAAGCCC...............................................................GAUG...........UCACACGGAU..CG.CAGCCGG....C.GU.AGAUGCG.GCGGGUGGAU.GGAGCGAAG.....G.U.C.A.....UCGAG
NC_006510.1/1374777-1374949               UCUGCG...G.CGA.CGCA.GA.AUC..UGAA.GGA.......................AGCGGG.C.......G.GC.AAACUUCC.G.G..UCUGA....................GGAACAC.GAA.C..UU..CA.UA.GGAGG...C.U.GG..GU..AU.CA.UUGGGUGAG.U...............................U.UGCA..CG...................A....CAAAAC.GAAGCCC...................................................................U..........UUCUGCCGAAGGUG.AUAC.CG....A.GU.AAAUGAA.GCAGAUGGAU.GGAAGGAAA.....G.A.C.U.....GCACU
NZ_AARF01000332.1/1232-1404               UCGAUC...G.CGA.GGUC.GA.AUC..UGAA.GGA.......................AGUCGG.C.......G.GC.AAAUCUCC.G.G..CCCGA....................GGAACAC.GAA.U..CU..CA.UA.GAAGG...C.UAAC..GU..UC.GU.U.GGAUGAG.G...............................C.UGCU..UA...................A....CAAGUC.GAAGUCC.................................................................UU...........ACUGCCGAAG..GC.GGAU.GG...GA.GU.AAAUGAG.ACGGGUAGGU.GGAGAGGAA.....G.A.U.A.....GCGUU
NC_002570.2/565104-565276                 UCUGGG...G.UGA.CCCA.GA.AUC..UGAA.GGA.......................AGUCGG.C.......G.GC.AAACCUCC.G.C..UCCUA....................GGAACAC.GAA.C..UU..CA.UA.UAAGG...C.U.AG..GU..AG.ACUU.GGGUGAG.A...............................U.UGCC..UA...................A....CAAAUC.AAAGUCC.AG...........................................................................ACUGCCAAAG.GGU.CUAC.CG....A.GU.AAAUGAA.GAGGAGACAU.GGAGGGGAA.....G.A.A.U.....GUGUA
NC_002570.2/833541-833713                 UCUGGG...G.UGA.CCCA.GA.AUC..UGAG.GGA.......................AGUCGG.C.......G.GC.AAACCUCC.G.C..UUCUA....................GGAACAC.GAA.C..UU..CA.UA.GGAGU...U.U.GG..GU..AU.AC.UUGGAAGAG.G...............................U.UGCG..AA...................A....CAAAUC.AAAGUCC...................................................................U..........UACUGCCGAAGGGU.AUAU.CA....A.GU.AAAUGAA.GAGAAGACAU.GGAGGGGAA.....G.A.A.U.....GUGUG
NC_004193.1/81739-81910                   UCCGUG...G.CGA.CAUG.GA.AUC..UGAA.GGA.......................AGCGGA.C.......G.GC.AAACCUUC.G.G..UCUGA....................GGAACAC.AAA.C..UU..CA.UA.UGAGG...C.U.AG.GUA..UC.AA.U.GGAUGAG.U...............................U.UGCA..UA...................A....CAAAAC.AAAGUCC.................................................................UU...........UCUGCCAAAG..UU.GGUA.CA...GA.GU.AAAUGAA.GCAGAUUGAU.GAAGGGAAA.....G...A.C.....UGCGU
NC_004193.1/1473286-1473457               UCCGUG...G.CGA.CAUG.GA.AUC..UGAA.GGA.......................AGCGGA.C.......G.GC.AAACCUUC.G.G..UCUGA....................GGAACAC.GAA.C..UU..CA.UA.UGAGG...C.U.AG.GUA..UC.AA.U.GGAUGAG.U...............................U.UGCA..UA...................A....CAAAAC.AAAGUCC.................................................................UU...........UCUGCCAAAG..UU.GGUA.CA...GA.GU.AAAUGAA.GCAGAUUGAU.GAAGGGAAA.....G...A.C.....UGCGU
NC_004193.1/2284676-2284507               UCCGUG...G.CGA.CAUG.GA.AUC..UGAA.GGA.......................AGCGGA.C.......G.GC.AAACCUUC.G.G..UCUGA....................GGAACAC.GAA.C..UU..CA.UA.UGAGG...C.U.AG.GUA..UC.AA.U.GGAUGAG.U...............................U.UGCA..UA...................A....CAAAAC.AAAGUCC.................................................................UU...........UCUGCCAAAG..UU.GGUA.CA...GA.GU.AAAUGAA.GCAGAUUGAU.GAAGGGAAA.....G...........ACUGC
NC_009674.1/2269381-2269209               UCCGUG...G.UGA.CGCG.GA.AUC..UGAA.GGA.......................AGUCGG.C.......G.GC.AAAUCUCC.G.G..UCUGA....................GGAACAC.GAA.C..UU..CA.UA.UGAGG...C.C.AG.GUA..UC.AU.U.GGAUGAG.A...............................U.UGCU..AA...................A....CAAAUC.AAAGUCC.................................................................UU...........ACUGCCAAAG..GU.GAUA.CA....GAGU.AAAUGAA.GCAGAUAGGU.GGAGAGGAA.....G.A.A.U.....AUGUG
NC_007498.2/3351784-3351673               UCCACC...G.CGA.GGUG.GA.AUC..UGAA.GGA.......................AGCCGC.A.......G.GC.AAACUUCC.G.G..CUCGA....................CGAACAG.GAA.U..CGccguguacggaaccguacgca.........................................................................................................................................................................................................................CG.GUG.GUG..U.GGGAGGACG.....G.C.G.G.....GGGUA
NC_008499.1/20375-20206                   UCUAUC...G.UGA.GGUA.GA.AUC..UGAA.GGA.......................AGUCCU.A.......G.AC.GAAACAUC.G.A..AUCGA....................UGAACAA.GAA.G..UG..GC.UA.AAAGG...C.U.GG.AAA..CG.GU.G.GGAUGAG.A...............................U.UACC..UA...................A....CAAAUC.GAAGUCC.................................................................CUG..........ACCACUCGAA..AC.CGUC.AC....A.GU.AAAGCCA.ACGGUU...U.GAUGCGAAA.....G.C.U.A.....CUGCU
NC_006377.1/4562-4731                     UCUAUC...G.UGA.GGUA.GA.AUC..UGAA.GGA.......................AGUCCU.A.......G.AC.GAAACAUC.G.A..AUCGA....................UGAACAA.GAA.G..UG..GC.UA.AAAGG...C.U.GG.AAA..CU.GU.G.GGAUGAG.A...............................U.UACC..UA...................A....CAAAUC.GAAGUCC.................................................................CUG..........ACCACUCGAA..AC.CGUC.AC....A.GU.AAAGCCA.ACGGUU...U.GAUGCGAAA.....G.C.U.A.....CUGCU
NC_008526.1/81770-81945                   UCCAUC...G.UGA.GGUG.GA.AUC..UGAA.GAA.......................AGCCAGAU.......GAGC.AAAAUACU.G.C..ACUGA....................UGAACAA.GAA.G..CG..GC.AA.CAAGG...C.CGAA.AGU..GA.C..U.GGAUGAG.G...............................U.UGCC..AA...................G....CAAACUAAAAGUCC...............................................................AAUA...........CUAAUCGAAU.....UCACAAC....G.GU.AAAGCUG.ACGGUGACAU.GGUAUGAAA.....G.C.U.G.....AUAGC
NZ_ABAW01000006.1/23263-23439             UCCAUC...G.UGA.GGUG.GA.AUC..UGAA.GGA.......................AGAUGG.A.......G.GC.AAAACUCC.G.G..UCUGA....................GGAAUAC.GAA.U..CA..CA....UCAGG...C.A.UA..UC..AU.GG...GGACAAG.U...............................G.UGCA..AA...................A....CAACAC.AAAAUCCAAA................................................AGAGUUGCGGAUAAGA.......................CU.AUGA.UA....U.GU.AAAUGUG.GCAGAUAUAU.GGAGGGAAA...GAG.G.U.A.....UGAUC
NZ_AAOF01000010.1/57985-57812             UCUGCC...G.CGA.GGCG.GG.AUC..UGAA.GGC.......................AGCUGU.A.......G.GC.AAACUUCC.CGG..CCCGA....................CGAGCAG.GAA.C..UG..CA.UA.CGAGG...A.A.GG..CA..CG.CC.U.GGGUGAG.G..............................GG.CGCC..AA...................AA...GAGC.U.GAAACCC...............................................................GAUA...........CUACCCGGAA..GC.CGUG.AG....U.GC.AAAUGCG.GCGGG......GGCACCGAG.....G.U.U.CACGA.UCAUC
BABC01004326.1/82-257                     CCUAUC...G.UGA.GGUAA...AUC..UGAA.GGA.......................AGUCGG.C.......G.GC.AAACCUUU.G.AGUUCUGA....................GGAACAC.GAAGU..CA..CA....UGAGG...C.U.UA.AUU..UA.CU...GGGUAAG.C...............................U.AGCC..UA...................A....CGAAGC.AGAGCCC...............................................................AAUAG..........CUCAUCCG....AG...AACUCUUUAU.GU.AAAUGUGCGCAGAUAGAU.GACUGGAAA.....G.U.G.U.....ACGUU
BABB01003816.1/2-167                      ..CAUC...G.UGA.GGUG....AAU..CGAA.GGG.......................AGCCCU.A.......G.GC.AAACCGUG.G.G..UCCGA....................CGAACAG.GAA.C..CG..CA....UCAGG...C.AUAU..GG..GA.GU...GGGUAAG.G...............................U.GCCC..AA...................A....GAAACU.GAAGCCCCAA...........................................................................GCUAUACGGA..AC.UCUC.GG....U.GU.AAAUGCG.GCGGAUAGAU.GACGGGAAA.....G.A.U.U.....GUGUU
NC_009667.1/1751733-1751906               GUUGUC...G.UAA.GGCG.GG.GUC..UGAA.GGA.......................AGCUGU.A.......A.GC.AAAGUGCC.G.G..CCUGA....................CGAACAG.GAA.G..CG..CA.UA.AGAGG...C.A.GU..CG..CA.UC.A.GGGCAAG.G...............................G.GGCC..CA...................U....UUACCC.AAAGCCC...............................................................GAUA...........UCACCCGGAU..GA.UGCG.GC....U.GU.AGAUGCG.ACAGGUAUAU.GGCAUGAAG.....G.U.C.A....CGCGUC
NZ_ABBM01000958.1/1457-1285               UCCCGG...G.UGA.CUGG.GA.GUC..UGAA.GGA.......................AGCUGGGA.......G.GC.AAAGCGCU.G.G..CCUGA....................CGAACAG.GAA.G..CG..GA.UA.UGAGG...C.G.UA..GC..GA.CU...GGGUAAG.G...............................U.GUCC..CA...................A....UUCACC.GAAGCCC...............................................................GAAA...........CUUGCACCGA..CG.UUGU.UA....C.GU.AGAUCCG.ACAGGCAUA..AGCGUGAAG.....G.U.GAG.....UGCGC
NZ_ABBE01001046.1/93-265                  UCGCGG...G.CGA.CUGC.GA.AUC..CGAA.GGA.......................AGCCCG.A.......G.GC.AAAGCGCU.G.G..CCUGA....................CGAACAG.GAA.G..CG..GA.UA.CGAGG...C.G.AC..GC..GU.UG...GGGUAAG.G...............................C.AGCC..AA...................A....AAGGCC.GAAGCCC...............................................................GAUAC..........UUGCACGGAA..CG.ACGC.GG....C.GU.AGAUCCG.ACAGGCAUA..AGCGUGAAG.....G.UGG.G.....UGUGC
JCVI_SCAF_1096627133304/1683-1512         UCGCGG...G.CAA.CUGC.GA.AUC..UGGA.GGA.......................AGCCGA.A.......G.GC.AAAGCGCU.G.G..CCUGA....................CGAACAG.GAA.G..CG..GA.UA.CGAGG...C.G.UU..GC..AG.CG...GGGUAAG.A...............................C.GGCC..AA...................U....AUCGUC.AAAGCCC...............................................................GAAAC..........UUGCACGGAA..CG.CUGU.GA....C.GU.AUAUCCG.ACGGGCAUA..AGCGUGAAG.....G.U.G.G.....GUGCG
sludgePhrap_Contig16312/25028-24857       UCGCGG...G.UGA.CUGC.GA.AUC..UGGA.GGA.......................AGCCGA.A.......G.GC.AAAGCGCU.G.G..CCUGA....................CGAACAG.GAA.G..CG..GA.UA.CGAGG...C.G.GC..GU..AG.CG...GGGUGAG.G...............................U.GUCC..GA...................G....AUCAUC.AAAGCCC...............................................................GAAAC..........UUGUACGGAA..CG.CUGC.GA....C.GU.AGAUCCG.ACAGGCAUA..AGCGUGAAG.....G.U.G.G.....GUGCG
JCVI_SCAF_1096627194660/1297-1372         UCGCGG...G.UGA.CUGC.GA.ACC..UGAA.GGA.......................AGCCCG.A.......G.GC.AAAAUGCU.G.G..CCUGA....................CGAACAG.GAAg.......................................................................................................................................................................................................................................................CGGAU...................G.A.G.G.....CGGCG
NZ_AAAU03000008.1/116415-116584           UCGCGG...G.CGA.CCGC.GA.AUC..CGAA.GGA.......................AGCCCG.A.......G.GC.AAAAUGCU.G.G..CCUGA....................CGAACAG.GAA.G..CG..GA....UGAGG...C.G.GU..AC..AG.CG...GGGUAAG.G...............................U.AGCG..AA...................A....AUUGCC.AAAGCCC...............................................................AAUAC..........UUGCACGGAA..CG.CUGU.GA....C.GU.AGAUCCG.ACAGGCAUA..AGCAGGAAG.....G.U.C.G.....CGCGA
NC_008782.1/2355749-2355579               UCGCGG...G.UGA.CUGC.GA.AUC..UGAA.GGA.......................AGCCCG.A.......G.GC.AAAAUGCU.G.G..CCUGA....................CGAACAG.GAA.G..CG..GA.UA..GAGG...C.G.GC..GC..AG.CG...GGGUAAG.A...............................A.GGCC..AA...................A....AUCUUC.AAAGCCC...............................................................AAUAC..........UUGCACGGAA..CG.CUGU.GA....C.GU.AGAUCCG.ACAGGCAUA..AGCAGGAAG.....G.U.C.G.....CGCGA
NZ_AAXR01000003.1/113073-113243           UCGCGG...G.UGA.CUGC.GA.AUC..UGAA.GGA.......................AGCCCG.A.......G.GC.AAAAUGCU.G.G..CCUGA....................CGUAAAG.GAA.G..CG..GA.UA..GAGG...C.G.GC..GC..AG.CG...GGGUGAG.A...............................A.AGCA..AA...................U....AUCUUC.AAAGCCC...............................................................AAUAC..........UUGCACGGAA..CG.CUGU.GA....C.GU.AGAUCCG.ACAGGCAUA..AGCAGGAAG.....G.U.C.G.....CGCGA
NC_002947.3/1425800-1425970               UCGCGG...G.UGA.CCGC.GA.AUC..UGAA.GGA.......................AGCCCG.A.......G.GC.AAAAUGCU.G.G..CCUGA....................CGAACAG.GAA.G..CG..GA.UA..GAGG...C.G.GC..AC..AG.CG...GGGUGAG.G...............................U.GGCA..CA...................A....AUCGCC.AAAGCCC...............................................................AAUAC..........UUGCACGGAA..CG.CUGU.GA....C.GU.AGAUCCG.ACAGGCAUA..AGCAGGAAG.....G.U.C.G.....CGCGA
BABF01010335.1/320-151                    UUCAUC...G.CGA.GGUG.AA.AUC..UGAA.GGA.......................AGCUGG.A.......U.GC.AAAAUGCU.G.G..CCUGA....................CGAACAG.GAA.G..CG..GU....UAAGG...C.G.GC..GC..AG.CA...GGGUAAG.G...............................U.GGCA..CU...................A....AUCACC.AAAGCCC...............................................................GAUAC..........UCACACGGAA..CG.CUGU.GA....C.GU.AAAGCCG.ACAGGCAUA..AGCAG..CG.....GAUCU.C.....UCAAC
NZ_AAMK01000009.1/73106-72937             UUCAUC...G.CGA.GGUG.AA.AUC..UGAA.GGA.......................AGCUGG.A.......U.GC.AAAAUGCU.G.G..CCUGA....................CGAACAG.GAA.G..CG..GU....UAAGG...C.G.GC..GC..AG.CA...GGGUAAG.G...............................U.GGCA..CA...................A....AUCACC.AAAGCCC...............................................................GAUAC..........UCACACGGAA..CG.CUGU.GA....C.GU.AAAGCCG.ACAGGCAUA..AGCAGGAAA.....G.U.C.G.....CGUGA
NC_008563.1/4728604-4728435               UUCAUC...G.CGA.GGUG.AA.AUC..UGAA.GGA.......................AGCUGG.A.......U.GC.AAAAUGCU.G.G..CCUGA....................CGAACAG.GAA.G..CG..GU....UAAGG...C.G.GC..GC..AG.CA...GGGUAAG.G...............................U.GGCA..CU...................A....AUCACC.AAAGCCC...............................................................GAUAC..........UCACACGGAA..CG.CUGU.GA....C.GU.AAAGCCG.ACAGGCAUA..AGCAGGAAA.....G.U.C.G.....CGUGA
NZ_ABAQ01000003.1/377132-377301           UUCAUC...G.CGA.GGUG.AA.AUC..UGAA.GGA.......................AGCCGG.A.......U.GC.AAAAUGCU.G.G..CCUGA....................CGAACAG.GAA.G..CG..GU....UAAGG...C.G.GC..GC..AG.CA...GGGUAAG.G...............................U.GGCA..CA...................A....AUCACC.AAAGCCC...............................................................GAUAC..........UCACACGGAA..CG.CUGU.GA....C.GU.AAAGCCG.ACAGGCAUA..AGCAGGAAA.....G.U.C.G.....CGUGA
NC_008460.1/19885-20054                   UUCAUC...G.CGA.GGUG.AA.AUC..UGAA.GGA.......................AGCCGG.A.......U.GC.AAAAUGCU.G.G..CCUGA....................CGGACAG.GAA.G..CG..GU....UAAGG...C.G.GC..GC..AG.CA...GGGUAAG.G...............................G.GGCA..CA...................A....AUCACC.AAAGCCC...............................................................GAUAC..........UCACACGAAA..CG.CUGU.GA....C.GU.AAAGCCG.ACAGGCAUA..AGCAGGAAA.....G.U.C.G.....CGUGA
JCVI_SCAF_1096628095848/1415-1245         UUCAUC...G.CGA.GGUG.AA.AUC..UGAA.GGA.......................AGCCGA.A.......G.GC.AAAAUGCU.G.G..CCUGA....................CGAACAG.GAA.G..CG..GU....UUAGG...C.G.UU..GU..UG.CA...GGGUGAG.G...............................U.GGCG..AU...................U....AUCACU.AAAGCCC...............................................................AAUAC..........UUGCACGGAA..UG.CAGC.AA....C.GU.AAAGCCG.ACAGGCAUA..AGCAGGAAG.....G.U.CGC.....GCGAC
JCVI_SCAF_1101667411487/107-276           UUCAUC...G.CGA.GGUG.AA.AUC..UGAA.GGA.......................AGCCGA.A.......G.GC.AAAAUGCU.G.G..CCUGA....................CGAACAG.GAA.G..CG..GU....UUAGG...C.G.UU..GU..UG.CA...GGGUGAG.G...............................U.GGCG..AU...................U....AUCACU.AAAGCCC...............................................................AAUAC..........UUGCACGGAA..UG.CAGC.AA....C.GU.AAAGCCG.ACAGGCAUA..AGCAGGAAG.....G.U.C.G.....CGCGA
JCVI_SCAF_1096628071008/553-384           CCUAUC...G.UGA.GGUA.GG.AUC..UGAA.GGA.......................AGCUGA.A.......A.GC.AAAAUGCU.G.G..CCUGA....................CGAACAG.GAA.G..CG..GU....UUAGG...C.G.UU..GU..AG.CA...GGGUAAG.G...............................U.GGCC..AU...................U....AUCACU.AAAGCCC...............................................................AAUAC..........UUGCAUGGAA..UG.CUGC.AA....C.GU.AAAGCCG.ACAGGCAUA..AGCAGGAAG.....G.U.C.G.....CGCGA
NZ_AAWY01000067.1/10223-10054             UUCACU...G.UGA.GGUG.AA.AUC..UGAA.GGA.......................AGCUGA.A.......A.GC.AAAAUGCU.G.G..CCUGA....................CGAACAG.GAA.G..CG..GU....UUAGG...C.G.UU..GU..AG.CA...GGGUAAG.G...............................U.GGCC..AA...................U....AUCGCC.AAAGCCC...............................................................AAUAC..........UUGCACGGAA..UG.CUGC.AA....C.GU.AUAACCG.ACAGGCAUA..AGCAGGAAG.....G.U.C.G.....CGCGA
NC_007645.1/7212018-7211847               UUCACC...G.CGA.GGUG.AA.AUC..UGAA.GGA.......................AACCGA.A.......G.GC.AAACCACU.G.G..CCCGA....................CGAACAG.GAA.U..CG..CA.UA.GGAGG...C.G.GC..CA..UA.GC...GGGUGAG.G...............................U.AGCC..CA...................U....ACUGCC.AAAGCCC...............................................................AAUAC..........UUACACGGAA..GC.GAUG.GA....C.GU.AAAUGCG.GCGGGUAUA..AGUGGGAAG.....G.U.C.A.....CGCGC
ABEF01054409.1/3816-3988                  UCCACC...G.CGA.GGUG.GA.AUC..UGAA.GGA.......................AGCCGC.A.......G.GC.AAAGCGCU.G.G..CCCGA....................CGAACAG.GAA.U..CG..CA.UA.CGAGG...C.G.GU..CA..CA.CC...GGGUGAG.A...............................C.GGCC..AA...................U....AUCGUC.AAAGCCC..........................................................AGUACUUGC...........ACGGAC......GG.UGUG.GA....C.GU.AAAUGCG.GCGGGUAUA..AGUGUGACG.....G.U.C.A....CGCGUC
ABEF01047012.1/325-153                    UCCACC...G.UGA.GGUG.GA.AUC..UGAA.GGA.......................AGCCGA.A.......G.GC.AAAGCACU.G.G..CCUGA....................CGAACAG.AAA.C..CG..UA.UA.CGAGG...C.G.GC..CG..UC.GC...GGGUGAG.A...............................A.GGCC..CA...................U....AUCUUC.AAAGCCC...............................................................GGUAC..........UUGCACGGAA..GC.GGCG.GA....C.GU.AAAUGCG.GCGGGCAUA..AGUGUGAAG.....G.U.CGC.....GCGUC
JCVI_SCAF_1096628148013/1008-836          UCCAUC...G.UGA.GAUG.GA.AUC..UGAA.GGA.......................AGCCGC.A.......G.GC.AAAGCACU.G.G..CCUGA....................CGAACAG.AAA.U..CG..CA.UA.UGAGG...C.G.GU..CA..CA.CC...GGGUAAG.G...............................C.GUCA..AC...................U....AUCGUC.AAAGCCC...............................................................UGUAC..........UUGCACGGAA..GG.UGUG.GA....C.GU.AAAUGCG.GCGGGCAUA..AGUGUGAAG.....G.U.CAC.....GCGUC
NC_007645.1/2179715-2179544               UCCAUC...G.UGA.GGUG.GA.AUC..UGAA.GGA.......................AGCCGU.A.......G.GC.AAAGCACU.G.G..CCUGA....................CGAACAG.GAA.U..CG..CA.UA.CGAGG...C.G.GC..CA..CA.CU...GGGUAAG.G...............................C.GGC...AA...................AU...ACCGUC.AAAGCCC...............................................................GUAC...........UUGCACGGAA..GG.UGUG.GA....C.GU.AGAUGCG.GCGGGCAUA..AGUGUGAAG.....G.U.C.A....CGCGUC
NC_008576.1/1072808-1072979               UUUACC...G.UGA.GGUA.AA.AUC..UGAA.GGA.......................AACCGA.A.......A.GC.AAAGCGCU.G.A..UCCGA....................CGAACAG.GAA.U..CG..CA.UA.CGAGG...C.G.GU..CA..UG.CU...GGAUGAG.G...............................A.GGGG..AC...................U....AUCUCU.AAAGUCC...............................................................GAAAC..........CUGUACGGAG..AG.CAUG.GA....C.GU.AUAUGCG.GCGGAUAUA..AGCGUGAAG.....G.U.G.C.....GUGUG
NC_008576.1/1386323-1386494               UUUACC...G.UGA.GGUA.AA.AUC..UGAA.GGA.......................AACCGA.A.......G.GC.AAAGCGCU.G.A..UCCGA....................CGAACAG.GAA.U..CG..CA.UA.CGAGG...C.G.GU...C..AU.GC.U.GGAUGAG.G...............................A.GGCG..AC...................U....AUCUCU.AAAGUCC...........................................................GAA..ACC...........UGUACGGAGA..GC.AUG..GA....C.GU.AUAUGCG.GCGGAUAUA..AGCGUGAAG.....G.U.G.C.....GUGUG
JCVI_SCAF_1101668584655/705-876           GCCACC...G.UGA.GGUG.GA.AUC..UGAA.GGA.......................AGCCGC.A.......G.GC.AAAGCGCU.G.G..UUCGA....................CGAACAG.GAA.G..UG..CA.UA.UGAGG...C.G.GC..CA..UG.CU...GGGUGAG.G...............................A.GGCA..AA...................U....AUCUUC.AAAGCCC...............................................................AAAUC..........UGACACGGAA..AG.CAUG.GU....C.GU.AGAUGCG.ACGGAUAUA..AGCGUGAAA.....G.U.G.A.....GUGUG
NC_008554.1/3922512-3922683               UCCAUC...G.CGA.GGUG.GA.AUC..UGAA.GGA.......................AGCCGC.A.......G.GC.AAAGCGCU.G.G..CUCGA....................CGAAUAG.GAA.C..CG..CA.UA.UGAGG...C.G.GU...C..AU.GC.C.GGAUGAG.A...............................G.GGCC..AA...................U....AUCUUC.AAAGUCC...............................................................GAUA...........CCUGUACGGAAGGC.GUG..GG....C.GU.AAAUGCG.GCGGGCAUA..AGCGUGAAG.....G.U.G.G.....GUGCG
soil_XZS49182_b1/572-743                  UCCAUC...G.CGA.GGUG.GA.AUC..UGAA.GGA.......................AGCCGC.A.......G.GC.AAAGCGCU.G.A..CUCGA....................CGAACAG.AAA.U..CG..CA.UA.UGAGG...C.A.UG..CA..GU.CU...GGAUGAG.A...............................G.GGCA..AA...................U....GUCUUU.AAAGUCC...............................................................AAUAC..........CUGUACGGCA..AG.AUUG.UA....U.GU.AAAUGCG.GCGAGUAUA..AGCGUGAAA.....G.U.G.A.....GAGCG
NC_007498.2/1559816-1559991               UCCACC...G.CGA.GGUG.GA.AUC..UGAA.GGA.......................AGCUGU.A.......G.GC.AAACUUCC.G.G..CCCGA....................CGAACAG.GAA.U..CG..CA.UA.CGAGG...C.A.GU..GC..CA.UC.C.GGGCGAG.A...............................A.GGCC..AU...................A....GUCUUC.AAAGCCC.GA............................................................UAGU...........CAUCCGGGAG..GG.UGGU.GC....U.GU.AUAUGCG.GCGGGUAUGU.GGAAGGAAG.....G.U.C.A....CGCGUC
NC_007498.2/1608502-1608677               UCCACC...G.CGA.GGUG.GA.AUC..UGAA.GGA.......................AGCUGU.A.......G.GC.AAACUUCC.G.G..CCCGA....................CGAACAG.GAA.U..CG..CA.UA.CGAGG...C.A.GU..GC..CA.UC.C.GGGCGAG.A...............................A.GGCC..AU...................A....GUCUUC.AAAGCCC.GA............................................................UAGU...........CAUCCUGGAG..GG.UCGU.GC....U.GU.AUAUGCG.GCGGGUAUGU.GGAAGGAAG.....G.U.C.A....CGCGUC
NC_008576.1/3719880-3719777               CUCAUC...G.UGA.GGUG.GG.AUC..UGAA.GGA.......................AGCCGA.A.......G.GU.AAAGCGCU.A.A..UCCGA....................CGGACUG.GAA.U..CU..CA.UA.Uuuuaug............................................................................................................................................................................................................................GUGUG.CCCGGCA..G.GGCAC..AG.....G.U.A.C.....UUGGA
NC_008576.1/3862593-3862419               UCCAUC...G.UGA.GAUG.GA.AUC..UGAA.GGA.......................AGCUGC.U.......G.GC.AAAGUUCC.G.G..CCCGA....................CGAACAG.GAA.U..CG..CA.UA.CGAGG...C.A..G..CC.AUA.UC.U.GGGCGAG.G...............................G.AGCC..AU...................G....AUACCC.AAAGCCC...............................................................GAUCG..........UCAUCCAGAA..GA.UAGG.GA....A.GU.AUAUGCG.GCGGGUAUAU.GGAAUGAAG.....G.UCU.C.....GUGUC
NC_008576.1/3719737-3719564               CUCAUC...G.UGA.GGUG.GG.AUC..UGAA.GGA.......................AGCCGA.A.......G.GU.AAAGCGCG.A.A..UCCGA....................CGGACUG.GAA.U..CG..CA.UA.CGAGG...C.A..G..CC.AUA.UC.U.GGGCGAG.G...............................G.GGCC..AU...................G....AUACCC.AAAGCCC...............................................................GAUCG..........UCAUGCAGAA..GA.UAGG.GA....A.GU.AUCUGUG.GCGGGUAUAU.GGAAUGAAG.....G.U.C.U.....CGUGU
NC_009483.1/2512021-2512195               UCCGGG...G.CGA.CCCG.GA.AUC..UGAA.GGA.......................AGCUGU.A.......G.GC.AAAGUCCU.G.G..CCCGA....................CGAACAG.GAA.U..CG..CA.UA.UGAGG...C.A.GC.CAC..AU.CU...GGGCGAG.A...............................A.GGCA..AA...................CA...GA.UUC.AAAGCCC...............................................................GAUAA..........CCAUCCAGAA..AG.AUGUGGA....A.GU.AGAUGCG.GCGGGUAUAU.GGGAUGAAG.....G.U.C.A.....CGCGC
JCVI_SCAF_1101668630723/1351-1524         UCCGUC...G.CGA.GGCG.GA.AUC..UGAA.GGA.......................AGCUGU.A.......G.GC.AAACUCCC.G.G..CCCGA....................CGAACAG.GAA.C..CG..CA.UA.CGAGG...C.A.GC..CA..CA.UC.U.GGGCGAG.A...............................G.GGCC..AU...................G....AAACUC.GAAGCCC...............................................................AAUAG..........CUAUCUAGAA..GA.UGUG.GA....A.GU.AGAUGCG.GCGGGUAGAU.GGGAGGAAG.....G.U.C.G.....CGCGC
NC_009483.1/1454602-1454775               UCCGGG...G.CGA.CCCG.GA.AUC..UGAA.GGA.......................AGCUGU.A.......A.GC.AAAGUCCC.G.G..CCCGA....................CGAACAG.GAA.U..CG..CA.UA.UGAGG...C.A.GC..CA..CA.UC.U.GGGCGAG.A...............................G.GGCU..AA...................G....AGACUC.AAAACCC...............................................................GAUUA..........CCAUCCGGAA..GG.UGUG.GA....A.GU.AGAUGCG.GCGGGUGUAU.GGGAUGAAG.....G.U.C.A.....CGCGA
BAAZ01026053.1/846-1010                   GCCGGA...U.....UUUG.GG.AGU..UGAA.AGG.......................UCUCCC.C....AUGG.GC.AAAACUCU.G.G..CCUGA....................CGAACAG.AAA.U..CG..CA.UA.UAAGG...C.G.UC......AG.CG.A.GGGUAAG.U...............................U.GGCA..UA...................A....CA.AAC.AAAGCCA...............................................................GUAG...........CUCACCGGAU..CG.CU...UU....CGGU..AAUGCG.GCAGGUA....AGAGGGGAA.....G.A.A.A.....GGGUG
wf1_AGZO9026_b2/736-906                   CUUACC...G.CGA.GGUA.UA.AUC..UGAA.GGA.......................AGCUAG.C.......G.GC.AAAAUUCC.G.A..UCUGA....................GGAACAA.GAA.U..AU..UA....UCAGG...C.G.CA.AUU..GU.UG...GGAUAAA.C...............................U.UGCC..AA...................A....CAAAGC.AAAGUUU...............................................................AAAU...........ACUACACGGA..CA.ACGA.AG....U.GU.AAAUGAU.ACGGGUACAG.GGAAUGAAA.....G.C.U.A.....UUUAC
NZ_AAWV01000098.1/4679-4851               UCCAUC...G.UGA.GAUG.GA.AUC..CGAA.GGA.......................AGCUGG.A.......G.GC.AAAAUUCU.G.A..CCCGA....................GGAACAC.GAA.C..AU..CA....UUAGG...C.G.UA.CUC.UCA.CA...GGGUGAG.G...............................C.UGCC..AA...................A....CAAGUC.GAAGCCC...............................................................AAAA...........GCUAUCCGGA..UG.UGGA.AA....C.GU.AAAUGGU.GCGGGUACAU.GGAACGAAA.....G.UGA.A.....UCACC
NZ_AAWV01000007.1/48449-48604             UCCAUC...G.UGA.GAUG.GA.AUC..UGAA.GGA.......................AGCUGG.A.......G.GC.AAAAUUCU.G.A..CCCGA....................GGAACAC.GAA.C..AU..CA....UUAGG...C.G.UA.CUC.UCA.CA...GGGUAAG.G...............................C.UGCU..GA...................A....CAAGUC.AAAGCCC...............................................................AAAA...........GCUAUCCGGA..UG.UGGA.AA....C.GU.AA.UGGU.GCGGGUACAU...............G...G.A..........
NZ_AAWV01000098.1/2956-2784               UCCAUC...G.UGA.GAUG.GA.AUC..UGAA.GGA.......................AGCUGG.A.......G.GC.AAAAUUCU.G.A..CCCGA....................GGAACAC.GAA.C..AU..CA....UUAGG...C.G.UA.CUC.UCA.CA...GGGUAAG.G...............................C.UGCU..GA...................A....CAAGUC.AAAGCCC...............................................................AAAA...........GCUAUCCGGA..UG.UGGA.AA....C.GU.AAAUGGU.GCGGGUACAU.GGAAUGAAA.....G.CAA.A.....UCACC
NC_007907.1/5170929-5170759               UCCAUC...G.CGA.GGUG.GA.AUC..UGAA.GGA.......................AACCGG.C.......G.GC.AAAGUUCC.G.G..CCCGA....................GGAACAC.GAA.C..AA..CA....UCAGG...C.G.CG.AAA..CG.UG...GGGUGAG.A...............................C.UGC...GA...................AA...CAAGUC.AAAGCCC...............................................................AAAA...........GCUGCACGGA..CA.UGUC.AG....C.GU.AAAUGUU.GCGGGUAUAU.GGAAUGAAA.....G.U.G.A.....AUCGU
NC_007907.1/5195000-5194828               UCCACC...G.CGA.GGUG.GA.AUC..UGAA.GGA.......................AGCCAGUC.......G.GC.AAAGUUCU.G.A..CCCGA....................GGAACAC.GAA.C..AC..CA....UCAGG...C.G.CG.AAA..CG.UG...GGGUAAG.A...............................C.UGCU..AA...................A....CAAGUU.AAAGCCC...............................................................AAAA...........GCUGCACGGA..CA.CGUC.AG....C.GU.AAAUGUU.GCGGGUACAU.GGAAUGAAA.....G.U.G.A....AUCGUC
NZ_AAAW04000001.1/169472-169642           UCCAUC...G.UGA.GAUG.GA.AUC..UGAA.GGA.......................AGCCAG.C.......G.GC.AAAGUUCC.G.G..CCUGA....................GGGACAC.AAA.C..AG..CA....UCAGG...C.G.CG.AAA..CG.UG...GGGUGAG.A...............................C.UGCG..CG...................A....CAAGUC.GAAGCCC...............................................................AAAA...........GCUACACGGA..CA.CGUC.AG....C.GU.AAAUGGU.GCGGGUAGAU.GGAAUGAAA.....G.U.G.A.....AUCAU
NC_004663.1/3072876-3072704               UCCGUA...G.UGA.UUCG.GC.AUC..UAAA.GGA.......................AGUCUU.A.......G.GC.AAAGCACU.G.A..CCUGA....................CGUACAG.AAA.C..UU..GA.UACUAAGG...C.A..U.AUG..AG.UG.U.GGGUAAG.U...............................C.UGCC..AA...................A....CAAGAU.AAAGCCC...............................................................UAUAG..........CUAUAUGGAA..CA.CUCG.G.....U.GU.AAAUCAA.GCAGGUAUA..AGUGUGAAA.....G.A.U.U.....AUAUU
BAAX01024110.1/737-566                    UCCGUG...G.UGA.CGCG.GA.AUC..UGAA.AGA.......................AGUCAG.C.......G.GC.AAAGAUCU.G.A..CCCGA....................CGCACAG.AAA.C..UU..GA.UA.UAAGG...C.U.AC..UU..AC.AG...GGAAAAG.G...............................C.UGCA..AA...................A....AGAGUC.AAAGUCC...............................................................AAGAA..........CUACUCGGAA..CA.GCAU.GU....A.GU.AAAUCAA.GUGGGUAUA..AGAUGGAAA.....G.A.C.A.....AUAUG
BAAY01000248.1/5499-5670                  UCUAUC...G.UGA.GAUG.GC.UUC..UGAA.AGA.......................AGUUGG.C.......A.GC.AAACAUUU.G.G..CUUGA....................CGGACAA.AAA.C..UU..CA.UA.CAAGG...U.A.UU..UA..AU.CG.U.GGACAAG.G...............................U.UACC..AA...................A....CAGACC.AAAGCCU...............................................................CAUAG..........CUAUUCAGAA..CG.GUU..GG....U.GC.AAAUAAA.AUAAGUAUA..AGAUGAAAA.....G.A.C.A.....AGAUC
BAAU01003521.1/497-669                    UCUAUC...G.UGA.GGUA.GA.AUC..UGAA.GGA.......................AGUCAG.C.......G.GC.AAACAUCU.G.G..UCUGA....................CGGACAG.AAA.U..CC..GA.UA.UAAGG...C.C.UA.AGG..GU.GA...GGAUGAG.U...............................C.UGCU..GA...................U....GAAGAC.AAAGUCC...............................................................GAUA...........ACUAUCCGAA.AUC.ACCC.AA....G.GU.AAAUCGG.GCAGAUAUA..AGAUGGAAA.....G.A.G.U.....AUGUC
BAAY01001752.1/1451-1299                  UCCAUC...G.UGA.GUUG.GA.AU.........................................C.......G.GC.AAACAUCU.G.G..UCUGA....................CGCACAG.AAA.C..UU..GA.UAUGAAGG...C.U.UA.AGG..AU.GU...GGAUGAG.U...............................U.UGCA..UA...................A....CAAAAC.AAAGUCC................................................................AUA...........GUUAUCCGGA..AC.AUCC.GA....A.GU.AAAUCAA.GCAGACAUA..AGAUGGAAA.....G.A.A.U..........
BABG01005901.1/66-237                     UCCAUC...G.UGA.GGUG.GA.AUC..UGAA.GGA.......................AGCCUG.C.......G.GC.AAAUAUCU.G.G..UCUGA....................CGUACAG.AAA.C..UU..GA.UA.UUAAG..GC.U.UA.AGG..AU.GU...GGAUAAG.U...............................U.UGCU..AA...................A....CAAAAC.GAAGUCC...............................................................UAUA...........GUUGUCCGGA..AC.AUCC.AA....A.GU.AAAUCAA.GCAGACAUA..AGAUGGAAA.....G...A.A.....UAUGU
BAAX01001729.1/1065-894                   UCCACC...G.CGA.GUUG.GA.AUC..UGAA.AGA.......................AGCCGG.C.......G.GC.AAACAUCU.G.A..CCUAA....................CGGACAG.AAA.C..UU..CA.UA.CAAGG...C.A..U.AUG..AC.CG.U.GGGUAAG.G...............................U.UGCA..AA...................A....AGAACC.AAAGCCC...............................................................UAUAG..........CUAUUCGGAA..CG.GUCG.G.....U.GU.AAAUGAA.GUGGGUAUA..AGAUGGAAA.....G.A.C.A.....AUGCC
BAAX01021590.1/472-643                    UUCAUC...G.UGA.GGUG.AA.AUC..UGAA.AGA.......................AGCCGG.U.......G.GC.AAACAUCU.G.A..CCUAA....................CGUACAG.AAA.C..UU..CA.UA.CAAGG...C.AUAU..GA..CC.GU...GGGUAAG.G...............................U.UGCA..AC...................A....CAGACC.AAAGCCC...............................................................CAUA...........GCUNUUCGGA..AC.AGUC.GG....U.GU.ACAUGAA.GUGGGUAUA..AGAUGGAAA.....G.A.C.A.....AUGCC
BAAX01006391.1/326-155                    UCCAUC...G.UGA.GUUG.GA.AUC..UGAA.GGA.......................AGCCGG.C.......G.AC.AAAUAUCU.G.A..CCUAA....................CGGACAG.AAA.C..UU..CA.UA.UAAGG...C.AUGU..GA..CC.GU...GGAUAAG.A...............................U.UGCC..UA...................A....CAAAUC.AAAGUCC...............................................................AAUA...........GCUAUUCGGA..AC.GGUC.GG....U.GU.AAAUGAA.GUAGGCAUA..AGAUGGAAA.....G.A.C.A.....AUGCC
BAAX01026393.1/597-768                    UCCACU...G.CGA.GGUG.GA.AUC..UGAA.AGA.......................AGCUGG.C.......G.GC.AAACAUCU.G.A..CCUAA....................CGUACAG.AAA.C..UU..CA.UA.UAAGG...C.A.UU..UG..AC.CA.U.GGAUGAG.A...............................U.UGCC..AG...................A....CAAAUC.AAAGUCC...............................................................CAUAG..........CUUUUCGGAA..UG.GUUG.G.....U.GU.ACAUGAC.GUGGGUAUA..AGAUGGCAA.....G.A.A.A.....UAGCC
BAAX01000072.1/2099-1929                  UCCACU...G.CGA.GGUG.GA.AUC..UGAA.AGA.......................AGCUGG.C.......G.GC.AAACAUCU.G.A..CCUAA....................CGUACAG.AAA.C..UU..CA.UA.UAAGG...C.A.UU..UG..AC.CA.U.GGAUGAG.A...............................U.UGCA..AG...................A....CAAAUC.AAAGUCC...............................................................CAUAG..........CUAUUCGGAA..UG.GUU..GG....U.GU.AAAUGAA.GUGGGUAUA..AGAUGGAAA.....G...A.A.....UAAGC
BAAX01006737.1/749-919                    UCCACU...G.UGA.GGUG.GA.AUC..UGAA.AGA.......................AGCUGG.C.......G.GC.AAACAUCU.G.A..CCUAA....................CGUACAG.AAA.C..UU..CA.UA.UAAGG...C.A.UU..UG..AC.CA.U.GGAUAAG.A...............................U.UGCA..UC...................A....CAAAUC.AAAGUCC...............................................................UAUUG..........CUAUUCGGAA..UG.GUU..GG....U.GU.AAAUGAA.GUGGGUAUA..AGAUGGAAA.....G...A.A.....UAAGC
BAAX01033178.1/267-96                     UCCACU...G.CGA.GGUG.GA.AUC..UGAA.AGA.......................AGCCGG.C.......G.GC.AAACAUCU.G.A..CCUAA....................CGUACAG.AAA.C..UU..CA.UA.UAAGG...C.A.UU.UGA..CC.AU...GGAUGAG.A...............................U.UGCC..AG...................A....CAAAUC.AAAGUCC...............................................................UAUA...........GCUAUUCGGA..AU.GGUU.GG....U.GU.AAAUGAA.GUGGGUAUA..AGAUGGAAA.....G.A.A.U.....AAGCC
BAAX01000808.1/2254-2424                  UCCACU...G.CGA.GGUG.GA.AUC..UGAA.AGA.......................AGCUGG.C.......G.GC.AAACAUCU.G.A..CCUAA....................CGUACAG.AAA.C..UU..CA.UA.UAAGG...C.A.UU.UGA..CC.AU...GGAUGAG.A...............................U.UGCA..AG...................A....CAAAUC.AAAGUCC...............................................................CAUA...........GCUNUUCGGA..AU.GGUU.GG....U.GU.AAAUGAA.GUGGGUAUA..AGAUGGAAA.....G...A.A.....UAAGC
NC_004663.1/3258439-3258267               UCCCUC...G.CGA.GUUG.GA.AUC..UGAA.AGA.......................AGCUGG.C.......G.GC.AAAUAUCU.G.G..UCUGA....................CGAACAG.AAA.C..UU..CA.UA.UAAGG...C.A..U.AUG..AC.CG.U.GGGUAAG.G...............................U.UGCU..GA...................A....CAAACC.AAAGCCC.UA............................................................UAGC...........UAUUCGGAAA..CG.GUUG.G.....U.GU.AAAUGGA.GCAGACAUA..AGAUAGAAA.....G.U.U.A.....AUACC
ABDH01027685.1/729-987                    ................CCA.AA.GGU..UCGC.GGA.......................AGCGGG.A.......G.GC.AAAGUUCC.G.A..GCGGA.CUUCGCCAACUACGUUGG.CGCACAG.GAA.C..CG..C...A.UGAGG...C.A.GU..GC..AA.GG.C.GGACGAG.U...............................G.UGCC..GC...................G....UAAAAC.AAAGUCC.AAAAGGCGGGGA.......................................AA.....GAA.CAGA.UUCCCGCUUUACUGCCCAAA..CC.UUGU.AA....U.GU.AUAUGCG.GCGGCUGCAU.GGAAUGAAG.....G.U.G.A.....CUAAC
BABG01015727.1/751-584                    UCCAUU...G.UGA.GAUG.GA.AUC..UGAA.GGA.......................AGCCUG.A.......G.GC.AAACCAUU.G.G..UCCGA....................CGGACAG.AAA.U..CA..UG.UA.UAAGG...C.U..U..AC..AG.UU.C.GGAUAAG.A...............................C.UGCU..GA...................A....CAAGUU.GAAGUCC...............................................................AAUA...........GCUAACAGAG..GA.CUG..GU....A.GU.AGACAUG.GCGGAUAGGU.GAUGAGAAA.....G.A.U.A........GC
BAAY01007749.1/313-493                    UCCAUC...G.AGA.GGCG.GA.GUC..UGAA.GGA.......................AGCUGGAUGCCAGCGG.GC.AAACUCCC.G.A..ACCGA....................CGAACAG.AAA.U..CA..CA.UA.GUAGA...C.C.GU..AG..AG.GAAC.GGACGAG.U...............................G.UGCA..UA...................A....CAACAC.AAGAUCC.AA................................................................U..........GCUGCCCGAA..UC.CCGU.GC....G.GU.AAAUGUG.GCGGUUAUGU.GGAAGAAAA.....A.A.A.G.....GCGGC
BAAZ01017857.1/189-384                    UCCAUC...G.UGA.GGUG.GA.AUC..UGAA.GGAAGCCGGAUGUCAGCGAAAAAAAUGCUGGC.G.......G.GC.AAACUCCC.G.A..ACCGA....................CGAACAG.AAA.U..CA..CA.UA.GUAGG...C.C.GU..AC.AGG.GA.C.GGACGAG.U...............................G.UGCU..AG...................A....CAACAC.GAAGUCC.AA................................................................U..........GCUGCCCGAA..UC.CCGU.GC....G.GU.AAAUGUG.GCGGUUACGU.GGGAGGAAA.....G.C.U.G.....UUGCG
BABD01006701.1/1080-1169                  AUUAAC...G.UGA.GGGG.A..AUC..UGAA.GGA.......................AGGUGG.C.......G.GC.AAAUCUCU.G.G..UCUGA....................CGAACAG.AAAucacau..................................................................................................................................................................................................................................................CAGGC...U.AUAGCUAAG.....G.A.U.A.....AGGUU
NZ_AAOX01000004.1/98159-97985             UCCAUG...G.CGA.CGUG.GA.AUC..UGAA.GGA.......................AGCCCU.A.......G.GC.AAAUCCUC.G.G..UCUGA....................GGUACAC.GAA.U..CA..CA.UU.UGAGG...U.G.GA.CUG..UU.UC.A.GGACGAG.U...............................U.UGCA..AA...................A....CAAAAC.AAAGUCC...............................................................AAAAU..........AUCCCCGGAU..GG.AACA.GA....C.AU.AAAUGUG.GCAGAUAUAU.GAGGAGAAA.....G.U.G.G.....AUGAA
BAAW01000769.1/1804-1632                  UCCAUC...G.UGA.GGUG.GA.AUC..UGAC.GGA.......................AGCCUA.A.......G.GC.AAAGCCUU.G.G..UCUGA....................GGUACAC.GAA.U..CA..CA.UU.UGAGG...C.U.CA.AAG..CU.AU...GGGUAAG.C...............................U.UGCA..CG...................A....CAAAGU.AAAGCCC...............................................................UAUA...........ACUAUCAGAA..AU.AGCU.AG....A.GU.AAUUGCG.GCAGAUAGAU.GAGGUGAAA.....G.U.G.C.....AUGUU
BAAW01000650.1/507-679                    UCCAUC...G.UGA.GGUG.GA.AUC..UGAA.GGA.......................AGCCUA.A.......G.GC.AAAGCCUU.G.G..UCUGA....................GGUACAC.GAA.U..CA..CA.UU.UGAGG...C.U.CA.AAG..CU.AU...GGGUAAG.C...............................U.UGCA..CG...................A....CAAAGU.AAAGCCC...............................................................UAUA...........ACUAUCCGAA..AU.AGCU.AG....A.GU.AAAUGUG.GCAGAUAGAU.GAGGUGAAA.....G.U.G.C.....GUGUU
BAAZ01024986.1/598-401                    UCCAUC...G.UGA.GGUG.GA.AUU..UGAA.GAAAGCCGGAUUUUGGGAGUUGAAAGGUCUCC.C...AAUGG.GC.AAAACUUU.G.G..CCUGA....................CGAACAG.AAA.U..UG..CA.UA.UAAGG...C.C.GU..CA..GC.GA...GGGUAAG.U...............................U.UGCA..UA...................A....CAAAAC.AAAGCCC...............................................................AGUAG..........CUACACGGAA..UC.GCUU.UC....G.GU.AAAUGCG.GCAGGUA.A..AGAGGGAAA.....G.A.A.U.....GUGUG
BAAZ01000261.1/1578-1381                  UCCAUC...G.UGA.GGUG.GA.AUC..UGAA.GAAAGCCGGAUUUUGGGAGUUGAAAGGUCUCC.C...AAUGG.GC.AAAACUCU.G.G..CCUGA....................CGAACAG.AAA.U..CG..CA.UA.UAAGG...C.C.GU..CA..GC.GA...GGGUAAG.U...............................U.UGCA..UA...................A....CAAAAC.AAAGCCC...............................................................AGUAG..........CUACACGGAA..UC.GCUU.UC....G.GU.AAAUGCG.GCAGGUA.A..AGAGGGAAA.....G.A.A.U.....GUGUG
BAAZ01000126.1/5519-5716                  UCCAUC...G.UGA.GGUG.GA.AUC..UGAA.GAAAGCCGGAUUUUGGGAGUUGAAAGGUCUCC.C...AAUGG.GC.AAAACUCU.G.G..CCUGG....................CGAACAG.AAA.U..CG..CA.UA.UAAGG...C.C.GU..CA..GC.GA...GGGUAAG.G...............................U.UGCA..UA...................A....CAAAAC.AAAGCCC...............................................................AGUAG..........CUACACGGAA..UC.GCUU.UC....G.GU.AAAUGCG.GCAGGUA.A..AGAGGGAAA.....G.A.A.U.....GUGUG
BABD01031468.1/250-53                     UCCAUC...G.UGA.GGUG.GA.AUC..UGAA.GAAAGCCGGAUUUUGGGAGUUGAAAGGUCUCC.C...AAUGG.GC.AAAACUCU.G.G..CCUGA....................CGAACAG.AAA.U..CG..CA.UA.UAAGG...C.C.GU..CA..GC.GA...GGGUAAG.U...............................U.UGCA..UA...................A....CAAAAC.AAAGCCC...............................................................AGCAG..........CUACACGGAA..UC.GCUU.UC....G.GC.AAAUGCG.GCAGGUA.A..AGAGGGAAA.....G.A.A.U.....GUGCG
BABA01029713.1/479-677                    UCCAUC...G.UGA.GGUG.GA.AUC..UGAA.GAAAGCCGGAUUUUGGGAGUUGAAAGGUCUCC.C...AAUGG.GC.AAAACUCU.G.G..CCUGG....................CGAACAG.AAA.U..CG..CA.UA.UAAGG...C.C..G.UCA..GC.GA...GGGUAAG.G...............................U.UGCA..UA...................A....CAGAAC.AAAGCCC.AG............................................................UAGC...........UACACGGGAA..UC.GCUUUCC....G.GU..AAUGCG.GCAGGUC.A..AGAGGGAAA.....G.A.C.U.....GUGUG
BABG01033033.1/210-89                     UCUACC...G.UGA.GGUG.GA.AUC..UGAA.GGA.......................AGCUGU.A.......A.GC.AAAUCUCU.G.G..UCCGA....................CGGACAG.AAA.U..CG..CA.UA.UAAGG...C.U.AGgcuu....................................................................................................................................................................................................CG....A.GUGAUAAGCU.GCAGACAGCU.UCAGCCUAG.....A.U.C.C.....UGCGC
hgutS8_s8_159877/1974-1803                UUCACC...G.UGA.GGUG.AA.AUC..UGAA.GGA.......................AGCUGU.A.......G.GC.AAACCUCU.G.A..CYUGA....................CGGACAG.AAA.C..CA..CA.UA.UAAGG...C.U.GG..GA..AA.UA.C.GGAUAAG.A...............................C.GGCA..AG...................A....AACAUC.GAAGUCC.AA............................................................AAGUU..........GCUGGAAGUA..........CC....A.GU.AAAUGUG.GCAGGUAUAU.GGAGGGAAA...GAG.U.C.C.....GCACC
NZ_ABCC01000008.1/12771-12602             UCCGCC...G.UGA.GACG.GA.AUC..UGAA.AGA.......................AGCUGU.A.......A.GC.AAACCUCU.G.A..CCUGA....................CGGACAG.GAA.C..CG..CA.UA.UAAGG...C.U.CG..GA..AA.UA.C.GGAUAAG.G...............................U.GGCA..AA...................A....GGCACU.GAAGUCCAAA............................................................AGGUU..........GCCGGAAGUA..........CG....A.GU.AAAUGCG.GCAGGUACAU.GGAGGAAAA.....G.A.A.C.....AC.GC
BABD01024632.1/557-400                    UCUACC...G.UGA.GGUA.GA.AUC..UGAA.GGA.......................AGCUGU.A.......A.GC.AAAUCUCU.G.G..UACGA....................CGAACAG.AAA.U..CA..CA.UA.UAAGG...C.UAGG..CU..AC.GA.G.AGAUAAG.U...............................U.GGCU..UA...................A....AGCAAG.AAGAACA...............................................................AAAA............................AG.CA....A.GU.AAAUGUA.G...AAAAUCAGGCAAUAAA.....G.C.U.U.....CUGUC
BAAV01015115.1/784-619                    UCUAUC...G.CGA.GGUA.GA.AUC..UGAA.GGA.......................AGCUGU.A.......A.GC.AAAUCUCU.G.G..UCCGA....................CGAACAG.AAA.U..CA..CA.UA.UAAGG...C.UAGG..CU..ACGAG...AGAUAAG.U...............................U.GGCG..UG...................A....AGCAAC.GAAGUCU.AA........................................................UAACUAUC...........ACCUUUGG....CU.GU...UC......GU..UUCGUU.ACGGA....U.GGA....AU.....G.G.A.U.....AUAUU
BABD01001136.1/2158-2334                  UUCACC...G.UGA.GGUG.AA.AUC..UGAA.GGA.......................AGUCGU.U.......G.GC.AAAUCUCU.G.G..UCCGA....................CGGACAG.AAA.C..CG..CA.UA.CAAGG...C.UAGG..CU..AC.GA.G.AGAUAAG.U...............................U.GGCA..UA...................A....AGCAAC.GAAGUCU...............................................................AAUA...........ACUACCACAU..UU.GUGG.UAGCAGA.GU.AAAUGCG.GUGGAUGAAU.AAAUU.AAA.....G.A.U.U.....GCAGU
BABD01002165.1/534-355                    UCCACC...G.UGA.GGUG.GA.AUC..UGAA.GGA.......................AGCGGU.A.......A.GC.AAAUCUCC.G.G..UCCGA....................CGGACAG.AAA.U..CA..CA.UA.UAAGG...C.UAGG..CU..AC.GA.G.AGAUAAG.U...............................U.GGCA..AA...................G....AACAAC.GAAAUCU...............................................................AAUA...........ACUAUCACUU..UU.GUAG.UAGCAGA.GU.AAAUGUG.GCGGAUAUAU.GGAGAGAAA...GAG.C.G.A.....GCACC
BABB01000174.1/1551-1372                  UUCAUC...G.UGA.GGUG.AA.AUC..UGAA.GGA.......................AGCUGU.A.......A.GC.AAACCUCU.G.G..UCCGA....................CGGACAG.AAA.U..CA..CA.UA.UAAGG...C.U.AG.GCU..AC.GA.G.AGACAAG.U...............................C.GGCA..UA...................A....AGCAAC.GAAGUCU...............................................................AAUA...........ACUAUCACAU..UU.GUAG.UAGCAGA.GU.AAAUGUG.GCGGAUAUAU.GGAGGGAAA...GAG.C.G.U.....GCACC
BABB01000340.1/1037-1216                  UCCAUC...G.UGA.GAUG.GA.AUC..UGAA.GGA.......................AGUUGU.A.......A.GC.AAAUUUCU.G.G..UCCGA....................CGGACAG.AAA.U..CA..CA.UA.UAAGG...C.U.AG..GC..UAUGA.G.AGAUAAG.U...............................U.GGCU..AA...................A....AGCAAC.GAAGUCU.AA........................................................UAACUAUC...........ACUUUUGUAG.....UAGC.AG....A.GU.AAAUGUG.GCGGAUAUAU.GGAGAGAAA...GAG.C.G.U.....GCACC
BAAY01003967.1/345-524                    UCCACC...G.UGA.GGUG.GA.AUC..UGAA.GGA.......................AGCUGU.A.......A.GC.AAAUCUCC.G.G..UCCGA....................CGGACAG.AAA.U..CA..CA.UA.UAAGG...C.U.AG..GC..UACGA.G.AGAUAAG.U...............................U.GGC...AA...................AG...AACAAC.GAAAUCU.AA........................................................UAACUAUC...........ACUUUUGUAG.....UAGC.AG....A.GU.AAAUGUG.GCGGAUAUAU.GGAGAGAAA...GAG.C.G.A.....GCACC
BABB01015722.1/235-412                    UCCAUC...G.UGA.GGUG.GA.AUC..UGAA.GAA.......................AGUUGU.A.......A.GC.AAAUCUCU.G.G..UCCGA....................CGGACAG.AAA.U..CA..CA.UA.UAAGG...C.U.AG..GC..UGUGA.G.AGAUAAG.U...............................U.GGCC..AA...................A....AGCAAC.GAAGUCU.AA........................................................UAACUAUC...........ACUUUUGUAG.....CAGC.AG....A.GU.AGAUGUG.GCGGAUAUAU.GGAGAGAAA.....G.A.G.C.....GUGAA
BAAX01015550.1/681-502                    UCCAUC...G.CGA.GGUG.GA.AUC..UGAA.GGA.......................AGCUGU.A.......A.GC.AAAUCUCU.G.G..UCCGA....................CGGACAG.AAA.U..CA..CA.UA.GAAGG...C.U.AG.GCU..GC.GA.G.AGAUAAG.U...............................U.GGCU..GA...................A....AGCAAC.AAAGUCU.AA........................................................UAACUAUC...........ACCUUUGUAG..UA.GCAG.......A.GU.AAAUGUG.GCGGAUAUAU.GGAGAGAAA...GAG.C.G.U.....GCACC
BAAU01001422.1/1973-1794                  UCCAUC...G.UGA.GGUG.GA.AUC..UGAA.GGA.......................AGCUGU.A.......G.GC.AAAUCCUU.G.G..UCCGA....................CGGACAG.AAA.U..CG..CA.UA.UGAGG...C.U.AA..GC..UU.CGAG.AGAUAAG.C...............................U.GGC...GA...................AA...GACAGC.AAAGUCU.AA........................................................UAACUACCA.........CAUUUGUAGAA.......GC.AG....A.GU.AAAUGCG.GCGGAUUUAU.GAGGAGAAA...GAG.C.G.U.....GCACC
BAAZ01006767.1/1101-922                   UCCAUC...G.UGA.GGUG.GA.AUC..UGAA.GGA.......................AGCUGU.A.......G.GC.AAACCUUU.G.G..UCCGA....................CGGACAG.AAA.U..CA..CA.UA.UAAGG...C.U.GG..GU..UC.CGAG.AGAUAAG.C...............................C.UGCA..AA...................A....GAGGGC.AAAGUCU.AA.....................................................UAACUAUCACA...........UUUGUAGGAA..C.......AA....A.GU.AGAUGUG.GCGGAUAUAU.GAAGGGAAA...GAG.C.A.C.....GCACC
BABG01021872.1/317-494                    UCUAUC...G.UAA.GGUA.GA.AUC..UGAA.GGA.......................AGCUGU.A.......A.GC.AAACUCUU.G.G..UCUGA....................CGGACAG.AAA.U..CA..CA.UA.UGAGG...C.U.AG..GU..UC.CG.CUUGGUAAG.U...............................C.UGCU..AA...................A....UAAGAC.AAAGCCG...............................................................UAAA...........GUUGCCGUUUGUAG.GAAC.CG....A.GU.AAAUGUG.GCGGAUAUAU.GAGAGGAAA...GAG.C.G.U.....GCACC
hgutS8_s8_173407/909-732                  UCUAUC...G.UAA.GGUA.GA.AUC..UGAA.GGA.......................AGCUGU.A.......A.GC.GAACUCUU.G.G..UCCGA....................CGGACAG.AAA.U..CA..CA.UA.UGAGG...C.U.AG..GU..UC.CG.CUUGGUAAG.U...............................C.UGCC..AA...................A....UAAGAC.AAAGCCGUAA.........................................................AGUUGCCG..........UUUGUAGGAA..C.......CG....A.GU.AAAUGUG.GCGGAUAUAU.GAGAGGAAA...GAG.C.G.U.....GCACC
BABD01017009.1/712-883                    UCCAUC...G.UGA.GGUG.GA.AUC..UGAA.GGA.......................AGCUGU.A.......A.GC.AAACUCUU.G.G..UCCGA....................CGGACAG.AAA.U..CA..CC.UA.UUAGG...C.U.CG.GAA..AU.AC...GGAUAAG.U...............................C.UGCC..AA...................A....AGAGAU.GAAGUCC...............................................................UAAA...........GUUGCUGGAA..GU.A....CG....A.GU.AGAUGUG.GCGGAUAGAU.UAGAGGAAA...GAG.C.G.U.....GCACC
BABB01000418.1/2208-2097                  UCCAUC...G.UGA.GAUG.GA.AUC..UGAA.GGA.......................AGCUGU.A.......A.GC.AAAACUCC.G.G..UCCGA....................CGGACAG.AAA.U..CA..CA.UA.UAAGG...Cuagcc................................................................................................................................................................................................................GC.AAAAAUA.ACACUCACAU.UUUGU.........A.U.C.A.....UCAUC
NC_009441.1/4418055-4417884               UCCAUC...G.CGA.GGUG.GA.AUC..UGAA.GGA.......................AGCAGU.A.......G.GC.AAACUCUU.G.G..CCUGA....................CGAACAG.AAA.C..UA..UA.UA.CAAGG...C.C.AG..AA..AU.GU.U.GGAUAAG.G...............................U.UGCU..AU...................A....CAAACC.GAAGUCC...............................................................CAAA...........CUGUACGGGA..AC.AUU..AU....G.GU.AAAUAUA.GCAGGCAGAU.GAGAGGAAA.....G.U.U.A.....UCGUU
BAAU01004853.1/625-453                    GACAUC...G.UGA.GGUG.GA.AUC..UGAA.GGA.......................AGGGGC.A.......G.GC.AAAUUUCU.G.A..CCUGA....................CAAAGAG.AAU.C..CG..CA....UAAGG...C.CAAU..UU..GA.GA.U.GGAUAAG.G...............................U.CGCC..AA...................A....CAGAUU.AAAGUCC...............................................................CAUAG..........CGAUUUGGAA..UC.CCAA.AG....G.GU.AGAUGCG.GCAGGUGAAG.GGAGAAAAA.....G.A.G.U.....GCGUU
BAAU01001853.1/2861-3037                  AACAUU...G.UAA.GGUG.GA.ACC..CGAA.GGA.......................AGGAGC.A.......G.GC.AAAUCUCU.G.A..CCUGA....................CGAACAG.AAA.U..CG..CA....UGAGG...C.CAAU..UU..GG.GA.U.GGAGAAG.G...............................C.CACC..AA...................A....CAGACU.GAAUUCC...............................................................UAUAA..........CGCCCCGGAA..UC.CCAA.AG....G.GU.AGAUGCG.GCAGGUGAAU.GGAGAAAAAAAG..GAU.A.U.....GAUUC
wf3_Contig3325/578-406                    UCCAUG...G.CGA.GGUG.GA.AUC..UGAA.GGA.......................AACUGG.C.......G.GC.AAAGUCCU.G.G..CCUGA....................CGGACAG.AAA.C..UA..CA.UA.UAAGG...C.C.AA.AGU..UG.UC.C.GGAUAAG.G...............................U.UGCA..CA...................C....CAAACC.AAAGUCC.AA................................................................U..........ACUGCUCGGA..GA.CAAC.AU....G.GU.AAAUGUA.GCAGGUAGAU.GGGAUGAAA.....G.U.U.A.....UCGUU
NC_008346.1/2256056-2255886               UCCAUC...G.UGA.GGUG.GA.AUC..CGAA.GGA.......................AGCCGG.A.......G.GC.AAACUUCU.G.G..UCUGA....................CGAACAG.AAA.U..CA..CA....UCAGG...C.A.UC..GU..AA.GC.U.GGGUAAG.G...............................U.UGCG..CA...................A....CAAACU.GAAGCCC...............................................................GAAA...........CUAUCCGGAA..GC.UUAC.GG....U.GU.AGAUGUG.GCAGAUAGAU.GGAAGGAAA.....G.A.C.U.....GCGUU
BAAZ01007913.1/690-862                    UCCAUC...G.CGA.GGUG.GA.AUC..UGAA.GGA.......................AGCCGG.C.......G.GC.AAACUUCC.G.G..UCUGA....................CGGACAG.AAA.U..CA..CA....UAAGG...C.A.UG..AU..AG.GA.U.GGGUAAA.G...............................C.UGCG..UC...................G....AAAGCU.GAAGCCC.GA............................................................AAGC...........UAAUCCGGAA..UC.CCAU.GG....U.GU.GCAUGUG.GCAGAUAGAU.GGAAGGAAA.....G.A.A.C.....CUGUU
BABD01010738.1/103-299                    UCCAUC...G.CGA.GGUG.GA.AUC..UGAA.GGA..AGCCGGAUGUGGGAACAGACUAACCAC.G.......G.GC.AAAUCUCC.G.G..UCUGA....................CGAACAG.AAA.U..UA..CA.UA.GAAGG...C.U.AU..GC..AU.GA...GGGUAAG.A...............................C.UGCU..UU...................A....CAAGCC.GAAGCCC...............................................................GAUAA..........CUACACGGAA..UC.AUGU.AU....G.GU.AAAUGUA.ACGGAUGGAU.GGAGAGAAA.....GAAACGU.....GUGGU
BABE01001822.1/1285-1089                  UCCAUC...G.UGA.GACG.GA.AUC..CGAA.GGA..AGCCGGAUGUGGGAACAGACUAACCAC.G.......G.GC.AAAUCUCU.G.G..UCUGA....................CGAACAG.AAA.U..CU..CA.UA.UAAGG...U.U.AU..GC..AU.GA...GGGUAAG.G...............................C.UGCU..AU...................C....CAAGUC.AAAGCCC...............................................................AAUAA..........CUACACGGAA..UC.AUGC.GU....G.AU.AAAUAAG.GCAGAUGGAU.GGAGAGGAA.....GAAACGU.....GUGGU
mgutOb1_U_BO_aaa19e09_b1/265-96           UCCACC...G.CGA.GG.G.GA.AUC..UGAA.GGA.......................AGGUGA.A.......G.GC.AAAUCUCU.G.G..UCUGA....................CGAACAG.AAA.C..UA..CA....UCAGG...C.U.AU..GC..AC.AG...GGGUAAG.G...............................C.CGCA..AA...................A....CAGGUC.AAAGCCC...............................................................AAUAA..........CUGUACGGAA..CU.GUGC.AU....A.GU.AAAUGUG.GCAGAUAUGU.GGAGAGAAA.....G.A.A.A.....CGUGU
hgutS8_s8_179811_1/1446-1616              UCCAUC...G.UGA.GGUG.GA.AUC..UGAA.GGA.......................AGGUGG.A.......G.GC.AAAUCUCU.G.G..UCUGA....................CGAACAG.AAA.U..CA..CA....UCAGG...C.U.AU.AGU..UA.A....GGAUAAG.G...............................U.UGCC..AA...................A....CAAACC.AAAGUCC...............................................................AAUA...........ACUACUCGGA..AU.UAACUGU....A.GU.AAAUGUG.GCAGAUAUAU.GGAGAGAAA.....G.U.G.A.....CGUGU
BABG01000233.1/1668-1498                  UCCAUC...G.UGA.GGUG.GA.AUC..UGAA.GGA.......................AGGUGG.A.......G.GC.AAAUCUCU.G.G..UCUGA....................CGAACAG.AAA.U..CA..CA....UCAGG...C.U.AC.AGU..UA.A....GGAUAAG.A...............................U.UGCA..AU...................U....CAAAUC.GAAGUCC...............................................................AAUA...........ACUACUCGGG..AU.UAACUGU....G.GU.AAAUGUG.GCAGAUAGAU.GGAGAGAAA.....G.A.A.A.....CGUGU
BAAU01008431.1/39-209                     GCCAUC...G.UGA.GGUG.GA.AUU..CGAA.GGA.......................AGGUGG.A.......G.GC.AAAUCUCU.G.G..UCUGA....................CGAACAG.AAA.U..CA..CA....UCAGG...C.U.AC.AGU..UA.A....GGAUAAG.G...............................U.UGCU..AU...................A....CAAACU.AGAGUCC...............................................................AAUA...........ACUACUCGGA..AU.UAAUUGU....G.GU.AAAUGUG.GCAGAUGGAU.GGAGAGAAA.....G.A.A.A.....CGUGU
BABA01025377.1/375-545                    UCCAUU...G.UGA.GGUG.GA.AUC..UGAA.GGA.......................AGGUGG.A.......G.GC.AAAUCUCU.G.G..UCUGA....................CGUACAG.AAA.U..CA..CA....UCAGG...C.U.AC..AG..UU.GA...GGAUAAG.G...............................C.UGCA..UA...................A....CAAACC.AAAGUCC...............................................................AAUAA..........CUACUCGGAA..UC.AACU.GU....A.GU.AAAUGUG.GCAGAUAUAU.GGAGAGAAA.....G.A.A.A.....CGUGU
BABA01010263.1/538-368                    UCCAUC...G.UGA.GGUG.GA.AUC..UGAA.GGA.......................GGCUGU.A.......A.GC.AAAUCUCU.G.G..UCUGA....................CAAACAG.AAA.U..CA..CA....UCAGG...U.U.GC..AG..UU.AA...GGAUAAG.G...............................U.GGCU..AU...................A....CAAACU.AAAGUCC...............................................................AAUAA..........CUACUCGGAA..UU.AGCU.GU....A.AU.AAAUGUG.GCAGAUAUAU.GGAGAGAAA.....G.A.A.G.....UGUGU
BAAX01030395.1/460-286                    ACGAUC...G.GGA.GAGG.GGAAUA..AGAA.GGA.......................AGGUCG.A.......G.AC.CCAUUUCUAG.C..UCGGA....................CGAACAG.AAA.G..CA..CA....UGAGG..CC.U.AG..UG..AU.GG...GGAUAAG.G...............................C.CGCC..UA...................A....CAGCUU.GAAGUCC.GA............................................................CAGC...........UACACCGGAA..CC.AUGA.AU....A.GU.AGACCUG.GCAGACACAUC.GAGAGAAA.....G.A.G.U.....GCCUU
BAAX01034878.1/611-782                    UCCAUC...G.UGA.GAUG.GA.AUC..UGAA.GGA.......................AGGUCG.A.......G.GC.AAAUCUCU.G.G..UCUGA....................CGAACAG.AAA.U..CA..CA....UAAGG...C.U.AG..UC..AU.GG...GGAUAAG.G...............................C.CGCC..UA...................A....CAGGUU.GAAGUCC...............................................................CAUAG..........CUACACGGAA..CC.AUGA.AU....A.GU.ACAUGUG.GCAGACACAU.GGAGAGAAA.....G.AGU.G.....CGUUC
BAAX01000004.1/3448-3619                  UCCAUC...G.UGA.GAUG.GA.AUC..UGAA.GGA.......................AGGUCG.A.......G.GC.AAAUCUCU.G.G..UCUGA....................CGAACAG.AAA.U..CA..CA....UAAGG...C.U.AG..UC..AU.GG...GGAUAAG.G...............................C.CGCC..UA...................A....CAGGUU.GAAGUCC...............................................................CAUAG..........CUACACGGAA..CC.AUGA.AU....A.GU.AGAUGUG.GCAGACACAU.GGAGAGAAA.....G.AGU.G.....CGUUC
BAAV01001266.1/2173-2002                  UCCAUC...G.UGA.GAUG.GA.AUC..UGAA.GGA.......................AGGUCG.A.......G.GC.AAAUCUCU.G.G..UCUGA....................CGAACAG.AAA.U..CA..CA....UAAGG...C.U.AG..UC..AU.GG...GGAUAAG.G...............................C.CGCC..AA...................A....CAGGUU.GAAGUCC...............................................................CAUAG..........CUACACGGAA..CC.AUGA.AU....A.GU.AUAUGUG.GCAGACACAU.GGAGAGAAA.....G.AGU.G.....CGUUC
BAAX01002910.1/1215-1385                  UCCAUC...G.UGA.GAUG.GA.AUC..UGAA.GGA.......................AGGUCG.A.......G.GC.AAAUCUCU.G.G..UCUGA....................CGAACAG.AAA.U..CA..CA....UAAGG...C.U.AG..UC..AU.GG...GGAUAAG.G...............................C.CGCC..UA...................A....CAGGUU.GAAGUCC...............................................................CAUAG..........CUACACGGAA..CC.AUGA.AU....A.GU.AGAUGUG.GCAGACACAU.GGAGAGAAA.....G.A.G.U.....GCGUC
BAAX01001635.1/2026-2195                  UCCAUC...G.UGA.GAUG.GA.AUC..UGAA.GGA.......................AGGUCG.A.......G.GC.AAAUCUCU.G.G..UCUGA....................CGAACAG.AAA.U..CA..CA....UAAGG...C.U.AG..UC..AU.GG...GGAUAAG.G...............................C.CGCC..UA...................A....CAGGUU.GAAGUCC...............................................................CAUAG..........CUACACGGAA..C..AUGA.AU....A.GU.AGAUGUG.GCA.ACACAU.GGAGAGAAAA....G.A.G.U.....GCGUC
BAAV01028780.1/6-179                      UCCCUC...G.UGA.GAUG.GA.AUC..UCUA.UAG.......................AGGUCC.A.......G.GC.GUAUCUCU.G.G..UCUGA....................CGAACAA.AAC.U..CA.UCA....UAACG...U.U.AU..UC..AU.GG...GGAUUAG.G...............................C.CGCC..GA...................AC...AUUGUU.GAACUCC...............................................................CUUAC..........CUACACUGAAC.UC.AUGA.AU....A.UU.ACAUGUG.GCAAACACAU.GGAGAGAAA.....G.A.G.U.....GCGUU
hgutS8_s8_171851/650-843                  UCCAUC...G.UGA.GGUG.GA.AUC..UGAA.GAA.AGUCGGAUGUGGGAACAGACUAACCACG.A.........GC.AAAUCUCU.G.G..UCUGA....................UGAACAG.AAA.U..CU..CA.UA.UAAGG...U.U.AU..GC..AU.GA...GGGUAAG.G...............................C.UGCA..AG...................C....CAAGUU.AAAGCCC...............................................................AAUAA..........CUACAUGGAA..UC.AUGC.GU....G.AU.AAAUGAG.GCAGAUGAAU.GGAGAGGGA.....G.A.A.A.....CGUGU
hgutS8_s8_179792/1829-2024                UCCAUC...G.UGA.GGUG.GA.AUC..UGAA.GGAAGCUGGAUGUGAGGAA.......AAUACU.AACUCACGG.GC.AAAUCUCU.G.G..UCUGA....................CGGACAG.AAA.U..CU..CA.UA.UGAGG...U.U.AU..GC..AU.GA...GGAUAAG.G...............................U.UGCA..UA...................G....CAAAUC.GAAGUCC.AA........................................................UAACUACA................CGGAA..UC.AUGC.AU....G.AU.AGAUGAG.GCAGAUGGAU.GGAGAGGAA.....G.A.A.A.....CGUGU
NZ_ABCC01000092.1/16283-16477             UUCAUC...G.UGA.GGUG.AA.AUC..UGAA.GGAAGCCGGAUGUGGGGAACAUACUAACCCAU.G.......G.GC.AAAUCUCU.G.G..UCUGA....................CGGACAG.AAA.U..CA..CA....UCAGG...C.C.AU..GC..GU.GA...GGGUAAG.A...............................C.UGCU..GA...................A....CAAGUC.GAAGCCC...............................................................AAUAA..........CCACACGGAA..UC.ACGU.AU....G.GU.AAAUGUG.GCAGAUAGAU.GGAGAGAAA.....G.G.GAC.....GUGUG
BAAV01030018.1/889-695                    UCCAUC...G.UGA.GGUG.GA.AUC..UGAA.GGAAGCUGGAUAUGGGGAACAUACUAACCCAU.G.......G.GC.AAAUCUCU.G.G..UCUGA....................CGAACAG.AAA.U..CA..CA....UCAGG...C.U.AU..GC..AU.GA...GGGUAAG.A...............................C.UGCG..AU...................A....CAAGUU.GAAGCCC...............................................................UAUAA..........CUACACGGAA..UC.AUGU.AU....G.GU.AAAUGUG.GCAGAUGGAU.GGAGAGAAA.....G.A.AAC.....GUGUG
BAAV01030017.1/500-694                    UCCAUC...G.UGA.GGUG.GA.AUC..UGAA.GGAAGCUGGAUAUGGGGAACAUACUAACCCAU.G.......G.GC.AAAUCUCU.G.G..UCUGA....................CGAACAG.AAA.U..CA..CA....UCAGG...C.U.AU..GC..AU.GA...GGGUAAG.A...............................C.UGCG..AU...................A....CAAGUU.GAAGCCC...............................................................AAUAA..........CUACACGGAA..UC.AUGU.AU....G.GU.ACAUGUG.GCAGAUGGAU.GGAGAGAAA.....G.A.AAC.....GUGUG
BABD01028650.1/93-287                     UCCAUC...G.UGA.GAUG.GA.AUC..UGAA.GGAAGCUGGAUGUGAGGAACAUACUAACUCAU.G.......G.GC.AAAUCUCU.G.G..UCUGA....................CGAACAG.AAA.U..CU..CA.UA.UAAGG...U.U.AU..GC..AU.GA...GGAUAAG.G...............................C.UGCU..UA...................C....CAAGUC.GAAGUCC.AA........................................................UAACUACA................CGGAA..UC.AUGC.AU....G.AU.AAAUGAG.GCAGAUGGAU.GGAGAGGAA.....G...A.A.....ACGUG
BABG01006704.1/228-31                     UCCAUC...G.UGA.GGUG.GA.AUC..UGAA.GGAAGCUGGAUGUGAGGAAAAUACUAACUCAU.G.......G.GC.AAAUCUCU.G.G..UCUGA....................CGGACAG.AAAUU..CU..UA.UA.UGAGG...G.U.AU..GC..AU.GA...GGGUAAG.G...............................U.UGCA..CG...................C....CCAAUC.GAACCAC...............................................................AAUAA..........CUACACGGAA..UC.AUGC.AU....GA.U.AAAUGAG.GCAGAUGGAUGGGAGAGAAA.....A.A.A.C.....GUGUG
BAAY01001211.1/2891-2695                  UCCAUC...G.UGA.GAUG.GA.AUC..UGAA.GGAAGCUGGAUGUGAGGAAUAUACUAACUCAC.G.......G.GC.AAAUCUCU.G.G..UCUGA....................CGAACAG.AAA.U..CU..CA.UA.UGAGG...U.C.AU..GC..AU.GU...GGGUAAG.G...............................C.AGCA..AG...................C....CAUGUU.GAAGCCC...............................................................GAUAA..........CUACACGGAA..UC.AUGC.AU....G.AU.AAAUGAG.GCAGAUGGAU.GGAGAGGAA.....G.A.AAC.....GUGUG
BAAY01028426.1/644-840                    UCCAUC...G.UGA.GAUG.GA.AUC..UGAA.GGAAGCUGGAUGUGAGGAAUAUACUAACUCAC.G.......G.GC.AAAUCUCU.G.G..UCUGA....................CGAACAG.AAA.U..CU..CA.UA.UGAGG...U.C.AU..GC..AU.GU...GGGUAAG.G...............................C.AGCA..AG...................C....CAUGUU.GAAGCCC...............................................................GAUAA..........CUACCCGGAA..UC.AUGC.GN...UG.AU..AAUGAG.GCCGAUGGAU.GGAGAGGAA.....G.A.AAC.....GUGUG
BABG01000061.1/2325-2129                  UCCAUC...G.UGA.GGUG.GA.AUC..UGAA.GGAAGCUGGAUGUGAGGAAUAUACCAACUCAC.G.......G.GC.AAAUCUUU.G.G..UCUGA....................CGAACAG.AAA.U..CU..CA.UA.UGAGG...U.C.AU..GC..AU.GU...GGGUAAG.A...............................C.AGCA..AC...................C....CAUGUU.AAAGCCC...............................................................AAUAA..........CUACACGGAA..UC.AUGC.AU....G.AU.AAAUGAG.GCAGAUGGAU.GGAGAGGAA.....G.A.AAC.....GUGUG
hgutS8_s8_165057/4165-4361                UCCAUC...G.UGA.GAUG.GA.AUC..UGAA.GGAAGCUGGAUGUGAGGAAUAUACCAACUCAC.G.......G.GC.AAAUCUCU.G.G..UCUGA....................CGAACAG.AAA.U..CU..CA.UA.UGAGG...U.C.AU..GC..AU.GU...GGGUAAG.A...............................C.AGCA..AC...................C....CAUGUU.AAAGCCC...............................................................AAUAA..........CUACACGGAA..UA.AUGC.AU....G.AU.AAAUGAG.GCAGAUGGAU.GGAGAGGAA.....G.A.AAC.....GUGUG
BABG01003417.1/1774-1970                  UCCAUC...G.UGA.GAUG.GA.AUC..UGAA.GGAAGCUGGAUGUGAGGAACAUACUAACUCAC.G.......G.GC.AAAUCUCU.G.G..UCUGA....................CGGACAG.AAA.U..CU..UA.UA.UGAGG...U.U.AU..GC..AU.GA...GGGUAAG.G...............................U.UGCA..UA...................U....CAAAUC.GAAGCCC...............................................................AAUAA..........CUACACGGAA..UC.AUGC.AU....G.AU.AAAUGAG.GCAGAUGGAU.GGAGAGGAA.....G.A.AAC.....GUGUG
BABG01000586.1/1275-1079                  UCCAUC...G.UGA.GGUG.GA.AUC..UGAA.GGAAGCUGGAUGUGAGGAAAAUACUAACUCAC.G.......G.GC.AAAUCUCU.G.G..UCUGA....................CGGACAG.AAA.U..CU..CA.UA.CGAGG...U.U.AU..GC..AU.GA...GGGUAAG.G...............................U.UGCA..UA...................U....CAAAUC.AAAGCCC...............................................................AAUAA..........CUACACGGAA..UC.AUGC.AU....G.AU.AGAUGAG.GCAGAUGGAU.GGAGAGGAA.....G.A.AAC.....GUGUG
BABG01019423.1/541-736                    UCCAUC...G.UGA.GGUG.GA.AUC..UGAA.GGAAGCUGGAUGUGAGGAAUAUACCAACUCAC.G.......G.GC.CAAUCUUU.G.G..UCUGA....................CGAACAG.AAA.U..CU..CC.UA.UGAGG...U.C.GU..GC..CU.GU...GGGUUAG.A...............................C.AGCG..AC...................C....CCUGUU.UUAGCCC...............................................................CAUUA..........CUACACGGAA..UC.AUGC.GU....G.AU.UAAUGAG.GCGGCUUGGU.UGGGAGGAA.....G.A.A.A.....CUGUG
ABDH01001529.1/676-847                    UCCGUU...G.CGA.GGCG.GA.AUC..UGAA.GGA.......................AGCCGG.A.......G.GC.AAAGUCCC.G.G..GCCGA....................CGAACAG.AAA.C..CG..CA.UA.UAAGG.....CAAA.AGC..AA.GG.C.GGACGAG.U...............................U.UGCA..AA...................A....CAAAAC.AAAGUCC..................................................................A...........AAGGUCGGAA..AG...GAAGA....GAAC.AGAUUC...CGGCUGUAC.UGCCCGAACCUU..G.C.A.A.....UGUAA
NZ_AAZB01000010.1/22558-22386             CCCACC...G.UGA.GGUG.GA.AUC..UGAA.GGA.......................AGCUGG.A.......G.GC.AAAAUCCC.G.G..CCUGA....................UGAACAA.GAA.C..UG..CA.UA.CAAGG...C.U.GA..AU.UGA.AG.U.GGAUGAG.U...............................U.UACU..GA...................A....CAAAAC.GAAGUCC.................................................................GAC..........ACUGCCCGAA..UU.UCAU.AC....A.GU.AAAUGUG.GCGGGUAGCU.GAAAUGAAA.....G.C.U.A.....UCGUA
NZ_AAZB01000001.1/36936-37109             UCCACC...G.UGA.GGUG.GA.AUC..UGAA.GGA.......................AGCCAA.A.......G.GC.AAAGUCCC.G.G..UUCGA....................UGAACAA.GAA.C..CA..GA.UA.CAAGG...C.U.AA..GU..GA.AG.U.GGACGAG.U...............................U.UGCC..AC...................U....CAAAAC.GAAGUCC...............................................................AACAG..........CUACCCAGAA..CU.UCAC.GG....A.GU.AGAUCUG.GCGAAUAGAU.GGGAUGAAA.....G.U.U.A.....UUGCA
NZ_AAZB01000007.1/103895-104068           UCCAUC...G.UGA.GGUG.GA.AUC..UGAA.GGA.......................AGCCCA.A.......G.GC.AAAGUCCC.G.G..UCCGA....................UGAACAA.GAA.C..CA..GA.UA.UAAGG...C.U.AA..GU..GA.AG.U.GGACGAG.U...............................U.UGCC..AC...................U....CAAAAC.GAAGUCC...............................................................AACAG..........CUACCCUGAA..CU.UCAC.GG....A.GU.AGAUCUG.GCGGAUAGAU.GGGAUGAAA.....G.U.U.A.....UUGCA
NZ_AAZB01000001.1/310098-310271           UCCAUC...G.UGA.GGUG.GA.AUC..UGAA.GGA.......................AGCCCA.A.......G.GC.AAAGUCUC.G.G..UCCGA....................UGAACAA.GAA.C..CA..GA.UA.CAAGG...C.U.AA..GU..GA.AG.U.GGACGAG.U...............................U.UGCA..UU...................A....CAAAAC.GAAGUCC...............................................................AACAG..........CUAUCCAGAA..CU.UCAC.AG....A.GU.AAAUCUG.GCGGAUAGAU.GGGAUGAAA.....G.U.U.A.....UUGCA
NZ_AAZB01000004.1/6633-6460               UCCAUC...G.UGA.GGUG.GA.AUC..UGAA.GGA.......................AGCCCA.A.......G.AC.AAAGUCCC.G.G..UCCGA....................UGAACAA.GAA.C..CA..GA.UA.CAAGG...C.U.AA..GU..GG.AG.U.GGACGAG.U...............................U.UGCC..UA...................A....CAAAAC.GAAGUCC...............................................................AACAG..........CUAUCCAGAA..CU.UCAC.GG....A.GU.AGAUCUG.GCGGAUAUAU.GGGAUGAAA.....G.U.U.A.....UUGCA
NZ_AAZB01000001.1/324611-324784           UCCAUC...G.UGA.GGUG.GA.AUC..UGAA.GGA.......................AGCCCA.A.......G.GC.AAAGUCCC.G.G..UCCGA....................UGAACAA.GAA.C..CA..GA.UA.CAAGG...C.U.AA..GU..GG.AG.U.GGACAAG.U...............................U.UGCA..UA...................A....CAAAAC.GAAGUCC...............................................................AACAG..........CUAUCCAGAA..CU.UCAC.GG....A.GU.AAAUCUG.GCGGAUAGAU.GGGAUGAAA.....G.U.U.A.....UUGCA
NZ_AAKQ01000083.1/1267-1095               UCCAUC...G.UGA.GGUG.GA.AUC..UGAA.GGA.......................AGCGGC.A.......G.GC.AAAAUCUC.G.G..UCUGA....................UGAACAA.GAA.C..CA..GA.UA.GGAGG...C.U.GA..AU.UGG.GG.C.GGAUGAG.U...............................U.UGCA..UU...................A....CAAAAC.GAAGUCC................................................................AAC...........ACUACCCGAA..CC.CCAU.AC....A.GU.AAAUCUG.GCAGAUAUAU.GAGAUGAAG.....G.U.U.A.....UCGUU
NZ_AAKQ01000055.1/6682-6854               UCCAUC...G.UGA.GGUG.GA.AUC..UGAA.GGA.......................AGCUUA.A.......G.GC.AAAAUCUC.G.G..UCUGA....................UGAACAA.GAA.C..CA..GA.UA.AGAGG...C.U.GA.AUU..GG.GA.U.GGAUGAG.U...............................U.UGCG..UA...................A....CAAAAC.GAAGUCC.AA...............................................................C...........ACUACCCGAA..UC.CCAU.AC....A.GU.AAAUCUG.GCAGAUAUAU.GAGAUGAAA.....G.C.U.A.....UCGUU
NZ_AAKQ01000022.1/22873-22701             UCCAUC...G.UGA.GGUG.GA.AUC..UGAA.GGA.......................AGCUUA.A.......G.GC.AAAAUCUC.G.G..UCUGA....................UGAAUAA.GAA.C..CA..GA.UA.AGAGG...C.U.GA.AUU..GG.GA.U.GGAUGAG.U...............................U.UGCG..UA...................A....CAAAAC.GAAGUCC.AA...............................................................C...........ACUACCCGAA..UC.CCAU.AC....A.GU.AAAUCUG.GCAGAUAUAU.GAGAUGAAA.....G.U.U.A.....UCGUU
NZ_AAKQ01000001.1/243803-243631           UCCAUC...G.UGA.GGUG.GA.AUC..UGAA.GGA.......................AGCUUA.A.......G.GC.AAAAUCUC.G.G..UCUGA....................UGAACAA.GAA.C..CA..GA.UA.AGAGG...C.U.GA.AUU..GG.GA.U.GGAUGAG.U...............................U.UGCG..UA...................A....CAAAAC.GAAGUCC.AA...............................................................C...........ACUACCCGAA..UC.CCAU.AU....A.GU.AAAUCUG.GCAGAUAUAU.GAGAUGAAA.....G.U.U.A.....UCGUU
NZ_AAKQ01000002.1/82210-82382             UCCAUC...G.UGA.GGUG.GA.AUC..UGAA.GGA.......................AGCUUA.A.......G.GC.AAAAUCUC.G.G..UCUGA....................UGAACAA.GAA.C..CA..GA.UA.AGAGG...C.U.GA.AUU..GG.GA.U.GGAUGAG.U...............................U.UGCG..UA...................A....CAAAAC.GAAGUCC.AA...............................................................C...........ACUACCCGAA..UC.CCAU.AC....A.GU.AAAUCUG.GCAGAUAUAU.GAGAUGAAA.....G.U.U.A.....UCGUU
NZ_AAKQ01000001.1/264174-264009           UCCAUC...G.UGA.GGUG.GA.AUC..UGAA.GGA.......................AGCUUA.A.......G.GC.AAAAUCUC.G.G..UCUGA....................UGAACAA.GAA.C..CA..GA.UA.AGAGG...C.U.GA..AU.UGG.GA.U.GGAUGAG.U...............................U.UGCG..UA...................A....CAAAAC.GAAGUCC................................................................AAC...........ACUACCCGAA..UC.CCAU.AU....U.GU..CAUUUC.UCAAAUUAAU.U......UA.....G.C.C.C.....AAAAC
BAAV01026967.1/205-34                     UCCAUC...G.UGA.GGUG.GA.AUC..UGAA.GGA.......................AGCCGC.A.......G.GC.AAAGUUCU.G.A..GCCGA....................CGAACAG.AAA.U..CG..CA.UA.CAAGG...C.G.GG..GC..AG.AG.C.GGACGAG.A...............................C.UGCA..AC...................A....CAAGUC.AAAGUCC.................................................................CAU..........ACUACCCGGA..CU.CUGC.CA....C.GU.AAAUGCG.GCGGCUACAU.GGAAUGAAG.....G.C.U.A.....UUGUA
ABDH01016325.1/179-1                      UCCGUU...G.CGA.GGCG.GA.AUC..CGAA.GGA.......................AGCCGG.A.......G.GC.AAAGUUCC.G.G..GCCGA....................CGAACAG.GAA.C..CG..CA.UA.UAAGG...C.A.AA.AGC..AA.GG.C.GGACGAG.U...............................U.UGCA..UA...................A....CAAAAC.GAAGUCCUAAAAGCCGGA..........................................CUGUUAUAACGACC...UCCGGUUUGCUGCCCGAA..CC.UUGC.AA....U.GU.AAAUGCG.GC.......................G...G............
ABDH01034564.1/779-1012                   UCCACC...G.CGA.GAUG.GA.AUC..UGAA.GGA.......................AGCCGG.A.......G.GC.AAAGUUCC.G.G..GCCGA....................CGAACAG.AAA.C..CG..CA.UA.UAAGG...C.G.UU..GC..AA.GG.C.GGAUAAG.U...............................U.U.CC..AA...................AA...CAAAAC.AAAGUCCCAAAAGACCGG.........................................CCUGUUAUAAUGACCU..CCGGUCUUACUGCCCGAA..CC.UUGC.GA....U.GU.AAAUGCG.GCGGCUAUAA.GGAAUGAAG.....G.U.U.A.....CCGAC
ABDH01006954.1/279-5                      UCCGUC...G.CGA.GGUG.GA.AUC..UGAA.GGACGAGAACCCGUAGG.........GGUCUG.A.......G.GC.AAAGUUCC.G.G..GCCGA....................CAAACAG.AAA.C..CG..CA.UA.UAAGG...U.A.AA.AGC..AA.GG.C.GGACGAG.U...............................U.U.CC..UA...................AA...CAAAAC.AAAGUCC.AA.AGGCCGGAA.......................................AGGAAGAGAA.UAGA.UUUCGGCUGUACUGCCCGAA..CC.UUGC.AA....U.GU.AAAUGCG.GCGGUUACAU.GGGAUGAAG.....G.U.U.A.....UCGGC
ABDH01036891.1/1180-1441                  UCCGCC...G.CGA.GGCG.GA.AUC..UGAA.GGA.......................AGCCGG.A.......G.GC.AAAGUUCC.A.A..GCCGA....................CGAACAG.GAA.C..CG..CA.UA.UGAGG...C.A..U.GGC..AA.GG.C.GGACGAG.U...............................U.UGCC..GA...................A....CAAAAC.GAAGUCC.AAAAGGCCGGGG.......................................AGUAAGAGAA.UAAA.CCCCGACCGUACUGCCCGAA..CC.UUGC.AG....U.GU.AGAUGCG.GCGGCCGCAU.GGAAUGAAG.....G.U.U.A.....UCGGA
ABDH01035596.1/169-437                    UCCAUC...G.CGA.GGUG.GA.AUC..UGAA.GGA.......................AGCCGG.A.......G.GC.AAAGUUCC.G.G..GCCGA....................CGAACAG.AAA.C..CG..CA.UA.UAAGG...C.A..U.GGC..AA.GG.C.GGACGAG.U...............................U.UGCC..UA...................A....CAAAAC.AAAGUCC.AAAAGGCCGGAG.......................................AACAAGAGAA.CAGA.UUCCGGCUUUACUGCCCGAA..CC.UUGC.AG....U.GU.AAAUGCG.GCGGCUAUAU.GGGAUGAAG.....G.U.U.A.....CCGGC
ABDH01035596.1/854-1127                   UCCGUC...G.CGA.GGCG.GA.AUC..UGAA.GGA.......................AGCCGG.A.......G.GC.AAAGUUCC.G.G..GCUGG....................CGAACAG.AAA.U..CG..CA.UA.UAAGG...C.A.AU..GC..AA.GG.C.GGACGAG.U...............................U.UGC...UA...................AA...CAAAAC.AAAGUCC.AAAAGGCCGGAG.......................................AGGAAGAGAA.CAGA.UUCCGGUUUUACUGCCCGAA..CC.UUGC.AG....U.GU.AAAUGCG.ACGGCUAUAU.GGGAUGAAG.....G.U.U.A.....CUGAC
ABDH01001467.1/579-840                    UCCAUC...G.CGA.GGUG.GA.AUC..UGAA.GGA.......................AGCCGG.A.......G.GC.AAAAUCCC.G.G..GCCGA....................CGAACAG.AAA.U..CG..CA.UA.UAAGG...C.A.UU..GC..AA.GG.C.GGACGAG.U...............................U.UGC...UA...................GG...CAAAAC.GAAGUCCCAA.AGGCCGGAG.......................................AGGAAGAGAA.CAGA.CUCCGACCGUACUGCCCGAA..CC.UUGC.AG....U.GU.AAAUGCG.GCGGCUGGAU.GGGAUGAAG.....G.U.U.A.....UCGGA
ABDH01003400.1/483-263                    UCCAUC...G.CGA.GGUG.GA.AUC..UGAA.GGACUGGAACCCGUAGGGU.......UCCCAG.A.......G.GC.AAAAUCCC.G.G..GCCGA....................CGAACAG.AAA.U..CG..CA.UA.UAAGG...C.A.UU..GC..AA.GG.C.GGACGAG.U...............................U.UGCU..AA...................G....CAAAAC.GAAGUCC.CAAAGGUCGAAG.......................................AGGAAGAGAA.CAGA.CUUUGACCGUACUGCCCGAA..CC.UUGC.AG....U.GU.AAAUGCG.GCGGCUGGAU.GGGAUGAAG.....G.U.U.A.....UCGGA
ABDH01034986.1/997-722                    .CCAUC...G.CGA.GGUG.GA.AUC..UGAA.GGACUGGAACCCGUAGGGU.......UCCCAG.A.......G.GC.AAAGUUCC.G.G..GCCGA....................CGAACAG.AAA.C..CG..CA.UA.UAAGG...C.A.UU..GC..AA.GG.C.GGACGAG.U...............................U.UGC...UA...................AG...CAAAAC.GAAAUCCCAAAAGGCCGGGA.......................................AGGAAGAAAA.CAGA.UUCCGGUUUUACUGCCCGAA..CC.UUGC.AU....U.GU.AGAUGCG.GCGGCUAUAU.GGGAUGAAG.....G.U.U.A.....UCGGC
ABDH01025731.1/1512-1237                  UCCAUC...G.UGA.GGUG.GA.AUC..UGAA.GGA.......................AGCCGG.A.......G.GC.AAAGUCCC.G.G..GCCGA....................CGAACAG.AAA.C..CG..CA.UA.UAAGG...C.A.AU..GC..AA.GG.C.GGACGAG.U...............................U.UGCA..UA...................A....CAAAAC.GAAGUCCAAAAAGGCCGGGG.......................................AGGAAGAAAA.CAGA.CUCCGGUUUUACUGCCCGAA..CC.UUGC.AG....U.GU.AGAUGCG.GCGGCUAUAU.GGGAUGAAG.....G.U.U.A.....UCAGC
ABDH01030818.1/366-586                    UCCAUC...G.CGA.GGAG.GA.AUC..UGAA.GGACUGGAACCCGUAGGGU.......UCCCAG.A.......G.GC.AAAGUCCC.G.G..GCCGA....................CGAACAG.AAA.C..CG..CA.UA.UGAGG...C.A.AU..GC..AA.GG.C.GGACGAG.U...............................U.UGCA..AC...................A....CAAAAC.GAAGUCC.AAAAGGCCGGGG.......................................AGGAAGAAAA.CAGA.CUCCGGUUUUACUGCCCGAA..CC.UUGC.AG....U.GU.AGAUGCG.GCGGCUAUAU.GGGAUGAAG.....G.U.U.A.....UCGGA
ABDH01037979.1/1403-1137                  UCCAUC...G.CGA.GGUG.GA.AUC..UGAA.GGA.......................AGCCGG.A.......G.GC.AAAGUCCC.G.G..GCCGA....................CGAACAG.AAA.C..CG..CA.UA.UAAGG...C.A.UU..GC..AA.GG.C.GGACGAG.U...............................U.UGCC..GC...................C....CAAAAC.GAAGUCC.AAAAGGCCGGGG.......................................AGGAAGAGAA.CAGA.CCCCGACUGUACUGCCCGAA..CC.UUGC.AG....U.GU.AGAUGCG.GCGGCUAGAU.GGGAUGAAG.....G.U.U.A.....UCGGC
ABDH01009837.1/530-257                    UCCAUC...G.UGA.GGUG.GA.AUC..UGAA.GGA.......................AGCCGG.A.......G.GC.AAAGUUCC.G.G..GCCGA....................CGAACAG.GAA.U..CG..CA.UA.UAAGG...C.A.AU..AC..AA.GG.C.GGACGAG.U...............................U.UGCC..AA...................A....CAAAAC.GAAGUCC.AAAAGACCGGGA.......................................AGGAAGAGAA.GAGA.UUCUGGUUUUACUGCCCGAA..CC.UUGU.AA....U.GU.AAAUGCG.GCGGCCACAU.GGGAUGAAG.....G.U.U.A.....UUGAC
ABDH01036608.1/1451-1182                  UCCAUC...G.CGA.GGUG.GA.AUC..UGAA.GGA.......................AGCCGG.A.......G.GC.AAAGUCCC.G.G..GCCGA....................CGAACAG.AAA.U..CG..CA.UA.UAAGG...C.A.AU..GC..AA.GG.C.GGACGAG.U...............................U.UGC...UA...................AA...CAAAAC.GAAGUCCUAA.AGACCGGAU...........................................UGUGAAUGACC..UCCGGUUU.ACUGCCCGAA..CC.UUGC.AG....U.GU.AAAUGCG.GCGGCCACAU.GGGAUGAAG.....G.U.U.A.....UUGAC
NC_003030.1/3712752-3712578               UCCUUC...G.UGA.GGAG.GA.AUC..UGAA.GGA.......................AGUACU.A.......G.GC.AAAUUCUC.G.G..UCUGA....................GGUAUAC.GAA.U..CA..CA.UA.CAAGG...C.U..U.AUC..UA.GGUA.GGACGAG.U...............................U.UGCA..UA...................A....CAAAAC.AAAGUCC.AA...............................................................C...........ACUAUCCGAAUUCC.UAGA.A.....A.GU.AAAUGUG.GCAGAUAUAU.GAGAGGAAG.....G.U.U.G....UCGUUC
NZ_AATV01000009.1/11025-11197             UCCAUC...G.UGA.GGUG.GA.AUC..UGAA.GGA.......................AGUCGG.C.......A.GC.AGAAUUCC.G.G..GCUGA....................UGAACAA.AAA.C..CA..CA.UA.UGAGG...U.UGAC..UU..GG.AG.U.GGACGAA.U...............................U.UGUA..CA...................U....CAAAAC.GAAAUCC................................................................AAC...........ACUGCUUGAG..CU.CCGA.GC....A.UU.AAAAGUG.GCGGGUAUAU.GGGAGGAAA.....G.U.U.A.....UCGUU
NC_004193.1/2645785-2645613               GCUAUC...G.UGA.GGUA.GU.GGC..UGAA.GGA.......................AGCCGG.A.......C.GC.AAACUCCU.G.A..ACUGA....................CGAACAG.AAA.U..UA..GA.UA.GAAGG...C.U.GG..AU.UAG.GU.C.GGAUAAG.U...............................C.UGCA..UA...................U....CAAGAC.AAAGUCC.AA................................................................U..........ACUGCCCGAA..AC.CUAU.AC....A.GU.AAAUCUA.ACAGUUAUAC.GGGAGGAAA.....G.U.U.U.....UCACU
BABF01003176.1/1231-1403                  GCAAUC...G.UGA.GGUU.GU.GGC..UGAA.GGA.......................AGUCGG.A.......C.GC.AAACUCCU.G.A..ACUGA....................CGAACAG.AAA.C..UA..GA.UA.CAAGG...C.U.GA..AU.UAG.GU.C.GGAUAAG.U...............................C.UUCA..UC...................A....CAAGAC.AAAGUCC.AA................................................................U..........ACUGCCCGAA..AC.CUAU.AC....A.GU.AAAUCUA.GCAGUUACAU.AGGAGGAAA.....G.U.U.U.....UCACU
BABF01006785.1/487-315                    GCAAUC...G.UGA.GGUU.GU.GGC..UGAA.GGA.......................AGUCGG.A.......C.GC.AAACUCCU.G.A..ACUGA....................CGAACAG.AAA.C..UA..GA.UA.CAAGG...C.U.GA..AU.UAG.GU.C.GGAUAAG.U...............................C.UUCA..UC...................A....CAAGAC.AAAGUCC.AA................................................................U..........ACUGCCCGAA..AC.CUAU.AC....A.GU.AAAUCUA.GCAGUUACAU.GGGAGGAAA.....G.U.U.U.....UCACU
JCVI_SCAF_1096627199084/1041-871          UCCUUC...G.CGA.GGGG.GA.AUC..UGAA.GGA.......................AGCCGG.C.......G.GU.AAAUCUCU.G.G..CCUGA....................CGCACAG.AAA.U..CG..AA....UGAGG...C.C.GU.UGG..AU.GU...GGGUGAG.U...............................C.UGCA..UA...................A....CAAGAC.AAAGCCCUAA...........................................................................ACUAUCCGAA..AC.AUUCCGC....G.GU.AGAUUCG.ACAGGUAUAU.GGAGAGAAA.....G.U.U.C.....ACGUU
NC_007644.1/476506-476674                 CCCAUC...G.CGA.GGUG.GA.AUC..CGAA.GGA.......................AGCUGG.A.......G.AC.AAGGCCAC.G.G..CCCGA....................UGAACAG.GAA.C..CC..CA.UA.CGAGG...C.U.GU..AC..CG.CC.C.GGAUGAG.C...............................U.GGCA..CA...................A....CAAAGC.GAAAUCC..............................................................................GGGCUACGAAGGGG.CGGU.AG....A.GU.AUAUGGG.GCGGGCG..C.GGGGUAUAG.....G.U.U.A.....GCGAU
NZ_AAWL01000003.1/15858-16027             CCUACC...G.CGA.GGUG.AG.GUC..UGAA.GGA.......................GGCCGG.A.......G.GC.AAAACCGC.G.G..CCUGA....................UGAACAA.GAC.C..CC..CA.UA.CGAGG...C.U.GG..UC..CG.UU.C.GGAUGAG.C...............................U.GGCG..CU...................A....CACAGC.AAAAUCC.................................................................UAG..........GCUGUCAAAG..UA.CGGU.AG....A.GU.AAAUGGG.GCAGGCG..C.GGGGCGAAG.....G.U.C.A.....GUGUU
NZ_AAWL01000012.1/49276-49445             CCAACC...G.UGA.GGUA.GG.GUC..UGAA.GGA.......................AGCCGG.A.......G.GC.AAAACCGC.G.G..CCUGA....................UGAACAA.GAA.C..CC..CA.UA.CGAGG...C.U.AG..AC..CG.UU.C.GGAUGAG.C...............................U.GGCG..UA...................A....CACAGC.UAAAUCC...........................................................CAG................GCUGCCAAAG..GA.CGGU.AG....A.GU.AAAUGGG.GCAGGCG..U.GCGGGGAAA.....A.U.C.A.....GCGUU
NC_006177.1/1687432-1687601               UCCGUC...G.CGA.GGCG.GA.AUC..UGGA.GGA.......................AGCCGG.A.......G.GC.AAAGCCAC.G.A..CCCGA....................GGAACAC.GAA.C..CU..CA.UA.CGAGG...C.U.GU..GC..CG.CC.U.GGGUGAG.C...............................U.GGC...GA...................AC...CACAGC.AAAACCC...........................................................GAG................GCUGCCAAAG..GG.CGGU.GC....A.GU.AGAUGGG.GCGGGUG..C.GGGGCGAAG.....G.U.C.A.....GCGUC
NC_006177.1/1255834-1256003               UCCGUC...G.CGA.GGCG.GA.AUC..UGGA.GGA.......................AGCCGG.A.......G.GC.AAAGCCAC.G.A..CCCGA....................GGAACAC.GAA.C..CU..CA.UA.CGAGG...C.U.GU..GC..CG.CC.U.GGGUGAG.C...............................U.GGC...GA...................AC...CACAGC.AAAACCC...........................................................GAG................GCUGCCAAAG..GG.CGGU.GC....G.GU.AGAUGGG.GCGGGUG..C.GGGGCGAAG.....G.U.C.A.....GCGUC
NC_006177.1/2402154-2401985               UCCGUC...G.CGA.GGCG.GA.AUC..UGGA.GGA.......................AGCCGG.A.......G.GC.AAAGCCAC.G.A..CCCGA....................GGAACAC.GAA.C..CU..CA.UA.CGAGG...C.U.GU..GC..CG.CC.U.GGGUGAG.C...............................U.GGC...GA...................AC...CACAGC.AAAACCC...........................................................GAG................GCUGCCAAAG..GG.CGGU.GC....A.GU.AGAUGGG.GCGGGUG..C.GGGGUGAAG.....G.U.C.A.....GCGUU
NC_006177.1/2453345-2453176               UCCGUC...G.CGA.GGCG.GA.AUC..UGAA.GGA.......................AGCCCG.A.......G.GC.AAAGCCAC.G.A..CCCGA....................GGAACAC.GAA.C..CC..CA.UA.GGAGG...C.U.GU..GC..CG.CU.C.GGGUGAG.C...............................U.GGCC..GA...................A....CACAGC.AAAACCC...........................................................GAA................GCUGCCAAAG..GG.CGGU.GC....G.GU.AGAUGGG.GCGGGUG..C.GGGGUGAAG.....G.U.C.A.....GCGUC
NC_006177.1/1101239-1101408               UCUGUC...G.UGA.GGCG.GA.AUC..UGAA.GGA.......................AGCCCG.A.......G.GC.AAAGCCAC.G.A..CCCGA....................GGAACAC.GAA.C..CC..CA.UA.GGAGG...C.U.GU..GC..CG.CU.C.GGGUGAG.C...............................U.GGCC..GA...................A....CACAGC.AAAACCC...........................................................GAA................GCUGCCAAAG..GG.CGGU.GC....G.GU.AGAUGGG.GCGGGUG..C.GGGGUGAAG.....G.U.C.A.....GCGUC
NC_006177.1/1937585-1937416               UCCGUC...G.UGA.GGCG.GA.AUC..UGAA.GGA.......................AGCCGG.A.......G.GC.AAAGCCAC.G.A..CCCGA....................GGAACAC.GAA.C..CC..CA.UA.GGAGG...C.U.GU..GC..CG.CU.C.GGGUGAG.C...............................U.GGCC..GA...................A....CACAGC.AAAACCC...........................................................GAA................GCUGCCAAAG..GG.CGGU.GC....G.GU.AGAUGGG.GCGGGUG..C.GGGGUGAAG.....G.U.C.A.....GCGUU
NC_006177.1/1491747-1491917               UCCGUC...G.UGA.GGCG.GA.AUC..UGAA.GGA.......................AGCCCG.A.......G.GC.AAAGCCAC.G.A..CCCGA....................GGAACAC.GAA.C..CC..CA.UA.GGAGG...C.U.GU..GC..CG.CU.C.GGGUGAG.C...............................U.GGCC..GA...................A....CACAGC.AAAACCC...........................................................GAA................GCUGCCAAAG..GG.CGGU.GC....G.GU.AGAUGGG.GCGGGUG..C.GGGGUGAAG.....G.U.C.A....GCGUUC
NZ_AAWL01000012.1/69610-69516             CCUACC...G.UGA.GGUA.GG.GUC..UGAA.GGA.......................AGCCGA.A.......G.GA.AAAAUUGC.G.G..CCUGA....................UGAACAA.GAA.Cccccuucugac..........................................................................................................................................................................................................................................GCAGGAU..U.GCCAC.........U.U.U.A.....UCUUC
wf1_AGZO20310_g2/503-673                  UCUAUC...G.UGA.GGUA.GU.GGC..UGAA.GGA.......................AGCGUG.U.......A.GC.GAAACUUU.G.A..ACCUA....................UGGACAA.GAA.C..UU..GA.UAAGAAGG...C.U.AU..GA..GG.U....GGACAAG.G...............................U.AGCA..AU...................U....GAUACU.GAAAUCC...............................................................AAAG...........GUAAACGUAA..AA.CC...GAAGU.A.GU.AAAUCAA.GAGGUAA..U.GAAGUGAAA.....G.A.U.U.....AGAAU
hgutS7_s7_163755/431-602                  AAAACA...G.CAA.UGU..UU.AGG..GGGA.GGA.......................AGUGGAGU.......A.GC.AAAACCGUUG.A..GCCUA....................CGAACAG.AAA.C..UG..GA.UA.CGAGG...C.U.AA.A....UG.GC...GGGCGAG.A...............................U.UGCA..GA...................G....CAAAUC.GAAGCCC...............................................................AAAA...........GGUAAACGUAACGC.CAAG.AG....A.GU.AAAUCCA.GAGGCUG..U.GCGGUGAAA.....G.A.C.U.....UGUGU
BAAV01019325.1/297-467                    ACCAUA...A.AGG.UAGG.GG......UGAA.GGA.......................AGUGGUGU.......A.GC.AAUUCCUU.UGA..GCGUA....................CGAACAG.AAA.C..UU..GA.UA.CAAGG...C.U..A.AAU..GG.U....GGAUAAG.G...............................U.UGCC..UU...................A....CAAACC.GAAGUCC...............................................................AAAAG..........GUAAACGUAA..AA.CCAAGAG....A.GU.AAAUCAA.GACGUUGUG..AAGGANACA.....G.G.A.U.....UAGUG
NZ_ABAW01000012.1/71111-71283             UUGACA...G.UGA.UGUC.AA.GGG..UGGA.GGA.......................AGUGGUGU.......A.GCAAUUCUUUU.G.A..GCGUA....................CGAACAG.AAA.C..UU..GA.UA.UAAGG...C.U..A.AAU..GG.U....GGGUAAG.G...............................U.UGCA..UU...................G....CAAACC.GAAGCCC...............................................................AAACG..........AUAGACGUAA..AA.CCAAGAC....A.GU.AAAUUAA.GACGUUG..U.GAAAGAAAU.....A.G.G.A.....UUCAU
BABG01020043.1/141-313                    UUGUCA...G.UGA.UGGC.AA.GGA..UGGA.GGA.......................AGUGGUGU.......A.GUGAUUCUUUU.G.A..GCGUA....................CGAACAG.AAA.C..UU..GA.UA.UAAGG...C.U..A.AAU..GG.U....GGAUGAG.A...............................U.UGCA..UC...................A....CAAAUC.GAAGUCC...............................................................AAAAG..........GUAAACGUAA..AA.CCAAGAC....A.GU.AAAUCAA.GACGUUG..U.AAAAGAAAG.....A.G.G.A.....UUAGU
BAAV01029785.1/335-165                    UUGAUA...G.UGA.UGUC.AU.GGG..UGGA.GGA.......................AGUGGUGU.......A.GCGAUUCUUUU.G.A..GCGUA....................CGCACAG.AAA.C..UU..GA....UGAGG...C.U..A.AAU..GG.U....GGAUGAG.A...............................U.UGCU..UC...................A....CAAAUC.GAAGUCC...............................................................AAAAG..........GUAAACGUAA..AA.CCAAGAC....A.GU.AAAUCAA.GACGUUG..U.GAAAGAAAU.....A.G.G.G.....CUUAU
BABF01001090.1/2371-2540                  GUAUCA...G.UAA.UGAU.AU.AGA..UGGA.GGA.......................AGUGGUGU.......A.GC.AAAGUUCUUG.A..GCCUA....................CGAACAG.AAA.C..UU..GA....UAAGG...C.G..A..UU..AG.GU...GGGGAAG.G...............................C.UGCA..AA...................A....CAAGCC.GAAGCCC...............................................................AAAUG..........GUAAACGUAA..AC.CGAA.GU....U.GU.AAAUCAA.GAGGUUG..U.GGAAUGAAA.....G.A.U.U.....AGUGU
#=GF END_OF_NEW_HITS here
#=GC SS_cons                              <<<<<<..._.___.>>>>.>>.,,,..,,,,.,,,........................(((((.-.......-.((.---(((((.(.(..((((-.....................------.---.(..((..((.(-.----(...(.(.-(..((..((.((.,.<<<<--<.<...............................<.<___..__...................__._._.>>>>.--->>>>.,,<<<<<<<<<<.......................................__________.____.>>>>>>>>>>,,,,,,,,,,..)).)))).)-....).)).--))))).))))))---).)))))----.....).).-.-.....)))))
#=GF DUPLICATES NONE
#=GF SORT_STATS 359 418 0
#=GC cons                                 nYnRYn---G-YGA-nRnR-RR-RUC--UGRA-GGA-----------------------AGYnnn-n-------R-GC-AAAnYYnY-G-R--nCYGA--------------------YGRACAR-RAA-Y--Yn--nA-UA-nRAGG---C-n-nn--nn--nn-nn-n-GGRYRAG-n-------------------------------n-nGCn--nn-------------------n----nRnnnY-RAAGYCC---------------------------------------------------------------nnnn-----------nnnnnnnnRn--nn-nnnn-nn----n-GU-ARAUnnR-GCRGnYRnnY-RnRRnGAAR-----G-n-n-n-----nnnnY
#=GC conss                                1313310002023201313033023300322203220000000000000000000000023311101000000030320322133130203001323100000000000000000000323122301120300310013033013222000301031002200220220403223223020000000000000000000000000000000202333002200000000000000000002000023222303233233000000000000000000000000000000000000000000000000000000000000000444300000000000233333333300230333302200002032033332130333313344303133133320000030201010000022113
#=GC col_entropy_0                        1111110000010001111011010100101000000000000000000000000000000111101000000010000000211110001001010000000000000000000000101000101000100110010001011000000002022012200220220100011100020000000000000000000000000000000201102002100000000000000000001000011122101001100000000000000000000000000000000000000000000000000000000000000000212110000000000212221211100220222202200002000001011110011121111101111210010000000101010000022111
#=GC col_entropy_1                        ..................................................................................................................................................................................................................................................................................................................................................................................................................................
#=GC col_entropy_2                        6685640004037211366048239000150406542233333333333333222222256277966111222253864953067951515009948101111111111111111114422154510132411471249291677544111620520230114114024959445438111111111111111111100000000000000008050000900000000000000010008412294901405580379489343323233300000000000000000111010100011111010010134344447774151961333333344291217195677221221370234331174076707860915004593414987009832223262959391111210998
#=GC col_entropy_3                        7818355553352729799871916349142796616734323451331111545235568477182787245324134201131057213443211952212233222322321320077496516331378939168571452771779604125037292628207992532485527667667757552211088884444444448185183979898899998899999808990811192998242603788070422572821244444444444444444000909099900000909909724726997035864377011316630584398211833310987081081877737360150834625018318944045213548103985175860101656404
#=GC cov_SS_cons                          ????22.........22??.??......................................?????...........?2....?2??2.?.?..?222.................................?..22..22.?......2...2.2..?..??..??.??...?22?..2.2...............................2.?.................................?222....?22?...??????2?2?.......................................................?2?2??????............??.????.?.....2.22...?2222.?222??...?.2??2?.........2.?.........?????
#=GF NUM_COV 22
#=GF WEIGHT_MAP  wf1_AGZO19981_g2/382-211 2.86374 NC_006139.1/8127-7959 1.34031 NC_006138.1/2858976-2858808 1.34031 NZ_ABCK01000003.1/156521-156690 2.38277 NZ_AAQV01000052.1/6595-6425 2.55983 NC_009454.1/2357763-2357595 1.51518 NZ_AAWL01000010.1/49364-49531 1.37488 NC_009454.1/2585070-2584903 1.37488 JCVI_SCAF_1096626696647/674-847 2.29561 soil_Contig32285/402-572 2.29561 soil_Contig40763/593-426 2.45431 ABEF01018621.1/445-276 2.45431 NZ_AAIC01000093.1/1121-1013 2.51937 ABEF01021683.1/396-565 2.49174 JCVI_SCAF_1101668641922/695-864 2.45786 NC_004557.1/1265626-1265752 2.33136 JCVI_SCAF_1096627932437/424-202 1.56579 JCVI_SCAF_1101668630645/731-897 1.56579 wf3_Contig6942/2192-2012 1.98588 wf1_AGZO7973_g2/610-415 2.18297 NZ_AAOF01000010.1/2126-1951 2.29195 JCVI_SCAF_1101668191075/466-636 2.25447 JCVI_SCAF_1101668584604/902-1071 2.25241 mgutOb2_U_BM_aaa61g03_b1/197-21 1.50606 mgutLn3_U_BK_aaa57d04_b1/420-248 1.50606 NZ_ABCC01000013.1/83641-83474 1.53203 NZ_AAZZ01000006.1/43468-43631 0.994985 NZ_ABAG01000003.1/141947-142110 0.994985 NZ_ABAC01000007.1/8874-9034 1.30009 NZ_ABAB01000001.1/31225-31394 0.425877 NZ_AAZZ01000003.1/125624-125455 0.298114 NC_003098.1/1977990-1977821 0.223586 NC_003028.2/2100397-2100228 0.223586 NZ_ABAF01000014.1/39652-39828 0.761256 NZ_AAJR01000006.1/16274-16104 0.317813 NZ_AAJR01000041.1/13840-13670 0.317813 NZ_AAJR01000359.1/303-135 0.495665 NZ_AAJO01000096.1/4881-5054 0.529791 NC_008024.1/122926-123085 0.613146 NC_006086.1/161496-161653 0.613146 JCVI_SCAF_1101668633393/572-735 2.2309 JCVI_SCAF_1096627146480/740-909 2.2161 ABDH01021530.1/84-313 2.20121 NC_002806.1/29490-29646 2.18277 NC_007777.1/2453947-2454114 2.17818 BAAY01013995.1/719-912 1.2816 BABA01025161.1/218-414 1.2816 JCVI_SCAF_1101668406291/985-815 2.14025 NC_009784.1/1553656-1553483 0.476084 NC_009783.1/2440476-2440303 0.476084 NC_009783.1/2673216-2673043 0.476084 NC_009783.1/265550-265377 0.476084 JCVI_SCAF_1101668568705/435-264 1.79535 JCVI_SCAF_1096627145393/610-442 1.79535 BABG01015545.1/1188-1019 2.01708 BABD01035235.1/532-360 2.0157 JCVI_SCAF_1101667165122/211-38 2.0157 NZ_ABDR01000025.1/8653-8486 1.97224 wf2_Contig4658/1256-1427 1.96026 ABDH01033319.1/652-395 1.94752 JCVI_SCAF_1096626705633/131-301 1.90416 NC_007712.1/1927621-1927462 1.72147 NC_007950.1/155450-155280 1.55576 NC_007712.1/144342-144501 1.55218 NC_004578.1/2382825-2382653 1.42876 NC_008313.1/1921240-1921073 1.23195 NC_003078.1/1402551-1402382 1.23195 NC_007951.1/1991158-1991329 1.19735 NZ_AAAU03000009.1/147941-147771 1.17163 NC_007951.1/3159063-3158893 1.10765 NC_007712.1/1047391-1047559 0.95589 NC_007712.1/2034676-2034845 0.753942 NZ_ABBG01000425.1/20676-20505 0.721543 ABEF01052776.1/2059-1888 0.718571 JCVI_SCAF_1096626881855/1308-1478 0.596082 sludgeOz_Contig8033/1199-1369 0.574794 soil_Contig32480/637-808 0.574794 NZ_AAAU03000001.1/1027068-1027239 0.702833 NC_007950.1/153618-153447 0.702833 NZ_AAVA01000031.1/638-469 0.755993 NZ_AAAU03000015.1/50159-49988 0.360817 NZ_AAAU03000002.1/175406-175235 0.360817 NC_009254.1/1222453-1222282 0.681543 NC_007712.1/4061467-4061636 0.705692 NC_007951.1/3578056-3578226 0.913131 NZ_ABCS01000007.1/29509-29339 1.03765 NZ_ABCS01000004.1/73138-73308 1.03765 NC_007644.1/1656123-1655957 1.88031 NC_007929.1/58787-58961 1.86097 BABG01024022.1/857-686 1.85963 NZ_AANZ01000004.1/60175-60347 1.84764 NZ_AATK01000046.1/25023-24893 1.77889 NC_008740.1/3269980-3270153 1.51855 sludgePhrap_Contig13422/557-650 0.912393 sludgePhrap_Contig16331/21633-21807 0.534335 sludgeOz_Contig11534/16863-17037 0.496765 sludgeOz_Contig5583/321-495 0.319349 sludgeOz_Contig11569/13823-13997 0.319349 sludgePhrap_Contig9416/1046-872 0.382022 sludgeOz_Contig10925/236-410 0.382022 sludgePhrap_Contig13421/1108-934 0.458426 sludgeOz_Contig11534/14484-14658 0.458426 NZ_ABCP01000005.1/147368-147194 1.38244 wf1_Contig6720/6317-6143 1.09654 wf1_AGZO1401_g1/645-471 1.09654 NZ_AAXY01000001.1/58167-58325 1.57845 NC_009665.1/2600782-2600592 1.2431 NC_009665.1/2606725-2606536 1.10846 NZ_AAOH01000001.1/110462-110630 1.07501 NC_006371.1/186458-186622 0.974355 NZ_AATK01000119.1/697-885 0.974356 JCVI_SCAF_1096627263715/353-189 0.885965 JCVI_SCAF_1101668569035/48-212 0.885965 NZ_AAXY01000001.1/57131-56967 0.770405 NZ_AAXY01000055.1/4631-4810 0.770405 wf1_AGZO20095_g2/780-616 0.379965 NZ_AAOH01000001.1/357512-357676 0.379965 wf3_Contig3521/295-459 0.379965 NC_006371.1/1547658-1547822 0.406721 NC_005871.1/73381-73220 0.406721 NC_004347.1/2126821-2126985 0.217873 NZ_ABAU01000027.1/27847-27683 0.163405 JCVI_SCAF_1096627388993/49911-50075 0.163405 NZ_ABAU01000075.1/5629-5793 0.272341 wf1_Contig3420/712-876 0.408512 JCVI_SCAF_1101667441053/513-677 0.380339 JCVI_SCAF_1096628163340/197-33 0.253559 JCVI_SCAF_1096628112433/26-190 0.253559 wf2_Contig41/219-383 0.941119 NC_008228.1/777249-777413 1.24152 NZ_AAXY01000055.1/3119-3298 1.26935 JCVI_SCAF_1096627934598/516-686 1.68092 NC_007759.1/1820020-1819857 1.33448 NZ_AAQF01000163.1/3437-3601 1.3292 NZ_AASH01000029.1/17821-17986 1.2497 NC_002939.4/1028761-1028930 1.2497 NZ_AAOF01000026.1/28552-28716 1.46443 JCVI_SCAF_1096627365287/279-445 1.49279 sludgeOz_Contig29/962-791 0.745007 sludgePhrap_Contig16153/2117-2283 0.745007 sludgeOz_Contig11452/7239-7405 0.264239 sludgeOz_Contig10959/2220-2386 0.264239 sludgePhrap_Contig5328/981-1148 0.396358 sludgePhrap_Contig12003/470-636 0.462418 NC_004757.1/2285199-2285367 1.51241 NC_004463.1/9101532-9101362 1.01411 NC_009485.1/6818088-6817919 0.53241 NC_009485.1/4839511-4839342 0.53241 NZ_AALC01000144.1/86-255 1.14554 NC_009230.1/381912-382081 1.14554 soil_XZS11346_g1/755-582 1.59042 NC_008536.1/9596292-9596121 1.59042 BABA01006580.1/1045-1218 1.84899 NZ_AAYG02000023.1/36749-36621 1.84847 ABEF01005287.1/331-500 1.84742 NZ_AAWL01000006.1/84276-84104 1.84742 NZ_ABAW01000025.1/28719-28564 1.82704 ABDH01040768.1/713-981 1.76847 NZ_AAPZ01000005.1/28239-28413 1.06895 NC_009513.1/284110-284283 0.361555 NC_009513.1/114309-114482 0.241037 NC_009513.1/751501-751674 0.241037 NZ_AAPZ01000001.1/230077-230250 0.241037 NZ_AAPZ01000015.1/31095-31268 0.361555 JCVI_SCAF_1096627945379/605-432 1.73928 NC_006510.1/1374777-1374949 1.47334 NZ_AARF01000332.1/1232-1404 1.47334 NC_002570.2/565104-565276 1.19092 NC_002570.2/833541-833713 1.19092 NC_004193.1/81739-81910 0.382635 NC_004193.1/1473286-1473457 0.382635 NC_004193.1/2284676-2284507 0.613643 NC_009674.1/2269381-2269209 1.1704 NC_007498.2/3351784-3351673 1.71508 NC_008499.1/20375-20206 0.87315 NC_006377.1/4562-4731 0.87315 NC_008526.1/81770-81945 1.67316 NZ_ABAW01000006.1/23263-23439 1.64513 NZ_AAOF01000010.1/57985-57812 1.64008 BABC01004326.1/82-257 1.6162 BABB01003816.1/2-167 1.61419 NC_009667.1/1751733-1751906 1.44721 NZ_ABBM01000958.1/1457-1285 1.25361 NZ_ABBE01001046.1/93-265 0.955951 JCVI_SCAF_1096627133304/1683-1512 0.743562 sludgePhrap_Contig16312/25028-24857 0.743562 JCVI_SCAF_1096627194660/1297-1372 0.85667 NZ_AAAU03000008.1/116415-116584 0.484689 NC_008782.1/2355749-2355579 0.402431 NZ_AAXR01000003.1/113073-113243 0.402431 NC_002947.3/1425800-1425970 0.482917 BABF01010335.1/320-151 0.595176 NZ_AAMK01000009.1/73106-72937 0.180356 NC_008563.1/4728604-4728435 0.180356 NZ_ABAQ01000003.1/377132-377301 0.180356 NC_008460.1/19885-20054 0.324641 JCVI_SCAF_1096628095848/1415-1245 0.448518 JCVI_SCAF_1101667411487/107-276 0.448518 JCVI_SCAF_1096628071008/553-384 0.627925 NZ_AAWY01000067.1/10223-10054 0.627925 NC_007645.1/7212018-7211847 1.11724 ABEF01054409.1/3816-3988 0.932338 ABEF01047012.1/325-153 0.928905 JCVI_SCAF_1096628148013/1008-836 0.814817 NC_007645.1/2179715-2179544 0.814817 NC_008576.1/1072808-1072979 1.07407 NC_008576.1/1386323-1386494 1.07407 JCVI_SCAF_1101668584655/705-876 1.18148 NC_008554.1/3922512-3922683 1.27771 soil_XZS49182_b1/572-743 1.27771 NC_007498.2/1559816-1559991 0.710704 NC_007498.2/1608502-1608677 0.710704 NC_008576.1/3719880-3719777 1.26768 NC_008576.1/3862593-3862419 1.0807 NC_008576.1/3719737-3719564 1.0807 NC_009483.1/2512021-2512195 1.01233 JCVI_SCAF_1101668630723/1351-1524 0.992867 NC_009483.1/1454602-1454775 0.992867 BAAZ01026053.1/846-1010 1.589 wf1_AGZO9026_b2/736-906 1.56768 NZ_AAWV01000098.1/4679-4851 0.727009 NZ_AAWV01000007.1/48449-48604 0.424089 NZ_AAWV01000098.1/2956-2784 0.424089 NC_007907.1/5170929-5170759 0.856923 NC_007907.1/5195000-5194828 0.856923 NZ_AAAW04000001.1/169472-169642 0.856923 NC_004663.1/3072876-3072704 1.52957 BAAX01024110.1/737-566 1.37928 BAAY01000248.1/5499-5670 1.34921 BAAU01003521.1/497-669 1.18771 BAAY01001752.1/1451-1299 0.901024 BABG01005901.1/66-237 0.901024 BAAX01001729.1/1065-894 0.914986 BAAX01021590.1/472-643 0.910835 BAAX01006391.1/326-155 0.854996 BAAX01026393.1/597-768 0.478997 BAAX01000072.1/2099-1929 0.419123 BAAX01006737.1/749-919 0.419123 BAAX01033178.1/267-96 0.531146 BAAX01000808.1/2254-2424 0.531146 NC_004663.1/3258439-3258267 1.14546 ABDH01027685.1/729-987 1.56361 BABG01015727.1/751-584 1.56112 BAAY01007749.1/313-493 1.37509 BAAZ01017857.1/189-384 1.37509 BABD01006701.1/1080-1169 1.55433 NZ_AAOX01000004.1/98159-97985 1.54994 BAAW01000769.1/1804-1632 0.859207 BAAW01000650.1/507-679 0.859207 BAAZ01024986.1/598-401 0.36919 BAAZ01000261.1/1578-1381 0.307658 BAAZ01000126.1/5519-5716 0.307658 BABD01031468.1/250-53 0.36919 BABA01029713.1/479-677 0.937174 BABG01033033.1/210-89 1.46046 hgutS8_s8_159877/1974-1803 1.18529 NZ_ABCC01000008.1/12771-12602 1.18529 BABD01024632.1/557-400 1.20789 BAAV01015115.1/784-619 1.15814 BABD01001136.1/2158-2334 0.963612 BABD01002165.1/534-355 0.780109 BABB01000174.1/1551-1372 0.780109 BABB01000340.1/1037-1216 0.537035 BAAY01003967.1/345-524 0.537035 BABB01015722.1/235-412 0.61003 BAAX01015550.1/681-502 0.759214 BAAU01001422.1/1973-1794 1.08421 BAAZ01006767.1/1101-922 1.1562 BABG01021872.1/317-494 0.918156 hgutS8_s8_173407/909-732 0.918156 BABD01017009.1/712-883 1.15934 BABB01000418.1/2208-2097 1.41281 NC_009441.1/4418055-4417884 1.46027 BAAU01004853.1/625-453 1.24202 BAAU01001853.1/2861-3037 1.24202 wf3_Contig3325/578-406 1.43622 NC_008346.1/2256056-2255886 1.22038 BAAZ01007913.1/690-862 1.22038 BABD01010738.1/103-299 0.928047 BABE01001822.1/1285-1089 0.928047 mgutOb1_U_BO_aaa19e09_b1/265-96 1.12202 hgutS8_s8_179811_1/1446-1616 0.626362 BABG01000233.1/1668-1498 0.626362 BAAU01008431.1/39-209 0.651417 BABA01025377.1/375-545 0.878834 BABA01010263.1/538-368 0.878834 BAAX01030395.1/460-286 1.06781 BAAX01034878.1/611-782 0.232324 BAAX01000004.1/3448-3619 0.232324 BAAV01001266.1/2173-2002 0.309766 BAAX01002910.1/1215-1385 0.291325 BAAX01001635.1/2026-2195 0.291325 BAAV01028780.1/6-179 1.02729 hgutS8_s8_171851/650-843 1.10812 hgutS8_s8_179792/1829-2024 0.785161 NZ_ABCC01000092.1/16283-16477 0.641711 BAAV01030018.1/889-695 0.358603 BAAV01030017.1/500-694 0.358603 BABD01028650.1/93-287 0.702336 BABG01006704.1/228-31 0.517218 BAAY01001211.1/2891-2695 0.28447 BAAY01028426.1/644-840 0.28447 BABG01000061.1/2325-2129 0.232748 hgutS8_s8_165057/4165-4361 0.232748 BABG01003417.1/1774-1970 0.369442 BABG01000586.1/1275-1079 0.369442 BABG01019423.1/541-736 0.699591 ABDH01001529.1/676-847 1.39964 NZ_AAZB01000010.1/22558-22386 1.13379 NZ_AAZB01000001.1/36936-37109 0.444369 NZ_AAZB01000007.1/103895-104068 0.444369 NZ_AAZB01000001.1/310098-310271 0.375245 NZ_AAZB01000004.1/6633-6460 0.375245 NZ_AAZB01000001.1/324611-324784 0.375245 NZ_AAKQ01000083.1/1267-1095 0.7311 NZ_AAKQ01000055.1/6682-6854 0.221941 NZ_AAKQ01000022.1/22873-22701 0.221941 NZ_AAKQ01000001.1/243803-243631 0.221941 NZ_AAKQ01000002.1/82210-82382 0.221941 NZ_AAKQ01000001.1/264174-264009 0.929601 BAAV01026967.1/205-34 1.12513 ABDH01016325.1/179-1 0.968457 ABDH01034564.1/779-1012 0.852555 ABDH01006954.1/279-5 0.641832 ABDH01036891.1/1180-1441 0.641832 ABDH01035596.1/169-437 0.458393 ABDH01035596.1/854-1127 0.458393 ABDH01001467.1/579-840 0.413041 ABDH01003400.1/483-263 0.413041 ABDH01034986.1/997-722 0.426207 ABDH01025731.1/1512-1237 0.406552 ABDH01030818.1/366-586 0.406552 ABDH01037979.1/1403-1137 0.447462 ABDH01009837.1/530-257 0.594258 ABDH01036608.1/1451-1182 0.594258 NC_003030.1/3712752-3712578 1.33003 NZ_AATV01000009.1/11025-11197 1.42336 NC_004193.1/2645785-2645613 0.923867 BABF01003176.1/1231-1403 0.500428 BABF01006785.1/487-315 0.500428 JCVI_SCAF_1096627199084/1041-871 1.60122 NC_007644.1/476506-476674 1.3881 NZ_AAWL01000003.1/15858-16027 1.09148 NZ_AAWL01000012.1/49276-49445 1.09148 NC_006177.1/1687432-1687601 0.25759 NC_006177.1/1255834-1256003 0.25759 NC_006177.1/2402154-2401985 0.343453 NC_006177.1/2453345-2453176 0.278643 NC_006177.1/1101239-1101408 0.278643 NC_006177.1/1937585-1937416 0.334371 NC_006177.1/1491747-1491917 0.396292 NZ_AAWL01000012.1/69610-69516 1.60494 wf1_AGZO20310_g2/503-673 2.11883 hgutS7_s7_163755/431-602 1.82762 BAAV01019325.1/297-467 1.60287 NZ_ABAW01000012.1/71111-71283 1.06198 BABG01020043.1/141-313 0.933895 BAAV01029785.1/335-165 0.933895 BABF01001090.1/2371-2540 1.75006
#=GF USED_GSC TRUE
#=GF DID_FRAGMENTARY FALSE
//
