# Supplementary material for: Comparative genomics reveals 104 candidate structured RNAs from bacteria, archaea, and their metagenomes
Source: Genome Biol. 2010 Mar 15;11(3):R31. doi: 10.1186/gb-2010-11-3-r31 (PMC2864571; doi:10.1186/gb-2010-11-3-r31)
Supplement: Additional file 4 — Raw text alignment files, including annotation. Raw alignments of RNAs, including annotations (for example, predicted transcription terminators, flanking sequences) in "Stockholm" text format. The alignment format and appropriate viewing programs are discussed on Wikipedia [113]. The Stockholm files can be retrieved from the .tar.gz archive file by using programs such as WinZip (Windows), StuffIt Expander (Mac), or tar/gzip (UNIX). [file gb-2010-11-3-r31-S4.GZ › sto/group-II-D1D4-4.sto]

# STOCKHOLM 1.0
#=GF METAINFO NONE
#=GF StockholmCheckOverlaps.pl -noDups -expectCrossOverlaps group-II-D1D4-3
#=GF DE presumably the 5' part of a group II intron.
#=GF ORIGINAL_MOTIF 216	300	0	1	refseq	32	rickett	jeremy	s35_45_55_65_75S100O5Min3	cmfinder		end
NC_010003.1/1386377-1386495             CAACCAGUGAAAGUCUGG.UCUGAG.GAAA..GGUUAGC.AaccacCUCAGUAGGGAACUCUG.CAUAGU.GG.GA.G.GUAA................C.G.AAC..CUA.UG.AAG.C.CAGAG..G....................gaacaagguaccgggcugc...............................................................AACGCAA
NC_004116.1/568841-569017               UAACAGGUGAAAGUCCUG.UCCUAACAAUU..AACCAGuucgg...UUAGGUAGCUAUGGCAUAC.GUAU.GC.GG.A.GUAA................U.C.CAA.AUGC.GG.AAG.CAAUGCC..G.A.CUAA..C..G..UU...auccccaguaggcugauauucauuggucuuaucucaguccguggg..AG.C.G.A.GCAAACCUAC.AGUC........CGUAACGAAA
NZ_AAWV01000006.1/30741-30608           UAACAGGUGAAAGUCCUG.UAGUGGUAAAG..GUAGGGC.AG....CCACUUAGUCA.GUAAC.CAGCGU.AU.GA.A.GCAA................U.U.UAU.GCGU.UG.AAG.C.GUUAC..G.G.AAUG..C..U..CU...gaaa...........................................AG.A.GCAGACAAACUGAC.GGGU........CGUAACAUGA
NZ_ABDJ01000004.1/274151-274282         UUGCUGGUGAAAGUCCAG.CC....ccaagucgccua.............GUAGCU.GACAGG.CAACUG.GU.GG.A.GAAA................U.C.CUA.AGGU.UG.AAG.C.CCUGU..G.A.CAAA..GUAA..CUUC.UAUUUA.......................................GAAG.UGC.GAGCGAAUCAGC.AGAC........CGUAACAUAA
NZ_ABVL01000004.1/2287-2148             AUCCGGGUUCCAAUCCCG.GCGGGC.AACU..UCGCUCC.A.....GCCCGAAGCACUGGGAG.CGAUUC.AG.GA.G.GUAA................C.A.AAU.GAAU.UG.AAGUA.CUACC..A.G.AAAA..G..G..GCCGUGCAAAG.......................................CGGU.C.C.A.GCGAACCAUGCAGGC........CGUAACGCGC
NZ_ABIZ01000001.1/6555521-6555386       CACCGGGUGGAAGUCCCG.GCUGGC.UAuaucgcuccg........GCCAGAAGCACUGGGGG.CGGUUC.AA.GA.G.GUGA................C.A.AAU.GAAU.CG.AAG.U.ACUUC..C.A.GAAA..A..G..GCUC.CGUAGG.......................................GAGU.C.A...GCGAUCAUGC.GGGC........UGCAAUGUAG
NC_008536.1/3231903-3232020             GAACUGAAAGGAGUUC.A.CCAUGU.AAAU..UGCCUGuucgg...ACAUGUAGCCCAGCCAG.CGUUAG.AA.AG.A.GAAA................U.C.GAU.CUGG.CG.GAG.C.CUGGU..G.A........................................................................GGGCGAACUCGC.GAGC........CGCAACGCAA
NC_000913.2/4499355-4499216             CCGUCGGUGAAAGUCCGC.CCCGG.cuaacucucgcuccga......CUGGAAGGACAAGAAG.CGGUCC.AG.GA.G.GUAA................C.A.AAA.GGGC.UG.AAU.CUCUCCC..U.G.AAAC..G..A..CUUC..UUCAG.......................................GAAG.U.C.A.ACGGGUUAUGCGGGC........CGUAACGUGA
JCVI_SCAF_1101668559204/145-1           CAGUAGGUGGGAAUCCUA.CCCGGC.AACU..GUUACUC.CG....GCCGGAAACACUUUGGAGUAGCUC.AG.GA.G.GUAA................C.G.AAU.GGGU.UA.AAG.CAUCUGA..A.G.AAAA..G..G..CCUC..AUUAG.......................................GAGG.U.C.A.GUGACUAUGC.GGGccuagcg..CGUAGCGAAC
NZ_AAOF01000004.1/113128-113266         CGGUGGGUGCAAUUCCCA.CCCGGC.AACU..AUCGCUC.CA....GCCGGUAGCAAUCGGAA.CGGCUG.UG.GA.G.GUAA................C.G.AAG.CAGC.CG.AAG.C.CUCUGGUG.U.AGAA..G..G..UCAU..UAUAG.......................................GUGA.C.UUG.UCGAGCAUGC.AGGC........CG.AACGAGU
sludgePhrap_Contig15940/304-169         CAGUGGGUGCAAAUCCCA.CCCGGC.AACU..AUCGCUC.CA....GUCGCUAGCAAUCGGAG.CAGC...........cgagaaggaugggua...............GC.UG.AAG.C.CUUCG..GCG.CAAU..G..G..UCAC..CUUGG.......................................GUGA.C.U.UGAUGAGUGUGC.AGGC........CGUUGCGAAG
NC_007298.1/2435428-2435289             CAGUGGGUGAAAGCCCCA.CCCGGCGAAAUgcucca..........GCCGGAAGCAACCGGAG.CAGUCA.UG.GA.G.GUAA................C.G.AAA.UGGC.UG.AAG.C.CUUCG..G.A.UAGCGGG..C..CACA.AAUUCU.......................................GGUG.G.CAGCGCGAGUGUGC.AGGC........CGUAACGCGA
sludgeOz_Contig10689/1070-1208          CAGCGGGUGCGAAUCCCG.UCCGGC.AAcuuucgcuccg.......GCCGGUAGCAACUGGAG.CAGCCG.UG.GA.G.GUAA................C.G.AAG.CGGC.UG.AAG.C.CUCUG..G.UGUAGA..G..G..GUCU.UGUAAG.......................................GGAC.U.U.G.GCGACCAUGC.AGGC........CGUAAUGCGA
sludgePhrap_Contig14839/1103-1241       CCGCGGGUGCGAAUCCCG.CCCGGU.AAcuuucguucca.......ACCGGUAGCAACUGGAG.CAGACG.UG.GA.G.GUAA................C.G.AAG.CGGC.UG.AAG.C.CUCUG..G.UGUAGA..G..G..GUUC.UGUAAG.......................................GAAC.U.U.G.GCGAGCAUGC.AGGC........CGUAACGUGA
sludgePhrap_Contig2059/603-741          CAACGGGUGCGAAUCCCG.UCCGGU.AAcuuucguuccg.......ACCGGUAGCAACUGGAG.CAGACG.UG.GA.G.GUAA................C.G.AAG.CGGC.UG.GAG.C.CUCUG..G.UGUAGA..G..G..GUUC.UUUUAG.......................................GAAC.U.U.G.GCGAGCAUGC.AGGC........CGUAACGUGA
JCVI_SCAF_1101668593455/318-172         CAGCGGGUGCAAGUCCCAGCCGGGG.UAAG..AGCCAGgucg....CCCCGUAGAU.GGCAGC.GGUCGU.UG.GG.A.GAGA................U.C.CCA.GCGG.CU.AAG.C.GCUGC..G.A.CAAG..C..C..UUCG.ggggcaggaggaac...............................CGGA.G.G.C.GCGACCGGUC.GGGC........CGCAACAUGA
NC_009667.1/660551-660698               CAGUGGAGGAAGGAUCCC.CCCAGAUAAUU..GUCUAUA.GG....UCUGGUAGUUA.ACAAG.CGGCUU.GC.CG.G.GCAA................C.CGGUC.GGGC.UG.AAG.C.CUCGU..G.A.CAAA..G..G..CCGC..CAUGG.......................................GCGG.U.C.GAGCUAugccaccuggaggcccuugGGUAUUGGAA
soil_Contig32829/104-248                CAGCGGAUGAGAGAUCCG.CCAGAG.UAGU..UGUCgauucga...CUCUGUAGCCACCCGAG.CGCUUA.CG.CG.GAGUGA...............UC.C.AUG.UGAG.CG.AAG.C.CUCGG..GGA.CAAU..G..C..CUGCCUUUUGG.......................................GCGG.G.CCA.GCAAACCCAC.GGGC........CGUAACGCGA
NC_004463.1/2117981-2118120             CAGUGGAGGAAGGAUCCA.CCCAGA.GAGU..UGUCgauuga....UCUGGUAGCU.GACGAG.CGGUUU.GG.AC.GAGCAA...............UC.G.GAC.GGAU.CG.AAG.C.CUCGU..G.A.CAAA..G..G..UCGC..UUUAG.......................................GCGG.C.C.GAGCAAUCCAGC.GGGC........CGUAACGUGA
NC_007959.1/77330-77191                 CUAUGGAGGAAGGUUCCA.UCCGGA.GAGU..UGUCgauuga....UCCGGAAGCU.GACGAG.CGGCG..........cggccgggcaacuggccu...........CGU.CG.AAG.C.CUCGU..G.A.CAAA..G..G..CCGC..CUUGG.......................................GCGG.C.C.GAGCGAUCCAAC.GGGC........CGUAACGUGA
NC_009921.1/3561875-3562010             UUGCCGGUGCGAGUCCGG.UCCGGG.UAGC..UGCCAGG.AGG...CCCGGUAGC.AGACUGG.CGGCUU.GG......ucggguaacuggcc..............GGGU.CG.AAG.C.CCAGU..G.U.CAAA.....A..GCCC..AAUAG.......................................GGG......GAGCGACUGGAC.GGUC........CGUAGCAUGA
NC_008269.1/24993-24857                 UUGCCGGUGCAAGUCCGG.UCCGGG.UAAC..UGCCAGG.AGG...CCCGGUAGC.AGGCUGG.CGGCAU.CG.GGGG.GAAA................CGC.CCG.GUGU.CG.AAG.C.CCAGC..G.U.CAAA..A..G..CCCU..UCAAG.......................................GGGG.A.GCAACCGAGUGGUC.............CGUAGCAUCA
NC_007777.1/2568729-2568867             UUGCCGGUGAAAGUCCGG.UCCGGG.UAGC..UGCCAGG.AGG...CCCGGUAGC.AGGCUGG.CGGCUUCGU.CU.G.GAAA................C.G.GGCGGGGU.CG.AAG.C.CCAGC..G.U.CAAA..G..G..CCCU..GUGAG.......................................AGGG....GGAGCGAGAGCGC.GGUC........CGUAGCAUAA
NC_008268.1/540653-540513               UUGCCGGUGUAAGUCCGG.UCCGGG.UAGC..UGCCAGG.AGG...CCCGGUAGC.AGGCUGG.CGGCUC.GG.UC.UGGAAA..............CGG.G.UCG.GGGU.CG.GAG.C.CCAGU..G.U.CGAA..A..G..CCCU..GUAAU.......................................AGGG.G.G.GAGCGAGGAUGC.GGUC........CGCAGCGUCA
NC_000962.2/3850299-3850163             CUGCCGGUGGGAGUCCGG.UCCGGG.UAGC..UGUCAGG.AGG...CCCGGUAGC.AGGCUGGCCGCUUG.GU.UU.G.GAAA................C.G.GGC.AGGGUCG.AAG.C.CCAGC..G.U.CGAA..A..G..CCCC..GUUGG.......................................GGG......AAGCAACUGAGC.GGUC........CGUAACGCGA
NC_010162.1/9207268-9207131             CAUAGGGUGAAAGUCCCG.AAGCGG.CAGA..AGGUCGA.AG....CCGCGUAGCUUGGGUGG.CGCCCG.GC.GG.G.GAGA................U.C.CCC.CGGG.UG.AAG.C.CCACC..G.A.CAAA..G..C..CCCG..CAUGG.......................................CGGG.G.U.GAGCGAGCGCGC.GGGC........CGCAACGAGG
NC_008095.1/6511088-6510950             CGUAGGGUGAAAGUCCCG.AGGCGG.UAAC..AGGUCAA.GG....CCGCAUAGCUGGGGUGG.CGCCGA.CA.GG.G.GAGA................C.C.CCU.GCGG.UG.AAG.C.CCACU..G.A.CAAA..G..C..CCCG.UUUCAG.......................................CGGG.G.U.GAGCGAGUGCAC.GGGC........CGUAACGGCG
NC_008095.1/4209271-4209409             CGUAGGGUGAAAGUCCCG.AGGCGG.CAAC..AGGUCAA.GG....CCGCAUAGCUGGGGUGG.CGCCGA.CA.GG.G.GAGA................C.C.CCU.GCGG.UG.AAG.C.CCACU..G.A.CAAA..G..C..CCCG.UUUCAG.......................................CGGG.G.U.GAGCGAGUGCAC.GGGC........CGUAACGGCG
NC_009841.1/30096-30233                 UAGUUGGUGAAAGUCCAA.UCGGGA.GAAU..AGACUCC.AC....UCCCGUAGCCUGAGAGG.CGCCAU.GA.AG.U.GAAA................G.C.GAC.AUGG.CG.AAG.C.CCUCU..G.A.CAUC..A..C..AUGC..AAAAG.......................................GCAU.G.U.GGGCAAAUCUCC.AGGU........UGUAACGUAC
NZ_AAOF01000003.1/29985-30124           CAGUCGGUGGAAGUCCGA.CCGGGGCUAAG..AGACUCA.AG....CCCUGUAGCUUGGGAGG.CGCCGU.GG.CG.C.GAGA................G.C.AAG.GCGG.UG.GAG.C.CCUCC..G.A.CAAC..A..U..UCUC.AGAAAG.......................................GAGG.A.U.GCGCAACGCACC.AGGU........UGCAACGUGC
NC_008576.1/2465947-2465813             CGGCGGGAGUCAGUCCUG.CAAGGG.UAAU..AACCAAA.U.....CCCUUUAGCUUGGAUGG.CGGGGU.GG.CG.G.GAGA................C.C.AAA.GCCU.CG.GAG.U.CCAUC..G.A.CAAA..U..G..CCGC..UUUAG.......................................GUGG.C.A...GCGAGUUAUC.AGGC........CGUAACAACA
NC_010627.1/385421-385557               CAGCAGGAAAUAGACCUG.CCGGGG.UAGA..AGUCAGA.AG....CUCCGUAGCUUGGAUAG.CAGGGU.GG.CG.G.GAAA................C.C.AAG.ACUC.UG.AAG.C.CUAUC..G.A.CGAC..C..G..UCUC..CUUGG.......................................GGGA.C.G.U.GCGAGUCAUC.GGGC........CGUAAUGAAG
NC_010981.1/1040368-1040606             CAGUAGGAAAUAGACCUA.CCAGGA.UAAA..AGUCGGA.A.....UCCUGUAGCUUGGGUAG.CAGCAU.AA.AG.G.GAAA................C.C.AAA.AUGU.UG.AAG.C.CUACC..G.A.CAAC..A..U..UAUC..GUA.G.......................................GAUA.A.U.G.GCGAAUUACC.AGGC........CGUAGCGAAA
NC_010981.1/286839-286601               CAGUAGGAAAUAGACCUA.CCAGGA.UAAA..AGUCGGA.A.....UCCUGUAGCUUGGGUAG.CAGCAU.AA.AG.G.GAAA................C.C.AAA.AUGU.UG.AAG.C.CUACC..G.A.CAAC..A..U..UAUC..GUA.G.......................................GAUA.A.U.G.GCGAAUUACC.AGGC........CGUAGCGAAA
NC_009488.1/1448175-1448415             CAGUGUGAGGCAAACCUA.CUAGAU.AAAG..AGUUAGA.A.....AUCUAUAGCUAGGAUAGGCAGCAU.AA.AG.A.GAAA................U.U.GAG.AUGU.UG.AAA.C.CUAUC..A.A.CAAA..C..U..UAUC..GAAAA.......................................GAUA.A.G.A.GCGAAUUAUC.AUGC........CGCAGUGAAA
NC_010793.1/651809-652049               CAGUGUGAGGAAAACUUA.CUAGAU.AAAG..AGUUAGA.A.....AUCUAUAGCUAGGAUAGGCAGCAU.AA.AG.A.GAAA................U.U.GAG.AUGU.UG.AAA.C.UUAUC..A.A.CAAA..C..U..UAUC..GAAAG.......................................GAUA.A.G.A.GCGACUUAUU.AAGC........UGCAACAAAA
NC_010793.1/705660-705899               CAGUGUGAGGUAACCCUA.CUAGAU.GAAG..AGUUAGA.A.....AUCUAUAGUUAGGAUAG.CAGCAU.GG.AG.A.GAAA................U.U.GAG.AUGU.UG.GAA.C.AUAUC..G.A.CAAA..C..U..UAUC..GAAAG.......................................GAUA.A.G.A.GCAAAUUAUC.AAGC........UGCAACGAAA
NC_009488.1/1496320-1496559             CAGUGUGAGGUAAGCAUA.CUAGAU.GAAG..AGUUAGA.A.....AUCUAUAGUUAGGAUAG.CAGCAU.GG.AG.A.GAAA................U.U.GAG.AUGU.UG.GAA.C.AUAUC..U.A.CAAA..C..U..UAUC..AAAAG.......................................GAUA.A.G.A.GCAAAUUAUUCAAGC........UGCAACGAAA
wf1_AGZO1180_g1/399-262                 CAGCGGGAGUUAGUCCCG.CCAGGG.AAGG..AGUCAGG.AG....CCCUGUAGCUUGGGCCG.CACGGG.UG.GA.G.GAAA................C.G.AAG.CACG.UG.AAG.C.CGGCC..G.A.CAAA..G..C..CGCC..UUUGG.......................................GGCG.G.UGA.GCGAGUCAUC.GGGC........CGCAACGCAA
BABG01006529.1/541-401                  UAGCCGGUGUAAGUCCGG.UCACGG.UAAU..UGCCAGUGAG....CCGUGUAGCUAA.ACUC.GGUGCG.UU.GC.A.GUAA................U.G.CAG.GGUA.CU.AAG.C.GAGUG..G.A.UAAA..G..UAACCUC..GGUAA.......................................GAGGGG.C.GAGCAAUUAUGC.AGAC........CGUAACAUAA
BAAY01013779.1/191-51                   UAGCCGGUGUAAGUCCGG.UCACGG.UAAU..CGCCAGUGAG....CCGUGUAACUAA.ACUC.GGUGCG.UU.GC.A.GUAA................U.G.CAG.GGUA.CU.AAG.C.GAGUG..G.A.UAAA..G..UAACCUC..GGUAA.......................................GAGGGG.C.GAGCAAUUAUGC.AGAC........CGUAACAUAA
NC_009706.1/3033490-3033353             UUACUGGUGAAAGUCCAG.UCUAGGUAAUU..ACCAAGA.AG....CCUAGUAGCCAA.UCAC.CAUGUG.CA.GU.A.GAAA................U.A.CUG.GGCA.UG.AAG.C.GUGAA..G.G.UAAU..A..U..AUCC.CGAAAG.......................................GGAG.A.U.A.GCGAAAAUGC.AGGU........UGUAAUAUAA
#=GC SS_cons                            ....................<<<<<..___.._______.......>>>>>,,.....<<<<<.<<<<<<.--.-<.<.____................>.>.---.>>>>.>>.---.-.>>>>>..,.,.,,,...<..<..<<<<.._____.......................................>>>>.>.>...<<<,...................>>>.......
#=GF DUPLICATES NONE
#=GF SORT_STATS 42 238 0
#=GC cons                               YnRYnGGnGnRAGUCCnR-YCnRGn-nAnn--nnYYnnn-nn----nCYnGUAGCnnnnnnRG-CRnYnn-nn-nR-R-GnAA----------------Y-n-nnn-nnRn-YG-AAG-C-YYnnn--G-R-nAAn--n--n--nYnn--nnnRR---------------------------------------nnRn-n-n-R-GCRAnYnnnC-RGGC--------CGYAACRnRR
#=GC conss                              2132123131323332220332332011110011331220340000233233123232211330321312022023030213200000000000000003020222021310230312020331110030302332002002002333002223300000000000000000000000000000000000000033330303030332223222302333000000003221331123
#=GC col_entropy_0                      1111100101100000110102102110110011111121111000201200000112111110011121021011010010000000000000000001020112011110100000000111110000101111001002001121012111100000000000000000000000000000000000000012110202111101021221001011000000001010000111
#=GC col_entropy_1                      ..............................................................................................................................................................................................................................................
#=GC col_entropy_2                      2331855067438953922480480170877775759920850222095086029980989416516609108078164467444444444443111145101961199381150504255249871193527007118220229716381687465666666343442222222222222222222222222231772221076052407109744710444434110211868732
#=GC col_entropy_3                      5847009527495298931831921820197968294142567555138169089760238407661756359048403429599445555995666335419809358873660807147448958806342373887224113718921929400001777979772222222222222222222222222204181825361282684426593784000030994538514434
#=GC cov_SS_cons                        ....................22222.....................22222.......?2222.22222?.....?.2.....................2.?.....?222.22.......2222?............?..?..2222..............................................2222.?.?...21?....................?12.......
#=GF NUM_COV 20
#=GF WEIGHT_MAP  NC_010003.1/1386377-1386495 1.77035 NC_004116.1/568841-569017 1.50762 NZ_AAWV01000006.1/30741-30608 1.50638 NZ_ABDJ01000004.1/274151-274282 1.50341 NZ_ABVL01000004.1/2287-2148 1.43012 NZ_ABIZ01000001.1/6555521-6555386 1.43012 NC_008536.1/3231903-3232020 1.47991 NC_000913.2/4499355-4499216 1.42729 JCVI_SCAF_1101668559204/145-1 1.39623 NZ_AAOF01000004.1/113128-113266 1.1833 sludgePhrap_Contig15940/304-169 1.1833 NC_007298.1/2435428-2435289 1.18369 sludgeOz_Contig10689/1070-1208 0.673548 sludgePhrap_Contig14839/1103-1241 0.518114 sludgePhrap_Contig2059/603-741 0.518114 JCVI_SCAF_1101668593455/318-172 1.3952 NC_009667.1/660551-660698 1.23816 soil_Contig32829/104-248 1.18886 NC_004463.1/2117981-2118120 1.04355 NC_007959.1/77330-77191 1.04355 NC_009921.1/3561875-3562010 0.899913 NC_008269.1/24993-24857 0.831089 NC_007777.1/2568729-2568867 0.776133 NC_008268.1/540653-540513 0.776133 NC_000962.2/3850299-3850163 0.811598 NC_010162.1/9207268-9207131 0.951851 NC_008095.1/6511088-6510950 0.494099 NC_008095.1/4209271-4209409 0.494099 NC_009841.1/30096-30233 1.14112 NZ_AAOF01000003.1/29985-30124 1.14112 NC_008576.1/2465947-2465813 1.15454 NC_010627.1/385421-385557 1.03829 NC_010981.1/1040368-1040606 0.501495 NC_010981.1/286839-286601 0.501495 NC_009488.1/1448175-1448415 0.519291 NC_010793.1/651809-652049 0.519291 NC_010793.1/705660-705899 0.395933 NC_009488.1/1496320-1496559 0.395933 wf1_AGZO1180_g1/399-262 1.14152 BABG01006529.1/541-401 0.735987 BAAY01013779.1/191-51 0.735987 NC_009706.1/3033490-3033353 1.42226
#=GF USED_GSC TRUE
#=GF DID_FRAGMENTARY FALSE
//
