# Supplementary material for: Comparative genomics reveals 104 candidate structured RNAs from bacteria, archaea, and their metagenomes
Source: Genome Biol. 2010 Mar 15;11(3):R31. doi: 10.1186/gb-2010-11-3-r31 (PMC2864571; doi:10.1186/gb-2010-11-3-r31)
Supplement: Additional file 4 — Raw text alignment files, including annotation. Raw alignments of RNAs, including annotations (for example, predicted transcription terminators, flanking sequences) in "Stockholm" text format. The alignment format and appropriate viewing programs are discussed on Wikipedia [113]. The Stockholm files can be retrieved from the .tar.gz archive file by using programs such as WinZip (Windows), StuffIt Expander (Mac), or tar/gzip (UNIX). [file gb-2010-11-3-r31-S4.GZ › sto/group-II-D1D4-5.sto]

# STOCKHOLM 1.0
#=GF METAINFO NONE
#=GF StockholmCheckOverlaps.pl -noDups -expectCrossOverlaps group-II-D1D4-3
#=GF DE presumably the 5' part of a group II intron.
#=GF ORIGINAL_MOTIF 224	22865	0	0	env	4	env-mammal-gut	jeremy	s40_50_55_65_75_85S100O5Min3	cmfinder		ethresh=2&nr=0&EVD=null3&cmfv=0.3&disableMiniscan=1	end
NC_010933.1/179031-179240              GAUAACUAUUCAGACGAG.AUAAG.GAAUGAUGGAGUAACG.................................CCCUGAAACU.UAUCCAGUG.AGAUUU..CCA.CCCGCAUUAUA..CAG........GCA.....................................UGUAUAGAU..GUG.GA.AAGC.CGGAUA..A.AAUAUGCAAU.C.ACGAAC............CG.......AA......G........UGUCCGAUAAGG......AUA........................................................AC.CGAAAGCC.CAAGGGAAUAAU.AAACCCG.....UGG.GAAUUGUUC.AAGUAUUGUAUGCUGUCAACCGA
BAAU01012577.1/666-355                 UACAACUAAUAGAAUGU..UGCUC.AAAUGAGUGGCUAACA..................................CCACAAAGGGGCGCACAUA..AACUG..CCU.ACGGCA.......UGAGUAGCAGCG.C.....................................CAUGUGAAAAUGUC.GGAAAGCUAGGCUGGAG.AG...CAAAA.A.UUCGAC............CCA......AA......C.........AG......UUU......UAG........................................................CU.G.......UGGA......AAU.GUUUGUA.GAGGUAC.AGGCUGUCG.AAGAUUAUGUAGUGGGCUGUAUA
BABA01007097.1/458-769                 UACAACUAAUAGAAUGU..UGCUC.AAAUGAGUGGCUAACA..................................CCACAAAGGGGCGCACAUA..AACUG..CCU.ACGGCA.......UGAGUAGCAGCG.C.....................................CAUGUGAAAAUGUC.GGAAAGCUAGGCUGGAG.AG...CAAAA.A.UUCGAC............CCA......AA......C.........AG......UUU......UAG........................................................CU.G.......UGGA......AAU.GUUUGUA.GAGGUAC.AGGCUGUCG.AAGAUUAUGUAGUGGGCUGUAUA
BABA01023444.1/919-626                 UACAACUGAUAUGGUGUG..GUUC.AAAAGAAGGGGGAACG.................................CCCUGAAGGG.ACACACGUAAACUCCU..UAC.AGCGUGAAAGU..UGUGCAAAAGCAAU.....................................CGG....G...UUG.UC.AAAA.GUNAGGGUG.AAGAGCAAAA.A.GCAGGU............CCU......AA......C........AGG......U.A......AGG........................................................CU.G.......AGGA......AAG.AUUCACA.GAGGUGU.GGGUUGCCU.GUGAUUAUGUAGUGAAGCUGUAU
NZ_ABOO01000017.1/41884-41706          CACAACUGAAUAUUCGAU.AUUUG.GAAUGAUA...gucaucauguuggcu..........................UGAAACA.AAUAGUCUG.AUACUC..CUA.CAUGCA....U..AGGAUUGUAACAGC.....................................AUGAAUGU...GUA.UG.AAGC.UAGGUA..A.AGACGGCAGA.A.C..............................................aaugccuaagugagauaucauacggcaaa.................................................................................................GGAUAUGUCGGGACGCUAUAAA
NC_004668.1/1836423-1836242            GACAACUAAUGUUUUGAG.AGAUG.GAAUGAAAG..ccuucaaguugag...........................CUGAAACA.UCUCCGCUA.AUACUC..CUA.CAUGC.UCUAA..UCA.AUGAAGUA.......................................GAUUGGUUUUGGUA.UG.AAGC.UAGGUG..A.AGUCGUCUGA.A.AUCUGC.........................................cuaaguguuugagcauaag.....................................................................................................GCUG.ACUAUAGGGCGGGCGGCUGAAAA
NC_010916.1/12477-12283                UACAACUGAUAUACCGAU.GUCAG.GAAUGAAAGC....CG......UCAUGUUG...................AGCUGAAACU.GACAGUCUA.AUACUC..CUA.CAUGCA.....UUUAUCUUGAUAGAGA.....................UACAU...........UGCGUUAU...GUA.UG.AAAC.UAGGUG..A.AGUCGGCUGA.A.UCUAAU.............................U........C........U.A......AAG...........................................................C......C...A........CUCUUACAGAGAGG..G.UAUG.GUUA.GAGAUAGGCCGGGACGCUAUAAA
NC_010599.1/6887-6707                  AAUAACUAAUAUAUCGAG.AGUUG.GAAUGAAAAU.CGUCAUGUUG............................AAUUGAAACA.ACUCCAUUA.AUACUC..CUA.CAUGCAUGAUU..UGU....UAGUAGA.....................................CAGAUUGU...GUA.UG.AAGC.UAGGUG..A.AGUCGGCUGA.A.C..............................................gagccuaagugauuuuuaaucauauggugua...............................................................................................GGAUAGGUCGGAUGGCUGAAAA
NC_007103.1/3890-4068                  AACAACGGAUUGACUGCA.AGUAG.GAAUGAAAGC....CG......UCAGGUUG...................AGCUGAAACU.ACUUAUCUG.AUACUC..CUA.UAUGCAAGGCG..UGA....UAGUAGU.....................................CACAAAUU...GUA.UG.AAGC.UAGGUG..A.AGUCGGCUGA.A.CA.........................AA......A........CCU......A.A......GUG........................................................AGAA..........A..............UCAUAUGGUAA...........UGGAUAGGUCGGGAUGCUACAAA
NC_010381.1/103830-103648              CACAACUGAUUAACCAAA.AUUCG.GAAUGAAAGC.CGUCAUGUUG............................AGCUGAAACG.AAUUAUCUG.AUACUC..CUA.CAUGCAUGAAA..UGG....UAAUAGA.....................................CAAGACAU...GUA.UG.AAGC.UAGGUG..A.AGUCGGCUGA.A.AAGUAC.........................................cuaagucgcuaagaaaggauaug.................................................................................................GUUC.UCGAUAGGUCGGGAUGCUACAAA
NZ_ABDA02000013.1/60158-59980          AACAACUGUUUGACUGAA.AGUAG.GAAUGAAAGC.CGUCAUGUUG............................AGCUGAAACU.ACUUAUCUA.AUACUC..CUA.CAUGCAAGGCG..UGA....UAGUAGU.....................................CACAAAUU...GUA.UG.AAGC.UAGGUG..A.AGUCGGCUGA.A.CA.............................................aaaccuaagugagaaaucauaugguaa..................................................................................................UGGAUAGGCCGGGAUGCUACAAA
NC_007103.1/462079-462257              AACAACGGAUUGACCGAA.AGUAG.GAAUGAAAGC.CGUCAAGUUG............................AGCUGAAACU.ACUUAUCUG.AUACUC..CUA.CAUGCAAGGCGUGAUAGUAGUUACAAA.....................................UU.........GUA.UG.AAGC.UAGGUG..A.AGUCGGCUGA.A.CA.............................................aagccuaagugaguaaucauaugguaa..................................................................................................UGGAUAGGUCGGGAUGCUACAAA
NZ_AARF01000049.1/30252-30069          CCUAACUGUAUAACCAAA.GAUCG.GAAUGACGGAACCAUG............UU...................UCCCGAAACG.AUCUCGUCA.AUACUC..CUG.CGUGCGUUAUG..GGU......GACAG.....................................CUCUUAGG...GUU.CG.AAGA.CAGGUG..G.AGUCGGCAGA.A.AGAGGC.....................UA......U.........AG......C.C......ACU........................................................CA.G..........A......AAG.....AGA.AAGGUA......UGCCUACUGAUAUGCCGGGCGGCUGAAAA
BABF01012828.1/1013-730                GAAAACUAAAUGGGUGA...AAUUUGAAAGAAGGGGUAAA..................................CCCCUAAAAG.UUACUUUAAUUCUCCCGGCGGCUGGGA.AUG......GGUUAA...............................................CAUUAAAUUU.CAAAAGC.CCGGGG..A.AUCUGGCAAA.G.AAAUUC............CUU......AA...............ACA......AUG......UAG........................................................UG.G.......ACGA......AAC.CUUUCCA.AAGGGGG.AUGGUGGUU.UCCAUUAGCCCGGGAUUUUAAAA
NC_003450.3/1890017-1889808            AGAAACUGUUUCAUUGAU.ACACA.GAAUGACGGAGUAACG.................................CCCUGAAAUG.UGCACACCA..AGCUA..CGG.UAUGCGGUUUG..........AACAAA.....................................AUAGAACU...GUA.UA.AAGC.CCGUUA..G.AGUCGGCAGAAG.GUCGGU............CGU......AAAGGUGCU.........GG..GAUUUGAUCACAGUAG........................................................CU.........ACGA......AAG.CGUCAGA.GUGAUCU.GAUGUGCCG.CUGAUAUGCCGGGUGUCCAGAAA
mgutOb2_U_BM_aaa73b06_b1/480-798       UCUAACUGAUACUCCGAG.GAGUG.GAAUGAAGGGGUAACG.................................CCCUGAAACG.CUCCCCCUG.AUACUG..CGU.UG.............GAGGAAACGGGGCGCAAUCCCUGCGACUGA..................................CA.CAGC.ACGCUG..A.AGUCGGCUGG.ACACACCC............GCC......UU......A........CACGAGGUAA.A....AGACG........................................................GUAG.......GGCA......AAGACGAGCCA.GAGGUGG.C.CGUGGGU.G..AUAGGCCGGGGGUUCAUAAC
mgutOb2_U_BM_aaa33a05_b1/546-754       UCUAACUGAUACUCCAAG.GAGUG.GAAUGAACGGGUAACG.................................CCCUGAAACG.CUCCCCCUG.AUACUG..CUU................uuggaggaaacgggggcgcaauccccugcaacugacac..............................AGC.ACGCUG..A.AGGCGGCUGG.ACUAACCC............GCC......UU......U.........ACUCG...A.UGUAAAGACG........................................................GUAG.......GGCC......AAC.ACGACCC.GAAGUGG.CCGUGGG....CGAUAGGCCGGGGGUUCUAACC
NZ_ABAX03000014.1/245081-244772        GAGAACUGCAUAACUGAA.AUCUC.AAAUGAUGGGGUAACG.................................CCCGGAAGGG.GAUUCACUG.AUACUC..CGA.GUAGCGUCAGC..CAG.....AUACAG.....................................UGGCUGGG...GUU.AU.AAGC...GCGGGAA.AGUCGUGCGA.A.GCACAC............CCU......AA......C........GCU......G.A......AAG........................................................GC.G.......AGGA......AAG.AUUCAUA.GAGGUAU.GAGUUGUGU.GUGACAGUGCGGGUGGGGCUGCC
NZ_ABWO01000125.1/2438-2240            GAGAACUGCAUAACUGAA.AUUUC.AAAUGAAGGGGUAACG.................................CCCUGAAGGG.AAUUCACUA.AUACUC..CGA.AUAGCGUUAGU..CGG....AUACAGA.....................................CGAUUAAG...GUU.AU.AAGC.UCGGGG..A.AGUCGUGCGA.A.GCACAC............CCU......AA......C.........AC......UGC......AAG........................................................GU.G.......AGGA......AAG.GUUUGUA.GAGGUAC.AAGCUGUGU.GUGACAGUGCGGGUGGGGUUGCC
BAAU01004979.1/1794-1543               .....CUGCAUAACUGAA.AUCUC.AAAUGACGGGGUAGCG.................................UUAUGAAGGG.GAU.CACUA.AUACUC..CGA.AUAGCGUCAGC..CGA....AUACAGA.....................................CGGUUGGG...GUU.AU.AAGC.UCGGUG..A.AGUCGUGCGA.A.GCACAC............CCU......AA......C.........GC......UUA......AUG........................................................GC.G.......AGGA......AAG.AUUCGUA.GAGGUAC.GGGUUGUGU.GUGACAGUGCGGGUGGGGUUGCC
BAAY01000078.1/7925-8235               GAGAACUGCAUAACUGAA.AUCUC.AAAUGACGGGGUAACG.................................CCCUGAAGGG.GAUUCACUA.AUACUC..CGA.AUAGCGUCAGC..CGA....AUACAGA.....................................CGGUUGGG...GUU.AU.AAGC.UCGGGG..A.AGUCGUGCGA.A.GCACAC............CCU......AA......C........GCU......U.A......AUG........................................................UC.G.......AGGA......AAG.AUUCGUA.GAGGUAC.GGGUUGUGU.GUGACAGUGCGGGUGGGGUUGCC
NC_007103.1/205798-205988              CUGAAGGGUUAUAUCAAG.AAGUC.GAAUGAGGAAGUAACG.................................CUCUGAAAGG.CUUCCCCUG......CGUCGA.AUUGC....ACGUUUUUCAGUAAGGAA.....................................AAGC.......GUG.....AGC.UCGGUU..A.AUAGGCAUGAGA.AUUUAC............CGU......AA......C.........AG......UUU......CGG........................................................CU.G.......ACGA......AAG.CCUACCC.GAUGGGG.U.GGUGUAA.AUCAUGGUGCUUGGGUUGAACAG
BAAZ01010521.1/592-280                 GAGAACUGAUAAUCCGAU.AGGUG.GAAUGAUAGGGGAACG.................................CCUUGAAACG.CCUGCCUAA..AACUG..CGA.AUGGC.AUGAU..UGUGAUUAAGCACA.....................................AGAUU......GUC.AUAAAGC.UCGCUG..A.AGUCGCCUGU.A.UGCACU............UGC......UA......A........GGUCA....A.A......AAG....GAU.................................................AC.A.......GCAA......AAC.CAAGCCA.GAGGUGG.CUGGGAGUG....AUAGGGCGGGGUCUAUAAAA
BAAZ01024708.1/619-296                 CCUAACUGUAACCUUGAU.AGAUG.GAAUGAGGGGGUAACG.................................CCCUGAAACG.UCUUCCCUG.AUACUC..CGA.UUGGCGCUGCA..AGA......CAGCA.....................................CUUGCAGG...GUC.AA.GAGC.UCGGUG..A.AGUCGGCUGA.AUACACUCGCUGUAUCGAC.AAC......AA......U........CAU......A.U......UGU........................................................AU.C.......GUUACGGCAAAAG.CAAGCCA.GAGGUGG.C.UGUGAGU.GUUA..GGCCGGGGGUCUACAAA
BAAZ01024707.1/776-1097                CCUAACUGUAACCUUGAU.AGAUG.GAAUGANGGGGGUACG.................................CCCCUGAACG.UCCUCCCUG.AUACUC..CGA.UGGNCGCUGNC..AGA......CAGCA.....................................CUUGCAGG...GUC.AA.GAGC.UCGGUG..A.AGUCGGCUGA.A.UACACU............CG...........................CUGUAUCGACCACAAUCAUAUGGUAU............................................................CGAUACGGCAAAGCAAGCAA..AAGUGG.CUUGUAAUG.U...UAAGGCGGGGGUCUCAAAA
NC_008600.1/3660240-3660043            UAGAACUGCUAUUCUGAA.GUAUG.GAAAGAUGGAGUAACG.................................UCCUGAAACA.UACUCACUG.AAGCUA..CGG.CAAGCGAUAGC..GAUAAUGCAAAC.A.....................................UCAACAUC...GUU.UG.AAGC.CCGUUA..A.AGUAGGCUGA.A.GUUCAC............CCU......AA......C.........GU......A........AAG........................................................AC.G.......AGGA......AAG.GGAGGUA.UAAAU...CUUCUGUGA.AUGAUAGGUCUGGUGUCUAUAAA
NZ_ABDM02000005.1/295898-295701        UAGAACUGCUAUUCUGAA.GUGUG.GAAAGAUGGAGUAACG.................................UCCUGAAACA.UACUCACUG.AAGCUA..CGG.CAAGCGAUAGC..GAUAAUGCAAAC.A.....................................UCAACAUC...GUU.UG.AAGC.CCGUUA..A.AGUAGGCUGA.A.GUUCAC............CCU......AA......C.........GU......A........AAG........................................................AC.G.......AGGA......AAG.GGAGGUA.UAAAU...CUUCUGUGA.AUGAUAGGUCUGGUGUCUAUAAA
NC_003909.8/3606146-3605948            UAGAACUGCUAUUCUGAA.GUAUG.GAAUGAUGGAGUAACG.................................UCCUGAAACA.UACUCACUG.AAGCUA..CGG.CAAGCGAUAGC..GAUAUUGCAAAC.A.....................................UCAACAUC...GUU.UG.AAGC.CCGUUA..A.AGUAGGCUGA.A.GUUCAC............CCU......AA......C.........GU......A.A......AAG........................................................AC.G.......AGGA......AAG.GGAGAUA.GAAAU...CUUCUGUGA.AUGAUAGGUCUGGUGUCUAUAAA
NZ_ABHE01000032.1/3612-3804            GAGAACUAAUACUCUGAG.CAAUU.AAAUGAUAAGGUAACG.................................CUUUGAAGAA.UUGCCAUUA.AAAUUA..CGA.UAUGCAAUGGAUUAAGUUAUUAUGAAG.....................................UU.........GUG.UA.AAGC.UCGUUG..A.AGUCGGCAGAAA.AAUUAC............CCU......AA......C.........GA......GUU......AAG........................................................UC.G.......AGGA......AAG.GUU.UAA.....UUA...GCUGUAA.UUGAUAUGUCGGAUGUCUAUGAA
NZ_ABDU01000049.2/14192-14000          GAGAACUAAUACUCCGAG.CAAUU.AAAUGAGGAAGUAACG.................................CUCCGAAGAA.UUGCCAUUA.AUACUA..CGA.UAUGCAAUGGAUUAAGUUAUUAUGAAG.....................................UU.........GUG.UA.AAGC.UCGUUG..A.AGUCGGCAGAAA.AAUUAC............CCU......AA......C.........GA......GUU......AAG........................................................UC.G.......AGGA......AAG.GUU....ugauu.....AGCCGUAA.UUGAUAUGCCGGAUGUCUAUGAA
NZ_ABDV01000021.1/47135-46943          UACAACUGAUAGUUUGAG.AAGUG.GAAUGAUGGAGUAACG.................................ACCUGAAACG.CUUCCCUUA.AUACCC..CGU.UAGGCGAGUGG..AUA.........AA.....................................GUUCAU.G...GCC.UA.CAGC.ACGGAG..A.GGACGACCGA.A.GUAUAC............CCA......AA......C.........AG......AUA......AAG........................................................CU.G.......UGGA......AAA.AUUAACA.GAGGUGU.UAGUUGUGU.AUGACAGGUCGGAGGUCUAUAUA
NZ_ABDJ01000010.1/66149-65948          UAGAACUAAUGAUUCGAG.AGACA.GAAUGAUAGAGUAACG.................................UCUUGAAAUG.UUUCCCCUA.AGUCUC..CGA.CAUGCAUUGAA..AGG.....UAGGAU.....................................GUUUAAAU...GUG.UG.AAGC.UCGGUG..A.AGACGGCUGA.C.AGAUAC............CGUAGUGAAAA......A.........UG......U.G......UUU........................................................UA.A.......CCGA......AAG.UCCUUUU..AGUAAG.AGGAUGUAU.CCCAUAGGCCGGGGGUCCGUAAA
NC_009706.1/559567-559765              GAGAACUGAUAGUUUGAA.AAGUC.AAAUGAUGAGGUAACG.................................CUUUGAAGGG.CUUUCUCUA..AUCUA..CGA.CUGGCAUUUAA..UGA......AUAAG.....................................CAUUGAAGU..GUC.AGAUAGC.UCGUUG..A.AGUCGGCUGAGA.GUACAC............CCU......AA......C.........GG......AUU......AUG........................................................CU.G.......AGGA......AAUGUGAACCA.GAGGUGG.U.CAAGUGU.AUGAUAGGUCGGGAGUCUAUAAA
NC_009089.1/596111-596429              GAGAACUGAUAAUUCGAA.AAGUC.GAAUGACGGAGUAACG.................................CCCUGAAAGG.CUUUAGCUA.AAACUG..CGA.CAGGCGAUAAA.....UUAUUAAGGAU.......................................UUCAUG...GUC.UG.GAGC.UCGCAG..A.AGUCGACUGAGA.AGACGC............CCU......AA......U........CGU......A.UUUUGAGAAU........................................................AC.G.....AAAGGA......AAUGCGAACUA.GAGGUAG..UCGAGUGU.CCGAUAGGUCGGGCUUCCAUAAA
NZ_ABDV01000012.1/19004-19211          UAGAACUGUUAUUGCGAA.AGGUA.GAAUGAUAGGGUAACG.................................CCUUGAAAUG.CCUUCCUUG.AUACUC..CGA.AUAGCGUUU....UGUUGAGUAAACAA.....................................CA..AAGG...GUU.AU.AAGC.UCGGUG..A.AGUCGGUUGAGA.GUACAC............CGU......AA......G........GUA......UGUAGAAAUACA........................................................UACC.......ACGA......AAUGCGAACCA.GAGGUGG.U.CGAGUGU.AUGAUAGGCCGGAGGUCUAUAAA
BABF01012829.1/220-530                 GAGAACUGAAUGCGUGAA.UAGUC.GAAUGAAGGGGUAACG.................................CCCUGAAAGG.CUACUCUAAUACUCCG..GCUCGGCAUG..........GAAAUGAGUAA.....................................ACAUUGAA...AUG.UC.AGAA.ACCCGGUGA.AGUCGGCAGA.G.AGAUAC............CGU......AA......C........AAU......A.G......UAG........................................................UU.U.......ACGA......AAG.CUUGUCC.AAGGUGG.AAGGUGUAU.CCUAUAUUCCGGGAGUCUAAAAA
BABA01003292.1/2120-1816               GACAACUGGUAAUUCAAC.AGGUG.GAAUGAAGGGGUAACG.................................CCCGGAAACG.CCUGACCUU....GGC..GGG.CAUGCAUUGGC..UGU.........AA.....................................UGGCUGGU...GUA.UG.AAGC.CCCGCGACA.AC..GACCAA.G.AGCAGC............CGU......AA......CC.......ACAA.....A.U......AUG........................................................UG.G.......UCGA......AAG.CAAUCUG.GCGGCAG.AUUGUGUUG.CCUAUAGGUCAAGGUUCUACAAA
NZ_AAXA02000016.1/106752-106558        GAGAACUGGUAGUUUGAU.AGGUG.GAAUGACGGGGUAACG.................................CCCUGAAACG.CCUACCCUU....GAU..GGG.CGUGCAUUAGC..UGU.........AA.....................................UGGCUGGU...GUA.CG.AAGC.CCCAUGACA.AA..GGCUGA.G.AGUAAC............CGU......AA......C.........CACUGCCUA........AAG........................................................UG.G.......UCGA......AAG.CGGUCUG.GAGGCAG.ACUGUGUUA.CCUAUAAGCCGAGAGUCUAUAAG
NZ_AAXG02000054.1/5652-5846            GAGAACUGAUAGUUCGAU.AGGUG.GAAUGACGGGGUAACG.................................CCCUGAAACG.CCUACCCUU....GAU..GGG.CGCGCAUUAGC..UGU.........AA.....................................UGGCUUUU...GUA.CG.AAGC.CCCAUGACA.AA..GGCUGA.G.AGUAAC............CGU......AA......C.........CACUGCCAA........AAG........................................................UG.G.......UCGA......AAG.CGGUCUG.GCGGCAG.ACUGUGUUA.CCUAUAGGCCGAGGGUCUAUAAG
BAAY01023994.1/600-295                 GAUAACUGGUAAUUCGAC.AGGUG.GAAUGACGGGGUAACG.................................CCCUGAAACG.CCUGCCCUC....GGU..GGG.CGUGCAUCGGC..........AGCAAA.......................................GCCAGU...GUA.CG.AAGC.CCCACGACA.AC..GGCUGA.G.AGCAAC............CGUAGC...CG......C........CGC......C.A......ACG........................................................GC.G......GCCGA......AAG.CGGCCUG.GAGGCAG.ACUGUGUUG.CCUAUAUGCCAAGGGUCUACAAA
NZ_AAXG02000030.1/2195-2388            GAUAACUGGUAAUUCGAC.AGGUG.GAAUGACGGGGUAACG.................................CCCUGAAACG.CCUGCCCUC....GGU..GGG.CGUGCAUCGGC....U......GCAAA.......................................GCCGGU...GUA.CG.AAGC.CCCACGACA.AC..GGCUGA.G.AGCAAC............CGU......AG......C........CGC......CGC....CAACG........................................................GCAG.......CCGA......AAG.CGGUCUG.GAGGCAG.ACUGUGUUG.CCUAUAGGCCAAGGGUCUACAAA
NZ_AAXG02000040.1/15-198               GUGGAUUC.........C.AGGUG.GA.UGACGGGGUAACG.................................CCCUGAAACG.CCUGCCCUC....GGU..GGG.CGUGCAUCGGC....U......GCAAA.......................................GCCGGU...GUA.CG.AAGC.CCCACGACA.AC..GGCUGA.G.AGCAAC............CGU......AG......C........CGC......CGC....CAACG........................................................GCAG.......CCGA......AAG.CGGUCUG.GAGGCAG.ACUGUGUUG.CCUAUAGGCCAAGGGUCUACAAA
BABB01010069.1/324-16                  GUGAACUGGUAAUCCGAU.AGGUG.GAAUGAUGGGGUAACG.................................CCCUGAAACG.UCUAUCCUU....GAC..GGA.CUUGCGUCAGC..UGU.........AA.....................................UGGUUGGG...GCG.AG.AAGC.UCCGUGACA.AC..GACCGA.G.AGUAGU............CGU......AG......G........AAUCUGCC.A.A......AAG......A.................................................UU.C.......UCGA......AAA.CGCCCCA.GAGGUGG.GGUGCGCUA.CCUAUAGGUCUAGGAUCUAUAAA
BAAY01002678.1/1177-1486               GUGAACUGGUAAUCCGAU.AGGUG.GAAUGAUGGGGUAACG.................................CCCUGAAACG.UCUAUCCUU....GAC..GGA.CUUGCGUCAGC..UGU.........AA.....................................UGGUUGGG...GUG.AG.AAGC.UCCGUGACA.AC..GACCGA.G.AGUAGU............CGU......AG......G........AAUCUGCC.A.A......AAG......A.................................................UU.C.......UCGA......AAA.CGCCCCAAAAGGUGG.GGUGCCCUA.CCUAUAGGUCUAGGAUCUUUAAA
BAAY01025675.1/917-610                 CUGUGAACUGUAAUCCGA.UAGUG.GAAUGAUGGG.UAACG.................................NCCUGAAACGUCUAUCCUUG.....AC..GGA.CUUGCGUCAGC..UGU.........AA.....................................UGGUUGGG...GUG.AG.AAGC.UCCGUGACA.AC..GACCGA.G.AGUAGU............CGU......AG......G........AAUCUGCCAA........AAG........................................................AUUC.......UCGA......AAA.CGCCCCA.GAGGUGG.GGUGCGCUA.CCUAUAGGUCUAGGAUCUAUAAA
NC_005707.1/35525-35314                UAGAACUCUUAACUUGAG.AAGUG.GAAUGAUAGAGUAACG.................................UCUUGAAACG.CUUCCCCUA.AUACUC..CGA.CAUGCGCCUUC..UAGUUUUGCGACAU.....................................AAGAAGGG...GUC.UG.AAGC.UCGGUG..A.AGUCAUCUGAAA.AAUUAC............CGA......AG......U........ACC......U.AUUUUAACAG........................................................GCAA.......CCGA......AAAGGAUCUCA.GAGGUGA.GUCCCGUAG.UUGAUAGGGUGGGGGUCACAAAA
BABE01017518.1/951-628                 AAUAACUCUUAUAACGAG.AAGUC.AAAUGAGUGGGUAACG.................................CCACAAAGGG.CUUCCACUG.AUACUC..CGA.CAUGCAACAAGUAGUUUAUGCAGACCA.....................................AC...GUU...GUG.UG.AAGC.UCGGUG..A.AGUCGGCUGA.A.GGAUAC............CGUAAGGU.AA......A........AGA......A.A......UAG........................................................UG.A..AUACCACGA......AAG.UUCUUAA.GAGGUAA.AGGGUGUAU.CCGAUAAGUCGGGUGUCCAAAAA
NZ_ABDU01000053.2/8842-8640            AGGAACUGUUAGUUUGAG.AGGUA.GAAUGAAGGCGUAACG.................................UCCUGAAAUG.CCCUUCUAA..UACUC..CGA.CAUGCA.......UGG..CAUAUUGUA.....................................AGAUAUAAAAUGUA.UG.AAGC.UCGGUG..A.AGUCGGCUGA.G.AGUUAU............CGU......AG......C.........AA......U.AUUAUACAUA........................................................UU.G.......CCGA......AAG.UCAUUCA.GAGGUGA.AUGAUAUAA.CCUAUAGGUCGGGAAUCCAUAAA
BAAY01016073.1/311-1                   AACAACUGAUAACUCGAA.AGGUA.GAAUGACGGGGUAACG.................................CCCUGAAAUG.CCUUCUCUG.AUACUU..CGA.CCGGCUCCGGC.......UGUAAAG.........................................GCAGGG...GUC.UG.GAAC.UCGA..UAA.AGUCGGCGGA.A.GUCUGU............CGU......AA......C........AGCGUGGCAA.C......ACG........................................................GCUG.......ACGA......AAG.UGCGGUA.GAGGUAC.UGUAUGCAG.AUGACACGCCGGGAGUCUACAAA
BAAZ01028647.1/268-1                   AACAACUGAUAACCCGAU.AGGUA.GAAUGAAGGAGUAACG.................................CCCUGAAAUG.CCUACUCUG.AUACUU..CGA.CCGGCUUCGGC..UGU.........AA.....................................UGGCUGGA...GUC.UG.GAGC.UCGA..UAA.AGUCGGCGGA.A.GUUUGU............CGU......AA......C........AGCGUGGCAA.C......ACG........................................................GCUG.......ACGA......AAG.UGCAGUA.GAGGUAC.UGUAUGCAG.AUGACACAUAAAUUUCUACUUCU
BAAX01017955.1/329-17                  AACAACUGAUAACCCGAU.AGGUA.GAAUGAAGGAGUAACG.................................CCCUGAAAUG.CCUACUCUG.AUACUU..CGA.CCGGCUUCGGC..UGU.........AA.....................................UGGCUGGA...GUC.UG.GAGC.UCGA..UAA.AGUCGGCGGA.A.GUUUGU............CGU......AA......C........AGCGUGGCAA.C......ACG........................................................GCUG.......ACGA......AAG.UGCAGUA.GAGGUAC.UGUAUGCAG.AUGACACGCCGGGAUGUCUAUAA
NZ_ABHH01000027.1/15612-15815          GAGAACUGAUUAAUUGAA.AGCUG.GAAUGAGAGAGUAACG.................................ACUUGAAACG.GCUUCCCUA.AUCCUC..CGA.UAUGCGUUUAA....AUAGGUGAAAAU.......................................UUAAUC...GUA.UA.AAGC.UCGGUG..A.AGUCAGCUGA.A.AAAAGC............CGU......AA......A........UAA......GAC......AAG........................................................UU....CUUAUACGA......AAA.AGAUCCA.GAGGUGG.AUCUCGCUU.UUGAUAGGCUGGGGGUCUUAUAA
BAAW01000932.1/773-1084                GAGAACUAAUAAUCUGAG.GAAUG.GAAUGAAGGAGUAACG.................................CCCCGAAACG.UUCCCACUG.AUACUC..CGA.CAAGCAUUAG..........UCAAAAG........................................CUGGU...GUU.UG.AAGC.UCGGUG..A.AGUCGGCAGA.A.GAUUAC............CGU......AA......UUUAUUCUUAUU......A.G......AGU........................................................AA.A.......ACGA......AAU.UUGUUCA.GAGGUGA.AUGAUGUAA.UUGAUAUGCCGGGUGUCAAUUGU
NC_010599.1/17800-17599                GUGAACUGUCAUUCUAAG.AAGUC.AAAUGAAGGAGUAACG.................................UCUGGAAGGG.CUUCCCUUA.AUCCUC..CGA.CAUGCAGGAAAGUAGGCAAGUACUGAA.....................................CU.........GUG.UG.AAGC.UCGGUG..A.AGUCGGUUGA.A.GGUUAC............CGU......AA................AU......U.AGUAUCUCUA........................................................AU.........ACGA......AAG.CUAUCCA.GCGGUGG.AUGGUGUAA.CUGAUAGACCGGAGGUCUAUAAA
NC_010924.1/148979-149176              GUGAACUGUCAUUCCAAG.AAGUC.AAAUGAUAGGGUAACG.................................CCUUGAAGGG.CUUCCUUUA.AUACUC..CGA.CAUGCAGUGAA....GUUAGCAAGAAC.......................................UGAACU...GUA.UG.AAGC.UCGGUG..A.AGUCGGUUGA.G.AGUUAC............CGU......AA................UC......CUA......UAG........................................................GA.U.......ACGA......AAG.UCACUCA.GAGGUGG.GUGGUGUAA.CCUAUAAACCGGAAGUCUAUAAA
NZ_ABDL02000015.1/91966-91768          GUGAACUGUCAUUCCAAG.AAGUC.AAAUGAUAGGGUAACG.................................CCUUGAAGGG.CUUCCUUUA.AUACUC.CCGA.CAUGCAGUGAA....GUUAGCAAGAAC.......................................UGAACU...GUA.UG.AAGC.UCGGUG..A.AGUCGGUUGA.G.AGUUAC............CGU......AA................UC......CUA......UAG........................................................GA.U.......ACGA......AAG.UCACUCA.GAGGUGG.GUGGUGUAA.CCUAUAAACCGGAAGUCUAUAAA
NZ_ABHD01000077.1/267439-267235        UAGAACUAUUACUUUGAG.AAAUC.AAAUGAGUGGGUAACG.................................CCACAAAGGG.UUUCCUCUA.AUACUC..CGA.CAUGCGGGAAAAGUUGAUAUUAACAUG.....................................AA...CC....GUA.UG.AAGC.UCGGUG..A.AGUCGGUUGA.A.AGUGAC............CGU......AA................AG......CAUUAUCAAAUG........................................................CU.........ACGA......AAU.CUGCUCA.GAGGUGG.GCGGUGUCA.CCCAUAGACCGGGAGUCUAUAAA
NZ_ABDW01000012.1/7531-7325            GAGAACUCUUAACUUGAA.AAGUG.GAAUGAUAGGGUAACG.................................CCUUGAAACG.CUUUCUCUA.AUACUC..CGA.CAUGCAGUAAC.....UUUGUGUGAAA.......................................GUUAUU...GUG.UG.AAGC.UCGGUG..A.AGUCGGCAGA.A.AAUUAC............CGU........................AGUAGAUAAUAAAACAUUAU........................................................CU.A.......ACGA......AAG.UGUUCUA.GAGGUAG.AAUAUGUAG.UUGAUAUGCCGGGAGUCAUUAAA
NC_007772.1/19883-20089                UAGAACUCUUAACUUGAA.AAGUG.GAAUGAUAGGGUAACG.................................UCUUGAAACG.CUUUCUCUA.AUACUC..CGA.CAUGCAGUAAC.....UUUGUGUGAAA.......................................GUUAUU...GUG.UG.AAGC.UCGGUG..A.AGUCGGCAGA.A.AAUUAC............CGU......AG......CAGAUAAUAAAA......UGU......UAU........................................................CU.A.......ACGA......AAG.UGUUCUA.GAGGUAG.AAUAUGUAG.UUGAUAUGCCGGGAGUCGUUAAA
NC_011412.1/10024-10230                GAGAACUCUUAACUUGAA.AAGUG.GAAUGAUAGGGUAACG.................................CCUUGAAACG.CUUUCUCUA.AUACUC..CGA.CAUGCAGUAAC.....UUUGUGUGAAA.......................................GUUAUU...GUG.UG.AAGC.UCGGUG..A.AGUCGGCAGA.A.AAUUAC............CGU......AG......CAGAUAAUAAAA......UGU......UAU........................................................CU.A.......ACGA......AAG.UGUUCUA.GAGGUAG.AAUAUGUAG.UUGAUAUGCCGGGAGUCAUUAAA
NZ_ABDV01000022.1/66578-66372          GAGAACUCUUAACUUGAA.AAGUG.GAAUGAUAGGGUAACG.................................CCUUGAAACG.CUUUCUCUA.AUACUC..CGA.CAUGCAGUAAC.....UUUGUGUGAAA.......................................AUUAUU...GUG.UG.AAGC.UCGGUG..A.AGUCGGCAGA.A.AAUUAC............CGU......AG......CAGAUAAUAAAA......UGU......UAU........................................................CU.A.......ACGA......AAG.UGUUCUA.GAGGUAG.AAUAUGUAG.UUGAUAUGCCGGGAGUCGUUAAA
NZ_ABDX01000035.1/9072-9280            UAGAACUCUUAACUUGAA.AAGUG.GAAGGAUAGGGUAACG.................................UCUUGAAACG.CUUUCUCUA.AUACUC..CGA.CAUGCAGUAAC....UUCUGUGUGAAA.......................................GUUAUU...GUG.UG.AAGC.UCGGUG..A.AGUCGGCAGA.A.AAUUAC............CGU......AG......C.........AG......A.U......AAU......AAAACCCUUAU.......................................CU.A.......ACGA......AAG.UGUUCUA.GAGGUAG.AAUAUGUAG.UUGAUAUGCCGGGAGUCGUUAAA
BABD01022185.1/842-527                 GAGAACUGAUAUUUCGAU.GGAUG.AAAUGAGGGAGUAACG.................................CCCCGAAGCG.UCCGCACUG.AUACUC..CGA.CUGGC.AUAGG..CGC......GCAAC.....................................CGCCGAUU...GUC.AG.AAGC.UCGGUG..A.AGUCGGCAGA.A.AGAUGUCGUAGUUCUGGCCGC......AA......G........GUC......A...................................................................GA.G.......CCGA......AAG.CUGUCCA.GAGGUGG.ACGGUGCAU.CGGAUAUGCCGGGUGUCAGCCGC
BABD01022186.1/695-1009                GAGAACUGAUAUUUCGAU.GGAUG.AAAUGAGGGGAGUACG.................................CCCCGAAGCG.UCGGCACUG.AUACUC..CCA.CUGGC.AUAGG..CGC......GCACC.....................................CGCCGAUG...GUC.AG.AAGC.UCGGUG..A.AGUCGGCAGA.A.AAAUUUCGUAGUUCUGGC.............................CCGCAAGGCAAAGCCC........................................................................A......AAG.CUGUCCA..AGGGGG.ACCGGGCAU.CGGAAAUCCCGGGUGGCACCGCC
NZ_ABDW01000006.1/46534-46727          GAGAACUGAACACAAGAU.UAGUC.GAAUGAAGGGGUAACG.................................CCCUGAAAGG.CUAUCCUAA..UACUC..CGA.CUGGC...AUCAAUGUGAGCAAACACU.....................................AAGGU......GUC.AG.ACGC.UCGGUG..A.AGUCGGCAGA.G.AGAUAC............CGU......AA......C........C........G.A......UUG...........................................................G.......UCGA......AAG.UCACUCA.GAGGUGA.GUGAUGUAU.CCUAUAUGCCGGGGUCUAUAAAU
BABD01000742.1/649-336                 GAGAACUAAUAUUCCGAU.AGGUG.GAAUGAUGGGGUAACG.................................CCCUGAAACG.CCUACCUUAUAAACUG..UGA.UAUGCGGUAGC..UCU.CUGUAACA.A.....................................GGGCUACG...GUA.UA.ACGC...UCGCUAA.AGUCGGCGGA.A.AUGCAC............CCA......AA......C........GGG......C.U......AUG........................................................CC.G.......UGGA......AAG.UGUCCCA.GCGGUGG.GAUAUGUGC.AUGAUACGCCGGAGGUCUAUAAA
BAAX01005633.1/1122-1435               GAGAACUAAUAUUCCGAU.A.GUG.GAAUGAAGGGGUAACG.................................CCCUGAAACG.CCUACCUUAUAAACUG..CGA.UAUGCGGCAGU..CCU.CUGUAACA.A.....................................GGGCUACG...GUA.UA.ACGC.UCGC..UAA.AGUCGGCGGA.A.AUGUAC............CCA......AA......C........AGG......U.U......AUG........................................................CC.G.......UGGA......AAG.CAUCUCAAGCGGUGG.GAUGUGUGC.AUGAUACGCCGGAGGUCUAAAAA
NC_010418.1/21393-21182                GAGAACUGAUACUCCAAU.AGGUG.GAAUGAAGGGGUAACG.................................CUCUAAAACG.CCUACUCUA.AAACUA..CGA.CAUGCGUCAAU....UCCUGUAACUGA....................AAGAUA.............AUUGAG...GUG.UG.AAGC.UCGUAG..A.AGUCGACAGA.A.AUUUAC............CCA......AA......C.........AGAU....U.AGAAACAAUG........................................................CU.G.......UGGA......AAU.UGUCCUA.GCGGUAG.GAUACGUAG.AUGAUAUGUCGGGAGUCUAUAAA
BAAZ01001530.1/916-1231                GCAAACUAACAAUUCGAU.UGGUG.GAAUGAUGGGGUAACG.................................CCCAGAAACG.CCAACCUUG.AUACUC..CGA.CUGGC...UCU..GCU.....CAAAAG.....................................GCAGAUG....UUC.AG.AAGC.UCGGUG..A.AGUCGGCAGA.G.AGUUACCGUCUUACAGU.UGU......GA......A........AAC........A......ACU........................................................GU.A.......ACGA......AAG.CUAUCCA.GAGGUGG.AUGGUGUAG.CCUAUAUGCCGGAGGUCUACAAA
BAAZ01000637.1/1215-1528               UAGAACUGAUAUUCCGAC.AGGUG.GAAUGAUGGGGUAACG.................................CCCUGAAACG.CCUGCCCUA.AGACUG..CGC.CGGGC.AUGGU..GCAAGCGCAAAGAC.....................................GCACUGU....GUC.CG.A.GA.GCGCGCGGA.AGUCGGCGGA.A.GUCUGC............CCU......AA......C........AGG......U.C......AAG........................................................CC.G.......AGGA......AAG.CGCCCCA.GCGGUGG.GGUGUGCAG.AUGAUACGCCGGGGGUCUAUAAA
NZ_AAWV01000082.1/2373-2571            GAGAACUGAUGAUUCGAA.GAGUC.GAAUGAAGGAGUAACG.................................CCCGGAAAGG.CUCUCCCUG.AUCCUC..CGA.AUAGCGUCAAG....AUAGGUAAGGAU.......................................CUUGAG...GUU.AU.AAGC.UCGGUG..A.AGUCGGCUGA.A.UGCUGC............CGU......AA......C.........AA......GUC......AAG........................................................UU.G.......ACGA......AAG.CUUUCCA.GAGGUGG.AAGGUGCAG.CAAAUAAGCCGGGGGUCUAUAAA
NZ_AAAK03000007.1/10942-11150          GAGAACUGAUAAUCUGAC.AGGUG.GAAUGAUGAAGUAACG.................................CUCUGAAACG.CCUGCCCUG.AGCCUC..CGA.CAAGC.AUUGUAUGAG......GAAAC.....................................UCAGAAU....GUU.UG.AAGC.UCGGUA..A.AGACGGCUGA.A.AGAUAC............CGU......AA......U.........AGUUGAUGAACAUAUAUCUU........................................................CU.A.......UCGA......AAA.CUAUCCA.GAGGUGG.GUAGCGUAU.CCAACAGGUCGGGGGUCUAUAAA
NZ_ABYU01000056.1/8367-8565            GAGAACUGAUAUUCCAAA.GAGUG.GAAUGAGGGGGUAACG.................................CCCCAAAACG.CUCUCCUUA.AUACUC..CUA.CAUGC...UGU..GCAACUGCUGAAAU.....................................GCACA......GUA.UG.AAGC.UAGGUG..A.AGUCGGCAGA.G.AGAUAC............CGU......AA......G.........GCAUG...A.A......AAU........................................................GC.C.......ACGA......AAG.CUGUCCA.GCGGUGG.GCGGUGUAU.CCUAUAUGCCGGAGGUCUAUAAA
NZ_AAVC01000008.1/34148-34344          GAGAACUGAUAAUCCAAG.AGGUG.GAAUGAUAGGGUAACG.................................CCUUAAAACG.CCUCCCCUG.AUACUC..CGA.CUGGC...AUC..UUC.....AAGAAA.....................................AAGUUUUU...GUC.AG.AAGC.UCGGUA..A.AGACGACUGA.G.AGAUAC............CGU......AG......U........CUG......CGU......AAG........................................................UA.G......AACGA......AAG.CUGUUCA.GAGGUGA.AUGGUGUAU.CCCAUAGGUCGGGGGUCUAUAAA
NZ_ABQR01000051.1/148965-149160        GCUAACUGAUAUUCCGAG.GAGUG.GAACGAUGGGGUAACG.................................CCCUGAAACG.CUCCCCUUG.AUACUA..CGA.CGUGCAAAGGC..GGU......GUAAA.....................................ACGCU..GUAUGUG.CG.AAGC.UCGUUG..A.AGUCGGCAGA.G.AGACAC............CGA......AA......C........A........U.U......AAG........................................................UU.G.......UCGA......AAG.CUGUCCA.GAGGUGG.AUGGUGUGU.CCUAUAUGCCGGAGGUCUAUAAA
BABB01009204.1/324-17                  GCUAACUGAUAUUCCGAG.GAGUG.GAAUGAUGGGGUAACG.................................CCCUGAAACG.CUCCCCUUG.AUACUA..CGA.CGUGCAAAGGC..GGU......GUAAA.....................................ACGCU..GUAUGUG.CG.AAGC.UCGUUG..A.AGUCGGCAGA.G.AGACAC............CGA......AA......C........A........U.U......AAG........................................................UU.G.......UCGA......AAG.CUGUCCA.GAGGUGG.AUGGUGUGU.CCUAUAUGCCGGAGGUCUAUAAA
BABA01014576.1/750-443                 GCUAACUGAUAUUCCGAG.GAGUG.GAAUGAUGGGGUAACG.................................CCCUGAAACG.CUCCCCUGG.AUACUA..CGA.CGUGCA.AAGG..CGG..UGUAAA..A.....................................CGCNGUAU...GUG.CG.AAGC.UCGUUG..A.AGUCGGCAGA.G.AGACAC............CGA......AA......C........A........U.U......AAG........................................................UU.G.......UCGA......AAG.CUGUCCA.GAGGUGG.AUGGUGUGU.CCUAUAUGCCGGAGGUCUAUAAA
NZ_AAVC01000008.1/19297-19505          GAGAACUGAUAUUCCGAC.AGGUG.GAAUGAGGGGGUAACG.................................CCCCGAAACG.CCUGCCUUG.AUACUC..CGA.CGUGC.AAAAGGGCGUGUAAUAGCU.G.....................................UGCU.......GUA.CG.AAGC.UCGGUG..A.AGUCGGCAGA.G.AGCAAC............CGU......AA......G........CAG......A.U......AAG........AUAUUUUGU.......................................CU.G......UACGA......AAG.CUGUUCA.GAGGUGA.AUGGUGUUG.CCUAUAUGCCGGAGGUCAAUAAA
BAAX01009471.1/1041-731                UAGAACUGAUAUUCCGAG.CGGUG.GAAUGAUGGGGUAACG.................................CCCUGAAACG.CCCCCUUUA.AAACUG..CGG.CAGGCGAUAAA..ACU..UGUGAC..A.....................................GUUUUGUG...GUC.UG.AAGC.CCGCGG..A.AGUCGGCAGA.G.AGCCGC............CCA......AA......C........AGG......U.C......AAG........................................................CU.G.......CGGA......AAG.CUGUCCA.GAGGUGG.ACGGUGCGG.CCUAUAUGCCGGAGGUCUAAAAU
ABDH01034038.1/443-643                 GCGAACUGAUAACCCCAA.GAGUG.GAAUGAAGGGGUAACG.................................CCCUGAAACG.CUCUCCCUG.AUACUC..CGA.CGGGCGUAUGUACAGG........AAA.....................................CUGGAUAU...GUC.UG.AAGC.UCGGUG..A.AGUCGGCUGA.G.AGCUGC............CGU......AA................AGCAGAGUAAU......CUG........................................................CU.........ACGA......AAG.CUAUCCA.GAGGUGG.AUGGUGCAA.CCUACAGGCCGGGGGUCUAUAAA
NZ_ABYT01000048.1/103827-103639        GUGAACUGAUAAUUCGAG.AGGUG.GAAUGAAGGGGUAACG.................................CCCUGAAACG.CCUCCCCUG.AUACUC..CGG.CAUGC....AG..AGG......CCAAA.....................................CUCU.......GUG.UG.AAGC.CCGGUA..A.AGUCGGCAGA.G.AGAUGC............CGU......AA......C........AGG......U.U......AAG........................................................CU.G.......ACGA......AAG.CUGUCCA.GAGGUGG.ACGGUGCAU.CCUAUAUGCCGGGGAUCUAUAAG
NZ_ABCC02000029.1/258738-259057        GAGAACUAACAAUCCGAG.AGGUG.GAAUGAUGGGGUAACG.................................CCCUGAAACG.CCCCCUUAA..UACUC..CGA.CUGGC...AUU..UCAACAGAAAUG.U.....................................GACUU......GUC.AG.AAGC.UCGGUG..A.AGUCGGCUGA.G.AGUAGC............CGUAUGGAUUG......C........UGG......A.U......AAA.....UA.................................................CC.A..GCCUCACGA......AAG.CUGUCCA.GAGGUGG.ACGGUGCUA.CCUAUAGGCCGGAGGUCUACAAA
BABG01000124.1/1229-909                GAGAACUAACAAUCCAAG.AGGUG.GAAUGAUGGGAUAACG.................................CCCUGAAACG.CCCCCUUAA..UACUC..CGA.CUGGCGGGU....GUAAGUGAA....A.....................................ACUGACCU...GUC.AG.AAGC.UCGGUG..A.AGUCGGCUGA.G.AGUAGC............CGU......AUGGAUUGC........UGG......A.U......AAUUACCAGC.................................................CC.C.......ACGA......AAG.CUGUCCA.GAGGUGG.ACGGUGCUA.CCUAUAGGCCGGAGGUCUACAAA
BAAZ01004027.1/821-1141                GAGAACUAACAAUCCAAG.AGGUG.GAAUGAUGGGGUAACG.................................CCCUGAAACG.CCCCCUUAA..UACUC..CGA.CUGGCGGGU....GUAAGUGAA....A.....................................ACUGACCU...GUC.AG.AAGC.UCGGUG..A.AGUCGGCUGA.G.AGUAGC............CGU......AUGGAUUGC........UGG......A.U......AAUUACCAGC.................................................CC.C.......ACGA......AAG.CUGUCCA.GAGGUGG.ACGGUGCUA.CCUAUAGGCCGGAGGUCUACAAA
BABA01029745.1/134-454                 GAGAACUAACAAUCCAAG.AGGUG.GAAUGAUGGGGUAACG.................................CCCUGAAACG.CCCCCUUAA..UACUC..CGA.CUGGCGGGU....GUAAGUGAA....A.....................................ACUGACCU...GUC.AG.AAGC.UCGGUG..A.AGUCGGCUGA.G.AGUAGC............CGU......AUGGAUUGC........UGG......A.U......AAUUACCAGC.................................................CC.C.......ACGA......AAG.CUGUCCA.GAGGUGG.ACGGUGCUA.CCUAUAGGCCGGAGGUCUACAAA
NZ_ABHD01000041.1/23876-24082          GUGAACUGAUAAUUCGAU.UGGUG.GAAUGAUGGGGUAACG.................................CCCUGAAACG.CCAGCCUAA..UACUC..CGA.CUGGC.UCAAA..GCA......GAAAC.....................................GCUAUGG....GUC.AG.AAGC.UCGGUG..A.AGUCGGCUGA.G.AGUGAC............CGU......AAGAAUUGC........UGG......A.UAACAACCAG........................................................CCAC.......ACGA......AAG.CCGCCCA.GAGGUGG.GCGGUGUCA.CCUAUAGGCCGGGGCUCUAUAAA
NZ_AAVL02000010.1/1228-1032            GAGAACUAAACACACGAU.AUGUC.GAAUGAUGGAGUAACG.................................UUCUGAAAGG.CA.ACCCUA.AUCCUC..CGA.CUUGCACCUAA....GUUAGUAGAAAC.......................................UAAAGU...GUA.AG.AAGC.UCGGUG..A.AGUCGGCAGA.G.AGAUAC............CGA......AA......C.........AG......A.U......UAG........................................................AU.G.......UCGA......AAG.CAUUUCA.GAGGUGA.GAUGUGUAU.CCUAUAUGCCGGGGGUCUAUAAA
NZ_AAVL02000027.1/57523-57719          GAGAACUAAACACACGAU.AUGUC.GAAUGAUGGAGUAACG.................................UCCUGAAAGG.CA.ACCCUA.AUCCUC..CGA.CUUGCACCUAA....GUUAGUAGAAAC.......................................UAAAGU...GUA.AG.AAGC.UCGGUG..A.AGUCGGCAGA.G.AGAUAC............CGA......AA......C.........AG......A.U......UAG........................................................AU.G.......UCGA......AAG.CAUUUCA.GAGGUGA.GAUGUGUAU.CCUAUAUGCCGGGGGUCUAUAAA
BABG01003233.1/2127-2367               GAGAACUAAACACACGAA.UAGUC.GAAUGACGGGGUAACG.................................CCCUGAAAGG.CUA.CUUUAAUACUCC..CGA.CUGGC.AGAAA..CUU.GAGUAAACAA.....................................AG.CUCU....GUC.AG.AAGC.UCGGUG..A.AGUCGGCAGA.C.UGACAC............CGU......UA......C........AGA......U.A......UUG........................................................UU.........ACGA......AAG.AUC.CCA.GAGGUGG..CGUUGUGU.UCUAAUUUCCGGAAG........
hgutS8_s8_169468/558-867               GAGAACUAAACACACGAA.UAGUC.GAAUGACGGGGUAACG.................................CCCUGAAAGG.CUACUUUAAUACUCUG..A...CUGGC..AGAA..ACUUGAGUAAACAA.....................................GGCUCU.....GUC.AG.AAGC...UCGGUGA.AGUCGGCAGA.C.AGACAC............CGU......AA......C........AGA......U.A......AUG........................................................CU.G.......ACGA......AAG.AUUCCCA.GAGGUGG.GCGUUGUGU.CCUAUAUGCCGGAAGUCUAUAAA
BAAU01017696.1/753-444                 GAGAACUAAACACACGAA.UAGUC.GAAUGACGGGGUAACG.................................CCCUGAAAGG.CUA.CUUUA.AUACUC..CGA.CUGGC..AGAA..ACUUGAGUAAACAA.....................................GGCUCU.....GUC.AG.AAGC.UCGGUG..A.AGUCGGCAGA.C.AGACAC............CGU......AA......C........AGA......U.A......AUG........................................................CU.G.......ACGA......AAG.AUUCCCA.GAGGUGG.GCGUUGUGU.CCUAUAUGCCGGAAGUCUAUAAA
BABG01000479.1/3734-3425               GAGAACUAAACACACGAA.UAGUC.GAAUGACGGGGUAACG.................................CCCUGAAAGG.CUA.CUUUA.AUACUC..CGA.CUGGC..AGAA..ACUUGAGUAAACAA.....................................GGCUCU.....GUC.AG.AAGC.UCGGUG..A.AGUCGGCAGA.C.AGACAC............CGU......AA......C........AGA......U.A......AUG........................................................CU.G.......ACGA......AAG.AUUCCCA.GAGGUGG.GCGUUGUGU.CCUAUAUGCCGGAAGUCUAUAAA
BAAZ01002838.1/326-3                   GAGAACUGAUAUUCCGAU.GGGUG.AAAUGAGGGGGUAACG.................................UCCCGAAGCG.CCACCCUAAUACUCCG..AAU......GGCGGG..GAGCAUGCAACGGC.....................................UCUCUCCAAAAGUU.UA.UAGA.GCUCGGUGA.AGUCGGCAGA.G.AGCAAC............CGUA.....AG......A........CUG......G.U......UUU........................................................CA.GACCAGACACGA......AAG.CUGUCCA.GAGGUGG.AUGAUGUUG.CCUAUAUGCCGGGGGUCGGAUAU
NC_004668.1/2252467-2252144            GAGAACUGAUAUUCCGAU.GGGUG.AAAUGAGGGGGUAACG.................................UCCCGAAGCG.CCACCCUAAUACUCCG..AAU......GGCGGG..GAGCAUGCAACGGC.....................................UCUCUCCAAAAGUU.UA.UAGA.GCUCGGUGA.AGUCGGCAGA.G.AGCAAC............CGUA.....AG......A........CUG......G.U......UUU........................................................CA.GACCAGACACGA......AAG.CUGUCCA.GAGGUGG.AUGGUGUUG.CCUAUAUGCCGGGGGUCGGAUAU
hgutS8_s8_179858_2/451-774             GAGAACUGAUAUUCCGAU.GGGUG.AAAUGAGGGGGUAACG.................................UCCCGAAGCG.CCACCCUAAUACUCCG..AAU......GGCGGG..GAGCAUGCAACGGC.....................................UCUCUCCAAAAGUU.UA.UAGA.GCUCGGUGA.AGUCGGCAGA.G.AGCAAU............CGUAA....GA......C........UGGUUU...U.C......AGG........................................................CC.A....GACACGA......AAG.CUGUCCA.GAGGUGG.AUGGUGUUG.CCUAUAUGCCGGGGGUCGGAUAU
NZ_ABWO01000042.1/58561-58772          GAGAACUGAUAUUCCGAU.UGGUG.AAAUGAGGGGGUAACG.................................UCCCGAAGCA.CCA.CCCUA.AUACUC..CGA.AUGGC.GGGGA..GCA..UGCAACGGC.....................................UCUCUCCAAAAGUUUAUAGAGC.UCGGUG..A.AGUCGGCAGA.G.AGCAAC............CGU......AA......G........ACU......GGUUUUCAGACC........................................................AGAC.......ACGA......AAG.CUGUCCA.GAGGUGG.AUGGUGUUG.CCUAUAUGCCGGGGGUCGGAUAU
mgutLn2_U_FF_aab22e11_b1/483-800       GAGAACUGACAAUCCGAU.GGGUG.GAAUGACAGGAUAACG.................................CCUUGAAACG.CUCACACUG.AUACUC..CGA.UUGACG.......GCG.AUAUGCGACU.....................................GCCUAACC...GUC.AA.AAGC.UCGGUG..A.AGUCGGCAGA.G.AGUGAC............CGU......AA......G........CGGGA....U.U......UUU..UUUUA.................................................CC.G......CACGA......AAC.CUGUCCA.GAGGUGGGAUGGCGUCA.CCUAUAUGCCGGGUGUCGGAUAC
NZ_ABYT01000048.1/99695-99496          GAGAACUGACAAUCUGAU.GGGUG.GAAUGAAGGAGUAACG.................................ACCAGAAACG.CCCACACUG.AUACUC..CGA.UUGGCAUCGGA..UAU......ACAAC.....................................UAUCCGACU..GUC.AA.AAGC.UCGGUG..A.AGUCGGUAGA.G.AGUAAC............CGU......AA......G........UGG......AUC......AAU........................................................CC.G......CACGA......AAC.CUGUCCA.GAGGUGG.ACGGUGUUA.CCUAUAUACCGGGUGUCAGAUAC
NZ_AAXG02000049.1/4632-4432            GAGAACUGACAAUCCGAU.GGGUG.GAAUGAAGGGGCAACG.................................UCCGGAAACG.CCCACACUG.AUACUC..CGA.UUGGCUUUGAA....GUGUGCAACUAC.......................................UUCAUG...GUC.AA.AAGC.UCGGUG..A.AGUCGGCAGA.G.AGUGGC............CGU......AA......G........CGG......AGC......AAU........................................................CC.G......CACGA......AAC.CUGCCCA.GAGGUGG.GCGGCGUCA.CCUAUAUGCCGGGUGUCAGAUAC
BAAZ01010940.1/567-255                 GAGAACUGACAAUCCGAU.GGGUG.GAAUGAAGGGGUAACG.................................UCCGGAAACG.CCCACACUG.AUACUC..CGA.UUGGCUGUGAA..GUG..UGCAAC..U.....................................ACUUCAUG...GUC.AA.AAGC.UCGGUG..A.AGUCGGCAGA.G.AGUGGC............CGU......AA......G........CGG......AGC......AAU........................................................CC.G......CACGA......AAC.CUGCCCA.GAGGUGG.GCGGCGUCA.CCUAUAUGCCGGGUGUCAGAUAC
NZ_ABYO01000253.1/71-272               GAGAACUAACAAUCUAAU.AGGUA.GAAUGAUGGAGUAACG.................................CCCUAAAAUG.CCUACACUG.AUACUC..CGA.UUGGCAAUAAA.....UAUUAGACUAA.......................................UUUAUU...GUC.AA.AAGC.UCGGUG..A.AGUCGGCAGA.G.AGUAGC............CGU.......................AAAUAGCUAU.A......UAG........................................................UUAU.......ACGA......AAC.CUGUUUA.GAGGUAA.AUGGUGCUA.CUUAUAUGCCGGGUGUCGAAUAC
NZ_ABCB02000015.1/25216-25412          GAGAACUGGUAAUUCGAU.GGGUG.AAAUGAAGAAGCAACG.................................UUCGGAAGCG.CCCACCUUA.AUACUC..CGA.CUGGCAGUGUAAGCGG........AAA.....................................CGCUGACU...GUC.AG.AAGC.UCGGUG..A.AGUCGGCAGA.G.AGCAGC............CGU......AU......U.........GC......AGA......AAU........................................................GC.A.......GCGA......AAG.CGGUUCA.GCGGUGA.AUUGUGCUG.CCUAUAUGCCGGAGGUCUAUAAA
BABA01022420.1/315-1                   UACAACUGAUACUGCGAC.AGGUG.GAAUGAGGGAGUAACG.................................CCCUGAAACG.CCUGACCUGAAAACUA..CGG.CUGGCGUUGGC..UGG........AAA.....................................CGGCCAGG...GUC.AG.AAGC.CCGUUA..A.AGACGGCUGA.CUGCGUUC............GC...........................UCUGUGCGCGGUAAACAAUGGAAACAGCGGCAGGU...................................................GCA......UAG.CAAGCCA.GAGGUGG.C.UGUGAGC.GUUA..GGCCNGGGGGUCUAUAA
#=GC SS_cons                           .................<.<<<<<.------<<<<<_____.................................>>>>>--->>.>>>>-..,,.,,,<<<..<<<.<<<<<-<<<<<..<<..________.......................................>>>>>>>-...>>>.>>.----.>>>>>>,,,.,,((((((--.-.((((((............<<<......--......-........-<<......_._......___........................................................>>.-.......>>>,......,,<.<<<<<<<.____>>>.>>>>>)))).))----))))))...........
#=GF DUPLICATES NZ_ABAX03000014.1/245081-244772=NZ_ABQR01000056.1/131814-132123=BABF01000534.1/4244-4553 NZ_ABCC02000029.1/258738-259057=NZ_ABCC02000034.1/89171-89490=BAAU01000146.1/4954-5273 NC_009089.1/596111-596429=BABF01008478.1/1028-710 hgutS8_s8_179858_2/451-774=hgutS8_s8_179275/585-262 NC_004668.1/2252467-2252144=hgutS8_s8_169709/760-437 BAAZ01001530.1/916-1231=BABF01001649.1/497-812 BABG01000479.1/3734-3425=BABG01017287.1/395-704 BAAU01012577.1/666-355=BABG01001354.1/3780-3469 BABB01009204.1/324-17=BABB01015796.1/433-740
#=GF SORT_STATS 103 412 0
#=GC cons                              nAnAACURnYRnnYYGAn-RRRUn-GAAUGAnRGRGUAACG---------------------------------YCCYGAAAnG-YYYnCnYUR-AnRCUn--CRR-YnnGCnnnnnn--nnn-nnnnnnnnnn-------------------------------------nnnnnnnn---GUn-nR-AAGC-YCGnUG--A-AGUCGGCnGA-R-RnnnRC------------Cnn------RR------n--------nnn------n-n------nnn--------------------------------------------------------nn-n-------nnGA------AAn-nnnnYYA-GAGGURR-nnnnYGYnn-nYnAUAnGYCGGRnGYCnRnRAR
#=GC conss                             1311112213311313220333310311211123333332300000000000000000000000000000000033333113130333231232032333100333032222433333003320444443333200000000000000000000000000000000000003333333300022202303222033313300201333233122020322233000000000000333000000330000003000000004330000001020000001110000000000000000000000000000000000000000000000000000000033030000000333200000033203333333033333330333333322023223313323221333131333
#=GC col_entropy_0                     1110000111111110020111010000000110101000000000000000000000000000000000000011010000100111211101001100100011011100122122002221211211211100000000000000000000000000000000000002222222200000201100000011011001000010010100010112210000000000000111000000110000002000000001221111111121111111110000000000000000000000000000000000000000000000000000000022010000000111000000000101222111011001110221110122021100010100011110111101
#=GC col_entropy_1                     ............................................................................................................................................................................................................................................................................................................................................................................................................................
#=GC col_entropy_2                     6151123131286707400555631700300815590964754444244331123000000000000000000040927106382556006282686369423622259856710812882108097079298921222212212122222111232223000000000002222112075653007539334141641990301719408544524490079332333323331155333221132222221211111119025323328603324344757677778544433222200000000000000000000000000000000000000020792244558941533333364759011851300980470128836610108628768359416118656282
#=GC col_entropy_3                     8476230018842177510953893303600954002194217557540118871000000000000000000027701109902508266715274671710816040211268808571019119086411229222292292922222911029992000000000009963025944384784195720420391796901694780332860962627117421174144230161268946562662464466466945911153543821031945320845994334443100000000000000000000000000000000000000046531134033216173373719791682396429365307162794657302466515542534348448272
#=GC cov_SS_cons                       .................?.?2222.......??2??......................................??2??...22.22??.........??2..222.22222.?????..2?.................................................?2?????....222.22......2222??......??2222.....?22222............22?........................22..........................................................................22.........?22.........?.22?22?2.....2?2.2?22?2222.2?....2222??...........
#=GF NUM_COV 33
#=GF WEIGHT_MAP  NC_010933.1/179031-179240 2.18295 BAAU01012577.1/666-355 1.0841 BABA01007097.1/458-769 1.0841 BABA01023444.1/919-626 2.12659 NZ_ABOO01000017.1/41884-41706 1.84351 NC_004668.1/1836423-1836242 1.81912 NC_010916.1/12477-12283 1.70421 NC_010599.1/6887-6707 1.38698 NC_007103.1/3890-4068 1.24623 NC_010381.1/103830-103648 1.1731 NZ_ABDA02000013.1/60158-59980 0.941567 NC_007103.1/462079-462257 0.941567 NZ_AARF01000049.1/30252-30069 1.88436 BABF01012828.1/1013-730 1.85837 NC_003450.3/1890017-1889808 1.71744 mgutOb2_U_BM_aaa73b06_b1/480-798 1.59155 mgutOb2_U_BM_aaa33a05_b1/546-754 1.59155 NZ_ABAX03000014.1/245081-244772 0.906365 NZ_ABWO01000125.1/2438-2240 0.837113 BAAU01004979.1/1794-1543 0.603514 BAAY01000078.1/7925-8235 0.603514 NC_007103.1/205798-205988 1.69985 BAAZ01010521.1/592-280 1.68392 BAAZ01024708.1/619-296 1.54988 BAAZ01024707.1/776-1097 1.54988 NC_008600.1/3660240-3660043 0.479536 NZ_ABDM02000005.1/295898-295701 0.479536 NC_003909.8/3606146-3605948 0.767257 NZ_ABHE01000032.1/3612-3804 0.984925 NZ_ABDU01000049.2/14192-14000 0.984925 NZ_ABDV01000021.1/47135-46943 1.56699 NZ_ABDJ01000010.1/66149-65948 1.50477 NC_009706.1/559567-559765 1.32356 NC_009089.1/596111-596429 1.32356 NZ_ABDV01000012.1/19004-19211 1.35933 BABF01012829.1/220-530 1.43805 BABA01003292.1/2120-1816 1.02224 NZ_AAXA02000016.1/106752-106558 0.615272 NZ_AAXG02000054.1/5652-5846 0.615272 BAAY01023994.1/600-295 0.555359 NZ_AAXG02000030.1/2195-2388 0.424065 NZ_AAXG02000040.1/15-198 0.424065 BABB01010069.1/324-16 0.535019 BAAY01002678.1/1177-1486 0.535019 BAAY01025675.1/917-610 0.940916 NC_005707.1/35525-35314 1.42043 BABE01017518.1/951-628 1.41554 NZ_ABDU01000053.2/8842-8640 1.41019 BAAY01016073.1/311-1 0.898472 BAAZ01028647.1/268-1 0.682839 BAAX01017955.1/329-17 0.682839 NZ_ABHH01000027.1/15612-15815 1.38631 BAAW01000932.1/773-1084 1.35741 NC_010599.1/17800-17599 1.17197 NC_010924.1/148979-149176 0.585987 NZ_ABDL02000015.1/91966-91768 0.585987 NZ_ABHD01000077.1/267439-267235 1.22081 NZ_ABDW01000012.1/7531-7325 0.651498 NC_007772.1/19883-20089 0.314115 NC_011412.1/10024-10230 0.261763 NZ_ABDV01000022.1/66578-66372 0.261763 NZ_ABDX01000035.1/9072-9280 0.62823 BABD01022185.1/842-527 1.04382 BABD01022186.1/695-1009 1.04382 NZ_ABDW01000006.1/46534-46727 1.23806 BABD01000742.1/649-336 0.792289 BAAX01005633.1/1122-1435 0.792289 NC_010418.1/21393-21182 1.18252 BAAZ01001530.1/916-1231 1.23053 BAAZ01000637.1/1215-1528 1.20869 NZ_AAWV01000082.1/2373-2571 1.19992 NZ_AAAK03000007.1/10942-11150 1.19756 NZ_ABYU01000056.1/8367-8565 1.1189 NZ_AAVC01000008.1/34148-34344 1.07068 NZ_ABQR01000051.1/148965-149160 0.379136 BABB01009204.1/324-17 0.379136 BABA01014576.1/750-443 0.720359 NZ_AAVC01000008.1/19297-19505 0.989378 BAAX01009471.1/1041-731 0.972466 ABDH01034038.1/443-643 0.972466 NZ_ABYT01000048.1/103827-103639 0.972466 NZ_ABCC02000029.1/258738-259057 0.925847 BABG01000124.1/1229-909 0.476474 BAAZ01004027.1/821-1141 0.238237 BABA01029745.1/134-454 0.238237 NZ_ABHD01000041.1/23876-24082 1.07915 NZ_AAVL02000010.1/1228-1032 0.601005 NZ_AAVL02000027.1/57523-57719 0.601005 BABG01003233.1/2127-2367 0.842397 hgutS8_s8_169468/558-867 0.62916 BAAU01017696.1/753-444 0.31458 BABG01000479.1/3734-3425 0.31458 BAAZ01002838.1/326-3 0.396252 NC_004668.1/2252467-2252144 0.396252 hgutS8_s8_179858_2/451-774 0.748475 NZ_ABWO01000042.1/58561-58772 1.12698 mgutLn2_U_FF_aab22e11_b1/483-800 0.937766 NZ_ABYT01000048.1/99695-99496 0.850919 NZ_AAXG02000049.1/4632-4432 0.527646 BAAZ01010940.1/567-255 0.527646 NZ_ABYO01000253.1/71-272 1.2189 NZ_ABCB02000015.1/25216-25412 1.26489 BABA01022420.1/315-1 1.812
#=GF USED_GSC TRUE
#=GF DID_FRAGMENTARY FALSE
//
