# Supplementary material for: Comparative genomics reveals 104 candidate structured RNAs from bacteria, archaea, and their metagenomes
Source: Genome Biol. 2010 Mar 15;11(3):R31. doi: 10.1186/gb-2010-11-3-r31 (PMC2864571; doi:10.1186/gb-2010-11-3-r31)
Supplement: Additional file 4 — Raw text alignment files, including annotation. Raw alignments of RNAs, including annotations (for example, predicted transcription terminators, flanking sequences) in "Stockholm" text format. The alignment format and appropriate viewing programs are discussed on Wikipedia [113]. The Stockholm files can be retrieved from the .tar.gz archive file by using programs such as WinZip (Windows), StuffIt Expander (Mac), or tar/gzip (UNIX). [file gb-2010-11-3-r31-S4.GZ › sto/group-II-D1D4-6.sto]

# STOCKHOLM 1.0
#=GF METAINFO NONE
#=GF StockholmCheckOverlaps.pl -noDups -expectCrossOverlaps group-II-D1D4-3
#=GF DE presumably the 5' part of a group II intron.
#=GF ORIGINAL_MOTIF 130	1049	0	1	env	4	env-ocean-HOTS	jeremy	s40_52S100O5Min3	cmfinder		end
JCVI_SCAF_1101668559858/609-369         ACAGUC.CCACCA.GUC...UAAUG.A.CUAA.CCA.U.CAGGAC..UGUACC..AACCCCUCCGCG.U.A.CC..A.UG.GUGACAAGGU.A.CGUGAAGCAGAG.G.G.C.....AA...GGG.........A.....AAUACCAG.........GCCAUAAGC............CAAA..........U.AAGGUUGAAGGUUGUUAGCCACG.AAAGUUA.....................UUAAUUGC.GG.AGGUCAA.......UCGC....GUUCAUAU..GCGGAAAGACAACAUUACC.C.UAGACAUUAUG.........GGUGAGUCUAAG.GU.AGC...UCUGCCGGGGUC..UUAAGACC
NC_002978.6/488414-488182               AAAAUCCAACACG.GGU....AAAG.C.UUAG.CCG.G.C.AACC..UGG.AACAAACCAUUAUGCU.G.C.GU..A.AG.GUAACGAGCG.U.AGUAAAGCUAAU.G.GAA.....UG...GAC.........A.....ACAUAGGG.........UGCAACGAA............AGUGAAGG......U.A............UUGAGUCCCG.UAAUUCA.....................CGCGUCAU.GG.GGGCUGA.......CACU....UUACAUUU..GGUGGAAGGCAACAUGGGU.A.AUAACGCUAAG..........GCAAGAUAUUA.CU.CAC...CUCAUCGGGAUC..GAAGGCCG
BABD01000794.1/3353-3120                AAAAUC..CUAUC.AGG...UAAGG.U.CUAA.CCA.A.CCGCCU..GUA...CCGAGUCCUUGGAG.C.C.GA..AGCG.GUAACGUUAG.G.UUUAAGCGUAGG.A.C.A.....GGGAGCAA.........C.....AGAGCCGA.........AACGAAAGU............GAAG..........UGA............UUGAGCUGGG.AAAUUAUUAU.................GAGGUUGGA.AA.UGGUCGA.......UGUG..UUCUUAUU....CACAGCAGACAAUAUCGUU.G.UAACCGUUAGG..........GCGAGGUUAUG.AU.GGC...A.UCCCCCAGUC..AGAGAACU
BABE01000503.1/2186-1953                AAAAGC..CUAUC.AGG...UAAGG.U.CUAA.CCA.A.CCGCCU..GUA...CCGAGUCCUUGGAA...C.UGAAG.UG.GUAACACCAG.G.UUUAAGCGUAGG.A.C.A.....GG...GAG.........C.....AACAGAGC.........CGAAACGAA............AGUG..........A.AGCGA........UUGAGCUGGG.AAAUUAGUAU.................GAGGUUGGA.AA.UGGUCGA.......UGUGUUGU......AUUACACAGUAGACAACACUGCU.G.UAACCGCUACG..........GUGAGGUUAUG.GC.GGC...A.UCCCCCAGUC..UGAGAGCU
JCVI_SCAF_1096627322257/2297-2081       CAACUC..CCUCC.CGG...UAAAA.G.CUAA.CCA.C.UGGCCG..GAA...GCGAGUCUUGCAUG.G.A.CA..A.CG.GUAACGUUAU.U.CGUGAAGCGUAG.A.C.A.....GC...AG.................GUGCUAA.........AGCCGCGG...........................G.A............UUGAGUCUCG.AUAUCAU.....................GUUCACGU.UG.GAGGCUU.......CAUUUUGUUG......GGAAUGGG.GUCAGUACAGUA.C.AUAUCGUAAUG..........GUAAGAGAUGU.AU.UGU...CCGACCGGGAUCUAUGG..CCG
JCVI_SCAF_1101668746078/723-940         CAACUC..CCUCC.CGG...UAAAA.G.CUAA.CCA.C.UGGCCG..GAA...GCGAGUCUUGCAUG.G.A.CA..A.CG.GUAACGUUAU.U.CGUGAAGCGUAG.A.C.A.....GC...AG.................GUGCUAA.........AGCCGCGG...........................G.A............UUGAGUCUCG.AUAUCAU.....................GUUCACGU.UG.GAGGCUU.......CAUUUUGUUUG.....GGAAUGGG.GUCAGUACAGUA.C.AUAUCGUAAUG..........GUAAGAGAUGU.AU.UGU...CCGACGGGGAUCUAUGG..CCG
ABDH01050529.1/621-390                  AUAGUG..ACUAU.GGC....AAAG.U.CUAG.CAA.A.C.AGCC..AUA.CACCGAGUCUUGCGUG.G.U.GUG.C.UG.GCGACAGGCA.C.UGCGAAGCGUAG.A.C.A.....GG...GGG.........AGUGC.AGGCCGGG.........CGAAGAGUA............CAGG..........A.C............AUUAGCCCCGAAAUUGAC.....................AUUGUCGA.GA.UGGCCGA.......CCAG..CUCCACAUA...CUGGGAAGGCAGCAAAGAG.C.UGACCGUUAU...........GCGAGGGCAGC.GA.AAU...GUCUCCGGGGUU..CGAACCUG
JCVI_SCAF_1101668591943/304-545         AAAGUC.CUCACA.AGA....AAGC.A.UUAUCCGA.U.GCAUCU..UGA..AUCGAGUUUUGAGCU.U.A.UG..G.AG.GUGACGAAAU.G.AGUUAAGCGUAA.A.C.A.....GA...GAG.........ACAAGCAGGCCAUA.........GGGAAACCG............AAGU..........G.A............UUGAGCCCCGUAAACCUG.......................UUUUGG.AG.UGGCCGA.......CGUG..GUCGACAU....AGCGGAAGGCAAUAUCAAU.A.AGAAUGUUUUUUUUUUUUUGGGAUAGUUCUUA.UU.GAC...ACUCCUGGGGUC..UGAGAGCA
JCVI_SCAF_1096628015825/1085-1321       AGAGUCCUCAUAG.GAA....AGCG.G.UUCC.CG..C.CGUAUC..CUA.AAUCGAGUUUUGAGUG.U.A.UG..G.AG.GUGACGACAU.G.GACUAAGCGUAA.A.C.A.....GA.....G.........A.....UGAAGCAG.........GCCGUAAGGGGGUGUCCCCUGAAGU..........G.A............UUGAGCCUCGAAAAGUCG.......................AGAUAG.AA.UGGCCGA.......CACU..UUCGCAAU....AGUGGAAGGCAACAUCGUU.A.UACCUGUAAUG..........GGUAGGGUAUA.AU.GGC...AUUCUCGGGGUC..UUAGAGCA
NC_005126.1/1203694-1203473             AAAGUC.CCUUCC.GGG...UAAGA.G.CUAG.CCA.C.UCACCU..GGC.CCUUUAGCUAUGCGCG.A.C.UG..U.GG.GUAACUCCUG.U.CGUGAAGUGUUA.G.C.G.....AA...GGC.........A.....CUCACA...........GGCCA.GG...........................U.A............UUGAGCCACG.AAAUCGG.....................UAAAUCGG.AG.GUGGUGAUGCAGUU......AAGGUAAGCA......GAAACCCACAAUGGU.C.AGGUUGUAUUG..........GCGAAACCUGA.CC.AUA...CCUCCCGGGGUC..GGAGACCC
NC_005126.1/1273112-1273333             AAAGUC.CUUUCC.GGG...UAAGA.G.CUAG.CCA.C.UCGCUC..GGU.CCUUUAGCUAUGCGCG.A.C.UG..U.GG.GUAACUCCUG.U.CGUGAAGUGUUA.G.C.G.....AA...GGC.........A.....CUCACA...........GGCCA.GG...........................U.A............UUGAGCCACG.AAAUCGG.....................UAAAUCGG.AG.GUGGUGAUGCAGUU......AAGGUAAGCA......GAAACCCACAAUGGU.C.AGGUUGUAUUG..........GCGAAACCUGA.UC.AUA...CCUCCCGGAGUC..GGAGACCC
ABDH01035009.1/907-691                  CGUGCAUUCCAUC.CAG...AAGGG.C.GGAG.CAA.G.CCACUG..GAA...GCGAGUCUUGCAUG.G.G.UC..U.UG.GCGACAAGAU.U.UGUGAAGCGUAG.A.C.A.....GC...GGG.........U.....A...CAAA.........AGCCGCGU...........................U.A............UUGAGCCCCGAAAAAUUC.....................AUAUUGCA.UG.AGGCUUU.......CACU..UUCGUGAU....AGUGGG.AGCGGUCGUAUA.C.GCAC.....GCCA.......GGCGA.GUGCGA.AU.ACC...UCGGCCGGGGUC..GGAGAGCG
ABDH01013406.1/338-121                  CGUGCAUUCCAUC.CAG...AAGGA.C.GUAG.CGA.G.UCACUG..GAA...GCGAGUCUUGCAUG.G.G.UC..U.UG.GCGACAGGAU.U.UAUGAAGCGUAG.A.C.A.....GC...GGG.........U.....A...CAAA.........AGCCGCGU...........................G.A............UAGAGCCUCG.AAGUAAUUAU.................UAUUGCAG...G.AGGCUUU.......CACU....UUUCAUUC..AGUGGG.AGCGACCGUGGA.C.G.GGCGACAA...........GCGAGC.GCGC.AC.ACC...UCAGCCGGGGUC..CGAGAGCG
ABDH01028488.1/465-247                  CGUGCAUUCCAUC.CAG...AAGGA.C.UUAG.CAA.G.UCACUG..GAA...GCGAGUCUUGCAUG.G.G.UC..U.UA.GCGAUAAGGC.U.UGUGAAGCGUAG.A.C.A.....GC...GGG.........U.....A...CAAA.........AGCCGCGU...........................G.A............UUGAGCCACG.AAAUAGUCAA.................ACAU.UGCA.UG.AGGCUUUCA.....CCGUGUGGU.......GCGUGGG..AGCGACCGUGGA.C.G.CGCGAUAA...........GCGAGCG.UGG.AC.ACC...UCGGCCGGGGUC..UGAGAGCG
ABDH01007395.1/275-57                   UGUGCAUUCCAUC.CAG...AAGGA.U.UUAG.CAA.G.UCACUG..GAA...GCGAGUCUUGCAUG.G.G.UC..U.UA.GCGAUGAGGC.U.UGUGAAGCGUAG.A.C.A.....GC...GGG.........U.....A...CAAA.........AGCCGCGU...........................A.A............UUGAGCCACG.AAAUAGGUAA.................ACAU.UGUA.AG.AGGCUUU.......CACCGUUUGGU.....GC.GUGGG.AGCGAUCGUGGA.C.G.CGCGAUAA...........GCGAGUG.CGG.AC.ACC...UCUGCCGGGGUC..UGAGAGCG
ABDH01039692.1/1300-1082                UGUGCAUUCCAUC.CAG...AAGAA.C.UGAG.CAA.G.UUACUG..GAA.GC..GAGUCUUGCAUG.G.G.UC..U.UG.GCGACAAGAU.U.UGUGAAGCGUAG.A.C.A..........GC..........G.....AGUACAAA.........AGCCGCGU...........................G.A............UUGAGCUCCGAAAUUAGG....................UAUCAUCGCAUG.AGGCUUU.......CACU..AUACUACC....AGUGGG.AGCGACCGUGGG.C.GU.ACGAUAA...........GCGAGU.GCGU.UC.ACC...UUGGCCGGGGUC..GGAGAGCG
NC_009617.1/3720113-3719888             AAAUCC..AUUCU.GAA....AAGA.U.UAAGUCAA.A.UCAUUC..AG..UAGCGAGUCAUGGAGA.U.A.AA..U.AG.GUAACUAUUU.A.UUUUAAGCGUUG.A.C.A.....GC...UA.................GGUUGUA.........GGCUU..GA............AUGU..........G.A............AUGAGCCUCG.UAAUAAGUAU.................AAAG.UUGG.GA.AGGCUGA.......CGGU..GUCGGUUC....UCUGAAAAGCAAUAUUAUG.G.UAGGCGAUAAU.........GACGAGUCUACU.AU.AAC...UUCCCCGGGGGC..AAAGAGCC
NC_007644.1/2324972-2325208             AAAGCC...CACC.UGG...UAAGG.U.CUAG.CCA.A.CCGCCA..GUA.GCC..AGCCUUGGAGC.C.U.GU..A.GG.GUAACCGGCA.G.GUUUAAGCGUAG.G.U.A......G...GCA.........A.....GGCAGCGG.........GCCGAAAGC............CAUAGCGCUGAAGGG.A............UUGAGCCUCG.AAAUAAA..A.................UUUAGUUGG.GA.GGGCCGA.......UGCU..CUGACCCA....AGCAGAAGGCAACAUGGCG.G.UAAUCAUUAAA.........GGCGAGACUACC.GC.CAU...CUCCUCGGGGUC..GCAGACCU
NC_008346.1/1944546-1944316             GGAAUC..CCGUC.CGG...UAAGG.U..UAG.CCA.A.CCGCCG..GUA.AU..UAGUCUUGGAGG.G.C.AG..A.GG.GUAACCGCUG.U.CUUUAAGCGUAG.A.C.AAACAAGC...AAA.........C.....GGGCCGAA.........AGCAGUAGC............UGAAGG........U.G............UUGAGCCCCG.AAAUACC.....................GAACAUGG.GA.AGGCAGA.......UGCU..AUUGCCUG....AGCAGAAUGCAACAUCCUG.G.AAGUCGAUAAG..........GCUAGACG.AC.AG.GAC...UUCCCCGGGGUC..GGAGGCCU
NC_008346.1/177545-177775               GGAAUC..CCGUC.CGG...UAAGG.U..UAG.CCA.A.CCGCCG..GUA.AU..UAGUCUUGGAGG.G.C.AG..A.GG.GUAACCGCUG.U.CUUUAAGCGUAG.A.C.AAACAAGC...AAA.........C.....GGGCCGAA.........AGCAGUAGC............UGAAGG........U.G............UUGAGCCCCG.AAAUACC.....................GAACAUGG.GA.AGGCAGA.......UGCU..AUUGCCUG....AGCAGAAUGCAACAUCCUG.G.AAGUCGAUAAG..........GCUAGACG.AC.AG.GAC...UUCCCCGGAGUC..GGAGGCCU
NC_009633.1/1100219-1100447             GGAACC..CCGCU.GAG...AAAGA.U.UUAG.CAA.A.UCACUC....A.UAGCGAGUCUUGGACA.U.C.AU..C.GG.GUAACCUAUG.A.UGUUAAGCGUAG.A.C.A.GCAAGU...UAG.........U.....AGGCCGAA.........AGCGAAAGU............UGAAGG........G.A............UUGAGCCUCG.AAAUCCC.......................CAUUGG.GA.AGGUUAA.......UACU..GUGAACCG....AGUAGAAAACAACAUCAAU.A.UAUUCGCUAA...........GCGAGAAUAUA.UU.GGC...UUCCCCGGGGUC..AGUGACCU
ABDH01005930.1/540-772                  AAACACCAUGUCC.GGC....AAAG.U.UUAG.CGA.A.C.AGCC..GGU.ACCA.AGCCUUGGAUC.U.G.AA..G.CC.GCGAGG..UCAA.GAUUAAGCGUAG.G.C.A.....UG...GGAGUGCGAGAGC.....CGCAAUGC.........GAAAGCGUG............AAGC..........G.A............UUGAGCCUCG.UAAUAAA......................UUGGAGC.GG.AAGCCGA.......UGUA....CUUCAGUC..UACAGCAGGCAGCAA.UGC.G.UACUCGUAAAC..........GCGAGAGUGCG.CA.GGU...UCCGUCGGGGUC..CGAGAGCG
ABDH01006449.1/253-485                  AAACACCGCGUCC.GGC....AAAG.U.UUAG.CGA.A.C.AGCC..GGU.ACCA.AGCCUUGAAUC.G.G.AA..G.CC.GCGAGGCCA..A.GAUUAAGCGUAG.G.C.A.....UG...GGA.........G.....CGCAAGAGCCGCAAUGCGAAAGCGUG............AAGC..........G.A............UUGAGCCUCG.UAAUAAA......................UUAGAGC.GG.AAGCCGA.......UGUA..UUGUUGUC....UACAGCAGGCAGUAA.UGC.G.UACUCGUAAAC..........GCGAGAGUGCG.CA.GGU...UCCGUCGGGGUC..AUAGAGCG
ABDH01039499.1/395-627                  AAACACCACGUCC.GGC....AAAG.U.CUAG.CGA.A..UAGCC..GGU.ACCA.AGCCUUGAAUC.U.G.AA..G.CC.GCGAGG..UCAA.GAUUAAGCGUAG.G.C.A.....UG...GGA.........G.....CGUAAGAGCCGCAAUGCGAAAGCGUG............AAGC..........G.A............UUGAGCCUCG.UAAUAAA......................CUGGAGC.GG.AAGCCGA.......UGUA....CUGUUGUC..UACAGCAGGCAGCAA.UGC.G.UACUCGUAAAC..........GCGAGAGUGCG.CA.GGU...UCCGCCGGGGUC..AGAGAGCG
ABDH01005979.1/398-630                  AAACACCGCGUCC.GGC....AACG.U.UUAG.CGA.A.C.AGCC..GGU.ACCA.AGCAUUGAAUC.U.G.AA..G.CC.GCGAGGCCA..A.GAUUAAGCGUAU.G.C.A.....UG...GGA.........G.....CGUAAGAGCCGCAAUGCGGAAGCGUG............AAGC..........G.A............UAGAGCCUCG......UUAUA.................AUAAGAAGC.GG.AAGCCGA.......UGUG....CUUCAGUC..UACAGCAGGCAGCAA.UGC.G.UAUUCGUAAUC..........GCGAGAAUACG.CA.GGU...UCCGCCGGGGUC..AAAGAGCG
ABDH01019176.1/624-391                  AGAUUCCAAAUCA.GGC....AAAG.U.UUAG.CGA.A.C.AGCC..UGU.ACUC.AGUCUUGAUGC.C.G.AA..G.CC.GCGAGG..UCAG.GUAUAAGCGUAG.A.C.A.....GA...GGAGUAUGCGAGC.....CGCAAUGC.........GAAAGCGUG............AAGC..........G.A............UUGAGCCUCG......UUAUA.................ACUGAAAGC.GG.AAGCCGA.......UGUG..UUCGUCCU....CACAGCAGGCAGCAAUGUA...CACUCGUUAUC..........GCGAGAGUGUU.AC.AGG..UUCCGCCGGGGUC..AUAGAGCG
BABE01001424.1/606-826                  GAAUGC..CUGUC.UGG...UAAGG.U.CUAA.CCA.A.CCGCCA..GUA...GCGAGUCUUGGGUG.A.C.UG..C.CA.GUAAUGGUAG.U.UGCUAAGCGUAG.A.C.A.....GC...GAG.........A.....AAAUAGAG.........AGUGU..............................G.A............UUGAGCCUCG.AAAUUUU.....................GAUAUCUA.GA.AGGCUGA.......CGUU..UUAAUUCC....AGCGGAAAGCAACACAAAC.C.A...AAUCGUCAU.......GGUAAUCUGUGU.UU.UCCACUUUCCCUGAAGCA..UCAGAAGC
soil_Contig19171/1442-1225              GAAGUCCGGCCCA..AG...UAAGG.A.GUAG.CG..U.CCGCU...UGG.UAGCGAGUGUUGCGCA.G.C.CA..A.UG.GCGACAGGGG.U.UGCGAAGCGUAC.A.C.A.....GC...GAU.........U.....G...CAUG.........GGGUGUGG...........................G.A............UUGAGCCACG.AAAGAUCAGA.................CAUU...GC.AG.GGGCCGA.......GGGU....UUUCAUUC..ACUCGAAGGCAACAUGUGC.G.GUACCGCUAU...........GCGAGGUGCCG.U..CGC...CCUGCCGGGGUC..CAAGGCCA
BAAV01013885.1/523-744                  AAAAUC..CUGUC.AAA...UAAGCGG.CUAA.CCA.CAGCAUUU..GAA...GUGAGUCUUGGGUG.U.G.UC..G.CA.GUAAUGCGGC.G.UGUUAAGCGUAG.A.C.A.....GC...............A.....AGGUAGUG.........GGGAUAGC...........................U.A............UUGAACAUCG.AAAUACC....................AACAAACCA.GA.GCGUCGA.......CUCU..GUUGCCUGA...GGAG.AAGACAACAUGUGG.GUUUAUCGUUAAG..........GUGAGAUUUCA.CA.CAG...UUCUGCGGUGUC..GGAAGGAA
BABA01004009.1/2162-1938                GAAAUC..CUGUC.CGG...AAAGG.UGCUAA.CCACA.CCACCG..GUA...GCGAGUCUUGAGUC.G.G.UA..G.CA.GCAAUGCUGC.C.UUCUAAGCGUAG.A.C.A.....G......U.........C.....AGGUAACA.........GGGCU..GA............AAGU..........G.A............UAGAGUACCG.AAAUCGA....................UGCAGUCCG.GC.AGGCCGA.......CGCU..UUUAGCAU....AGCGGAAGGCAACAGGUGG.GUUUAUCGCAAUG..........GUGAGAUUUCA.CA.CAC...UGCCGCGGUGUC..UGAGAGCC
BAAX01025425.1/336-115                  GGAUUCCGGUUUA.UCC....AAGG.U.UUAG.CCA.A.CCA.GA..UAA.UAGCGAGUCUUGGGAU.G.A.UG..C.CG.GUAACGGCAU.C.UGACAAGCGUAG.A.C.A.....GC...AAG.........A.....AAGCAG...........GGUUG..AA............UAGU..........G.A............UUGAGCUUCGAAACGUUA.......................ACUUCA.GU.CGGUCGA..........CGUCUUAACUGGUGCG...GAAGACAAUAUCAUG.U.AAUGCGAUAUG..........GCGAGUGUUAU.GU.GAC....ACUGCGGAGUC..AGAGAACC
BAAY01005042.1/819-1040                 GGAUUCCGGUUUA.UCC....AAGG.U.UUAG.CCA.A.CCA.GA..UAA.UAGCGAGUCUUGGGAU.G.A.UG..C.CG.GUAACGGCAU.C.UGACAAGCGUAG.A.C.A.....GC...AAG.........A.....AAGCAG...........GGUUG..AA............UAGU..........G.A............UUGAGCUUCGAAACGUUA.......................ACUUCA.GU.CGGUCGA..........CGUCUUAACUGGUGCG...GAAGACAAUAUCAUG.U.AAUGCGAUAUG..........GCGAGUGUUAU.GU.GAC....ACUGCGGAGUC..AGAGAAGC
BAAV01000480.1/1831-1610                GGAUUCCGGUUUA.UCC....AAGG.U.UUAG.CCA.A.CCA.GA..UAA.UAGCGAGUCUUGGGAU.G.A.UG..C.CG.GUAACGGCAU.C.UGACAAGCGUAG.A.C.A.....GC...AAG.........A.....AAGCAG...........GGUUG..AA............UAGU..........G.A............UUGAGCUUCGAAACGUUA.......................ACUUCA.GU.CGGUCGA..........CGUCUUAACUGGUGCG...GAAGACAAUAUCAUG.U.AAUGCGAUAUG..........GCGAGUAUUAU.GU.GGC....ACUGCGGAGUC..AGAGAACC
BABG01001153.1/900-1121                 GGAUUCCGGUUUA.UCC....AAGG.U.UUAG.CCA.A.CCA.GA..UAA.UAGCGAGUCUUGGGAU.G.A.UG..C.CG.GUAACGGCAU.C.UGACAAGCGUAG.A.C.A.....GC...AAG.........A.....AAGCAG...........GGUUG..AA............UAGU..........G.A............UUGAGCUUCGAAACGUUA.......................ACUUCA.GU.CGGUCGA..........CGUCUUAACUGGUGCG...GAAGACAAUAUCAUG.U.AAUGCGAUAUG..........GCGAGUGUUAU.GU.GGC....ACUGCGGAGUC..AGAGAACC
NZ_AAYG02000006.1/94955-94734           GGAUUCCGGUUUA.UCC....AAGG.U.UUAG.CCA.A.CCA.GA..UAA.UAGCGAGUCUUGGGAU.G.A.UG..C.CG.GUAACGGCAU.C.UGACAAGCGUAG.A.C.A.....GC...AAG.........A.....AAGCAG...........GGUUG..AA............UAGU..........G.A............UUGAGCUUCGAAACGUUA.......................ACUUCA.GU.CGGUCGA..........CGUCUUAACUGGUGCG...GAAGACAAUAGCAUG.U.AAUGCGAUAUG..........GCGAGUAUUAU.GU.GGC....ACUGCGGAGUC..AGAGAACC
BAAV01010738.1/534-752                  GGAAUCCGGUUUA.UCC....AAGG.U.UUAG.CAA.A.CCA.GA..UAA.UAGCGAGUCUUGGGAU.G.A.UG..U.CG.GUAACG.CAU.C.UGACAAGCGUAG.A.C.A.....GC...AGA.........A.....AGCAGGGU.........UGAAUAGU...........................G.A............UUGAGCUUCG.AAACGUU.......................ACUUCA.GU.CGGUCGA..........CGUCUUAACUGGUGCG...GAAGACAAUACCAUG.U.AAUACGAUAUG..........GCGAGUAUUAU.GU.GGC....ACUGCGGAGUC..AGAGAACC
hgutS8_s8_179092/141-362                GGAAUCCGAUUUA.UCC....AAGG.U.CUAG.CCA.G.CCA.GA..UAA.UAGCGAGUCUUGGGAU.G.U.UG..U.UG.GUAACAGCAA.C.UGACAAGCGUAG.A.C.A.....GC...AAG.........A.....AAGCAG...........GGUUG..CA............AUGC..........U.A............UUGAGCCUCGAAAAGUUA.......................ACUUCA.GU.AGGCCGA..........CGUCUUAACUGGUGCG...GAAGGCAACAGCACA.C.AAGUCAUUAUG..........GCGAGAAUUGU.GU.GGC....GCUGCGGGGUC..AAAGGGCC
BABA01016158.1/522-743                  CAAAUCCUGUCUG.UUU....AAGG.U.CUAA.CCA.A.CCA..G..CAG.UAGCGAGUCUUGCGUG.G.U.AA..U.CA.GUAAUGAUUG.U.UGCGAAGCGUAG.A.C.A.....GC...AAG.........C.....AAGUAG...........GGUUG..CA............AUGC..........G.A............UUGAGCCUCGAAAAGUUG......................AAUUUCA.GA.GGGCUGA.......CGU...CUUAACUGGU...UCGGAAAGCAACAUCGGC.U.AACUCGCUAUG..........GUGAGAGUUCG.UC.GG....CACUGCGGGGUU..CAAGGGGC
JCVI_SCAF_1101668555548/147-376         AAACACCUAAACUGACGGGGUAAGU.A.GAAG.AUC.U.ACCUGUAAAGU.GCCCGAGUCAUGCGCA.U.G.UG..G.GC.GUGAGGCCAU.G.UGUGAAGCGUUG.A.C.A.....GG...GU................UGCAAAUA.........GGCCA.AG...........................U.A............UUGAGCCCCGUAAUAAAA.....................CAAUUCCA.GG.AUGCCGA.......CGCCUUAGGAG.....GCUGCGGAAGGCCACAACCGG.U.AGUUCGCUUUG..........GCAAGAGCUGC.UG.GUA...UCCUGCGGGGUC..UAAGACCU
NZ_AAXY01000018.1/76506-76285           AAAGUC.CCUACG.AGG...UAAGG.C.GG.G.CGG.G.CCGCUU..CGU.CCCCGAGUCAUGCGCG.A.C.UG..U.CC.GCAAGGGCCG.C.CGUGAAGUGUUG.A.C.A.....GG...GG................UGUCUGCA.........GGCGA.AG...........................U.A............UCGAGCUGCG.AAAUCAC......................UAGUUGG.AG.AGGCAGA.......UGCU..GUUAAGCGA...AGCAGAAUGCAACAUGACC.C.GUACCGUCAAA.C.......CGCAAGGUAUGG.GC.CAC...UCUUCCGCAGUC..GUAGACCU
wf3_Contig3294/1514-1737                AAAAUCCUCUGCU.CGG...AAAGA.G.CUAG.CAA.C.UCGCCG..AGA.CUCCGAGUCAUGGGCU.G.U.UU..A.UC.GUAAGGUAAC.C.GGUUAAGCGUUG.A.C.A.....GG...GGA.........A.....AGUGCA...........GGCUC.AG...........................U.A............UUGAGCUCCG.AAAUCAU......................GACUUGA.GU.AGGCAGA.......CCUU..GUAGGGUGA...AGGGGAAUGCAAUAUUAAC.U.GUUGCGCUAUU.........UGCGAGCGACAAUUU.AGC...UGCUCCGGAGUC..CUAGACCU
NZ_AAAU03000001.1/908928-908706         AAAGUUCGAUACU.GGU....AAGA.A.AUGG.CGA.A.UCAACC..AGC.CCCCGAGUCAUGCACG.U.U.GC..A.CC.GUGAGGUGCA.G.GGUGAAGCGUUG.A.C.A.....GG...GG................AAACCGAU.........GGGCCAGC...........................C.A............UUGAGCCGCGUAAUCAGA.......................AAUCCG.GG.ACGCCGA.......UGCU..GUUAAGCGA...AGCAGAAGGCAAUACGGGG.C.AUGGCGUUAUA.........CGCCAGUCAUGC.CC.UGG...UCCUGCGCGGUC..GGAGACCC
ABEF01032066.1/102-465                  AAAGUCCACCGCG.GAG...UAAGG.C.CUAG.CCA.G.CCGCUC..CGG.CCCCGAGUGAUGCGCG.G.C.AG..U.UC.GCGAGGGCUG.A.CGUGAAGCGUUC.A.C.A.....GG...GG................AGACCAUG.........GGCUG.GG...........................U.A............UUGAGCUGCG.AAACUGG.....................CUUUUCCA.AG.GUGCUGAUCUUUUUUCCG..UUG.........UGGAGAAGGCAACAUCAUC.U.CAUGCGAUGACUU.......GGCGAGUGUGAG.AU.GGA...CCUUGCGCAGUC..GGAGACCC
soil_XZS93656_g1/50-271                 AAAGAGCCGCACA.AGA....AAGG.A.GUAG.CGC.A.CCAUUU..UGG.CCCCGAGUCAUGCGCC.U.G.GG..U.UC.GUAAGGAUGC.G.GGCGAAGCGUUG.A.C.A.....GG...GAU.........A.....CGCACA...........GGCCA.GG...........................U.A............UGGAGCUCCG.AAAUCAC......................CACUUCG.GU.GUGCCGACCGUGUC......UUGAUACGGG......GAAGGCAAUAUGAAG.G.GCAGCGUUAGG.........CGCGAGCGGUCC.UU.CGA...CACCGCGGAGUC..AGAGACCC
NC_008536.1/9697852-9697636             AGAGUC..AUACA.GGA....AAGG.A.GUAG.CGA...CCAUCC..UGA.CCCCGAGUCAUGCGAG.G.G.CA..G.UC.GCGAGGCUGC.A.CUUGAAGCGUUGGA.C.A.....GG...GG................CAUAUGUG.........GGCUG.GG...........................U.A............AUGAGCUCCGAAAACGGC.......................AAUCCA.GG.GAGCCGA.......CG.....GCGUCAGCCAGUACGGAAGGCAACAGAGCG.G.CACGCGAUCGC..........GCGAGUGUGCC.GU...G...CCCUGCGGAGUC..GAAGACCC
NC_008536.1/8176067-8175851             AGAGUC..AUACA.GGA....AAGG.A.GUAG.CGA...CCAUCC..UGA.CCCCGAGUCAUGCGAG.G.G.CA..G.UC.GCGAGGCUGC.A.CUUGAAGCGUUGGA.C.A.....GG...GG................CAUAUGUG.........GGCUG.GG...........................U.A............AUGAGCUCCGAAAACGGC.......................AAUCCA.GG.GAGCCGA.......CG.....GCGUCAGCCAGUACGGAAGGCAACAGAGCG.G.CACGCGAUAGC..........GCGAGUGUGCC.GU...G...CCCUGCGGAGUC..GAAGACCC
NC_008536.1/8186380-8186164             AGAGUC..AUACA.GGA....AAGG.A.GUAG.CGA...CCAUCC..UGA.CCCCGAGUCAUGCGAG.G.G.CA..G.UC.GCGAGGCUGC.A.CUUGAAGCGUUGGA.C.A.....GG...GG................CAUCUGUG.........GGCUG.GG...........................U.A............AUGAGCUCCGAAAACGGC.......................AAUCCA.GG.GAGCCGA.......CG.....GCGUCAGCCAGUACGGAAGGCAACAGAGCG.G.CACGCGAUAGC..........GCGAGUGUGCC.GU...G...CCCUGCGGAGUC..GAAGACCC
soil_XZS68065_g1/388-607                AGAGUC..GUACA.GGA....AAGG.A.AUAG.CAA.A.CCAUCC..UGG.CCCCGAGCCAUGCGAG.G.G.CG..G.UC.GAGAGGCUGC.A.CUUGAAGCGUUG.GAC.A.....GG...GGU.........A.....UCUGUA...........GGCUG.GG...........................U.A............UAGAGCUCCG.AAAUCGC.....................CCGUUGUG.GG.GAGCUGA.......CG.GCGUCGGGC....UGUACGGAAGGCAACAAGGUG.G.ACCGCGAUAGU..........GCGAGUGGGCU.AC.C.A...CCCGACGGAGUC..GCAGACCC
soil_Contig30925/414-636                AAAGUUUCAAACG.UUA....AAGG.U.CUAG.CCA.A.CCAUGA..CGA.CCCCGAGUCAUGCGGC.G.G.CA..U.UC.GUAAGGGUGA.C.GUCGAAGCGUUG.A.C.A.....GG...GGA.........A.....AGUGCA...........GGCUG.GG...........................U.A............UUGAGCCGCGAAAAACAA.....................UUCAUUCG.GG.AUGCCGA.......CCCU..GUAAGGAGA...AGGGGAAGGCCACAAUCAA.C.ACUCCGCAUUG..........GCGAGGAGUAU.UG.GUA...UCCCGCGAGGUC..AGAGACCC
NZ_AAIC01000042.1/4917-5138             GAAGUUUCUUACA.UGA....AAGG.C.UUAG.CCA.G.CCAUCA..UGG.CCCCGAGUCAUGCCUC.G.A.UCG.U.CA.GCAAUGGGAU...GGGGAAGCGUUG.A.C.A.....GG...GGA.........A.....AACACAGG.........CGUCC..............................U.A............AUGAGCUCCGAAAACACC.....................ACG.AAUC.GC.AGGCUGA.......CCCU..AUACUACGG...AGGGGAAAGCAAUAUCGUC.C.AUCCCGAAAAG..........GCGAGGAAUGG.GA.GAC...UGCGGUGGAGUC..AAAGAACG
NC_008639.1/2544307-2544088             AGAGUC..UUACA.UGA....AAGG.C.AUAG.CCA.A.CCAUCA..UGG.CCCCGAGUCAUGCCUC.G.A.CC..U.AC.AGCAAUGGGG.U.GGGGAAGCGUUG.A.C.A.....GG...GGA.........A.....CACACA.................GGC............CCAA..........U.A............AUGAGCUCCG.AAAUCAC.....................CUCAAUUC.GU.AGGCUGA.......CCCU..GUUGAGCGA...AGGGGAAUGCAACAUCGGU.C.GUAUCAUCAAG..........GCAAGAUACGA.CA.GGC...UACGGCGGAGUC..GUAGAACU
NZ_AAHJ01000050.1/1833-2052             AGAGUC..UUACA.UGA....AAGG.C.AUAG.CCA.A.CCAUCA..UGG.CCCCGAGUCAUGCCUCGA.C.CA..A.CA.GCAAUG..GG.GUGGGGAAGCGUUG.A.C.A.....GG...GGA.........A.....CACACA...........GGCAG.GC...........................C.A............UUGAGCUCCG.AAAUCAC.....................CUCAAUUC.GC.AGGCUGA.......CCCU..GUUCAACGA...AGGGGAAAGCAACAUCGGA.C.GUACCGAUCAA.........GGCGAGGUACGA.AC.GGC...U.CGGCGGAGUC..AGAAAACU
NZ_AAHJ01000018.1/6993-6774             AGAGUC..UUACA.UGA....AAGG.C.AUAG.CCA.A.CCAUCA..UGG.CCCCGAGUCAUGCCUC.G.ACCU..U.CA.GCAAUGGGG..U.GGGGAAGCGUUG.A.C.A.....GG...GGA.........A.....CACACA...........GGCAG.GC...........................C.A............UUGAGCUCCG.AAAUCAC.....................CUCAAUUC.GC.AGGCUGA.......CCCU..GUUCAACGA...AGGGGAAAGCAACAUCGGA.C.GUACCGAUCAA.........GGCGAGGUACGA.AC.GGC...U.CGGCGGAGUC..AGGAAAGG
NZ_AAIK01000029.1/28564-28782           CAAGUUACUCACA.UGA....AAGG.U.AUAG.CCA.A.CCAUCA..UGA.CCCCGAGUCAUGCCUC.G.A.UAG.C.CA.GCAAUGG.AA.U.GGGGAAGCGUUG.A.C.A.....GG...GGA.........A.....AACACAGG.........AGUCC..............................U.A............UUGAGCUCCG.AAAUCACCAC.................AAUU.UUCA.G....GCUGA.......CCUC..GUAGGAUGA...GAGGGAAAGCAACAUCACC.C.AUACCGACAUG..........GCAAGGUGUGG.UA.GG......CUGCGGCGUU..GGUUUAUA
NC_009649.1/119297-119522               AAAGUCCCCGACCAUUG....AAGG.A.CCAG.CAA.U.CCACAA..GGU.CCCCGAGUCAUGCGUU.G.C.AU..A.CC.GCGAGGUAUG.G.GGCGAAGCGUUG.A.C.A.....GG...GG................UGUUGACA.........GGCCA.GC...........................C.A............UUGAGCCACG.AAAUGUAUAU.................UAAAUUACC.GG.GUGCCGA.......CGUU....GUACUGUU..AACGGAAGGCAACAUCAUA.G.GGUGCGAUACU..........GCGAGUGCCAC.AU.GGA...CCCGGCGGGGUC..UGAGACCC
ABEF01016589.1/1322-975                 AAAGUCAUCUGUG.UCG....AAGG.A.GUAG.CGA.A.CCACGA..CAG.CCCCGAGUCAUGCGUC.G.U.UG..C.GG.GCAAUCGCAG.G.GGCGAAGCGUUG.A.C.A.....GG...GG................AGGUGU...........AAGUCCAG...........................U.U............UUGAGCCGCGAAAAGCCAUGA.................ACCACUCCA.GG.GGGCCGA.............GC..............GAAGGCCACAUCCGG.C.GCCGCGAUAUC..........GCGAGUGGCGU.CG.GGC...CCCUGCGCGGUC..GGAGACCC
ABEF01040610.1/815-453                  UAAGUCAUCCGUG.UCG....AAGG.C.GUAG.CGA.G.CCACGA..CAG.CCCCGAGUCAUGCGUC.G.U.UG..C.GG.GUAACCGCAG.G.GGCGAAGCGUUG.A.C.A.....GG...GGG...............AGGUGU...........AGGUCCGG...........................U.U............AUGAGCCGCG.AAAGACAUGA.................ACCACUUUU.GG.GGGCCGAGA.....CGCU..GGAGUACG....AGCG.AAGGCUACAUCCGA.C.GCCGCGAUAUC..........GCGAGUGGCGU.CG.GGC...CCUGGCGCGGUC..AGAGACCC
NZ_ABBM01001064.1/1918-1697             AAAGUCCUUUGCG.AUG....AAGA.A.CUAG.CGA.A.UCACAU..CGA.CCCCGAGUCAUGCGGG.G.G.CA..C.UC.GCGAGAGUGU.C.ACCGAAGCGUUG.A.C.A.....GG...GG................CGCACGUA.........GGCCA.GC...........................C.A............UUGAGCGACG.AAAGACU....................UCCCAAUCG.GA.GUGCUGA.......UGCU....UUCCAGUC..AGCAGAAGGCAAUACGUCC.C.ACCGCGAUAUC..........GCGAGCGGUGG.G..CGG...CUCCGCGUCGUCG.GUAGACCC
NZ_ABBG01000562.1/328-549               AAAGUCCUUUACG.AUG....AAGA.A.CUAG.CGA.A.UCACAU..CGA.CCCCGAGUGAUGCGGG.G.G.CA..C.UC.GCGAGGGUGU.C.ACCGAAGCGUUG.A.C.A.....GG...GG................CGCACGUA.........GGCCA.GC...........................C.A............UUGAGCGACG.AAAGACU....................UCCCAAUCG.GA.GUGCUGA.......UGCU....UUCCAGUC..AGCAGAAGGCAAUACGUCC.C.ACCGCGAUAUC..........GCGAGCGGCGG.G..CGG...CUCCGCGUCGUCU.GUAGACCC
NZ_AASH01000029.1/4518-4739             AAAGUCUCAUACG.AUG....AAGG.A.GUAG.CGA.A.CCGCAU..CGG.CCCCGAGUCAUGCGCA.G.U.CG..U.CC.GUGAGGACGG.C.UGCGAAGCGUUG.A.C.A.....GG...GG................GGAUGU...........GGGCCAGG...........................U.A............UUGAGCCGCGAAAAGACC.....................CUCAUCCG.GG.GUGCCGA.......CGCCAUCGAGG.....GCAGCGGAAGGCAAAACGGGA.U.GUCUCGUAAGC..........GCGAGAAGCAU.UC.CGA...CCCCGCGUGGUC..UUAGACCC
ABEF01049269.1/736-376                  AGAGCC..AUACA.GAG....AAGG.A.GUAG.CGA.U.CCACUC..UGG.CCCUGAGUCAUGCGUU.G.U.UG..U.UC.GUAAGGACCG.C.GGUGAAGCGUUG.A.C.A.....GG...GGU.........A.....CGUCCA...........GGCUG.GG...........................U.A............UUGAGCCGCG.AAAUUGCUGA.................UAUGCUCCG.AG.GGGCCGA.......CGCUUUAGCAG.....GAAGCGGAAGGCAACAACUGG.C.GCGUCGAUAUC..........GCGAGACGCGU.GG.GAA...CCUCGCGCGGUC..UGAGACCC
soil_XZS20426_g2/797-554                AAAGUUUCAUACA.GUG....AAGG.A.GUAG.CGA.U.CCACAC..UGG.CUCCGAGUCAUGUGCC.U.U.GG..U.UC.GCAAGAGCGA.G.GGUGAAGCGUUG.A.C.A.....GG...GGU.........A.....CGUGCA...........GGCGA.GG...........................U.A............UUGAGCCGCGAAAAUGAACCACCAUCGCGCAAGCGGUGGCCACUUCU.GG.GUGCCGA.......CGCUUUUGAAC.....GGAGCGAAAGGCAAAACUGGA.G.GCGUCGCAAUG..........GCGAGACGCUC.UC.GGA...CCCGGCGCGGUC..UACGACCC
NC_008639.1/1685153-1684932             AAAGUCCCUUACA.GUG....AAAG.A.GUAG.CGA.U.CUACAC..UGG.CCCCAAGUCAUGCGUG.G.G.UG..G.CC.GUGAGGCCAU.A.CGUGAAGCGUUG.A.C.A.....GG...GGU.........G.....CGUAUA.................GGC............CAGC..........C.A............UUGAGCGGCGAAAAAUCA........................AUCUG.GG.GGGCCGA.......UGCU..CUCAAACU....UGCAGAAGGCAAUAUGAAC.A.GGUGCGAUAAUAA.......UGCGAGUGCUUG.UU.UGC...CCCCACGUCGUC..UGAGACCC
NZ_AAOF01000003.1/254671-254889         CAAGUCCACGGCA.GUG....AAGG.G.UUAG.CGA.C.CCACGC..UGG.CCCCGAGUCAUGCGUC.G.A.UG..U.CC.GCGAGGACAU.G.GGCGAAGCGUUG.A.C.A.....GG...GG................AGCGUAUA.........GGCCA.GC...........................C.A............UUGAGCGGCGAAAAGUUU........................UUCUG.GG.GUGCCGA.......UGCC..CUCGAAGU....GGCAGAAGGCAACACGGAC.C.GGCGCGUGAAC..........GCGAGUGUCGG.CC.CGA...CCCUGCGUCGUC..UAAGACCC
NC_008639.1/3014517-3014295             CAAGUC.CCUGCA.GUG...AAAGG.A.UUAG.CGA.U.CCGCAC..UGG.CCCCGAGUCAUGCGCG.C.A.UA..A.CC.GCGAGGAUAU.G.CGCGAAGCAUUG.A.C.A.....GG...GG................UGCAUAUA.........GGCCA.GC...........................C.A............UUGAGCGGCGAAAAUGAG.....................CAAAUUUG.GG.GAGCCCA.......UGC...CCUCCUAAAA...GCAGAAGGCAAUACAGACGA.AGUGCGAUAAC..........GCGAGCACAAG.AC.UGU...CCCCACGACGUC..AGAGAACC
NC_008639.1/2465212-2464990             CAAGUC.CCUGCA.GUG...AAAGG.A.UUAG.CGA.U.CCGCAC..UGG.CCCCGAGUCAUGCGCG.C.A.UA..A.CC.GCGAGGAUAU.G.CGCGAAGCAUUG.A.C.A.....GG...GG................UGCAUAUA.........GGCCA.GC...........................C.A............UUGAGCGGCGAAAAUGAG.....................CAAAUAUG.GG.GAGCCCA.......UGC...CCUCCUAAAA...GCAGAAGGCAAUACAGACGA.AGUGCGAUAAU..........GCGAGCACAAG.AC.UGU...CCCCACGACGUC..AGAGAACC
NZ_AAIJ01000002.1/213990-213768         CAAGUC.CCUGCA.GUG...AAAGG.G.UUAG.CGA.C.CCGCAC..UGG.CCCCGAGUCAUGCGCA.C.A.UA..G.CC.GCGAGGGUAU.G.CGUGAAGCGUUG.A.C.A.....GG...GG................UGCAUAUA.........GGCCA.GC...........................C.A............UUGAGCGGCGAAAAUGAG.....................CAAAUCUG.GG.GAGCCCA.......UGCC..CUCCUAAU....AGCAGAAGGCAAUACAGUCGA.AGUGCGAUAAC..........GCGAGCACAAG.AC.UGU...CCCCACGACGUC..AGAGAACC
NZ_AAUG01000013.1/199887-199667         UGAGUCCACUACG.AUG....AAGG.C.AUAG.CGA.G.CCACAU..CGC.CCCCGAGCCGUGCGCG.G.G.CA..U.CC.GCGAGGAGGU.C.AGCGAAGCGUCG.G.C.A.....GG...GGA.........A.....UGUGUA.................GGC............CAGC..........C.A............UGGAGCCACGAAAUGGUU.....................UAUAUCCC.GG.AUGCCGA.......CGCG....CUCCAGUA..CGUGGAAGGCAAUACGAGC.G.GGCGCGACAUC..........GCGAGUGCCUG.C..CGA...UCCGGCGUGGUC..GUAGAACC
NC_007336.1/479295-479516               CAAGUCCACUGCG.AUG....AAGG.A.AUAG.CGA.A.CCACAU..CGG.CCCCGAGCCGUGCGCA.G.G.CC..A.CC.GUGAGGUGGU.C.GGCGAAGCGUCG.G.U.A.....GG...GAA.........A.....CGUGCG.................GGC............CAGC..........C.A............UUGAGCUGCGAUAGUUGU.....................GCAAUUCC.GG.GUGCCGA.......CGCG....GUUGAGAA..CGCGGAAGGCAACAAGAAG.G.GGCGCGUGAAC..........GCGAGUGCCUC.AA.CGA...CCCGGCGUGGUC..UAAGGCCU
NZ_ABBM01001155.1/212-1                 CAAGUCCAUUACG.AUG....AAGG.U.GUAG.CGA.U.CCACAU..CGG.CCCCGAGCCGUGCGCA.G.G.CG..U.CC.GCGAGGAUGU.C.GGCGAAGCGUCG.G.C.A.....GG...GGA.........G.....CGUGCA.................GGC............CAUC..........C.A............UUGAGCCGCGACAUCUAC.....................GACAUCCU.GG.GUGCCGA.......CGUC....GUUCUGAA..GACGGAAGGCAACACGGCG.G.GGCGCGUCAUC..........GCAAGCGCUUC.GA.CGA...CCCGGCGCG.......G.....
NC_004463.1/2069375-2069595             AAAGUCCAUUGCG.AUG....AAGG.U.GUAG.CGA.A.CCACAU..CGG.CCCCGAGCCGUGCGCA.G.G.CG..U.CC.GCGAGGGUGU.C.GGCGAAGCGUCG.G.U.A.....GG...GG................AGCAUGCA.........GGCCA.GC...........................C.A............UUGAGCCGCG.AAACAGU.....................GUUAUCUC.GG.GAGCCGA.......CGCU..GUCCAAAG....AGCGGAAGGCAACAUGGAU.G.AGUGCGCAAUU..........GCGAGCACCCG.UC.CAA...CCCGGCGUGGUC..GUAGACCC
NC_004463.1/9009300-9009080             GAAGUCCAUUGCG.AUG....AAGG.U.GUAG.CGA.A.CCACAU..CGG.CCCCGAGCCGUGCGCA.G.G.CG..U.CC.GCGAGGGUGU.C.GGCGAAGCGUCG.G.U.A.....GG...GG................AGCAUGCA.........GGCCA.GC...........................C.A............UUGAGCCGCG.AAACAGU.....................GUUAUCUC.GG.GAGCCGA.......CGCU..GUCCAAAG....AGCGGAAGGCAAUAUGGGC.G.AGUGCGCAAAC..........GCGAGCACCCG.UC.CAA...CCCGGCGUGGUC..GUAGACCC
NZ_AAMD01000019.1/42671-42449           AAAGAGCCUCACA.UCG....AAGG.G.CCAG.CAA.C.CCACGA..UGG.CCCCGAGUCAUGCGCC.A.C.CA..C.CU.GUGAGGGUGA.G.GGUGAAGCGUUG.A.C.A.....GG...GGU.........A.....CGAGCG...........GGCUG.GG...........................U.A............UUGAGCCGCG.AAAUCAG.....................CCAGUCCA.GG.GCGCCGA.......CGCG..GUUAAGUGA...CGCGGAAGGCAACACGGAC.A.GGGACGCUACU..........GCGAGUCCCUG.GCUCGG...CCCUGCGCGGUC..GGAGACCC
NZ_AAMD01000371.1/720-498               AAAGAGCCUCACA.UCG....AAGG.G.CCAG.CCA.C.CCACGA..UGG.CCCCGAGUCAUGCGCC.A.C.CA..C.CU.GUGAGGGUGA.G.GGUGAAGCGUUG.A.C.A.....GG...GGU.........A.....CGAGCG...........GGCUG.GG...........................U.A............UUGAGCCGCG.AAAUCAG.....................CCAGUCCA.GG.GCGCCGA.......CGCG..GUUAAGUGA...CGCGGAAGGCAACACGGAC.A.GGGACGCUACU..........GCGAGUCCCUG.GCUCGG...CCCUGCGCGGUC..GGAGACCC
NZ_AAII01000008.1/10190-9968            GAAGAGCUCUACG.UCG....AAGG.A.GUAG.CGA.C.CCACGA..CGA.CCCCGAGCCAUGUGGC.U.G.CU..U.CC.GUAAGGGGGC.U.GCUGAAGCGUUG.G.U.A.....GG...GGC.........A.....CGUGUA...........GGCCGGGC...........................U.A............UUGAGCCGCG.AAAUGAA.....................CAGUUCCA.GG.GUGCCGA.......CACG..UUCAGAUC....CGUGGAAGGCAACACCGCC.G.GGAGCGUUAGU.........CGCGAGUUCCCG.GG.GGA...CCCGGCGCGGUC..AGAGAACC
NC_007777.1/2696740-2696963             UAAACC..GGCCU.UAGGA.UAAGG.A.GUAG.CGA.U.CCACGA..CGA.CCCCGAGCCAUGUGGC.U.G.CU..U.CC.GCAAGGGGGC.G.GCUGAAGCGUUG.G.U.A.....GG...GGC.........A.....CGUGUA...........GGCCAGGC...........................U.A............UUGAGCCGCGAAAUGAGA.......................AGACCG.GGUGCGCCGA.......CGUG..GUCGAAAG....CACGGAAGGCAACACCGUC.G.CGAGCGCUAGA.........CGCGAGUUCGGG.AC.GGG...CCCCGCGCGGUC..GGAGAACC
NZ_AAII01000004.1/65855-66075           GAAGAGCUCUGCG.UCG....AAGG.G.CUAG.CGA.C.CCACGG..CGA.CCCCGAGUCAUGCGUC.G.A.CG..U.CCCGCGAGGGCGU...GGCGAAGCGUUG.A.C.A.....GG...GGC.........A.....CGUGCA...........GGCCGGGC...........................U.A............UGGAGCCGCG.AAAUGAA.....................GCA.UCCG.GG.GUGCCCA.......CGCU....GUACAAGA..GGCGGAAGGCCACACUACU.G.GCGGCGCUAUC..........GCGAGUCGUCG.GU.GGA...CCCUGCGCGGUC..AAAGAACC
NZ_AAII01000245.1/1866-2083             GCAUUUGUUUACG.CCG....CA.....CUAG.CGA.C.CCACGG..CGA.CCCCGAGUCAUGCGUC.G.A.CG..U.CCCGCGAGGGCGU...GGCGAAGCGUUG.A.C.A.....GG...GGC.........A.....CGUGCA...........GGCCGGGC...........................U.A............UGGAGCCGCG.AAAUGAA.....................GCA.UCCG.GG.GUGCCCA.......CGCU....GUACAAGA..GGCGGAAGGCCACACUACU.G.GCGGCGCUAUC..........GCGAGUCGUCG.GU.GGA...CCCUGCGCGGUC..AAAGAACC
NZ_AAQF01000070.1/13340-13564           CAAGUCCCCCACA.UGA...UAAAG.G.CUAG.CGA.C.CAGUCA..UGG.CCCCGAGUCAUGCGUCGG.C.CC..G.UC.GUAAGUCGGG.C.GGCGAAGCGUUG.A.C.A.....GG...GGU.........A.....CUGGCA...........GGCCGGGC...........................C.A............UUGAGCUCCG.AAAUCAC.....................CUCAUCCG.GG.UUGCCGA.......CCUU..GUGGUCUGA...UGGGGAAGGCAGCACGCUG.G.GGCGCGCUAUC..........GCAAGUGUUCC.GG.CGG...ACCCGCGGAGUC..GCAGAACC
NZ_AAQF01000035.1/29388-29164           UAAGUCCUCUGCA.UGA...UAAAG.G.CUAG.CGA.C.CAGUCA..UGG.CCCCGAGUCAUGCGUCGG.C.CC..G.UC.GUAAGGCGGG.C.GGCGAAGCGUUG.A.C.A.....GG...GGU.........A.....CUGGCA...........GGCCGGGC...........................U.A............UUGAGCUCCG.AAAUCAC.....................CUCAUCCG.GG.UUGCCGA.......CCUU..GUGGUCUGA...UGGGGAAGGCAGCACGCUG.G.AGUGCGCUAAC..........GCAAGUGCUCC.GG.UGA...ACCCGCGGAGUC..GUAGAACC
NZ_AAQF01000035.1/6913-6690             CAAGUCCCCCGCA.UGA...UAAAG.G.CUAG.CGA.C.CAGUCA..UGG.CCCCGAGUCAUGCGUCGG.C.CC..G.UC.GUAAGGCGGG.C.GGCGAAGCGUUG.A.C.A.....GG...GGU.........A.....CUGGCA...........GGCCGGGC...........................U.A............UUGAGCUCCG.AAAUCAC.....................CUCAUCCG.GG.U.GCCGA.......CCUU..GUGGUCUGA...GGGGGAAGGCAGCACGCUG.G.AGUGCGCUAAC..........GCAAGUGCUCC.AG.CGG...ACCCGCGGAGUC..GUAGAACC
NZ_AAQF01000035.1/2744-2520             UAAGUCCCCCGCA.UGA...UAAAG.G.CUAG.CGA.C.CAGUCA..UGG.CCCCGAGUCAUGCGUCGG.C.CC..G.UC.GUAAGGCGGG.C.GGCGAAGCGUUG.A.C.A.....GG...GGU.........A.....CUGGCA...........GGCCGGGC...........................U.A............UUGAGCUCCG.AAAUCAC.....................CUCAUUCG.GG.UUGCCGA.......CCUU..GUUGUAUGA...UGGGGAAGGCAGCACUCUG.G.AGCGCGCUAUC..........GCAAGUGCUCC.GG.CGG...ACCCGCGGAGUC..AUAGAACC
NZ_AAQF01000302.1/2543-2319             GAAGUCCCCCGCA.UGA...UAAAG.G.CUAG.CGA.C.CAGUCA..UGG.CCCCGAGUCAUGCGUCGG.C.CC..G.UC.GUAAGGCGGG.C.GGCGAAGCGUUG.A.C.A.....GG...GGA.........A.....CUGGCA...........GGCCGGGC...........................U.A............UUGAGCUCCG.AAAUCAC.....................CUCAUCCG.GG.CCGCCGA.......CCCU..GUUGUACGA...AGGGGAAGGCAGCACGCUG.U.AGCACGCUAUC..........GCAAGUGCUCC.AG.CGG...ACCCGCGGAGUC..AUAGAACC
NZ_AAQF01000074.1/651-427               UAAGUCCUCUACA.UGG...UAAAG.G.CUAG.CGA.C.CAGCCA..UGA.CCCCGAGUCAUGCGUCGG.C.CA..U.CC.GUGAGGAUGG.C.GGCGAAGCGUUG.A.C.A.....GG...GG..........G.....UGUGCA...........GGCCGGGC...........................U.A............UUGAGCUCCG.AAAUCAC.....................CUCAUCCG.GG.UUGCCGA.......CCUU..GUGGUCUGA...GGGGGAAGGCAUCACGUUG.U.GCCGCACUACU.........CGCAAGUGGCCC.AG.CGG...ACCCGCGGAGUC..GAAGAACC
soil_XZS48174_g1/621-841                AGAGUC..GUACA.GGA....AAGG.A.UUAG.CGA.A.CCACCC..UGU.CCCCGAGUCAUGCACU.G.G.CA..G.UC.GUGAGGCUGU.U.GGCGAAGCGUUG.A.C.A.....GG...GGC.........A.....CCUGCG...........GGCUG.GG...........................U.A............UUGAGCUGCG.AAAUAAU.....................CGCAAAUC.GG.GUGCCGA.......CGCU..GUUCAACAA...AGCGGAAGGCCACCUUGAC.G.GGAGCGUUAAG.........CGCCAGCGACCG.UC.GAA...CCCUGCGCAGUC..UGAAGCCC
ABEF01004477.1/891-534                  AGAGCC..CCACA.GCG....AAAG.U.CUAG.CGA.A.CUACGU..UGA.CCUCGAGUCAUGCGCC.G.G.CG..G.UG.GCGACAUCGC.G.GGUGAAGCGUUG.A.C.A.....GA...GG..........C.....A...CU...........GGCGG..GC............CGAU..........U.A............UCGAGCCGCG.AAAUACC.....................UCU.UUUC.GG.GCGCCGA.......CCCU..GUGGACAGA...AGGGGAAGGCCACAUCGAC.U.GUCGCGUUAGC..........GCGAGCGGCAG.CC.GAG...CCCGGCGCGGUCGCGGGAACCC
JCVI_SCAF_1096627149128/3496-3281       AAAGUCCUGAC.C.CGG...UAAGG.A.UUGG.CCA.U.CCACCG..GAA.C..CGAGUGUUGCGUG.GUG.UG..G.GA.GCGAUCCCGC.C.UGCGAAGCAUAC.A.C.A.....GC...AGG.........C.....A...UGCA.........GGCUGUGU...........................G.A............UUGAGCCUCG.AAAGCAG.......................AGUGGC.GG.A.GCCGA.......CGUU....GUUAAGUA..GGCGGAAGGCAACAGUGCU.G.CCACCGAGAGG..........GCCUGGGGGCA.GC.AC....UCCGCCGGGGUC..GAAGAGCA
JCVI_SCAF_1096627150557/6209-5993       CAAGUCCCGAGCC.GGA....AAGG.A.UUGG.CCA.U.CCA.CC..GGA.ACC.GAGUGUGGCGUG.GUG.CG..G.GA.GUGAUCCCGC.C.UGCGAAGCGUAC.A.C.A......G...GUG.........G.....CGUGCA...........GGCUGUGU...........................G.A............UAGAGCCUCG.AUACUGA.......................UGUCAG.CG.GAGCCGA.......CGUA..GUCGGAAGAC....CGGAAGGCAACAGCCUC.G.ACAUUGUAACG..........GCCUGAUGGCG.AG.ACU...CCGC.CGGGGUC..UGAGAGCA
JCVI_SCAF_1101668624309/378-591         AGAAUC..CCGCC.CGG...AAAGG.G.UUGG.CCA.C.CCACCG..AAA...GCGAGUCUUGCGUG.G.C.GU..C.GG.GUAACCGCCG.C.UGCGAAGCGGAG.A.C.A.....GC...GA..........G.....CGUGCA...........GGCCCUGU...........................G.A............UUGAGCCCCG.AAAUGACCGC.................ACUG......GG.G.GCCGAGGUUUUC......GAGACGACG.......GAAGGC.ACUACCGA.U.GCGCCGCACUG..........GCCUGGCGCGG.AG.GU....CCCGCCGGGGUC..GAAGAGCA
wf1_Contig1265/299-85                   ACAACC..CUGCC.CAG...AGAAG.G.UUGG.CCA.C.CAACUG..GAA...GCGAGUCUUGCGUG.GAA.CG..G.GG.GUAACCCCGG.C.UGCGAAGCGUAG.A.C.A.....GC...GAG.........C.....A...GACA.........GGCUAUGU...........................G.A............UAGAGCCCCG.AAAUCUA........................GUUGU.GG.GAGCAGA.......CGCG..GUCACAAU....CGCGGAAGGCAACACCAAA.G.GGUCAAGAAUG..........GCC.UGACCCU.GA.GGU...CCCACCGGGGUC..CAAGAGCA
NZ_AAMD01000113.1/6455-6240             CGAAUCCUGCCCG.GCA....AAGG....AGG.CCA...CCG.GC..CGG.AAGCGAGUCUUGCGUG.G.UGCU..G.GG.GUAACCCGGG.C.UGCGAAGCGUAG.A.C.A.....G......C.........G.....AGUGGGCG.........GGCCGCGU...........................U.A............UUGAGCCCCG.AAAGGAA.....................CUUGUCGC.GA.GAGCUGA.......CGCCGUCGAA......ACAGCGGAAGGCCGCAUCGGG.A.GA....UUGAACG.......GGCCU.GCUCUC.CC.GGU...CUCGCCGGGGUC..GAAGAGCG
#=GC SS_cons                            :::::::::::<<.<<<....--<<.<.____.___.>.>>->>>..>>,.<<<<--<<<<<<<<<<.-.<.<<..<.<<.____>>>>>>.-.>>>--->>>->>.>.>.-.....>>...>>,.........,.....,,,,,,...........,..................................................(--((((((.----------.................-------((.((.(,<<<----.....<<<<<<_._._.____>>>>>>--->>>,,,,<<<<<.<.<<<<<______..........____>>>>>>>.>>.>>,...)))))))))))-..-.).....
#=GF DUPLICATES NONE
#=GF SORT_STATS 91 376 0
#=GC cons                               RRARYCnnnYnYn-nnR----AAGG-n-nUAG-CnA-n-CCRYnn--nRR-nnnCGAGUCnUGnRYn-n-n-nn--n-nn-GYRAnRnnnn-n-nRYRAAGCGUnG-A-C-A-----Gn---GRn---------n-----nRnnnRnn---------RGnnnnRn---------------------------n-A------------UUGAGCYnCG-AAAnnnn---------------------nnnnUYnn-GR-RnGCYGA-------YnYn--nnnnnnnnn---nRnRGAAGGCAAYAnnRnn-n-nnnnCGnnAnn----------GCRAGnnnnnn-nn-nRn---YYYnnCGnRGUC--nRAGAnCn
#=GC conss                              3223334413121011300001233010233301130203323110013303323312331121231010101100101101111132211010132312222213030302000003200033400000000030000023331344000000000332224320000000000000000000000000001020000000000003321122121032311110000000000000000000004323331103303213232000000032320033122333400033232323313312123110101222331131200000000001332211111101201320003321122122220013233131
#=GC col_entropy_0                      1101111211111021100010011020200000100201111120011101110000001001111010101100101100110112212020111100000010000000000000100011200000000020000011221121000000000101212111000000000000111100000000001000000000000000000001100100012111110000000000000000012222111101101100100000000011110021222211110021110000001000121110101222001101200000000010010012211101201120001111100110000011001101
#=GC col_entropy_1                      ........................................................................................................................................................................................................................................................................................................................................................................................
#=GC col_entropy_2                      5224205186709208512131300101077821561010207901193718559802784153078253918831918510100540080100714202245538070513122228511115211111111102222185227618111111111395190286111111111111544644221111116132222111111115820132920063860890000000000000000000032102088901405907173554443437789715001099949906734839700694807991927110767496067111111121834590099919018601126618532333343297570568
#=GC col_entropy_3                      6393509796980331281297663252021562762123393462277157828605186109811131484981211408370489120865552100036395919950241110911131344664644447777338014276555555555949170963333333333333377848372222224197737555555556450228100917457962679999999999999999941921962991289303697556125231362163777586270484906578701356305541209643861659701333333312086550354328807973307130960933493543862867
#=GC cov_SS_cons                        ...........?2.22?......?2.?..........?.2?.?22..2?..??22..222212?22?...?.??..?.22.....22????...?22...?21.22.2.2.......22...??....................................................................................?..222?21...................................2?.22.2.022.........222???..........???222...220....?2???.?.?2?22....................22?2???.??.2?....222?212?222.....?.....
#=GF NUM_COV 32
#=GF WEIGHT_MAP  JCVI_SCAF_1101668559858/609-369 2.00411 NC_002978.6/488414-488182 1.98494 BABD01000794.1/3353-3120 1.44917 BABE01000503.1/2186-1953 1.44917 JCVI_SCAF_1096627322257/2297-2081 0.951272 JCVI_SCAF_1101668746078/723-940 0.951272 ABDH01050529.1/621-390 1.84589 JCVI_SCAF_1101668591943/304-545 1.73069 JCVI_SCAF_1096628015825/1085-1321 1.73069 NC_005126.1/1203694-1203473 0.967765 NC_005126.1/1273112-1273333 0.967765 ABDH01035009.1/907-691 1.06631 ABDH01013406.1/338-121 1.0053 ABDH01028488.1/465-247 0.783339 ABDH01007395.1/275-57 0.783339 ABDH01039692.1/1300-1082 1.06285 NC_009617.1/3720113-3719888 1.6338 NC_007644.1/2324972-2325208 1.59857 NC_008346.1/1944546-1944316 0.765477 NC_008346.1/177545-177775 0.765477 NC_009633.1/1100219-1100447 1.51124 ABDH01005930.1/540-772 0.715562 ABDH01006449.1/253-485 0.641024 ABDH01039499.1/395-627 0.641024 ABDH01005979.1/398-630 0.820936 ABDH01019176.1/624-391 1.22356 BABE01001424.1/606-826 1.70395 soil_Contig19171/1442-1225 1.68985 BAAV01013885.1/523-744 1.50545 BABA01004009.1/2162-1938 1.50545 BAAX01025425.1/336-115 0.185504 BAAY01005042.1/819-1040 0.185504 BAAV01000480.1/1831-1610 0.185504 BABG01001153.1/900-1121 0.185504 NZ_AAYG02000006.1/94955-94734 0.185504 BAAV01010738.1/534-752 0.796557 hgutS8_s8_179092/141-362 0.940476 BABA01016158.1/522-743 1.3499 JCVI_SCAF_1101668555548/147-376 1.57076 NZ_AAXY01000018.1/76506-76285 1.55277 wf3_Contig3294/1514-1737 1.52163 NZ_AAAU03000001.1/908928-908706 1.43857 ABEF01032066.1/102-465 1.39067 soil_XZS93656_g1/50-271 1.37262 NC_008536.1/9697852-9697636 0.392885 NC_008536.1/8176067-8175851 0.392885 NC_008536.1/8186380-8186164 0.392885 soil_XZS68065_g1/388-607 1.13151 soil_Contig30925/414-636 1.33087 NZ_AAIC01000042.1/4917-5138 1.0686 NC_008639.1/2544307-2544088 0.927342 NZ_AAHJ01000050.1/1833-2052 0.59445 NZ_AAHJ01000018.1/6993-6774 0.59445 NZ_AAIK01000029.1/28564-28782 1.15231 NC_009649.1/119297-119522 1.3244 ABEF01016589.1/1322-975 0.853571 ABEF01040610.1/815-453 0.853571 NZ_ABBM01001064.1/1918-1697 0.665311 NZ_ABBG01000562.1/328-549 0.665311 NZ_AASH01000029.1/4518-4739 1.17344 ABEF01049269.1/736-376 1.13007 soil_XZS20426_g2/797-554 1.13007 NC_008639.1/1685153-1684932 1.13906 NZ_AAOF01000003.1/254671-254889 1.03718 NC_008639.1/3014517-3014295 0.373593 NC_008639.1/2465212-2464990 0.373593 NZ_AAIJ01000002.1/213990-213768 0.664165 NZ_AAUG01000013.1/199887-199667 1.03118 NC_007336.1/479295-479516 0.967068 NZ_ABBM01001155.1/212-1 0.967068 NC_004463.1/2069375-2069595 0.636321 NC_004463.1/9009300-9009080 0.636321 NZ_AAMD01000019.1/42671-42449 0.603146 NZ_AAMD01000371.1/720-498 0.603146 NZ_AAII01000008.1/10190-9968 1.00243 NC_007777.1/2696740-2696963 1.00243 NZ_AAII01000004.1/65855-66075 0.631673 NZ_AAII01000245.1/1866-2083 0.631673 NZ_AAQF01000070.1/13340-13564 0.364799 NZ_AAQF01000035.1/29388-29164 0.310079 NZ_AAQF01000035.1/6913-6690 0.310079 NZ_AAQF01000035.1/2744-2520 0.364799 NZ_AAQF01000302.1/2543-2319 0.41403 NZ_AAQF01000074.1/651-427 0.767458 soil_XZS48174_g1/621-841 1.34235 ABEF01004477.1/891-534 1.34235 JCVI_SCAF_1096627149128/3496-3281 1.41558 JCVI_SCAF_1096627150557/6209-5993 1.41558 JCVI_SCAF_1101668624309/378-591 1.46186 wf1_Contig1265/299-85 1.46186 NZ_AAMD01000113.1/6455-6240 1.63848
#=GF USED_GSC TRUE
#=GF DID_FRAGMENTARY FALSE
//
