# Supplementary material for: Comparative genomics reveals 104 candidate structured RNAs from bacteria, archaea, and their metagenomes
Source: Genome Biol. 2010 Mar 15;11(3):R31. doi: 10.1186/gb-2010-11-3-r31 (PMC2864571; doi:10.1186/gb-2010-11-3-r31)
Supplement: Additional file 5 — Raw text alignment files, just the motifs. Raw alignments of RNA motifs with minimal annotation and no flanking sequences, in "Stockholm" text format. The Stockholm files can be retrieved from the .tar.gz archive file by using programs such as WinZip (Windows), StuffIt Expander (Mac), or tar/gzip (UNIX). [file gb-2010-11-3-r31-S5.GZ]

Archive with 121 entries (121 files):
- clean-sto/asd.sto
- clean-sto/pfl.sto
- clean-sto/psaA.sto
- clean-sto/SAM-I-IV-variant.sto
- clean-sto/hopC.sto
- clean-sto/msiK.sto
- clean-sto/rmf.sto
- clean-sto/pan.sto
- clean-sto/Moco-II.sto
- clean-sto/atoC.sto
- clean-sto/Bacteroid-trp.sto
- clean-sto/yjdF.sto
- clean-sto/SAM-chlorobi.sto
- clean-sto/L17DE.sto
- clean-sto/6S-flavo.sto
- clean-sto/leu-phe-leader.sto
- clean-sto/lnt.sto
- clean-sto/Pyrobac-1.sto
- clean-sto/Pyrobac-HINT.sto
- clean-sto/sanguinis-hairpin.sto
- clean-sto/ScRE.sto
- clean-sto/SAM-II-long-loops.sto
- clean-sto/C4.sto
- clean-sto/Acido-1.sto
- clean-sto/Actino-pnp.sto
- clean-sto/Flavo-1.sto
- clean-sto/Pseudomon-1.sto
- clean-sto/Pseudomon-2.sto
- clean-sto/Pseudomon-GGDEF.sto
- clean-sto/Rhodopirellula-1.sto
- clean-sto/fixA.sto
- clean-sto/gabT.sto
- clean-sto/mraW.sto
- clean-sto/rne-II.sto
- clean-sto/traJ-II.sto
- clean-sto/aceE.sto
- clean-sto/sucA-II.sto
- clean-sto/Chloroflexi-1.sto
- clean-sto/Lacto-int.sto
- clean-sto/Lacto-rpoB.sto
- clean-sto/Lacto-usp.sto
- clean-sto/Soil-1.sto
- clean-sto/Solibacter-1.sto
- clean-sto/Termite-leu.sto
- clean-sto/c4-a1b1.sto
- clean-sto/gyrA.sto
- clean-sto/icd.sto
- clean-sto/pedo-repair.sto
- clean-sto/sucC.sto
- clean-sto/whalefall-1.sto
- clean-sto/Burkholderiales-1.sto
- clean-sto/Gamma-cis-1.sto
- clean-sto/Rhizobiales-1.sto
- clean-sto/Transposase-resistance.sto
- clean-sto/Methylobacterium-1.sto
- clean-sto/Chlorobi-1.sto
- clean-sto/Downstream-peptide.sto
- clean-sto/Acido-Lenti-1.sto
- clean-sto/Bacillus-plasmid.sto
- clean-sto/Pseudomon-groES.sto
- clean-sto/lactis-plasmid.sto
- clean-sto/pheA.sto
- clean-sto/Bacteroidales-1.sto
- clean-sto/COG2252.sto
- clean-sto/Cyano-1.sto
- clean-sto/livK.sto
- clean-sto/Nitrosococcus-1.sto
- clean-sto/Ocean-V.sto
- clean-sto/PhotoRC-I.sto
- clean-sto/psbNH.sto
- clean-sto/Cyano-2.sto
- clean-sto/flpD.sto
- clean-sto/Clostridiales-1.sto
- clean-sto/crcB.sto
- clean-sto/AdoCbl-variant.sto
- clean-sto/manA.sto
- clean-sto/glnA.sto
- clean-sto/Dictyoglomi-1.sto
- clean-sto/epsC.sto
- clean-sto/SAM-SAH.sto
- clean-sto/STAXI.sto
- clean-sto/PhotoRC-II.sto
- clean-sto/radC.sto
- clean-sto/Bacteroides-2.sto
- clean-sto/wcaG.sto
- clean-sto/Bacteroides-1.sto
- clean-sto/Pseudomon-Rho.sto
- clean-sto/GUCCY-hairpin.sto
- clean-sto/Chlorobi-RRM.sto
- clean-sto/Desulfotalea-1.sto
- clean-sto/Bacillaceae-1.sto
- clean-sto/Gut-1.sto
- clean-sto/sbcD.sto
- clean-sto/potC.sto
- clean-sto/Ocean-VI.sto
- clean-sto/TwoAYGGAY.sto
- clean-sto/Collinsella-1.sto
- clean-sto/Polynucleobacter-1.sto
- clean-sto/Termite-flg.sto
- clean-sto/Rhizobiales-2.sto
- clean-sto/flg-Rhizobiales.sto
- clean-sto/nuoG.sto
- clean-sto/ykkC-III.sto
- clean-sto/JUMPstart.sto
- clean-sto/GOLLD.sto
- clean-sto/GOLLD-Strep5.sto
- clean-sto/GOLLD-other5.sto
- clean-sto/HEARO.sto
- clean-sto/IMES-1.sto
- clean-sto/IMES-2.sto
- clean-sto/IMES-3.sto
- clean-sto/IMES-4.sto
- clean-sto/folE.sto
- clean-sto/GEMM-II.sto
- clean-sto/hammerhead-typeII.sto
- clean-sto/group-II-D1D4-1.sto
- clean-sto/group-II-D1D4-2.sto
- clean-sto/group-II-D1D4-3.sto
- clean-sto/group-II-D1D4-4.sto
- clean-sto/group-II-D1D4-5.sto
- clean-sto/group-II-D1D4-6.sto
