# Supplementary material for: Comparative genomics reveals 104 candidate structured RNAs from bacteria, archaea, and their metagenomes
Source: Genome Biol. 2010 Mar 15;11(3):R31. doi: 10.1186/gb-2010-11-3-r31 (PMC2864571; doi:10.1186/gb-2010-11-3-r31)
Supplement: Additional file 5 — Raw text alignment files, just the motifs. Raw alignments of RNA motifs with minimal annotation and no flanking sequences, in "Stockholm" text format. The Stockholm files can be retrieved from the .tar.gz archive file by using programs such as WinZip (Windows), StuffIt Expander (Mac), or tar/gzip (UNIX). [file gb-2010-11-3-r31-S5.GZ › clean-sto/asd.sto]

# STOCKHOLM 1.0
#=GF ID asd
#=GF AU Weinberg Z
#=GF TP Gene; sRNA;
#=GF DE asd RNA
#=GF WK http://en.wikipedia.org/wiki/Asd_RNA_motif
NC_002662.1/1668839-1668682     AUGCGAUGAGUCGAAUAAUUCUACUUU.GUAGAAUUUCGAA.GC.UAAGGAAUAC...UGGGAAAUUGG....GUUUUCCG....CGCAGGAAGCGUGAGUAUUUGUCAAAUUGUGUGAACCUUUUUGACA......CACU.U.UU...AGUGCCUUUAAAAGCCCUC......GAAA.......GAGGGCUUUUU
NC_009004.1/839782-839941       AUGCGAUGAGUCGAAUAAUUCUACUUUUGUAGAAUUUCGAA.GC.UAAGGAGUGC...UGGGAAAUUGA....GUUUUCCG....CGCAGGAAGCGUGAGCAUUUGUCAAAAUGUGUGAACCUUUUUGACA......CACU.U.UU...AGUGCCUUAAAA.AGCCCUU.....GUAA......AAGGGCUUUUUU
NC_008527.1/1641549-1641391     AUGCGAUGAGUCGAAUAAUUCUACUUUUGUAGAAUUUCGAA.GC.UAAGGAGUGC...UGGGAAAUUGA....GUUUUCCG....CGCAGGAAGCGUGAGUAUUUGUCAAAAUGUGUGAACCUUUUUGACA......CACU.U.UU...AGUGCCUUAAAAAGCCCUU......GUAA.......AAGGGCUUUUU
NC_003485.1/972072-971922       AUGCGAUGAGUCGAUU..GUGACUGCAAAGUCACUUUUGC..GCA.GGGGAGGUCAU........................UAA.UGCGGGAAGCC...GACUUUGAUAAUCUGUGUGAACCAUUUUAUCACAAUCUUAUUUA.UUAAGAAUGCCCCUU...GGAUUGAGA....UAU....UCUCAAUCCUUUUU
NC_002737.1/996147-995997       AUGCGAUGAGUCGAUU..GUGACUGCAAAGUCACUUUUGC..GCA.GGGGAGGUCAU........................UAA.GGCGGGAAGCC...GACUUUGAUAAUCUGUGUGAACCAUUUUAUCACAAUCUUAUUUA.UUAAGAAUGCCCCUU...GGAUUGAGA....UAU....UCUCAAUCCUUUUU
NC_006086.1/919140-918990       AUGCGAUGAGUCGAUU..GUGACUGCAAAGUCACUUUUGC..GCA.GGGGAGGUCAU........................UAA.GGCGGGAAGCC...GACUUUGAUAAUCUGUGUGAACCAUUUUAUCACAAUCUUAUUUA.UUAAGAAUGCCCCUU...GGAUUGAGA....UAU....UCUCAAUCCUUUUU
NC_007297.1/914543-914393       AUGCGAUGAGUCGAUU..GUGACUGCAAAGUCACUUUUGC..GCA.GGGGAGGUCAU........................UAA.GGCGGGAAGCC...GACUUUGAUAAUCUGUGUGAACCAUUUUAUCACAAUCUUAUUUA.UUAAGAAUGCCCCUU...GGAUUGAGA....UAU....UCUCAAUCCUUUUU
NC_008021.1/986220-986070       AUGCGAUGAGUCGAUU..GUGACUGCAAAGUCACUUUUGC..GCA.GGGGAGGUCAU........................UAA.GGCGGGAAGCC...GACUUUGAUAAUCUGUGUGAACCAUUUUAUCACAAUCUUAUUUA.UUAAGAAUGCCCCUU...GGAUUGAGA....UAU....UCUCAAUCCUUUUU
NC_004606.1/1038560-1038410     AUGCGAUGAGUCGAUU..GUGACUGCAAAGUCACUUUUGC..GCA.GGGGAGGUCAU........................UAA.GGCGGGAAGCC...GACUUUGAUAAUCUGUGUGAACCAUUUUAUCACAAUCUUAUUUA.UUAAGAAUGCCCCUU...GGAUUGAGA....UAU....UCUCAAUCCUUUUU
NC_008022.1/989456-989306       AUGCGAUGAGUCGAUU..GUGACUGCAAAGUCACUUUUGC..GCA.GGGGAGGUCAU........................UAA.GGCGGGAAGCC...GACUUUGAUAAUCUGUGUGAACCAUUUUAUCACAAUCUUAUUUA.UUAAGAAUGCCCCUU...GGAUUGAGA....UAU....UCUCAAUCCUUUUU
NC_004350.1/935481-935617       AUGCGAUGAGUCGAUU..GUGGU.UUAU.ACCACAUACG....C.UAAGGAGAUCA.........................UAA.UGCAGGA.GCA...GAUCUUGGCAAGUUGUGUGAACCUGCUUGCCA......CACUUAAUCAAAAGUGCCUUUU...CCCUUGU.....AAUA......ACAAGGGCUUUU
NZ_AAFA02000005.1/26347-26496   AUGCGAUGAGCCGAGUA.GUGAC..UUU.GUCACUUUCGAC.GCU.AGGGAGGUCU..UCA.....UUUAAU......UGA.AA.CGCAGGA.GCG...GACCUUGAAUAGUUGUGUGAACCUUCUAUUCU......CAUCG..GAAACGAUGCCCU.....GGCCCACC....UUUAU....GGUGGGCCUUUUU
NC_009442.1/684117-684266       CUUGGUUGAC..AAGUU.GAGUUCUUUCCCACUCCCUUCGACGC.UAGGGAGGUCU..UCA.....UUUAAU......UGA.AA.CGCAGGA.GCG...GACCUUGAAUAGUUGUGUGAACCUUCUAUUCU......CAUCG..GAAACGAUGCCCUUG...CCCACC......UUUAU......GGUGGGCUUUU
NC_006448.1/1153119-1152969     AUGCGAUGAGUCGAUU..GGCUC.UUUA.GAGCCUUUUGC..GC.UGAGGAGGU....CAA.....CAUUAAA.....UUGUAA.CGCAGGA.GCG...GACCUUGAGUAGUUGUGUGAACCUGCUGCUCU......CAUC...GAAA.GAUGCCUCUUA..UCCCUUGCC....GUUU...GGUAGGGGAUUUUU
NC_008532.1/1185932-1185782     AUGCGAUGAGUCGAUU..GGCUC.UUUA.GAGCCUUUUGC..GC.UGAGGAGGU....CAA.....CAUUAAA.....UUGUAA.CGCAGGA.GCG...GACCUUGAGUAGUUGUGUGAACCUGCUACUCU......CAUC...GAAA.GAUGCCUCUUA..UCCCUUGCC...GUUU....GGUAGGGGAUUUUU
NC_006449.1/1150990-1150840     AUGCGAUGAGUCGAUU..GGCUC.UUUA.GAGCCUUUUGC..GC.UGAGGAGGU....CAA.....CAUUAAA.....UUGUAA.CGCAGGA.GCG...GACCUUGAGUAGUUGUGUGAACCUGCUACUCU......CAUC...GAAA.GAUGCCUCUUA..UCCCUUGCC...GUUU....GGUAGGGGAUUUUU
NC_009009.1/1221575-1221437     GUGCGAUGAGUCGAUA..UGCAGAUUUU.CUGCAAAUUGAA.GCA.UGGGAGGUCA.........................UAA.CGCAGGA.GCG...GACCUUGAUCAGUUGUGUGAACCUGCUGAUCA......CAC....AAAA..GUGCCCUUA...UCCCCAGUC...UACG....GAUUGGGGAUUUUU
NC_007432.1/1119613-1119477     AUGCGAUGAGUUGAUAU.GUGGU..UUU.ACCACUAUUGC..GC..AGGGAGAUUA.........................UGAACGCAGGA.GCG...GAUCUUGAUAAGUUGUGUGAACCUUCUUAUCA......CACUU..GAAAAGGUGCCCUUAGC.UUACUA......CUAC.......UUGUAAUUCCU
NZ_AAJR01000023.1/31271-31407   AUGCGAUGAGUCGAUAU.GUGGU..UUU.ACCACUAUUGC..GC..AGGGAGAUUA.........................UAAACGCAGGA.GCG...GAUCUUGAUAAGUUGUGUGAACCUUCUUAUCA......CACUU..GAAAAGGUGCCCUUAGC.UUACUA......CUAC.......UUGUAAUUCAU
NZ_AAJQ01000001.1/73469-73605   AUGCGAUGAGUCGAUAU.GUGGU..UUU.ACCACUAUUGC..GC..AGGGAGAUUA.........................UAAACGCAGGA.GCG...GAUCUUGAUAAGUUGUGUGAACCUUCUUGUCA......CACUU..GAAAAGGUGCCCUUAGC.UUACUA......CUAC.......UUGUAAUUUCU
NC_004116.1/1063292-1063156     AUGCGAUGAGUCGAUAU.GUGGU..UUU.ACCACUAUUGC..GC..AGGGAGAUUA.........................UAAACGCAGGA.GCG...GAUCUUGAUAAGUUGUGUGAACCUUCUUGUCA......CACUU..GAAAAGGUGCCCUUAGC.UUACUA......CUAC.......UUGUAAUUUCU
NZ_AAJP01000010.1/35943-36079   AUGCGAUGAGUCGAUAU.GUGGU..UUU.ACCACUAUUGC..GC..AGGGAGAUUA.........................UAAACGCAGGA.GCG...GAUCUUGAUAAGUUGUGUGAACCUUCUUAUCA......CACUU..GAAAAGGUGCCCUUAGC.UUACUA......CUAC.......UUGUAAUUUCU
NZ_ABAA01000002.1/167881-168023 AUGCGAUGAGUCGAUAG.GUAGUCUUCGGACUACUAUUGA..GCAUAAGGAGGUCA.........................UAA.CGCAGGA.GCG...GAUCUUGAUGAGUUGUGUGAACCUGCUCAUCA......CAU....GAAG..AUGCCUCUUA..GUCCCUAGUC..UAGC...GACU.GGGAUUUUUA
NZ_ABAE01000003.1/127675-127533 AUGCGAUGAGUCGAUAG.GUAGUCUUCGGGCUACUAUUGA..GCAUAAGGAGGUCA.........................UAA.CGCAGGA.GCG...GACCUUGAUGAGUUGUGUGAACCUGCUCAUCA......CAU....GAAG..AUGCCUCUUA..GUCCCUAGUC..UAGC...GACU.GGGAUUUUUA
NC_003028.2/956780-956922       AUGCGAUGAGUCGAUAG.GUAGUCUUCGGACUACUAUUGA..GCAUGAGGAGGUCA.........................UAA.CGCAGGA.GCG...GACCUUGAUGAGUUGUGUGAACCUGCUCAUCA......CAU....GAAG..AUGCCUCUUA..GUCCCUAGUC..UAGC...GACU.GGGAUUUUUA
NC_008533.1/912569-912711       AUGCGAUGAGUCGAUAG.GUAGUCUUCGGACUACUAUUGA..GCAUAAGGAGGUCA.........................UAA.CGCAGGA.GCG...GACCUUGAUGAGUUGUGUGAACCUGCUCAUCA......CAU....GAAG..AUGCCUCUUA..GUCCCUAGUC..UAGC...GACU.GGGAUUUUUA
NZ_AAZZ01000006.1/11563-11705   AUGCGAUGAGUCGAUAG.GUAGUCUUCGGACUACUAUUGA..GCAUAAGGAGGUCA.........................UAA.CGCAGGA.GCG...GACCUUGAUGAGUUGUGUGAACCUGCUCAUCA......CAU....GAAG..AUGCCUCUUA..GUCCCUAGUC..UAGC...GACU.GGGAUUUUUA
NZ_ABAG01000003.1/110887-111029 AUGCGAUGAGUCGAUAG.GUAGUCUUCGGACUACUAUUGA..GCAUAAGGAGGUCA.........................UAA.CGCAGGA.GCG...GACCUUGAUGAGUUGUGUGAACCUGCUCAUCA......CAU....GAAG..AUGCCUCUUA..GUCCCUAGUC..UAGC...GACU.GGGAUUUUUA
NZ_ABAF01000013.1/125-268       AUGCGAUGAGUCGAUAG.GUAGUCUUCGGGCUACUAUUGA..GCAUAAGGAGGUCA.........................UAA.CGCAGGA.GCG...GACCUUGAUGAGUUGUGUGAACCUGCUCAUCA......CAU....GAAG..AUGCCUCUUA..AUCCCUAGUC..UAGC...GAUUGGGGAUUUUUA
NZ_ABAB01000021.1/32130-31987   AUGCGAUGAGUCGAUAG.GUAGUCUUCGGGCUACUAUUGA..GCAUAAGGAGGUCA.........................UAA.CGCAGGA.GCG...GACCUUGAUGAGUUGUGUGAACCUGCUCAUCA......CAU....GAAG..AUGCCUCUUA..AUCCCUAGUC..UAGC...GAUUGGGGAUUUUUA
NZ_ABAC01000013.1/112-255       AUGCGAUGAGUCGAUAG.GUAGUCUUCGGGCUACUAUUGA..GCAUAAGGAGGUCA.........................UAA.CGCAGGA.GCG...GACCUUGAUGAGUUGUGUGAACCUGCUCAUCA......CAU....GAAG..AUGCCUCUUA..AUCCCUAGUC..UAGC...GAUUGGGGAUUUUUA
#=GC SS_cons                    .:::::::::.<<<<<..<<<<<<____>>>>>>>>>>>...,,..((((<<<<....<<<<<<<<.......>>>>>>>>.-..<<<____.>>>....>>>><<<<<<<<___________>>>>>>>>,.....<<<<<...___>>>>>)))),....<<<<<<<<<<..____...>>>>>>>>>>:....
//
