# Supplementary material for: Comparative genomics reveals 104 candidate structured RNAs from bacteria, archaea, and their metagenomes
Source: Genome Biol. 2010 Mar 15;11(3):R31. doi: 10.1186/gb-2010-11-3-r31 (PMC2864571; doi:10.1186/gb-2010-11-3-r31)
Supplement: Additional file 5 — Raw text alignment files, just the motifs. Raw alignments of RNA motifs with minimal annotation and no flanking sequences, in "Stockholm" text format. The Stockholm files can be retrieved from the .tar.gz archive file by using programs such as WinZip (Windows), StuffIt Expander (Mac), or tar/gzip (UNIX). [file gb-2010-11-3-r31-S5.GZ › clean-sto/psaA.sto]

# STOCKHOLM 1.0
#=GF ID psaA
#=GF AU Weinberg Z
#=GF TP Cis-reg;
#=GF DE psaA RNA
#=GF WK http://en.wikipedia.org/wiki/psaA_RNA_motif
NZ_AANO01000001.1/318481-318691   CUUAUACUUCCGCCAGCGGUCCCCUCAUC.GGGGCCC.CA.GCUCCAGUGCUGGCAGCGGCUUUCGGUCUUUUCCGAA..GCCACUCCGCACUGGUGCCCAU.GGUUCCAAGGAUCUCG.AUCCACGGAACC.GUGAGGCCCACCGGCCUGGCCUUUCGGCCCGGUCCGGAGGGGUGGACCUCCACCUCGAC.UCCGUCCCUCGAGGAACGUCUCGAUGA
NC_005071.1/1864565-1864369       UUUAUGCUGCUUGAAGCGGUCCCCUUGUA.GGGGCCC.AUAGCUCCAGUGU.....G.AGUCUGAGUUUCG.ACUUUCG.ACUU....GUGCUGGCGCCCGGUAUCAGCA.CCACUUCG.GUGG.UGGUGUCUCCGGGGCC..CCGGCAAGCC.CAUG.GGCCUG.UCGAAGGGGUGGACCUCCACCUCGAU.CCCGUCCCUCGAGGAACCUCUCGAUGA
NC_008820.1/2066948-2066752       UUUAUGCUUCUCGAAGCGGUCCCCUUGUA.GGGGCCC.AUAGCUCCAGUGU.....G.AGUCUGAGUUUCG.ACUUUUG.ACUU....GUGCUGGCGCCCGGUAUCAGCA.CCACUUCG.GUGG.UGGUGUCUCCGGGGCC..CCGGCAAGCC.CUUG.GGCCUG.UCGAAGGGGUGGCCCUCCACCUCGAU.CCCGUCCCUCGAGGAACCUCUCGAUGA
JCVI_SCAF_1101668672762/787-979   CCUAUGCUCUACGCAGCGGUCUCCUCUUU.GGGGCCC.UA.GCCUCAGUAC.....A.GCAAAGGAGUUC..CGACUCU.UGCGCA..GUGCUGUCGCCCG..GAUCAUG.CACCCUUGUGGAG.CGUGGCC..CGGGGCC..CCAGCGGAC..CUCG..GUUCG.CUGGAGGGGUGGCCCUCCACCUCGAAUCCCGUCCCUCGAGGAACGACUCGAUGA
NC_008319.1/402382-402566         UCUAUGCUCAAAUCAGCGGUCCCCUCUUU.GGGGCCC.AAAGCACCAGU.......GACGGUCAGGGUUU..UC.CUGGUCUGA......GCUGGCGCCCG.....GCUAAAGCCUUCG.GGCUAUGGC.....CGGGGCC..CCGGCGAACU.GUCC.GGUUCU.CCGGAGGGGUGGCCCUCCACCUCGAU.CCCGUCCCUCGAGGAACGACUCGAUGA
JCVI_SCAF_1101667380532/620-429   CCUAUGCUUCCGCCAGCGGUCCCCUUUUU.GGGGCCC.CA.GCUUCAGUGC.....AGCAAAGGGGUUUCG.GCUCCCAA..GC....GGUCUGACGCCCUGUCACGGUU...UCCCUGCGG...AGCUGUGCCCGGGGCC..CCGACGGAU..UCCG..GUCCG.UCGCAGGGGUGGCCCUCCACCUCGAUACCCGUCCCUCGAGGAACGACUCGAUGA
JCVI_SCAF_1096627759113/274-465   CCUAUGCUUCCGCCAGCGGUCCCCUUUUU.GGGGCCC.CA.GCUUCAGUGC.....UGCCAAGGGGUUUCG.GCUCCCAA..GC....GGACUGACGCCCUGUCACGGUU...CCCCCGCGG...AGCUGUGCCCGGGGCC..CCGGCGGAU..UCCG..GUCCG.UCGGAGGGGUGGCCCUCCACCUCGAUACCCGUCCCUCGAGGAACGACUCGAUGA
NZ_AATZ01000002.1/703831-704023   CCUAUGCUUUUUUCAGCGGUCCCCUCUUU.GGGGCCC.CU.GCUUCAGUGC.....AGUAAAGGGGUUUCG.GCUUCCU.UUAAG...GCAUUGACGCCCGGCCACG...ACUCCCUUGCGGAGC...UGUGCUCGGGGCC..CCGACGAGC..UUCG..GUUCG.CCGGAGGGGUGGCCCACCACCUCGAU.CCCGUCCCUCGAGGAACGACUCGAUGA
NC_007513.1/1900065-1899872       CCUAUGCUUUUUUCAGCGGUCCCCUCUUUUGGGGCCC.UA.GCUUCAGUGC.....AGUAAAGGGGUUUCG.GCUUCCU.UUAAA...GCAUUGACGCCCGGCCAUG..G.CUCCCUUGCGGAG.C..UGUGUUCGGGGCC..CCGACGAGC..UUCG..GUUCG.UCGGAGGGGUGGCCCACCACCUCGAU.CCCGUCCCUCGAGGAACGACUCGAUGA
JCVI_SCAF_1101668660072/182-374   CCUAUGCUUCCGCCAGCGGUCCCCUCUUU.GGGGCCC.CA.GCUUCAGUGC.....AGACAAGGGGUUUCG.ACCUCCUC...GCU..GUGCUGGCGCCCG..AACUCUG.AUUCCUUGCGAAU.CCGUGUU..CGGGGCC..CCGAUUGGC..UUCG..GCCCU.UCGGAGGGGUGGCCCACCACCUCGAAACCCGUCCCUCGAGGAACGACUCGAUGA
JCVI_SCAF_1101668664310/244-53    CCUAUGCUUCCGCCAGCGGUCCCCUCUUU.GGGGCCC.CA.GCUUCAGUGC.....AGACAAGGGGUUUCG.AC.CUCU.UGCU....GUACUGACGCCCG..AACACCG.AUUCCUUGUGAAU.CCUUGUU..CGGGGCC..CCGAUUGGC..UUCG..GCCUU.UCGGAGGGGUGGCCCACCACCUCGAAACCCGUCCCUCGAGGAACGACUCGAUGA
JCVI_SCAF_1101668663170/413-222   CCUAUGCUUCCGCCAGCGGUCCCCUCUUU.GGGGCCC.CA.GCUUCAGUGC.....AGACAAGGGGUUUCG.AC.CUCU.UGCU....GUACUGACGCCCG..AACACCG.AUUCCUUGUGAAU.CCUUGUU..CGGGGCC..CCGAUUGGC..UUCG..GCCCU.UCGGAGGGGUGGCCCACCACCUCGAAACCCGUCCCUCGAGGAACGACUCGAUGA
JCVI_SCAF_1096627369725/1376-1184 CCUAUGCUUCCGCCAGCGGUCCCCUCUUU.GGGGCCC.CA.GCUUCAGUGC.....AGACAAGGGGUUUCG.AC.CUCUUCGCC....GUACUGACGCCCG..AACACCG.AUUCCUUGCGAAU.CCUUGUU..CGGGGCC..CCGAUUGGC..UUCG..GCCCU.UCGGAGGGGUGGCCCACCACCUCGAAACCCGUCCCUCGAGGAACGACUCGAUGA
JCVI_SCAF_1096627967060/66-257    CCUAUGCUUCCGCCAGCGGUCCCCUCUUU.GGGGCCC.CA.GCUUCAGUGC.....AGACAAGGGGUUUCG.AC.CUCU.UGCC....GUACUGACGCCCG..AACGCCG.AUUCCUUGCGAAU.CCUUGUU..CGGGGCC..CCGAUUGGC..UUCG..GCCCU.UCGGAGGGGUGGCCCACCACCUCGAAACCCGUCCCUCGAGGAACGACUCGAUGA
JCVI_SCAF_1096627322457/1015-823  CCUAUGCUUCCGCCAGCGGUCCCCUCUUU.GGGGCCC.CA.GCUUCAGUGC.....AGACAAGGGGUUUCG.AC.CCCUUUGCC....GUACUGACGCCCG..AACGCCG.AUUCCUUGCGAAU.CCUUGUU..CGGGGCC..CCGAUUGGC..UUCG..GCCCU.UCGGAGGGGUGGCCCACCACCUCGAAACCCGUCCCUCGAGGAACGACUCGAUGA
NC_007516.1/340021-340213         CCUAUGCUUCCGCCAGCGGUCCCCUCUUA.GGGGCCC.CA.GCUUCAGUGC.....AGACAAGGGGUUUCG.AC.CCCU.U.UGCC..GUACUGACGCCCG..AAUGCUG.AUUCCUUGUGAAU.CCGUGUU..CGGGGCC..CCGAUUGGC..UUCG..GCCCG.UCGGAGGGGUGGCCCACCACCUCGAAACCCGUCCCUCGAGGAACGACUCGAUGA
JCVI_SCAF_1096626105447/165-356   CCUAUGCUUCCGCCAGCGGUCCCCUCCUU.GGGGCCC.CA.GCUUCAGUGC.....AGACAAGGGGUUUCG.AC.CCUU...UCCC..UUACUGACGCCCU..AAUGCAG.AUUCCUUGCGAAU.CCGUGUU..CGGGGCC..CCGAUUGGC..UUCG..GCCCG.UCGGAGGGGUGGCCCACCACCUCGAAACCCGUCCCUCGAGGAACGACUCGAUGA
JCVI_SCAF_1096627967065/629-820   NNNNNNNNUCCGCCAGCGGUCCCCUCUUU.GGGGCCC.CA.GCUUCAGUGC.....AGGCAAGGGGUUUCG.AC.CCCU.UGCC....GUACUGACGCCCG..AAUCCUG.AUUCCUUGCGAAU.CCGUGUU..CGGGGCC..CCGAUUGGC..UUCG..GCCCG.UCGGAGGGGUGGCCCACCACCUCGAAACCCGUCCCUCGAGGAACGACUCGAUGA
JCVI_SCAF_1096628050846/55-247    CCUAUGCUUCCGCCAGCGGUCCCCUCUUU.GGGGCCC.CA.GCUUCAGUGC.....AGUCAAGGGGUUUCG.GC.CAUU.UGAAC...GCACUGACGCCCU..GAUGCAG.CUCCUAUACGGAG.CUCCGUC..CCGGGCC..CCGGUGGAU..UUCU..GUCCG.CCAAAGGGGUGGCCCUCCACCUCGACUCCAGUCCCUCGAGGAACGACUCGAUGA
NC_005070.1/2010986-2010794       UCUAUGCUUCCGCCAGUGGUCCCCUCUUU.GGGGCCC.CA.GCUUCAGUGA.....AGUCAAGGGGUUUCG.GC.CUUU.UGAAC...GCACUGAUUCCCU..GACGCUG.CUUCAUUGCGGAG.CUGCGUC..CGGGGCC..CCGGUGGAU..UUCG..AUCCG.CCGGAGGGGUGGCCCUCCACCUCGACUCCAGUCCCUCGAGGAACGACUCGAUGA
JCVI_SCAF_1096626106119/660-468   UCUAUGCUUCCGCCAGCGGUCCCCUCUUU.GGGGCCC.CA.GCUUCAGUG..A...AGCCAAGGGGUUUCG.GC.CUUU.U.GAA..UGCACUGACGCCCU..GACGCUG.CUUCAUUGUGGAG.CUGUGUC..CGGGGCC..CCGGUGGAU..UUCG..AUCCG.CCGGAGGGGUGGCCCUCCACCUCGACUCCAGUCCCUCGAGGAACGACUCGAUGA
JCVI_SCAF_1096627278248/941-1133  UCUAUGCUUCCGCCAGCGGUCCCCUCUUU.GGGGCCC.CA.GCUUCAGUGA.....AGACAAGGGGUUUCG.GC.CUUU.UG.AAC..GCACUGAUGCCCU..GACGCUG.CUUCAUUACGGAG.CUGUGUC..CGGGGCC..CCGGUGGAU..UUCG..AUCCG.CCGGAGGGGUGGCCCUCCACCUCGACUCCAGUCCCUCGAGGAACGACUCGAUGA
JCVI_SCAF_1096627080268/6072-5880 CCUAUGCUUCCCGCAGCGGUCCCCUCUUU.GGGGCCC.UA.GCUCCAGUGA.....G.AGUCAGGGUUCAUUGC.UCUGAACG.....CCACUGGCGCCCGGCCACGGUGAAGC.UU....GCUGAUCCGCGCCCGGGGCC..CCGGUAAUCC.CAU..GGAUUU.CCGGAGGGGUGUCCCACCACCUCGAU.CCCGUCCCUCGAGGAACGACUCGAUGA
NZ_AAOK01000002.1/133205-133012   CCUAUGCUUCCGCCAGCGGUCCCCUCUUU.GGGGCCC.AGCGCUCCAGUGG.....U.CGUCAGGGGUUUGCGCCCCUG.GCG.....CCAUUGGCGCCCGGACGUGGUGACGC.UCU...GCGGAGCUGCGUUCGUGGCC..CCGGUGAAC..AUUU..GUUCA.UCGGAGGGGUGGCCCACCACCUCGAU.CCCGUCCCUCGAGGAACGACUCGAUGA
NC_009481.1/414736-414928         CCUAUGCUUCCGCCAGCGGUCCCCUCUUU.GGGGCCC.AGCGCUCCAGUGG.....C.CGACAGGGGUUUCGCU.CCUG.UCG.....CCAUUGGCGCCCGGUCGUGGUGACGC.UUC...GCGGAGCUGCGUCCGGGGCC..CCGGUGAAC..AUCU..GUUUA.UCGGAGGGGUGGCCCACCACCUCGAU.CCCGUCCCUCGAGGAACGACUCGAUGA
NZ_AAUA01000004.1/189443-189638   UCUAUGCUUCCGCCAGCGGUCCCCUCUUU.GGGGCCCUAAAGCUCCAGUGG.U...GG.UAAGGGGUUUCG.GCUUC...UGAAA..ACCACUGGCGCCCGGAUGCGGCAAGGC.CAU...GCCGAGCUGCGACCGGGGCC..CCGAUGAAC..UCCG..GUUCG.UCGGAGGGGUGGCCCUCCACCUCGAU.CCCGUCCCUCGAGGAACGACUCGAUGA
NZ_AANP01000005.1/107675-107479   UCUAUGCUUCCGCCAGCGGUCCCCUCUUU.GGGGCCC.AAUGCUCCAGUGA.....GAGUCAGGGGUUUCU.GU.UCCU.GGCAA...CCACUGGCGCCCGGGUGCGGUGACGC...UCU.GCUGAGCUGUGCCCGGGGCC..CCGGCGAGCC.AUUC.GGUUUG.UCGGAGGGGUGGCCCACCACCUCGAU.CCCGUCCCUCGAGGAACGACUCGAUGA
JCVI_SCAF_1101668607881/428-232   UCUAUGCUUCCGCCAGCGGUCCCCUCUUU.GGGGCCC.AAUGCUCCAGUGA.....GAGUCAGGGAUUUCU.GU.UCCU.GGCAA...CCACUGGCGCCCGGGUGCGGUGAUGC...UCU.GCUGAGCUGUGCCCGGGGCC..CCGGCGAGCC.AUUC.GGUUUG.CCGGAGGGGUGGCCCACCACCUCGAU.CCCGUCCCUCGAGGAACGACUCGAUGA
JCVI_SCAF_1096627368091/694-890   UCUAUGCUUCCGCCAGCGGUCCCCUCUUU.GGGGCCC.AAUGCUCCAGUGA.....GAGUCAGGGAUUUCU.GU.UCCU.GGCAA...CCACUGGCGCCCGGGUGCGGUGACGC...UCU.GCUGAGCUGUGCCCGGGGCC..CCGGCGAGCC.AUUC.GGUUUG.CCGGAGGGGUGGCCCACCACCUCGAU.CCCGUCCCUCGAGGAACGACUCGAUGA
JCVI_SCAF_1096626596788/576-384   UCUAUGCUUCCGCGAGAGGUCCCCUCUUU.GGGGCCC.CAAGCACCAGUUG.....GUGAAAG.GGCUUAG.GCCCGCUCUUC.....CAGCUGGCGCCCGGCGGUUCAG.GCGCUU...GCGU.CUGUGCCAUCGGGGCC..CCGACGGGC...UAC..GCCUG.UCGGAGGGGUGGCCCACCACCUCGAUCCCGUCCCCUCGAGGAACGACUCGAUGA
JCVI_SCAF_1096626471076/140-333   CCUAUGCUUCCGCAAGAGGUCCCCUUGUC.GGGGCCC.AA.GCACCAGUUC.....GUACAAGAGGUUUCG.GC.CUCC..G.AUC..GAGCUGGCGCCCGGCGGUUCCG.UCUCUAU..GAGG.C.GAGCUGUCAGGGCC..CC.GACAGGC.UCAG.GCCUAU.CGGAAGGGGUGUCCCAUCACCUCGAUCCCGUCCCCUCGAGGAACGACUCGAUGA
#=GC SS_cons                      ..............:::[[[[[[[[[[,,.(((((((.,,,<<-<<<<<<<.<<..--<<<<<<<<<____.>>->>>>.>>>--.>>>>>>>>>->>,<<<-<<<<<<<.<<<<_____>>>>.>>>>>>>->>>)))))..))<<<<<<<<<____>>>>>>>.>>]]]]]]]--]]]-----<<<<<<_.________>>>>>>::::::.......
//
