# Supplementary material for: Comparative genomics reveals 104 candidate structured RNAs from bacteria, archaea, and their metagenomes
Source: Genome Biol. 2010 Mar 15;11(3):R31. doi: 10.1186/gb-2010-11-3-r31 (PMC2864571; doi:10.1186/gb-2010-11-3-r31)
Supplement: Additional file 5 — Raw text alignment files, just the motifs. Raw alignments of RNA motifs with minimal annotation and no flanking sequences, in "Stockholm" text format. The Stockholm files can be retrieved from the .tar.gz archive file by using programs such as WinZip (Windows), StuffIt Expander (Mac), or tar/gzip (UNIX). [file gb-2010-11-3-r31-S5.GZ › clean-sto/hopC.sto]

# STOCKHOLM 1.0
#=GF ID hopC
#=GF AU Weinberg Z
#=GF TP Cis-reg;
#=GF DE hopC RNA
#=GF WK http://en.wikipedia.org/wiki/HopC_RNA_motif
NC_008229.1/1116631-1116693 CCAUAAGCCCUGAUGUAACUUAAACCACAAAUUUAAACUUCAAUCAAGGAGCAUCCCAUUGAC
NC_000921.1/931454-931513   UUACAAGCUCUGAUGUAACUGAAUCC.CA..AUUUAAUCUCAAUCAAGGAGCAUCCCAUUGAU
NC_008086.1/931504-931564   UUACAAGCUCUGAUGUAACUAAAUCC.CAA.AUUUAAUCUCAAUCAAGGAGCAUCCCAUUGAU
NC_000915.1/965107-965166   UUACAAGCUCUGAUGUAACUAAAUCC.CA..AUUUAAUCUCAAUCAAGGAGCAUCCCAUUGAU
#=GC SS_cons                ......<<<<<<<<-----<<<<<.......>>>>>------>>>-->>>>>:::::::::::
//
