# Supplementary material for: Comparative genomics reveals 104 candidate structured RNAs from bacteria, archaea, and their metagenomes
Source: Genome Biol. 2010 Mar 15;11(3):R31. doi: 10.1186/gb-2010-11-3-r31 (PMC2864571; doi:10.1186/gb-2010-11-3-r31)
Supplement: Additional file 5 — Raw text alignment files, just the motifs. Raw alignments of RNA motifs with minimal annotation and no flanking sequences, in "Stockholm" text format. The Stockholm files can be retrieved from the .tar.gz archive file by using programs such as WinZip (Windows), StuffIt Expander (Mac), or tar/gzip (UNIX). [file gb-2010-11-3-r31-S5.GZ › clean-sto/msiK.sto]

# STOCKHOLM 1.0
#=GF ID msiK
#=GF AU Weinberg Z
#=GF TP Cis-reg;
#=GF ravenna.pl -evalue 1000
#=GF DE msiK RNA
#=GF WK http://en.wikipedia.org/wiki/MsiK_RNA_motif
NC_002935.2/509334-509270         CACUUUAU....UUCUUCUACU.CGGAUCGUUCGGCACGUACCUGCCGAUA.AAGAA...UGGAGUUG
NC_003450.3/2610701-2610636       UUCACUG....UUUCUCACACUACGGAUCGUUCGGCACGUACCUGCCGAUG.GAGGAG..AUUCUGCA
NC_009342.1/2605619-2605554       UUCACUG....UUUCUCACACUACGGAUCGUUCGGCACGUACCUGCCGAUG.GAGGAG..AUUCUGCA
JCVI_SCAF_1096627011185/1024-1088 UGGUCGCAA.....UACUUCCAAAGGAUCGUCGGGCACGUACCUGCCCGGAAGGA.....GAAAAAAU
JCVI_SCAF_1101668116881/928-864   CGGCCAGCA.....CUUAAUCCUCGGAUCGUCGGGCACGUACCUGCCCGGAUAAG.....GAAAGUGA
NZ_AAYI02000004.1/407474-407536   CCACGG......UCACCCCACUACGGAUCGUCCGGCACGUACCUGCCGGUGGGAAGG...AAAACUCC
JCVI_SCAF_1101667048432/812-869   CCACCUUU.....CUUCUUACAACGGAUCGUCCGGCACGUUCCUGCCGGUGA.GAG....GACUUGUC
NC_003888.3/4646377-4646310       ACACCACCA...CCUUCCUACAACGGAUCGUCCGGCACGUUCCUGCCGGUAG.AAGG...GGGCCCUU
JCVI_SCAF_1101667182974/200-141   GCUGGCG.....CCUUUAUCCAACGGAUCGUCGGGCUCGUACCUGCCCGGUUAAGGG...AGUUACUU
JCVI_SCAF_1096627485321/838-902   NNNNUGCC.....CCUUCCAACUCGGAUCGUCCGGCACGUUCCUGCCGGUUGAAGG....AGAGCAUC
JCVI_SCAF_1101668131180/260-323   GGCUAACG.....CCUUACCCU.CGGAACGUCGGGCACGUACCUGCCCGGAUAAGG....AAGAAAUA
JCVI_SCAF_1101668101207/1006-1063 ACCAGCAC.....CUUCAUCCU.CGGACCGUCGGGCACGUACCUGCCCGGAUAAGG....AAAUGUAA
JCVI_SCAF_1101668098689/1308-1245 GCCAUAAC.....CUUCAUCCU.CGGAUCGUCGGGCACGUACCAGCCCGGAUAAGG....AAGUCUUC
JCVI_SCAF_1096626895685/729-665   UGGA.....CUUGCUUCAUCCAACGGAUCGUCGGGCACGUACCUGCCCGGAGAAGG.AAGAGAGAGAA
JCVI_SCAF_1096626903559/116-55    UGGA.....CUUGCUUCAUCCAACGGAUCGUCGGGCACGUACCUGCCCGGAGAAGG.AAGAGAGAAAA
JCVI_SCAF_1096627644396/415-479   UGGA.....CUUGCUUCAUCCAACGGAUGGUCGGGCACGUACUUGCCCCGAGAAGG.AAGAGAAAAAA
JCVI_SCAF_1101668241821/1454-1515 UGGA.....CUUACUUCAUCCAACGGACCGUCGGGCACGUACCUGCCCGGAGAAGG.AAGAAAAAUGG
JCVI_SCAF_1096627640173/1704-1765 GGGC.....CUUGCUUCAUCCAACGGACCGUCGGGCACGUACCUGCCCGGAGAAGG.AAGAAAAAAUG
JCVI_SCAF_1096627382797/6628-6692 UGGA.....CUUGCUUCAUCCAACGGACCGUCGGGCACGUACCUGCCCGGAGAAGG.AAGAAAAAAUG
JCVI_SCAF_1096627641758/1536-1597 UGGA.....CUUGCUUCAUCCAACGGACCGUCGGGCACGUACCUGCCCGGAGAAGG.AAGAAAAAAUG
JCVI_SCAF_1096627018908/315-379   UGGA.....CUUGCUUCAUCCAACGGACCGUCGGGCACGUACCUGCCCGGAGAAGG.AAGAAAAAAUG
JCVI_SCAF_1096627661581/175-239   CUCG.....CUUACUUCAUCCAACGGACCGUCGGGCACGUACCUGCCCGGAGAAGG.AAGAAAAAAUG
JCVI_SCAF_1101668250029/506-442   CCCA.....CUUGCUUCAUCCAACGGACCGUCGGGCACGUACCUGCCCGGAGAAGG.AAGAGGAAAAU
JCVI_SCAF_1096627007057/5444-5508 CCAC.....CUUGCUUCAUCCAACGGACCGUCGGGCACGUACCUGCCCGGAGAAGG.AAGUGAAAAAA
JCVI_SCAF_1101667176518/65-129    GGGA.....CUUACUUCAUCCAACGGACCGUCGGGCACGUACCUGCCCGGAGAAGG.AAGAGAAAAAU
JCVI_SCAF_1096627654446/396-460   UGGC.....CUUGCUUCAUCCAACGGACCGUCGGGCACGUACCUGCCCGGAGAAGG.AAGUGCAUUAU
JCVI_SCAF_1096627017980/132-71    UGGC.....CUUGCUUCAUCCAACGGACCGUCGGGCACGUACCUGCCCGGAGAAGG.AAGUGCAUUAU
JCVI_SCAF_1096627640505/1179-1115 UGGC.....CUUGCUUCAUCCAACGGACCGUCGGGCACGUACCUGCCCGGAGAAGG.AAGUGCAUUAU
JCVI_SCAF_1101668102051/958-1022  CAGUA....ACU.CUUCAUCCAACGGAUCGUCGGGCACGUACCUGCCCGGAGAAGG.AGUAAGUAAAU
JCVI_SCAF_1101668100322/264-205   CAGUGAGA....CCUUCAUCCAACGGAUCGUCGGGUACGUACCUACCCGGA.GAAGG...AGUAAUUA
JCVI_SCAF_1101668237940/1576-1636 ACCGUGAGA...CCUUCAUCCAACGGAUCGUCGGGCACGUACCUGCCCGGA.GAAGG...AGUAAACA
JCVI_SCAF_1096627296405/553-620   ACCGUGAGA...CCUUCAUCCAACGGAUCGUCGGGCACGUACCUGCCCGGA.GAAGG...AGUAAACA
JCVI_SCAF_1096627674912/178-120   GGAGUAAC.....CUCCAUCCAACGGAUCGUCGGGCACGUACCUGCCCGGAAGGAG....AGCUAGAA
JCVI_SCAF_1096627017852/1738-1802 AAAAAGAC.....CUUCAUCCAACGGAACGUCGGGCACGUACCUGCCCGGAAGAAG....GAGUAAAA
JCVI_SCAF_1101668251211/741-677   CGUGAGAC.....CUUCAUCCAACGGAUCGUCGGGUACGUACCUACCCGGAAGAGG....GAGUAAUA
JCVI_SCAF_1096627014293/652-588   CGUGAGAC.....CUUCAUCCAACGGAUCGUCGGGUACGUACCUACCCGGAAGAGG....GAGUAAUA
JCVI_SCAF_1101667169701/772-830   CGUGAGAC.....CUUCAUCCAACGGAUCGUCGGGUACGUACCUACCCGGAAGAGG....GAGAAAUA
JCVI_SCAF_1101668138352/307-249   UGUGAGAC.....CUUCAUCCAACGGAUCGUCGGGUACGUACCUACCCGGAAGAGG....GAGAAAUA
JCVI_SCAF_1101668122183/131-195   CGUGAGAC.....CUUCAUCCAACGGAUCGUCGGGUACGUACCUACCCGGAAGAAG....GAGUGCUA
JCVI_SCAF_1101668123036/655-591   GGUUAGCA.....CCUUCAUCCUCGGACCGUCGGGCACGUACCUGCCCGGAGAAGG....AGAAUUAC
JCVI_SCAF_1096626060652/13-77     GACCAUCA.....CCUUCAUCCACGGACCGUCGGGCACGUACCUGCCCGGAGAAGG....AGAGCAAU
JCVI_SCAF_1101668098278/440-504   GGCCAUCA.....CCUUCAUCCUCGGACCGUCGGGCACGUACCUGCCCGGAGAAGG....AGAGCAAU
JCVI_SCAF_1096627296044/1124-1060 GGCCAUCA.....CCUUCAUCCUCGGACCGUCGGGCACGUACCUGCCCGGAGAAGG....AGAGCAAU
JCVI_SCAF_1101668125363/501-437   GGCCAUCA.....CCUUCAUCCACGGACCGUCGGGCACGUACCUGCCCGGAGAAGG....AGAGAAAU
JCVI_SCAF_1101668115963/1044-980  GGCCAUCA.....CCUUCAUCCACGGACCGUCGGGCACGUACCUGCCCGGAGAAGG....AGAGCAAU
JCVI_SCAF_1101668126374/289-231   GGCCAUCA.....CCUUCAUCCACGGACCGUCGGGCACGUACCUGCCCGGAGAAGG....AGAGCAAU
JCVI_SCAF_1101668139245/236-178   GGCCAUCA.....CCUUCAUCCACGGACCGUCGGGCACGUACCUGCCCGGAGAAGG....AGAGCAAU
JCVI_SCAF_1101668147889/662-726   GCUCAUCA.....CCUUCACCUACGGAUCGUCGAGCACGUACCUGCUCGGAGAAGG....AGAAAUUC
NC_006085.1/439778-439714         GUCACCGA.....UUUUCCACAACGGAUCGUCGGGCACGUACCUGCCCGUGGAAAG....GAACAACG
JCVI_SCAF_1096627011507/1281-1217 AGGAUGA.....CCUAUCUCCAACGGAUCGUCCGGCACGUACCUGCCGGGAGA.GGG...AGCUAACG
ABEF01020574.1/174-236            UCGGCGUCA......CUUCACGACGGAUCGUCCGGCACGUGCCUGCCGGUGAAG......GAGAUGGA
BABF01001037.1/4132-4196          GAACGA.....AUCCCUUUACAACGGAUCGUGAGGCACGUACCUGCCUCUGAAAGGAU..UGGUAAUC
BABE01000010.1/12297-12233        GAACAA.....AUCCCUUUACAACGGAUCGUGAGGCACGUACCUGCCUCUGAAAGGAU..UAGUAAUU
BABC01000051.1/3300-3236          GAACAA.....AUCCCUUUACAACGGAUCGUGAGGCACGUACCUGCCUCUGAAAGGAU..UAGUAAUU
BABE01000234.1/10755-10691        GAACAA.....AUCCCUUUACAACGGAUCGUGAGGCACGUACCUGCCUCUGAAAGGAU..UAGUAAUU
NC_004307.2/1661060-1661124       GAACAA.....AUCCCUUUACAACGGAUCGUGAGGCACGUACCUGCCUCUGAAAGGAU..UAGUAAUU
BAAY01012752.1/1-61               ....AA.....AUCCCUUUACAACGGAUCGUGAGGCACGUACCUGCCUCUGAAAGGAU..UAGUAAUU
BAAZ01002988.1/638-702            AAAGAA.....AUCCCUUUACAACGGAUCGUGAGGCACGUACCUGCCUCUGAAAGGAU..GACAAAUC
BAAY01007686.1/255-195            AAAGAA.....AUCCCUUUACAACGGAUCGUGAGGCACGUACCUGCCUCUGAAAGGAU..GACAAAUC
BABC01000362.1/2644-2580          AAAGAA.....AUCCCUUUACAACGGAUCGUGAGGCACGUACCUGCCUCUGAAAGGAU..GACAAAUC
hgutS7_s7_164770/85-149           ACAAAA.....AUCCCUUUACAACGGAUCGUGAGGCACGUACCUGCCUCUGAAAGGAU..GACAAAUC
BAAY01007496.1/1139-1075          ACAAAA.....AUCCCUUUACAACGGAUCGUGAGGCACGUACCUGCCUCUGAAAGGAU..GACAAAUC
NZ_AAXD02000031.1/37139-37075     ACAAAA.....AUCCCUUUACAACGGAUCGUGAGGCACGUACCUGCCUCUGAAAGGAU..GACAAAUC
NC_008618.1/2026471-2026407       ACAAAA.....AUCCCUUUACAACGGAUCGUGAGGCACGUACCUGCCUCUGAAAGGAU..GACAAAUC
NZ_AABM02000008.1/53477-53413     GAACAAAU.....CCCUUUACAACGGAUCGUGAGGCACGUACCUGCCUCUGAAAGG....AUUAGUAA
NC_006361.1/5869874-5869937       UGCCGACA.....CCCUGUACU.CGGAUCGUCCGGCACGUUCCUGCCGGUGAAGGG....AAGUAUCU
NC_003155.3/4887082-4887145       UGGACACCA.....CCUUUACU.CGGAUCGUCCGGCACGUUCCUGCCGGUGAAGG.....GGGCCCCU
NC_008699.1/1122407-1122471       CCGUGCUCA....CC.UUUACGACGGAUCGUCCGGCACGUACCUGCCGGUGAA.GG....AGUUGUUC
JCVI_SCAF_1101668115049/644-708   GCUGUCC.....UCUAUUCACUACGGAUCGUCCGGCACGUACCUGCCGGUGAA.GGA...GAUACACC
NC_009480.1/2799611-2799675       GCAUCACA.....UCCAUCACCACGGAUCGUCGGGCACGUACCUGCCCGUGAAGGA....GAACACCG
JCVI_SCAF_1096626856533/378-443   GGGUGGGU....UCCAUUCACAAAGGAUCGUCCGGCACGUACCUGCCGGUGAA.GGA...GAAAAUCA
NZ_AAOB01000005.1/162025-162090   GAUCGCUG....UCCAUUCACUAAGGAUCGUCCGGCACGUACCUGCCGGUGAA.GGA...GAAAAAUA
NC_008711.1/988504-988439         GAAAAUGAA....CCAUUCACAACGGAUCGUCCGGCACGUACCUGCCGGUGAA.GG....GAUUGAUA
NC_008541.1/812415-812350         AAACAUGAA....CCAUUCACAACGGAUCGUCCGGCACGUACCUGCCGGUGAA.GG....GAUUGAUA
JCVI_SCAF_1101668162609/868-933   AAAUCGUU....UCCAUUCACUACGGAUCGUCCGGCACGUACCUGCCGGUGAA.GGA...GAAAACAA
JCVI_SCAF_1096627015612/171-236   GUGUAGGG....CUCUAUCACUACGGAUCGUCCGGCACGUACCUGCCGGUGA.GGAG...AAAAAAUC
NC_006087.1/1880494-1880558       CCACAUCA.....UCCAUCACUACGGAUCGUCCGGCACGUACCUGCCGGUGAAGGA....GAACACGA
JCVI_SCAF_1096626908686/673-737   AAGAGGC....AC.UCGUCACAACGGAUCGUCCGGCACGUACCUGCCGGUGAAGGAGU..AGAAAUGG
JCVI_SCAF_1096626902982/867-931   AAGAGGC....AC.UCGUCACAACGGAUCGUCCGGCACGUACCUGCCGGUGAAGGAGU..AGAAAUGG
JCVI_SCAF_1101668063560/29-93     ACGAGGC....ACUC.AUCACGAAGGAUCGUCCGGCACGUACCUGCCGGUGAAGGAGU..AGAAAUGG
JCVI_SCAF_1096627299376/2403-2339 ACGAGGC....ACUC.AUCACGAAGGAUCGUCCGGCACGUACCUGCCGGUGAAGGAGU..AGAAAUGG
JCVI_SCAF_1101667060800/402-466   GCGCGGCA.....UCCAUCACAACGGAUCGUCCGGCACGUACCUGCCGGUGAAGGA....GAAAAUAA
JCVI_SCAF_1101668160299/821-757   AGCGAUCA....C.CUAUCACAACGGAUCGUCCGGCACGUACCUGCCGGUGAAGGAG...AAACAAAU
JCVI_SCAF_1096627941248/796-734   GUUGGAUG......CUUUCACAACGGAUCGUCCGGCACGUACCUGCCGGUGAAGG.....AGAUAANN
JCVI_SCAF_1101668626336/972-910   GUUGGAUG......CUUUCACAACGGAUCGUCCGGCACGUACCUGCCGGUGAAGG.....AGAUAAAA
JCVI_SCAF_1101668634135/354-292   GUUGGAUG......CUUUCACAACGGAUCGUCCGGCACGUACCUGCCGGUGAAGG.....AGAUAAAA
JCVI_SCAF_1096627136573/3720-3782 GUUGGAUG......CUUUCACAACGGAUCGUCCGGCACGUACCUGCCGGUGAAGG.....AGAUAAAA
JCVI_SCAF_1101668634120/1080-1018 GUUGGAUG......CUUUCACAACGGAUCGUCCGGCACGUACCUGCCGGUGAAGG.....AGAUAAAA
JCVI_SCAF_1096627352346/2197-2135 GUUGGAUG......CUUUCACAACGGAUCGUCCGGCACGUACCUGCCGGUGAAGG.....AGAUAAAA
JCVI_SCAF_1101668613380/782-844   GUUGGAUG......CUUUCACAACGGAUCGUCCGGCACGUACCUGCCGGUGAAGG.....AGAUAAAA
JCVI_SCAF_1101667308769/1-54      ...............UUUCACAACGGAUCGUCCGGCACGUACCUGCCGGUGAAGG.....AGAUAAAA
JCVI_SCAF_1101668600310/1420-1476 GUUGGAUG......CUUUCACAACGGAUCGUCCGGCACGUACCUGCCGGUGAAGG.....AGAUAAAA
JCVI_SCAF_1096627134351/1956-2012 GUUGGAUG......CUUUCACAACGGAUCGUCCGGCACGUACCUGCCGGUGAAGG.....AGAUAAAA
JCVI_SCAF_1096627136532/2203-2141 GUUGGAUG......CUUUCACAACGGAUCGUCCGGCACGUACCUGCCGGUGAAGG.....AGAUAAAA
JCVI_SCAF_1096627931309/836-774   GUUGGAUG......CUUUCACAACGGAUCGUCCGGCACGUACCUGCCGGUGAAGG.....AGAUAAAA
JCVI_SCAF_1101668643763/551-489   GUUGGAUG......CUUUCACAACGGAUCGUCCGGCACGUACCUGCCGGUGAAGG.....AGAUAAAA
JCVI_SCAF_1101668624842/7-71      UGUUGGAUG.....CUUUCACCACGGAUCGUCCGGCACGUACCUGCCGGUGAAGG.....AGAUAAAA
JCVI_SCAF_1101668629913/1011-1074 CCGUCG......UCUCUUCACAACGGAUCGUCCGGCACGUACCUGCCGGUG.GGAGA...GGAAAAAA
JCVI_SCAF_1096627956280/1015-950  GGCUGUCG....UCUCUUCACAACGGAUCGUCCGGCACGUACCUGCCGGUG.AGAGA...GGAAAANN
JCVI_SCAF_1096627366818/527-462   CUCUGUCG....UCUCUUCACAACGGAUCGUCCGGCACGUACCUGCCGGUG.AGAGA...GGAAAAAA
JCVI_SCAF_1096627361765/706-641   GGCUGUCG....UCUCUUCACGACGGAUCGUCCGGCACGUACCUGCCGGU.AAGAGA...GGAAAAAA
JCVI_SCAF_1096627148878/212-277   GGCUGUCG....UCUCUUCACAACGGAUCGUCCGGCACGUACCUGCCGGUG.AGAGA...GGAAAAAA
JCVI_SCAF_1096627954948/1586-1645 GGCUGUCG....UCUCUUCACAACGGAUCGUCCGGCACGUACCUGCCGGUG.AGAGA...GGAAAAAA
JCVI_SCAF_1101668636189/892-827   GGCUGUCG....UCUCUUCACAACGGAUCGUCCGGCACGUACCUGCCGGUG.AGAGA...GGAAAAAA
JCVI_SCAF_1096627143060/68-133    GGCUGUCG....UCUCUUCACAACGGAUCGUCCGGCACGUACCUGCCGGUG.AGAGA...GGAAAAAA
JCVI_SCAF_1096627358736/1402-1467 GGCUGUCG....UCUCUUCACAACGGAUCGUCCGGCACGUACCUGCCGGUG.AGAGA...GGAAAAAA
JCVI_SCAF_1101668641574/295-236   GGCUGUCG....UCUCUUCACAACGGAUCGUCCGGCACGUACCUGCCGGUG.AGAGA...GGAAAAAA
JCVI_SCAF_1101668652296/1161-1226 GGCUGUCG....UCUCUUCACAACGGAUCGUCCGGCACGUACCUGCCGGUG.AGAGA...GGAAAAAA
JCVI_SCAF_1096627353881/587-652   GGCUGUCG....UCUCUUCACAACGGAUCGUCCGGCACGUACCUGCCGGUG.AGAGA...GGAAAAAA
JCVI_SCAF_1096627947013/1126-1185 GGCUGUCG....UCUCUUCACAACGGAUCGUCCGGCACGUACCUGCCGGUG.AGAGA...GGAAAAAA
JCVI_SCAF_1101668602492/1172-1107 GGCUGUCG....UCUCUUCACAACGGAUCGUCCGGCACGUACCUGCCGGUG.AGAGA...GGAAAAAA
JCVI_SCAF_1101668645534/673-738   GGCUGUCG....UCUCUUCACAACGGAUCGUCCGGCACGUACCUGCCGGUG.AGAGA...GGAAAAAA
JCVI_SCAF_1096627352959/159-100   GGCUGUCG....UCUCUUCACAACGGAUCGUCCGGCACGUACCUGCCGGUG.AGAGA...GGAAAAAA
JCVI_SCAF_1096627951462/291-232   GGCUGUCG....UCUCUUCACAACGGAUCGUCCGGCACGUACCUGCCGGUG.AGAGA...GGAAAAAA
JCVI_SCAF_1101668606824/826-761   GGCUGUCG....UCUCUUCACAACGGAUCGUCCGGCACGUACCUGCCGGUG.AGAGA...GGAAAAAA
JCVI_SCAF_1096627146777/1756-1821 GGCUGUCG....UCUCUUCACAACGGAUCGUCCGGCACGUACCUGCCGGU.AAGAGA...GGAAAAAA
JCVI_SCAF_1101668615963/943-1008  GGCUGUCG....UCUCUUCACAACGGAUCGUCCGGCACGUACCUGCCGGU.AAGAGA...GGAAAAAA
JCVI_SCAF_1101668608466/426-491   GGCUGUCGA....CUCUUCACAACGGAUCGUCCGGCACGUACCUGCCGGUG.AGAG....AGGAAAAA
JCVI_SCAF_1096627935864/892-827   GGCUGUCGA....CUCUUCACAACGGAUCGUCCGGCACGUACCUGCCGGUG.AGAG....AGGAAAAA
JCVI_SCAF_1101668610543/795-730   GGCUGUCGA....CUCUUCACAACGGAUCGUCCGGCACGUACCUGCCGGUG.AGAG....AGGAAAAA
JCVI_SCAF_1101667309074/625-560   GGCUGUCGA....CUCUUCACAACGGAUCGUCCGGCACGUACCUGCCGGUG.AGAG....AGGAAAAA
JCVI_SCAF_1101668623937/1430-1488 GGCUGUCGA....CUCUUCACAACGGAUCGUCCGGCACGUACCUGCCGGUG.AGAG....AGGAAAAA
JCVI_SCAF_1101668643446/167-109   GGCUGUCGA....CUCUUCACAACGGAUCGUCCGGCACGUACCUGCCGGUG.AGAG....AGGAAAAA
JCVI_SCAF_1101668031962/1289-1225 GACGAACA....C.CCAUCACAAUGGAUCGUCCGGCACGUACCUGCCGGUGAAGGAG...AAGAUCAU
NC_009664.1/947419-947352         CUGAAGACC...CCAUUCCACAACGGAUCGUCCGGCACGUACCUGCCGGUGGAA.GG...ACACACGA
NZ_AAMN01000005.1/40921-40857     GGGUUU.....UUCCCUUUACAACGGAUCGUCCGGCACGUUCCUGCCGGUGAAGG.AA..GGCAAUGC
NZ_AAWA01000003.1/75360-75423     CGGUCCGU.....UCUUUCACU.CGGAUCGUCCGGCACGUUCCUGCCGGUGAAAGG....AAGCACCC
NC_009380.1/4785498-4785561       CGGCCCGC.....UCUUUCACU.CGGAUCGUCCGGCACGUUCCUGCCGGUGAAAGG....AAGCACCC
NC_008268.1/4502789-4502725       CGGCACAC....CCCUAACACU.CGGAUCGUCCGGCACGUUCCUGCCGGUGG.AGGG...AUUCAUUU
JCVI_SCAF_1096627384802/1408-1344 CGAACA.....UCGCUCUUACUUCGGAUCGUCCGGCACGUUCCUGCCGGUGAGAG.GA..ACCACCAU
JCVI_SCAF_1096627135960/375-311   CGAACA.....UCUCUCUUACUUCGGAUCGUCCGGCACGUUCCUGCCGGUGAGAG.GA..ACCACCUU
#=GC SS_cons                      .........<<<<<<<<<<<-----------<<<<<<______>>>>>>>>>>>>>>>>>........
//
