# Supplementary material for: Comparative genomics reveals 104 candidate structured RNAs from bacteria, archaea, and their metagenomes
Source: Genome Biol. 2010 Mar 15;11(3):R31. doi: 10.1186/gb-2010-11-3-r31 (PMC2864571; doi:10.1186/gb-2010-11-3-r31)
Supplement: Additional file 5 — Raw text alignment files, just the motifs. Raw alignments of RNA motifs with minimal annotation and no flanking sequences, in "Stockholm" text format. The Stockholm files can be retrieved from the .tar.gz archive file by using programs such as WinZip (Windows), StuffIt Expander (Mac), or tar/gzip (UNIX). [file gb-2010-11-3-r31-S5.GZ › clean-sto/rmf.sto]

# STOCKHOLM 1.0
#=GF ID rmf
#=GF AU Weinberg Z
#=GF TP Cis-reg;
#=GF DE rmf RNA
#=GF WK http://en.wikipedia.org/wiki/RMF_RNA_motif
NC_009656.1/2140830-2140703       UUGGUUAGAACUCCAGUUAAUC.C.GUC.ACCGCAAC.GGU.GUC.G.GGCG...AGGGUCGUCACGCCGGCAACGACCCC...UUUCGGCGAAAGC..UUCGCCAGGCCUCCCCUG.GGGGCCAACGGGACAUAA..CAGUCAAC
NC_008463.1/2155099-2154971       UUGGUUAGAACUCCAGUUAAUC.C.GCCCACCGCAAC.GGU.GUC.G.GGCG...AGGGUCGUCACGCCGGCAACGACCCC...UUUCGGCGAAAGC..UUCGCCAGGCCUCCCCUG.GGGGCCAACGGGACAUAA..CAGUCAAC
NC_002516.2/3414255-3414382       UUGGUUAGAACUCCAGUUAAUC.C.GCC.ACCGCAAC.GGU.GUC.G.GGCG...AGGGUCGUCACGCCGGCAACGACCCC...UUUCGGCGAAAGC..UUCGCCAGGCCUCCCCUG.GGGGCCAACGGGACAUAA..CAGUCAAC
NZ_AAAU03000015.1/28165-28290     UUGGAUAGAAAUCGA..UCAGUCC.CCC.GCCGCAAC.GGU.GGG.GGGA.....GAAACCGCGACGCCGGCAGCGGUUUC....GUCGGCAGCCAAG.GCCGCCAGGUCUCGCCAU.GAGGCCAAUGGGACAUAA..CAGUCAAC
NC_009434.1/2608193-2608318       UGGGUUAGAACUC.ACCUCAGGCC.GUC.AUCGCAAG.GAU.GUC.GGCG.....AGGCGCGCCACGCCGGCAGCGCGCCU..CAAUCGGCAG.UCUAU.CUGCCCGGUCUCGCCAU.GAGGCCACAGGAACAC....CAGUCAAC
NC_007005.1/2459729-2459599       UUGGUUAGAAAUC.GUCUCAGGUC.AUC.GCUGCAAU.GGU.GAU.GGCAUCA..AGGCCCGCGACGCCGGCAGCGGGCCC...CAACGGCAGAAGAU.UCUGCCCGACCUCAACAC.GGGGUCUCAGGGAUAUUA..CAGUCAAC
NC_004578.1/2557709-2557579       UUGGUUAGAAAUC.AACUCAGG.U.CAUUUCCGCAAU.GGUUAUG.G.CAUCA..AGGCCCGCCACGCCGGCAGCGGGCCC...CAACGGCAGAAGAC.UCUGCCCGACCCCACCAC.GGGGUCUCAGGGAUAUUA..CAGUCAAC
NC_005773.3/2438030-2437900       UUGGUUAGAAAUC.GUCUCAGG.U.CAUCUCUGCAAC.GGUUAUG.A.CAUCAA.G.GCCCGCGACGCCGGCAGCGGGCAC...CAACGGCAGAAGAU.UCUGCCCGACCUCAUCAA.GGGGUCUCAGGGAUAUUA..CAGUCAAC
NC_009439.1/3334674-3334807       UUCGUUAGAACACUACCUAAGG.CUUUC.GCUGCAAU.GGC.GAAGG.CACAGA.AGGUUCGCCACGCCGGCAGCGGACCU..UCGCAGGCAGAUACG.UCUGCCAGGCCUUGCCAC.AAGGCCAACGGGACAUAA..CAGUCAAC
JCVI_SCAF_1096627046503/1032-1166 UUCGUUAGAACACUACCUAAGG.CGCUC.GUUGCAAC.GGC.GAGUG.CACAGA.AGGUCCGCCACGCCGGCAGCGGGCCU..UCGCAGGCAGACAUUUUCUGCCCGGCCUUGCCAC.AAGGCCAACGGGACAUAA..CAGUCAAC
NC_009512.1/4073813-4073942       UUCGAUAGAACUG.GUCUUAGG.C.CGC.UUCGCAAC.GAG.GCG.G.CACUUUCA.GCUCGCCACGCCGGCAGCGAGCGC..AAACCGGCAGAACGACUCUGCCCGGCCUCGGA...GAGGCCGACGGGACAUUA..CAGUCAAC
NC_002947.3/2388767-2388638       UUCGAUAGAACUG.GUCUCAGG.C.CGC.UUCGCAAC.GAG.GCG.G.CACUUUCA.GCUCGCCACGCCGGCAGCGAGCGC..AAACCGGCAGAACGACUCUGCCCGGCCUCGGA...GAGGCCGACGGGACAUUA..CAGUCAAC
NZ_AAVY01000028.1/16492-16363     UUCGUUAGAACUG.GUCUUAGGCCGCUU...CGCAAC.G...AAGUGGCACUUUCA.GCCCGCCACGCCGGCAGCGGGCGC..AAACCGGCAGAAAGACUCUGCCCGGCCUCGGA...GAGGCCGACGGGACAUUA..CAGUCAAC
NZ_AAXR01000003.1/127284-127413   UUCGUUAGAACUG.GUCUUAGGCCGCAU...CGCAAC.G...AGGCGGCACCUUCA.GCUCGCCACGCCGGCAGCGAGCGC..AAACCGGCAGAAAGACUCUGCCCGGCCUCGGA...GAGGCCGACGGGACAUUA..CAGUCAAC
NC_008027.1/1832021-1831892       UUCGUUAGAACUG.GCCUUAGGUC.GUC..UCGCAAC.GG..GGC.GGCACCUUCA.GCCCGCCACGCCGGCAGCGGGCGC..ACACCGGCAGAACGAUUCUGCCCGGCCUCGGA...GAGGCCGACGGGACAUUA..CAGUCAAC
JCVI_SCAF_1096626875023/744-610   UUGGUUAGAACUC.AACACAGGUC.GGC.GCCGUAAC.GAC.GCC.GACACAUU..GGCUCGCCACGCCGGCAGCGAGCCC.ACCAACGGCAGAAAAACUCUGCCCGGCCUCAGAC..GAGGCCGAAGGAUAUCAAGACAGUCAAC
ABEF01018510.1/527-662            UUGGUUAGAACUC.AACACAGGUU.AGC.GCCACAAC.GAC.GCU.GACACAG..AGGCUCGCCACGCCGGCAGCGAGCCACACCAACGGCAGAAAAACUCUGCCCGGCCUCGGAC..GAGGCCGAAGGAUAUCAAGACAGUCAAC
NC_004129.6/2087729-2087597       UUGGUUAGAACUC.AACACAGGUU.GGC.GCCGCAAC.GGU.GUC.AACAUCAA.A.GCUCGCGACGCCGGCAGCGAGCAC...CAACGGCAGAAGCAAUCUGCCCGACCU.CAACGA.AGGUCGACGGGACAUAAAGCAGUCAAC
NC_007492.1/1989142-1989010       UUGGUUAGAACUG.GACACAGGUU.GAC.GUCGCAAC.GGC.GUC.AACACCUU..GGCUCGCCACGCCGGCAGCGAGCCG..CCAACGGCAGAGUUUUUCUGCCAGACCUCAGUU..GAGGUCGACGCGACAAAAA.CAGUCAAC
#=GC SS_cons                      ...................,,<<<<<<<.<<<_____.>>>.>>>>>>>,,...,.<<<<<<<__________>>>>>>>,..,,,,,<<<<<<_.___>>>>>>,<<<<<<_.____>>>>>>,......:::::..:::::...
//
