# Supplementary material for: Comparative genomics reveals 104 candidate structured RNAs from bacteria, archaea, and their metagenomes
Source: Genome Biol. 2010 Mar 15;11(3):R31. doi: 10.1186/gb-2010-11-3-r31 (PMC2864571; doi:10.1186/gb-2010-11-3-r31)
Supplement: Additional file 5 — Raw text alignment files, just the motifs. Raw alignments of RNA motifs with minimal annotation and no flanking sequences, in "Stockholm" text format. The Stockholm files can be retrieved from the .tar.gz archive file by using programs such as WinZip (Windows), StuffIt Expander (Mac), or tar/gzip (UNIX). [file gb-2010-11-3-r31-S5.GZ › clean-sto/Moco-II.sto]

# STOCKHOLM 1.0
#=GF ID Moco-II
#=GF AU Weinberg Z
#=GF TP Cis-reg;
#=GF DE Moco-II RNA
#=GF WK http://en.wikipedia.org/wiki/Moco-II_RNA_motif
NC_007404.1/2557036-2556993 U...GUAGCCAUCGGGCCGUCCGCUUA....GCGGACGGCGCCGAUUCCGG
NC_007498.2/280705-280753   UCACGCGCUUAUUUCGUCCUCUGCGUUAA..GCAGACUUCGCGAAACCCGC
NC_007498.2/189530-189575   U...GCGCUCAUUUCGUCCUCCAUCGCCG..AUGGACUCAACGAAACCCGC
NC_007498.2/186813-186856   U...GCGCUUAUUUCGUCCUCCGUACU....ACGGACCCAACGAAACCCGC
NC_009483.1/1183100-1183148 UCAGGCGCUUACUUCGUCCUCUGCCAAAG..GCAGACUUAACGAAACCCGC
NC_008609.1/1659585-1659542 ....GCGCUCACUUCGUCCUCUGCCCCG...GCAGACCACACGAAACCCGC
NC_008609.1/1639928-1639883 U...GCGCCCACUUCGUCCUCUGUACAGA..GCAGACCCAACGAAACCCGC
NC_007498.2/278681-278728   U...GCGCUAAUUUCGGCCUCUGCCCAGAGUGCAGACCCAACGAAACCCGC
#=GC SS_cons                :...:::::::::<<<<--<<<<<_____..>>>>>---->>>>.......
//
