# Supplementary material for: Comparative genomics reveals 104 candidate structured RNAs from bacteria, archaea, and their metagenomes
Source: Genome Biol. 2010 Mar 15;11(3):R31. doi: 10.1186/gb-2010-11-3-r31 (PMC2864571; doi:10.1186/gb-2010-11-3-r31)
Supplement: Additional file 5 — Raw text alignment files, just the motifs. Raw alignments of RNA motifs with minimal annotation and no flanking sequences, in "Stockholm" text format. The Stockholm files can be retrieved from the .tar.gz archive file by using programs such as WinZip (Windows), StuffIt Expander (Mac), or tar/gzip (UNIX). [file gb-2010-11-3-r31-S5.GZ › clean-sto/atoC.sto]

# STOCKHOLM 1.0
#=GF ID atoC
#=GF AU Weinberg Z
#=GF TP Cis-reg;
#=GF DE atoC RNA
#=GF WK http://en.wikipedia.org/wiki/AtoC_RNA_motif
NC_002939.4/1810322-1810409     GAAUACGGCGAAGAGGAUG....AAGAGUAGUGU.GCUGGUG.CAAUUGUAAGCAUUAUGGGGGGCCUGCCGAUGU.....CGGAGGCCCCUUUUUUAG
NZ_AAVG01000035.1/27997-28086   AGUACACUAUUAGUAGAGA....AUAUGU.UUGC.GAGCCCCCUCGGGGGUCUCAU..CGCCCUCG.UUGCCGCCCCUCCUGGUGACGGGGGCUUUUUU
NC_008609.1/292999-292905       GCUAUACUAAAAAUAGAUAGACGAACAGA.UUGC.GAGGUUCCACGCGAACCUCAU.GUGCCCUGG.UAAUUUUCCCUCCUAGUUGCCAGGGUGUUUUU
NZ_AAZA01000001.1/121278-121368 GGUAUAAUGUGAAUAGAU.....AACAGAGUUGCGGAGGAUC.AAAGGAUCCUCCU..UCCCCUAGCCGACUUGCCCUCCUAGUCGCUAGGGUUUUUUU
NC_002939.4/3694623-3694713     GCUAUAGUUUACUUAGA......AAAAGAGUUGC.GAGGGUC.GAGAGAUCCUCAUUAUGCCCUAGUCGACUUUCCCUCCUAGUCGCUAGGGUGUUUUU
NC_007517.1/67665-67752         GGUAUACUAUAAGUG.A........AAGAAUUGC.GAGGGUC.GCAAGGCCCUCAUUAUGCCCUAGUUGACUUUCCCUCCUAGUCGCUAGGGUGUUUUU
NZ_AASH01000003.1/37660-37569   GUUAAACUAUAAUCA.AAG....AUAAGAGUUGC.GAGGGUC.GUGAGAUCCUCAUUAUGCCCUAGCUGACUUGCCCUCCUAGUCACUAGGGUGUUUUU
NC_009483.1/4839082-4838991     GGUAUACUAUAAUCA.AAG....AUAAGAGUUGC.GAGGAUC.GAAAGAUCCUCAUUAUGCCCUAGCUGACUUGCCCUCCUAGUCACUAGGGUGUUUUU
#=GC SS_cons                    ...,,,,,,,,,,,,,,,,....,,,,,,,,,,,.<<<<<<<.____>>>>>>>,,,,,<<<<<<<-<<<<<_________>>>>>>>>>>>>,,,,,.
//
