# Supplementary material for: Comparative genomics reveals 104 candidate structured RNAs from bacteria, archaea, and their metagenomes
Source: Genome Biol. 2010 Mar 15;11(3):R31. doi: 10.1186/gb-2010-11-3-r31 (PMC2864571; doi:10.1186/gb-2010-11-3-r31)
Supplement: Additional file 5 — Raw text alignment files, just the motifs. Raw alignments of RNA motifs with minimal annotation and no flanking sequences, in "Stockholm" text format. The Stockholm files can be retrieved from the .tar.gz archive file by using programs such as WinZip (Windows), StuffIt Expander (Mac), or tar/gzip (UNIX). [file gb-2010-11-3-r31-S5.GZ › clean-sto/Bacteroid-trp.sto]

# STOCKHOLM 1.0
#=GF ID Bacteroid-trp
#=GF AU Weinberg Z
#=GF TP Cis-reg;
#=GF DE Bacteroidete tryptophan peptide leader RNA
#=GF WK http://en.wikipedia.org/wiki/Bacteroid-trp_RNA_motif
NZ_ABCM01000008.1/235022-235164   UGUAAGAUUUAUUUAUAUUUUUGUUGCUCAUGA.UUAAC.A...AUAUACAU.ACUUGGCAAUGGCGCAGUAAUUCUGAAA.AGAGUUCCGUCGU.AGUCU..U..GU.GUACCU.UAU.AGUUU...........AUCAACCUAAACCAAACCACAAAUAAGCCCGGC
NZ_AAXU01000004.1/467000-467130   AAAUUUGCUGCCAUUCUUAUGAAAACAUUCGCA.AACAA.A........UAU.UGGUGGUGGCAUUCUUAUUCUUUCCAAAAGGAAGUUUAGAA...AGCCCCU..GC.AAU....AAAAUUUGCGUUACGAUAU....AGUAU.............AAAAGGCUUACU
NZ_AAOI01000005.1/7798-7916       CCUUUCUAUAUUUGACUCCGAUGAAAACAUUGA.UUACA.A......CAAAC.UGGUGGUGGGUAUCUGAUCGCGGAACGUCGUGACCUG.......AGCCCCC..CU.GUGU.......UUGUCCACCAUACCU........................AAGGCUUGUC
NZ_AAWS01000005.1/77275-77138     UUGCUUUGAAUAUGAAUGAAAAAAGUUUACAUA.UUACA.A...G...AUGU.UGGUGGUGG...CAC...AAAAGAGAAC.UCUCUUCUGUGAA.UAGCCCCG..UU.GUA....UAC.GUGUAAAACU.UUAUUACAUAAAGAUA.....UAAGCAAAAAGGCUUCC
NZ_AAMP01000001.1/1429786-1429665 UAUAAUCCUGAGUAUAUUUGGCGCAUAUUAUGA.AAGCA.AACAAUACAUCU.UGGUGGU..GGAACAACUCUAGACAAUA.GUCGUGAG....C.CA.CGCUU..AGUAUG....UAA.AUACAAUACC............................AAAAGCCUGUC
JCVI_SCAF_1101668064648/1028-1145 UCGUUGCUAUAUUUGAAAUGAUUAUGAAUUUAA.AAUUA.A...AUACUAAU.UGGUGGCAG.U.CAC....UUAAUUUUC.AUUAA...GUCGA.UAACUCU...UU.UAGUU..UAUAGUAAA......UAAU......................AAAAGGCUUGUU
JCVI_SCAF_1096627072666/1417-1534 UCGUUGCUAUAUUUGAAGUGAUUAUGAAUUUAA.AAUUA.A...UUACUAAU.UGGUGGCA.AU.CGC....UUAAUUUUC.AUUAG...GUCGA.UAACUCU...UU.UAGUU..UACAGUAAA......UAAU......................AAAAGGCUUGUU
JCVI_SCAF_1101668438486/379-262   UCGUUGCUAUAUUUGAAGUGAUUAUGAAUUUAA.AAUUA.A...AUACUAAU.UGGUGGCA.AU.CGC....UUAAUUUUC.AUUAA...GUCGA.UAACUCU...UU.UAGUU..UAUAGUAAA......UAAU......................AAAAGGCUUGUU
NZ_AAPD01000009.1/45681-45788     ACUUACUUUUACACUCUAUAUGAAAAACACAAA.UCAUA........CAUGG.UGGUGGAA.AUAUAC.....AGCUCAAC.AGCC....GUAAA.GU.CACCC..GU.AUGU.......UUAUA......UAAC......................AAAAGGUCUGCU
NC_008255.1/3762321-3762447       UCCCCCAUAUCUUUGUAACCAUGAAAACAAUUA.CAGGA.A...CUAAACAA.UUGUGGUG.GUGCGU....GAACUAAUC.AGUUC...GUGAA.CA.UGCUG..CU.GU.........GUCCUG.....UUUGAAAAUAUAUCAA........AAAAGAGGCUUGCU
NZ_AAOG01000004.1/65950-65830     UCUACCCUACUUUUGUACUCGACAUGAAAAAUA.AUACA.A...ACAAAACU.UGGUGGUGG.AACUC....UCUUAAUUCAUAAGU...GAGAU.GAAUCCUAUAUG.UUU....AUA.ACAUA...........AUA................AAAAAAGGCUUAUC
NZ_AANA01000002.1/232794-232908   AUUUUUACCUUUGUAACAUAAUGAAAAACAGUA.UA....A...ACAUAUCU.UGGUGGUG.GAACUC....UCUUAACUAAUAAGU...GAGUU.UA.UACCU.....GUA....UGU.A...A...........AAAUAUAU...........UAAAAAGGCUUAUC
NZ_AANC01000011.1/62850-62973     CAAUUUUUAUCUUUGAUGCUCAAAUUAUGAAAAACAAAACA...GUAAAUAC.U..UGGUG.GUGGAUCUCGCAACAGUAA.UGUCGUGAAACAA.C..CU..U..GU.AUU....UAAAAUUUA...........AAUAACUG..............AAAGGCCUGUC
JCVI_SCAF_1096628041415/689-564   UUACACUUCAAAACAAACAAAUGAACACAAUUU.UAAAU.C...AUA...CU.UGGUGGUGGAACUUC....AAGAUUUCA.AUCUUCGUGAAGU.AAACCCUU..AG........UAU.AUUUA......AUUUAAAAUAUUU...........AAAAAAGGCUUGUC
BABB01000545.1/1746-1604          CCAAAAUAAAAACAGAUUUUAUGAAUAGAAUCA.UGGUA.A...AUACAUAU.UGGUGGC..GU.UUC.UUACAACUAAACAAGUCGUAAGGGAACCA.GACC...AU.GUA....UAU.AUACCUGACA.UUCUAAUAAGGAUAUUCAAACU.....GAAGGCCUGUC
BAAU01027801.1/741-599            CCAAAAUAAAAACAGAUUUUAUGAAUAGAAUCA.UGGUA.A...AUACAUAU.UGGUGGC..GU.UUC.UUACAACUAAACAAGUCGUAAGGGAACCA.GACC...AU.GUA....UAU.AUACCUGACA.UUCUAAUAAGGAUAUUCAAACU.....GAAGGCCUGUC
BAAY01005429.1/1262-1120          CCAAAAUAAAAACAGAUUUUAUGAAUAGAAUCA.UGGUA.A...AUACAUAU.UGGUGGC..GU.UUC.UUACAACUAAACAAGUCGUAAGGGAACCA.GACC...AU.GUA....UAU.AUACCUGACA.UUCUAAUAAGGAUAUUCAAACU.....GAAGGCCUGUC
NC_009614.1/5029321-5029462       CCAAAAUAAAAACAGAUUUUAUGAAUAGAAUCA.UGGUA.A...AUACAUAU.UGGUGGC..GU.UUC.UUACAACUAAACAAGUCGUAAGGGAA.CCAGACC...AU.GUA....UAU.AUACCUGACA.UUCU.AAAAGGAUAUUCAAACU.....GAAGGCCUGUC
BAAU01000768.1/936-1077           CCAAAAUAAAAACAGAUUUUAUGAAUAGAAUCA.UGGUA.A...AUACAUAU.UGGUGGC..GU.UUC.UUACAACUAAACAAGUCGUAAGGGAA.CCAGACC...AU.GUA....UAU.AUACCUGACA.UUCU.AAAAGGAUAUUCAAACU.....GAAGGCCUGUC
BAAX01007295.1/1158-1017          CCAAAAUAAAAACAGAUUUUAUGAAUAGAAUCA.UGGUA.A...AUACAUAU.UGGUGGC..GU.UUC.UUACAACUAAACAAGUCGUAAGGGAA.CCAGACC...AU.GUA....UAU.AUACCUGACA.UUCU.AAAAGGAUAUUCAAACU.....GAAGGCCUGUC
BABG01003022.1/1510-1651          CCAAAAUAAAAACAGAUUUUAUGAAUAGAAUCA.UGGUA.A...AUACAUAU.UGGUGGC..GU.UUC.UUACAACUAAACAAGUCGUAAGGGAA.CCAGACC...AU.GUA....UAU.AUACCUGACA.UUCU.AAAAGGAUAUUCAAACU.....GAAGGCCUGUC
BABB01001584.1/2460-2322          GGUCAAAAAUAAAAAAGAUAAUGAAAACAAUGU.UCGUA.A...AUACAUAU.UGGUGGUG.GCAUCCGUUACAACUCCGGCAGUCGUAAGGGAG.CAGUGCUC..GU.AUGUAUAUAU.GUACA......AUAU.AGAUAUAU...........AAAAGAGCCCUGUC
NZ_AAYH02000042.1/71718-71577     CGAUAAAACAAAAAAAGUCAAUGAAAACAAUGU.UAGUA.A...AUACAUAU.UGGUGGUG.GCACCCGUUACAACUCCGACAGUCGUAAGGGAG.CAGCGCUC..GU.AUG....UAU.AUAUG...........UAAUAUAUAGUAAAAAACAAAAAGAGCCCUGUC
BABA01003390.1/487-628            CGAUAAAACAAAAAAAGUCAAUGAAAACAAUGU.UAGUA.A...AUACAUAU.UGGUGGUG.GCACCCGUUACAACUCCGACAGUCGUAAGGGAG.CAGCGCUC..GU.AUG....UAU.AUAUG...........UAAUAUAUAGUAAAAAACAAAAAGAGCCCUGUC
BABG01015768.1/769-915            CCGUUAAAUAACAAUUAGCAAUGAUGACAAUGC.AAGUA.A...AUACAUAU.UGGUGGUG.GCGCCCGUUACAACUCCGACAGUCGUAAGGGAG.CAGCGCUC..GU.AUG....UAU.AUACC......UCAUUAAAGAUAUAACAGAAUUUAGAAAGAGCCCUGUC
NC_006347.1/3050356-3050502       CCGUUAAAUAACAAUUAGCAAUGAUGACAAUGC.AAGUA.A...AUACAUAU.UGGUGGUG.GCGCCCGUUACAACUCCGACAGUCGUAAGGGAG.CAGCGCUC..GU.AUG....UAU.AUACC......UCAUUAAAGAUAUAACAGAAUUUAGAAAGAGCCCUGUC
BAAU01006342.1/1825-1679          CCGUUAAAUAACAAUUAGCAAUGAUGACAAUGC.AAGUA.A...AUACAUAU.UGGUGGUG.GCGCCCGUUACAACUCCGACAGUCGUAAGGGAG.CAGCGCUC..GU.AUG....UAU.AUACC......UCAUUAAAGAUAUAACAGAAUUUAGAAAGAGCCCUGUC
NC_003228.3/3113186-3113332       CCGUUAAAUAACAAUUAGCAAUGAUGACAAUGC.AAGUA.A...AUACAUAU.UGGUGGUG.GCGCCCGUUACAACUCCGACAGUCGUAAGGGAG.CAGCGCUC..GU.AUG....UAU.AUACC......UCAUUAAAGAUAUAACAGAAUUUAGAAAGAGCCCUGUC
BAAZ01029283.1/197-51             CCGUUAAAUAACAAUUAGCAAUGAUGACAAUGC.AAGUA.A...AUACAUAU.UGGUGGUG.GCGCCCGUUACAACUCCGACAGUCGUAAGGGAG.CAGCGCUC..GU.AUG....UAU.AUACC......UCAUUAAAGAUAUAACAGAAUUUAGAAAGAGCCCUGUC
NZ_AAVM02000001.1/509313-509169   CCAUUAAAUAACAAAUGACAAUGAGAACUAUAU.UAGUA.A...AUACAUAU.UGGUGGUG.GCGUCCGUUACAACUCCGACAGUCGUAAGGGAG.CAGCGCUC..GU.AUG....UAU.AUACC......UCAUUAAAGAUAUAACAGAUUU..GAAAGAGCCCUGUC
NZ_AAXF02000052.1/120432-120576   CCAUAAAAUUACAAAAGACAAUGAGAACAAUGU.UAGUA.A...AUACAUAU.UGGUGGUG.GCACCCGUUACAACUCCGACAGUCGUAAGGGAG.CAGUGCUC..GU.AUG....UAU.AUACC......UCAUUAAAGAUAUAACAGAUUU..GAAAGAGCCCUGUC
NC_004663.1/657806-657662         CCGAUAAAUAACAAAAGACAAUGAGAACAAUGU.UAGUA.A...AUACAUAU.UGGUGGUG.GCGCCCGUUACAACUCCGACAGUCGUAAGGGAG.CAGUGCUC..GU.AUG....UAU.AUACC......UCAUUAAAGAUAUAACAAAUUU..GAAAGAGCCCUGUC
NZ_AAXE02000021.1/155182-155313   CCGUAAUAACAACAAAAGUCAUGAGAACAAUUA.UAGUA.A...AUACAUAU.UGGUGGUGGCGCUCU.UUACAACUCAUAAGGUCGUAAGGAAC.CAGUCCUC.....AUG....UAU.AUACUA.....UCAU....GAUAUAAU..........AAAAGGUCUGUC
BABD01002850.1/1611-1480          CCGUAAUAACAACAAAAGUCAUGAGAACAAUUA.UAGUA.A...AUACAUAU.UGGUGGUGGCGCUCU.UUACAACUCAUAAGGUCGUAAGGAAC.CAGUCCUC.....AUG....UAU.AUACUA.....UCAU....GAUAUAAU..........AAAAGGUCUGUC
BABB01001973.1/2743-2604          CGUAAUAACAAAACAGAGUCAUGAGAACAUUCG.UAGUA.A...AUACAUAU.UGGUGGUGGCGCUCCG.UACAACUCAAAAGGUCGUAAGGAAC.GAAGACUC..GU.AUG....UAU.AUAUAAACACUACAU.AAAGAUAU............AAAGAGGUCUGUC
NC_009615.1/693568-693428         CCGUAAUAACAAAACAGAGUCAUGAGAACAUUCGUAGUA.A...AUACAUAU.UGGUGGUGGCGCUUCG.UACAACUCAAAAGGUCGUAAGGAAC.GAAGACUC..GU.AUG....UAU.AUAUAAACACUACAU.AAAGAUAU............AAAGAGGUCUGUC
NZ_ABCO01000006.1/190508-190390   UUAUUAUAUUUGAAACAUAAUUAUGCAAACAAC.AAACA.A.UCUUACUUGG.UGGUGGAA.UAACUC....UCGACAAAA.AUCGU...GAGCU.AAGCACUA..UU.UGG....UAU.AUAUC......AUAC......................AAAAGGCUUGUC
JCVI_SCAF_1096627859334/530-635   UAUAUUUGAUCUGAAAUGAAAAACACAAAACAA.UA...UA......CUUGG.UGGUGGAA.CUAUCG......AUAUCCAAUGUCGUGA...AA.C..CCCUA..GU.GUG....UAAAA...A......AUAC.......................AAAGGCUUGUC
NZ_AAPR01000002.1/281378-281492   UUAUUCUUAUGUUUGCAAGAUGCUUAAAACAAA.UAACAAA...U..CUUGG.UGGUGGUC.UUUAUU......ACGUCAAACGUCGUG.ACUUA.GA.UCCUG..CU.AUG....UAA.AUAUA......UCAU.......................AAAGGCUUGUC
NZ_AAXX01000005.1/34839-34711     UGCAACAUACAAUUAAGAAAAUGAUUUCAAUUU.UAAAC.A...AUACUUGG.UGGUGGUC.UAACUU......ACGUCGAACUUCGUGAGCGA...A.UCCUG..CUAUAG....UAUCAUUUAAAACC......AAAUACAU...........AGAAAAGGCUUGUC
NC_009441.1/5912046-5912172       UUGUCACAUCAAAAUAAAGAAAUGAGAACAAUA.AUGAACA...AUACUUGG.UGGUGGAA.CAAUUU......ACGUCAAACGUCGUGAACGA...AGCUUCC..UA.UGG....UAU.UUUCA......AAACUAUAAAUAU.............AAAAGGCUUGUC
NC_009613.1/621441-621313         UUUGAACUUUAAUUAAGAACAUGAACACAUUUU.UAAAC.A...AUACUUGG.UGGUGGA..AUAAUUU.....ACGUCAAACGUCGUGAACUAA.UC.CUCUA..UA.UUG....UAU.UUUUA......AAACUCAAAAUAU...........AAAAAAGGCUUGUC
JCVI_SCAF_1101668030442/227-342   AUAUAUUUGACAAUAAGAAUAUGAAAACAAUAA.AUACA.A...AUACUUGG.UGGUGGAAA.ACCUU......ACGUCAAACUUCGU..GAGCUAAAGCACUA..UUGGUA....UAA.AUAUAC...............................AAAAGGCUUGUC
NZ_AAOC01000005.1/43902-44018     UCAUUUCUAUAUUUGAGGCAAUGAAAAACAGAA.CAAAU.A...AUACAUGG.UGGUGGAG.UAACUU......ACGAAAAACGUCGU..GAGCA.AAGCAUCA.....UUGUAG.UAA.AACUA................UAU.............AAAAGGCUUGUC
wf3_AHAI20157_g2/837-716          ACGUUUCUAUAUUUGCAACAAUGUUUAAAAUAA.CUGUA.C...AUACUUGG.UGGUGGAA.UAACUU......ACGUCAAACGUCGU..GAGCU.AGCUACUA..GU.UUG....UAUAAUCUA...........AUAUAUAA.............AAAAGGCUUGUC
NC_008571.1/2785164-2785282       UCAUCUCUAUCUUUGAAGUCAUGUUUAAAAUGA.AAAAA.A...AUAACUGG.UGGUGGAA.UAACUU......ACGUCAAACUUCGU..GAGCU.A..AACUG..CU.AUU....UUCAAUAUA..............GAAAU...........UAAAAAGGCUUGUU
#=GC SS_cons                      ..............................---.--<<<.-...<<<<<<<<.-<<<<----<<-<<<-<<<<-<<<_____>>>->>>>>>>->.>-->>>>-..>>.>>>....>>>.->>>............,,....-----------................
//
