# Supplementary material for: Comparative genomics reveals 104 candidate structured RNAs from bacteria, archaea, and their metagenomes
Source: Genome Biol. 2010 Mar 15;11(3):R31. doi: 10.1186/gb-2010-11-3-r31 (PMC2864571; doi:10.1186/gb-2010-11-3-r31)
Supplement: Additional file 5 — Raw text alignment files, just the motifs. Raw alignments of RNA motifs with minimal annotation and no flanking sequences, in "Stockholm" text format. The Stockholm files can be retrieved from the .tar.gz archive file by using programs such as WinZip (Windows), StuffIt Expander (Mac), or tar/gzip (UNIX). [file gb-2010-11-3-r31-S5.GZ › clean-sto/SAM-chlorobi.sto]

# STOCKHOLM 1.0
#=GF ID SAM-Chlorobi
#=GF AU Weinberg Z
#=GF TP Cis-reg;
#=GF DE SAM-Chlorobi RNA
#=GF WK http://en.wikipedia.org/wiki/SAM-Chlorobi_RNA_motif
NC_007514.1/2027693-2027794   CGGCAUCCCCAUUACCUAUGGUCACGGUGCUGG..AAGCUCUGGG..AA...........GG..G....UU...A..C..CC....U.U.CC..AAUGGUGAAUUGAUCAGGAGAGCUUUU.CCGUGUCCCAU
NZ_AAIJ01000005.1/72374-72279 AGGCAUCCCCAUUACCUAUGGACACGGUGCCG.CA........AU..CU..CC.......GGAAGA..GAUC..GUUCGACC.GGAA.G.AUUGUUGUC.G..GG............UUUU.CCGUGUCC.AU
NZ_AAIC01000035.1/8811-8905   CGGCAUCCCCAUUACCUAUGGACACGGUGCCG.AA........AG..CUU.CC.......GG..CC..GAUC..G.GU..UCAGGAAUG.CUU.GUAUUCA.GGG............UUUU.CCGUGUCC.AC
NC_008639.1/1051404-1051314   CGGCAUCCCCAUUACCUAUGGACACGGUGCC.CCG........GA..CU..CA.......GA..AA...UA...ACUU..UU.UG.A.G.UCUU.CCGGGAAAGA............UUUU.CCGUGUCC.AG
NZ_AASE01000037.1/8265-8171   UGACACUCCCAUUACCUAUGGACACGGUGUCA.CA........AG..CU..CUCA.A.C.AG..GG..GUUCU.G.CC..CU.CG.A.G.CUUGCCGG..AA..G............UUUUUCCGUGUCC.AG
NZ_AAIK01000059.1/6046-6141   CGACAUCCCCAUUACCUAUGGACACGGUGUCG.CA........GG..CU..CUCA.A.CAGG..GGUUGUU....UCC..CC.AG.G.G.UCUGCUGG..AA..G............UUUUUCCGUGUCCCAG
NC_009337.1/1264526-1264622   CAGCAUCACCAUUAUCUAUGGACACGGUGCUG.CA........GA..CCUUCU.......GG..AAG.GAACAUGGUU..CC.AG.G.G.UCUGUCGG..AAAGG............UUUU.CCGUGUCC.AG
NC_002932.3/705942-705847     CGGCAUCCCCAUUACCUAUGGACACGGUGCCA.AA........AG..CU..CUCU.UGC.GG..GA..GUU...G.UC..CCCGG.A.G.CUUG.CCG..AAAGG............UUUC.CCGUGUCC.CG
NZ_AAHJ01000034.1/5797-5892   CGGCAUCCCCAUUACCUAUGGACACGGUGCCG.CA........GG..CU..CU...U.CCGG..AAA.AUUC..UUUU..CC.GG.A.U.CCUGCAGG..AAAAA............UUUU.CCGUGUCC.AG
NC_007512.1/776880-776779     AGGCAUCCCCAUUACCUAUGGACACGGUGCCG.CA........GGCUCA..CUCCCU.CUGG..AA...UUCA.GUUU..CCAAG.U.GACCUGCCGG..AAAGG............UUUU.CCGUGUCC.AG
#=GC SS_cons                  <<<<<<<-<<<<_____>>>>---->>>>>>>,<<........<<..<<..<<--.-.-.<<..<<..____..__>>..>>.>>.>.>.>>>>.......................................
//
