# Supplementary material for: Comparative genomics reveals 104 candidate structured RNAs from bacteria, archaea, and their metagenomes
Source: Genome Biol. 2010 Mar 15;11(3):R31. doi: 10.1186/gb-2010-11-3-r31 (PMC2864571; doi:10.1186/gb-2010-11-3-r31)
Supplement: Additional file 5 — Raw text alignment files, just the motifs. Raw alignments of RNA motifs with minimal annotation and no flanking sequences, in "Stockholm" text format. The Stockholm files can be retrieved from the .tar.gz archive file by using programs such as WinZip (Windows), StuffIt Expander (Mac), or tar/gzip (UNIX). [file gb-2010-11-3-r31-S5.GZ › clean-sto/L17DE.sto]

# STOCKHOLM 1.0
#=GF ID L17DE
#=GF AU Weinberg Z
#=GF TP Cis-reg;
#=GF DE L17 ribosomal protein downstream element
#=GF WK http://en.wikipedia.org/wiki/L17DE_RNA_motif
NC_007576.1/1723553-1723485     AGGGCGUUAUGAUGAUGGCA.....UUUAUU.................................................UGCC..AAGUCUAGUCCU.....AAGGUUAUGUU....AGCACCAC...AGCAUAAC
NC_008497.1/1632895-1632838     AGAGCGUUAUGAUGAUGGG......AAUU....................................................CCC.CGAGUCUAGCUUG.....AA.UGGGG.......GCGAAAG.......CCUCA
NC_009513.1/1515876-1515820     AGAGCGUUACGAUGGUGGG......GAAA....................................................CCC..UAGUCUAGCUUG.....AA.UGCGGG......AAACC........CUCGCG
NZ_AAPZ01000074.1/3407-3351     AGAGCGUUACGAUGGUGGG......GAAA....................................................CCC..UAGUCUAGCUUG.....AA.UGCGGG......AAACC........CUCGCG
NC_004567.1/966908-966986       CGGGCGUUAUGAUGGUGGCUACUG.GCAAAA.............................................UAGUAGCU..AAGUCUAGUUCG....GAA.GUUAUUUAUG..GUUAGA...CAUAGAUGGC
NZ_AADR01000037.1/21840-21767   GGAGUGUCAUGAU.AUGGAG.....ACUUCGUG...............................................UUCC..UUGUCUAGCUCUGUGUUUC.CUAGUCUAC...UUAAUC....GUAGGCUAG
NZ_AARL01001264.1/347-272       GGAGUGUCAUGAUAUGGGGA.....CUUCGUGU...............................................UUCC..UUGUCUAGCUCUGUGUUU..CCUAGUCUAC..UUAAUC...GUAGGCUAGG
NZ_AARY01000487.1/7439-7364     GGAGUGUCAUGAUAUGGGGA.....CUUCGUGU...............................................UUCC..UUGUCUAGCUCUGUGUUU..CCUAGUCUAU..UUAAUC...AUAGGCUAGG
NZ_AARI01001268.1/308-233       GGAGUGUCAUGAUAUGGGGA.....CUUCGUGU...............................................UUCC..UUGUCUAGCUCUGUGUUU..CCUAGUCUAU..UUAAUC...AUAGGCUAGG
NZ_AARM01000389.1/2131-2056     GGAGUGUCAUGAUAUGGGGA.....CUUCGUGU...............................................UUCC..UUGUCUAGCUCUGUGUUU..CCUAGUCUAU..UUAAUC...AUAGGCUAGG
NZ_AARW01000011.1/79122-79197   GGAGUGUCAUGAUAUGGGGA.....CUUCGUGU...............................................UUCC..UUGUCUAGCUCUGUGUUU..CCUAGUCUAU..UUAAUC...AUAGGCUAGG
NC_003210.1/2691650-2691575     GGAGUGUCAUGAUAUGGGGA.....CUUCGUGU...............................................UUCC..UUGUCUAGCUCUGUGUUU..CCUAGUCUAU..UUAAUC...AUAGGCUAGG
NZ_AADQ01000051.1/6006-5931     GGAGUGUCAUGAUAUGGGGA.....CUUCGUGU...............................................UUCC..UUGUCUAGCUCUGUGUUU..CCUAGUCUAU..UUAAUC...AUAGGCUAGG
NZ_AARQ01000033.1/22377-22302   GGAGUGUCAUGAUAUGGGGA.....CUUCGUGU...............................................UUCC..UUGUCUAGCUCUGUGUUU..CCUAGUCUAU..UUAAUC...AUAGGCUAGG
NC_008555.1/2597533-2597458     GGAGUGUCAUGAU.AUGGAGAC...UUCGU................................................GUUUCC..UUGUCUAGCUCUGUGUUU..CCUAGUCUAU..UUAACC...GUAGACUAGG
NC_003212.1/2782594-2782519     GGAGUGUCAUGAU.AUGGAGAC...UUCGU................................................GUUUCC..UUGUCUAGCUCUGUGUUU..CCUAGUCUAU..UUAAUC...GUAGGCUAGG
NZ_AARN02000043.1/13390-13315   GGAGUGUCAUGAU.AUGGAGAC...UUCGU................................................GUUUCC..UUGUCUAGCUCUGUGUUU..CCUAGUCUAC..UUAAUC...GUAGGCUAGG
NZ_AARO01000300.1/7470-7395     GGAGUGUCAUGAU.AUGGAGAC...UUCGU................................................GUUUCC..UUGUCUAGCUCUGUGUUU..CCUAGUCUAC..UUAAUC...GUAGGCUAGG
NC_002973.6/2640188-2640113     GGAGUGUCAUGAU.AUGGAGAC...UUCGU................................................GUUUCC..UUGUCUAGCUCUGUGUUU..CCUAGUCUAC..UUAAUC...GUAGGCUAGG
NZ_AARJ01000040.1/20406-20331   GGAGUGUCAUGAU.AUGGAGAC...UUCGU................................................GUUUCC..UUGUCUAGCUCUGUGUUU..CCUAGUCUAC..UUAAUC...GUAGGCUAGG
NZ_AARR01000044.1/22468-22393   GGAGUGUCAUGAU.AUGGAGAC...UUCGU................................................GUUUCC..UUGUCUAGCUCUGUGUUU..CCUAGUCUAC..UUAAUC...GUAGGCUAGG
NC_002662.1/2151650-2151528     UGAGUGUUAUGAUGUUGGCGGGG..GUUUCUGUGGGUGCAUGUGUUGAGUUGUGAUUGACUCUCUUUCGCAUCAG..CCUUGCUUAUAGUCUAGCUCU..GUCUG.AUUAGAUUA...AAUUUC....UAAUCUAGU
NC_008527.1/2215255-2215137     UGAGUGUUAUGAUGUUGGCGGGG..GUUUCUGUGGGUGCAUGUGUUGAGUUGUGAUUGACUCUCUUUCGCAUCAG..CCUUGCUUAUAGUCUAGCUC..UGUCU..GAUUAGA.....UUAAAUU.....UCUAAUC
NC_009004.1/2310910-2310792     UGAGUGUUAUGAUGUUGGCGGGG..GUUUCUGUGGGUGCAUGUGUUGAGUUGUGAUUGACUCUCUUUCGCAUCAG..CCUUGCUUAUAGUCUAGCUC..UGUCU..GAUUAGA.....UUAAAUU.....UCUAAUC
NC_008054.1/360216-360270       UAAGCGCGAUGAUGAUGGG......GAAA....................................................CCU..UAGUCUAGCUUA........GAUGGU......UCGAU........AUCAUC
NC_008529.1/354775-354829       UAAGCGCGAUGAUGAUGGG......GAAA....................................................CCU..UAGUCUAGCUUA........GAUGGU......UCGAU........AUCAUC
NC_008530.1/346685-346736       UAAGCGUGAUGAUGGUGGC......UUUU....................................................GCC..UAGUCUAGCUUA........GAUG.U......UAA..........AUCAUC
NC_005362.1/395992-396043       UAAGCGUGAUGAUGGUGGC......UUUU....................................................GCC..UAGUCUAGCUUA........GAUG.U......UAA..........AUCAUC
NC_006814.2/304248-304302       UAAGCGUAAAGAUGAUGGC......GUAA....................................................GCU..UAGUCUAGCUUA........GAUGAU......UAAGA........AUCAUC
NC_008526.1/2457871-2457801     .GAGCGUUACGAUGAUGGCAGG...CCCAGUU..............................................CCUGCU..UAGUCUAGCUU.........GAGAGCACCGG.GCAA....CCGGUUGUCUC
NZ_AAAK03000044.1/11970-12043   AGAGUGUUAUGAUGUUGGAAG....AUAUU.................................................UUUCC..GAGUCUAGCUCAGCGCUGCUCCUCAAGCG...AAUAU.....CGCUUGGGG
NC_007929.1/1482423-1482351     UGGGUGUUAUGAUGUUGGGAAAU..AUAA................................................AUUAACC..GAGUCUAGUCCA.....AAGUAGCAG.AUAU.UUG.....AUAUCUUGUGA
NC_004668.1/212775-212844       AGAGUGUUAUGAUGUUGGAG.....GCGA...................................................CUCC..GAGUCUAGCUCU.GCUUUC.CCUGCUAAAG..AUGG.....CUUUAGCAGG
NC_008525.1/1379186-1379131     .GGGUGUUACGAUGUUGGA......GAAA....................................................UCC..UAGUCUAGCCC......ACGGCGAGU......UUUUA........ACUUGC
NC_004350.1/1880017-1879945     UGAGUGUUAUGAUGUUGGAAUUA..UAA.................................................UAAUUCU..UAGUCUAGCUC.UGGUCUACCACUAGGAG...AGG.......CUCCUAGUG
NZ_AAFA02000017.1/1760-1834     UGAGUGUUAUGAUGAUGGAAUC...CUAUUCU..............................................GAUUCU..UAGUCUAGCUC.UGGUCU..ACCGCUGAG...CUUAU.....CUCAGCGGU
NZ_ABAE01000002.1/97263-97335   UGAGUGUUAUGAUGAUGGAGU....CUUGC.................................................GCUCU..UAGUCUAGCUC.UGGUCUA.CCGCUAGGA...UUUCGG....UCCUAGCGG
NZ_ABAC01000001.1/195756-195827 .GAGUGUUAUGAUGAUGGAGU....CUUGU.................................................GCUCU..UAGUCUAGCUC.UGGUCUA.CCGCUAGGAU..UUCG.....GUCCUAGCGG
NC_003028.2/207852-207923       .GAGUGUUAUGAUGAUGGAGU....CUUGU.................................................GCUCU..UAGUCUAGCUC.UGGUCUA.CCGCUAGGAU..UUCG.....GUCCUAGCGG
NZ_AAZZ01000001.1/97257-97328   .GAGUGUUAUGAUGAUGGAGU....CUUGU.................................................GCUCU..UAGUCUAGCUC.UGGUCUA.CCGCUAGGAU..UUCG.....GUCCUAGCGG
NC_008533.1/210361-210432       .GAGUGUUAUGAUGAUGGAGU....CUUGU.................................................GCUCU..UAGUCUAGCUC.UGGUCUA.CCGCUAGGAU..UUCG.....GUCCUAGCGG
NZ_ABAA01000001.1/181348-181419 .GAGUGUUAUGAUGAUGGAGU....CUUGU.................................................GCUCU..UAGUCUAGCUC.UGGUCUA.CCGCUAGGAU..UUCG.....GUCCUAGCGG
NC_009009.1/122640-122714       .GAGUGUUAUGAUGAUGGAAUAGA.AUC................................................UCUAUUCU..UAGUCUAGCUC.UGGUCUA.CCGCUAGGA...UUCUU.....UCCUAGCGG
BAAZ01018606.1/70-141           UGAGUGUUAUGAUGAUGGAGUA...AUAU.................................................UACUCU..UAGUCUAGCUC.UGGUCUA.CCGCUAGGA...UUUU......UCCUAGCGG
NC_006086.1/119898-119975       UGAGUGUUAUGAUGAUGGAGUAAUCGAGA..............................................GAUUAUUCU..UAGUCUAGCUC.UGGUCUA.CCGCUAGGA...UUUU......UCCUAGCGG
NC_007296.1/78525-78602         UGAGUGUUAUGAUGAUGGAGUAAUCGAGA..............................................GAUUAUUCU..UAGUCUAGCUC.UGGUCUA.CCGCUAGGA...UUUU......UCCUAGCGG
NC_003485.1/79130-79207         UGAGUGUUAUGAUGAUGGAGUAAUCGAGA..............................................GAUUAUUCU..UAGUCUAGCUC.UGGUCUA.CCGCUAGGA...UUUU......UCCUAGCGG
NC_004606.1/73239-73316         UGAGUGUUAUGAUGAUGGAGUAAUCGAGA..............................................GAUUAUUCU..UAGUCUAGCUC.UGGUCUA.CCGCUAGGA...UUUU......UCCUAGCGG
NC_007297.1/79037-79114         UGAGUGUUAUGAUGAUGGAGUAAUCGAGA..............................................GAUUAUUCU..UAGUCUAGCUC.UGGUCUA.CCGCUAGGA...UUUU......UCCUAGCGG
NC_008024.1/80320-80397         UGAGUGUUAUGAUGAUGGAGUAAUCGAGA..............................................GAUUAUUCU..UAGUCUAGCUC.UGGUCUA.CCGCUAGGA...UUUU......UCCUAGCGG
NZ_AAFV01000275.1/858-935       UGAGUGUUAUGAUGAUGGAGUAAUCGAGA..............................................GAUUAUUCU..UAGUCUAGCUC.UGGUCUA.CCGCUAGGA...UUUU......UCCUAGCGG
NC_004116.1/90643-90714         .GAGUGUUAUGAUGAUGGAAUC...AAUC.................................................GAUUCU..UAGUCUAGCUC.UGGUCUA.CCGCUGAGAA..UUA......UUCUCAGCGG
NZ_AAJR01000123.1/1060-1131     .GAGUGUUAUGAUGAUGGAAUC...AAUC.................................................GAUUCU..UAGUCUAGCUC.UGGUCUA.CCGCUGAGAA..UUA......UUCUCAGCGG
NC_004368.1/90859-90930         .GAGUGUUAUGAUGAUGGAAUC...AAUC.................................................GAUUCU..UAGUCUAGCUC.UGGUCUA.CCGCUGAGAA..UUA......UUCUCAGCGG
NC_007432.1/90353-90424         .GAGUGUUAUGAUGAUGGAAUC...AAUC.................................................GAUUCU..UAGUCUAGCUC.UGGUCUA.CCGCUGAGAA..UUA......UUCUCAGCGG
NC_009442.1/87133-87206         UGAGUGUUAUGAUGAUGGAAUC...CUAUUCU..............................................GAUUCU..UAGUCUAGCUC.UGGUCUA.CCGCUGAG....CUUGU......CUCAGCGG
NC_009443.1/87129-87202         UGAGUGUUAUGAUGAUGGAAUC...CUAUUCU..............................................GAUUCU..UAGUCUAGCUC.UGGUCUA.CCGCUGAG....CUUGU......CUCAGCGG
NC_008532.1/1755085-1755008     UGAGUGUUAUGAUGAUGGAAUAGC.UUA................................................GCUUUUCU..UAGUCUAGCUC.UGGUCUA.CCGCUGGGCG..CAAGA....UGCCCAGCGG
NC_006448.1/1696818-1696743     UGAGUGUUAUGAUGAUGGAAUAGC.UUA................................................GCUUUUCU..UAGUCUAGCUC.UGGUCUA.CCGCUGGGCA..AGA......UGCCCAGCGG
NC_006449.1/1697442-1697367     UGAGUGUUAUGAUGAUGGAAUAGC.UUA................................................GCUUUUCU..UAGUCUAGCUC.UGGUCUA.CCGCUGGGCA..AGA......UGCCCAGCGG
#=GC SS_cons                    <<<<<-----<<<---<<<<<<<<<.____.............................................>>>>>>>>>..-->>>-->>>>>........<<<<<<<<<<<.._____..>>>>>>>>>>>
//
