# Supplementary material for: Comparative genomics reveals 104 candidate structured RNAs from bacteria, archaea, and their metagenomes
Source: Genome Biol. 2010 Mar 15;11(3):R31. doi: 10.1186/gb-2010-11-3-r31 (PMC2864571; doi:10.1186/gb-2010-11-3-r31)
Supplement: Additional file 5 — Raw text alignment files, just the motifs. Raw alignments of RNA motifs with minimal annotation and no flanking sequences, in "Stockholm" text format. The Stockholm files can be retrieved from the .tar.gz archive file by using programs such as WinZip (Windows), StuffIt Expander (Mac), or tar/gzip (UNIX). [file gb-2010-11-3-r31-S5.GZ › clean-sto/6S-flavo.sto]

# STOCKHOLM 1.0
#=GF ID merge into 6S RNA family
NC_006510.1/1316460-1316575         AAUGAACAUGUAUAUUUGU....CCAUACGC.GCGGCAGG.GCCA.UAC.GCCCGC..CC.....G....C...UGCGGCGGACCG...CCUUC.GU......GCGGAA.GGC.UGCGC.GGG.UC.G..AUUGUGAUGCC....AAGCGACUGAGCUA
NC_006138.1/3243257-3243154         AGCCAACUCUCA.AUAAAA.....GGGCGUU.GUCUCUUG.UCAG.UAAAGGUGAA..UC.....G................GUGA..................CGAAUUGGC.UGAGC.UGA.UA.AUAUGAUGCCCACC.UAUUAAUUUAGGUUUAA
NZ_ABCM01000031.1/12076-11976       ACUUAACAC....UUCAAUAUUUAUAGAAUU.AAGAGG....GUG.UAUUUCAUCU..GC.....A................UUUAU.................UGCACCUGA.AAAUG.A......CUUAAAUUCUAAUUAUGUAACAGUUGAGGUUU
JCVI_SCAF_1101668538900/204-329     ACUCAACAUAUAUAAAAUU.......GGAUUAGAUUCGUC.UUUU.UAA.AAACAA.GCC.....U....C.AACCCUAUGGGU.....CCUUC.GGGUGUCAGUGGAAGUUU..GAUG.AUU.GGUGGUCGGUCCAUCCG.UGAU.UUACCGGAGUUU
JCVI_SCAF_1096627580171/788-663     ACUCAACAUAUAUAAAAUU.......GGAUUAGAUUCGUC.UUUU.UAA.AAACAA.GCC.....U....C....AACCCAAUGGGUCCUUCGG.GUGUC..AGUGGAAGUUU..GAUG.AUU.GAUGGUCGGUCCAUCCG.UGUU.UUACCGGAGUUU
NZ_AAXX01000003.1/68580-68477       ACUCAACAC.UA.ACAA.A.UUA.AACGAGU.GAAUCUUU.GCAACUAU.AAC.AG.GCC.....C................UUUAGU................GGGAA.GUU.UGAAC.UGC.AG.GUUAGCUUAAAUCU.UG.UAUA.ACAGAGUUU
NC_009441.1/128358-128466           ACUCAACAC.UA.ACAA.U.UUAGAAUGAGC.AAAUCGUC.GCUACUAU.AGU.AU.GCC.....C....AG..........CUUUGA..............CCGGGAA.ACU.UGAAC.AGU.GA.GUUAGCUCAAAACU.UGUC.UUUACG.AGUUU
NC_009613.1/1319608-1319714         ACUCAACAC.UA.ACAA.A.UUAAAAUGAGC.AAAUCAUC.GUUACUAU.AGC.AA.GCC.....A....A...........UUUAGU...............UUGGAA.GCU.UGAAC.AAC.GA.GUUAACUCAAAACU.UGUCAAUC.CG.AGUUU
NZ_AAMZ01000005.1/144676-144798     ACUCAACAG.UU.AUUU.U.UUAUAAAGAGU.GACUCUAA.GUUG.UAA.AAGCAC.GCC.....G....U.UACU.AGA..CUUGU....UCU.AGGUA..GACGGAACCUU..GAUC.AGC.UUUAU.AGCUCUAAUCCUUACUAUU..AGGAGUUU
NZ_AAMP01000001.1/1492344-1492454   ACUUAACAAUCA.AUUA.U.UUGAAAAGGGU.AAGUUUUA.AUUG.UAAAAAC.AA.GCC.....G....U...........CUUAGA...............ACGGAA.GUU.UGAUC.AGU.UAUGU.AGCCCUAAACUUUAUUAUUUAUGAAGUUU
JCVI_SCAF_1101667205009/99-201      ACUCAACAC.UA..UUUUU.UUAAAAAAGGU.GAGUC.UG.UAUGCUA..GAGCGC.GCC.....CUAAC..................................GGGAUUUUC..GAAU.AUA.CA.GUUAGCCUUAAACU.UGUA.UAACAGGAGUUU
JCVI_SCAF_1096626999289/468-571     ACUCAACAC.UA.UUUUUU.UUAAAAAAGGU.GAGUC.UG.UAUGCUA..GAGCGC.GCC.....CUAAG..................................GGGAUUUUC..GAAU.AUA.UA.GUUAGCCUUAAACU.UGUA.UAACAGGAGUUU
JCVI_SCAF_1101668678955/1063-1165   ACUCAACAC.UA..UUUUU.UUAAAAAAGGU.GAGUC.UG.UGUGCUA..GAGCGC.GCC.....CUAAG..................................GGGAUUUUC..GAAU.AUU.CA.GUUAGCCUUAAACU.UGUA.UAACAGGAGUUU
JCVI_SCAF_1096628195137/483-586     ACUCAACAC.UA.UUUUUU.UUAAAAAAGGU.GAGUC.UG.UAUGCUA..GAGCGC.GCC.....CUCAG..................................GGGAUUUUC..GAAU.AUU.CA.GUUAGCCUUAAACU.UGUA.UAACAGGAGUUU
JCVI_SCAF_1096628404094/1203-1100   ACUCAACAC.UA.UUUUUU.UUAAAAAAGGU.GAGUC.UG.UAUGCUA..GAGCGC.GCC.....CUCAG..................................GGGAUUUUC..GAAU.AUU.CA.GUUAGCCUUAAACU.UGUA.UAACAGGAGUUU
JCVI_SCAF_1096627264411/1413-1515   ACUCAACAC.UA..UUUUU.UUAAAAAAGGU.GAGUC.UG.UAUGCUA..GAGCGC.GCC.....CUAAG..................................GGGAUUUUC..GAAU.AUU.CA.GUUAGCCUUAAACU.UGUA.UAACAGGAGUUU
JCVI_SCAF_1096627821315/9-112       ACUCAACAC.UA.UUUUUU.UUAAAAAAGGU.GAGUC.UG.UAUGCUA..GAGCGC.GCC.....CUAAG..................................GGGAUUUUC..GAAU.AUU.CA.GUUAGCCUUAAACU.UGUA.UAACAGGAGUUU
JCVI_SCAF_1101668383300/699-596     ACUCAACAC.UA.UUUUUU.UUAAAAAAGGU.GAGUC.UG.UAUGCUA..GAGCGC.GCC.....CUAAG..................................GGGAUUUUC..GAAU.AUU.CA.GUUAGCCUUAAACU.UGUA.UAACAGGAGUUU
JCVI_SCAF_1096627338603/565-668     ACUCAACAC.UA.UUUUUU.UUAAAAAAGGU.GAGUC.UG.UAUGCUA..GAGCGC.GCC.....CUAAG..................................GGGAUUUUC..GAAU.AUU.CA.GUUAGCCUUAAACU.UGUA.UAACAGGAGUUU
JCVI_SCAF_1101668386025/733-835     ACUCAACAC.UA..UUUUU.UUAAAAAAGGU.GAGUC.UG.UAUGCUA..GAGCGC.GCC.....CUAAG..................................GGGAUUUUC..GAAU.AUU.CA.GUUAGCCUUAAACU.UGUA.UAACAGGAGUUU
JCVI_SCAF_1096627171768/137-240     ACUCAACAC.UA.UUAAAU.UUAAAAAAGGU.GAGUC.UG.UGUGCUA..GAGCGC.GCC.....CUCAG..................................GGGAUUUUC..GAAU.AUU.CA.GUUAGCCUUAAACU.UGUA.UAACAGGAGUUU
JCVI_SCAF_1096627054710/1014-911    ACUCAACAC.UA.AUUU.UAUUAAAAAAGGU.GAGUC.UG.UUUGCUA..GAGCGU.GCC.....UGAAG..................................AGGAUUAUC..GAAU.AUU.CA.GUUAGCCUUAAACC.UGUA.UAAACAGAGUUU
JCVI_SCAF_1101668193208/744-847     ACUCAACAC.UA.UUUUAA.UUAAAAAAGGU.AAGUC.UG.UUUGCUA..GAGCGU.GCC.....UGAAA..................................AGGAUUGUC..GAAU.AUU.CA.GUUAGCCUUAAACC.UGUA.UAAACAGAGUUU
JCVI_SCAF_1096627335608/1071-1178   ACUCAACGC.GA.AUUA.A.UUAAAAAGAGU.GAGUC.CA.AGCCCUA..GAGCGU.GCC.....C....UA..........AUCUU...............UUGGGAUUUUC..GAAU.GCU.UG.GUUAGCUUUAAUCU.UGUA.UAAAUGGAGUUU
JCVI_SCAF_1101668380480/494-389     ACUCAACGC.UA.AUAA.A.UUAAAAAGAGU.GAGUC.UA.GAUCCUA..GAGCGU.GCC.....U....U...........UUUUU................AAGGAUUAUC..GAAU.AUU.UA.GUUAGCUCUAAACU.UGUA.UAAAUGGAGUUU
JCVI_SCAF_1096627117432/1990-1886   ACUCAACGC.UA.AUAA.A.UUAAAAAGAGU.GAGUC.UA.GAUCCUA..GAGCGU.GCC.....U....U...........UUUU.................AAGGAUUAUC..GAAU.AUU.UA.GUUAGCUCUAAACU.UG.UAUAAAUGGAGUUU
JCVI_SCAF_1096627377246/1148-1045   ACUCAACAC.UA.AUAA.A.UUAAAAAGAGU.GAGUC.UA.AAUGCUA..GAGCGU.GCC.....U................UUUUU.................AGGAUUUUC..GAAU.AUU.UA.GUUAGCUCUAAACU.UG.UAUAAAUAGAGUUU
JCVI_SCAF_1101668293410/1017-911    ACUCAAC...GAAAUUU.U.UAAUAAAGGGU.GAGUCCUU.UUGG.UAA.AAGCAU.GCU.....U....U...........CUUGA................AAAGACCCUU..GAUC.CAA.AG.GUUAGCCUAAAUCC.UGUUUAUAUGGGAGUUU
JCVI_SCAF_1096627074548/918-1023    ACUCAAC...GAAAUUU...UAAUAAAGGGU.AAGUCCGU.UUGG.UAA.AAGCAA.GCU.....U....U...........UCUGA................AAAGAUCCUU..GAUC.CAA.AG.GUUAGCCCAAAUCC.UGUUUACAUAGGAGUUU
JCVI_SCAF_1096627999429/1628-1734   ACUCAAC...GAAAUUU.U.UAAUAAUGGGU.AAGUCCGU.UUGG.UAA.AAGCAA.GCU.....U....U...........CAUGA................AAAGAUCCUU..GAUC.CAA.AG.GUUAGCCCAAAUCC.UGUUUAUAUAGGAGUUU
NZ_AANA01000001.1/543738-543632     ACUCAACAC.UA..UUC.UAUUAUGAAGGAU.GAGUCUUA.ACUACUA..AAGCAA.GCC.....A....C...........CUUGA................GUGGAUCCUU..GAAC.AGU.UA.GUUAGUCCUAUAUA.UGUCAUU.AUGGAGUUU
JCVI_SCAF_1101668090991/586-483     ACUCAACAC.GA.AUUU.U.UUAUAAUGGGU.GAGUCAUU.ACUGCUA..AAGCGC.GCC.....A....U.................U..............AUGGAUACUU..GAUC.AGU.AU.GUUAGCCUAAAUCU.UGUUUUAAUAAGAGUUU
JCVI_SCAF_1101668418675/371-268     ACUCAACGC.GA.AUUUUU.UUAUAAAGGGU.GAGUCUUU.UCUGCUA..AAGCAU.GCC.....AGUA...................................UGGAUCCUU..GAUC.AGU.UA.GUUAGCCUUAAUCU.UGUU.UUAUGAGAGUUU
JCVI_SCAF_1101668709204/19-122      ACUCAACGC.GA.AUUU.U.UUAUAAAGGGU.GAGUCAUU.UCUGCUA..AAGCAC.GCCUAAUU........................................GGAUCCUU..GAUC.AGU.AU.GUUAGCUCUAAUCU.UGUUUUAAUGAGAGUUU
JCVI_SCAF_1096627858119/1234-1130   ACUCAACGC.GA.AUUUUU.UUAUAAAGGGU.GAGUCAUU.UCUGCUA..AAGCAC.GCCUAAUU........................................GGAUCCUU..GAUC.AGU.AU.GUUAGCUCUAAUCU.UGUUUUAAUGAGAGUUU
JCVI_SCAF_1101668394845/499-603     ACUCAACGC.GA.AUUUUU.UUAUAAAGGGU.GAGUCAUU.UCUGCUA..AAGCAC.GCCUAAUU........................................GGAUCCUU..GAUC.AGU.AU.GUUAGCUCUAAUCU.UGUUUUAAUGAGAGUUU
JCVI_SCAF_1101668404018/803-909     ACUCAACGC.GA.AUUUUU.UUAUAAAGGGU.GAGUCUAU.UCUGCUA..AAGCAA.GCC......................UUAAUAG................GGAUCCUU..GAUC.AGU.UA.GUUAGCUCUAAACU.UGUUAAUACAAGAGUUU
JCVI_SCAF_1096627168612/1095-989    ACUCAACGC.GA.AUUUUU.UUAUAAAGGGU.GAGUCUAU.UCUGCUA..AAGCAA.GCC......................UUAAUAG................GGAUCCUU..GAUC.AGU.UA.GUUAGCUCUAAACU.UGUUAAUACAAGAGUUU
JCVI_SCAF_1101667286162/859-756     ACUCAACGC.AA.AUCU.U.UUAUAAAAGGU.GAGUCAAU.AUUGUUA..AAGCGU.GCC......................UUUAC..................GGAUACUU..GAUC.AGU.AU.GUUAGCCUUAAUCU.UGUAUUAAUAGGGGUUU
NZ_AAOG01000003.1/188107-187981     ACUCAAC...GA.GUAUCUAUUAUAAAGGAU.AAGUCUCA.GUUGCUA..AAGCAA.GCC.....A....U.AGAAUUCGAAUUUA...UUCUU.UUUCA..GGUGGAUCCUU..GAUC.AGC.UA.GUUAGUCCUAAACC.UG.UAAUAAUGGAGUUU
JCVI_SCAF_1096626676035/150-43      ACUCAACGC.UA.AUUA.A.UUAUAAAGGGU.GAGUUUAG.GUUGCUA..AAUCGU.GCU.....G....AA..........AUUU................UUCAGAUUUUU..GAUC.AGU.CUUGU.AGCCCUAAUCC.UGUU.AAACUGGAGUUU
JCVI_SCAF_1101668679737/757-863     ACUCAACGC.UA.AUCA.A.UUAAGAAGGGU.GAGUUUAG.AUUGUUA..AAUCGU.GCU.....G....A...........UUUAU................UCAGAUUUUU..GAUC.AGU.CUUGU.AGCCCUAAACC.UGUU.AAAAUGGAGUUU
JCVI_SCAF_1101668337420/157-263     ACUCAACGC.UA.AUCA.A.UUAAGAAGGGU.GAGUUUAG.AUUGUUA..AAUCGU.GCU.....G....A...........UUUAC................UCAGAUUUUU..GAUC.AGU.CUUGU.AGCCCUAAACC.UGUU.AAAAUGGAGUUU
JCVI_SCAF_1096627384620/3535-3641   ACUCAACGC.UA.AUCA.A.UUAAGAAGGGU.GAGUUUAG.AUUGUUA..AAUCGU.GCU.....G....A...........UUUAC................UCAGAUUUUU..GAUC.AGU.CUUGU.AGCCCUAAACC.UGUU.AAAAUGGAGUUU
NZ_AANC01000006.1/17405-17297       ACUCAACAC.UAUAUUC.U.UUAAGAGGGAU.GAGUCUGA.GUUG.UAA.AAGCGC.GCC.....G....U...........CUUUGA...............ACGGAUUCUU..GAUC.AGC.UC.GUUAGUCCUAUGAU.UUAU.UUUAAGGAGUUU
JCVI_SCAF_1096627496052/600-708     ACUCAAC...GAAGUUUACAUUAAAAGAGGU.GAUUUGCC.GUUG.UAA.GAGCAA.GCU.....G................UUUUGUA...............CAGAUCCUC..GAUC.AGU.GG.GGUAGCCUCAAACCUGUCUAAUUAAG.GGUUU
JCVI_SCAF_1101668019466/1316-1423   ACUCAACGC.UA.AUUUAA.UUCGAAGAGGU.GAGUUUUG.GGUG.CAC.AAGCAA.GCC.....G....U...........UUUAU................ACGGACCCUU..AAAC.ACA.CA.GGUAGCCUCAAACA.UGUU.UAACUCGAGUUU
JCVI_SCAF_1096627276620/2625-2518   ACUCAACGC.UA.AUUUAA.UUCGAAGAGGU.GAGUUUUG.GGUG.CAC.AAGCAA.GCC.....G................UUCUAAA...............CGGAUCCUU..AAAC.ACG.CA.GGUAGCCUCAAACA.UGUU.UAAUUCGAGUUU
NZ_AAOC01000004.1/42714-42822       ACUCAACAU.UA.AUUUGU.UUAAAAAGGGU.GAGUUUAG.AUUG.UAA.AAGC.AGGCC.....U....U...........CUCGAUA..............AAGGAUCCUU..GAUC.AGU.CU.GGUAACCCUAAACC.UGUU.UUC.UGGAGUUU
NZ_AAOI01000003.1/345742-345849     ACUCAACAU.UA.CUUUAA.UUAGAAAGGGU.GAGUUUAG.GUUG.UAA.AAGCAA.GCC.....U....U...........CUUUGA...............AAGGAUCCUU..GAGC.AAU.CU.GUUAGCCCUAAACC.UGUU.UAUA.GGAGUUU
NZ_ABCO01000011.1/67885-68005       ACUCAACAC.UA.AUUCUU.UUAAAAAGGGU.GAGUUAAA.GUUG.UAA.AAG.AAUGCC.....G....CUAGA..AC...CUUG......GU.UCUCG..GGCGGACCCUU..GAUC.AGC.UU.GGGAGCCCUAAACU.UUUU.UAAAUGGAGUUU
NZ_AAPR01000008.1/9568-9681         ACUCAACAU.UU.ACUA.U.UUAAAAAGGGU.GAGUUUCA.GUUGCUA..AAGCAA.GCC.....G....C..CAC......UUCG..........GUGC..AGCGGAUCCUU..GAUC.AGC.UG.GGUAUCCCUAAACC.UGUU.UACACGGAGUUU
JCVI_SCAF_1096627866490/199-92      ACUCAACGAAGA..UUAAA.UUCAAAGAGGU.GAGUCACU.AUUG.UAA.AAGCAU.GCU.....G....C...........CUAGA................GCAGAUCCUU..GAUC.AAU.GG.GGUAGCCUCAAACC.UGUU.UAUAUGGAGUUU
JCVI_SCAF_1096627081943/715-607     ACUCAACGA.GC.UUUAAU.UUAAGAGAGGU.GAGUUAUG.ACUG.UAA.AAGCAU.GCU.....G....C...........CUUGA................GCAGAUCCUU..GAUC.AGU.UGUGU.AGCCUCAUACC.UGUUUAUUUAGGAGUUU
JCVI_SCAF_1101668406192/337-229     ACUCAACGA.GC.UUUAAU.UUAAGAGAGGU.GAGUUAUG.ACUG.UAA.AAGCAU.GCU.....G....C...........CUUGA................GCAGAUCCUU..GAUC.AGU.UGUGU.AGCCUCAUACC.UGUUUAUUUAGGAGUUU
JCVI_SCAF_1096627372169/1137-1244   ACUCAAC...GA.GCUUUAAUUAGAAGAGGU.GAGUUAUA.AUUG.UAA.AAGCAA.GCU.....G....C...........CUUGA................GCAGAUCCUU..GAUC.AGU.UAUGU.AGCCUCAAACC.UGUUUAUUUAGGAGUUU
JCVI_SCAF_1101668084529/593-486     ACUCAAC...GAGCUUUUAAUUCAGAGAGGU.GAGUUUCU.UUUG.CAA.AAGCAA.GCU.....G....C...........CUUGA................GCAGAUCCUU..GACC.AUA.GGUGU.AGCCUCAAACU.UGAU.UUUUAGGAGUUU
JCVI_SCAF_1101668684262/708-600     ACUCAAC...GAGCUUUUAAUUAUGAGAGGU.GAGUUUCA.UUUG.UAA.AAGCAA.GCU.....G....U...........CUUAGA...............ACAGAUCCUU..GAUC.AAU.UGUGU.AGCCUCAAACU.UGAU.UUUUAGGAGUUU
JCVI_SCAF_1096627447502/1390-1281   ACUCAAC...GAGCUUUUAAUUCAGAGAGGU.GAGUUUCA.GUUG.UAA.AAGCAA.GCU.....G....U...........CUUUUGA..............ACAGAUCCUU..GAUC.AAU.UGUGU.AGCCUCAAACU.UGAU.UUUUAGGAGUUU
JCVI_SCAF_1096626860696/794-902     ACUCAAC...GAGCUUUUAAUUCAGAGAGGU.GAGUUUCA.UUUG.UAA.AAGCAA.GCU.....G....U...........CAUUGA...............ACAGAUCCUU..GAUC.AAU.UGUGU.AGCCUCAAACU.UGAU.UUUUAGGAGUUU
JCVI_SCAF_1096627318269/2667-2558   ACUCAAC...GAGCUUUUAAUUCGGAGAGGU.GAGUUUCA.UUUG.UAA.AAGCAA.GCU.....G....U...........CUUGUA...............ACAGAUCCUU..GAUC.AAU.UGUGU.AGCCUCAAACU.UGAUUUUUUAGGAGUUU
JCVI_SCAF_1101668259956/1026-918    ACUCAAC...GAGCUUUUAAUUCAGAGAGGU.GAGUUUCA.UUUG.UAA.AAGCAA.GCU.....G....U...........CUUGUA...............ACAGAUCCUU..GAUC.AAU.UGUGU.AGCCUCAAACU.UGAU.UUUUAGGAGUUU
JCVI_SCAF_1101668072492/15-123      ACUCAAC...GAGCUUUUAAUUCAGAGAGGU.GAGUUUCA.GUUG.UAA.AAGCAA.GCU.....G....C...........CUUGUA...............GCAGAUCCUU..GACC.AAU.UGUGU.AGCUUCAAACU.UGAU.UUUUAGGAGUUU
JCVI_SCAF_1096626909345/172-280     ACUCAAC...GAGCUUUUAAUUCAGAGAGGU.GAGUUUCA.GUUG.UAA.AAGCAA.GCU.....G....C...........CUUGUA...............GCAGAUCCUU..GACC.AAU.UGUGU.AGCCUCAAACU.UGAU.UUUUAGGAGUUU
JCVI_SCAF_1101667353886/33-141      ACUCAAC...GAGCUUUUAAUUCAGAGAGGU.GAGUUUCA.GUUG.UAA.AAGCAA.GCU.....G....U...........CUUGUA...............ACAGAUCCUU..GACC.AAU.UGUGU.AGCCUCAAACU.UGAU.UUUUAGGAGUUU
JCVI_SCAF_1096627999061/1137-1245   ACUCAAC...GAGCUUUUAAUUAGAAGAGGU.GAGUUUCA.UUUG.UAA.AAGCAA.GCU.....G....U...........CUUUGA...............GCAGAUCCUU..GAUC.AAU.UGUGU.AGCCUCAAACU.UGAU.UUUUUGGAGUUU
JCVI_SCAF_1096626292370/517-409     ACUCAAC...GAGCUUUUAAUUCAGAGAGGU.GAGUUUCC.UUUG.UAA.AAGCAU.GCU.....A....C...........CCUUGA...............GUAGACCCUU..GAGC.AUU.GGUGU.AGCCUCAAACU.UGAU.UUUUAGGAGUUU
JCVI_SCAF_1096628393098/669-776     ACUCAACGAGUU.AUUA.A.UUAAGAGUGGU.GAGUUUCA.AUUG.UAA.AAGCAA.GCU.....G....U...........CUUGA................ACAGAUCCUU..GAUC.AGU.UGUGA.AGCCACAAACC.UGAU.UUUUAGGAGUUU
JCVI_SCAF_1096628290523/503-396     ACUCAAC...GAGUUAUUAAUUAAGAGUGGU.GAGUUUCA.AUUG.UAA.AAGCAA.GCU.....G....U...........CUUGA................ACAGAUCCUU..GAUC.AGU.UGUGU.AGCUACAAACC.UGGU.UUUAUGGAGUUU
JCVI_SCAF_1101668445732/630-524     ACUCAACGAGUA..UUAAA.UUAAGAAAGGU.GAGUU.UA.AAUGCUA..AAGCAA.GCU.....A....U...........CUUGA................AUAGAUCCUU..GAAU.AUU.UA.AUUAGCCUUAAUCC.UGUU.UUUUAGAAGUUU
JCVI_SCAF_1096626973177/2237-2131   ACUCAACGAGUA..UUAAA.UUAAGAAAGGU.GAGUU.UA.AAUGCUA..AAGCAA.GCU.....A....U...........CUUGA................AUAGAUCCUU..GAAU.AUU.UA.AUUAGCCUUAAUCC.UGUU.UUUUAGGAGUUU
JCVI_SCAF_1096627033120/201-95      ACUCAACGAGUA..UUAAA.UUAAGAAAGGU.GAGUU.UA.AAUGCUA..AAGCAA.GCU.....A....U...........CUUGA................AUAGAUCCUU..GAAU.AUU.UA.AUUAGCCUUAAUCC.UGUU.UUUUAGGAGUUU
JCVI_SCAF_1096627273815/981-1087    ACUCAACGAGUA..UUAAA.UUAAGAAAGGU.GAGUU.UA.AAUGCUA..AAGCAA.GCU.....A....U...........CUUGA................AUAGAUCCUU..GAAU.AUU.UG.AUUAGCCUUAAUCC.UGUU.UUUUAGGAGUUU
JCVI_SCAF_1101668174794/977-1083    ACUCAACGAGUA..UUAAA.UUAAGAAAGGU.GAGUU.UA.AAUGCUA..AAGCAA.GCU.....A....U...........CUAGA................AUAGAUCCUU..GAAU.AUU.UG.AUUAGCCUUAAUCC.UGUU.UUUUAGGAGUUU
JCVI_SCAF_1096627172476/756-650     ACUCAACGAGUA..UUAAA.UUAAGAAAGGU.GAGUU.UA.AAUGCUA..AAGCAA.GCU.....A....U...........CUAGA................AUAGAUCCUU..GAAU.AUU.UG.AUUAGCCUUAAUCC.UGUU.UUUUAGGAGUUU
JCVI_SCAF_1101668074176/372-266     ACUCAAC...GA.GUAUUAAUUAAGAAAGGU.GAGUU.UA.AAUGCUA..AAGCAA.GCU.....A....U...........CUUCGA...............AUAGAUCCUU..GAAU.GUU.UA.AUUAGCCUUAAUCC.UGUU.UAUUAGGAGUUU
JCVI_SCAF_1096626853002/1470-1576   ACUCAAC...GA.GUAUUAAUUAAGAAAGGU.GAGUU.UA.AAUGCUA..AAGCAA.GCU.....A....U...........CUUCGA...............AUAGAUCCUU..GAAU.GUU.UA.AUUAGCCUUAAUCC.UGUU.UAUUAGGAGUUU
JCVI_SCAF_1096627219240/1647-1751   ACUCAAC...GA.GUAUUAAUUAAGAAAGGU.GAGUU.UA.AAUGCUA..AAGCAA.GCU.....A....U...........CUAGA................AUAGAUCCUU..GAAU.AUU.UA.AUUAGCCUUAAUCC.UGUU.UUU.UGGAGUUU
JCVI_SCAF_1096628003170/183-287     ACUCAAC...GA.GUAUUAAUUAAGAAAGGU.GAGUU.UA.AAUGCUA..AAGCAA.GCU.....A....U...........CUUGA................AUAGAUCCUU..GAAU.AUU.UA.AUUAGCCUUAAUCC.UGUU.UUU.AGGAGUUU
JCVI_SCAF_1096627276151/547-443     ACUCAAC...GA.GUAUUAAUUAAGAAAGGU.GAGUU.UA.AAUGCUA..AAGCAA.GCU.....A....U...........CUUGA................AUAGAUCCUU..GAAU.GUU.UA.AUUAGCCUUAAUCC.UGUU.UUU.GGGAGUUU
JCVI_SCAF_1101667344488/491-387     ACUCAAC...GA.GUAUUAAUUAAGAAAGGU.GAGUU.UA.AAUGCUA..AAGCAA.GCU.....A....U...........CUUGA................AUAGAUCCUU..GAAU.GUU.UA.AUUAGCCUUAAUCC.UGUU.UUU.AGGAGUUU
JCVI_SCAF_1096627107045/1479-1375   ACUCAAC...GA.GUAUUAAUUAAGAAAGGU.GAGUU.UA.AAUGCUA..AAGCAA.GCU.....A....U...........CUUGA................AUAGAUCCUU..GAAU.GUU.UA.AUUAGCCUUAAUCC.UGUU.UUU.AGGAGUUU
JCVI_SCAF_1096627107851/1008-1112   ACUCAAC...GA.GUAUUAAUUAAGAAAGGU.GAGUU.UA.AAUGCUA..AAGCAA.GCU.....A....U...........CCUGA................AUAGAUCCUU..GAAU.GUU.UA.AUUAGCCUUAAUCC.UGUU.UUU.AGGAGUUU
JCVI_SCAF_1101668544692/1224-1118   ACUCAACGAGUAUACAA...UUAAAAAAGGU.AAGUU.CA.AGUGUUA..AAGCAA.GCU.....A....U...........CUAGA................AUAGAUCCUU..GAUC.AUU.UG.AUUAGCCUUAAUCC.UGUU.UAAAAGGAGUUU
JCVI_SCAF_1101667566873/455-349     ACUCAACGAGUAUACAA...UUAAAAAAGGU.GAGUA.CA.AGUGUUA..AAGCAA.GCU.....A....U...........CUAGA................AUAGAUCCUU..GAUC.AUU.UG.AUUAGCCUUAAUCC.UGUU.UAAAAGGAGUUU
JCVI_SCAF_1096627260888/18194-18300 ACUCAACGAGUAUACAA...UUAAAAAAGGU.GAGUA.CA.AGUGUUA..AAGCAU.GCU.....A....U...........CUAGA................AUAGAUCCUU..GAUC.AUU.UG.AUUAGCCUUAAUCC.UGUU.UAAAAGGAGUUU
JCVI_SCAF_1096627328300/3516-3625   ACUCAACAC.UA.AUUCAA.UUAAAAGAGGU.GAGUUUAA.GUUG.CAA.AAGCAA.GCC.....G....C...........CACCGA...............GUGGAUCCUU..GAAC.AAU.UU.GGUAGCCUCAAACC.UGUUUAUUUCAGAGUUU
JCVI_SCAF_1096628305661/1761-1870   ACUCAACAC.UA.AUUCAA.UUAAAAGAGGU.GAGUUUAA.GUUG.CAA.AAGCAA.GCC.....G....C...........CUUCGA...............GCGGAUCCUU..GAAC.AAU.UU.GGUAGCCUCAAACC.UGUUUAUUUCAGGGUUU
NZ_AAPD01000002.1/349281-349171     ACUCAACACAUA.AUUC.U.UUAAAAAAGGU.GAGUCGUG.GUUG.UAA.AAGCAA.GCC.....G....GAC.........CUAGGA...........G...CCGGAUCCUU..GAUC.AAU.CA.GUUAACCUUAAACUU...UAUUUAAGGAGUUC
JCVI_SCAF_1101668047041/1267-1140   ACUCAACGAGCA......CGUUGUUAUGGAC.UUCGCUCGAGACGUUAC.GAGCAG.GCC.....A....C......ACCUCUUUGAGGGAGUUUACUCC..AGUGGAAGGUC.AAGGC.GUCACG.GCUAGUACAGAUCC.UGAUAUAU.AGGAGUUU
JCVI_SCAF_1096627350108/3515-3405   ACUCAACAC.GA.....UUACCAAUAGGUGU.UUAGCUCG.GGCUUUCUAGGUCAG.GCC.....C....C...........CACGACA..............GGGGAAGACCGAAAUU.GUC.UG.GUAAAUGCCGAUCC.UGUC.UAAACGGAGUUU
JCVI_SCAF_1096627431273/1609-1478   ACUCAACAGUUA.....ACCUAAAAAGGAGU.CCAGCUCG.UUUUGGAGAUGUCAU.GCC.....C....UUUUGG.AAAAGCUCGGC.UUUUU.ACUGA..GAGGGAAGACU.GAAACUCAG.CG.GUGGAUUCCGAUCC.UGUC.UAAUUGGAGUUU
#=GC SS_cons                        :::::::::.::.:......------<<<<<.-----.<<.<<<.----.<<<.--.-<<.....<....<<<<<<<<<<<<_......>>>>>.>>>>>..>>>>>--->>>..---..>>>.>>..--->>>>>-----.---------.....:::
//
