# Supplementary material for: Comparative genomics reveals 104 candidate structured RNAs from bacteria, archaea, and their metagenomes
Source: Genome Biol. 2010 Mar 15;11(3):R31. doi: 10.1186/gb-2010-11-3-r31 (PMC2864571; doi:10.1186/gb-2010-11-3-r31)
Supplement: Additional file 5 — Raw text alignment files, just the motifs. Raw alignments of RNA motifs with minimal annotation and no flanking sequences, in "Stockholm" text format. The Stockholm files can be retrieved from the .tar.gz archive file by using programs such as WinZip (Windows), StuffIt Expander (Mac), or tar/gzip (UNIX). [file gb-2010-11-3-r31-S5.GZ › clean-sto/leu-phe-leader.sto]

# STOCKHOLM 1.0
#=GF ID lactis leu/phe leader
#=GF AU Weinberg Z
#=GF TP Cis-reg;
#=GF DE leu/phe leader RNA from Lactococcus lactis
#=GF WK http://en.wikipedia.org/wiki/Lactis-leu-phe_leader_RNA_motif
NC_002662.1/1281659-1281495 AAU...AAUAUUAAAUAUCGAGGUUCCAAAAUGAUUAACAACUUUAAAAAAUUUUAUUUUUUCUUUAUG......AAUGAUCCACAUUAGUU...UUUGGCUAAUAAAAUGUGGGUCCUCUUUGAUGUUCGUUAAUCAUCUAGGGGAUAAAGAAGACGUCCCCUG.GGACGUCUUUUU
NC_008527.1/1276225-1276061 AUU...AAUAUAAAAUAUUGAGGUUCCAAGAUGAUUAACAACAGUAAAAAAUUUUAUUUUUUCUUUAUA......AAUGAUCCACAUUAGUU...UU.GGCUAAUAAAAUGUGGGUCCUCUUUGAUGUUCGUUAAUCAUCUAGGGGAUAAAGAAGACGUCCUCUGGGGACGUCUUUUU
NC_009004.1/1198427-1198591 AUU...AAUAUAAAAUAUUGAGGUUCCAAGAUGAUUAACAACAGUAAAAAAUUUUAUUUUUUCUUUAUA......AAUGAUCCACAUUAGUU...UU.GGCUAAUAAAAUGUGGGUCCUCUUUGAUGUUCGUUAAUCAUCUAGGGGAUAAAGAAGACGUCCUCUGGGGACGUCUUUUU
NC_002662.1/820178-820018   AAU...AA.UUAAAAAAACGAGGUCCAAUAAAUGACUUAUUUACAAGCUUCUCUU..AACUUGUUGUUG...AAGGAGGGCUCACACUAGCUAAUUUAAGCUA..AAUGUGUGAGUCCUCUUUGACGUUU...GUCAUUAACGAGGACGAAG.AGACGUCCUCA..GGACGUCUUUUU
NC_009004.1/1728588-1728748 AAU...AA.UUAAAAAAACGAGGUCCAAUAAAUGACUUAUUUACAAGCUUCUCUU..AACUUGUUGUUG...AAGGAGGGCUCACACUAGCUAAUUUAAGCUA..AAUGUGUGAGUCCUCUUUGACGUUU...GUCAUUAACGAGGACGAAG.AGACGUCCUCA..GGACGUCUUUUU
NC_008527.1/808768-808614   AAU...AAG.....AAAACGAGGUCCAAAA.AUGACUAAUACACAAGCUUCUCUU..AACUUGUUGUUG...AAGGAGGGCUCACACUAGCUAAUUU.AGCUA..AAUGUGUGAGUCCUCUUUGGCGUUA...GUCAUUGACGAGGAUGAAG.AGACGUCCUCA..GGACGUCUUUUU
NC_008527.1/1233390-1233230 AAUGUAAAUUAACAAAAAAGAGGAACUUGAAAUGACAUACACACAAU...UUUC.....AUUGUUGUUGAUCAAGGUGGACCUACAUUAGCU..UUUCGGCUAA.AAUAUGUAGGUCCUAUUUGACAACA...GUCAUU.UCGAGGACCAUG.AGACGUCCUCAG.GGGCGUCUUUUU
NC_009004.1/1258179-1258019 AAUGUAAAUUAACAAAAAAGAGGAACUUGAAAUGACAUACACACAAU...UUUC.....AUUGUUGUUGAUCAAGGUGGACCUACAUUAGCU..UUUCGGCUAA.AAUAUGUAGGUCCUAUUUGACAACA...GUCAUU.UCGAGGACCAUG.AGACGUCCUCAG.GGGCGUCUUUUU
NC_002662.1/1239635-1239796 AAUGUAAAUUAACAAAAAAGAGGAACUUGAAAUGACAUACACACAAU...UUUC.....AUUGUUGUUGAUCAAGGUGGACCUACAUUAGCUUU.UGUGGCUAA.AAUAUGUGGGUCCUGUUUGGCGAUA...GUCAUU.UCGAGGACCGAG.AGACGUCCUCAC.GGGCGUCUUUUU
#=GC SS_cons                ---...---............-....,,,,((((((,,,,,,<<<<<.<<______.>>>>>>>,..--...---..<<-<<<<<<<<<<<<______>>>>>..--->>>>>>>->>..----..,,,,...)))))),,,<<<<<<<___.___>>>>>>>,......-.......
//
