# Supplementary material for: Comparative genomics reveals 104 candidate structured RNAs from bacteria, archaea, and their metagenomes
Source: Genome Biol. 2010 Mar 15;11(3):R31. doi: 10.1186/gb-2010-11-3-r31 (PMC2864571; doi:10.1186/gb-2010-11-3-r31)
Supplement: Additional file 5 — Raw text alignment files, just the motifs. Raw alignments of RNA motifs with minimal annotation and no flanking sequences, in "Stockholm" text format. The Stockholm files can be retrieved from the .tar.gz archive file by using programs such as WinZip (Windows), StuffIt Expander (Mac), or tar/gzip (UNIX). [file gb-2010-11-3-r31-S5.GZ › clean-sto/lnt.sto]

# STOCKHOLM 1.0
#=GF ID Lnt
#=GF AU Weinberg Z
#=GF TP Cis-reg;
#=GF DE Lnt RNA
#=GF WK http://en.wikipedia.org/wiki/Lnt_RNA_motif
NC_007514.1/1796390-1796458   CAGGGAAA...AA.ACUUUCUCAC.CGA..AACCAUUCCUUGUUUGGUAACAGCUUUCUAUAAAUCUAAAGAAUUA
NC_009337.1/1481205-1481140   CAGGAGUCGGGAACU.......UCUU..U.CGCAUACUCCUGUUAAAUAACAGCUUGAAAGAAAUUUAAAGAAUAU
NC_007512.1/1687310-1687245   CAGGGGCCCGUUU.U.......AC.UGAA.AGCCUACCCCUGUUAAAUAACAGCUUGAAAUAAAUUUAAAGAAUAA
NZ_AAIJ01000012.1/6941-6882   CAGGAAAU...UU.U.........UUG.C.UGGCAAUUCCUGUUGAAU.ACAGCUUGAAACAAAUUUAAAGAAUAA
NZ_AAIC01000051.1/9191-9131   CAGGAAAU...UU.U.........UUG.C.UGGUAAUUCCUGUUAAAUAACAGCUUGAAACAAAUUUAAAUAAUAA
NZ_AAIK01000033.1/13712-13649 CAGGAAAA...AAUU.......UCAUGG..AGAUUAUUCCUGUUAAGUAACAGAGUGGAAGAAAUUUAAAGAAUAA
NZ_AAHJ01000019.1/1286-1345   CAGGAA......A.U.......ACACGG..AGAUGAUUCCUGUUAAAUAACAGAUUGUUAUAAAUUUAAAGAAUAA
NZ_AASE01000007.1/53638-53577 CAGGAAAA....U.U.........UUGAGCAGUCCAUUCCUGUUAAAUAACAGCUUAGAAUAAAUUUAAAGAAUAA
NC_002932.3/1404024-1403967   CAGGAAAA....A.C.......AC.UGG...GUUGCUUCCUGUUA..UAACAACUUGAAACAAAUUUAAAGAAUAA
NC_008639.1/2186687-2186628   CAGGAAAU....A.C........CAUGA...GUUGAUUCCUGUUAAAUAACAGCUUGAAAUAAAUUUAAAGAAUAA
#=GC SS_cons                  <<<<<<__...__._......._______.______>>>>>>--.....,,,,,,,...:::::::::::::::::
//
