# Supplementary material for: Comparative genomics reveals 104 candidate structured RNAs from bacteria, archaea, and their metagenomes
Source: Genome Biol. 2010 Mar 15;11(3):R31. doi: 10.1186/gb-2010-11-3-r31 (PMC2864571; doi:10.1186/gb-2010-11-3-r31)
Supplement: Additional file 5 — Raw text alignment files, just the motifs. Raw alignments of RNA motifs with minimal annotation and no flanking sequences, in "Stockholm" text format. The Stockholm files can be retrieved from the .tar.gz archive file by using programs such as WinZip (Windows), StuffIt Expander (Mac), or tar/gzip (UNIX). [file gb-2010-11-3-r31-S5.GZ › clean-sto/Pyrobac-1.sto]

# STOCKHOLM 1.0
#=GF ID Pyrobac-1
#=GF AU Weinberg Z
#=GF TP Gene; sRNA;
#=GF DE Pyrobac-1 RNA
#=GF WK http://en.wikipedia.org/wiki/Pyrobac-1_RNA_motif
NC_008701.1/1105103-1105165 ACUGCCGGGACUACGCCGGAUAAGAGCGGC.UAUAU.GCCGCGCUGUGAAUCCGGCGGGGUUUUA
NC_009073.1/138640-138702   ACUGCCGGGACUACGCCGGGCAAGGCCGGC.GCCGU.GCCGCGCUGUGACCCCGGCGGGGCGCCU
NC_003364.1/587219-587280   UGUGCCGGGACUACGCCGGGUGAGAGCGGC.GUGU..GCCGCCCUGUGAAUCCGGCGGGGUGCCU
NC_009376.1/650735-650674   AGCGCCGGGACUACGCCGGGUGAGAGCGGC.UGGC..GCCGCACUGUGGGCCCGGCGGGGUGCCU
NC_003364.1/1080081-1080140 ACAACCGCGAC..GGGCUGUGGAGAGCCGC.GCCC..GCGGCGCCGUGAAACAGCCUGACGGUGU
NC_009073.1/482784-482726   ACG.CCGCGAC..GGGCUGUCGAGAGCCGC.GUCU..GCGGCGCUGUGAGACGGCCUGACGGCGU
NC_009376.1/634088-634027   ACA.CAGCGAC..AGGCUGUUGAGAGCCGCCUCAGAGGCGGCGCUGUGAGACGGCCUGACGGUGU
NC_008701.1/1584379-1584438 AAAUUCUAGAU..GGGCUACAGAGAGCCGC.UUAC..GCGGCACUGUGAUGUAGCCUGACGGUGU
#=GC SS_cons                ::::::::::<..<<<<<<<<-..-<<<<<<_.__.>>>>>>-..---->>>>>>>>>:::::::
//
