# Supplementary material for: Comparative genomics reveals 104 candidate structured RNAs from bacteria, archaea, and their metagenomes
Source: Genome Biol. 2010 Mar 15;11(3):R31. doi: 10.1186/gb-2010-11-3-r31 (PMC2864571; doi:10.1186/gb-2010-11-3-r31)
Supplement: Additional file 5 — Raw text alignment files, just the motifs. Raw alignments of RNA motifs with minimal annotation and no flanking sequences, in "Stockholm" text format. The Stockholm files can be retrieved from the .tar.gz archive file by using programs such as WinZip (Windows), StuffIt Expander (Mac), or tar/gzip (UNIX). [file gb-2010-11-3-r31-S5.GZ › clean-sto/sanguinis-hairpin.sto]

# STOCKHOLM 1.0
#=GF ID sanguinis-hairpin
#=GF AU Weinberg Z
#=GF TP Gene; sRNA;
#=GF DE sanguinis-hairpin RNA
#=GF WK http://en.wikipedia.org/wiki/Sanguinis-hairpin_RNA_motif
NC_009009.1/1327053-1327003 UUAAUU.U.CCUUGCAGA.AACAAGUUAUUA.GGCUCAGUUGAAU.UUAGGACCAU
NC_009009.1/2097852-2097798 CCGCUAAUUUCUUAGUGAUUGCCAGCUAGCAGAGUCGAGCAGAGC.UUAGAGGCAU
NC_009009.1/2097936-2097886 CCGCUAAA.ACUUAAUGA.GACAAGCCGUG..GGCGCAGUCGAAU.UUAGAGGCAU
NC_009009.1/2097765-2097715 CUGCUAAA.ACUUAAUGA.GACAAGCCAGA..GGCGCAGUCGGAC.UUAGGAGCAG
NC_009009.1/72979-73030     CUAUGU.A.UCUUAGCGA.GGCAAGACCUCUGGUCGAAGCCGAGC.UUAGAGACAU
NC_009009.1/2183081-2183029 UUCCGA.U.GUUGAAUGA.AUCAAGCCUGAAAGGCACAGAUGAAUUUUAGAGCAAU
NC_009009.1/2182905-2182853 UUCCAA.U.GUUGAAUGA.AUCAAGCCUGAAAGGCGCAGAUGAAUAUUGGAGCAGU
NC_006448.1/454927-454979   UUUAUAGC.UUUUAAAGA.ACAAAGACCGAAGGUCGCAGGUGAAU.UUAAAGAUAU
NC_006449.1/450152-450204   UUUAUAGC.UUUUAAAGA.ACCAAGACCGAAGGUCGCAGGUGAAU.UUAAAGAUAU
NC_008532.1/459182-459234   UUUAUAGC.UUUUAAAGA.ACCAAGACCGAAGGUCGCAGGUGAAU.UUAAAGAUAU
NC_009009.1/2182987-2182936 UAGAGU.C.UUUGAGUGA.AUUAAGUCCGAAGGACACAAAAGAAC.UUAGGUACAU
NC_009009.1/2183163-2183112 UAGAGU.C.UUUUAACGA.AUCAACUCCGAAGGAGGAAGAUGAGU.UUAGAGACAU
#=GC SS_cons                --------.-<<-<<<--.<<<--<<<_____>>>--->>>-->>.>->>::::::
//
