# Supplementary material for: Comparative genomics reveals 104 candidate structured RNAs from bacteria, archaea, and their metagenomes
Source: Genome Biol. 2010 Mar 15;11(3):R31. doi: 10.1186/gb-2010-11-3-r31 (PMC2864571; doi:10.1186/gb-2010-11-3-r31)
Supplement: Additional file 5 — Raw text alignment files, just the motifs. Raw alignments of RNA motifs with minimal annotation and no flanking sequences, in "Stockholm" text format. The Stockholm files can be retrieved from the .tar.gz archive file by using programs such as WinZip (Windows), StuffIt Expander (Mac), or tar/gzip (UNIX). [file gb-2010-11-3-r31-S5.GZ › clean-sto/ScRE.sto]

# STOCKHOLM 1.0
#=GF ID ScRE
#=GF AU Weinberg Z
#=GF TP Cis-reg;
#=GF DE Streptococcus regulatory element
#=GF WK http://en.wikipedia.org/wiki/ScRE_RNA_motif
NC_006448.1/931217-931134       CUACAGUCGCUUAUUCUAAGUUAAUCGCUUAGGCUUUGGCAGUAGCUAACUGCACUAAAUACUAGUAUAAGGAUAAGUUAACAU
NZ_ABAE01000001.1/178781-178861 CUAGGUUG..UCAUACCAUGUAUACCACUUGGGCUUUAGUAGUAGCUAACUGCACUAAAUA.UAAUAUAAGGAGGGUUUUAUGG
NC_008533.1/579577-579656       CUAGGUUG..UCAUACCAUGUAUACCACUUGGGCUUUGGCAGUAGCUAACUGCACUAAAUA.UAAUAUAAGGAGGG.UUUUAUG
NZ_ABAF01000001.1/323318-323239 CUAGGUUG..UCAUACCAUGUAUACCACUUGGGCUUUGGCAGUAGCUAACUGCACUAAAUA.UAAUAUAAGGAGGG.UUUUAUG
NZ_ABAA01000005.1/77694-77773   CUAGGUUG..UCAUACCAUGUAUACCACUUGGGCUUUGGUAGUAGCUAACUGCACUAAAUA.UAAUAUAAGGAGGG.UUUUAUG
NC_003028.2/615365-615444       CUAGGUUG..UCAUACCAUGUAUACCACUUGGGCUUUGGUAGUAGCUAACUGCACUAAAUA.UAAUAUAAGGAGGG.UUUUAUG
NZ_AAZZ01000008.1/1875-1954     CUAGGUUG..UCAUACCAUGUAUACCACUUGGGCUUUGGUAGUAGCUAACUGCACUAAAUA.UAAUAUAAGGAGGG.UUUUAUG
NZ_AAGY02000050.1/85-164        CUAGGUUG..UCAUACCAUGUAUACCACUUGGGCUUUGGUAGUAGCUAACUGCACUAAAUA.UAAUAUAAGGAGGG.UUUUAUG
NZ_ABAA01000018.1/9217-9297     CCACAGUGGCUUAUUCCAAGUAUACCACUUGGGCUUUGGCAGUAGCUAACUGCACUAAACA.UAAUAUAAGGAGAG..AAAAUG
NC_003028.2/1372820-1372900     CCACAGUGGCUUAUUCCAAGUAUACCACUUGGGCUUUGGCAGUAGCUAACUGCACUAAACA.UAAUAUAAGGAGAG..AAAAUG
NZ_ABAF01000004.1/90557-90637   CCACAGUGGCUUAUUCCAAGUAUACCACUUGGGCUUUGGCAGUAGCUAACUGCACUAAACA.UAAUAUAAGGAGAG..AAAAUG
NC_008533.1/1308216-1308296     CCACAGUGGCUUAUUCCAAGUAUACCACUUGGGCUUUGGCAGUAGCUAACUGCACUAAACA.UAAUAUAAGGAGAG..AAAAUG
NZ_ABAE01000009.1/17089-17009   CCACAGUGGCUUAUUCCAAGUAUACCACUUGGGCUUUGGCAGUAGCUAACUGUACUAAACA.UAAUAUAAGGAGAG..AAAAUG
NZ_ABAA01000013.1/6287-6205     CCACAGCGGCUUAUUCCAAGUAUACCACUUGGGCUUUGGCAGUAGCUAACUGCGCUAAAUA.UAAUAUAAGGAGGAGUAAAAUG
NZ_ABAG01000016.1/6265-6183     CCACAGCGGCUUAUUCCAAGUAUACCACUUGGGCUUUGGCAGUAGCUAACUGCGCUAAAUA.UAAUAUAAGGAGGAGUAAAAUG
NZ_ABAE01000006.1/128580-128662 CCACAGCGGCUUAUUCCAAGUAUACCACUUGGGCUUUGGCAGUAGCUAACUGCGCUAAAUA.UAAUAUAAGGAGGAGUAAAAUG
NC_008533.1/1870856-1870774     CCACAGCGGCUUAUUCCAAGUAUACCACUUGGGCUUUGGCAGUAGCUAACUGCGCUAAAUA.UAAUAUAAGGAGGAGUAAAAUG
NZ_AAZZ01000003.1/11732-11650   CCACAGCGGCUUAUUCCAAGUAUACCACUUGGGCUUUGGCAGUAGCUAACUGCGCUAAAUA.UAAUAUAAGGAGGAGUAAAAUG
NZ_ABAD01000007.1/6271-6189     CCACAGCGGCUUAUUCCAAGUAUACCACUUGGGCUUUGGCAGUAGCUAACUGCGCUAAAUA.UAAUAUAAGGAGGAGUAAAAUG
NZ_ABAC01000005.1/185721-185803 CCACAGCGGCUUAUUCCAAGUAUACCACUUGGGCUUUGGCAGUAGCUAACUGCGCUAAAUA.UAAUAUAAGGAGGAGUAAAAUG
NC_003028.2/1982404-1982322     CCACAGCGGCUUAUUCCAAGUAUACCACUUGGGCUUUGGCAGUAGCUAACUGCGCUAAAUA.UAAUAUAAGGAGGAGUAAAAUG
NZ_ABAC01000001.1/388076-388157 CCACAGUGGCUUAUUCCAAGUAUACCACUUGGGCUUUGGCAGUAGCUAACUGCGCUAAUUA.UAAUAUAGGGAGUAA.UCUAUG
NC_003028.2/429828-429909       CCAUAGUGGCUUAUUCCAAGUAUACCACUUGGGCUUUGGCAGUAGCUAACUGCGCUAAAUA.UAAUAUAGGGAGUAA.UCUAUG
NZ_ABAB01000058.1/1780-1699     CCACAGCGGCUUAUUCCAAGUAUACCACUUGGGCUUUGGCAGUAGCUAACUGCGUUAAAUA.UAAUAUAAGGAGAAA.UCUAUG
NZ_ABAD01000013.1/758-839       CCACAGUGGCUUAUUCCAAGUAUACCACUUGGGCUUUGGCAGUAGCUAACUGCGCUAAAUA.UAAUAUAAGGAGAAA.UAUAUG
NZ_AAZZ01000001.1/290382-290463 CCACAGUGGCUUAUUCCAAGUAUACCACUUGGGCUUUGGCAGUAGCUAACUGCGCUAAAUA.UAAUAUAAGGAGAAA.UCUAUG
NZ_ABAE01000001.1/163-244       CCACAGUGGCUUAUUCCAAGUAUACCACUUGGGCUUUGGCAGUAGCUAACUGCGUUAAAUA.UAAUAUAAGGAGAAA.UAUAUG
NZ_ABAF01000006.1/108389-108470 CCACAGUGGCUUAUUCCAAGUAUACCACUUGGGCUUUGGCAGUAGCUAACUGCGUUAAAUA.UAAUAUAAGGAGAAA.UAUAUG
NZ_ABAA01000001.1/396277-396358 CCACAGUGGCUUAUUCCAAGUAUACCACUUGGGCUUUGGCAGUAGCUAACUGCGUUAAAUA.UAAUAUAAGGAGAAA.UAUAUG
NC_008533.1/417116-417197       CCACAGUGGCUUAUUCCAAGUAUACCACUUGGGCUUUGGCAGUAGCUAACUGCGUUAAAUA.UAAUAUAAGGAGAAA.UAUAUG
NC_008533.1/828526-828607       CCACAGUGACUUAUUCCAAGUAUACCACUUGGGCUUUGGCAGUAGCUAACUGCGCUAAAUA.UAAUAUAAGGAGAAAU.AGAUG
NZ_ABAA01000002.1/80158-80239   CCACAGUGACUUAUUCCAAGUAUACCACUUGGGCUUUGGCAGUAGCUAACUGCGCUAAAUA.UAAUAUAAGGAGAAAU.AGAUG
NZ_ABAG01000015.1/56131-56212   CCACAGUGGCUUAUUCCAAGUAUACCACUUGGGCUUUGGCAGUAGCUAACUGCGCUAAAUA.UAAUAUAAGGAGAAAU.AGAUG
NZ_AAZZ01000004.1/74304-74385   CCACAGUGGCUUAUUCCAAGUAUACCACUUGGGCUUUGGCAGUAGCUAACUGCGCUAAAUA.UAAUAUAAGGAGAAAU.AGAUG
NZ_ABAB01000006.1/75003-74922   CCACAGUGGCUUAUUCCAAGUAUACCACUUGGGCUUUGGCAGUAGCUAACUGCGCUAAAUA.UAAUAUAAGGAGAAAU.AGAUG
NC_003028.2/872203-872284       CCACAGUGGCUUAUUCCAAGUAUACCACUUGGGCUUUGGCAGUAGCUAACUGCGCUAAAUA.UAAUAUAAGGAGAAAU.AGAUG
NZ_ABAD01000004.1/60482-60563   CCACAGUGGCUUAUUCCAAGUAUACCACUUGGGCUUUGGCAGUAGCUAACUGCGCUAAAUA.UAAUAUAAGGAGAAAU.AGAUG
#=GC SS_cons                    .......,,,.,,,<<<<<<<_____>>>>>>>,,<<<<<-<<<<____>>>>>>>>>:::.::::::::::::::::::::::
//
