# Supplementary material for: Comparative genomics reveals 104 candidate structured RNAs from bacteria, archaea, and their metagenomes
Source: Genome Biol. 2010 Mar 15;11(3):R31. doi: 10.1186/gb-2010-11-3-r31 (PMC2864571; doi:10.1186/gb-2010-11-3-r31)
Supplement: Additional file 5 — Raw text alignment files, just the motifs. Raw alignments of RNA motifs with minimal annotation and no flanking sequences, in "Stockholm" text format. The Stockholm files can be retrieved from the .tar.gz archive file by using programs such as WinZip (Windows), StuffIt Expander (Mac), or tar/gzip (UNIX). [file gb-2010-11-3-r31-S5.GZ › clean-sto/SAM-II-long-loops.sto]

# STOCKHOLM 1.0
#=GF ID SAM-II long insert
#=GF AU Weinberg Z
#=GF TP Cis-reg;
#=GF DE SAM-II long insert
#=GF WK http://en.wikipedia.org/wiki/SAM_riboswitch_(alpha-proteobacteria)
JCVI_SCAF_1096627609663/1072-1013 UUUA.A.AAAAGAGAG.AUUUAAUUU...................AAUUCUU.A.UUUUUAA.........................................................................AAAUAAUG.GGAAAUANNNNNNN
JCVI_SCAF_1096626175348/843-784   AAAAAAAAUGAGA..G.AUUUAAUUU...................AAUUCUU.A.UUUUU.........................................................................AAAAAUAAUG.GGAAAUAAGGAAAU
JCVI_SCAF_1101668208614/470-411   AAAAAAAAUGAGA..G.AUUUAAUUU...................AAUUCUU.A.UUUUU.........................................................................AAAAAUAAUG.GGAAAUAAGGAAAA
JCVI_SCAF_1096627323424/1278-1219 AAAAAAAAUGAGA..G.AUUUAAUUU...................AAUUCUU.A.UUUUU.........................................................................AAAAAUAAUG.GGAAAUAAGGAAAA
JCVI_SCAF_1096627004500/581-522   AAAAAAAAUGAGA..G.AUUUAAUUU...................AAUUCUU.A.UUUUU.........................................................................AAAAAUAAUG.GGAAAUAAGGAAAA
JCVI_SCAF_1096628013975/274-215   AAAAAAAAUGAGA..G.AUUUAAUUU...................AAUUCUU.A.UUUUU.........................................................................AAAAAUAAUG.GGAAAUAAGGAAAA
JCVI_SCAF_1101667225678/427-486   AAAAAAAAUGAGA..G.AUUUAAUUU...................AAUUCUU.A.UUUUU.........................................................................AAAAAUAAUG.GGAAAUAAGGAAAA
NC_009091.1/375563-375504         AAAA.A.AAAAGAGAG.AUUUAAUUU...................AAUUCUU.A.UUUUUAA.........................................................................AAAUAAUG.GGAAAUAAGGAAAA
JCVI_SCAF_1096627321893/1008-949  AAAA.A.AAAAGAGAG.AUUUAAUUU...................AAUUCUU.A.UUUUUAA.........................................................................AAAUAAUG.GGAAAUAAGGAAAA
JCVI_SCAF_1096628398720/1316-1257 UUUU.U.AAAAGAGAG.AUUUAAUUU...................AAUUCUU.A.UUUUUAA.........................................................................AAAUAAUG.GGAAAUAAGGAAAC
JCVI_SCAF_1096627720042/587-528   UUUU.U.AAAAGAGAG.AUUUAAUUU...................AAUUCUU.A.UUUUUAA.........................................................................AAAUAAUG.GGAAAUAAGGAAAA
JCVI_SCAF_1096628352492/1249-1190 UUUU.U.AAAAGAGAG.AUUUAAUUU...................AAUUCUU.A.UUUUUAA.........................................................................AAAUAAUG.GGAAAUAAGGAAAA
JCVI_SCAF_1096628229633/1734-1793 UUUU.U.AAAAGAGAG.AUUUAAUUU...................AAUUCUU.A.UUUUUAA.........................................................................AAAUAAUG.GGAAAUAAGGAAAA
NC_008816.1/401135-401076         UUUU.U.AAAAGAGAG.AUUUAAUUU...................AAUUCUU.A.UUUUUAA.........................................................................AAAUAAUG.GGAAAUAAGGAAAA
JCVI_SCAF_1096627713106/683-624   UUUU.U.AAAAGAGAG.AUUUAAUUU...................AAUUCUU.A.UUUUUAA.........................................................................AAAUAAUG.GGAAAUAAGGAAAA
JCVI_SCAF_1096627709846/725-784   UUUU.U.AAAAGAGAG.AUUUAAUUU...................AAUUCUU.A.UUUUUAA.........................................................................AAAUAAUG.GGAAAUAAGGAAAA
JCVI_SCAF_1101667106167/237-178   UUUA.A.AAAAGAGAG.AUUUAAUUU...................GAUUCUU.A.UUUUUAA.........................................................................AAAUAAUG.GGAAAUAAGGAAAA
JCVI_SCAF_1101667534115/613-554   UUUA.A.AAAAGAGAG.AUUUAAUUU...................GAUUCUU.A.UUUUUAA.........................................................................AAAUAAUG.GGAAAUAAGGAAAA
JCVI_SCAF_1096626983612/1440-1499 UUUA.A.AAAAGAGAG.AUUUAAUUU...................AAUUCUU.A.UUUUUAA.........................................................................AAAUAAUG.GGAAAUAAGGAAAA
JCVI_SCAF_1101667128252/233-174   UUUA.A.AAAAGAGAG.AUUUAAUUU...................AAUUCUU.A.UUUUUAA.........................................................................AAAUAAUG.GGAAAUAAGGAAAA
JCVI_SCAF_1096627714531/1321-1262 UUUA.A.AAAAGAGAG.AUUUAAUUU...................AAUUCUU.A.UUUUUAA.........................................................................AAAUAAUG.GGAAAUAAGGAAAA
JCVI_SCAF_1096628356103/1081-1022 UUUA.A.AAAAGAGAG.AUUUAAUUU...................AAUUCUU.A.UUUUUAA.........................................................................AAAUAAUG.GGAAAUAAGGAAAA
JCVI_SCAF_1096627305652/2394-2335 UUAA.A.AAAAGAGAG.AUUUAAUUU...................AAUUCUU.A.UUUUUAA.........................................................................AAAUAAUG.GGAAAUAAGGAAAA
JCVI_SCAF_1096626921896/1713-1772 ACCU.C.AGCGCA..G.UUUUGACUG...................GCUUGCA.A.GCGCUAU.......................................................................AUAAAUGUUG.CUAAAAAAGAUUCC
JCVI_SCAF_1096627396212/1087-1028 UAUA.C.AGCGC..UA.AUUUGACUA...................GCUUGCA.A.GCGCUUU.......................................................................AUAAAUUUUG.CUAAACCAGAUUUA
JCVI_SCAF_1096627292244/1095-1156 AUUU.A.AUUGCGCUG.AUUUGACUA...................GCUUGCA.A.GCGCUUU.......................................................................AUAAAUUUUG.CUAAAUAAGAUUCC
JCVI_SCAF_1101668527332/910-847   GCAA.A.UGUGG..UG.AUUUGAGC..............CAGUCGGCUUGCG.A.CCACACA........................................................................AAAAAAUCG.CUAAAAAAGGCUGG
NZ_ABCM01000030.1/26135-26215     AUUA.A.AGUGGACUG.AUUUGCGAUGCUAUGUCAAAAAUAGCGGGAUUGCA.A.CCACGUA.......................................................................AAAAAAAGUG.CUAAUGUUUCUACA
NC_008571.1/366446-366372         ACUG.A.AAGGGAUAG.AUUUGACU....................GAUUGCA.A.CCCU.AAUACUUAUAAAAGGUAUUUU........................................................AAAAUG.CUAAAGCAGAAUGU
JCVI_SCAF_1096626866251/671-611   GAAU.G.CGUGGAAGG.AUUUGACU....................GCUUGCA.A.CCACUAG.......................................................................AAAAAAAAUG.CUAAAUACAGCACA
JCVI_SCAF_1096626854522/3178-3120 GGGG.C.AGUGGAAGG.AUUUGACU....................GCUUGCA.A.CCACGAU.........................................................................AAAAAAUG.CUAAAUACAGCACA
NZ_AAPD01000001.1/935844-935772   CAAU.U.AGGGGAAAG.AUUUGGCU....................GCUUGCG.A.CCUCGUUUUCAUGUUCG...........................................................AAAACAUAAACG.CUAAAACAGUGUAC
JCVI_SCAF_1096627402240/283-225   AGAU.U.UGUGGAGAG.AUUUGGCC....................UAUUGCA.A.CCACCAA.........................................................................AAAAAAUG.CUAAAAAAGUUUCA
JCVI_SCAF_1096626915432/1598-1540 GAGU.U.UGUGGACAG.AUUUGGCC....................UAUUGCA.A.CCACAAA.........................................................................AAAAAAUG.CUAAAAACGUUUCA
NZ_ABCO01000001.1/556577-556445   AUUUUA.AGAGGAUAG.AUUUGACU....................GAUUGCG.A.CCUCUUCUAUAAGUUUAUAAUAUAAGCUUUUAGAAAAUACUUAAACUUAAACGAGAAGAAUCUCAAAAUUAAGUUACAAGUAAAAACG.CUAAAAAGAAAUUU
NC_010729.1/2055065-2055124       AUCA.G.CGUGGAAGG.AUUUGUAAU...................GCUUGCA.A.CCACGAG.........................................................................AAAAAAUG.CUAAAACAUUUCUU
NC_002950.2/1994578-1994637       AUCA.G.CGUGGAAGG.AUUUGUAAU...................GCUUGCA.A.CCACGAG.........................................................................AAAAAAUG.CUAAAACAUUUCUU
NC_009615.1/2817240-2817181       AUUG.A.CGUGGAUAG.AUUUGUAUU...................GCUUGCA.A.CCACGGG.........................................................................AAAAAAUG.CUAAAAACAUAUCC
NZ_ABYH01000277.1/7168-7109       AUUG.A.UGUGGAUAG.AUUUGUAUU...................GCUUGCA.A.CCACAGG.........................................................................AAAAAAUG.CUAAAAACAAGCCC
NZ_AAXE02000111.1/39496-39555     AUUG.A.UGUGGAUAG.AUUUGUAUU...................GCUUGCA.A.CCACAGG.........................................................................AAAAAAUG.CUAAAAACAAGCCC
JCVI_SCAF_1096627401769/297-240   UCUU.A.AGUGGAUAA.AUUUGGCC....................GAUUGCA.A.CCACUCC..........................................................................AAAAAUG.CUAAAAACAGGAAC
JCVI_SCAF_1096627396805/383-441   UAUU.A.AGUGGACAA.AUUUGACU....................GAUUGCA.A.CCACUCC.........................................................................UAAAAAUG.CUAAAACGGGAUAA
JCVI_SCAF_1101668574804/1015-958  UAAC.A.AGUGGACAA.AUUUGGCU....................GAUUGCA.A.CCACUCC..........................................................................AAAAAUG.CUAAAACAGGAAUG
NZ_AAMZ01000003.1/48269-48210     AAUA.A.CGAGGACAG.AUUUGACU....................GCUUGCA.A.CCUCAAA.........................................................................AAAAAAUGGCUAAAAUCAAACAC
JCVI_SCAF_1096627474725/1073-1131 GUAU.A.UGAGGAAAA.AUUUGACU....................GAUUGCA.A.CCUCAAG.........................................................................AAAAAAUG.CUAAAAUUGAUUUU
JCVI_SCAF_1101668602500/997-939   CCGC.C.AGUGGAAAA.AUUUGACU....................GAUUGCA.A.CCACCUU.........................................................................AAAAAAUG.CUAAAGCAGUUCCC
JCVI_SCAF_1096627366491/2684-2742 CCGC.C.AGUGGAAAA.AUUUGACU....................GAUUGCA.A.CCACCUU.........................................................................AAAAAAUG.CUAAAGCAGUUCCC
JCVI_SCAF_1096627277433/380-438   UCCA.A.AGAGGA.CG.AUUUGACU....................GAUUGCA.A.CCUCUCG........................................................................AAAAAAGUG.CUAAAAUGUAUGCC
NZ_AAOI01000005.1/209548-209469   UUUC.C.AGAGGACAG.AUUUGACU....................GAUUGCA.A.CCUCUGAUCCGGAAUUGAGCCGGACCACC....................................................AAAAAUG.CUAAAGCAGUUUGC
NZ_AANC01000003.1/237275-237201   AA...A.AGAGGAAAG.AUUUGACU....................GAUUGCA.A.CCUCUUAUGCUGAAACAUCGGCGU.......................................................AAAAAAAUG.CUAAAGGCAGUACU
NZ_AAOC01000005.1/243743-243673   CAUC.A.AGAGGAAAG.AUUUGACU....................GAUUGCA.A.CCUCGAAGUUCUCAACUUC.............................................................AUAAAAUG.CUAAAGCAGUACCU
JCVI_SCAF_1096626346811/840-782   AACA.C.GGUGGAUAA.AUUUGACU....................GAUUGCA.A.CCACUUA.........................................................................AAAAAAAG.CUAAAGCAGUAUUA
NZ_AAMP01000001.1/1344288-1344189 CAAA.A.CGAGGAAAG.AUUUGACU....................GAUUGCA.A.CCUCGACUUCUGUUUUCAAAAACAGUAACACUUUGAUUUUUAAGUGUUUU................................AAAAUG.CUAAAGCAGUAUAC
NZ_AAPR01000008.1/157663-157721   UGCA.U.AGAGGAAGG.AUUUGACU....................GAUUGCA.A.CCUCUUUUU.........................................................................AAAAUG.CUAAAGCAGUUUCA
JCVI_SCAF_1096626870652/2307-2366 CCCA.C.AGAGGAAGG.AUUUGACU....................GAUUGCA.A.CCUCUCA........................................................................AAAAAACUG.CUAAAACAGCUUGC
JCVI_SCAF_1096627277718/7951-8010 CCCA.C.AGAGGAAGG.AUUUGACU....................GAUUGCA.A.CCUCUCA........................................................................AAAAAACUG.CUAAAACAGCUUGC
JCVI_SCAF_1096628033852/1488-1547 GCAA.A.AGAGGAAGG.AUUUGACU....................GAUUGCA.A.CCUCUCA........................................................................AAAAAAGUG.CUAAAACAGCUUUA
JCVI_SCAF_1096627099057/1566-1507 AUAA.A.AGAGGAAAG.AUUUGACU....................GAUUGCA.A.CCUCUCA........................................................................AAAAAAGUG.CUAAAACAGCUUUA
JCVI_SCAF_1096628269516/873-932   AUAA.A.CGAGGAUCG.AUUUGACU....................GAUUGCA.A.CCUCUUU........................................................................AAAAAAGUG.CUAAAGCAGAUGCU
JCVI_SCAF_1096628178924/1342-1283 UUAA.A.CGAGGAUCG.AUUUGUCU....................GAUUGCA.A.CCUCUAU........................................................................AAAAAAGUG.CUAAAGCAGUUGCU
JCVI_SCAF_1096627066950/506-565   UUAA.A.CGAGGAUCG.AUUUGUCU....................GAUUGCA.A.CCUCUAU........................................................................AAAAAAGUG.CUAAAGCAGUAGCU
JCVI_SCAF_1096627402583/1217-1158 UUGU.U.UGAGGAUCG.AUUUGACU....................GAUUGCA.A.CCUCUUU........................................................................AAAAAAAUG.CUAAAGCAGACAUU
JCVI_SCAF_1101668441589/717-776   UUAU.U.AGAGGAUCG.AUUUGACU....................GAUUGCA.A.CCUCUUU........................................................................AAAAAAGUG.CUAAAGCAGAAGCU
JCVI_SCAF_1096627411931/1684-1625 UUAU.U.AGAGGAACG.AUUUGACU....................GAUUGCA.A.CCUCUUU........................................................................AAAAAAGUG.CUAAAGCAGAUGCU
JCVI_SCAF_1096626857991/795-736   UUAU.U.AGAGGAACG.AUUUGACU....................GAUUGCA.A.CCUCUUU........................................................................AAAAAAGUG.CUAAAGCAGAUGCU
JCVI_SCAF_1101668376995/754-695   UUGU.U.AGAGGAACG.AUUUGACU....................GAUUGCA.A.CCUCUCU........................................................................AAAAAAGUG.CUAAAGCAGUAGCU
JCVI_SCAF_1101668450894/630-571   UUGU.U.AGAGGAACG.AUUUGACU....................GAUUGCA.A.CCUCUUU........................................................................AAAAAAGUG.CUAAAGCAGUAGCU
JCVI_SCAF_1101668416052/684-743   UUAU.U.AGAGGAACG.AUUUGACU....................GAUUGCA.A.CCUCUUA........................................................................AAAAAAGUG.CUAAAGCAGUAGCU
JCVI_SCAF_1096626330588/92-33     UUAU.U.AGAGGAACG.AUUUGACU....................GAUUGCA.A.CCUCUUA........................................................................AAAAAAGUG.CUAAAGCAGUAGCU
JCVI_SCAF_1101668552424/891-950   UUGU.U.AGAGGAUCG.AUUUGACU....................GAUUGCA.A.CCUCUUU........................................................................AAAAAAGUG.CUAAAGCAGAGCUU
JCVI_SCAF_1101668299256/399-458   CACU.C.AGAGGAACG.AUUUGACU....................GAUUGCA.A.CCUCUUU........................................................................AAAAAAGUG.CUAAAGCAGUAGCU
JCVI_SCAF_1096627308126/588-647   CACU.C.AGAGGAACG.AUUUGACU....................GAUUGCA.A.CCUCUUU........................................................................AAAAAAGUG.CUAAAGCAGUAGCU
JCVI_SCAF_1101667432870/730-671   CCCU.C.AGAGGAACG.AUUUGACU....................GAUUGCA.A.CCUCUUU........................................................................AAAAAAGUG.CUAAAGCAGUAGCU
JCVI_SCAF_1101668049517/491-431   AUUA.A.CGAGGAAGG.AUUUGACU....................GAUUGCAGA.CCUCGCA........................................................................AAAAAAAUG.CUAAAACAGAAUUG
JCVI_SCAF_1101668043036/470-410   AUUA.A.CGAGGAAGG.AUUUGACU....................GAUUGCAGA.CCUCGCA........................................................................AAAAAAAUG.CUAAAACAGAAUUG
JCVI_SCAF_1096627438223/1727-1669 AUAA.U.CGAGGAAGG.AUUUGACU....................GAUUGCA.A.CCUCUUA.........................................................................AAAAAAUG.CUAAAGCAGUGUUG
JCVI_SCAF_1101668370776/759-817   AUAA.U.CGAGGAAGG.AUUUGACU....................GAUUGCA.A.CCUCUAA.........................................................................AAAAAAUG.CUAAAGCAGUGUUG
JCVI_SCAF_1096627980867/883-941   AUAA.U.CGAGGAAGG.AUUUGACU....................GAUUGCA.A.CCUCUAA.........................................................................AAAAAAUG.CUAAAGCAGUGUUG
JCVI_SCAF_1096626009591/142-202   UUAA.A.CGAGGAAGG.AUUUGACU....................GAUUGCACA.CCUCGAU........................................................................AAAAAAUUG.CUAAACCAGAGUUG
JCVI_SCAF_1096626616824/1414-1354 UUAA.A.CGAGGAAGG.AUUUGACU....................GAUUGCACA.CCUCGAU........................................................................AAAAAAAUG.CUAAACCAGAGUUG
JCVI_SCAF_1096626856299/593-534   UUAA.A.CGAGGAAGG.AUUUGACU....................GAUUGCA.G.CCUCGAU........................................................................AAAAAAUUG.CUAAAACAGUGUUG
JCVI_SCAF_1096628389487/303-365   UUAA.A.CGAGGAAGG.AUUUGACU....................GAUUGCA.AACCUCGAA......................................................................AAAAAAAAUUG.CUAAAGCAGUGUUG
JCVI_SCAF_1101668210493/1259-1199 UUAA.A.CGAGGAAGG.AUUUGACU....................GAUUGCA.AACCUCGAA........................................................................AAAAAAAUG.CUAAAGCAGUAUUG
JCVI_SCAF_1101668750758/647-587   AUAA.A.CGAGGAAGG.AUUUGACU....................GAUUGCA.AACCUCGAA........................................................................AAAAAAAUG.CUAAAGCAGUAUUG
JCVI_SCAF_1096627860676/1223-1283 UAGA.A.CGAGGAAGG.AUUUGACU....................GAUUGCA.AACCUCGAA........................................................................AAAAAAAUG.CUAAAGCAGUGUUG
JCVI_SCAF_1101667335610/329-269   ACAA.A.CGAGGAAGG.AUUUGACU....................GAUUGCA.AACCUCGAA........................................................................AAAAAAAUG.CUAAAGCAGUGUUG
JCVI_SCAF_1101668586181/696-636   ACAA.A.CGAGGAAGG.AUUUGACU....................GAUUGCA.AACCUCGAA........................................................................AAAAAAAUG.CUAAAGCAGUGUUG
JCVI_SCAF_1101667257829/878-818   ACAA.A.CGAGGAAGG.AUUUGACU....................GAUUGCA.AACCUCGAA........................................................................AAAAAAAUG.CUAAAGCAGUGUUG
JCVI_SCAF_1096626894984/281-221   ACAA.A.CGAGGAAGG.AUUUGACU....................GAUUGCA.AACCUCGAA........................................................................AAAAAAAUG.CUAAAGCAGUGUUG
JCVI_SCAF_1096627098520/992-932   AUUA.A.CGAGGAAGG.AUUUGACU....................GAUUGCA.AACCUCGAA........................................................................AAAAAAAUG.CUAAAGCAGUGUUG
JCVI_SCAF_1096626891259/683-743   AAUA.A.CGAGGAAGG.AUUUGACU....................GAUUGCA.AACCUCGAA........................................................................AAAAAAAUG.CUAAAGCAGUGUUG
JCVI_SCAF_1096627317691/2946-2886 AGUA.A.CGAGGAAGG.AUUUGUCU....................GAUUGCA.AACCUCGAA........................................................................AAAAAAAUG.CUAAAGCAGAAUUG
JCVI_SCAF_1096627001039/993-933   AAUA.A.CGAGGAAGG.AUUUGUCU....................GAUUGCA.AACCUCGAA........................................................................AAAAAAAUG.CUAAAGCAGAAUUG
JCVI_SCAF_1101667432231/159-218   UGUU.A.AGAGGAAGG.AUUUGACU....................GAUUGCA.A.CCUCAUA........................................................................AAAAAAAUG.CUAAAGCAGUGUUG
JCVI_SCAF_1096626910058/602-660   UGUA.A.CGAGGAAGG.AUUUGACU....................GAUUGCA.A.CCUCUUA.........................................................................AAAAAAUG.CUAAAGCAGUGUUG
JCVI_SCAF_1101668505994/1374-1315 UAAU.U.AGAGGAAGG.AUUUGACU....................GAUUGCA.A.CCUCAUA........................................................................AAAAAAUUG.CUAAAGCAGUGUUG
JCVI_SCAF_1101668435854/749-690   AGAA.U.AGAGGAAGG.AUUUGACU....................GAUUGCA.A.CCUCUCA........................................................................AAAAAAUUG.CUAAAACAGUAAUU
JCVI_SCAF_1096627219953/38-97     UAAA.C.AGAGGAAGG.AUUUGACU....................GAUUGCA.A.CCUCUUA........................................................................AAAAAAUUG.CUAAAGCAGUAAUU
JCVI_SCAF_1096628389438/499-558   UAAA.C.AGAGGAAGG.AUUUGACU....................GAUUGCA.A.CCUCUUA........................................................................AAAAAAUUG.CUAAAGCAGUAAUU
JCVI_SCAF_1096627186799/304-245   UAAA.C.AGAGGAAGG.AUUUGACU....................GAUUGCA.A.CCUCUUA........................................................................AAAAAAUUG.CUAAAGCAGUAAUU
JCVI_SCAF_1096627155384/1646-1587 UAAA.C.AGAGGAAGG.AUUUGACU....................GAUUGCA.A.CCUCUUA........................................................................AAAAAAUUG.CUAAAGCAGUAAUU
JCVI_SCAF_1096627988331/276-335   CAAA.C.AGAGGAAGG.AUUUGACU....................GAUUGCA.A.CCUCUCA........................................................................AAAAAAUUG.CUAAAGCAGUAAUU
JCVI_SCAF_1096626991476/877-936   CUAA.C.AGAGGAAGG.AUUUGACU....................GAUUGCA.A.CCUCUUA........................................................................AAAAAAUUG.CUAAAGCAGUAAUU
JCVI_SCAF_1101667341953/688-629   CAAA.C.AGAGGAAGG.AUUUGACU....................GAUUGCA.A.CCUCUUA........................................................................AAAAAAUUG.CUAAAGCAGUAAUU
JCVI_SCAF_1101668423433/79-20     CAAA.C.AGAGGAAGG.AUUUGACU....................GAUUGCA.A.CCUCUUA........................................................................AAAAAAUUG.CUAAAGCAGUAAUU
JCVI_SCAF_1096626894819/274-215   CAAA.C.AGAGGAAGG.AUUUGACU....................GAUUGCA.A.CCUCUUA........................................................................AAAAAAUUG.CUAAAGCAGUAAUU
JCVI_SCAF_1101667116281/363-422   CAAA.C.AGAGGAAGG.AUUUGACU....................GAUUGCA.A.CCUCUUA........................................................................AAAAAAUUG.CUAAAGCAGUAAUU
JCVI_SCAF_1096627787351/852-793   CAAA.C.AGAGGAAGG.AUUUGACU....................GAUUGCA.A.CCUCUUA........................................................................AAAAAAUUG.CUAAAGCAGUAAUU
JCVI_SCAF_1101668762251/309-250   CAAA.C.AGAGGAAGG.AUUUGACU....................GAUUGCA.A.CCUCUUA........................................................................AAAAAAUUG.CUAAAGCAGUAAUU
JCVI_SCAF_1101668742341/1181-1240 CAAA.C.AGAGGAAGG.AUUUGACU....................GAUUGCA.A.CCUCUUA........................................................................AAAAAAUUG.CUAAAGCAGUAAUU
JCVI_SCAF_1096627611673/1578-1519 CAAA.C.AGAGGAAGG.AUUUGACU....................GAUUGCA.A.CCUCUUA........................................................................AAAAAAUUG.CUAAAGCAGUAAUU
JCVI_SCAF_1101668177421/230-289   GAAA.C.AGAGGAAGG.AUUUGACU....................GAUUGCA.A.CCUCUUA........................................................................AAAAAAUUG.CUAAAGCAGUAAUU
JCVI_SCAF_1096626958110/839-898   GAAA.C.AGAGGAAGG.AUUUGACU....................GAUUGCA.A.CCUCUUA........................................................................AAAAAAUUG.CUAAAGCAGUAAUU
JCVI_SCAF_1101668185252/249-307   GAAA.C.AGAGGAAGG.AUUUGACU....................GAUUGCA.A.CCUCUUA.........................................................................AAAAAUUG.CUAAAGCAGUAAUU
JCVI_SCAF_1096627103077/1161-1220 GAAA.C.AGAGGAAGG.AUUUGACU....................GAUUGCA.A.CCUCUCA........................................................................AAAAAAUUG.CUAAAGCAGUAAUU
JCVI_SCAF_1096627505900/424-483   GAAA.C.AGAGGAAGG.AUUUGACU....................GAUUGCA.A.CCUCUCA........................................................................AAAAAAUUG.CUAAAGCAGUAAUU
JCVI_SCAF_1101668759094/60-119    ACAA.C.AGAGGAAGG.AUUUGACU....................GAUUGCA.A.CCUCUUA........................................................................AAAAAAUUG.CUAAAGCAGUAAUU
JCVI_SCAF_1096627973299/603-662   AACA.C.AGAGGAAGG.AUUUGACU....................GAUUGCA.A.CCUCUUA........................................................................AAAAAAUUG.CUAAAGCAGUAAUU
JCVI_SCAF_1096628086426/1274-1215 AUAA.C.AGAGGAAGG.AUUUGACU....................GAUUGCA.A.CCUCUCA........................................................................AAAAAAUUG.CUAAAGCAGUAAUU
JCVI_SCAF_1096627265055/143-202   GCAA.C.AGAGGAAGG.AUUUGACU....................GAUUGCA.A.CCUCAUU........................................................................AAAAAAUUG.CUAAAGCAGUAUUU
JCVI_SCAF_1096627546860/329-388   UAAA.C.AGAGGAAGG.AUUUGACU....................GAUUGCA.A.CCUCAUU........................................................................AAAAAAUUG.CUAAAGCAGUAUUU
JCVI_SCAF_1101668520745/744-803   GAAA.C.AGAGGAAGG.AUUUGACU....................GAUUGCA.A.CCUCAUU........................................................................AAAAAAUUG.CUAAAGCAGUAUUU
JCVI_SCAF_1096627902800/118-177   GGAA.C.AGAGGAAGG.AUUUGACU....................GAUUGCA.A.CCUCAUU........................................................................AAAAAAUUG.CUAAAGCAGUAUUU
JCVI_SCAF_1096626871642/1329-1270 CUAA.C.AGAGGAAUG.AUUUGACU....................GAUUGCA.A.CCUCUAA........................................................................AAAAAAUUG.CUAAAGCAGUAUUU
NZ_AAOG01000001.1/143195-143292   AAUU.A.AGGGGA.AG.AUUUGAACU...................GAUUGCA.A.CCUCUUUUAUUGACACUAUUUUAAAUACCAAAAUAGCGGCAGUAAAAC..................................AAAAUG.CUAAAGCAGUAUGU
JCVI_SCAF_1101668180177/421-361   ACGA.A.CGAGGAAAA.AUUUGACCU...................GAUUGCA.A.CCUCUAU........................................................................AAAAAAAUG.CUAAAACAGUAUUU
JCVI_SCAF_1096627807455/878-819   UUAA.C.AGAGGAUAA.AUUUGUUCU...................GAUUGCA.A.CCUCAAA.........................................................................AAAAAAAG.CUAAAGCAGUAAAU
JCVI_SCAF_1096627512370/1190-1131 CUAA.U.AGAGGAUAA.AUUUGAUCU...................GAUUGCA.A.CCUCAUA.........................................................................AAAAAAAG.CUAAAGCAGUAAUU
NC_009441.1/1712338-1712232       AAU..ACAGAGGAAAA.AUUUGAACU...................GAUUGCA.A.CCUCUUCAUAAUGAAACGGUUCAUUAUGGAUGCCGAAACAAAGAUUUCGGUAGU..........................AAAAAAUG.CUAAAGCAGGAACU
JCVI_SCAF_1096627426589/376-466   AUUU.A.AGAGGAAAA.AUUUGAACU...................GAUUGCA.A.CCUCUUU......................................GUUGAAAGUAACGAAAGUGAACCUCAACAUA....ACAAAAUG.CUAAAGCAGUAACU
NC_009613.1/321748-321688         AAUC.G.AGAGGAAAA.AUUUGAACU...................GAUUGCA.A.CCUCGUU........................................................................AAAAAAAUG.CUAAAGCAGAAAUU
JCVI_SCAF_1096627455278/1053-1112 AUUU.C.AGAGGAAAA.AUUUGAACU...................GAUUGCA.A.CCUCGUU.........................................................................AAAAAAUG.CUAAAGCAGGAAUU
NZ_AAXX01000001.1/754085-754145   AACA.A.AGAGGAAAA.AUUUGAACU...................GAUUGCA.A.CCUCAUU........................................................................AAAAAAAUG.CUAAAGCAGUAUUC
NZ_AANA01000001.1/1408910-1408969 AAUU.A..GAGGAAAA.AUUUGAACU...................GAUUGCA.A.CCUCAUU........................................................................AAAAAAAUG.CUAAAGCAGUAAUU
JCVI_SCAF_1096624997329/37-96     AAUA.U.AGAGGACAA.AUUUGAUCU...................GAUUGCA.A.CCUCAUU.........................................................................AAAAAAAG.CUAAAGCAGUAUAU
JCVI_SCAF_1096626857523/2002-2058 UAAC.U.AGUGGAAUG.AUUUGAAU....................GCUUGCA.A.CCACCAA...........................................................................AAAAAG.CUAAAACGAACUUA
JCVI_SCAF_1096628217660/958-1015  GUAU.U.AGUGGAGUG.AUUUGACU....................GCUUGCA.A.CCAC.CA.........................................................................AAAAAAAG.CUAAAUUUGAUGUC
NC_009614.1/1599296-1599355       AAA..ACAGUGGAGAG.AUUUGAGUA...................GCUUGCA.A.CCACAG.........................................................................AAAAAAAUG.CUAAAAAAUACAUU
BAAY01000229.1/4860-4801          AAA..ACAGUGGAGAG.AUUUGAGUA...................GCUUGCA.A.CCACAG.........................................................................AAAAAAAUG.CUAAAAAAUACAUU
NZ_ABWZ01000039.1/10487-10546     AAA..ACAGUGGAGAG.AUUUGAGUA...................GCUUGCA.A.CCACAG.........................................................................AAAAAAAUG.CUAAAAAAUACAUU
BABA01032719.1/684-625            AAA..ACAGUGGAGAG.AUUUGAGUA...................GCUUGCA.A.CCACAG.........................................................................AAAAAAAUG.CUAAAAAAUACAUU
BABD01010212.1/361-302            AAA..ACAGUGGAGAG.AUUUGAGUA...................GCUUGCA.A.CCACAG.........................................................................AAAAAAAUG.CUAAAAAAUACAUU
BABD01004898.1/734-675            AAA..ACAGUGGAGAG.AUUUGAGUA...................GCUUGCA.A.CCACAG.........................................................................AAAAAAAUG.CUAAAAAAUACAUU
BAAU01003527.1/70-11              CGAU.A.UGUGGAGAG.AUUUGAGUA...................GCUUGCA.A.CCACAGA.........................................................................AAAAAAUG.CUAAAACACAUCCU
BAAV01005021.1/856-915            CGAU.A.UGUGGAGAG.AUUUGAGUA...................GCUUGCA.A.CCACAGA.........................................................................AAAAAAUG.CUAAAACACAUCCU
BABD01000682.1/2075-2016          CGAU.A.UGUGGAGAG.AUUUGAGUA...................GCUUGCA.A.CCACAGA.........................................................................AAAAAAUG.CUAAAACACAUCCU
BAAX01034998.1/534-475            CGAU.A.UGUGGAGAG.AUUUGAGUA...................GCUUGCA.A.CCACAGA.........................................................................AAAAAAUG.CUAAAACACAUCCU
BABA01000840.1/862-921            CGAU.A.UGUGGAGAG.AUUUGAGUA...................GCUUGCA.A.CCACAGA.........................................................................AAAAAAUG.CUAAAACACAUCCU
BAAY01003005.1/1818-1877          CGAU.A.UGUGGAGAG.AUUUGAGUA...................GCUUGCA.A.CCACAGA.........................................................................AAAAAAUG.CUAAAACACAUCCU
NZ_AAYH02000034.1/58632-58691     CGAU.A.UGUGGAGAG.AUUUGAGUA...................GCUUGCA.A.CCACAGA.........................................................................AAAAAAUG.CUAAAACACAUCCU
NC_003228.3/69593-69652           UGAA.A.UGUGGAAAG.AUUUGAGUA...................GCUUGCA.A.CCACAGA.........................................................................AAAAAAUG.CUAAAACAACAUUC
NC_006347.1/64060-64119           UGAA.A.UGUGGAAAG.AUUUGAGUA...................GCUUGCA.A.CCACAGA.........................................................................AAAAAAUG.CUAAAACAACAUUC
BABG01001786.1/1819-1878          UGAA.A.UGUGGAAAG.AUUUGAGUA...................GCUUGCA.A.CCACAGA.........................................................................AAAAAAUG.CUAAAACAACAUUC
NZ_AAVM02000002.1/266706-266765   GAAA.G.UGUGGACAG.AUUUGAGUA...................GCUUGCA.A.CCACAGA.........................................................................AAAAAAUG.CUAAAACACGACUC
NC_004663.1/4108976-4109035       GAAA.G.UGUGGACAG.AUUUGAGCA...................GCUUGCA.A.CCACGGA.........................................................................AAAAAAUG.CUAAAACACGUCUU
NZ_AAXF02000049.1/418563-418622   GAAA.G.UGUGGACAG.AUUUGAGUA...................GCUUGCA.A.CCACGGA.........................................................................AAAAAAUG.CUAAAACACGUCUG
JCVI_SCAF_1096627783900/312-255   AAAU.A.GGUGGAGUG.AUUUGACU....................GCUUGCA.A.CCACAUU..........................................................................AAAAAAG.CUAAAAUUUGUCCU
JCVI_SCAF_1096627836680/1384-1327 AAAU.A.GGUGGAGUG.AUUUGACU....................GCUUGCA.A.CCACAUU..........................................................................AAAAAAG.CUAAAAUUUGUCCU
#=GC SS_cons                      ,,,,.,.<<<<<---..<<<__...................____>>>.---.-.>>>>>..................................................................................................
#=GC SS_cons_1                    ................................................<<<<.........................................................................................>>.>.>...........
//
