# Supplementary material for: Comparative genomics reveals 104 candidate structured RNAs from bacteria, archaea, and their metagenomes
Source: Genome Biol. 2010 Mar 15;11(3):R31. doi: 10.1186/gb-2010-11-3-r31 (PMC2864571; doi:10.1186/gb-2010-11-3-r31)
Supplement: Additional file 5 — Raw text alignment files, just the motifs. Raw alignments of RNA motifs with minimal annotation and no flanking sequences, in "Stockholm" text format. The Stockholm files can be retrieved from the .tar.gz archive file by using programs such as WinZip (Windows), StuffIt Expander (Mac), or tar/gzip (UNIX). [file gb-2010-11-3-r31-S5.GZ › clean-sto/C4.sto]

# STOCKHOLM 1.0
#=GF ID C4
#=GF AU Weinberg Z
#=GF TP Gene; antisense;
#=GF DE C4 antisense RNA
#=GF WK http://www.ncbi.nlm.nih.gov/pubmed/1696181
NC_009085.1/1492888-1492976         CUUUCUG.GUA.G.A.GU..GAAAA.GG.GG.AUAUC...UUUUG....GAUGU.GCCAG....UUUCUAGAUG..........UCUGGUC.UGCU.A.ACCCU.UCUU...C....AC..UC.U.AU.CAUUGUC
NC_009085.1/2365091-2365008         UGUUAUG.GUG.G.G.UU..AGGC..GG.AA.GUGC....UUCG......GCAC.GCUAG....ACCCUUGAG...........ACUAGUAAGACC.A.AUUCC..GUU...U....AA..CC.U.GC.CACCCUA
NZ_AAZF01000005.1/72866-72949       CUCAAUG.GUA.G.A.GC..GUAA..UG.AG.CCGUC...UAU......GACGG.GCUGUC...UUCCUGUGAU..........GGCAGUU.UUCC.A.CCUUG..CUA...C....GC..UC.U.AC.CGCCC..
NZ_AAZG01000002.1/114094-114177     CUCAAUG.GUA.G.A.GC..GUAA..UG.AG.CCGUC...UAU......GACGG.GCUGUC...UUCCUGUGAU..........GGCAGUU.UUCC.A.CCUUG..CUA...C....GC..UC.U.AC.CGCCC..
NC_009567.1/760122-760036           CUCAAUG.GUA.G.C.GC..GUAA..UG.GG.CAACC...CUUAGC...GGUUG.GCUGCU...UUCCUGUAAA..........GGCAGUU.UGUC.A.CCCCG..UUA...C....GU..GC.U.AC.CGCCC..
NC_008309.1/565968-566054           CUCAAUG.GUA.G.A.GC..GUAA..AG.GG.CAACCG..CUUG....CGGUUG.GCUAUG...UUCCUUUGUA..........CGUAGUU.UCCU.A.CCCCU..UUA...C....GC..UU.U.AC.CGCCC..
NZ_AACJ01000013.1/2187-2101         CUCAAUG.GUA.G.A.GC..GUAA..AG.GG.CAACCG..CUUG....CGGUUG.GCUAUG...UUCCUUUGUA..........CGUAGUU.UCUC.A.CCCCU..UUA...C....GC..UU.U.AC.CGCCC..
NC_002663.1/2002795-2002883         CUCAAUG.GUA.G.C.GU..GCGA..UU.GG.CAACG...UUUAAU...CGUUG.GCUGUG...UUCCGUAUGU..........CGCAGUU.UUCC.A.CCCAG..UCG...C....AC..GU.U.AC.CGCCCUA
NZ_AAZF01000002.1/232050-231964     CUCAAUG.GUA.G.C.GU..GUAG..CG.GU.AAAGG...UUCGC....CCUUU.GCUGUG...UUCCAAUUGU..........CGCAGUU.UUCG.A.GACCG..UUA...C....AC..GU.U.AC.CGCCAA.
NZ_AAZJ01000012.1/9811-9897         CUCAAUG.GUA.G.C.GU..GUAG..CG.GU.AAAGG...UUCGC....CCUUU.GCUGUG...UUCCAAUUGU..........CGCGGUU.UUCG.A.GACCG..UUA...C....AC..GU.U.AC.CGCCAA.
NZ_AASA01000084.1/6161-6256         GUCUAUG.GUA.G.C.GU..GUAG..CG.GG.CAAGG...UUCGC....CCUUG.GCUGUU...UUUGGUUCGCCGUUUGU...AGCAGUUUUCUC.A.CCCCG..UUA...C....AC..GC.U.AU.CGCCCUG
NZ_AASA01000084.1/6623-6711         GUCUAUG.GUA.G.C.GU..GUAG..CG.GG.CAAGG..UUUCGC....CCUUG.ACUGCU...UACCUGAUGU..........UGCAGUU.UUCC.A.CCCCG..UUA...C....AC..GC.U.AU.CGCCCUA
NC_007492.1/3001178-3001267         UGCAGUG.GCG.G...CUGUGUGC..AG.GG.UCGCC...UUCG.....GGCGU.GCUGAG...UUGGGUUGUU..........CUCGGUU.GACC.A.AGCCU..GCG...C..ACAG..UC.C.GC.CUCCCCA
JCVI_SCAF_1096626333345/508-421     UUUUAUG.CCU.G.G.GC..GUAG..UG.GG.AGUCC...GCAA.....GGACU.GCCGGG...UUCCGUGGAU..........ACCGGUU.GGCU.A.ACCUG..CUA...C...UGC..CC.A.GG.CACCCGU
NC_006139.1/46573-46654             UUCUAGG.GCG.G.G.CU..AUA...UGUGG.GAGC....UUCG......GCUC.GCUGG....UUCCGGUGA............CCAGCC.UACC.A.ACCCA...UA...U....AG.UCC.C.GC.CCUUUUU
NZ_AAVD01000003.1/489428-489345     UUU..CG.GCG.G.G.GC..UGUG..CA.GG.ACCUCC..GCAA....GGGGGU.GCCGG....CUCCUUUGC............CCGGCC.CGCC.A.ACCUG..CAC...A....GC..CC.U.GC.CACCCGU
NC_007712.1/4059279-4059192         UAUAAUGGUGA.G.G.CG..UAAC..GA.GG.GAGC....CUCUGC....GCUC.GCCGGG...UUCUCUGAC...........ACCGGUC.UACU.A.ACCUC..GAU...A....CG..UC.U.CUCCACCCCG
NC_007492.1/317345-317260           CUUUAUG.GCG.G...CUG.UGUU..UG.GG.ACGC....UUCG......GCGU.GCCUGGAG.UUCUCUCUCU...........CUGGUU.GACC.A.ACCCG..AAC...A...CAG..UC.C.GC.CUCCUA.
NZ_AAKA01000001.1/39540-39453       AUCAAUG.GUG.G.C.GU..UAGU..GG.GG.CUACG...UUCG.....CGUAG.GCCGGU...UUCCUUUGUG..........UCCGGUAUUUCC.A.CCCCU..GCU...A....AC..GU.C.AC.CGCCAUU
NC_008781.1/380216-380131           AGUUUUG.GCG.G.C.UC..GGA...UG.GG.GGAGC...CUCG.....GCUCC.GCCGGU...UUUCGCAAGAGUG.......CCCGGUA.GACC.A.ACCCG...UU...C....GA..GC.U.GC.CGCCC..
NC_008781.1/1018953-1018867         GUUUUUG.GCG.G.C.UC..GAA...UG.GG.AGAGC...GCAA.....GCUCU.GCCGGU...UUCCGCAAGGAUGU......CCCGGUU.CGUC.A.ACCCG...UU...C....GA..GC.U.GC.CGCCC..
NC_002488.3/2387378-2387297         GUCUAUG.GCG.G.G.UG..GCGU..GG.AG.AGACU...UUCG.....AGUCU.ACCGG......UCCUGGGG...........UCGGUC.UUCU.A.ACUCC..GCG...U....CG..UC.C.GC.CUCCAU.
NZ_AAVZ01000004.1/59163-59071       CUUCCUG.GCG.G.G.CG..GUGC..GU.GG.GGGCC...CUCG.....GGCCC.ACCGG......UCUAUGGUGCUAUUUCAUCCCGGU..UUGC.A.GCCAC..GCA...U....CG..UC.C.GC.CACCUCU
NC_009446.1/1080812-1080727         UGUUAUG.GCA.G.U.GU..GCGU..GG.GA.GAACC...GCAA.....GGUUC.GCCGU....UUCUUUCGU...........AGCGGUAGUCUC.A.AUCCU..GCG...U....AC..AC.U.GU.CGCCCUC
NC_009446.1/824732-824817           UGUUAUG.GCG.G.C.AU..ACGU..AG.GA.GAACC...GCAA.....GGUUC.GCCGU....UUCUUUCGU...........AGCGGCAAGGCU.A.AUCCU..GCG...U....AU..GC.U.GU.CGCCCUC
NC_009446.1/299743-299661           ...UAUG.GCA.G.C.AU..ACGU..GG.GA.GAACC...GAAA.....GGUUC.GCCGU....UUCUUUCGU...........AGCGGUAGUUCC.A.AUCUC..GCG...U....AU..GC.U.GU.CGCCCUC
NC_009446.1/292912-292832           ...UAUG.GCA.G.C.AU..ACGU..GG.GA.GAACC...GAAA.....GGUUC.GCCGU....UCCUUGUGU...........AGCGGUAAGGUC.A.AUCCU..GCG...U....AU..GC.U.GU.CGCCC..
NC_009436.1/1205701-1205615         GAUCAUG.GCG.G.C.GC..UGGU..GG.AG.CAGC...CGAAAA.....GCUG.GCCGU....UUUUAUCGUG..........UACGGUAUUCCU.A.CCUCC..GUC...A....GC..GC.U.AC.CAUCCCU
NC_005126.1/4085959-4086042         CUCUAUG.GCG.G.U.UC..AGGC..AG.GG.GAGGU...UAAC.....ACCUC.GCCGG......AAAUGAAC..........GCCGGUC.UGCA.A.ACCCU..GUU...U....GA..AU.C.GC.CACCACC
NC_003921.3/1645-1553               UUCUAUG.GUG.G.G.CG..GUGC..GC.GG.AGGCU...GCAA.....GGCCU.GCCGGU...UAUCGCUCUUUUCCUA....UCCGGUUUUGAU.A.GCCGC..GUA...C....CG..UC.C.AC.CACCUU.
NC_009085.1/2570672-2570588         CUUUAUG.GUG.A.G.GC..UAGG..AG.GG.GCACG...CUUG.....CGUGC.GCUGGU...UUCCUUUUGU..........ACCAGUC.UGUC.A.ACCCU..UCU...A....GU..CU.U.GC.CACCA..
NZ_AAAL02000013.1/8678-8770         AUUUACG.GUG.G.G.GC..AGUC..AG.GA.AGACC...GCAA.....GGUCU.GCCGG....UUCAUGCGCAAGCUCCGUU.CCCGGUU.UGCC.A.AUCCU..GCC...U....GU..CC.C.AU.CACCA..
NC_002488.3/1588569-1588477         GUUUAUG.GUG.G.G.GC..AGUC..AG.GA.AGACC...GCAA.....GGUCU.GCCGGU...UUAUGCGCAAGCUCCUUU..CCCGGUU.CGCU.A.AUCCU..GCC...U....GU..CC.C.AU.CACCA..
NZ_AAVZ01000007.1/44241-44329       GGCUAUG.GCG.G.G.CG..GGGC..GU.GG.GGGC....CUUGU.....GCCC.GCCGGUUUCUUCCUAAUAG..........CCCGGUU.UUCG.A.GCCAC..GCU...C....UG..CC.C.GC.CACCUUU
JCVI_SCAF_1096628066130/205-288     GGCUAUG.GCG.G.G.CG..GGGC..GU.GG.GGGU....CCUGU.....ACCC.GCCGGU...UCCCAACAU............CCGGUU.UUCG.A.GCCAC..GCU...C....UG..CC.C.GC.CACCUUU
JCVI_SCAF_1096627028318/1583-1668   GGCUAUG.GCG.G.G.CG..GUGC..GUUGG.GGGCG...UUCG.....CGCCC.GCCGG......CUUGAGGCCAA.......CCCGGA..UUCG.A.ACCAC..GUA...C....CG..CC.C.GC.CACCUU.
NZ_AAVZ01000011.1/25481-25567       GGCUAUG.GCG.G.G.CG..GUGC..GU.GG.GGGCU...UCCG.....GGCCC.GCCGGAC..UGACAUCAAC...........CCGGUG.UUCG.A.ACCAC..GUA...C....CG..CC.C.GC.CACUUUU
NZ_AAVZ01000001.1/108170-108255     AGCUAUG.GCG.G.G.CG..GUGC..GU.GG.AGGC....CUUGC.....GCCU.GCCCGG...UCAUCCACAC..........ACGGGGU.UUCG.A.ACCAU..GCA...C....CG..UC.C.GC.CACCUUU
NC_005126.1/989054-989139           AGUAAUG.GUG.G.U.UC..AGGC..GG.GG.GAGGC...UUCG.....GCCUU.GCCGGA...AGGUAGCUA............CCGGUACUGUG.A.ACCCU..GUC...U....GA..AU.C.AC.CAUCAUC
sludgeOz_Contig11344/5032-5114      AGUUAUG.GGC.G.G.UC..GUG...UG.GG.GCAUC...UUCG.....GGUGC.GCCGG....UUCCUAUUC............CCGGUC.UUCC.A.ACCCG...CA...C....GG.CCU.G.CC.CUCCCCG
NC_009085.1/871749-871832           CAUUAUG.GUA.G.GGUG..AAAG..UGGGG.ACGC...CUCUGU.....GCGU.ACUGG....UUCUUGAG.............UCAGUC.UGCU.A.CUCCA..CUU...U....UG.UCC.U.GU.CACCA..
NZ_AAUH01000032.1/20757-20848       UUCUAUG.GGC.G.G.GCUGUGGU..GG.AG.GAGCC...GCAA.....GGCUC.GCCGGA...UUGUUUCAAG..........CCCGGUC.UGUC.A.ACUUC..GCU...A.CAUGC..CC.G.CU.CACCCUC
NC_007951.1/4245368-4245279         UUCAAUG.GGC.G.G.GCC.GUGG..UG.GG.GAGCC...GAAA.....GGCUC.GCCGGU...AUGUUUUUGG..........CCCGGUC.UGCU.A.ACCCG..CUA...C..GUGC..CC.G.CU.CACCCUC
JCVI_SCAF_1096627192337/13368-13279 UUCAAUG.GGC.G.G.GCC.GUGG..UG.GG.GAGCC...GCAA.....GGCUC.GCCGGU...UUGUUUUCGA..........CCCGGUC.UGCU.A.ACCCG..CUU...C..GUGC..CC.G.CU.CACCCUU
JCVI_SCAF_1101668744231/1049-962    GUCAAUG.GUG.G.GUCG..GGGC..GU.GG.GAGCC...UUAC.....GGCUC.GCCAGU...CGUCAUUAG............CUGGUACUGCA.A.ACCAU..GUU...C....CG.AUU.C.AC.CACCAAA
NZ_AAUN01000013.1/38258-38343       AACAAUG.GUG.G.C.UC..GGGU..GG.UG.CUUCC...UUCG.....GGAAG.GCCGGG...AUCCGUUGGG..........GCCGGUA.CGCU.A.ACACU..GCU...C....GA..GC.U.AC.CACCCC.
NC_007492.1/523624-523710           CUUUGCG.GCG.G.U.UA..UGCG..CG.GG.CACGC...UUCG.....GCGUG.GCUGAG...UGCUCUGGUC...........UCAGUCCUCCU.A.CCCCG..CGC...A....UG..GC.U.GC.CACCCAA
JCVI_SCAF_1096628137543/1077-1163   AGUCGCG.GCG.G.C.UA..UGCG..CG.GG.CACGU...UUCG.....ACGUG.GCUGAG...AUCCCUGGGUA.........CUCGGU..UCCU.A.CCCCG..CGU...A....UG..GC.U.GC.CACCCAU
NC_007492.1/965543-965629           CUUUAUG.GCG.G.C.UA..UGUA..CG.GG.CGGAC...UUCG.....GUCCG.GCCGGG...UUGGUUUCCUU.........ACCGGUAAUCUC.A.CUCCG..UAC...A....UA..GU.U.GC.CACCU..
NC_009654.1/652730-652647           CGUUAUG.GUG.G.U.UGU.GCGU..GG.GG.AGAC....UUCG......GUCU.GCCAGG...UACCUUGUG...........ACUGGUC.UGCU.A.ACCCU..GCG...U...GCA..GC.C.AC.CACCC..
NC_009654.1/619642-619558           CUUUAUG.GUG.G.C.UGU.GUGU..GG.GG.AGAC....UUCG......GUCU.GCCAGC...UUUCGUUUUG..........ACUGGUC.UGCU.A.ACCCU..GUA...C...GCA..GC.C.AC.CACCU..
sludgeOz_Contig11395/8077-7988      CUCUUUG.GUA.G.U.GU..GCGU..GG.GG.AGACC...UUCG.....GGUCU.GCCGGUUU.UGCCUUGUGUU.........GCCGGUC.UGCG.A.ACCCC..GCG...C....AU..GC.U.GC.CACCAAU
NC_009085.1/871633-871716           UAUUAUG.GCG.A.AAUG..AAAG..AA.GG.ACGC....CUCGU.....GUGU.GCUGGG...UACUCAAAG............CCAGUC.UGUU.A.ACCUU..CUU...U....CG.UUU.C.GC.CGCCA..
NC_004129.6/5946544-5946629         CGUUAUG.GCG.G.G.UU..GCGU..GG.GA.GAACC...UUCG.....GGUUC.GCCGG....UUCCUUGAUU..........CCCGGUC.CGCC.A.AUCCU..GCG...C....AA..UC.C.GC.CACCCUG
NC_005773.3/1124857-1124771         CGUUAUG.GCG.G.G.UU..GCGC..AG.GA.GCACC...CUCG.....GGUGC.GCCGGU...CUCCUUGUAC..........GCCGGUC.CGCC.A.AUCCU..GUG...C....AA..UC.C.GC.CACCCUA
NC_002516.2/1348513-1348430         CUUCAUG.GCG.G.A.UC..GCGU..GG.GG.AGACC...CUCGU....GGUCU.GCCGG....UUCCGUUUC............CCGGUC.UGUC.A.ACCCU..GCG...C....GA..UC.CUGC.CUCCA..
NZ_AAKV01000003.1/6640-6557         CUUCAUG.GCG.G.A.UC..GCGU..GG.GG.AGACC...CUCGU....GGUCU.GCCGG....UUCCGUUUC............CCGGUC.UGUC.A.ACCCU..GCG...C....GA..UC.CUGC.CUCCA..
NC_008463.1/4286083-4286166         CUUCAUG.GCG.G.A.UC..GCGU..GG.GG.AGACC...CUCGU....GGUCU.GCCGG....UUCCGUUUC............CCGGUC.UGUC.A.ACCCU..GCG...C....GA..UC.CUGC.CUCCA..
NZ_AAVY01000017.1/134946-135034     UGUAAUG.GCG.G.C.UG..UACC..CG.GA.AGGC....CUCGU.....GCCU.ACCGAG...UUUUCCUGAAUGCA......CUCGGGU.UUCC.A.CUCCG..UGU...A....CA..GC.U.GC.CACCCU.
NC_006138.1/446698-446777           CUUUUGG.GUG.A.C.UG..UGU....G.GG.AGACC...UUCG.....GGUCU.GCCGA....UUCCGUUUG...........AUCGGUC.GUCC.A.ACCC....GC...A....UA..GU.C.GC.CCUUUU.
NC_009348.1/3150898-3150985         CGUUAUG.GCG.G.U.UC..GGGU..GA.GG.GCCCC...GCAA.....GGGGC.GCUGGA...CUCCAAGGUC..........UCCAGUUACGCC.A.ACCUC..GUC...C....GG..GC.U.GC.CACCAGA
JCVI_SCAF_1101668263049/1534-1447   UGUUAUG.GCG.G.U.UC..GGGC..GA.GG.GCCUC...GAAA.....GGGGC.GCUGGG...UUCCGUAGUG..........ACCAGUUACGCC.A.ACCUU..GUC...C....GG..GC.U.GC.CACCAGU
NC_007510.1/2729355-2729271         UUCUAUG.GGU.G.G.CGC.GAGU..GG.AG.AGGC....UUCG......GCCU.GCCGGG...UUCCGUAUGC..........CCCGGUC.UGUC.A.ACUUC..GCU...C..GUUG..CC.G.CC.CACC...
NC_008027.1/2652833-2652926         CGCAAUG.GUG.G.C.UA..CGUG..CG.GG.UGACC...UCUU.....GGUCA.GCCGGG...UUUUCGCCUCGUAAUGC...CCCGGUC.UUGC.AGGCCCG..UAC...G....UA..GC.U.GC.CACCCU.
NC_005085.1/4158872-4158962         UUCUAUG.GGC.U.G.GCCAUGGC..AG.GA.GCGUG...CUUG.....CACGC.GCCGGU...CACCUUGAGU..........CCCGGUC.CGCC.A.AUCCU..GCC...AUUGUGC..CA.G.CC.CACCC..
NC_007606.1/1757441-1757528         AUCAAUG.GUG.G.G.CU..GUAU..GG.GG.CCGAC...UUCA.....GUCGG.GCUGGU...UCCCUUGAUU..........GCCAGUUGUAGC.A.ACCCU..GUA...C....AG..UC.C.AC.CGCCAGC
NZ_AAKA01000020.1/58210-58123       AUCAAUG.GUG.G.G.CU..GUAU..GG.GG.CUGAC...UUCG.....GUCAG.GCUGGU...CUCCUUUUGC..........GCCAGUUGUGGU.A.ACCCU..GUA...C....AG..UC.C.AC.CGCCAGC
BABG01026403.1/226-313              AACAAUG.GUG.G.G.CU..GUAU..GG.AA.CUUCC...UUCG.....GGAAG.GCUGGU...UUCCUCUAAC..........ACCAGUAAGGCC.A.AUUCC..GUA...C....AG..UC.C.AC.CGCCAGC
NZ_AAUJ01000008.1/30413-30331       CUUUACG.GUG.G.G.CC..GUGU..GG.GG.ACACCC..GCGA....GGGUGU.GCCGG......UCCUACUG...........CCGGUC.GACC.A.ACCCU..GCA...C....GG..UC.C.AC.CACCU..
NZ_AAUJ01000008.1/21804-21888       CUUUACG.GUG.G.G.CC..GUGU..GG.GG.ACACCC..GCGA....GGGUGU.GCCGG....UUCCUACGG............CCGGUC.CGCC.A.ACCCU..GCA...C....GG..UC.C.AU.CACCUC.
NC_007712.1/2663915-2664000         CUCUAUG.GUG.G.A.CU..GGAU..GG.GG.CAGCC...GAAA.....GACUG.GCCGGU...UGGUUGUAU............CCGGUAACGCU.A.ACUCC..AUU...C....AU..UU.C.AC.CACCAAU
NZ_ABEW01000010.1/115026-115110     AUUUAUG.GUG.G.G.CU..GUGU..GA.GG.GCUUC...UUAG.....GAAGC.GCCGGG...UUUGAGUAG............CCGGUAAGACC.A.ACCUU..GCA...C....AG..UU.C.AC.CACCCG.
NC_006840.1/2244353-2244268         AAUUAUG.GUG.G.G.CC..GAGU..GA.GG.CCGA....UUCGU.....UCGG.GCCGUU...UUCCUUGUGU..........CGCGGUAGUAUC.A.ACCUU..GCU...C....GG..UU.C.GC.CACCAA.
NC_006840.1/2243662-2243579         AAUUAUG.GUG.G.G.CU..GAGU..GA.GA.GCAC....UUCG......GUGC.GCCGU....AUCCUUGGA...........AGCGGUAUGACU.A.AUCUU..GCU...C....AG..UU.C.GC.CACCCAA
NC_007912.1/342124-342208           UGCUAUG.GUG.G.G.CU..GUAU..GG.GG.CACCC...UUAG.....GGGUG.GCCGC....UUCCUUGUGU...........GCGGUAGUCUC.A.ACCCU..GUG...C....AG..CC.C.AU.CACCAU.
NC_009665.1/896014-895930           UUCUAUG.GUG.A.G.CU..GGGC..GG.GG.CAACC...UUCG.....GGUUG.GCCGC....UUCCUGUGAU...........GCGGUAGUCUC.A.ACCCC..GUU...C....AG..CU.C.AU.CACCAC.
NZ_AATK01000033.1/24005-23923       UACUAUG.GUG.A.G.CU..GGGU..GG.GG.CAACC...UUCG.....GGUUG.GCCGU......UCCUGUG............ACGGUAGUGCG.A.ACCCU..GCU...C....AG..CU.C.AU.CACCAAU
NZ_AAKB01000016.1/10920-11003       CAUUAUG.GCG.G.G.CU..GGC...GG.GG.GCGC....UUCG......GCGC.GCCGGU...UUCCUCUAAC..........GCCGGUAUUGCA.A.ACCUC...GU...C....AG..UU.C.GC.CACCCAU
NZ_AAWD01000002.1/57743-57826       CAUUAUG.GUG.G.G.CU..GGGC..AG.GG.GCGC....UUCG......GCGC.GCCGC....UUCCUUGAGU...........GCGGUAGUACU.A.ACCUU..GUU...C....AG..UU.C.AC.CACCCAU
NC_009456.1/1033991-1033907         CAUUAUG.GUG.G.G.CU..GGGC..AG.GG.GCGC....UUCG......GCGC.GCCGUG...UUCCGAUAG...........AGCGGUAGUACU.A.ACCUU..GUC...C....AG..UU.C.AC.CACCCAU
NZ_AAMR01000038.1/33213-33129       AAUUAUG.GUG.A.G.CU..GGGC..GA.GG.CAGC....UUUAU.....GCUG.GUCGC....UUCCUUUGGU...........GCGAUAGGUCC.A.ACCUU..GCU...C....AG..UU.C.AC.CACCCAA
NZ_AAUU01000060.1/5711-5630         AAUUAUG.GUG.G.G.CU..GGGC..GA.GG.CAGC....UUCA......GCUG.GCCGU....UUCCAAGGUU...........GUGGUAGGACU.A.ACCUC..GUU...U....AG..UU.C.AC.CACCA..
NZ_AAZW01000012.1/43784-43701       UAUUAUG.GUG.G.G.CU..GGGC..GA.GG.CAGC....UUCG......GCUG.GCCGU....AACCUUGGG...........AGCGGUAGGACU.A.ACCUU..GUU...C....AG..CU.C.AC.CACCCGA
NC_008345.1/1972071-1971987         UACUAUG.GUG.G.G.CU..GGGU..GA.GG.CAGCC...AUUU.....GGCUG.GCCGC....UUCCUUGAU............GCGGUAGUUCG.A.ACCUU..GCU...C....AG..CU.C.AU.CACCCAA
NZ_ABCH01000029.1/41299-41379       GCCAAUG.GUG.G.G.CU..GGAC..GA.GG.CAGC....UUCG......GCUG.GCCGU....UUCCUUGAGU...........ACGGUACUGCG.A.ACCUC..GUU...C....AG..UU.C.AU.CACC...
NC_007185.1/1478-1562               AUCUAUG.GUG.G.G.CU..GGAU..GG.GG.GAGCC...GAGA.....GGCUC.GCCGUU...UACUUGUAU............CCGGUUGUUAG.A.ACCCU..GUU...C....GG..CU.C.AC.CACCAA.
NC_007714.1/16189-16105             AUCUAUG.GUG.G.G.CU..GGAU..GG.GG.GAGCC...GAGA.....GGCUC.GCCGUU...UACUUGUAU............CCGGUUGUUAG.A.ACCCU..GUU...C....GG..CU.C.AC.CACCAA.
NC_007184.1/1478-1562               AUCUAUG.GUG.G.G.CU..GGAU..GG.GG.GAGCC...GAGA.....GGCUC.GCCGUU...UACUUGUAU............CCGGUUGUUAG.A.ACCCU..GUU...C....GG..CU.C.AC.CACCAA.
BAAW01000646.1/4186-4274            CUCAAUG.GCG.G.G.UC..GAGC..GG.GG.GCGUC...GCAA.....GACGC.GCCGGU...AUCCAGUAUG..........ACCGGUAAGGCU.A.ACUCC..GCU...C....GA.UUC.U.GC.CACCCGC
NZ_AAWW01000074.1/5013-4925         CUCAAUG.GUG.G.GAUC..GGGC..GG.GG.GCGUC...GUAA.....GACGC.GCCGG....UGUCAGUGAG..........GCCGGUAAUGCC.A.ACUCC..GUC...C....GG.UUU.C.AC.CACCCGU
NC_004631.1/4519523-4519609         CUCAAUG.GUG.G.G.CC..GGGC..GG.GG.GCGCU...GCAA.....AGCGC.GCCGG....UGUCGAUGAG..........GCCGGUAAGGCU.A.ACCCC..GUC...C....GG.UUC.C.AC.CACCAU.
NZ_ABFH01000014.1/112132-112219     CUCAAUG.GUG.G.G.CC..GGGC..GG.GG.GCGCU...GCAA.....AGCGC.GCCGG....UGUCGAUGAG..........GCCGGUAAGGUC.A.ACCCC..GUC...C....GG.UUC.C.AC.CACCCGC
NC_009436.1/4152361-4152449         UCCAAUG.GUG.G.G.CC..GAGC..GG.GG.GCGUC...GCAA.....GACGC.GCCGGU...AUCCGAAGAG..........GCCGGUAAGGCU.A.ACCCU..GUU...C....GG.UUC.C.AC.CGCCAGC
NC_007712.1/3395263-3395347         AUCAAUG.GUG.G.G.CU..GGAU..GG.GG.CAGCC...GUCA.....GGCUG.GCCGG......AUGACAAU..........CCCGGUACUGCG.A.ACCCU..GUU...C....AG..UU.C.AC.CACCAGU
NC_007712.1/1233127-1233043         CUCAAUG.GUG.G.A.CU..GGAU..AG.GG.CUACC...GAAA.....GGUAG.GCCGG......ACGGUGAA..........CCCGGUAGUAUC.A.ACCCU..GUU...C....AG..UU.C.AC.CACCAAU
NC_007712.1/2063246-2063161         CUCAAUG.GUG.G.G.CU..GGAU..AG.GG.CAGCC...GCAA.....GGCUG.GCCGG......AUGGUGAU..........CCCGGUAGUUCCUA.ACCCU..GUU...C....AG..CU.C.GC.CACCAAU
NC_007712.1/3106295-3106377         CUCAAUG.GUG.G.G.CU..GGAU..GG.GG.GAGCC...GAAA.....GGCUC.GCCGG......AAGGUGAA..........CCCGGUAAGACC.A.ACUCC..GUU...C....AG..UU.C.GC.CACCC..
NC_007712.1/1814121-1814038         CUCAAUG.GUG.G.G.CU..GGAU..GG.UG.GAGCC...GAAA.....GGCUC.ACCGG......UUGGUUAC..........UCCGGUA.CGCG.A.ACUCC..GUC...C....AG..CU.C.GC.CACCCUC
NZ_AAMJ01000005.1/122662-122749     AAUUAUG.GUG.A.G.GC..GUGC..GG.GG.CAGCC...GCAA.....GGCUG.GCCGGG...UUCUCGAGUG..........ACCGGUAGUGCU.A.ACCCU..GUG...C....GU..CU.C.AC.CACCCAU
NZ_AAKA01000020.1/568-655           AAUUAUG.GUG.A.G.GC..GUGC..GG.GG.CAGCC...GCAA.....GGCUG.GCCGGG...UUCUCGAGUG..........ACCGGUAGUGCU.A.ACCCU..GUG...C....GU..CU.C.AC.CACCCAU
NZ_AAJZ01000001.1/4185666-4185579   GAUUAUG.GUG.G.G.AC..GUGC..AG.GG.CAGCC...GCAA.....GGCUG.GCCGGG...UUCGUUAGUG..........ACCGGUAUUUCC.A.CCCCU..GUA...C....GU..CU.C.AC.CACCCUU
NC_004741.1/1891549-1891636         AAUUAUG.GUG.G.G.AU..GUGC..AG.GG.CAGUC...GCAA.....GACUG.GCCGGG...UUCUGGAGUG..........ACCGGUAUUUCC.A.CCCCU..GUA...C....GU..CU.C.AC.CACCCUU
NC_004337.1/1419385-1419298         AAUUAUG.GUG.G.G.AU..GUGC..AG.GG.CAGUC...GCAA.....GACUG.GCCGGG...UUCUCGAGUG..........ACCGGUAUUUCC.A.CCCCU..GUA...C....GU..CU.C.AC.CACCCUU
NZ_AAKB01000057.1/7419-7506         AAUUAUG.GUG.G.G.AU..GUGC..AG.GG.CAGUC...GCAA.....GACUG.GCCGGG...UUCUCGAGUG..........ACCGGUAUUUCC.A.CCCCU..GUA...C....GU..CU.C.AC.CACCCUU
NZ_AAKB01000097.1/235-148           AAUUAUG.GUG.G.G.AU..GUGC..AG.GG.CAGUC...GCAA.....GACUG.GCCGGG...UUCUCGAGUG..........ACCGGUAUUUCC.A.CCCCU..GUA...C....GU..CU.C.AC.CACCCUU
NZ_AAKB01000020.1/9022-9109         AAUUAUG.GUG.G.G.GC..GUGC..GG.GG.CAGUC...GCAA.....GACUG.GCCGGG...UUCCGUGAUG..........ACCGGUUGUAGC.A.ACCCU..GUA...C....GU..CU.C.AC.CACCCAU
NC_008258.1/771649-771736           GAUUAUG.GUG.G.G.GC..GUGC..AG.GG.CAGCC...GCAA.....GGCUG.GCCGGU...UUCGGUAGUC..........ACCGGUUGUAGC.A.ACCCU..GUG...C....GU..CU.C.AC.CACCCAU
NC_004337.1/913450-913537           GAUUAUG.GUG.G.G.GC..GUGC..AG.GG.CAGCC...GCAA.....GGCUG.GCCGGU...UUCGGUAGUC..........ACCGGUUGUAGC.A.ACCCU..GUG...C....GU..CU.C.AC.CACCCAU
NC_004741.1/908250-908337           GAUUAUG.GUG.G.G.GC..GUGC..AG.GG.CAGCC...GCAA.....GGCUG.GCCGGU...UUCGGUAGUC..........ACCGGUUGUAGC.A.ACCCU..GUG...C....GU..CU.C.AC.CACCCAU
NZ_AAJX01000004.1/60275-60362       AAUUAUG.GUG.G.G.GC..GUAC..AG.GG.GCAUC...GCAA.....GAUGC.GCCGGU...AAGGGUAGCC..........GCCGGUAACGCC.A.ACUCU..GUA...C....GU..CU.C.AC.CACCUCU
NC_009514.1/36578-36665             AAUUAUG.GUG.G.G.GC..GUAC..AG.GG.GCAUC...GCAA.....GAUGC.GCCGGU...AAGGGUAGCC..........GCCGGUAACGCC.A.ACUCU..GUA...C....GU..CU.C.AC.CACCUCU
NC_007384.1/1984424-1984511         CAUUAUG.GUG.G.G.GC..GUGC..AG.GG.GCGGA...GAAA.....UCCGC.GCCGGG...UUUUGUGAUG..........ACCGGUUACGCC.A.ACCCU..GUA...C....GU..CU.C.AC.CACCUCC
NZ_AAKA01000012.1/22926-22839       AAUUAUG.GUG.G.G.GC..GUGC..AG.GG.GCAUC...GAAA.....GAUGC.GCCGGG...GUCAUGUGCG..........ACCGGUUACGCC.A.ACCCU..GUA...C....GU..CU.C.AC.CACCUCU
NC_008258.1/2768141-2768228         AAUUAUG.GUG.G.G.GC..GUGC..AG.GG.GCAUC...GCAA.....GAUGC.GCCGGG...UUCUAUGUUG..........ACCGGUUACGCC.A.ACCCU..GUA...C....GU..CU.C.AC.CACCUCU
NZ_AAKB01000061.1/3762-3849         AAUUAUG.GUG.G.G.GC..GUGC..AG.GG.GCAUC...GCAA.....GAUGC.GCCGGG...UUCUAUGUUG..........ACCGGUUACGCC.A.ACCCU..GUA...C....GU..CU.C.AC.CACCUCU
NC_002695.1/2598583-2598670         AAUUAUG.GCG.G.G.GC..GUAC..GG.GG.CCGAC...UUCG.....GUCGG.GCCGGA...UUCUUUGCUC..........UCCGGUGUUGAG.A.ACCCU..GUA...C....GU..CU.C.GC.CAGCCCG
NZ_AAKB01000056.1/37-124            AAUUAUG.GUG.G.G.GC..GUGC..AG.GG.CCAAC...UUCG.....GUUGG.GCCGGG...UUCUUUGGUG..........ACCGGUU.UCUC.ACCCCCU..GUA...C....GU..CU.C.AC.CACCUAU
NZ_ABAO01000085.1/1827-1740         AAUUAUG.GUG.G.G.GC..GUGC..AG.GG.CCAGU...UUCG.....GCUGG.GCCGGG...UUCUAUGUUG..........ACCGGUAUUUCC.A.CCCCU..GUA...C....GU..CU.C.AC.CACCUAU
NC_006905.1/1315152-1315239         AAUUAUG.GUG.G.G.GC..GUGC..AG.GG.CCAGU...UUCG.....GCUGG.GCCGGG...UUCUAUGUUG..........ACCGGUAUUUCC.A.CCCCU..GUA...C....GU..CU.C.AC.CACCUAU
NZ_AAMK01000006.1/59258-59345       AAUUAUG.GUG.G.G.GC..GUGC..AG.GG.CCAAC...UUCG.....GUUGG.GCCGGG...UUCUUUGGUG..........ACCGGUAUUUCC.A.CCCCU..GUA...C....GU..CU.C.AC.CACCAAU
NC_007946.1/4997122-4997209         AAUUAUG.GUG.G.G.GC..GUGC..AG.GG.CCAAC...UUCG.....GUUGG.GCCGGG...UUCUUUGGUG..........ACCGGUAUUUCC.A.CCCCU..GUA...C....GU..CU.C.AC.CACCAAU
NZ_AAJX01000031.1/41435-41522       AAUUAUG.GUG.G.G.GC..GUGC..AG.GG.CCAAC...UUCG.....GUUGG.GCCGGG...UUCUAUGUUG..........ACCGGUAUUUCC.A.CCCCU..GUA...C....GU..CU.C.AC.CACCUAU
NZ_AAJX01000103.1/3179-3092         AAUUAUG.GUG.G.G.GC..GUAC..GG.GG.CCGAC...UUCG.....GUCGG.GCCGGG...UUCUGCGUUU..........GCCGGUACUGCG.A.ACCUC..GUA...C....GU..CU.C.GC.CACCCAC
NZ_AAMK01000026.1/15471-15558       AAUUAUG.GCG.G.G.GC..GUAC..GG.GG.CCGAC...UUCG.....GUCGG.GCCGGG...UUCUAUGUUU..........GCCGGUACUGCG.A.ACCUC..GUA...C....GU..CU.C.GC.CACCCAC
NZ_AAJW01000006.1/162043-162130     AAUUAUG.GCG.G.G.GC..GUAC..GG.GG.CCGAC...UUCG.....GUCGG.GCCGGG...UUCUUGUGUA..........GCCGGUACUGCG.A.ACCUC..GUA...C....GU..CU.C.GC.CACCCAC
NZ_AAMJ01000008.1/123989-124076     AAUUAUG.GCG.G.G.GC..GUAC..GG.GG.CCGAC...UUCG.....GUCGG.GCCGGG...UUCUUGUGUA..........GCCGGUACUGCG.A.ACCUC..GUA...C....GU..CU.C.GC.CACCCAC
NZ_AAJT01000067.1/18116-18029       AAUUAUG.GCG.G.G.GC..GUAC..GG.GG.CCGAC...UUCG.....GUCGG.GCCGGG...UUCUUGUGUA..........GCCGGUACUGCG.A.ACCUC..GUA...C....GU..CU.C.GC.CACCCAC
NZ_AAJV01000026.1/43700-43787       AAUUAUG.GUG.G.G.GC..GUAU..GG.GG.CCGAC...UUCG.....GUCGG.GCCGGG...UUCUUUGCUA..........GCCGGUUGUGGA.A.ACCCU..GUA...C....GU..CU.C.AC.CACCCCG
NZ_AAKB01000017.1/49998-50085       AAUUAUG.GUG.G.G.GC..GUAC..GG.GG.CCGAC...UUCG.....GUCGG.GCCGGG...UUCUAUGUUU..........GCCGGUAGUCUC.A.ACCCU..GUA...C....GU..CU.C.GC.CACCCCG
NC_007946.1/942027-941938           AAUUAUG.GUG.G.G.GC..GUAC..GG.GG.CCGAC...UUCG.....GUCGG.GCCGGGUU.UUCUUUGUUG..........ACCGGUAGUUCC.A.ACCCU..GUA...C....GU..CU.C.AC.CACCCCG
NZ_AAMK01000002.1/372673-372760     AAUUAUG.GUG.A.G.GC..GUAU..GG.GG.CCGAC...UUCG.....GUCGG.GCCGGG...UUCUUUGGUU..........GCCGGUAGUUCC.A.ACCCU..GUA...C....GU..CU.C.AC.CACCCCG
NZ_AAJZ01000001.1/4973644-4973559   AUUUAUG.GUG.G.G.GC..GUGU..AG.GG.GAGUC...GAAA.....GGCUC.GCCGGG...UCCUUUUAG............CCGGUAGUGCA.A.ACCCU..GCA...U....GU..CU.C.AC.CACCCAA
NZ_AAUN01000029.1/36100-36187       AUCAAUG.GUG.G.G.GC..GUGC..AG.GG.GAGCC...GAAA.....GGCUC.GCCGGG...UUCUUUCGUG..........ACCGGUACUGCG.A.ACCUU..GUA...C....GU..CU.C.AC.CACCCCG
NC_003197.1/2762765-2762682         AAUUAUG.GUG.G.G.GC..GUAU..GG.GG.GAGCC...GAAA.....GGCUC.GCCGG......UCGGUGAU...........CUGGUUACGCC.A.ACCCU..GUA...C....GU..CU.C.AC.CACCCAA
NZ_ABAN01000002.1/164-247           AAUUAUG.GUG.G.G.GC..GUAU..GG.GG.GAGCC...GAAA.....GGCUC.GCCGG......UCGGUGAU...........CCGGUUACGCC.A.ACCCU..GUA...C....GU..CU.C.AU.CACCCAA
NZ_ABAO01000067.1/2472-2389         AAUUAUG.GUG.G.G.GC..GUAU..GG.GG.GAGCC...GAAA.....GGCUC.GCCGG......UCGGUGAU...........CCGGUUACGCC.A.ACCCU..GUA...C....GU..CU.C.AC.CACCCAA
NZ_AAJZ01000001.1/4209920-4209837   AAUUAUU.GUG.G.G.GC..GCAU..GG.GG.GAGCU...GAAA.....AGCUC.GUCGG......UCGGUUUC...........CCGGUAGUUCC.A.ACCCU..GUG...C....GU..CU.C.AC.CACCCGA
NC_007384.1/2936419-2936336         AAUUAUG.GUG.G.G.GC..GCAU..GG.GG.GAGCU...GAAA.....AGCUC.GCCGG......UCGGUUUC...........CCGGUAGUUCC.A.ACCCU..GUG...C....GU..CU.C.AC.CACCCGA
NC_008149.1/1777837-1777924         AACAAUG.GUG.G.G.GC..GUAC..GG.GG.GAGCU...GAAA.....GGCUC.GCCGGG...UGUUGUUGUG..........ACCGGUAGUGCA.A.ACCUC..GUA...C....GU..CU.C.AC.CACCCAA
NZ_AAKS01000038.1/24399-24486       AACAAUG.GUG.G.G.GC..GUAC..GG.GG.GAGCU...GAAA.....GGCUC.GCCGGG...UGUUGUUGUG..........ACCGGUAGUGCA.A.ACCUC..GUA...C....GU..CU.C.AC.CACCCAA
NZ_AAKB01000062.1/3801-3885         AAUAAUG.GUG.G.G.GC..GUAU..GG.GG.GAGCU...GAAA.....GGCUC.GCCGG....UUGGUUGAU............CCGGUAGUUCC.A.ACCCU..GUA...C....GU..CU.C.AC.CACCCAA
NZ_AAKB01000008.1/102865-102778     AUCAAUG.GUG.G.G.CU..GUAC..GG.GG.GCGGA...GCAA.....UCCGC.GCCGGU...UUCUUCAGUG..........UCCGGUAAGGCU.A.ACCCU..GUA...C....AG..UC.C.GC.CACCAGC
NC_008800.1/2104229-2104144         AGAAAUG.GUG.A.G.CU..GGGC..GG.GG.GCAUC...GUAA.....GGUGC.GCCAG....UUUUUGGGUG..........ACUGGUC.UGUC.A.ACCCC..AUC...C....AG..CU.C.AG.CACCUAC
NC_008800.1/4498927-4498841         AGCAAUG.GUG.G.G.CU..GGAC..GG.GG.GCAUC...GAAA.....GAUGC.GCCGGG...UUCUCUGUUG..........ACCGGUC.UGCU.A.ACCCC..GUU...C....AG..UC.C.AC.CACCCAA
NC_009708.1/1069976-1069890         AACAAUG.GUG.G.G.CU..GGAC..GG.GG.GCAUC...GAAA.....GAUGC.GCCGGG...UUCUCUGUUG..........ACCGGUC.UGCU.A.ACCCC..GUU...C....AG..UC.C.AC.CACCCAA
NC_005810.1/4074558-4074644         AACAAUG.GUG.G.G.CU..GGAC..GG.GG.GCAUC...GAAA.....GAUGC.GCCGGG...UUCUCUGUUG..........ACCGGUC.UGCU.A.ACCCC..GUU...C....AG..UC.C.AC.CACCCAA
NC_006155.1/3687840-3687926         AACAAUG.GUG.G.G.CU..GGAC..GG.GG.GCAUC...GAAA.....GAUGC.GCCGGG...UUCUCUGUUG..........ACCGGUC.UGCU.A.ACCCC..GUU...C....AG..UC.C.AC.CACCCAA
NC_008800.1/1858079-1857993         AGCAAUG.GUG.A.G.CU..GGGC..GG.GG.GCAUC...GCAA.....GAUGC.GCCGGG...UUCUUCGAUG..........ACCGGUC.UGUC.A.ACCCC..GCC...C....AG..UU.C.AC.CACCCAU
NZ_AALC01000034.1/29766-29853       AUCAAUG.GUG.A.G.CU..GGGC..AG.GG.GCAUC...GCAA.....GAUGC.GCCGGA...UUCUCUGUUG..........ACCGGUAGUUCC.A.ACCUU..GCU...C....AG..UU.C.AC.CACCCAU
NZ_AALF01000002.1/162645-162731     AGAAAUG.GUG.A.G.CU..GGGU..GG.GG.GCAUU...GCAA.....GAUGC.ACCGG....UUUCUUGGUG..........GCCGGUAGUUCC.A.ACCUC..GCU...C....AG..UU.C.AC.CACCCAU
NC_008800.1/1859900-1859814         AGAAAUG.GUG.A.G.CU..GGGU..GG.GG.GCAUU...GCAA.....GAUGC.ACCGG....UUUCUUGGUG..........GCCGGUAGUUCC.A.ACCUC..GCU...C....AG..UU.C.AC.CACCCAU
NZ_AALF01000002.1/164423-164510     AGAAACG.GUG.A.A.CU..GGGU..GG.GG.GCAUC...GCAA.....GAUGC.GCCGGG...UUCUUUGGUA..........ACCGGUAGUUCC.A.ACCUC..GCU...C....AG..UU.C.AC.CACCCAU
NC_007613.1/1140537-1140623         AAUUAUG.GUG.G.G.CU..GGGC..GG.GG.GCACC...GUAA.....GGUGC.GCCGG....UUCCAGUAUG..........GCCGGUAGUUCC.A.ACCUC..GUU...C....AG..UC.C.AC.CACCCAU
BAAW01012961.1/630-545              CUCAAUG.GUG.G...CU..GGGC..GG.GG.GCACC...GUAA.....GGUGC.GCCGGU...UGCCUGUAAC..........GCCGGUAGUUCC.A.ACCCC..GUU...C....AG..UC.C.AC.CACCAU.
NC_006905.1/1315804-1315890         AAUUAUG.GUG.G.C.UU..GGGU..AG.GG.GAGCC...GAAA.....GGCUC.GCCGGG...UUCUGUGAUG..........ACCGGUC.UGCU.A.ACCCU..GCU...C....AG..GU.C.AC.CACCAGU
NC_000935.1/28158-28072             AUCAAUG.GUG.G.G.CU..GGAU..GG.GG.GAGCC...GAAA.....GGCUC.GCUGG....GUCCUUGUUA..........GCCGGUAGUCUC.A.ACCCU..GUU...C....AG..UU.C.AC.CGCCAAU
NC_007712.1/1935487-1935401         AAUAAUG.GUG.G.G.CU..GGAU..GG.GG.GAGCC...GCAA.....GGCUC.GCCGG....GUCCUUCUUA..........GCCGGUAGUCUC.A.ACCCU..GUU...C....AG..CU.C.GC.CACCAAU
NZ_AAMJ01000022.1/3716-3799         AUUUAUG.GUG.G.G.CU..GUGU..GG.GG.GAGUU...GAGA.....GACUC.GCCGG....AUGUUUCGA............CCGGUUACGCC.A.ACCCU..GCA...C....AG..UU.C.AC.CACCCA.
NZ_AAKB01000065.1/5191-5278         AAUUAUG.GUG.G.G.CU..GGGC..AG.GG.GAGCC...GAAA.....GGCUC.GCCGGU...UUCCUUGAUC..........GCCGGUAGUGCA.A.ACCCU..GUU...C....AG..UC.C.GC.CACCAGC
NC_003356.1/9612-9699               AAUUAUG.GUG.G.G.CU..GGGC..AG.GG.GAGCC...GAAA.....GGCUC.GCCGGU...UUCCUUGAGC..........GCCGGUAGUUCC.A.ACCCU..GUU...C....AG..UC.C.GC.CACCAGC
NZ_AAKB01000061.1/2450-2537         AAUUAUG.GUG.G.G.CU..GGGC..AG.GG.GAGCC...GAAA.....GGCUC.GCCGGU...UUCCUUGAUC..........GCCGGUAGUUCC.A.ACCCU..GUU...C....AG..UC.C.GC.CACCAGC
NZ_AAKB01000061.1/3106-3193         AAUUAUG.GUG.G.G.CU..GGGC..AG.GG.GAGCC...GAAA.....GGCUC.GCCGGU...CUCCGUUGAC..........GCCGGUAGUGCA.A.ACCCU..GUU...C....AG..UC.C.GC.CACCAGC
NZ_AAMJ01000006.1/84023-83936       AAUUAUG.GUG.G.G.CU..GGAC..AG.GG.CAGCC...GAAA.....GGCUG.GCCGGU...UUCCUUGUAC..........GCCGGUACUGCG.A.ACUCU..GUU...C....AG..UC.C.AC.CACCAGC
NZ_AAJW01000030.1/27742-27658       AUUUAUG.GCG.G.G.CU..GUGU..GG.GG.GAGCC...GAAA.....GGCUC.GCCGG....AUGUUUCGA............CCGGUAGUGCU.A.ACCCC..GCA...C....AG..UU.C.GC.CACCACG
NC_007606.1/2215306-2215222         AUUUAUG.GUG.G.G.CU..GUGU..GG.GG.GAGCC...GAAA.....GGCUC.GCCGGU...UUCCGUAC.............CCGGUAGUCUC.A.ACCCU..GCA...C....AG..CU.C.GC.CACCAGA
NZ_AAJZ01000001.1/4210661-4210579   AUUUAUG.GCG.G.G.CU..GUGU..GG.GG.GAGCC...GAAA.....GGCUC.GCCGGU...UUCCGUAC.............CCGGUAGUUCC.A.ACCCC..GCA...C....AG..UU.C.GC.CACCA..
NC_004337.1/1400922-1401006         AUUUAUG.GCG.G.G.CU..GUGU..GG.GG.GAGCC...GAAA.....GGCUC.GCCGGU...UUCCGUAC.............CCGGUUACGCC.A.ACCCU..GCA...C....AG..UU.C.GC.CACCAGU
NC_003198.1/1915250-1915166         AUUUAUG.GCG.G.G.CU..GUGU..GG.GG.GAGCC...GAAA.....GGCUC.GCCGGU...UUCCGUAC.............CCGGUUACGCC.A.ACCCU..GCA...C....AG..UU.C.GC.CACCAGU
NC_007606.1/553748-553664           AUUUAUG.GCG.G.G.CU..GUGU..GG.GG.GAGCC...GAAA.....GGCUC.GCCGGU...UUCCGUAC.............CCGGUUACGCC.A.ACCCU..GCA...C....AG..UU.C.GC.CACCAGU
NZ_AAJV01000004.1/34572-34487       CUCAAUG.GUG.G.G.CU..GUGU..GG.GG.GCGGA...GCGA.....UCCGC.GCCGG....UUCCUUUUUC...........CCGGUUACGCC.A.ACCCU..GCA...C....AG..UU.C.AC.CACCAUA
NC_003444.1/27704-27791             AGUUAUG.GUG.G.G.CU..GGGC..GG.GG.GCAUC...GAAA.....GAUGC.GCCGGU...UUCCUUGAUC..........ACCGGUUACGCC.A.ACCCC..GUU...C....AG..UU.C.AC.CACCAGC
NC_002695.1/1263291-1263373         AAUUAUG.GUG.G.G.CU..GUGU..GG.GG.GCGGA...GAGA.....UCCGC.GCCGG......UCGGUUUC...........CCGGUUACGCC.A.ACCCU..GCA...C....AG..UU.C.AC.CACCAG.
NZ_ABFF01000008.1/134074-133992     AAUUAUG.GUG.G.G.CU..GUGU..GG.GG.GCACC...GAAA.....GGUGC.GCCGG......UUGGUUUC...........CCGGUUACGCC.A.ACCCU..GCA...C....AG..UU.C.AC.CACCAG.
BABF01001575.1/2753-2840            GAUUAUG.GUG.G.G.CU..GGGC..GG.GG.GCACC...GAAA.....GGUGC.GCCGGU...CUCCGUUGAC..........GCCGGUUACGCC.A.ACCCC..GUC...C....AG..UU.C.AC.CACCAGU
NZ_AAJV01000109.1/1078-991          GAUUAUG.GUG.G.G.CU..GGGC..GG.GG.GCACC...GAAA.....GGUGC.GCCGGU...CUCCGUUGAC..........GCCGGUUACGCC.A.ACCCC..GUC...C....AG..UU.C.AC.CACCAGU
NZ_ABAP01000068.1/6237-6150         AAUUAUG.GUG.G.G.CU..GGGU..GG.GG.GCACC...GAAA.....GGUGC.GCCGGU...UUCCGUAUGC..........GCCGGUUACGCC.A.ACCCU..GCU...C....AG..UU.C.AC.CACCAGC
NZ_ABFF01000019.1/53810-53897       AAUUAUG.GUG.G.G.CU..GGGU..GG.GG.GCACC...GAAA.....GGUGC.GCCGGU...UUCCGUAUGC..........GCCGGUUACGCC.A.ACCCU..GCU...C....AG..UU.C.AC.CACCAGC
NZ_AAJU01000058.1/222-135           AAUUAUG.GUG.G.G.CU..GGAC..GG.GG.GCACU...GAAA.....GGUGC.GCCGGU...UUCCGAUAAC..........GCCGGUUACGCC.A.ACCCC..GUU...C....AG..UU.C.AC.CACCAGC
BABF01001366.1/2134-2221            AAUUAUG.GUG.G.G.CU..GGAC..GG.GG.GCACC...GAAA.....GGUGC.GCCGGU...UUCCGAUAAC..........GCCGGUUACGCC.A.ACCCC..GUU...C....AG..UU.C.AC.CACCAGC
NZ_ABAN01000056.1/12998-12911       AAUUAUG.GUG.G.G.CU..GGGU..AG.GG.GCACC...GAAA.....GGUGC.GCCGGU...UUCCGAUAAC..........GCCGGUUACGCC.A.ACCCU..GCU...C....AG..UU.C.AC.CACCAGU
NC_008563.1/2745296-2745380         UAUUAUG.GUG.G.G.CU..GUGU..GG.GG.GCACC...GAAA.....GGUGC.GCCGGG...UCCUUUUAG............CCGGUUACGCC.A.ACCCU..GCA...C....AG..UU.C.AC.CACCAA.
NC_007804.2/20363-20278             UAUUAUG.GUG.G.G.CU..GUGU..GG.GG.GCACC...GAAA.....GGUGC.GCCGG....GUCCUUUUAG...........CCGGUUACGCC.A.ACCCU..GCA...C....AG..UU.C.AC.CACCAAC
BAAX01012263.1/1243-1160            AAUUAUG.GUG.G.G.CU..GGGC..AG.GG.GUCC....GAAA......GGAC.GCCGG....UACCACUUAG..........GCCGGUA.CGCC.A.ACCUU..GUC...C....AG..UU.C.AC.CACCAGU
NC_007182.1/21311-21396             AUCAAUG.GUG.G.G.CU..GGAC..AG.GG.GAACU...GAAA.....GGUUC.GCCGUU...AGCUUUGGC............ACGGUAGUAUC.A.CCCCU..GUU...C....AG..UU.C.AC.CACCAGC
NC_007713.1/50694-50779             AUCAAUG.GUG.G.G.CU..GGAC..AG.GG.GAACU...GAAA.....GGUUC.GCCGUU...AGCUUUGGC............ACGGUAGUAUC.A.CCCCU..GUU...C....AG..UU.C.AC.CACCAGC
NC_007492.1/1502980-1503070         UGUUAUG.GCG.G.C.UG..UGCG..CG.AG.AGAC....UUCGA.....GUCU.GUCGGG...CUUUUGGCUUUUUUCG....CCCGGG..UUCC.A.ACUCG..UGU...A....CA..GC.U.GC.CACCUCU
NC_009512.1/339637-339726           CGUAAUG.GCG.A.C.UG..UGCG..CG.GG.CAGAC...CUUG.....GUCUG.GCCGAGC..UUCCUACGUUCA........CUCGGUU.UCUC.A.CCUCG..UGC...A....CG..GU.U.GC.CGCCUUU
NC_007492.1/5257618-5257533         CGUCGCG.GCG.G.C.UG..UGCG..CA.GG.CAGAC...UUCG.....GUCUG.GCCGGU...UGCCUACUU...........AUCGGUU.UUCC.A.CCCUG..CGU...A....CA..GC.U.GC.CACCUUU
sludgeOz_Contig11395/4620-4705      GUCUAUG.UGG.G.A.CU..GUAC..GA.GG.CAACC...UUCG.....GGUUG.GCCGG....UGCUUGGUAG...........CCGGUUGUUGC.A.ACCUC..GUA...C....AG.CUC.C.CG.CACCUC.
sludgeOz_Contig11626/4444-4358      CUCUAUG.CGG.G.A.CU..GUGC..GG.GG.CAGCC...UUCG.....GGCUG.GCCGG....UACUCUGUAG...........CCGGUUUUUCU.A.CCCCC..GUA...C....AG.CUC.C.CG.CACCUAA
sludgeOz_Contig11626/29442-29528    GUCUAUG.UGG.G.A.CU..GUGC..GG.GG.CAGCC...UUCG.....GGCUG.GCCGGU...UACUCUUUA............CCGGUAGUUCC.A.ACCUC..GCA...C....AG.CUC.C.CG.CUCCUCU
sludgeOz_Contig9633/3083-2999       GUCUAUG.UGG.G.A.CU..GUGC..GG.GG.CAGCC...UUCG.....GGCUG.GCCGG....UUCGUAUGCU...........CCGGUAUUUCC.A.CCCCC..GUA...C....AG...C.U.CC.CGCCCUU
NZ_ABBH01000502.1/7145-7238         UUCAAUG.GCG.G.G.CCUUGGCUGAGG.GG.ACACC...UUCG.....GGUGU.GCCGGU...UUCCUUUUGC..........GCCGGUC.CGCG.A.ACCCCAAAGC...C.UUGCG..CC.U.GC.CACCA..
NZ_ABBO01000018.1/1738-1645         UUCAAUG.GCG.G.G.CCUUGGCUGAGG.GG.ACACC...UUCG.....GGUGU.GCCGGU...UUCCUUUUGC..........GCCGGUC.CGCG.A.ACCCCAAAGC...C.UUGCG..CC.U.GC.CACCA..
NC_003295.1/1663851-1663938         UUCAAUG.GCG.G.G.UCG.AGGU..GG.GG.ACACC...UUCG.....GGUGU.GCCGG....UUCCUGGUAG...........CCGGUC.GGCC.A.ACCCC..GCU...U..UCGG..UC.C.GC.CGCCCGU
NC_007712.1/1527580-1527499         AACAAUG.GUG.G.C.UC..AGGU..GG.GG.GAGCC...GUAUAA...GGCUC.GCCGG.........GGUAC..........ACCGGUAUUGCG.A.ACCCC..GCU...U....GG..GC.U.AC.CACCA..
NC_007951.1/915998-916090           UGCAAUG.GGC.G.G.GCCGUGAU..AG.GG.AGACC...UUCG.....GGUCU.GCUGGU...UUGGUUUGGU..........GCCAGUC.UGUC.A.ACCUU..GUC...ACUGUGC..CC.G.CU.CACCACC
NZ_AAUH01000005.1/66833-66741       UGCAAUG.GGC.G.G.GCCGUGAU..GG.GG.AGACC...UUUUG....GGUCU.GCUGG....UUUGGUUUGG..........GCCAGUC.UGUC.A.ACCUU..GUC...ACUGUGC..CC.G.CU.CACCACC
NZ_AAVY01000026.1/50658-50567       UGCUAUG.GCA.G.C.CGC.AACG..CG.GG.CAGGC...UUCG.....GCCUG.GCUGGC...UUAUGCCGAUCUUU......GCCGGUC.UCUC.A.CCCCG..CGU...U....CG..GC.U.GC.CACCUUA
NC_008027.1/5667972-5667886         CUCCAUG.GCA.G.C.CG..CACG..CG.GG.CAGGC...UUCG.....GCCUG.GUCGGGU..UUCCUAUUGG..........CCCGGG..UCUC.ACCCCCG..CGU...G....UU..GC.U.GC.CACCAU.
NC_009434.1/813410-813328           CUUUAUG.GGC.G.G.GC..CGUG..CG.GG.GCAUC...UUCG.....GAUGC.GCCGG......CCCUCAG...........ACCGGUA.CGCC.A.ACCCG..UGC...G....GU..CU.G.CU.CACCCAA
NC_007712.1/2086052-2085968         AUCAAUG.GUG.G.C.UC..AGGU..GG.GG.GAACC...GAAA.....GGUUC.GCCGG....UUGGUUUAU............CCGGUUGUGAC.A.ACCCU..GUC...U....GG..GC.U.AC.CACCAAU
NC_001901.1/28388-28301             AAUUAUG.GUG.G.C.UC..AGAU..GG.GG.CCAAC...UUCG.....GUUGG.GCCGGU...UUCUUCUUGU..........ACCGGUGUUGAG.A.ACCCU..GUC...U....GG..GC.U.AC.CACCCCU
BAAW01005016.1/464-551              AAUAAUG.GUG.G.C.UC..GAGU..GG.GG.CAGUC...UUCG.....GACUG.GCCGGU...AUUCUGUGAA..........GCCGGUACUGCA.A.ACCCU..GUU...C....GG..GU.C.AC.CACCAAU
NC_009778.1/2971361-2971274         UGUAAUG.GUG.G.C.UC..AGGC..GG.GG.CUGAC...UUCG.....GUCAG.GCCGGU...AUCCGUUAGA..........GCCGGUAUUUCC.A.CCCCC..GUC...U....GG..GC.U.AC.CACCAGU
NC_004631.1/4674209-4674296         AGUAAUG.GUG.G.C.UC..AGGC..GG.GG.CCGAC...UUCG.....GUCGG.GCCGGU...AUCCGUUAGA..........GCCGGUAUUUCC.A.CCCCC..GUC...U....GG..GC.U.AC.CACCACU
NC_005069.1/23719-23806             AAUUAUG.GCA.G.U.CC..AGGC..GG.AG.CAGCU...UUCG.....AGCUG.GCCGGU...AUCCGUUGGG..........GCCGGUAUUCCU.A.CCUCC..GUU...U....GG..GC.U.GC.CACCCCA
NC_007712.1/2901789-2901873         ...AAUG.GUG.G.C.UC..AGGC..GG.GG.CAGCC...UUCG.....GGCUG.GCCGGA...UUCCAGAUUG..........ACCGGUAGUCUC.A.ACCCC..GUC...U....GG..GC.U.GC.CACCAAU
NC_007712.1/2897417-2897333         ...AAUG.GUG.G.C.UC..AGGC..GG.GG.CAGCC...UAAG.....GGCUG.GCCGGG...UUCCGAUACG..........ACCGGUAGUCUC.A.ACCCC..GUC...U....GG..GC.U.GC.CACCAAU
NZ_AAKB01000013.1/22127-22040       GAUAAUG.GUG.G.U.CC..GGGC..GG.GG.CAGCC...UUCG.....GGCUG.GCCGGU...UUCCUUGAAG..........GCCGGUAUUCCU.A.CCCCC..GUC...C....GG..GC.U.AC.CACCCAU
NZ_ABEN01000001.1/4718071-4718158   GAUAAUG.GUG.G.U.CC..GGGC..GG.GG.CAGCC...UUCG.....GGCUG.GCCGGU...UUCCAAUAAG..........GCCGGUAUUCCU.A.CCCCC..GUU...C....GG..GU.C.AC.CACCCAU
NC_009436.1/3381272-3381359         UGUAAUG.GUG.G.C.UC..AGGC..GG.GG.CAGCC...UUCG.....GGCUG.GCCGGU...UCUCAUAGUU..........ACCGGUAUUCCU.A.CCCCC..GUC...U....GG..GC.U.AC.CACCCAU
NZ_AALC01000015.1/69245-69332       AGCAAUG.GUG.G.C.UC..AGGC..GG.GG.CAGCU...UUCG.....GGCUG.GCCGGU...UUCCAAGGUU..........GCCGGUAUUCCU.A.CCCCC..GUC...U....GG..GC.U.AC.CACCCAU
NZ_AALD01000007.1/16582-16669       AGCAAUG.GUG.G.C.CC..AGGC..GG.GG.CAGCC...UUCG.....GGCUG.GCCGGU...UUCCAAUAAG..........GCCGGUAUUCCU.A.CCCCC..GUC...U....GG..GC.U.AC.CACCCAU
NC_009778.1/596095-596008           AAUUAUG.GUG.G.C.UC..AGGC..GG.GG.CAGCC...UUCG.....GGCUG.GCCGGU...UUCCAAUAAG..........GCCGGUAUUCCU.A.CCCCC..GUC...U....GG..GC.U.AC.CACCCUU
NZ_AALE01000013.1/3159-3075         AGCAAUG.GUG.G.C.UC..AGGC..GG.GG.CAGCU...UUCG.....GGCUG.GCCGGU...AUCCAUUGAG..........GCCGGUU.UCUC.A.CCCCC..GUC...U....GG..GC.U.AC.CACCC..
NZ_ABAN01000037.1/23094-23007       UAUUAUG.GUA.G.U.CC..AGGC..GG.GG.CAGCU...UUCG.....GGCUG.GCCGGU...AUCCUUCAGA..........GCCGGUAUUCCU.A.CCCCC..GUC...U....GG..GC.U.AC.CACCCAU
NZ_ABEL01000004.1/418202-418115     UAUUAUG.GUA.G.U.CC..AGGC..GG.GG.CAGCU...UUCG.....GGCUG.GCCGGU...AUCCUUCAGA..........GCCGGUAUUCCU.A.CCCCC..GUC...U....GG..GC.U.AC.CACCCAU
NZ_ABEN01000001.1/2885196-2885283   GAUAAUG.GUA.G.U.CC..GGGC..GG.GG.CAGCC...UUCG.....GGCUG.GCCGGU...UUCCUUGAAG..........GCCGGUUACGCC.A.ACCCC..GUU...C....GG..GC.U.GC.CACCAGU
NZ_ABEW01000002.1/653315-653228     GAUAAUG.GUA.G.U.CC..GGGC..GG.GG.CAGCC...UUCG.....GGCUG.GCCGGU...AUCCUUGAAG..........GCCGGUUACGCC.A.ACCCC..GUU...C....GG..GC.U.GC.CACCAGU
NC_002695.1/318667-318754           GAUAAUG.GUA.G.U.CC..GGGC..GG.GG.CAGCC...UUCG.....GGCUG.GCCGGU...UUCCAAUAAG..........GCCGGUUACGCC.A.ACCCC..GUU...C....GG..GC.U.GC.CACCAGU
BAAX01008057.1/541-455              GAUAAUG.GCA.G.U.CC..GGGC..GG.GG.CAGCC...UUCG.....GGCUG.GC.GGU...UUCCAAUAAG..........GCCGGUUACGCC.A.ACCCC..GUU...C....GG..GC.U.GC.CACCAGU
BAAW01000581.1/4187-4100            GAUAAUG.GCA.G.U.CC..GGGC..GG.GG.CAGCC...UUCG.....GGCUG.GCCGGU...UUCCAAUAAG..........GCCGGUUACGCC.A.ACCCC..GUU...C....GG..GC.U.GC.CACCAGU
NC_004631.1/2741095-2741182         GUCAAUG.GUA.G.C.UC..AGGC..GG.GG.CAGCC...UCCG.....GGCUG.GCCGGU...UUCCGAUAAC..........GCCGGUAUUCUC.A.CCCCC..GUC...U....GG..GC.U.AU.CGCCAUC
NZ_AAWW01000009.1/31532-31619       GUCAAUG.GUA.G.C.UC..AGGC..GG.GG.CAGCC...UCCG.....GGCUG.GCCGGU...UUCCGAUAAC..........GCCGGUAUUCUC.A.CCCCC..GUC...U....GG..GC.U.AU.CGCCAUC
NZ_ABAQ01000005.1/134828-134741     GUCAAUG.GUA.G.C.UC..AGGC..GG.GG.CAGCC...UCCG.....GGCUG.GCCGGU...UUCCGAUAAC..........GCCGGUAUUCUC.A.CCCCC..GUC...U....GG..GC.U.AU.CGCCAUC
NZ_AAJU01000002.1/106093-106006     GUCAAUG.GUA.G.C.UC..AGGC..GG.GG.CAGCC...UCCG.....GGCUG.GCCGGU...AUCCGUUAGA..........GCCGGUAUUCUC.A.CCCCC..GUC...U....GG..GC.U.AU.CGCCAUC
NC_001609.1/8507-8420               GUCAAUG.GUA.G.C.UC..AGGC..GG.GG.CAGCC...UCCG.....GGCUG.GCCGGU...AUCCUGUGAA..........GCCGGUAUUCUC.A.CCCCC..GUC...U....GG..GC.U.AU.CGCCAUC
NC_007613.1/4221428-4221341         GUCAAUG.GUA.G.C.UC..AGGC..GG.GG.CAGCC...UCCG.....GGCUG.GCCGGU...AUCCUGUGAA..........GCCGGUAUUCUC.A.CCCCC..GUC...U....GG..GC.U.AU.CGCCAUC
NZ_AAJW01000039.1/10939-11026       GUCAAUG.GUA.G.C.UC..AGGC..GG.GG.CAGCC...UCCG.....GGCUG.GCCGGU...AUCCUGUGAA..........GCCGGUAUUUCC.A.CCCCC..GUC...U....GG..GC.U.AU.CGCCAUC
NC_007713.1/13096-13181             AACAAUG.GUG.G.C.UC..AGGC..GG.GG.CACCC...GUAA.....GGGUG.GCCGGU...AUCCAAGGAA..........GCCGGUU.UCUC.A.CUCCU..GUC...U....GG..GC.U.AC.CACCUC.
NC_005014.1/120268-120181           AUCUAUG.GUA.G.A.UC..AGGC..GG.GG.CAGGC...AUUA.....GCCUG.GCCGGU...UUCCGAUGAC..........GCCGGUAUUCCU.A.CCCCC..GUC...U....GG..GC.U.AU.CACCAAU
NC_007635.1/97837-97750             AUCUAUG.GUA.G.C.UC..AGGC..GG.GG.CAGGC...AUUA.....GCCUG.GCCGGU...UUCCGAUGAC..........GCCGGUAUUCCU.A.CCCCC..GUC...U....GG..GC.U.AU.CACCAAU
NZ_ABEM01000008.1/9908-9995         AUCUAUG.GUA.G.C.UC..AGGC..GG.GG.CAGGC...AUUA.....GCCUG.GCCGGU...UUCCGAUGAC..........GCCGGUAUUCCU.A.CCCCC..GUC...U....GG..GC.U.AU.CACCAAU
NC_005857.1/32623-32536             AAUUAUG.GUG.G.C.UC..AGGC..AG.GG.CAGCU...UUCG.....GGCUG.GCCGGU...AGCUGAUUGG..........GCCGGUAUUCCU.A.CCCUU..GUC...U....GG..GU.C.AC.CACCAAC
NC_008150.1/654903-654816           GUCAAUG.GUG.G.C.CC..AGGC..GG.GG.GCUCC...GAAA.....GGAGC.GCCGGU...UUCCAAGAAG..........UCCGGUAACGCU.A.ACUCC..GUC...U....GG..GC.U.AC.CACCCAA
BABF01000165.1/10514-10601          AUCAAUG.GUG.G.C.UC..AGGC..GG.GG.GCUUC...UUCG.....GAAGC.GCCGGU...AUCCUUCAGA..........GCCGGUUACGCC.A.ACCCU..GUC...U....GG..GC.U.AC.CACCAGC
NC_006511.1/4467249-4467336         UGUAAUG.GUG.G.C.UC..AGGC..GG.GG.GCUUC...UCAC.....GAAGC.GCCGGU...UUCCAAUGUU..........GCCGGUUACGCC.A.ACCCC..GUC...U....GG..GC.U.AC.CACCAGU
NZ_ABEH01000010.1/117001-117088     UGUAAUG.GUG.G.C.UC..AGGC..GG.GG.GCUUC...UCAC.....GAAGC.GCCGGU...UUCCAAUGUU..........GCCGGUUACGCC.A.ACCCC..GUC...U....GG..GC.U.AC.CACCAGU
JCVI_SCAF_1096627954892/938-1021    AAUAAUG.GUG.G.C.UC..AGGC..GG.GG.GCUUC...GUAA.....GAAGC.GCCGG....UUCGUAUGUC...........CCGGUGACGCU.A.ACCCC..GUC...U....GG..GC.U.AC.CACCC..
NZ_AAVY01000013.1/86112-86198       CGUCAUG.GCA.G.U.UG..UGCG..CG.GG.AGGC...CGCAAA.....GCCU.ACCGGG...UUUACUCGUA..........GCCUGGA.UUCC.A.CACCG..CGU...A....CA..AC.U.GC.CACCCAU
NZ_AAXR01000007.1/203630-203715     CGUCAUG.GCA.G.U.UG..UGCG..CG.GA.AGGC...CGCAAA.....GCCU.ACCGGG...UUUGCUCGUA..........GCCUGGA.UUCC.A.CACCG..CGU...A....CA..AU.U.GC.CACCCU.
NC_008027.1/5194676-5194589         CGUUAUGGGCG.G.A.GC..CGUG..UGUGG.GAGCC...UUCG.....GGCUC.ACCGG......ACCUUCUG..........ACCGGCAACGCC.A.ACCCG..CAC...G....GC..UC.C.GUCCACCCAU
NC_007614.1/68166-68083             UUUUACG.GGC.G.G.GU..CGUG..UG.GG.GAGCC...UUCG.....GGCUC.GCCGG....UUCCUUUGU............CCGGUA.CGCC.A.ACUCG..CAC...G....AU.UCC.G.CC.CACCCG.
sludgePhrap_Contig2337/52-135       AGUUUCG.GGC.G.G.GC..CGUG..CG.GG.AGACC...UUCG.....GGUCU.GCCGG....UUCCUGUAU............CCGGUU.CGCC.A.ACCCG..CAC...G....GU.UCC.G.CC.CACCCG.
NZ_AAAU03000001.1/771062-770978     CGUUAUG.GGC.G.G.GC..CGUG..UGUGG.GGGCC...UUAC.....GGCCC.GCCGG....UUCCCGUUU............CCGGUC.CGCC.A.ACCCG..CAC...G....GU.UCC.G.CU.CACCCA.
NZ_AAQW01000001.1/6009993-6010074   ...UAUG.GGC.G.G.GC..CGUG..UG.GG.GCUGC...GCAA.....GCAGC.GCCGG....UUCCUAAUC............CCGGUA.CGCC.A.ACCUG..CAC...G....GU.UCC.G.CC.CACCCUG
NZ_AAXR01000002.1/340097-340011     CGUCAUG.GCA.G.U.UG..CACG..CG.GG.AGGCC...GUAU.....GGCCU.GCCGGG...GUUCCGAUAG..........CCCGGCU.UUCC.A.CCCCG..CGU...G....CA..GC.C.GC.CACCCUU
NC_008027.1/427349-427440           UGUUAUG.GCA.G.C.UG..UGCG..CG.GG.CAGGC...UUU......GCCUG.GCCGGA...AUGUAGCCUCCAACUUC...GCCGGU..UCUC.A.CCCCG..CGC...A....UG..GC.U.GC.CACCCAU
NC_008027.1/4670418-4670332         UGCUAUG.GCA.G.C.CG..UGCG..CG.GG.CAGG....UUCGU.....CCUG.ACCGGUU..UUCCUUCGUG..........GCCGGGU.UCUC.A.CUCCG..CGC...A....UG..GC.U.GC.CACCCAA
NZ_AAVY01000014.1/30948-30861       UUUCAUG.GCA.G.C.CG..UGCG..UG.UG.CGGGC...UUCG.....GUCCGGGCCGCG...GUUCCUGGAC...........GCGGUCUUCUC.A.CCUCG..CGU...A....CG..GC.U.GC.CACCCAA
NC_008027.1/1026431-1026518         UUUCAUG.GCA.G.C.CG..UGCG..UG.GG.CGGAC...UUUG.....GUCCG.ACCGCG...UUUCUGUGUC..........CGCGGACUUCUC.A.CCUCG..CGC...A....CG..GC.U.GC.CACCCAC
NC_008027.1/619442-619529           AGUCAUG.GCA.G.C.UG..UGCG..CG.UG.CAGGC...UUCG.....GCCUG.GCCGUG...GUGUUCGGGA..........CACGGUCUUCUC.A.CCUCG..CGC...A....CG..GC.U.GC.CACCCAC
NZ_AAVY01000023.1/201-288           UUUUAUG.GCA.G.C.UG..UGCG..CG.UG.CAGGC...UUAG.....GCCUG.ACCGUGG..UGACUCCAAC...........ACGGGCUUCUC.A.CCUCG..CGC...A....CG..GC.U.GC.CACCCCA
NC_002947.3/335774-335862           CGCCAUG.GUG.G.U.CG..UACG..UG.GG.CAGAC...CUCG.....GUCUG.GCCGGGC..UUCCUUAUUCA.........CUCGGUU.UCUC.A.CCCUG..CGU...A....CG..GC.U.GC.CGCCCCA
NC_002947.3/2302915-2302823         UCUAAUG.GCG.G.C.CG..UACG..UG.GG.CAGGC...UUCG.....GCCUG.GCCGAGUCAUUGCGUAUUUCUC.......CUCGGUU.UCUC.A.CCCCG..CGU...A....CG..GC.U.GC.CACCCUC
NZ_AAVY01000003.1/8342-8252         CGUUAUG.GCG.G.C.CG..UGCG..CG.GG.CAGGC...UUAC.....GUCUG.GCCGAG...UUUUGCCUUUGUUC......CUCGGUU.UCUC.A.CCCUG..CGU...A....CG..GC.U.GC.CACCCAC
NC_009512.1/4379908-4379996         UGUCAUG.GCA.G.U.CG..UACG..CG.GG.CAGAC...UUCG.....GUCUG.GCCGAGCC.UUGUAGCUCC..........CUCGGUU.UCUC.A.CCCCG..UGU...A....CG..AC.U.GC.CACCCUG
NZ_AAVY01000059.1/821-732           UGUUAUG.GCG.G.U.CG..UACG..CG.GG.CAGAC...UUCG.....GUCUG.GCCGAG...CUUUGUAGCUCC........CUCGGUUUUCUC.A.CCCCG..CGU...A....UG..AC.U.GC.CACCUAG
NC_002947.3/2038016-2037928         UGUCAUG.GCA.G.U.CG..UACG..CG.GG.CAGAC...UUCG.....GUCUG.GCCGAG...CUUUGUAGCUCC........CUCGGUU.UCUC.A.CCCCG..UGU...A....CG..AC.U.GC.CGCCCUG
NZ_AAVY01000023.1/18560-18473       AGUUAUG.GCG.G.C.CG..UGCG..UG.GG.CAGAC...UUCG.....GUCUG.GCCGGG...GCCCUUCUUG..........CCCGGUAUUCCU.A.CCCCA..CGC...A....UA..GC.U.GC.CACCCAA
NZ_AAVY01000025.1/47012-47100       UGUCAUG.GCG.G.C.UG..UGUG..UG.GG.CAGGC...UUCG.....GCCUG.GCCGGGU..UUCCAAGUUC..........CCCGGUAUUCCU.A.CCCCA..UAC...A....AA..GC.U.GC.CACCCCC
JCVI_SCAF_1101668291644/1191-1104   UGUUAUG.GCG.G.C.CG..UGUG..UG.GG.CAGGC...UUCG.....GCCUG.GCCGGG...UUCCAAGUUU..........CCCGGUAUUCCU.A.CCCCA..CGC...A....CG..GC.U.GC.CACCCAA
NC_008027.1/3518484-3518397         UGUCAUG.GCG.G.C.UG..UGUG..UG.GG.CAGGC...UUCG.....GCCUG.GCCGGG...UUCCAAGUUU..........CCCGGUAUUCCU.A.CCCCA..CGC...A....CA..GC.U.GC.CACCCAA
NC_009512.1/770187-770275           UGUCAUG.GCG.G.C.UG..UGUG..UG.GG.CAGGC...UUCG.....GCCUG.GCCGGGU..UUCCAAGUUU..........CCCGGUAUUCCU.A.CCCCG..CAC...A....CA..GC.U.GC.CACCCAA
NZ_AAVY01000026.1/49745-49657       CGUAAUG.GCG.G.C.CC..UGCG..UG.GG.CAGAC...CUCG.....GUCUG.GCCGGAU..UUCCCAUGUUU.........ACCGGUU.UCUC.A.CCCCA..CGC...A....UG..GC.U.GC.CACCCAA
NZ_AAVY01000021.1/79306-79219       CUCCAUG.GCG.G.U.CG..UGCG..CG.GG.CAGGC...UUCG.....GUCUG.GCCGGGGU.UACCGUAUGU..........CCCGGG..UCUC.A.CCCCG..UGC...A....CG..AC.U.GC.CACCCAA
NC_008027.1/793129-793043           UUCCAUG.GCA.G.C.CG..UGUG..CG.GG.CAGGC...UUCG.....GUCUG.ACCGGG...UUUCUUGUGC..........CCCGGAU.UCUC.A.CCCUG..UUC...A....CG..GC.U.GC.CACCCUU
NC_008027.1/980078-980164           CUUCAUG.GCA.G.C.CG..UGUU..CG.GG.CAGAC...CUCUG....GUCUG.GCCGGG...UUUCAUGUCC...........UCGGUU.UCUC.A.CCCCG..UAC...A....CG..GU.U.GC.CACCCAA
NC_007492.1/5006731-5006819         CUCGAUG.GUG.G.C.UG..UGAG..CA.GG.GUGCC...CCCG.....GGCAC.GCCGGAAA.AGCCUACUUC..........CCCGGUC.GACU.A.ACCUG..CUU...A....CA..GC.U.GC.CACCCCC
NC_006834.1/1745312-1745231         CUUUAUG.GCG.G.G.CG..GUA...CGUGG.GGGGC...UUCG.....GCCCC.GCCGG....UCCCUGAGU............CCGGUA.GACC.A.ACCCG...UG...C....CG..UC.C.GC.CACCCC.
JCVI_SCAF_1096628042224/713-793     UUUUAUG.GCG.G.G.CG..GUA...CGCGG.GGGGC...UUCG.....GCCCC.GCCGG......CCCUUGG...........ACCGGUA.GACC.A.ACCCG...UG...C....CG..UC.C.GC.CACCCC.
NC_003902.1/3556259-3556339         UUCUAUG.GCG.G.G.CG..GUG...CGUGG.AGGGC...UUCG.....GCCCU.GCCGG....UUCCGUUUGU...........CCGGUC.UGCC.A.ACCCG...CA...C....CG..UC.C.GC.CACC...
NZ_AAVZ01000020.1/14481-14397       UUCUAUG.GCG.G.G.CG..GUG...CGUGG.GGAUC...UUCG.....GAUCC.GCCGG......UCUGGUACAU........ACCGGUU.UUCG.A.GCCCG...CA...C....CG..UC.C.GC.CACCUUU
NZ_AAKY01000047.1/15904-15993       UUUUAUG.GGC.G.G.GCGGUGGU..AG.GG.AGACC...CUCG.....GGUCU.GCCGGA...AUCCUCUAGA..........UCCGGUU.CGCC.A.ACCUU..GUC...A.UUCGC..CU.G.CC.CACCC..
NC_007492.1/753624-753536           UGUUAUG.GCG.G.C.UG..UGCG..CG.GG.AGGCU...CUUG.....GGCCU.GCCGGG...UUGGAUGGUUG.........ACCGGUUUUUCC.A.GUCCG..UGC...A....CA..GC.U.GC.CACCCUU
NC_004129.6/3142100-3142011         UUUCAUG.GCG.G.C.UG..UACG..CG.GG.AGAUC...CUCG.....GAUCU.GCCGAU...UAUUGUGGGAUGA.......GUCGGCU.CGCC.A.ACCCG..CGU...A....UA..GC.U.GC.CACCUAU
NZ_AAVY01000025.1/46883-46967       GUCUAUG.GCG.G.U.GC..UGCG..CG.GG.ACACC...UGAU.....GGUGU.GCUGGA...UUCCUUUCGC..........UCCAGUC.GGCC.A.ACCCG..CGU...A....CC..GC.C.GC.CACCC..
NC_008027.1/28932-29019             GUCUAUG.GCG.G.C.UG..UGCG..CG.GG.AGGCU...UUCG.....AGCCU.GCCGG....GUCUGGUACCUC........CCCGGUU.UACC.A.CCCCG..UGU...A....CA..GC.U.GC.CACCCAU
NC_002947.3/81574-81663             GUCCAUG.GCG.G.C.UG..UUCG..CA.GG.AGGC....UUCGU.....GCCU.GCUGGG...UUUUAGAUCUCCCA......CCCGGUU.UACC.A.CCCUG..CGU...A....CA..GC.U.GC.CACCCAU
NZ_AAXR01000002.1/88895-88806       GUCCAUG.GCG.G.C.UG..UUCG..CA.GG.AGGC....UUCGU.....GCCU.GCUGGG...UUUUAGAUCUCUCA......CCCGGUU.UACC.A.CCCUG..CGU...A....CA..GC.U.GC.CACCCAU
NZ_AAVY01000019.1/172-260           GUCUAUG.GCG.G.C.UG..UGCG..CG.GG.AGGCU...UUCG.....AGCCU.GCCUGG...AUUGGAAAAUGC........CCGGGUC.UACC.A.CCUCG..CGG...A....CA..GU.C.GC.CACCCAA
NC_009512.1/93169-93257             GUCUAUG.GUG.G.C.UG..UGCG..UG.GG.AGGCU...UUCG.....AGCCU.GCCUGG...AUUGGAAAAUGC........CCGGGUC.UACC.A.CCUCG..CGU...A....CA..GU.C.GC.CACCCAU
JCVI_SCAF_1096627487547/493-405     GUCUAUG.GUG.G.C.UG..UGCG..UG.GG.AGGCU...UUCG.....AGCCU.GCCUGG...AUUGGAAAAUGC........CCGGGUC.UACC.A.CCUCG..CGU...A....CA..GU.C.GC.CACCCAU
NC_004578.1/447442-447360           UUUUAUG.GUG.G.U.CG..UGCG..CG.GG.GCAUC...UUCG.....GAUGC.ACCGGG...GUUCCUGGA............CCGGGC.UACU.A..CCUG..CGC...A....UG..AC.C.AC.CACCCU.
NC_005773.3/5451361-5451443         UUUUAUG.GUG.G.U.CG..UGCG..UG.GG.GCAUC...UUCG.....GAUGC.ACCGGG...GUUCCUGGA............CCGGGC.UACU.A..CCUG..CGC...A....UG..AU.C.AC.CACCCU.
NC_005773.3/4631607-4631691         CUUUAUG.GUG.G.C.CG..UGCG..CA.UG.GCGUC...UUCG.....GAUGC.ACCGGG...UGCCAGCAG............CCGGUC.UACC.A.ACUUG..CAC...A....CG..GC.C.GC.CACCUUA
NC_007492.1/3357442-3357358         UUUUAUG.GUG.G.U.CA..UUCG..CA.GG.GCACC...UUCG.....GGUGC.GCCGUU...UCUCCUAAGG..........CCCGGUC.UACC.A.ACCUG..CGU...C....UG..GC.C.AC.CACCA..
NC_007492.1/2049523-2049609         UUUUAUG.GUG.G.U.CA..UGCG..UG.GG.GCUCA...UUCG.....UGGGC.GCCGGG...UUCCUAUUGCA.........GCCGGUC.UACC.A.ACCCG..CGU...A....UG..GC.C.GC.CACCCA.
NC_007492.1/3662342-3662427         CUUUAUG.GUG.G.U.CA..UGCA..CA.GG.GCACC...UUCG.....GGUGC.GCCGGG...UUCCUCAUGU..........GCCGGUC.UACC.A.ACCUG..AGC...A....UG..GC.C.GC.CACCUU.
NC_007492.1/2779539-2779454         UUUUAUG.GUG.G.C.CA..UGCA..CA.GG.GCGUC...UUCG.....GGCGC.GCCGGU...CUCCUUGUGU..........CCCGGUC.UACC.A.ACCUG..CGU...A....UG..GC.C.AC.CACCCA.
JCVI_SCAF_1101668291562/916-1003    UUUUAUG.GUG.G.C.CA..UGCG..CA.GG.GCGCU...UUCG.....AGCGC.GCCGGUUU.UUCCAUGUGU..........GCCGGUC.UACC.A.ACCUU..CGU..AA....UG..GC.C.AC.CACCC..
NC_007005.1/4827916-4828000         GUUUAUG.GUG.G.C.CG..UGCG..CU.UG.GCGUC...UUCG.....GACGC.ACCGGC...UUGCCUGGUC..........ACCGGUC.UACC.A.ACCUG..CGU...A....CG..GC.C.GC.CACCC..
NC_007492.1/2641456-2641372         UUUUAUG.GUG.G.C.CA..UGCG..UA.GG.GCGUC...UUCG.....GACGC.GCCGGG...UAUCCAGGUG..........ACCGGUC.UACC.A.ACCUC..CGU...A....UG..GC.C.AC.CACCC..
NC_007005.1/5651663-5651744         CUUUAUG.GUG.G.C.CG..UGCG..UG.GG.GCGUC...UUCG.....GAUGC.ACCGG....UUCCUAAUC...........ACCGGGC.UACU.A..CCUG..CGU...G....CG..GC.C.GC.CACCU..
NC_007492.1/4317777-4317693         GUCUAUG.GUG.G.U.CA..UGUA..CA.GG.GCGUC...UCCG.....GGCGC.GCCGG....CUCCUAACAC...........CCGGUC.UACC.A.ACCUG..UUC...A....UG..GC.C.GC.CACCCUA
NC_004578.1/6094972-6094888         UGCUAUG.GCG.A.C.UG..UGCG..CU.UG.GCACC...UUCG.....GGUGC.GCCGG....UUCUUAGCUC..........ACCGGUC.UACU.A.ACUUG..CGU...A....CA..GU.U.GC.CGCCUU.
NC_007492.1/2739890-2739805         UUUUGCG.GUG.G.C.UG..UGCG..CA.UG.GCACC...UUCG.....GGUGC.GCCGGG...UUUGGUGAUG..........ACCGGUC.UGCU.A.ACUUG..CGC...A....CA..GC.U.GC.CACCUU.
NZ_AAAU03000001.1/1076949-1077035   UGUCAUG.GCG.G.C.UG..UGCG..UG.GG.AGGGC...UUCG.....GCCCU.GCCGGG...UCCCGUUUGC..........CCCGGUC.CGCG.A.ACCCG..CGC...A....CA..GU.C.GC.CACCAGU
NZ_AAXR01000001.1/951433-951347     UUUUAUG.GCG.G.C.UG..UGCG..UA.GG.GCGC...CUCCGU.....GCGC.GCCGGU...UUCCUUGAUU..........CCCGGUC.UACC.A.ACCUG..CGU...A....CA..GC.C.GU.CACCACU
NC_008027.1/2115228-2115143         UUCAAUG.GUG.G.C.UG..UGCG..UG.GG.GCGCA...CUCG.....UGCGA.GCCGGU...UUCCUUGAUU..........CCCGGUU.GACC.A.ACCCG..CGU...A....CA..GC.C.GU.CGCCAU.
NC_007492.1/3960594-3960682         CUCAAUG.GUA.G.C.UG..UGCG..CA.GG.GCGCC...UUCG.....GGUGC.GCCGGUAA.AGCUUGGAGU..........CCCGGUC.GACU.A.ACCUG..CGC...A....UA..GC.U.GC.CACCCAA
NC_007492.1/2273321-2273407         CGUUAUG.GCG.G.C.UG..UGCG..CG.GG.AGACA...UUUA.....UGUCU.GCCGGG...UCGCGUUCUC..........CCCGGAU.UUCC.A.GCCCG..CGU...A....CA..GC.U.GC.CACCCAU
NC_007492.1/5173901-5173991         UUUCAUG.GCG.G.C.UG..UGCG..CG.GG.AUACCUUCCUUG...GAGGUAU.GCCGA....UUCCUCAGUU..........AUCGGUC.CGCG.A.ACCCG..CGU...A....CA..GC.U.GC.CACCUCA
NC_004129.6/6137446-6137360         CUUAAUG.GUG.G.GCUG..UGCG..CG.GG.ACACC...UUCG.....GGUGU.GCCGGG...UGCCUUCUUC...........CCGGUU.GACC.A.ACCUG..UGC...A....CA.GUC.C.GC.CACCCA.
NC_008027.1/1922676-1922764         UUCAAUG.GCG.G.C.UA..UGCGU.UG.GG.AGACC...UUCG.....GGUCU.GCCGGG...UUCCUGUAUC..........CUCGGUC.UUGC.A.CCCCU.GCGC...A....UA..GC.U.GC.CACCUAU
NC_007492.1/2414243-2414159         UUUAAUG.GCG.G.U.UG..UGCG..UG.GG.AGACC...UUCG.....GGUCU.GCCGG....GUCUUAGCUC..........CUCGGUC.UGCG.A.ACCCG..CGC...A....UA..AC.U.GC.CACCCA.
NC_007492.1/854931-854844           CUUGAUG.GUG.G.C.UG..UGCG..CA.UG.GCAUC...UUCG.....GAUGC.GCCGGG...UUGUGAUGCUU.........ACCGGGC.CGCU.A.ACUUG..CGC...A....CA..GC.U.GC.CUCCCUU
NC_007492.1/351669-351583           UGCAAUG.GCG.G.C.UG..UGCG..UG.GG.AGGCU...UUCG.....AGCCU.GCCGGG...UUCCUGUAUC..........UCCGGUU.UCUC.A.GCCUG..CGC...A....UA..GC.U.GC.CACCCUU
NC_004129.6/1157583-1157668         UGCAAUG.GCG.G.C.UG..UGCG..UG.GG.AGGG....CUCGU.....CCCU.GCCGGG...UUCCUGUAUC..........UCCGGUU.UACC.A.ACCUG..CGC...A....CG..GC.U.GC.CACCCAU
JCVI_SCAF_1096626143183/172-261     AAUUAUG.GCG.G.C.UG..UGCG..UA.GG.GCGCC...UUCG.....GGCGC.GCCGGG...UUUGUGUGGGAUU.......ACCGGUC.UACU.A.ACCUG..CGC...A....CA..GC.U.GC.CACCCAA
JCVI_SCAF_1096627151993/460-372     CUUGAUG.GUG.G.C.UG..UGCG..CA.GG.GCGUC...CUCG.....GGCGC.GCCGGC...UUUGUGUGUUUC........CCCGGUC.UACU.A.ACCUG..UGC...A....CA..GC.U.GC.CACCCUU
JCVI_SCAF_1096627846063/1373-1459   UUUUAUG.GUG.G.C.UG..UGCG..CA.GG.GCACC...UUCG.....GGUGC.GCCGGAU..UUACCUUGUG..........GCCGGUC.GACU.A.ACCUG..CGU...A....CA..GC.C.GC.CACCCA.
JCVI_SCAF_1096627605558/194-280     UUUGAUG.GUG.G.C.UG..UGCG..UA.GG.GCAUC...UUCG.....GGUGC.GCCGGCU..UUGCGUUGUUC.........CCCGGUC.UACU.A.ACCUG..CGC...A....CA..GC.U.GC.CACCC..
NC_007492.1/5919175-5919260         CUUGAUG.GUA.G.C.UG..UACG..CA.GG.GCGCU...UUCG.....GGCGC.GCCGG....UUCGCGUCUC..........CCCGGUC.UACU.A.ACCUG..CGU...U....CA..GC.U.GC.CACCCCA
JCVI_SCAF_1096627781829/501-587     CUCAAUG.GUG.G.C.UG..UACG..CA.GG.GCACU...UUCG.....GGUGC.GCCGGU...UUCGUUGAUCC.........GCCGGUC.UACU.A.ACCUG..CAU...A....CA..GC.C.GC.CACCCA.
NC_004129.6/1753283-1753198         CUUCAUG.GCG.G.C.UG..UGCG..UG.GG.AGAUCC..UUUU....GGGUCU.GCCGGC...UUAUCUGGUG...........CCGGUU.CGCC.A.ACCUG..CGU...A....CA..GC.U.GC.CACCU..
NC_005773.3/369048-369143           GUUUAUG.GCG.G.C.UU..UGCG..UG.GG.GCACC...UUCG.....GGUGC.GCCGGU...UGCUUGCGCUUGUUCCAC..ACCGGUC.UGCU.A.ACCCG..CGU..CA....AA..GU.C.GC.CACCCUU
NC_007005.1/363735-363830           GUUUAUG.GCG.G.C.UU..UGCG..UG.GG.GCACC...UUCG.....GGUGC.GCCGGU...UGCUUGCGCUUGUUCCAC..ACCGGUC.UGCU.A.ACCCG..CGU..CA....AA..GU.C.GC.CACCCUU
NC_008027.1/4962315-4962229         CGUCAUG.GCG.G.U.GG..UGCG..CG.GG.ACACC...UUCG.....GGUGU.GCCGGG...CCCCUUUCGU..........CCCGGUC.GGCC.A.ACCCG..CGU...A....CU..GC.U.GC.CACCUAA
JCVI_SCAF_1096627876825/932-845     UUUUAUG.GUG.G.C.UG..UGCG..CG.GG.GCGCU...UUCG.....AGUGC.GCCGGG...UGCCUAACGU..........CCCGGUC.UUCC.ACACCUG..CGU...A....CA..GC.C.GC.CACCCAU
NC_007492.1/2239520-2239607         CGUAAUG.GUG.G.C.UG..UGCG..UG.GG.AGACC...UUCG.....GGUCUACCCGGGG..UUUCUGUGAC...........CCGGAU.CGCU.A.ACCUG..CGU...A....CA..GC.C.GC.CACCUUU
NC_007492.1/1747486-1747402         CGUUAUG.GCG.G.C.UG..UAUG..CG.GG.AGACC...UUCG.....GGUCU.ACCGGGG..UGCCUGAGA............CCGGUU.CGCU.A.ACCUG..CGU...A....CA..GC.U.GC.CACCCU.
NC_007492.1/1740090-1740006         CGUUAUG.GCG.G.C.UG..UAUG..CG.GG.AGACC...UUCG.....GGUCU.ACCGGGG..UGCCUGAGA............CCGGUU.CGCU.A.ACCUG..CGU...A....CA..GC.U.GC.CACCCU.
NC_007005.1/4545144-4545229         UGCUAUG.GCG.G.C.UG..UGCG..UC.GG.AGACC...UUCG.....GGUCU.GCCGGU...UUCCUGGAU...........ACCGGUU.CGUC.A.ACCUU..CGC...A....CA..GC.U.GC.CACCCAU
JCVI_SCAF_1096627936442/472-555     CUUUAUG.GCA.G.C.UG..UGCG..CG.GG.AGACC...UUCG.....GGUCU.GCCGG....AACUCGGUC............CCGGUU.CGCC.A.ACCUG..CGU...A....CA..GC.U.GU.CACCCAU
JCVI_SCAF_1101667131354/39-129      CUUUAUG.GCG.G.C.UG..UGCG..CG.GG.AGACC...UUCG.....GGUCU.GCCGG......CCUUUGCUUUAUUUC...ACCGGUU.CGCC.A.ACCUG..CGU...A....CA..GC.U.GC.CACCCAU
JCVI_SCAF_1096628172702/1077-1159   UUUCAUG.GUG.G.C.UG..UGCG..CG.GG.AGACC...UUCG.....GGUCU.GCCGG....UUCCAUUC.............CCGGUU.CGCC.A.ACCUG..CGU...A....CA..GC.U.GC.CACCCAA
NC_004129.6/5731958-5732043         UUUUAUG.GUG.G.C.UG..UGCG..UG.GG.AGACC...UUCG.....GGUCU.GCCGGG...UUCCUUUUCC...........CCGGUU.CGCC.A.ACCUG..CGC...A....CA..GC.U.GC.CACCCUA
NC_002947.3/759603-759688           UGUAAUG.GCG.G.C.UG..UGCG..UG.GG.AGACC...UUCG.....GGUCU.GCCGAG...UUCCUUUUCC...........UCGGUU.CGCC.A.ACCUG..CGU...A....CA..GC.U.GC.CACCCUA
JCVI_SCAF_1096628052827/1532-1617   UGUAAUG.GCG.G.C.UG..UGCG..UG.GG.AGACC...UUCG.....GGUCU.GCCGAG...UUCCUUUUCC...........UCGGUU.CGCC.A.ACCUG..CGU...A....CA..GC.U.GC.CACCCUA
NC_008027.1/791092-791007           UGUAAUG.GCG.G.C.UG..UGCG..UG.GG.AGACC...UUCG.....GGUCU.GCCGGG...UUCCUUUUCC...........UCGGUU.CGCC.A.ACCUG..CGU...A....CA..GC.U.GC.CACCCUA
NZ_AAVY01000025.1/47399-47484       UGUAAUG.GCG.G.C.UG..UGCG..UG.GG.AGACC...CUCG.....GGUCU.GCCGGG...UUCCUUUUCC...........UCGGUU.CGCC.A.ACCUG..CGU...A....CA..GC.U.GC.CACCCUA
NC_008027.1/4960291-4960206         UGCCAUG.GCG.G.C.UG..UGCG..CG.GG.AGACC...UUCG.....GGUCU.GCCGGG...UUCCAAGUUC...........CCGGUU.CGCC.A.ACCUG..CGU...A....CA..GC.U.GC.CACCCAU
NZ_AAVY01000004.1/95972-96057       UGCCAUG.GCG.G.C.UG..UGCG..UG.GG.AGGCC...UUCG.....GGUCU.GCCGGG...UUCCAAGUUC...........CCGGUU.CGCC.A.ACCUG..CGU...A....CA..GC.U.GC.CACCCUC
JCVI_SCAF_1101668395415/172-86      GUUUAUG.ACG.G.C.UG..UGCG..CG.GG.AGACC...UUAG.....GGUCU.GCCGGU...UUUCUCUACU..........GCCGGUU.CGCC.A.ACCUG..CGU...A....CA..GC.U.GU.CACCCAU
NC_004578.1/3480015-3480104         CGCUAUG.GCG.G.C.UG..UGUG..CG.GG.AGACC...UUCG.....GGUCU.GCCGGGGUUUGUCUUUUUG..........CCCGGUU.CGCC.A.ACCCU..CGC...A....CA..GC.U.GC.CACCCAU
NC_009656.1/373488-373402           AGUUAUG.GCG.G.C.UG..UGCG..CG.GG.GCACC...UUCG.....GGUGC.GCCGGG...UUCCUUUGUC..........CCCGGUC.UGCU.A.ACCCG..CGU...A....CA..GC.U.GC.CUCCCAU
NZ_AAVY01000008.1/10570-10486       CGUUAUG.GCG.G.C.UG..UGCG..UG.GG.GCACC...UUCG.....GGUGC.GCCGGG...UGCCUGACGU..........CCCGGUC.GGCU.A.ACCCG..CGU...A....CA..GC.U.GC.CACCC..
NC_004129.6/2447607-2447522         UGUUAUG.GCG.G.C.UG..UGUG..CG.GG.ACACC...UUCG.....GGUGU.GCCGG....UGUCGUUGUA..........GCCGGUC.GGCC.A.ACCCU..CGC...A....CA..GC.U.GC.CACCCUC
NC_007492.1/2338723-2338805         UGUUUUG.GCG.G.C.UG..UGCG..UG.GG.ACACC...UUCG.....GGUGU.GCCGG....UUCCUGUAU............CCGGUC.GGCC.A.ACCCG..CGU...A....CG..GC.U.GC.CACCCU.
NC_007492.1/3665249-3665164         UGUCGCG.GUG.G.C.UG..UGCG..UG.GG.ACACC...UUCG.....GGUGU.GCCGGA...UUCCUUGAUG..........UCCGGUC.GGUC.A.ACCCG..CGU...A....CA..GC.U.GC.CACCCU.
JCVI_SCAF_1101667357642/288-376     AGUUAUG.GCG.G.C.UG..UGCG..CU.GG.AGACC...UUCGG....GGUCU.GCCGGG...UUUCCUUUGC..........CCCGGUC.UUGC.ACACCUG..CGU...A....CA..GC.U.GC.CACCCUC
JCVI_SCAF_1101667148170/172-86      CGCUAUG.GUG.G.C.UG..UGCG..CG.GG.AUACC...UUCG.....GGUAU.GCCGGU...UUCCUUAAUC..........UCCGGUC.CGCG.A.ACCUG..CGC...A....CA..GC.U.GC.CACCCUC
NC_004129.6/6960256-6960341         AUCUAUG.GCG.G.C.UG..UGCG..UA.GG.GCACC...UUCG.....GGUGC.GCCGG....UUCCUUUAGC...........CCGGUC.UUCC.ACACCUG..CGC...A....CG..GC.U.GC.CACCCUC
NZ_AAAU03000001.1/851854-851768     UGUCAUG.GCG.G.C.UG..UGCG..CG.GG.AGACC...GAAA.....GGUCU.GCCGGG...UUCCGUGUGU..........CCCGGUU.CGCC.A.ACCUG..CGC...A....CA..GU.C.GC.CUCCAAU
NC_005773.3/5617115-5617032         CUUUAUG.GCG.G.C.UG..UGCG..CGAGG.GCACC...UUUG.....GGUGC.GCCGG......UCUUAGCU..........CCCGGUC.GACU.A.ACCUU..CGC...A....CA..GC.U.GC.CACCUC.
NC_007005.1/5828644-5828559         CUCUAUG.GCG.G.C.UG..UGCGU.GA.GG.GCACU...UUCG.....GGUGC.GCCGG......UCUUAGCU..........CCCGGUC.GACU.A.ACCUU.UCGC...A....CA..GC.U.GC.CACCUCA
NC_007492.1/6230633-6230715         CGUUAUG.GCG.G.C.UG..UGCG..UC.GG.AGACC...UUUG.....GGUCU.GCCGGG...CACCUGGA.............CCGGUC.UUGC.ACACCAA..CGC...A....CA..GC.U.GC.CACCU..
JCVI_SCAF_1096627418547/617-700     CGUUAUG.GCA.G.U.UG..UACG..CG.GG.AGAUC...UUCG.....GAUCU.ACCGG......ACUCCGUC...........ACGGUC.UUGC.ACACCCG..CGU...A....CU..GC.U.GC.CACCCUA
NC_004129.6/4859973-4859886         UGUUAUG.GCG.G.C.CG..UGCG..CG.GG.AGAUC...UUCG.....GAUCU.GCCGGG...GUUCUGGUAA..........CUCGGUC.UUGC.ACACCCG..CGU...A....CG..GC.U.GC.CACCUUA
NZ_AAVY01000010.1/155069-155158     UUCAAUG.GCG.G.C.UG..UGUG..UG.GG.GCACG...CUUG.....CGUGC.GCCGGAAC.UUCCUAUGUCC.........GCCGGUC.UGUC.A.ACCUG..CAC...A....CA..GC.U.GC.CACCCAA
NZ_AAVY01000002.1/296110-296200     UUCAAUG.GCG.G.C.UG..UACG..UGCGG.GCACG...CUUG.....CGUGC.GCCGGAAC.UUGCAUAGUCC.........GCCGGUC.UGUC.A.ACCCA..UGU...A....CA..GC.U.GC.CACCCUU
NC_008027.1/3966788-3966882         UUUAAUG.GUG.G.C.UG..UACG..UGUGG.GCACG...CUUG.....CGUGC.GCCGG....AACUUUUGUGUGAUUUACC.GCCGGUC.UGUC.A.ACCCA..CGU...A....CA..GC.U.GC.CACCCU.
NC_008027.1/3960618-3960708         CUCGAUG.GCG.G.C.UG..UACG..UGCGG.GCACG...CUCG.....CGUGC.GCCGG....AACUUUGCUUAUUCC.....GCCGGUC.UGUC.A.ACCCG..CGU...A....CA..GC.U.GC.CACCCU.
NZ_AAVY01000010.1/153965-154055     UUCUAUG.GUG.G.C.UG..UGCG..UG.GG.GCACG...CUUG.....CGUGC.GCCGG....AACUUUGCUUAUUCC.....GCCGGUC.UGUC.A.ACCCA..CGU...A....CA..GC.U.GC.CACCCUU
NZ_AAVY01000002.1/273462-273557     UUUUAUG.GUG.G.C.UG..UGCG..UGUGG.GCACG...CUUG.....CGUGC.GCCGGAGCUUUUCGUGAUUUUACC.....GCCGGUC.UGUC.A.ACCCA..CGU...A....CA..GC.U.GC.CACCCCA
NC_008027.1/5582506-5582595         CUCUAUG.GCG.G.C.UG..UGCG..UGCGG.GCACG...CUUG.....CGUGC.GCCGGA...AUUUUACGAUUUUC......GCCGGUC.UGUC.A.ACCCA..CGC...A....CA..GC.U.GC.CACCC..
NC_008027.1/910398-910306           CUCUAUG.GCG.G.C.UG..UGUG..UG.GG.GCAC....CUCGU.....GUGC.GCCGGG...UUUUUUGGCUUUUUCCU...GCCGGUC.UGUC.A.ACCCA..UGC...A....CA..GC.U.GC.CACCCUC
NC_008027.1/1493171-1493083         UUAUAUG.GCG.G.C.UG..UAUG..UG.GG.GCAC....UUCGU.....GUGC.GCCGGG...GUUUUGCUCUUGCUG.....ACCGGUC.UGUC.A.ACCCA..UGU...A....CA..GC.U.GC.CACCC..
NC_002947.3/5390633-5390719         GUUCAUG.GCG.G.U.UG..UGCA..UG.GG.GCACG...CUUG.....CGUGC.GCCGGU...UUCUGUGUUC..........GCCGGUC.UGUC.A.ACCCA..UGC...A....CA..GC.U.GC.CACCAUU
NC_008027.1/3854037-3854123         CUCUAUG.GCG.G.C.UG..UGCA..UG.GG.GCACG...CUUG.....CGUGC.GCCGGU...UUUUGUGUCC..........GCCGGUC.UGUC.A.ACCUA..UGC...A....UA..GC.U.GC.CACCUAC
NC_002947.3/2858046-2857965         AGUUAUG.GCA.G.C.UG..UGCG..UG.GG.UUAC...CUUCGU.....GUGU.GCAGGG...AUUCUCAGUGCC........CCCGGUC.UGUC.A.ACCCA..CAA...A....CA..GC.U.GC........
NC_009512.1/3625062-3625148         AGUUAUG.GCA.G.C.UG..UGCG..UG.GG.GCAC...CUUCGU.....GUGC.GCCGGG...AUUCUCAGUGCC........CCCGGUC.UGUC.A.ACCCA..CAA...A....CA..GC.U.GC.CACCC..
NC_009512.1/4999895-4999981         CUUUAUG.GCA.G.C.UG..U.CA..UG.GG.GCAC....CUCGU.....GUGC.GCCGG......CUUUUGGUUCUGUUC...ACCGGUC.UGUC.A.ACCCA..UGU...A....CA..GC.U.GC.CGCCU..
NC_008027.1/3291941-3291852         CGUUAUG.GCA.G.C.UG..UGCG..UG.GG.GCAC....CUCGU.....GUGC.GCCGGU...UUCUGGUCUUGUUC......ACCGGUC.UGUC.A.ACCCA..UGU...A....CA..GC.U.GC.CACCUUC
NC_008027.1/1180765-1180854         CGUUAUG.GCA.G.C.UG..UGCG..UG.GG.GCAC....CUCGU.....GUGC.GCCGGU...UUCUGGUCUUGUUC......ACCGGUC.UGUC.A.ACCCA..UGU...G....CA..GC.U.GC.CACCUUC
NC_008027.1/4896084-4896172         UCUUAUG.GCG.G.C.UG..UGCG..UG.GG.GCAC....UUCGU.....GUGC.GCCGGG...UUUUGGGAUGCCU.......ACCGGUC.UGUC.A.ACCCA..UGU...A....CA..GC.U.GC.CACCUUC
NZ_AAVY01000003.1/347373-347461     CUUUAUG.GCA.G.C.UG..UGCA..UG.GG.GCAC....UUCGU.....GUGC.GCCGGG...UUUUGGUUUGCCU.......ACCGGUC.UGUC.A.ACCCA..UGU...A....CA..GC.U.GC.CACCCUC
NZ_AAVY01000026.1/47910-47825       CGUUUUG.GCA.G.C.UG..UGCA..UG.GG.GCAC....CUCGC.....GUGC.GCCGGU...UUUGGUCUGUUC........ACCGGUC.UGUC.A.ACCCA..UGU...A....CA..GC.U.GC.CGCCU..
NZ_AAVY01000018.1/10366-10453       CUUCAUG.GCA.G.C.UG..UACA..UG.GG.GCAC...CUUCGU.....GUGC.GCCGGG...UUCCUUGGGUC.........ACCGGUC.UGUC.A.ACCCG..UGU...A....UA..GC.U.GC.CUCCAUU
NC_009512.1/1439621-1439537         CUUAAUG.GCA.G.C.UG..UGCA..UG.GG.GCACA...UUCG.....UGUGC.GCCGG....GUCCUUGGGU..........ACCGGUC.UGUC.A.ACCCA..UGU...A....UA..GC.U.GC.CUCCAU.
NC_009512.1/1545409-1545496         UUCAAUG.GUG.G.C.UG..UGCG..UG.GG.GCGCC...UUCG.....GGUGC.GCCGGG...UUUCUCAAUUUG........ACCGGUC.UGUC.A.ACCCG..UGC...A....CA..GC.U.GC.CACCCU.
NC_002947.3/5149014-5148927         UUCAAUG.GUG.G.C.UG..UGCG..UG.GG.GCGCC...UUCG.....GGUGC.GCCGGG...UUUCUCAAUUUG........ACCGGUC.UGUC.A.ACCCG..UGC...A....CA..GC.U.GC.CACCCU.
NC_008027.1/2996471-2996385         CUCAAUG.GUG.G.C.UG..UGCG..UA.GG.GCACG...UUCG.....CGUGC.GCCGGU...CUUCUCAGUUCC........UCCGGUC.UGUC.A.ACCUA..CGC...A....CA..GC.U.GC.CACCC..
NZ_AAXR01000004.1/377787-377878     CUCAAUG.GCG.G.C.UG..UGCG..UGUGG.GCACG...UUCG.....CGUGC.GCCGGUC..UUUCUUUCUUUCC.......ACCGGUC.UGUC.A.ACCCG..CGC...A....UA..GC.U.GC.CACCCAA
NZ_AAVY01000008.1/10944-10858       UGUUAUG.GUG.G.U.UG..UACG..UGCGG.GCACC...CUCU.....GGUGC.GCCGAG...UGCCAACGUC...........UCGGUC.UGUC.A.ACCCG..CGU...A....CA..GC.U.GC.CACCUCA
NZ_AAVY01000001.1/243198-243282     ...UAUG.GCG.G.C.UG..UACG..UGCGG.GCAC...CUUCGU.....GUGC.GCCGAG...UGCCAACAAU..........CUCGGUC.UGUC.A.ACCCG..CGU...A....CA..GC.U.GC.CACCCUC
NC_002947.3/1995754-1995667         GCUUAUG.GCG.G.C.UG..UACG..UGCGG.GCCC...CCUCAU.....GUGU.GCCGAG...UGCCAACAAU..........CUCGGUC.UGUC.A.ACCCA..AGU...A....CA..AC.U.GC.CACCCUC
NC_008027.1/2592733-2592818         UUUCAUG.GCG.G.C.UG..UACG..UGUGG.GCAC....CUCGU.....GUGC.GCCGAG...UGCCAACGUC...........UCGGUC.UGUC.A.ACCCG..CGU...A....CA..GC.U.GC.CACCCUC
NC_002947.3/2855914-2855828         UUUCAUG.GCG.G.C.UG..UACG..UGUGG.GCACC...CUGU.....GGUGC.GCCGAG...UGCCAACGUC...........UCGGUC.UGUC.A.ACCCG..CGU...A....CA..GC.U.GC.CACCAUC
NC_002947.3/1420040-1419951         GUUUAUG.GCG.G.C.UG..UACG..UG.GG.GCAC...CUUCGU.....GUGC.GCCGAG...UUACUCCGGGAUC.......CUCGGUC.UGUC.A.ACCCA..UGU...A....CA..GC.U.GC.CACCCUC
NC_008027.1/4355591-4355676         CCUCAUG.GCG.G.C.AG..UACG..UG.GG.GCAC....CUCGU.....GUGC.GCCGGG...UCUCGGAGUC..........CUCGGUC.UGUC.A.ACCCA..CGU...A....CC..GC.U.GC.CACCCUC
NC_005773.3/2874551-2874467         UGUUAUG.GCG.G.C.UG..UGCG..UC.GG.AGACU...CCAG.....GGUCU.GCCGGC...GUUGUGAGGU..........GCCGGUU.CGCU.A.ACCUU..CGC...A....CA..GC.C.GC.CACCC..
NZ_AAVY01000050.1/3054-2970         ...UAUG.ACG.G.C.UG..UACG..CG.GG.AGGUC...UUCG.....GGCCU.GCCGGG...UUAACCAUGC..........ACCGGUCUUUCC.A.CCCCG..UGU...A....CA..GC.U.GU.CACCCUA
NC_002947.3/4856630-4856545         CGAUAUG.ACG.G.U.UG..UGCG..UG.GG.AGGCC...UUCG.....GGCCU.GCCGGG...UUUGCCAUACC.........CCUGGUC.UUCC.A.CCCCG..CGU...A....CA..AC.U.GU.CACCC..
NC_009512.1/1788565-1788652         AUUUUUG.GCG.G.C.UG..UGCG..CG.GG.AGGUA...UUCG.....UACCU.GCCGGGUC.UACCGUGUGC...........CUGGUC.UUCC.A.CCCCG..CGU...A....CA..GU.U.GC.CACCCUA
NC_002947.3/5989252-5989335         CGUUAUG.GCA.G.U.UG..UGCG..CG.UG.AGGCC...GUUU.....GGCCU.ACCGGC...UUGCCUUCUC..........ACCGGUU.UUCC.A.CCCCG..CGC...A....CA..AC.U.GC.CGCC...
NC_009512.1/5795249-5795332         CGUUAUG.GCA.G.U.UG..UGCG..CG.UG.AGGCC...GUUU.....GGCCU.ACCGGC...UUGCCUUCUC..........CCCGGUU.UUCC.A.CCCCG..CGC...A....CA..AC.U.GC.CGCC...
NC_008027.1/5708208-5708293         CGUAAUG.GCA.G.U.UG..UAUG..CG.GG.AGGCC...UCU......GGCCU.ACCGGG...UGACCUUCUU..........UCCGGAU.UUCC.A.CCCCG..UGU...A....CA..AC.U.GC.CGCCCUC
JCVI_SCAF_1096627055672/3101-3015   UUCUAUG.GUG.G.A.CC..GUGU..GG.GG.CAGGC...UUUU.....GCCUG.GCCGGU...UCCCUCGGAC..........GCCGGUU.UGUC.A.CCCCC..GCA...C....GG..UC.C.GC.CACCCAU
JCVI_SCAF_1096628071788/497-410     AUUUAUG.GCG.G.G.CC..GUGU..GA.GG.CAGGC...UUCG.....GCCUG.GCCGGC...GUCCUUCGUGG.........GUCGGUC.UACC.A.CCCUU..GCA...C....GG..UC.C.GC.CUCCAUA
NC_009439.1/3776559-3776646         AUUUAUG.GCG.G.G.CC..GUGU..GA.GG.CAGGC...UUUU.....GCCUG.GCCGGCC..UUCCUUCGUGG.........GUCGGUC.UACC.A.CCCUU..GCA...C....GG..UC.C.GC.CUCCAU.
NC_009439.1/1667390-1667307         ..CUAUG.GCG.G.G.CC..GUGU..GA.GG.CGGGC...UUCG.....GCCCG.GCCGGU...UCCCUUGGUU..........CCCGGUU.UACC.A.CCCUU..GCA...C....GG..UC.C.GC.CUCCAU.
NZ_AAKL01000002.1/62829-62742       UUUUAUG.GCG.G.G.CC..GGGC..GG.GG.CCAGC...UUCG.....GCUGG.GCCGGU...UGCCUGUAGG...........CCGGUU.UUCC.A.CCCCC..GCCGUCU....GG..CC.C.GC.CACCCC.
NZ_ABDZ01000005.1/76964-76878       UUUUAUG.GCG.G.G.CC..GGGC..GG.GG.CCAGC...UUCG.....GCUGG.GCCGGU...UUCCUGUAGG...........CCGGUU.UCUC.A.CCCCC..GCUGUCU....GG..CC.C.GC.CACCC..
JCVI_SCAF_1096628063291/1161-1075   UUUUAUG.GCG.G.G.CC..GGGC..GG.GG.CCAGC...UUCG.....GCUGG.GCCGGU...UUCCUGUAGG...........CCGGUU.UCUC.A.CCCCC..GCUGUCU....GG..CC.C.GC.CACCC..
NC_008314.1/532510-532418           GUUUUUG.GCG.G.G.CC..GGGC..GG.GG.CAGCC...GAAA.....GGCUG.GCCGGA...UUACUCUGUGAAG.......ACCGGUU.UGGU.A.CCCCC..GCUGUCU....GG..CC.C.GC.CACCCUU
NZ_AAKL01000071.1/17467-17379       GUGCAUC.GCG.G.G.CC..GGGC..GG.GG.CAGCC...UUCG.....GGCUG.GCCGG....UUUCUACGUU..........GCCGGUU.UUCG.A.CCCCC..GCUGUCU....GG..CC.C.GC.CACCCCU
NC_007347.1/2423671-2423759         UUCUAUG.GCG.G.G.CC..GGGC..GG.GG.CAGCC...UUCG.....GGCUG.GCCGG....UACCUUGUGC..........GCCGGUU.UUCG.A.CCCCC..GCU.GUC....GG.GCC.C.GC.CACCCCU
NC_003295.1/1013264-1013352         UUUUAUG.GCG.G.G.CC..GGGC..GG.GG.CAGCC...UUCG.....GGCUG.GCCGGU...GGCCUCCUUU..........GCCGGUU.UUCC.A.CCCCC..GCU.GUC...AGG..CC.C.GC.CACCCC.
NC_003295.1/3475955-3475871         AAGCGCC.GCG.G.G.CC..GGGC..GG.GG.CAGCC...UUCG.....GGCUG.GCCGGU...UUCUACGUUU...........CCGGUU.UGUC.A.CCCCC..GCCGUCU....GG..CC.C.GC...CCC..
NZ_ABBD01000499.1/2644-2554         AUCAAUG.GGU.G.G.GCCGUGGC..GG.GG.AGACG...CUUG.....CGUCU.GCCGGU...UUCCUGUAGG...........CCGGUU.CGCC.A.ACCCU..GUC...A.CGUGC..CC.G.CC.CACCCCA
NZ_AAYX01000007.1/10966-11055       UUCUAUG.GGU.G.G.GCCAUGGU..GG.GG.GAGCG...CUUG.....CGCUC.GCCGG....UGCCAACGUU...........CCGGUC.UGUC.A.ACCCU..GUC...A.UGUGC..CC.G.CC.CACCCCA
NC_006350.1/1334602-1334513         UUCUAUG.GGU.G.G.GCCAUGGC..GG.GG.GAGCG...CUCG.....CGCUC.GCCGG....UGCCAACGUU...........CCGGUC.UGUC.A.ACCCU..GUC...A.UGUGC..CC.G.CC.CACCCCA
NZ_ABBO01000209.1/19106-19197       UUCAAUG.GUC.G.G.GCCUUGGC..GG.GG.GUGCC...UUCG.....GGCAC.GCCGGU...UUCCUUUUGC..........GCCGGUU.CGCC.A.ACCCU..GUC...A.UGUGC..CC.G.GC.CACCCCA
NZ_ABBD01000806.1/5334-5425         UUCAACG.GUC.G.G.GCCUUGGC..GG.GG.GUGCC...CUCG.....GGCAC.GCCGGU...UUCCGUUUUC..........GCCGGUA.CGCC.A.ACCCU..GUC...A.UGUGC..CC.G.GC.CACCCCA
NZ_ABBM01000179.1/20561-20652       UUCAACG.GUC.G.G.GCCUUGGC..GG.GG.GUGCC...CUCG.....GGCAC.GCCGGU...UUCCGUUUUC..........GCCGGUA.CGCC.A.ACCCU..GUC...A.UGUGC..CC.G.GC.CACCCCA
NC_009256.1/463132-463042           UUCUAUG.GUC.G.G.GCC.UGAU..GG.GG.GUGCG...UUCG.....CGCAC.GCCGGU...UUCCUUUGAC..........GCCGGUU.CGCC.A.ACCCU..GUC...A.UGUGC..CC.G.GC.CACCCCA
NZ_ABBD01000762.1/4854-4764         UUCUAUG.GUC.G.G.GCC.UGAU..GG.GG.GUGCG...UUCG.....CGCAC.GCCGGU...UUCCUUUGAC..........GCCGGUU.CGCC.A.ACCCU..GUC...A.UGUGC..CC.G.GC.CACCCCA
NC_006350.1/98311-98220             UUCAAUG.GUC.G.G.GCCUUGGU..GG.GG.GUGCG...UUCG.....CGCAC.GCCGGU...UUCCUUGGAC..........GCCGGUU.CGCC.A.ACCCU..GUC...A.UGUGC..CC.G.GC.CACCCCA
NC_007434.1/323597-323506           UUCAAUG.GUC.G.G.GCCUUGGU..GG.GG.GUGCG...UUCG.....CGCAC.GCCGGU...UUCCUUGGAC..........GCCGGUU.CGCC.A.ACCCU..GUC...A.UGUGC..CC.G.GC.CACCCCA
NZ_AAYX01000008.1/9285-9376         UUCAAUG.GUC.G.G.GCCUUGGU..GG.GG.GUGCG...UUCG.....CGCAC.GCCGGU...UUCCUUGGAC..........GCCGGUU.CGCC.A.ACCCU..GUC...A.UGUGC..CC.G.GC.CACCCCA
NZ_AAHR02000044.1/42873-42782       UUCAAUG.GUC.G.G.GCCUUGGU..GG.GG.GUGCG...UUCG.....CGCAC.GCCGGU...UUCCUUGGAC..........GCCGGUU.CGCC.A.ACCCU..GUC...A.UGUGC..CC.G.GC.CACCCCA
NZ_AAHW02000026.1/10700-10609       UUCAAUG.GUC.G.G.GCCUUGGU..GG.GG.GUGCG...UUCG.....CGCAC.GCCGGU...UUCCUUGGAC..........GCCGGUU.CGCC.A.ACCCU..GUC...A.UGUGC..CC.G.GC.CACCCCA
NZ_ABBF01000782.1/19995-20086       UUCUAUG.GUC.G.G.GCCUUGGU..GG.GG.GUGCG...UUCG.....CGCAC.GCCGGU...UCCCUUGGAC..........GCCGGUU.CGCC.A.ACCCU..GCC...U.UGUGC..CC.G.GC.CACCCCA
NZ_ABBG01000072.1/36101-36192       UUCUAUG.GUC.G.G.GCCUUGGU..GG.GG.GUGCG...UUCG.....CGCAC.GCCGGU...UCCCUUGGAC..........GCCGGUU.CGCC.A.ACCCU..GCC...U.UGUGC..CC.G.GC.CACCCCA
NZ_AAVA01000001.1/268317-268226     UUCUAUG.GUC.G.G.GCCUUGGU..GG.GG.GUGCG...UUCG.....CGCAC.GCCGGU...UCCCUUGGAC..........GCCGGUU.CGCC.A.ACCCU..GCC...U.UGUGC..CC.G.GC.CACCCCA
NZ_AAHR02000018.1/20965-20874       UUCUAUG.GUC.G.G.GCCUUGGU..GG.GG.GUGCG...UUCG.....CGCAC.GCCGGU...UCCCUUGGAC..........GCCGGUC.UGUC.A.ACCCU..GCC...A.UGUGC..CC.G.GC.CACCCCG
NZ_ABBH01000753.1/1638-1728         UUCAAUG.GUC.G.G.GCCUUGGU..GG.GG.GUGCG...UUCG.....CGCAC.GCCGGU...GUCCUCGGGU..........UCCGGUC.UUCC.A.ACCCU..GCC...A.UGUGC..CC.G.GC.CACCCC.
NC_007434.1/1344790-1344879         AUCAAUG.GGU.G.G.GCGACGGU..GG.GG.AGGC....UUCG......GCCU.GCCGGU...UCCCUUGGAC..........GCCGGUC.UUCC.A.ACCCU..GCU...G.UCUGC..CC.G.CC.CACCCCA
NZ_AAKY01000125.1/82257-82346       AUCAAUG.GGU.G.G.GCGACGGU..GG.GG.AGGC....UUCG......GCCU.GCCGGU...UCCCUUGGAC..........GCCGGUC.UGCA.A.ACCCU..GCC...G.UCUGC..CC.G.CC.CACCCCA
NZ_AAMM02000028.1/49678-49767       AUCAAUG.GGU.G.G.GCGACGGU..GG.GG.AGGC....UUCG......GCCU.GCCGGU...UCCCUUGGAC..........GCCGGUC.UGCA.A.ACCCU..GCC...G.UCUGC..CC.G.CC.CACCCCA
NC_008314.1/273926-274013           UUCCAUG.GGC.G.G.GCCAUGGC..GG.GG.GAGCC...CUCG.....GGCUC.GCCGG....CUCCUUCUC...........ACCGGUC.UGCU.A.ACCCU..GCC...U.UGCGC..CC.G.CC.CGCCC..
NC_005085.1/675562-675477           UUCUAUG.GCG.G.GCCG..UGGU..GG.GG.AUACC...UACG.....GGUAU.GCCGG....UUCCUUACUG...........CCGGUU.CGCC.A.ACCCU..GCC...A....UGCGCC.C.GC.CACCC..
NZ_ABBR01001020.1/7221-7131         AUCUAUGGGCG.G.G.UGA.UGGC..AG.GG.AGACC...UUCG.....GGUCU.GCCGGU...UUCCUAUGGG...........CCGGUU.CGCC.A.ACCUU..GUC...A..UUCG..CC.C.GCUCACCCCA
NZ_AAWK01000002.1/203495-203583     UACUUUG.GCG.G.G.CC..GGAU..GG.UG.AGACC...UUCG.....GGUCU.ACCGGU...UUCCUUGGG...........ACCGGGU.CGCU.A.ACACC..AUC.GUC...AGG..CC.C.GC.CACCCUC
NZ_ABDZ01000003.1/406374-406462     UACUUUG.GCG.G.G.CC..GGAU..GG.UG.AGACC...UCCG.....GGUCU.ACCGGU...UUCCUUGGG...........ACCGGGU.CGCU.A.ACACC..AUC.GUC...AGG..CC.C.GC.CACCCUC
JCVI_SCAF_1096628075889/1758-1670   UACUUUG.GCG.G.G.CC..GGAU..GG.UG.AGACC...UCCG.....GGUCU.ACCGGU...UUCCUUGGG...........ACCGGGU.CGCU.A.ACACC..AUC.GUC...AGG..CC.C.GC.CACCCUC
sludgePhrap_Contig14725/1993-2074   ..CUAUG.GGC.G.GGCC..GUGU..GG.GG.AGACC...UUCG.....GGUCU.GCCGG......CCCUCUG...........ACCGGUU.CGCC.A.ACCCC..GCA...C....GGUUCC.G.CC.CACCC..
NZ_AAVA01000004.1/244809-244900     AUCAACG.GGU.G.G.GCCUGGGU..GG.GG.AGACC...UUCG.....GGUCU.GCCGGU...UGCCUCCAUU..........GCCGGUU.CGCC.A.ACCCC..GCU...C.AGUGC..CC.G.CC.CACCCCA
NC_008785.1/443372-443281           AUCAAUG.GGU.G.G.GCCUUGGC..AG.GG.AGACC...UUCG.....GGUCU.GCCGGU...UGCCUCCUAU..........GCCGGUU.CGCC.A.ACCCU..GCC...U.UGUGC..CC.G.CC.CGCCCAU
NZ_ABBM01000536.1/13915-13824       AUCAAUG.GGU.G.G.GCCUUGGC..AG.GG.AGACC...UUCG.....GGUCU.GCCGGU...UGCCUCCUAU..........GCCGGUU.CGCC.A.ACCCU..GCC...U.UGUGC..CC.G.CC.CGCCCAU
NC_009254.1/633610-633518           UUCUAUG.GGC.G.G.GCCUGGGU..GG.GG.AGACC...UUCG.....GGUCU.GCCGGU...GUUCAUUAGCC.........GCCGGUU.CGCC.A.ACCCC..GCU...C.UGCGC..CC.G.CU.CACCCCG
JCVI_SCAF_1096627390482/71935-72027 UUCUAUG.GGC.G.G.GCCUGGGU..GG.GG.AGACC...UUCG.....GGUCU.GCCGGU...GUUCAUUAGCC.........GCCGGUU.CGCC.A.ACCCC..GCU...C.UGCGC..CC.G.CU.CACCCCG
NZ_AAKX01000021.1/71214-71126       GUUUAUG.GGU.G.G.GCGUGGGU..GG.GG.AGACC...UUCG.....GGUCU.GCCGGU...AUCCAGAGAC..........GCCGGUU.CGCC.A.ACCCC..GCU...C.ACUGC..CC.G.CC.CACC...
NZ_ABBP01000530.1/16827-16739       UUUUAUG.GGU.G.G.GCGUGGGU..GG.GG.AGACC...UUCG.....GGUCU.GCCGGU...AUCCAGAGAC..........GCCGGUU.CGCC.A.ACCCC..GCU...C.ACUGC..CC.G.CC.CACC...
NZ_AAVB01000029.1/2859-2950         UUCUAUG.GGC.G.G.GCCAAGGC..GG.GG.AGAC...CUUCGA.....GUCU.GCCGGU...UUCUUUGAUU..........UCCGGUU.CGCC.A.ACCCU..GCC...U.UGUGC..CC.G.CU.CACCCCA
NC_009227.1/216892-216802           UUCAAUG.GGC.G.G.GCCUGGGU..GG.GG.CGACC...UUCG.....GGUCG.GCCGGU...UUCUUUGGUU...........CCGGUU.CGCC.A.ACCCU..GCC...U.UGCGC..CC.G.CU.CACCCCA
JCVI_SCAF_1096627389595/53519-53428 UUCUAUG.GGC.G.G.GCCUUGGU..GG.GG.AGACC...UUAG.....GGUCU.GCCGGC...UGCUUGUGUG..........ACCGGUU.CGCC.A.ACCCU..GCC...G.UGCGC..CC.G.CU.CACCUCA
NC_003295.1/2052344-2052257         UUCUUUG.GCG.G.G.CC..GGGC..GG.GG.AGACC...UUCG.....GGUCU.GCCGG....UUCCGUUGUU...........CCGGUU.CGCC.A.ACCCC..GCCGUCU....GG..CC.C.GC.CACCCCU
NZ_AAWK01000002.1/1178-1090         CUUUAUG.GCA.G.G.CC..GGGU..GG.GG.AGACC...UUCG.....GGUCU.GCCGGU...UUUCUUUGGGG.........ACCGGUU.CGCC.A.GCCCC..GCC.GUC....GG.GCC.U.GC.CACCC..
NZ_ABDZ01000003.1/186473-186388     UUUUAUG.GCG.G.G.CC..GGGU..GG.GG.AGACC...UUCG.....GGUCU.GCCGGU...UUUCUUGGAG...........CCGGUU.CGCC.A.GCCUC..GCC.GUC....GG.GCC.C.GC.CACC...
NZ_AAKL01000003.1/1035-948          UUCCAUG.GCG.G.G.CC..GGGU..GA.GG.AGACC...UUCG.....GGUCU.GCCGG....UUUCUUGGAG..........GCCGGUU.CGCC.A.GCCUC..ACC.GUC....GG.GCC.C.GC.CACCUC.
NC_003295.1/3705084-3704998         UUCUAUG.GCG.G.G.CC..GGGU..GA.GG.AGACC...UUCG.....GGUCU.GCCGG....UUUCUUGGAG..........GCCGGUU.CGCC.A.GCCUC..GCC.GUC....GG.GCC.C.GC.CACCU..
NZ_ABDZ01000005.1/62708-62621       UCCUAUG.GCG.G.G.CC..GGGU..GG.GG.AGACC...GCAA.....GGUCU.GCCGGU...UGCCGUGAGU..........ACCGGUU.CGCC.A.GCCCC..GCC.GUC...AGG..CC.C.GC.CACCU..
NZ_AAWK01000008.1/223652-223566     CUUCAUG.GCG.G.G.CC..GGGC..GG.UG.AGACC...UUCG.....GGUCU.GCCGG....UUUCUAGAUG..........GCCGGUC.UGCU.A.ACGCC..GUC.GUC...AGG..CC.C.GC.CACCC..
NZ_ABDZ01000027.1/11058-10972       CUUCAUG.GCG.G.G.CC..GGGC..GG.UG.AGACC...UUCG.....GGUCU.GCCGG....UUUCUAGAUG..........GCCGGUC.UGCU.A.ACGCC..GUC.GUC...AGG..CC.C.GC.CACCC..
NZ_AAWK01000002.1/155352-155263     UUUCAUG.GCG.G.G.CC..GGGC..GG.UG.AGACC...UUCG.....GGUCU.GCCGGU...AGCUGGGAUAGG........GCCGGUC.UGCU.A.ACGCC..GUC.GUC...AGG..CC.C.GC.CACCC..
NZ_ABDZ01000003.1/358829-358740     UUUUAUG.GCG.G.G.CC..GGGC..GG.UG.AGACC...UUCG.....GGUCU.GCCGGU...AGCUGGGAUAGG........GCCGGUC.UGCU.A.ACGCC..GUC.GUC...AGG..CC.C.GC.CACCC..
NZ_AAWK01000002.1/340004-340091     UUCAAGG.GCG.G.G.CC..GGGU..GG.GG.AGACC...UUCG.....GGUCU.GCCGGU...GCUCCAGAGA..........ACCGGUU.CGCU.A.CCCCC..GCCGUCU....GG..CC.C.GC.CACCC..
JCVI_SCAF_1101667386172/658-747     AUCAAGG.GCG.G.G.CC..GGGC..GG.GG.AGACC...UUCG.....GGUCU.GCCGGU...GCUCCAGAGA..........GCCGGUU.UGCU.A.CCCCC..GCC.GUC...AGG..CC.C.GC.CACCCGU
NC_008027.1/2692820-2692908         UGUCAUG.GCG.G.C.UG..CGUA..UG.GG.AGGCC...UUUG.....GGCCU.GCCGGU...UUUCUCUUUUGC........GCCGGUC.UUGC.AGACCUG..UAC...G....UA..GC.U.GC.CACCCU.
NZ_AAVY01000024.1/72189-72273       GCCAAUG.GUG.G.C.UG..CGUG..CU.GG.AGAUC...UUCG.....GAUCU.GCCGGU...UUUCGUCUGU...........CCGGUC.UUGC.AGACCUG..CAC...G....UA..GC.C.GC.CACCC..
NC_007492.1/4210726-4210638         GCUUAUG.GCA.G.C.UA..UGCG..CA.GGAGCAC...GCUCGA.....GUGC.ACCGGG...UUUUUUCGGGGU........CCCGGAC.UUCC.ACACCUG..CGC...A....AA..GC.U.GC.CACCC..
NC_007712.1/1219801-1219714         AAUAAUG.GCGUG.A.UG..UAAC..GG.GG.GAGCC...GUAA.....GGCUC.GCCGGA...UUUCUCUUUG..........ACCGGUC.UGUC.A.ACCCU..GUU...A....CG..UCUC.GC.CACCCU.
NC_007712.1/444749-444836           UAUAAUG.GUG.G.GACG..UAAC..GG.GG.GAGCC...UUCG.....GGCUC.GCCGG....CUUCAUCUUCUUC.......ACCGGUA.UGCU.A.ACCCC..GAU...A....CG.UCU.C.GC.CACC...
NZ_AAJW01000085.1/4756-4672         CAUUAUG.GCG.G.GGCG..UAAC..GG.GG.GAGC...CUUUGU.....GCUC.GCUGG....UUUCCAGAUG..........ACCAGUC.UGCU.A.ACCCU..GUU...A....CG.UCU.C.GC.CACC...
NZ_AAKB01000008.1/102388-102303     CAUUAUG.GCG.G.GGCG..UAAC..GG.GG.GAGC...CUUUGC.....GCUC.GCUGGU...UUCCCAAUUU..........GCCAGUC.UGCU.A.ACCCU..GUU...A....CG.UCU.C.GC.CACC...
NZ_ABFG01000007.1/330034-330119     UAUUAUG.GUG.G.GGCG..UAAC..GG.GG.GAGCG...UUCG.....CGCUC.GCCGG....UUCCGUUGAU..........GCCGGUC.UGCU.A.ACCCU..GUU...A....CG.UCU.C.AC.CACCC..
NC_007712.1/1663464-1663548         AAUUAUG.GUG.G.GGCG..UAAC..GG.GG.GAGCG...CUUG.....CGCUC.GCCGGG...UUCUGUGUGG...........CCGGUC.UGUC.A.ACCCU..GUU...A....CG.UCU.C.GC.CUCC...
NC_005856.1/48337-48422             AAUUAUG.GUG.G.GGCG..UGAU..GG.GG.AGGC....UUCG......GCCU.GCUGG....UUUCACUAAC..........GCCAGUC.UGUC.A.ACCCU..GUC...A....CG.UCC.U.GC.CACCUGU
NZ_ABEW01000015.1/43415-43331       AAUUAUG.GUG.G.GGCG..UGAU..GG.GG.AGGC....CUCG......GCCU.GCUGG....UUUCAUGUAC..........GCCAGUC.UGUC.A.ACCCU..GUC...A....CG.UCC.U.GC.CACCCU.
NC_009085.1/3754463-3754380         CGUAGCG.GUA.G.GGCG..AGGG..AG.GG.ACGC....CUUGU.....GCGU.GCUGA....UUCUUGUGUG...........UCAGUC.UGUC.A.ACCUU..CUC...U....CG.UUC.U.AC.CACCA..
NC_009085.1/1620947-1620860         UUUGAUG.GAG.G.AACG..GGAG..UG.GG.ACACC...CUUG.....GGUGU.GCUGG....UUUCUUAGGU..........AUCAGUC.UGCU.A.ACCCU..CUU...U....CG.UUU.C.GC.CACCAUA
NC_009085.1/1471058-1471146         CUCUGCG.GCG.G.AACG..GGAG..GG.GG.ACAUC...UUCG.....GAUGU.GCUGAU...UUUUGGGUAA..........AUCAGUC.UGCU.A.ACCCC..UUU...U....CG.UUU.C.GC.CACCAUA
NC_009085.1/3063911-3063825         CUCUGCG.GCG.G.AACG..GGAG..GG.GG.ACACC...UUUG.....GGUGU.GCUGG......CCUCGUUUG.........ACCAGUC.UGUC.A.ACCCU..CUU...U....CG.UUC.U.GC.CACCAUA
NC_005966.1/2750060-2750143         CUCUGCG.GUA.G.AACG..GGAG..GG.GG.ACACC...UUCG.....GGUGU.GCUGA....UUCUUAGGU............UCAGUC.UGCU.A.ACCCC..CUU...U....CG.UUC.U.GC.CACCA..
NC_009085.1/1261816-1261900         CUCUACG.GCG.G.AACG..GGAG..GG.GG.ACACC...UUCG.....GGUGU.GCUGGG...UUUUUUCGG............CCAGUC.UGCU.A.ACCCC..CUU...U....CG.UUC.U.GC.CACCU..
NC_009085.1/2432140-2432056         CUCUGCG.GCG.G.AACG..GGAG..GG.GG.ACACC...UUCG.....GGUGU.GCUGGA...UUCUUUGGCU...........CCAGUC.UGCU.A.ACCCU..CUU...U....CG.UUU.C.GC.CACC...
NC_009085.1/1493304-1493388         CUCUGCG.GUG.G.AACG..GGAG..GG.GG.ACACC...UUCG.....GGUGU.GCUGA....UCUUUUGGCU..........AUCAGUC.UGUC.A.ACCUU..CUC...U....CG.UUU.C.AC.CACC...
NC_009085.1/3419053-3418968         CGUAGCG.GUA.G.GACG..GAAG..UG.GG.ACACU...UUCG.....AGUGU.GCUGG......CCUCUGAG..........ACCAGUC.UGUC.A.ACCCA..CUU...U....CG.UUC.U.GC.CACCAUA
NC_009085.1/872109-872195           CGUUGCG.GUA.G.GACG..AGUG..AG.GG.ACACC...UUCG.....GGUGU.GCUGAU...UUCUUACUA............UCAGUC.UGCU.A.ACCCU..UGC...U....CG.UUC.U.GC.CACCAUA
NC_009085.1/590336-590422           CGUUGCG.GUA.G.GACG..AGUG..AG.GG.ACACC...UUUG.....GGUGU.GCUGA....UUCUUUACU...........AUCAGUC.UGCG.A.ACCCU..UGC...U....CG.UUC.U.GC.CACCAUA
NC_009085.1/2114540-2114456         CGUAGCG.GUA.G.GACG..GGAG..UG.GG.ACACC...UUCG.....GGUGU.GCUGG....AGUCUUAC.............CCAGUC.CGUC.A.ACCUG..CUU...C....CG.UUC.U.GC.CACCAUA
NC_009085.1/2055349-2055265         CGUAGCG.GUA.G.GACG..GGAG..AG.GG.ACACC...UUUG.....GGUGU.GCUGG....AGUCUUAA.............CCAGUC.UGCG.A.ACCCU..CUU...U....CG.UUC.U.GC.CACCAUA
NC_009085.1/1581044-1581128         CGUAGCG.GUA.G.GACG..GGAG..AG.GG.ACACC...CUCG.....GGUGU.GCUGGU...UUAUCUUAC............CCAGUC.CGCG.A.ACCCU..UUC...U....CG.UUC.U.GC.CACCA..
NC_009085.1/2778777-2778689         CGUAGCG.GUA.G.GACG..GGAG..AG.GG.ACACC...UACG.....GGUGU.GCUGGU...UAUAUCUUUC..........ACCAGUC.UGCU.A.ACCCU..UUC...U....CG.UUC.U.GC.CACCAUA
NC_009085.1/3904932-3904848         CUCUAUG.GUA.G.GGCG..GAAG..GG.GG.ACGCG...UUCG.....CGCGU.GCUGG......UCGCUAGG...........UCAGUC.UGCU.A.ACCCU..CUU...U....CG.UUC.U.AC.CACCCUA
NC_005966.1/962260-962346           CUCUAUG.GUA.G.GGCG..GAAG..GG.GG.ACGCG...CUUG.....CGCGU.GCUGGU...UUCUUUGUUU..........GCCAGUC.UGUC.A.ACCCU..CUU...U....CG.UUC.U.AC.CACCC..
NC_009085.1/1060224-1060139         CGUUGCG.GUA.G.GACG..GGAG..GG.GG.ACGCG...CUCG.....CGCGU.GCUGG......UCUGUAUA..........CCCAGUC.UGUC.A.ACCCC..UUC...U....CG.UUC.U.AC.CACCCUA
NC_005966.1/3357993-3358079         CUUUGCG.GUA.G.AACG..GGAG..GG.GG.ACGCG...UCCG.....CGCGU.GCUGG....UUCUGUAUGU...........CCAGUC.UGUC.A.ACCCU..CUU...U....CG.UUC.U.GC.CACCAUA
NC_005966.1/920344-920258           CUUUGCG.GUA.G.AACG..GAAG..GG.GG.ACGCG...UCCG.....CGCGU.GCUGG....UUCUAGAUGU...........CCAGUC.UGUC.A.ACCCU..CUU...U....CG.UUC.U.GC.CACCAUA
NC_009085.1/98547-98462             CUUUGCG.GUA.G.GACG..GGAG..GG.GG.ACGC....CCCGC.....GCGU.GCUGG....UUCUACGAGU...........CCAGUC.UGUC.A.ACCCC..CUU...U....CG.UUC.U.AC.CACCCUA
NC_009085.1/1469454-1469538         CGUAGCG.GUA.G.GACG..GAGG..UG.GG.ACGC....CUUGU.....GCGU.GCCGG....UUUCUAGAUG..........ACUGGUC.UGUC.A.ACCCG..CCU...U....CG.UUC.U.AC.CACCA..
NZ_AADP01000001.1/917452-917538     UCCAAUG.AUG.A.G.CU..GAAU..GA.GG.GGAUC...GAAA.....GAUCC.GCCGUU...UUGCUCUUAAG.........UACGGUACUGCG.A.ACCUC..GUU...C....AG..UU.C.AU.CACCA..
NC_009567.1/169172-169257           CCCAAUG.AUG.A.A.CU..GUUU..AG.GA.GGAUC...GAAA.....GAUCC.GCCGUU...UACUCUAAUC..........AACGGUACUGCG.A.AUCCU..AUU...C....AG..UU.C.AU.CACCA..
NZ_AADO01000003.1/1933-2018         UCCAAUG.AUG.A.A.CU..GUUU..AG.GA.GGAUC...GAAA.....GAUCC.GCCGUU...UUGCUCUAAG..........UACGGUACUGCG.A.AUCCU..AUU...C....AG..UU.C.AU.CACCA..
NZ_AAZE01000005.1/1255-1340         CCCAAUG.AUG.A.A.CU..GUUU..AG.GA.GGAUC...GAAA.....GAUCC.GCCGUU...UUGCUCUAAG..........UACGGUACUGCG.A.AUCCU..AUU...C....AG..UU.C.AU.CACCA..
NZ_AAZF01000003.1/38900-38815       CCCAAUG.AUG.A.A.CU..GUUU..AG.GA.GGAUC...GAAA.....GAUCC.GCCGUU...UUGCUCUAAG..........UACGGUACUGCG.A.AUCCU..AUU...C....AG..UU.C.AU.CACCA..
NZ_AAZH01000001.1/84396-84481       CCCAAUG.AUG.A.A.CU..GUUU..AG.GA.GGAUC...GAAA.....GAUCC.GCCGUU...UUGCUCUAAG..........UACGGUACUGCG.A.AUCCU..AUU...C....AG..UU.C.AU.CACCA..
NC_007146.1/1576614-1576529         CCCAAUG.AUG.A.A.CU..GUUU..AG.GA.GGAUC...GAAA.....GAUCC.GCCGUU...UUGCUCUAAG..........UACGGUACUGCG.A.AUCCU..AUU...C....AG..UU.C.AU.CACCA..
NC_009566.1/965902-965987           CCCAAUG.AUG.A.A.CU..GUUU..AG.GA.GGAUC...GAAA.....GAUCC.GCCGUU...UUGCUCUAAG..........UACGGUACUGCG.A.AUCCU..AUU...C....AG..UU.C.AU.CACCA..
NC_004827.1/6364-6280               GUCAAUG.AUG.A.A.CU..GGUU..GA.GG.GAUC....GAAA......GAUC.GCCGUU...UACACCGUGU..........UACGGUA.CGCC.A.ACCUU..GAU...C....AG..UU.C.AU.CACCAGU
NC_008309.1/1602795-1602876         GUCAAUG.AUG.G.G.CU..GAUU..GA.GG.GAUC....GAAA......GAUC.GCCGUUC..AUCCGUGUU............ACGGUA.CGCC.A.ACCUU..GAU...C....AG..UU.C.AU.CACCA..
NC_009085.1/871520-871603           CACUAUG.GUA.G.GACG..AGAG..GG.AG.ACGC...CUUAGU.....GCGU.ACUGA....AUCCUUGGG............GCAGUC.UGUC.A.ACUUC..CUU...U....CG.UUC.U.AC.UGCCA..
#=GC SS_cons                        :::::((.(((.(.(.((..((((..((.((.<<<<<<<.____...>>>>>>>.<<<<<_...__________.........._>>>>>,.,,,,.,.,))))..)))...)....))..)).).)).)):::::
//
