# Supplementary material for: Comparative genomics reveals 104 candidate structured RNAs from bacteria, archaea, and their metagenomes
Source: Genome Biol. 2010 Mar 15;11(3):R31. doi: 10.1186/gb-2010-11-3-r31 (PMC2864571; doi:10.1186/gb-2010-11-3-r31)
Supplement: Additional file 5 — Raw text alignment files, just the motifs. Raw alignments of RNA motifs with minimal annotation and no flanking sequences, in "Stockholm" text format. The Stockholm files can be retrieved from the .tar.gz archive file by using programs such as WinZip (Windows), StuffIt Expander (Mac), or tar/gzip (UNIX). [file gb-2010-11-3-r31-S5.GZ › clean-sto/Acido-1.sto]

# STOCKHOLM 1.0
#=GF ID Acido-1
#=GF AU Weinberg Z
#=GF TP Gene; sRNA;
#=GF DE Acido-1 RNA
#=GF WK http://en.wikipedia.org/wiki/Acido-1_RNA_motif
NC_008009.1/235844-235785   GGAGCAGCGAA...GAA.......UUAGUUGCGAAACUGAUUGACU.GACGGCGGGAGAGAUCCCGCCGUU
NC_008536.1/3413964-3414030 AAAGGGUCCG..CCUGGGUAGUA..CGGACCCUGCACUCAGAGGGUUGGCGGCGGGAGGGGUCUCGCCGCC
NC_008536.1/3480719-3480784 AAUGGCCCCGAGC.UGGGUA...CUCGGGGCCUGCACUCAGAGGGU.GGCGGUGGGAGGGGACUCACCGCC
NC_008536.1/3481695-3481760 AAUGGCCCCGAGC.UGGGUA...CUCGGGGCCUGCACUCAGAGGGU.GGCGGUGGGAGGGGACUCACCGCC
#=GC SS_cons                ,,,<<<<<<<<<_.______...>>>>>>>>>,,,,,,,,,,,,,,.<<<<<<<<<______>>>>>>>>>
//
