# Supplementary material for: Comparative genomics reveals 104 candidate structured RNAs from bacteria, archaea, and their metagenomes
Source: Genome Biol. 2010 Mar 15;11(3):R31. doi: 10.1186/gb-2010-11-3-r31 (PMC2864571; doi:10.1186/gb-2010-11-3-r31)
Supplement: Additional file 5 — Raw text alignment files, just the motifs. Raw alignments of RNA motifs with minimal annotation and no flanking sequences, in "Stockholm" text format. The Stockholm files can be retrieved from the .tar.gz archive file by using programs such as WinZip (Windows), StuffIt Expander (Mac), or tar/gzip (UNIX). [file gb-2010-11-3-r31-S5.GZ › clean-sto/Actino-pnp.sto]

# STOCKHOLM 1.0
#=GF ID Actino-pnp
#=GF AU Weinberg Z
#=GF TP Cis-reg;
#=GF DE Actino-pnp RNA
#=GF WK http://en.wikipedia.org/wiki/Actino-pnp_RNA_motif
JCVI_SCAF_1096628304755/1856-1796 AUCGAUCAUCGAUGAUCGAGCAUCGA......................UCACGUCGA.....................UCGAUGAUCGAUGAUCGAUGAU.CG.AU
JCVI_SCAF_1096627653623/419-480   CGUGGUCCUCGGUAGUGGUUCA.CAC.A....A.C.............UUUUCU.................G...U.UGUG.UGUGCUUCGAUCGAUGAU.CA.UC
JCVI_SCAF_1101668161176/1157-1215 GUCGGUCCUCGGUAGUGAA.GUUCGG.C....U.C.............AAU....................G...A.GCCGCGC.UUCUCGAUCGAAGAU.CG.AC
JCVI_SCAF_1101668134089/962-904   GUCGGUCCUCGGUAGUGAA.GUUCGG.C....U.C.............GAU....................G...A.GCCGCGC.UUCUCGAUCGAAGAU.CG.AC
NC_007777.1/4254111-4254042       GCCGGUCCUCGGUCGUGGU.CGCCGG.GA...U.G..G..GU......ACGG...............GCACCGG.A.CCCGGGG.ACUUCGACUGAGCAC.CG.GC
NZ_AAII01000067.1/33426-33356     GCCGGUCCUCGGUCGUGGC.CGCCGG.GA...C.G..A.GCGCC....GUC..............GGUGC.C...G.CCCGGAG.ACUUCGACUGAGCAC.CG.GC
NC_008278.1/6238131-6238064       GCCGGUCCUCGGUCGUGGU.CGCCGG.G....A.GCGG.GC.......UUC.................GUCC...UCCCCGGGG.GCUUCGACUGAGCAC.CG.GC
NC_008578.1/1705830-1705770       GCCGGUCCUCGGUCGUGGU.CU.CCG.GG...A.G..C..........GCAA..................GC...U.GCGG.AG.GCUUCCAUCGAAGAC.CG.GC
NC_008699.1/3377420-3377345       CUCGGUCCUCGGUAGUGGC.UCUCAGCA....U.C.....CGGCCGGCUCU..........GCCG..CGCAG...A.UCUGCGG.GCCUCGAUCGAAGAC.CG.GC
JCVI_SCAF_1096627678551/471-413   UGGGGUCCUCGGUAGUGGC.UCUCGGAU....A...............UUUA.......................U.GCCGACG.GCUUCGAUCGAUGAU.CU.CC
NC_008711.1/1715342-1715414       CGCGGUCCUCGGUAGUGAU.UCCCGG.GAA..A.C..C.AUC......UGUGAC.............GAUGA...UGCCCGUGG.AUCUCGAUCGAUGAC.CG.GG
NC_009664.1/1567631-1567701       ACCGGUCCUCGGUAGUGGC.CUCCGG.A....A.G..C..........AGCACGACCACCA.........GC...U.UCCGUGG.GCCUCGAUCGAAGGC.CG.GG
NZ_AAYI02000004.1/1711891-1711833 GCCGGUUUUCGACAGUGGC.CUACGG.A....G...............CGUU.......................UAUCCGUGG.GCUUCGAUCGAAGGC.CG.AA
NC_007333.1/925836-925906         GCCGGUCUUCGGUAGUGGU.UCUCCG.AC...A.CG.C.CC.......GCACCA..............GGGG...UCUCGGGGA.ACUUCGAUCGAUGGC.CG.GC
NC_008268.1/7150693-7150751       GUCGGUCUUCGGUAGUGGU.CUUCCG.G....A.C.............ACG....................G...U.CCGGGGG.ACUUCGAUCGACGGC.CG.CC
NC_006085.1/1592080-1592022       AUGGGUCCUCGGUAGUGGC.CACCGG.G....G...............CGCGA......................U.CCCGGCG.GCUUCGAUCGAAGAC.CG.GU
NC_006361.1/4102358-4102295       GUCGGUCUUCGGUAGUGGCCUCUCGA.G....U.G..G..........ACAU..................CC...G.CCCGUCGGGCUUCGAUCGAUGAC.CG.CC
JCVI_SCAF_1101668152286/1046-983  UUCGGUCCUCGGUAGUGAU.GUCCGG.A....A.A..A..........AAGUUC................UU...U.UCCGUGC.GUCUCGAUCGAUGAC.CG.GG
JCVI_SCAF_1101668623901/761-687   GUCGGUCCUCGGUAGUGGC.CCUCGAAGGGAUU.C....GCGC.....CCA...............GCGC.GAG.AACCCGGGG.GCCUCGAUCGAAGAC.CG.CC
JCVI_SCAF_1096627457080/848-776   AAUGGUCCUCGGUAGUGGC.UCACGA.A....A.UGCUGAUU......CAGAA..............AAUAA...U.UUCGUGG.ACUUCGAUCGAAGAU.UCAUU
JCVI_SCAF_1101668138734/842-771   AUCGGUCCUCGGUUGUGGC.UCCCGG.GCCAAA.U..U.UA.......UUAAUU..............UAAA...U.CCCGUGG.GCUUCCAUCGAAGAU.CC.GU
JCVI_SCAF_1101668248408/1068-995  CAUGGUCUCCGGUAGUGGU.UUUCAG.A....U.AAUUAGAUUU....AAU..............AAAUC.U...A.UCUGAGA.ACUUCGAUCGUAGAUUCA.UU
JCVI_SCAF_1101668243999/995-922   CAUGGUCUCCGGUAGUGGU.UUUCAG.A....U.AAUUAGAUCU....AAU..............AAAUC.U...A.UCUGAGA.ACUUCGAUCGUAGAUUCA.UU
JCVI_SCAF_1096626897378/1600-1521 AAUGGUCCUCGGUAGUGGU.UUCCGC.G....CACGACAUCCUU....ACU..............AAGGAAACAAGUCGCGUGA.ACUUCGAUCGAAGAUUCA.UU
JCVI_SCAF_1101668100121/648-584   GAUGGUCCUCGGUAGUGGU.UUCCGC.G....C...............UUGAAUACUU.................G.CGCGUGA.ACUUCGAUCGAAGAU.UCAUU
JCVI_SCAF_1101668160289/798-727   GAUGGUCCUCGGUAGUGGU.UUCCGC.GAA..C.A.............GAUAUAAGUAUUUG.........U...G.CGCGUGA.ACUUCGAUCGAAGAC.UC.UU
JCVI_SCAF_1101668116854/1286-1224 AAUGGUCCUCGGUAGUGGU.UUCCGC.A....C.A.............AAUUAA.................U...G.UGCGUGA.ACUUCGAUCGAAGAU.UCAUU
JCVI_SCAF_1101668148428/765-703   AAUGGUCCUCGGUAGUGGU.UUCCGC.A....C.A.............AAUUAA.................U...G.UGCGUGA.ACUUCGAUCGAAGAU.UCAUU
JCVI_SCAF_1101668122106/1127-1062 AAUGGUCCUCGGUAGUGGU.UUCCGCAA....G.AC.G.C........UUUC.................GUU...C.UGCGUGA.ACUUCGAUCGACGAU.UC.AU
JCVI_SCAF_1101668118458/673-600   UAUGGUCCUCGGUAGUGGU.UUCCAG.A....U.G..U.AUGCA....CCAGA............UGUAUAU...A.GCUGUGA.ACUUCGAUCGAAGAUUCA.UU
JCVI_SCAF_1096626901761/1019-1083 UUUGGUCCUCGGUGGUGGC.UUACGG......A.U..U.U........AAACAA...............GAA...U.GCCGUUG.GCUUCGAUCGAAGAU.CC.AU
JCVI_SCAF_1101668114308/1382-1311 AAUGGUCCUCGGUAGUGGU.UUCCGG.AG...A.U..U.U.CU.....UUCGU.............AGAAAAG..U.UCCGUGA.ACUUCGAUCGAAGAU.UC.AU
JCVI_SCAF_1096627654472/1030-960  UUUGGUCCUCGGUAGUGGU.UUCCGG.A....A.A..G.UUUG.....UUAAU.............UAAAUU...U.GCCGUGA.ACUUCGAUCGAUGAU.CC.AA
JCVI_SCAF_1101667162011/110-50    UUUGGUCCUCGGUAGUGGU.UUCCGG.A....A.U.............CGGAU..................A...U.UCCGUGA.ACUUCGAUCGAAGAU.CC.AU
JCVI_SCAF_1101668104815/53-112    UUUGGUCCUCGGUAGUGGU.UUCCGG.A....A.A.............ACGU...................U...U.UCCGUGA.ACUUCGAUCGAAGAU.CC.AU
JCVI_SCAF_1101668107913/827-768   UUUGGUCCUCGGUAGUGGU.UUCCGG.A....A.A.............ACGU...................U...U.UCCGUGA.ACUUCGAUCGAAGAU.CC.AU
JCVI_SCAF_1096627446429/920-978   AUUGGUCCUCGGUAGUGGU.UUCCGG.A....A.A.............UGA....................U...U.UCCGUGA.ACUUCGAUCGAAGAU.CC.AU
JCVI_SCAF_1096626895935/2004-2064 UUUGGUCCUCGGUAGUGGU.UUCCGG.A....A.A..A..........CGA...................UU...U.UCCGUGA.ACUUCGAUCGAAGAU.CC.AU
JCVI_SCAF_1096627298438/941-881   UUUGGUCCUCGGUAGUGGU.UUCCGG.A....A.A..A..........CGA...................UU...U.UCCGUGA.ACUUCGAUCGAAGAU.CC.AU
JCVI_SCAF_1101668121219/759-819   UUUGGUCCUCGGUAGUGGU.UUCCGG.A....A.A..A..........CGA...................UU...U.UCCGUGA.ACUUCGAUCGAAGAU.CC.AU
JCVI_SCAF_1096626198158/767-823   AUUGGUCCUCGGUGGUGGC.UUCCGG.A....................AUAAA........................UCCGUGA.GCUUCGAUCGAAGAU.CC.AU
JCVI_SCAF_1096627650139/515-457   ACUGGUCCUCGGUGGUGGC.UUACGG.A....G.A.............UGA....................U...C.UCCGUGG.GCUUCGAUCGAAGAU.CC.AU
JCVI_SCAF_1101668247038/1346-1402 ACUGGUCCUCGGUGGUGGC.UUACGG......................AUGAUUG.......................CCGUGG.GCUUCGAUCGAAGAU.CC.AU
JCVI_SCAF_1096627006102/1734-1676 ACUGGUCCUCGGUGGUGGC.UUACGG......................AUAACGAUG.....................CCGUUG.GCUUCGAUCGAAGAU.CC.AU
JCVI_SCAF_1101667164550/365-309   GCUGGUCCUCGGUGGUGGC.UUACGGAU....................GAUU.........................GCCGUGG.GCUUCGAUCGAAGAU.CC.AU
JCVI_SCAF_1101668245159/532-468   AUUGGUCCUCGGUGGUGGC.UUACGG.A....U.U..U.U........UACA.................AGA...ACGCCGUGG.GCUUCGAUCGAAGAU.CC.AU
JCVI_SCAF_1096627382872/2493-2429 AUUGGUCCUCGGUGGUGGC.UUACGG.A....U.U..U.U........UACA.................AGA...ACGCCGUGG.GCUUCGAUCGAAGAU.CC.AU
JCVI_SCAF_1096627672664/306-242   AUUGGUCCUCGGUGGUGGC.UUACGG.A....U.U..U.U........UACA.................AGA...ACGCCGUGG.GCUUCGAUCGAAGAU.CC.AU
JCVI_SCAF_1101668233903/759-700   AUUGGUCCUCGGUAGUGGU.UUCCGG.G....................CAGUUAUA.....................CCCGUGA.ACUUCGAUCGAAGAU.CC.AU
JCVI_SCAF_1096627005160/593-531   AUUGGUCCUCGGUAGUGGU.UUCCGGGG....U.U..U..........UACA..................AG...A.CCCGUGA.ACUUCGAUCGAAGAU.CC.AU
JCVI_SCAF_1096627015732/327-265   AUUGGUCCUCGGUAGUGGU.UUCCGGGG....U.U..U..........UACA..................AG...A.CCCGUGA.ACUUCGAUCGAAGAU.CC.AU
JCVI_SCAF_1096627667722/80-142    AUUGGUCCUCGGUAGUGGU.UUCCGGGG....U.U..U..........UACA..................AG...A.CCCGUGA.ACUUCGAUCGAAGAU.CC.AU
JCVI_SCAF_1101668120237/602-542   AAUGGUCCUCGGUAGUGGU.UUCCAG.A....U.G.............UUUG...................C...A.UCUGUGA.ACUUCGAUCGAAGAU.UCAUU
JCVI_SCAF_1101668151658/624-697   AAUGGUCCUCGGUAGUGGU.UUCCAG.A....U.G....CAAGCA...CUAGA...........UGUUUGGC...A.UCUGUGA.ACUUCGAUCGAAGAU.UC.AU
JCVI_SCAF_1101668143468/1190-1249 AAUGGUCCUCGGUAGUGGU.UUCCGG.A....U.G.............AUU....................C...A.UCCGUGA.ACUUCGAUCGAAGAUACA.UU
JCVI_SCAF_1096627298000/870-946   AAUGGUCCUCGGUAGUGGU.UUCCGC.AGA..G.C..G.CGA......UUAAAUUCGC.........UUGCG...U.UGCGUGA.ACUUCGAUCGAAGAUUCA.UU
JCVI_SCAF_1101668115969/1250-1184 AAUGGUCCUCGGUAGUGGU.UUCCGC.A....A.G..G.C........GCCAAA...............GUU...U.UGCGUGA.ACUUCAAUCGACGAUUCA.UU
JCVI_SCAF_1101668253034/836-893   AAUGGUCUCCGGUAGUGGU.UUACGA.A....................AUUGA........................UUCGUGA.ACUUCGAUCGUAGAUUCA.UU
JCVI_SCAF_1101668115647/1399-1470 AUCGGUCCUCGGUUGUGGC.UUCCGG.G....CCU..A.AAUU.....UUUU..............AAUU.AAAU..CCCGUGG.GCUUCCAUCGAAGAU.CC.GU
JCVI_SCAF_1101668141007/840-769   AUCGGUCCUCGGUUGUGGC.UUCCGG.GCC..U.A..A.AUU......CUUU...............AAUUUA..AUCCCGUGG.GCUUCCAUCGAAGAU.CC.GU
NZ_AAGP01000012.1/38273-38199     UUCGGUCCUCGGUAGUGGC.UUCCGG.AAGA.G.C..ACGCAU.....GCGC..............AUGCUGA..U.UCCGUGG.GCCCCGAUCGAUGAC.CG.GC
NC_008541.1/1593772-1593848       CGCGGUCCUCGGUAGUGAU.UCCCGG.GAA..C.G....GCUUCG...AAGAA...........UGAAGCCC...GGCCCGUGG.GUCUCGAUCGAUGAC.CG.GG
NZ_AAWA01000012.1/89375-89448     ACCGGUCUCCGGUAGUGGCCCC.CGG.G....CAU..CCGGC......AGCAC..............GCCGACCCG.CCCG.GGCGCUUCGAUCGAAGAC.CG.GC
NC_009380.1/1548720-1548793       ACCGGUCUCCGGUAGUGGCCUC.CGG.GCAUCC.G..GCAUC......UCGCC..............GAUCC...G.CCCG.GGCGCUUCGAUCGAAGAC.CG.GC
JCVI_SCAF_1096627357583/353-293   GUCGGUCCUCGGUAGUGGC.UUCCGG.G....C.A.............GAUGA..................U...G.CCCGUGG.GCCUCGAUCGAAGAC.CG.GC
NC_003888.3/6259624-6259683       GCCGGUCCUCGGUAGUGGCCCC.CGG.G....G.G.............CAGA...................U...C.CCCG.GGUGCUUCGAUCGAAGAC.CG.GC
NC_003155.3/3089217-3089156       GCCGGUCCUCGGUAGUGGCCCC.CGG.G....G...............GAAGUGAG...................C.CCCG.GGUGCUUCGAUCGAAGAC.CG.GC
NC_009142.1/6641639-6641570       GCCGGUCCUCGGUAGUGGC.UCCCGG.GCG..G.A..C.CUC......GCAG...............GAGGU...U.CCCGAGG.GCUUCGAUCGAUGGC.CG.GC
NC_002944.2/3223271-3223201       GGCGGUCUUCGGUAGUGGCUGC.CGG.G....C.U....CUCCG....GAUC.............UGGAGCA...G.GUCG.GCCGCUUCGAUCGAUGGC.CG.UA
NC_008595.1/3804947-3804877       GGCGGUCUUCGGUAGUGGCUGC.CGG.G....C.U....CUCCG....GAUC.............UGGAGCA...G.GUCG.GCCGCUUCGAUCGAUGGC.CG.UA
NC_002677.1/1013687-1013757       GGCGGUCUUCGGUAGUGGCUGU.CGG.G....C.U....CUCCG....GAUC.............UGGAGCA...G.GUCG.GCCGCUUCGAUCGAUGGC.CG.UA
NC_009565.1/3104733-3104663       GGCGGUCCUCGGUAGUGGCUGC.CGG.G....C.U....CUCCG....GAUC.............UGGGGCA...G.GUCG.GCCGCUUCGAUCGAUGGC.CG.UA
NC_002945.3/3049327-3049257       GGCGGUCCUCGGUAGUGGCUGC.CGG.G....C.U....CUCCG....GAUC.............UGGGGCA...G.GUCG.GCCGCUUCGAUCGAUGGC.CG.UA
NC_008146.1/2248687-2248748       GGCGGUCUUCGGUAGUGGCUGC.CGG.U....G.A..C..........GCGA..................GU...C.CCCG.GCCGCUUCGAUCGACGGC.CG.UA
NC_008611.1/2397606-2397677       GGCGGUCUUCGGUAGUGGCUGC.CGG.G....CAC..C.CCG......GAUC...............UGGGGAAAG.UCCG.GCCGCUUCGAUCGACGGC.CG.UA
NC_008596.1/2735853-2735921       GGCGGUCUUCGGUAGUGGC.UGCCGG.GA...A.UCCA.AA.......CAGG................UUUA...U.CCCGACA.GCUUCGAUCGACGGC.CG.UA
NC_008726.1/2507941-2507999       CGCGGUCUUCGGUAGUGGC.UGCCGG.A....G...............AGACA......................C.UCCGGCA.GCUUCGAUCGACGGC.CG.UC
NC_009338.1/4277016-4276958       CGCGGUCUUCGGUAGUGGC.UGCCGG.A....G...............AGAGA......................C.UCCGACA.GCUUCGAUCGACGGC.CG.UC
NC_006087.1/918955-919031         GCUGGUCCUCGGUGGUGGU.AUCCGG.A....U.G....CG.UUCGCCGUCA.........GGC.AAUCGGC...A.GCCGUGU.AUUUCUACUGAUGGC.CA.GA
JCVI_SCAF_1096626904161/355-298   GCUGGUCACCGGUGGUGGUCUACUGU.C....................ACAG.........................GACAGUGCACUUCUACUGUUGGC.CA.GA
JCVI_SCAF_1096626894801/1400-1343 GCUGGUCACCGGUGGUGGUCUACUGU.C....................CAGG.........................GACAGUGCACUUCUACUGUUGGC.CA.GA
JCVI_SCAF_1101667060140/382-325   GCUGGUCACCGGUGGUGGUCUACUGU.C....................CAGG.........................GACAGUGCACUUCUACUGUUGGC.CA.GA
JCVI_SCAF_1101668772299/1225-1288 GCUGGUCACCGGUGGUGGUCUACUGA.G....G.G..G..........AUCU..................CC...C.CACGGUGCACUUCUACUGUUGGC.CA.GU
JCVI_SCAF_1096627358323/174-111   GCUGGUCACCGGUGGUGGUCUACUGA.G....G.G..G..........AUCU..................CC...C.CACGGUGCACUUCUACUGUUGGC.CA.GU
JCVI_SCAF_1096627364885/1283-1346 GCUGGUCACCGGUGGUGGUCUACUGA.G....G.G..G..........AUCU..................CC...C.CACGGUGCACUUCUACUGUUGGC.CA.GU
NC_009480.1/2312598-2312542       GCUGGUCGUUGGUGGUGGUAUUCCGA.G....................UCG..........................CUCGGAGCAUUCCCACUGAUGGC.CA.GA
JCVI_SCAF_1096627387932/1167-1111 UUGGGUCAUCGGUGGAAAA.AUCUGG.A....................GUUCU........................UCCAGGU.CUUUUGACUGAGGAC.CA.AA
JCVI_SCAF_1096627357648/1000-1056 UUGGGUCAUCGGUGGAAAA.AUCUGG.A....................AACGU........................UCCAGGU.CUUUUGACUGAGGAC.CA.AA
JCVI_SCAF_1101668632187/995-1051  UUGGGUCAUCGGUGGAAAA.AUCUGG.A....................ACUUU........................UCCAGGU.CUUUUGACUGAGGAC.CA.AA
JCVI_SCAF_1096626905106/1093-1151 GCGGGUCCUCGGUGGAAGA.UUUUGG.G....................UCACGGC......................CCCAGAA.UUUUUUACUGACGAC.CA.GC
JCVI_SCAF_1096627298538/918-863   GCUGGUCUUCGGUGGUGGAUCUUGGG......................AAAU..........................CCCAAGUUUUUCUACUGACGAU.CA.GG
#=GC SS_cons                      <<<<<<<-.<<<<---<<<.<<.<<<.<....<.<..<.<<<<<<<<<.............>>>>>>>>>>>...>.>>>>.>>.>>>--->>>>.->>>.>>.>>
//
