# Supplementary material for: Comparative genomics reveals 104 candidate structured RNAs from bacteria, archaea, and their metagenomes
Source: Genome Biol. 2010 Mar 15;11(3):R31. doi: 10.1186/gb-2010-11-3-r31 (PMC2864571; doi:10.1186/gb-2010-11-3-r31)
Supplement: Additional file 5 — Raw text alignment files, just the motifs. Raw alignments of RNA motifs with minimal annotation and no flanking sequences, in "Stockholm" text format. The Stockholm files can be retrieved from the .tar.gz archive file by using programs such as WinZip (Windows), StuffIt Expander (Mac), or tar/gzip (UNIX). [file gb-2010-11-3-r31-S5.GZ › clean-sto/Flavo-1.sto]

# STOCKHOLM 1.0
#=GF ID Flavo-1
#=GF AU Weinberg Z
#=GF TP Gene; sRNA;
#=GF DE Flavo-1 RNA
#=GF WK http://en.wikipedia.org/wiki/Flavo-1_RNA_motif
JCVI_SCAF_1101668255295/932-865   ...............GGGAUA.GAAGC.GGCAU.CCC......GGCAACCC.....GAU........................................GGAA..............................................AUC...GGGGAGGCGG...GAU.ACAGCGGAUAGCCCGACC....
NZ_AAMZ01000012.1/2669-2763       AAUUCCUU.GCGUUAGGGAUA.GUAGU.GGUUA.CCCUGCAGUGUU..GUG................................................GAGCGAUAGCGUAGCAU.......................................CAC...GAAG..CGUA.UGAACGUAUAGCCCGGUCUCUA
NZ_AAPR01000002.1/378782-378671   AAAGCCUC.GCGUGAGGGAUU.GUAGC.GGUUA.CCCCGAA...CU..AAA.....AAA..GC..AG..AAG.UCUUAC....................CUGA.................................GUAAGACUUUUGCUUU...UGU...GGA.GGCGUA.AUAGCAAAAAGCCCGACCCCGU
NZ_AAMP01000001.1/1197511-1197619 UGUUUUUU.GCGUUAGGGAUU.GA.GC.GGUUU.GU........UUGAACU..CUUCUU..AA..UG..UCA.CAUU................GAG...CGCAGUCGA..............................AAUGCGGCAUUAA..........AAAA..GUGA.GUAGCGA.AAGCCCGACCUUUA
NC_009441.1/5741049-5741154       CCGUAAAU.GCGUGAGGGAUU.GAGGC.GGUAU.CUC.......CC..GAU.....UUA..GA..AA..AAC.AA.GGCU...................UUUU................................AGCCGUAGUUUUUCUAA...AUCG..GGA.....AU.AAAGCCGAAAGCCCGACCCGUA
NZ_AAPR01000018.1/8274-8366       UAUAAAAU.GCGUGAGGGAUA.GUAGA.GGAAA.GCC......CACAGCUCG....CCU..GA..A.................................GGC...........................................UUUCUGGA..GAGCGAGGA....CUU.GCAACGUAUAGCCCGACCUUUU
NC_009613.1/2312473-2312389       GAUAAGUU.GCGUGAAGGAUA.GAAGU.GAAA..AG........CC..CACAG...CCU........................................GACGA.............................................AGGAA.GUGCGAGGAC...U.U.GUAACGGAUAGCCUGACCCUUU
NC_009441.1/2016697-2016781       AUACGUUC.GCGUGAGGGAUA.GAAGU.GGAA..AG........CC..CGCAG...CCU........................................GACGA.............................................AGGAA.GUGCGAGGAC...U.U.GUAACGGAUAGCCCGACCCGGA
NC_009441.1/6000023-5999939       AACCGUUC.GCGUGAGGGAUA.GAAGU.GAAA..AG........CC..CACAG...CCU........................................GACGA.............................................AGGAA.GUGCGAGGAC...U.U.GAAACGGAUAGCCCGACCCGGA
NC_009613.1/87466-87549           GUGCUCUC.GCAUUAGGGAUU.GUAGC.G..GU.AG........CC..CACAG...CCU........................................GACGA.............................................AGGAA.GUGCGAGGAC...UAC..AAGCGCAAAGCCCGACCCGAC
NC_009613.1/727266-727349         UGUUUUUU.GCGUGAGGGAUU.GCAGC.G..GU.AG........CC..CACAG...CCU........................................GACGA.............................................AGGAA.GUGCGAGGAC...UAC..AAGCGGAAAGCCCGACCCUUU
NC_009613.1/774964-775047         UGUUUCUU.GCGUGAGUGGUA.GUAGC.G..GU.AG........CC..CACAG...CCU........................................GACGA.............................................AGGAA.GUGCGAGGAC...UAC..AAGCGAAUAACACGACCCUUG
NC_006873.1/806-733               GGGAAAAU.GCGUUAGGACUU.GCAGC.GGAA..AG........CC..CAC................................................AGCGUA..................................................GCG..AGGAC...U.U.GCAGCGAAAAGCCCGACCUGAA
NC_008571.1/442238-442157         AUUAAUUU.GCGUUAGGGAUU.GCAGC.GGAA..AG........CC..CACAG.....C........................................GACUG.............................................GA.AG.GAGCGAGGAC...U.U.GAAGCGAAAAGCCCGGCACAAA
NC_004703.1/18733-18657           CCAAAAUU.GCGUUAGGGAUU.GCAGA.GUAA..AG........CC..CACAG...............................................CCUU................................................UA.G.GCGAGGAC...U.U.GGAGCGUAAAGCCCGACCGUCC
NZ_AAMP01000001.1/75896-75953     GAGUCUUA.GCGUUAGGGAUU.GAAGC....UG.UU........AC.....................................................CGUG...........................................................UA....ACA.....CUGAAAGCCCGACCCGAU
NC_009441.1/6019588-6019666       AUCUAACC.......CCGACA.GGAUC.GAUAU.CCU......UUG..CCU.....GGC........................................UUUUUUUA..........................................GAC...AGG...UAAA...GAU.AAAGAGUAUGGCGGGAACAAAU
NC_009613.1/1534455-1534380       GAAUAGCC.......CUGAUA.GAGGC.GAUA...GC......UCU..CGU.....UGA........................................GUUUUUU...........................................UCGAA.ACG...AGAC.....U.AAAGCCGAUAGCAGGAAUUGCG
NC_008571.1/3524314-3524387       AGAGCAUU.GCGCAAGGGAUA.GCAGC.GGUUA.GCU.......CC..........CGC........................................UUUUC.............................................GCG.........GGA....CUA.UGAGCGAAUAGCCCGACCCGUA
NZ_AANA01000001.1/1303039-1302957 ACAAGCCU.GCACAAAGGAUU.GAAGC.AUUUG.UUUGAGCUCUUU..UUG.....U..........................................UUUU................................................A...CAA...AAAA...GCG.AGUGCAGAAAGCCUGACCUGAA
NZ_AAXX01000001.1/700803-700709   CCAAGUCU.GCGUUAGGGAUA.GCAGC.AUUUG.UUUGAGCUCUUA..CUU.....AAA..AU....................................ACCUAAGA........................................AUUUU...AAG...UAAA...GCG.AGUGUGGAUAGCCCGACUCGCU
NZ_AAPR01000003.1/277159-277307   UAAAGCCU.GCGUUAGGGAUA.GCAGU.GGAAA.GCC......UAUAAAGA.....AAA..GC..CU..UUA.AAAAUA.AAGCCUAGC.CA.AGC...GACUAAGAGAA.........GCUCUGGGU.AGGUUUAUAUUUUUUUAGGUUUU...ACUGAAAUAG...CUU.GGAACAUAUAGCCCGACCUUCC
NZ_AAXX01000001.1/681187-681276   GAAUAGCC.......CCGAUG.GAAGU.GGAAA.UCC......UGU..UAU.....UGU..GA..GA..UUG.C.........................CUC.......................................GCAAGCUCGCA...AUG...ACAG...AUU.AUAACGGACAGCGGAACUGAGA
NC_009441.1/2219540-2219456       CAUCUAGU.CCAGCCCCGAUA.GAAGC.GGUAU.CCU......UUUUUUCC.....CU.........................................UCUUU..............................................AG...GGAAGAAAA....GAUACAAGCGGAUAGCGGGACUAAAG
NC_002967.9/1611636-1611767       CUCGGACA.......GCGAUU.GAAGC.AGAAA.UCC......UUU..UUGCGGUGUGU..UUAAG...CAAAAA...GCAAG.CUCUGACC.......GGAG....................GGAAG.AGCCUUGCCUGUGAAGACAAAUGCAGCAA...AAAG...AUU.GGAGCGGAAAGCGCGGUGUUCA
NC_009441.1/5269445-5269368       CUCCAGCC.......CCGAUU.GCAGC.GGAAA.UCC.....GUUUCUGCC.....G..........................................GGGUC...............................................C...GGCACAAAAG...AUU.ACAGCGCAAAGCGGGAGAGGCU
NZ_AAPR01000007.1/184845-184929   AGUCGCUC.GCGUUAGGGAUA.GAAGC.GGCAU.CCC......UCA..UUG.....CCG..AU....................................AGGU............................................AUCGG...AAA...UGAG...GAU.AUAGCAUAUAGCCCGACGCUUU
JCVI_SCAF_1101667376369/529-462   UAAUAGCC.......CUGAUG.GGAAU.GGCAU.CC.......UCC..CAA................................................CUUGA...................................................UUG...GGA....GAU.AGAAUGGACAGCAGGAAAAAGG
NC_009613.1/1377002-1377143       UUUUAGCC.......CAGAUA.GAAAU.GGAAA.GC........UU..UUGCAGUUGGC..........UUG.UAUUUUUUCUUGACAC.GAAAG.AGCGACCAACGGAA......GCUCCUUUUGUG.GCUUUGAAAAAAACAG....GCCUACAAA...AAA....CUU.GGAAUGUAUAGCUGGAAUGGCU
JCVI_SCAF_1096627455085/253-175   AUU...UC.GCGUGAGGGAUU.GCAGC.GGAAA.UCC......UUU.....................................................GUGGAACGAAGUGGAGC.............................................AAAG...AUU.GCAGCGGAAUGCCCGACCAAGU
JCVI_SCAF_1096627685283/1235-1335 GUCUAGCC.......CCGAUG.GGAAC.GGUAU.CCU......UUUUUAGG.....AUU..GGCCUG..AGC.AUU.......................UGCG....................................AAGGCACAUCAAU...CCUGAAAAA....GAU.ACAGUGGACAGCGGGAAACACC
NC_008255.1/1783674-1783753       UCACCGGC.GCGUUAGGGGUA.GGAGC.GGAAA.UCC......UUUUU........UGU........................................UUUUC.............................................ACAAA.......AAAG...GUU.GGAGCGGAUAGCCCGGCGCCAG
sludgeOz_Contig8743/743-661       GACUAGCC.......CUGAUU.GUAGU.GAAAA.UAG.......AAAAUGC.....UUC..CA....................................UUGUU...........................................UGGAA...GCAUUUUU.U...AUU.GUAACGGAAAGCAGGAAUAAGG
NZ_AAMP01000003.1/116229-116299   UCAUUACU.GCGCUAAGGAUA.GAAGC.GGUA..UCA......UCC..UUU................................................GU......................................................AAA...GGAG...A.U.UUAGCGAAUAGCCUGUUUAAGC
NC_009613.1/1248668-1248760       GGCUAGCC.......CCGAUU.GCAGC.GGAAA.UCC......UAU..UAU.....AGU..UG..UC..AGG.U.........................UUUUUU....................................ACCUGACAGCU...AUA...AUAG...AUU.GAAGCGAAAAGCGGGAAUUUUG
NC_008571.1/386266-386363         AAAAUAAU.GCGUUAGGGAUU.GCAGC.GGUAU.CCU......UUU..ACU.....GUU..AUGCUG..A.G.CUU.......................GUGA....................................AAGU....AUGAC...AGU...AAAA...GAU.AUAGCGUAAAGCCCGGCCUAAA
JCVI_SCAF_1101668142625/673-598   UUAUAGCC.......CCGGUA.GUAGC.GGCGU.CC.......UGU..UGU.....GGC..G.....................................GGUUU............................................CGCC...ACA...ACA....GAU.AGAGCAAAUAACGGGACAAAUC
NC_009613.1/2036769-2036665       UUCUAGCC.......CCGAUU.GAAGC.GAAAA.UCC......UGU..CAU.....UGC.....UAAAAAAA.UA........................UUGCUGUUUUAUUGUUU........................UGUUUCU..GCA...AUG...ACAG...AUU.GUAGUGUAAAGCGGGAGAAUGU
JCVI_SCAF_1096627503475/754-679   ACAUAGAA.......GCGAUA.GCAGC.GGCAU.CCU......UUU..UUGU....CCU........................................GAUA..............................................AGG...UAA...AAAA...GAU.AUAGCGAAUAGCGCGACCCGAA
NC_009613.1/1170893-1170815       AUUUAGCC.......CCGAUU.GAAGCUUGUAU.CCU......UUU..GGC.....UCA........................................UUUUUCU...........................................UGA...GCC...AAAA...GAU.ACUGCGAAAAGCGGGAUUAUGG
NC_009613.1/2053796-2053715       ACAAUGCC.GCGUAAGGGAUA.GUAGU.GGAAA.UCC.......UU..UUU.....G..........................................AGAGGA.............................................AC...GAACAAAAAG...AUU.GUAACGAAUAGCCCGACCCGCU
NC_009613.1/1308986-1309129       UAUUAGCC.......CCGAUU.GCAGU.GGAAA.GC........UU..UUUGAAAUCUC..GU........U.ACAUUUUUUCUUGCUA.AAAAAG...AGCGACGGUAGGAGCUC...CUUUUUUUG.CUUAGAAAAAAGUAA...ACGAGAGGAAA...AAA....CUU.GUAACGAAAAGCGGGAAAUAGC
NZ_AAPD01000003.1/306499-306573   AUAGAACU.GCGUUAAGGAUU.GUAAC.GGCAU.CC........UU..UUG..................................................CGA...................................................UGGAGCAAAA...GAU.AUAGUGAAAAGCCUGACCCGAU
NC_009441.1/4084547-4084621       CAAUAGCC.......CCGAUC.GAAGU.GAUAU.CCU......UUU..CAU.....GCU........................................UCUUU.............................................AGC...AGG...AAA....GAU.AUAACGAAGAGCGGGACUAAAG
JCVI_SCAF_1101668138832/1068-1161 ......CC.GCGUUAGGGAUA.GCAGC.GGCAU.CCU......UUU..UAA.....AAG..........GAG.ACU.......................GAGGAACUCGA.............................AGUCAC....CGU...UUA...AAAA...GAU.AGAGCGCAUAGCCCGACCUGAA
JCVI_SCAF_1101668152124/472-396   ......CC.GCGAAAGGGAUA.GCAGC.GGCAU.CCU......UUU..GU.................................................GAAGCGAAAGCGGA...........................................AC...AAAA...GAU.AGAGCGAAUAGCCCGACCCAAG
JCVI_SCAF_1101668140290/874-798   ......CC.GCGAAAGGGAUA.GCAGC.GGCAU.CCU......UUU..GU.................................................GAAGCGAAAGCGGA...........................................AC...AAAA...GAU.CCAGCGAAUAGCCCGACCCAAG
soil_XZS18398_b2/606-535          ......UU.GCGCGAGGGAUG.GCAGC.GGCAU.CCU......UUU.....................................................GUGAGGAACGAGC.................................................AAAA...GAU.ACAGCGAACAGCCCGACCCUUG
JCVI_SCAF_1101668161155/1191-1266 UUCUAGCC.......CUGAUG.GAAGC.GACAU.CCU......UUU..AAC.....GCU........................................UCCCA.............................................AGC...GUU...AAAA...GAU.AAAGCGUACAGCAGGACCAAAA
JCVI_SCAF_1096627458992/766-841   UUCUAGCC.......CUGAUG.GAAGC.GACAU.CCU......UUU..AAC.....GCU........................................UCCCA.............................................AGC...GUU...AAAA...GAU.ACAGCGUACAGCAGGACCCAAC
NZ_AAXX01000001.1/83759-83835     UUUUAGAC.......CCGAUA.GAAGC.GACAU.CC.......UUU..AUU.....GCU..UU....................................UUUU............................................AAUGC...AAU...AAA....GAU.AUAGCGCAUAGCGGGACCACUA
NZ_AAOG01000002.1/549859-549739   AUUUGCAU.GCGUUAGGGAUU.GCAAU.GAUAU.CCU......UUU..GCU.....GUGAAUU......CGG.AUC........CAUCU..........GCAAAGA...................AGA.UGCAAAUUUAGA.UCGAAAACAC...AGC...AAAA...GAU.AAAACGAAAAGCCCGCUCGAAC
NC_009613.1/499344-499263         CUUUAGCC.......CCGAUG.GAAGG.GAAAA.UCC......UUU..AUGGAA..GUC........................................UUUUUU............................................GACGA.CAU...AAAG...AUUUGGAAU.GACAGCGGGAAACCAA
NC_009441.1/1737234-1737153       CAUUAGCC.......CCGAUU.GAAGA.GGAAA.UUA......UUUUGCUU.....UUU........................................UCUUU.............................................AAAA..AAGCAAAAUG...AUU.GCAACGAAAAGCGGGAACUAUU
wf3_Contig2121/888-961            CUGUAAUA.......AGGAUU.GCAGC.GGUAU.CCU......UUU..UUU................................................GAGGAACGA...............................................AAA...AAAA...GAU.UUAGCGUAAAGCCUGAUUACUU
NZ_AAXX01000001.1/707496-707593   UAAUAGCC.......CCGAUG.GAAGU.GGAAA.UCU......UUU..UUUU....CCU..UGCUUC..GAC.UU........................CGCUC....................................AACUUGACAAGGU..AAA...AAAA...AUU.GUAACGGACAGCGGGACUGAGA
NZ_AAXX01000003.1/127063-126966   UAAUAGCC.......CAGAUG.GAAGU.GGAAA.UCU......UUU..UUUA....CCU..UG..UU................................UCGACUUCGCUCAACUU.............................GACAAGGU..AAA...AAAA...AUU.GUAACGGACAGCGGGACUAAAA
NC_009441.1/3138939-3138862       UUUUAGCC.......CCGAUA.GCAGC.GGAAA.UCC.......UUC.UGC................................................GCCGGUGUUCG.............................................GCACA.AAAG...AUU.GCAGCGGAUAGCAGGAAAAAGC
NC_009613.1/2778208-2778065       UUUUAGCC.......CAGAUA.GUAAC.GGAAA.GCC......UUU..UGA.....GAA..GAAAGGCUUAU.UUUUCUUGAUAAAAAA.C.AAC....GACCAACGGAA..........GUUCGUUU.UUUGUUUAGAAAAAUUGCUUUUC...UGAUUAAAAG...CUU.GUAGUGUAUAGCUGGAAAUGGC
sludgeOz_Contig3324/965-1040      GGUUAGCC.......CCGAUU.GCAGC.GGCAU.CCU......UUU..GCG.....GAA........................................CGAAG.............................................UGC...AGC...AAAA...GAU.ACAGCGGAAAGCGGGACAGAAU
JCVI_SCAF_1096627458069/1298-1369 GUCUAGCC.......CCGAUA.GCAGC.GGCAU.CC.......UUU..UGG................................................ACUAUAGG................................................CCA...AAAA...GAU.AAAGCGAAUAGCGGGACAAAAU
NC_009613.1/310503-310574         GUUUAGCC.......CCGAUU.GUAGC.CGAUA.UCC......UUU..GU.................................................GAGGUACGA................................................AC...AAAG...AUA.AAGGCGAAAAGCGGGAAAAUGG
NC_009613.1/2214869-2215012       UUUUAGCC.......CAGAUG.GAAAC.GGAAA.UCC.......UU..UUGCGGGAAAA..UU..GU..AUU.UUUUAU.UGCCUAAAA.AG.AGC...GACCAAAGGAA.........GCUCCUUUU.UGGGCUUAUAAAAAA.ACAAUUUUACAAA...AAAG...AUU.GUAGUGUACAGCUGGAUUGGCU
NZ_AANA01000002.1/151471-151560   GUUUAGCC.......CUGAUU.GUAAU.GGCAU.CCU......UUUAAGGU.....AAA................................CAGAU...GAAA................AUCUGC........................UUU...AUCUAAAAA....GAU.AAAAUGGAAAGCAGGAAAUAGC
NZ_AAPR01000031.1/20849-20774     CUAGGCAU.GAGUUAGGGAUU.GUAUU.GGCAU.CCU......UUU..........GCU........................................CUUUC.............................................GGC.........AAAA...GAU.AAAAAGGAAAGCCCGACCACGC
NZ_AAOG01000003.1/81116-81191     UUUACUAU.GAGUUAGGGAUU.GUAUG.GACAU.CCU......UUU..GC.................................................GUUUUUA..................................................GC...AAAA...GAU.AGAAAGGAAAGCCCGCCCACGC
NZ_AAPR01000031.1/29522-29447     UUAGACAU.GAGUUAGGGAUU.GUAUU.GGCAU.CCU......UUU..GC.................................................UUUUUCU..................................................GC...AAAA...GAU.AGAAAGGAAAGCCUGACUACUC
NC_009613.1/633751-633658         UUUUCUCU.GCGUGAGGGAUU.GAAGU.GGAGC.UCU......UUU..UUU.....GUU..UG..GC................................GUUUUUUA......................................GCCAAAU...AAA...AAAA...AGCGGGAACGAAAAGCCCGACCCGUA
wf3_AHAI827_g1/728-659            ......UU.GCGUUAGCGAUA.GUAAC.GGCAU.CCU......UUU..GCU................................................UCUUC...................................................UGC...AAAA...GAU.AUAGUGGAAAGCGCAAUCCAGU
NZ_AAXX01000002.1/108484-108388   CCCUAGCC.......CAGAUA.GAAGA.GAAAA.UCC......UUU..UUAUA...CCU......GA..CAG.GUUUUC.........................................................GAAAACCUGCA..AGGCA.UAA...AAAG...AUU.GAAACGGAUAGCUGGAUAAAGC
NC_009441.1/5524598-5524517       CUGAGUUU.GCGUGAGGGAUA.GAGGC.GUUAU.CC........UU..UUG.....U..........................................GAAGAGAA............................................A...CGGAACAAAA...GAU.AGAGCCGAAAGCCCGACCCUUG
NZ_AAXX01000001.1/665852-665786   CUUUAACC.......CCGAUA.GAAAU.GAAAA.UCC.......AA..UGC................................................GCUA....................................................GCA...UU.G...AUU.GUAAUGGAUAGCGGGAAAAUGG
JCVI_SCAF_1096626882301/1519-1445 ......CC.GCGCUAAGGAUG.GACGU.GGAAA.UCC......UUU..UUU.....GGG........................................AGCGG.............................................CCC...AAA...AAAG...AUU.GCAGC.CACAGCCUGACCAAGC
NC_009441.1/2274636-2274717       AAAAGUCU.GCGUAAGGGAUA.GAAGC.GGCAU.CC........UUUUAUG.....UUG........................................GGGUU.............................................CAC...CAU...AAAA...GAU.AGAGUGGAUAGCCCGACCCGAA
JCVI_SCAF_1096627456999/1317-1229 UUCUAGCC.......CAGAUA.GGAGU.GAAAA.UCC......UUG..UUCCAAUGCGA..GG....................................UGUUG...........................................CCUCGAAUGGAG..CAAG...AUU.GCAACGGAUAGCUGGAAAGCGC
wf3_Contig7634/2493-2411          UUAUAUUU.GCGUGAAGGAUU.GUAGU.GACAU.CCU......UUU..UAA.....UUU........................................UGAU..............................................AAAAA.UUG...AAAA...GAU.AUAACGAAAAGCCUGACCUUUA
NZ_AANA01000001.1/2098710-2098633 UGCUGAGC.GCGUUAAGGAUU.GUAGU.GACAU.CC........UU..UU.U....UGU........................................UUUUC.............................................ACA....AA...AAA....GAU.AUAAUGUAAAGCCUGACCUUUA
NC_009613.1/774374-774469         UUUUAGCC.......CUGAUA.GUAGU.GGAAA.UCC......UAA..CAA.....AAA.........................AAAAC.AACUAU...GAUA................AUAGUUGUU.U...................UUU...UUG...UUAG...AUU.GUAACGAAUAGCAGGAACGAAG
NC_009613.1/1895558-1895473       GUUGGUUU.GCGUGAGGGAUU.GCAGU.GGAAA.UC........CU..UUUUU...GAG........................................GUUUUU............................................CUCCG.AAAAAAAGA.....UU.GUAACGGAAAGCCCGACCCGAU
sludgeOz_Contig4957/674-596       UUUUAGCC.......CUGAUU.GCAGC.GGUAU.CUU......UUU..AUU.....UUU..UU....................................CUUU............................................AAAAA...AAU...AAAA...AAU.AUAGCGGAAAGCAGGAAUAUGG
NC_009613.1/1509239-1509334       AGCUAGCC.......CUGAUG.GAAGU.GGAAA.UCC......UUU..AUA.....CAC..........UAA.ACAGGUUU..................UUAA...............................AAACCUGUUUA....GUG...UAU...AAAG...AUU.GUAAC.GACAGCAGGAAUAUGG
wf3_Contig1248/354-285            UUAAGUUA.......GGGAUU.GUAAU.GGCAU.CC.......UUU..UGC................................................UUUUUUU.................................................GCA...AAA....GAU.AUAACGGAAAGCCCGCCUUCGC
JCVI_SCAF_1101668153802/1301-1383 ......UC.GCGUUAAGGAUU.GAAGU.GGAAA.UCC......UUU..UGAAA...GCUGAGC....................................UUGC............................................GAAGC...UCA...AAAG...AUU.GAAGCAAAAAGCCUGACCCGCA
JCVI_SCAF_1101668158720/1312-1229 ......CU.GCGUUAAGGAUU.GUAGU.GAAAA.UCC......UUU..UGCUC...GCUGAGC....................................UUGUC...........................................GAAGC...GCA...AAAG...AUU.GAAACGGAAAGCCUGGCCGAAG
wf3_AHAI6559_x1/243-146           ......CU.GCGUUAGCGGUU.GAAGU.GGCAU.CCU......UUU..UAU.....UUG..UC.U....CCU.C.........................GAGCGCAGUCGA..............................GAGGUUGACAA...AUA...AAAA...GAU.AUAACGGAAAACGCGACCCUUG
NC_009613.1/1651557-1651638       UUGCGGGC.GCGUUAGGGAUG.GUAGC.GGCAU.CC........UUUUGUG.....GCG........................................GGGUU.............................................CGC...CAC...AAAA...GAU.AUAGCGCACAGCCCGACCCUUG
wf3_Contig6579/145-224            ......UU.GCGUUAAGGAUG.GAAGU.GGCAU.CCU......UUU..UUUGU...UGC..CA....................................CAAA............................................UGGCA...AAA...AAA....GAU.AUAACGGACAGCCUGACCCUUG
NC_009613.1/1035239-1035316       AUCAUUUU.GCGUUAGGGAUA.GCAGC.GAAAA.UC........CU..CCC.....GAU........................................UUUUC.............................................UUC...GGG.....AG...AUU.GUAGCGUAUAGCCCGACCCUUU
NZ_ABCO01000011.1/43084-43011     ......UU.GUGUUAGGGAUU.GAUGC.GGCAU.CC.......UUU..UUU.....GCU........................................UUUUC.............................................UGC...AAA...AAA....GAU.AUAGCGGAAAGCCCGGUUAUUU
JCVI_SCAF_1101668153165/199-289   AA.......GCGUUAAGGAUA.GUAGC.GGCAU.CCU......UUU..UUU.....GGC..UA....................................CCCACAAUAAUAGUUU................................UGGCC...AAA...AAAA...GAU.AUAGCGAAUAGCCUGCCCGAUA
wf3_Contig4932/593-515            GU.......GCGUUAGCGAUU.GAUAC.GGUAU.CCU......UUU..UUGUG...CGC........................................GCUUAU............................................GCG...CAA...AAAA...GAU.AUAGUGGAAAGCGCGACUCUUG
wf1_Contig1516/616-690            ......CU.GCGUUAGGGAUU.GGAAC.GGCAU.CC.......UUU..UUU.....UUG........................................CAUUU.............................................CAA...AAA...AAAA...GAU.AUAGUGAAAAGCCCGACCCCUU
wf1_Contig56/328-402              ......CU.GCGUUAGGGAUU.GGAAC.GGCAU.CC.......UUU..UUU.....UUG........................................CAUUU.............................................CAG...AAA...AAAA...GAU.AUAGUGAAAAGCCCGACCCCUU
wf3_AHAI17743_g2/467-545          UUUUAAUUUGCGUGAGUGAUU.GCAGC.GGCAU.CCU......UUU..UAU................................................UUUUUCU.................................................AUA...AAAA...GAU.AUAGCGUAAAGCACGACCUUUA
JCVI_SCAF_1101667193122/549-625   ......UU.GCGUGAGGGAUU.GGAGU.GGAAA.UCC......UUU..UGC.....UUU........................................UGAAA.............................................AAAA..GCA...AAAG...AUU.GCAACGGAAAGCCCGGCCCUCU
JCVI_SCAF_1096626901114/1414-1334 ......UU.GCGUUAAGGAUG.GAAGU.GGAAA.UCC......UUU..UUA.....UUU..UU....................................UCUUU...........................................AAAAA...UAA...AAAG...AUUGUGAACGGACAGCCUGCCCAUGC
sludgeOz_Contig3301/517-438       ......UU.GCGUUAGGGAUU.GCAGU.GAAAA.UCC......UUU..UAU.....UUU..UU....................................UCUUU...........................................AAAAA...AUA...AAAG...AUU.GUAACGGAAAGCCCGACCUCGU
NC_009613.1/1105089-1105174       GCUGUUUU.GCGUUAGGGAUU.GUAGU.GGAAA.UCC......UUU..UGU.....UUU..UU....................................CCUUU...........................................AAAAA...ACA...AAAG...AUU.GCAACGGAAAGCCCGCUCGAAC
wf3_Contig4156/1207-1132          ......UU.GCGUUAGCGAUU.GUAGC.GGAAA.UCC......UUU..UUA................................................UGAGGCACGAU.............................................UAA...AAAG...AUU.GUAACGUAAAGCGCGNACCUUG
NC_009613.1/1068341-1068426       GUUUUUUU.GCGUUAAGGAUU.GUAGU.GAAAA.UCC......UUU..UUG.....GCG..A.....................................UUUUUCU..........................................UCGC...CAA...AAAG...AUU.GUAACGGAAAGCCUGACCCCGA
NC_009613.1/1132910-1132995       AUCGAGCU.GCGUUAGGGAUA.GUAGC.GAAAA.UCC......UUU..UUAGA...GGC........................................UUUUC.............................................GCCGA.UAA...AAAG...AUU.GUAGCGAAUAGCCCGACCCUUG
JCVI_SCAF_1096628075201/1093-1177 ......UU.GCGUUAAGGAUG.GAAGU.GGAAA.UCC......UUU..UUA.....GGC..GC..C.................................AUUUUUA........................................GGCGUC...UAA...AAAG...AUUGAGAGCGUACAGCCUGACCUUGU
wf3_Contig3210/404-333            ......UU.GCGUUAGGGAUU.GAAGU.GGAAA.UCC......UUU..UUA................................................UUUUUCA.................................................UAA...AAAG...AUU.GUAGCGUAAAGCCCGACCUUUU
NC_009613.1/1446748-1446827       ......UU.GCGUUAGGGAUU.GAAGU.GGAAA.UCC......UUU..UUG.....AGG..CU....................................UUUUU...........................................UGCCU...CAA...AAAG...AUU.GUAACGUAAAGCCCGACCCUUG
NC_009613.1/1526942-1527028       AUGCCCCU.GCGUGAGGGAUU.GAAGU.GAAAA.UCC.......UU.UUUUGA...GGC........................................UUUUC.............................................GCCGAUGAA...AAAG...AUU.GUAACGGAAAGCCCGACCCGAG
NC_009613.1/1244341-1244422       ......CC.GCGUGAGGGAUA.GCAGC.GGAAA.UCC......UUU..UUU..UGAGGC........................................UUUUC.............................................GCCGAUAAA...AAAG...AUU.GUAGCGCAUAGCCCGACCCGAC
NC_009613.1/1590815-1590896       ......CC.GCGUGAGGGAUA.GCAGC.GGAAA.UCC......UUU..UUU..UGAGGC........................................UUUUC.............................................GCCGAUAAA...AAAG...AUU.GUAGCGCAUAGCCCGACCCGAC
NC_009613.1/2504159-2504240       ......CC.GCGUGAGGGAUA.GCAGC.GGAAA.UCC......UUU..UUU..UGAGGC........................................UUUUC.............................................GCCGAUAAA...AAAG...AUU.GUAGCGCAUAGCCCGACCCGAC
NC_009613.1/1039046-1038965       ......CC.GCGUGAGGGAUA.GCAGC.GGAAA.UCC......UUU..UUU..UGAGGC........................................UUUUC.............................................GCCGAUAAA...AAAG...AUU.GUAGCGCAUAGCCCGACCCGAC
NC_009613.1/1726586-1726667       ......CC.GCGUGAGGGAUA.GCAGC.GGAAA.UCC......UUU..UUU..UGAGGC........................................UUUUC.............................................GCCGAUAAA...AAAG...AUU.GUAGCGCAUAGCCCGACCCGAC
NC_009613.1/570785-570704         ......CC.GCGUGAGGGAUA.GCAGC.GGAAA.UCC......UUU..UUU..UGAGGC........................................UUUUC.............................................GCCGAUAAA...AAAG...AUU.GUAGCGCAUAGCCCGACCCGAC
wf3_Contig3028/464-392            ......UU.GCGUUAGGGAUU.GUAAC.GAAAA.UCC......UUU..UUC................................................UUUUUUCA................................................GAA...AAAG...AUU.GUAGUGAAAAGCCCGACCCGAU
NC_009613.1/1383707-1383784       UGUUGUUU.GCGUGAGGGAUU.GAGGC.GGUAU.CCU.......UU..UUU................................................GAGGCACG................................................AAA...AAAA...GAU.AUAGCCGAAAGCCCGACUUGAG
NC_009613.1/501025-501102         GUUUUUUU.GCGUGAGGGAUU.GAGGC.GGUAU.CCU......UUU..UU.................................................GAGGCACGA................................................AA...AAAA...GAU.AUAGCCGAAAGCCCGACCCCGC
NC_009441.1/2021125-2021206       UACGGUUU.GCGUGAGGGAUU.GAGGC.GGUAU.CCU.......UU..UAUGA...AGC........................................GGA...............................................GCGGA.AUA...AAA....GAU.AUAGCCGAAAGCCCGACCCGAA
NC_009613.1/615290-615371         UUUGUUUU.GCGUUAGGGAUU.GAGGC.GGUAU.CCU......UUU..UCU.....GG.........................................UUUUUCU............................................CC...AGA...AAAA...GAU.AUAGCCGAAAGCCCGACCCGAC
JCVI_SCAF_1096628183349/1118-1197 ......UU.GCGUUAAGGAUU.GAAGU.GGCAU.CCU......UUU..UUU.....GCU........................................GCCACAUAU.........................................GGC...AAA...AAAA...GAU.AUAACUGAAAGCCUGACCUAUA
wf3_Contig6516/2138-2052          GAUUAGCCUGCGUUAGCGGUU.GUAGU.GGCAU.CCU......UUU..UUU.....GCU........................................GCCACAUAU.........................................GGC...AAA...AAAA...GAU.AUAACGGAAGACGCGACCCUUG
wf3_Contig947/503-423             GU.......GCGUUAGGGAUA.GAAAC.GGUAU.CCU......UUU..UUU.....GCU........................................GCCAUAUAU.........................................GGC...AAA...AAAA...GAUUUUAGUGGAUAGCCCGACCCUUG
wf3_Contig6825/266-187            ......UU.GCGUUAGCGAUU.GAAAU.GACAU.CCU......UUU..UUU.....GCU........................................GCCAUAUAU.........................................GGC...AAA...AAAA...GAU.AUAAUGGAAAGCGCGACCCUUG
wf3_Contig1282/858-779            ......UU.GCGUUAGCGAUA.GUAAU.GACAU.CCU......UUU..UUU.....GCU........................................GCCAUAUAU.........................................GGC...AAA...AAAA...GAU.AUAAUGGAUAGCGCGACCCUUG
wf2_AHAA11796_x1/323-253          ......CU.GCGUUAGGGAUU.GAAGC.GAUAU.CCU......UUU..UUG................................................UUUUUA..................................................UAA...AAAA...GAU.UUAGCGAAAAGCCCGACCACGC
wf3_Contig3627/198-269            ......UU.GCGUUAAGGAUU.GCAGC.GACAU.CCU......UUU..UUG................................................UUUUUCU.................................................CAA...AAAA...GAU.ACAGCGAAAAGCCUGACUUUAC
wf3_Contig5507/579-651            ......CU.GCGUUAGGGAUU.GUAGU.GGCAU.CCU......UUU..UUG................................................UCUUUUUU................................................CAA...AAAA...GAU.AUAACGGAAAGCCCGACCCUUG
NZ_AANA01000001.1/1083753-1083830 UGCAAUUU.GCGCUAGGGAUU.GAAAU.GGCAU.CCU......UUU..UUG................................................UUUUUCU.................................................CAA...AAAA...GAU.AUAAUGAAAAGCCCGACCUUUA
NC_008571.1/2681842-2681951       UUGAAUUU.GCGUUAGGGAUU.GAAGC.GGCAU.CCU......UUU..UUGAA...GUG..CU..GA...GC.CC........................AGAGCCUGUCGAA............................GGGUCGAAGCACA..CAA...AAAA...GAU.AUAGCGGAAAGCCCGACCAUCG
NZ_AAXX01000002.1/6337-6256       CAAGGGCU.GCGUUAGGGGUA.GAAGC.GAUAU.CCU......UUUA.UGU................................................AGCGAAG.................................................CGAAAUAAAA...GAU.UUAGCGAAUAGCCCGAACUCGC
JCVI_SCAF_1101668544195/55-1      ...............GGGACC.GAAGC.GGAAA.UCC......UUU..CUC................................................AAUUU...................................................GAG...AAAG...AUU.GCAGCGUAGGGCCCG.......
NC_009613.1/2110213-2110300       AACAUUUU.GCGUUAGGGAUA.GAAAC.GGAAA.UCC.......UU..UUUU....GAG........................................GCUUU.............................................UUUGCCGAUAAAAAAG...AUU.GAAGUGUAUAGCCCGACCCUUG
wf3_AHAI3907_b1/789-858           ......CU.GCGUUAGCGAUA.GAAAC.GGCAU.CC.......UUU..UGC................................................UUUUUCU.................................................GCA...AAA....GAU.AUAAUGGAUAGCGCGACCGGNU
NC_009613.1/1213637-1213560       UGUUUCUC.GCGUGAGUGAUU.GAGGC.GUUAU.CC........UU..UUU.....UG.........................................AGGAA..............................................CG...AAA...AAAA...GAU.AUAGCCGAAAGCACGACCCAGC
wf2_Contig4188/537-647            ......UC.GCGUUAAGGAUA.GUAGU.GGAAA.UCC......UUU..UUA.....UGUCAGU...................UCGAGUG.AAUUUG...CUUUG...............CAAAUUUGUAUCGAGA............ACACA...UAA...AAAG...AUU.GAAACGGAUAGCCUGUUUAAAC
NC_009441.1/4794620-4794545       UGCUAGCC.......CUGAUU.GUAAC.GACAU.CCU......UUU..GUG.....GUG........................................GGGUU.............................................CAC...CAC...AAAA...GAU.AUAGUGAAAAGCAGGAAUCAGC
NC_009441.1/3128289-3128364       ACUUAGCC.......CCGAUA.GAAGC.GGCAU.CCU......UUU..AUG.....GCG........................................UUGUU.............................................CGC...CAU...AAAA...GAU.ACAGCGGAGAGCGGGAAACAGC
NC_009441.1/2573472-2573547       UCCUAGCC.......CUGAUG.GAAGC.GGCAU.CCU......UUU..GCG.....CCG........................................GGGUU.............................................CGG...CGU...AAAA...GAU.AUAGCGGACAGCAGGAAAUAGC
NC_009441.1/5783002-5782927       GUCUAGCC.......CUGAUG.GAAGC.GGCAU.CCU......UUU..GUG.....GCG........................................GUGUU.............................................CGC...CGC...AAAA...GAU.AUAGCAGACAGCAGGUUUCAGC
NC_009441.1/5193557-5193632       UCCUAGCC.......CCGAUC.GAAAU.GUUAU.CUU......UUU..GUG.....GUG........................................GGGUU.............................................CAC...CAC...AAAA...AAU.AUAAUGCAGAGCGGGACAAAUG
NC_009441.1/5605119-5605044       CCCUAGCC.......CUGAUG.GAAGC.GGCAU.CCU......UUUAUCGC................................................GCCGCG..................................................GCGGAUAAAA...GAU.ACAGCGGACAGCAGGAACAGCU
sludgePhrap_Contig7145/120-199    AACUAGCC.......CCGAUU.GCAGC.GACAU.CC.......UUU..UUG................................................UGAGGAGGAACGACGAG.......................................CAA...AAA....GAU.ACAGCGGAAAGCGGGAAAUAGC
NC_009613.1/861460-861379         AAAUAGCC.......CUGAUA.GAGGC.GAUAU.CCU......UUU..UGU..AGAGCC........................................UUUUC.............................................GGCGAAACA...AAAA...GAU.AAAGCCGAAAGCAGGAUAAAGC
NC_009441.1/6017100-6017017       CGGAAGCC.ACAGCCCUGAUG.GGAGC.GGUAU.CCU......UUU..UU......GGG..CU....................................UCUUU...........................................AG.CC...GGG...AAAA...GAU.AUAGCAGACAGCAGGAUCAGCU
wf2_AHAA10979_x1/659-542          GCUUAGCC.......CCGAUU.GAAGU.GGCAU.CCU......UUUUAAUUGUCAGUUC..GA........................GU.GAAUUU...GUGAAGAAUGAGU.......AAAUUUGUA...................UCGAGAACAAAUUAAAAA...GAU.AUAACGGAAAGCGGGAAUUAGC
NZ_AANC01000009.1/127964-127876   UUUUAGCC.......CUGAUU.GCAGC.GGCAU.CCU......UUUUAAUGG....UUGA.GC..C.................................UAAA...........................................GGCGAAAG.CAUUAAAAA....GAU.ACAGCGGAAAGCAGGAAAUAGC
NC_009441.1/2303534-2303455       CCCUAGCC.......CCGAUA.GAAGC.GGAAA.UCC......UUU..UUG.....UGG..CG....................................GGGUU...........................................CGCCA...CAA...AAAG...AUU.GAAGAGGAUAGCGGGAUUUAGC
NC_009441.1/30089-30168           CCCUAGCC.......CCGAUA.GAAGC.GGAAA.UCC......UUU..UUG.....UGG..CG....................................GGGUU...........................................CGCCA...CAA...AAAG...AUU.GAAGCGGAUAGCGGGAUUUAGC
NC_009441.1/506429-506508         CCCUAGCC.......CCGAUA.GAAGC.GGAAA.UCC......UUU..UUG.....UGG..CG....................................GGGUU...........................................CGCCA...CAA...AAAG...AUU.GAAGCGGAUAGCGGGAUUUAGC
NC_009441.1/3263136-3263057       CCCUAGCC.......CCGAUA.GAAGC.GGAAA.UCC......UUU..UUG.....UGG..CG....................................GGGUU...........................................UGCCA...CAA...AAAG...AUU.GAAGCGGAUAGCGAGAUUUAGC
JCVI_SCAF_1096628078931/1013-1088 UCAUAGCC.......UCGAUU.GCAGC.GGCAU.CC.......UUU..UGU................................................GAAGCAAAGCGGA...........................................ACA...AAA....GAU.ACAGCGGAAAGCGGGAAAAAGC
NC_009613.1/1910757-1910674       CCCUAGCC.......CAGAUA.GUAGU.GGAAA.UCC.......UU.UUGUG....UUC..GC....................................AAAAAAA.........................................GCGAAC..ACA...AAAG...AUU.GAAGCGAAUAGCUGGAAAUAGC
JCVI_SCAF_1101668150988/919-987   CCCUAGCC.......CAGAUA.GUAAU.GGAAA.UCC...........CAC.....GCU........................................UUUG..............................................GGC...GUG......G...AUU.GCAAUGGAUAGCUGGAAAUAGC
NC_009441.1/2164515-2164593       CCUUAGCC.......CUGAUA.GAAGU.GGAAA.UCC......UUU..UGU................................................GAAGCUUUAGCGGA..........................................ACA...AAAG...AUU.GAAACGGAUAGCAGGAAUAGCU
sludgeOz_Contig5510/235-313       GUUUAGCC.......CUGAUU.GAAGU.GGAAA.UCC......UUU..UUU.....UGA..GU....................................GAUA............................................ACUCA...AAA...AAAG...AUU.GCAACGAAAAGCAGGAAAAUGG
JCVI_SCAF_1096627682972/861-755   UUUUAGCC.......CCGAUU.GAAGU.GGAAA.UCC......UUU..ACU.....GUUUUUGGAAAAAGCC.CU........................UCGACUGCGCUC.............................AGGGUGACAAAC...AGU...AAAG...AUU.GUAACGCAAAGCGGGAAAAUGG
NC_009613.1/1939445-1939549       UUGUAGCC.......CCGAUA.GUAGU.GGAAA.UCC......UUU..UUU.....UUG......................UUUGAGUU.CU.CGC...UUUUUUU.............GCGAGGAAC.UUAAG...............CAA...AAA...AAAG...AUU.GAAACGGAUAGCGGGAGGUUUG
soil_XZS22982_b2/448-371          UUCUAGCC.......CUGAUA.GUAGA.GAAAA.UCC......UUU..UGUG....CCG........................................GGGUU.............................................CGGU..ACA...AAAG...AUU.GUAACGGAUAGCAGGAAACAGC
NC_009441.1/2008746-2008669       GUGUAGCC.......CCGAUA.GAAGU.GGAAA.UCC......UUU..UGUA....CCG........................................GGGUU.............................................CGGU..ACA...AAAG...AUU.GAAACGGAUAGCGGGACCUCAG
NC_009441.1/4304111-4304188       UUCUAGCC.......CCGAUA.GCAGU.GGAAA.UCC......UUU..UGCA....CCG........................................GGGUU.............................................CGGC..GCA...AAAG...AUU.GCAACGUAUAACGGAAAGAGCU
NC_009441.1/143366-143445         UUCCAGCC.......CUGAUG.GAAGC.GGAAA.UCC......UUU..UGC.....UUU..UU....................................CCUUU...........................................AAAAA...GCA...AAAG...AUU.GCAGCGUACAGCAGGAACCAAU
NC_009613.1/746192-746081         UUUUAGCC.......CUGAUG.GAAGC.GGAAA.UCC......UUU..UUU.....UUG.................UGCGUAUGAGUGC.CUCGUG...UUUU................UACGGGGCA.CUCAUACGCA..........CAA...AAA...AAAG...AUU.GUAGC.AACAGCAGGAAUAUGG
NC_009613.1/2287165-2287240       UUUUAGCC.......CUGAUG.GAAGC.GAAAA.UCC......UGU..UUC.....GUU........................................UUUUGG............................................AAC...GAA...ACAG...AUU.GUAGCG.ACAGCAGGAAAAUGG
JCVI_SCAF_1096627031671/1398-1306 UAAUAGCC.......CGGAUU.GCAGU.GAAAA.UCC......UUU..UUUU....AAU..AC..C.................................GUAGUGCCAACGAA.................................GGAAUUU..AAA...AAAG...AUU.GCAACGUAAAGCCGGAAAUAGC
NC_009613.1/715409-715482         CCCUAGCC.......CUGAUU.GUAGU.GAAAA.UCC......UUU..UUU................................................GAGGCACGA...............................................AAA...AAAG...AUU.GAAACGUAAAGCAGGAAAAAGC
JCVI_SCAF_1101668151107/768-839   UUUUAGCC.......CUGAUG.GAAGU.GAAAA.UCC......UAC..CGA................................................AUUUUCA.................................................UCG...GUAG...AUU.GUAACGGACAGCAGGAAUAAAC
NC_009613.1/1628589-1628684       AUUUAGCC.......CUGAUG.GAAGU.GAAAA.UCC......UUU..AUA.....UGU............................CA.UACAGG...UUUUUAGAA...........CCUGUAUG......................ACA...UAU...AAAG...AUU.GUAACGUACAGCAGGAAAAUGG
NC_009613.1/253670-253741         CCCUAGCC.......CUGAUA.GUAGU.GGAAA.UCC......UCG..CCA................................................UUUUUCU.................................................UGG...CGAG...AUU.GUAACGGAUAGCAGGAUUGGCU
NC_009613.1/496580-496509         UUUUAGCC.......CAGAUA.GCAGU.GAAAA.UCC......UCG..CCA................................................UUUUUCU.................................................UGG...CGAG...AUU.GCAACGGAUAGCUGGAUUAGCU
NC_009613.1/1414124-1414055       AUAUAGCC.......CUGAUG.GA.GU.GAAAA.UCC......UUG..CCA................................................UUUUUCU.................................................UGG...CAAG...AUU.GUAGCGA.GAGCAGGAAAUUAG
NC_009613.1/2705148-2705079       UUUUAGCC.......CUGAUG.GA.GU.GAAAA.UCC......UUG..CCA................................................UUUUUCU.................................................UGG...CAAG...AUU.GUAGCGA.GAGCAGGAAUAGGG
NC_009613.1/1920625-1920557       UUUUAGCC.......CUGAUG.GAAGU.GGAAA.UCC......UUG..CC.................................................UUUUUU...................................................GG...CAAG...AUU.GUAACGUACAGCAGGAAUAAUG
NC_009613.1/1406269-1406338       UUUUAGCC.......CUGAUG.GAAGU.GGAAA.UCC......UUG..CC.................................................UUUUUUU..................................................GG...CAAG...AUU.GCAACGUACAGCAGGAAUACUG
NC_009613.1/2364097-2364027       UUUUAGCC.......CUGAUG.GAUGU.GAAAA.UCC......UCG..CCA................................................UUUUUCU.................................................UGG...CGAG...AUU.GAAAC.GACAGCAGGUAUAUGG
NC_009613.1/790061-790132         CUUUAGCC.......CUGAUG.GAAGU.GGAAA.UCC......UCG..CCA................................................UUUUUCU.................................................UGG...CGAG...AUU.GUAACGUACAGCAGGUAUAUGA
NC_009613.1/2032864-2032933       AAAUAGCC.......CUGAUG.GA.GU.GAAAA.UCC......UCG..CCA................................................UUUUUCU.................................................UGG...CGAG...AUU.GUAAUGA.CAGCAGGAUUAUGG
NC_009613.1/704714-704643         UGAUAGCC.......ACGAUU.GAAGU.GAAAA.UCC......UCG..CCA................................................UUUUUCU.................................................UGG...CGAG...AUU.GAAACGGAAAGCGGGAAAAUGG
NC_009613.1/2367514-2367443       GUUUAGCC.......CCGAUA.GUAGU.GGAAA.UCC......UCG..CCA................................................UUUUUCU.................................................UGG...CGAG...AUU.GCAACGGAUAGCGGGAAAUAGC
NC_009613.1/285771-285842         AAAUAGCC.......CCGAUA.GUAGU.GAAAA.UCC......UCG..CCA................................................UUUUUCU.................................................UGG...CGAG...AUU.GCAACGGAUAGCGGGAACGUAA
NC_009613.1/554571-554650         UUUUAGCC.......CCGAUU.GCAGU.GGAAA.UCC.......UUUUUUGAG....GC........................................UUUUC.............................................GC....CGAUAAAAAG...AUU.GUAACGGAAAGCGGGAAAUAGC
NC_009441.1/4289731-4289814       UCCCCACC.GUAGCCCCGAUA.GCAGU.GGAAA.UCC......UUU..UUU.....GCC..GA....................................GGU.............................................UCGGC...ACA...AAAG...AUU.GAAACGGAUAGCGGGAAAAAGC
NC_009613.1/2008367-2008445       CUCUAGCC.......CUGAUA.GCAGU.GAAAA.UCC......UUU..UUU.....GAG........................................GUUUU.............................................UUC...CGAAAAAAAG...AUU.GUAACGGAUAGCAGGAAAUAGC
NC_009613.1/609953-610031         CCCUAGCC.......CUGAUA.GCAAC.GGAAA.UCC......UUU..UUU.....GAG........................................GUUUU.............................................UAC...CGAAAAAAAG...AUU.GUAGUGAAUAGCAGGAAAUAGC
NC_009441.1/2288233-2288156       CCCUAGCC.......CCGAUA.GUAGU.GGAAA.UCC......UUU..UGU.....GCC..G.....................................GGGUU............................................CGGC...ACA...AAAG...AUU.GCAACGAAUAGCGGGAUUAGCU
NC_009441.1/4306293-4306370       CACUAGCC.......CCGAUG.GCAGU.GGAAA.UCC......UUU..UGU.....GCC..G.....................................GUGUU............................................CGGC...ACA...AAAG...AUU.GAAGCGAACAGCGGGAAAAAGC
NC_009613.1/77564-77485           CCCUAGCC.......CCGAUA.GUAGU.GAAAA.UCC......UUU..UUUGA...GGC........................................UUUUC.............................................GCCGA.AAA...AAAG...AUU.GAAACGAAUAGCGGGAUUAGCU
NC_009613.1/1728075-1727998       CCCUAGCC.......CCGAUA.GUAGU.GAAAA.UCC.......UU..UUUGA...GGC........................................UUUUC.............................................GCCG..AAA...AAAG...AUU.GCAACGGAUAGCGGGAUUGGCU
NC_009613.1/1187860-1187781       UUUUAGCC.......CCGAUA.GUAGU.GGAAA.UCC......UUU..UUUGA...GGU........................................UUUUC.............................................UCCGA.AAA...AAAG...AUU.GUAACGGAUAGCGGGAAAUAGC
NC_009613.1/304427-304506         CCCUAGCC.......CUGAUA.GUAGU.GGAAA.UCC......UUU..UUUGA...GGC........................................UUUUC.............................................GCCGA.AAA...AAAG...AUU.GUAACGGAUAGCAGGAAAUAGC
NC_009613.1/2078980-2079061       CCCUAGCC.......CCGAUA.GAAGU.GGAAA.UCC......UUU..UUU.....GGC..GA....................................UUUUUCU.........................................UCGCC...AAA...AAAG...AUU.GGAACGUAUAGCGGGAAAUAGC
JCVI_SCAF_1096628065663/1910-1834 .CCUAGCC.......CCGAUA.GAAGC.AGAAA.UCC......UUC..CGC.....GCC..G.....................................GGGUU............................................CGGC...GCA...GAAG...AUU.GGAGCGGAUAGCGGGAUCAGCU
NC_009441.1/3168916-3168833       UGCUUCCC.ACAGCCCCGAUA.GAAGC.GGAAA.UCC......UUC..UGC.....GCC........................................GGGGUUC...........................................GGC...GCA...GAAG...AUU.AGAGCGGAUAGCGGGAAAAAGC
NC_009613.1/1935873-1935792       UUCUAGCC.......CUGAUA.GUAGU.GGAAA.UCC.......UUUUUUC.....UGG..CU....................................CCUUU...........................................AGCCAG..GAA...AAAG...AUU.GCAACGGAUAGCAGGAAAUAGC
NC_009613.1/1008767-1008846       UUCUAGCC.......CCGAUA.GUAGU.GAAAA.UCC......UUU..UUC.....UGG..CU....................................CCUUU...........................................AGCCA...GGA...AAAG...AUU.GUAACGGAUAGCGGGAAUAGCU
NC_009613.1/563089-563169         UUAUAGCC.......CUGAUU.GUAAU.GGAAA.UCC......UUU..UGC.....UUU..UU....................................CUUUU...........................................AAAAAA..GCA...AAAG...AUU.GCAAUGGAAAGCAGGAAUAGGG
NC_009613.1/2808043-2808124       UUUUAGCC.......CCGAUA.AUAGU.GGAAA.UCC.......UU..UUUG....UUU........................................UUUUCUUU..........................................AAA...AAACAAAAAG...AUU.GUAACGGAUAGCGGGAAUAGCU
NC_009613.1/265405-265326         UUUUAGCC.......CCGAUA.GCAAC.GGAAA.UCC......UUU..UUC.....UUU..CU....................................UUUUC...........................................AGAAA...GAA...AAAG...AUU.GGAGUGAAUAGCGGGAAAAUGG
NC_009613.1/2333989-2334068       UUUUAGCC.......CAGAUA.AGAGU.GGAAA.UCC......UUU..UAU.....UUU..UU....................................CCUUC...........................................AAAAA...AUA...AAAG...AUU.GAAACGUAUAGCUGGAAUUGCU
NC_009441.1/1625353-1625432       UUUUAGCC.......CCGAUA.GAAGU.GGAAA.UCC......UUU..UGCUU...UUU........................................UCUUU.............................................AAAAA.GGA...AAAG...AUU.GCAGCGAAUAGCGGGAUCAGCU
NC_009613.1/1550751-1550672       UUUUAGCC.......CUGAUA.GCAGU.GGAAA.UCC......UUU..UCUUU...UUU........................................CCUUU.............................................AAAAA.AGA...AAAG...AUU.GCAACGAAUAGCAGGAAUAGCU
NC_009613.1/380759-380680         UUUUAGCC.......CUGAUA.GCAGU.GGAAA.UCC......UUU..UGUUU...UUU........................................CCUUU.............................................AAAAA.ACA...AAAG...AUU.GCAACGGAUAGCAGGAUUAGCU
NC_009613.1/2670156-2670237       UUUUAGCC.......CUGAUA.GCAGU.GGAAA.UCC......UUU..UCUUU...UUU........................................UCCUUU............................................AGA...AAAAGAAAAG...AUU.GCAACGGAUAGCAGGAAUAGCU
NC_009613.1/1246430-1246349       UUUUAGCC.......CAGAUA.GCAGU.GAAAA.UCC......UUU..UGC.....UUU..UU..U.................................UCUUU..........................................AGAAAA...GCA...AAAG...AUU.GUAACGUAUAGCUGGAUUAGCU
NC_009613.1/197892-197971         UCCUAGCC.......CCGAUU.GCAAC.GGAAA.UCC......UUU..UUC.....UUG..CU....................................UCUUU...........................................AGCAA...GGA...AAAG...AUU.GAAGUGUAAAGCGGGAAAUAGC
NC_009613.1/689704-689625         CCCUAGCC.......CCGAUU.GAAAC.GGAAA.UCC......UUU..UUA.....UUU..UU....................................CCUUU...........................................AAAAA...UAA...AAAG...AUU.GCAGUGUAAAGCGGGAAAUAGC
sludgeOz_Contig5854/323-402       UUUUAGCC.......CCGAUU.GUAAC.GGAAA.UCC......UUU..UUA.....AUU..UU....................................UCUUU...........................................AAAAU...UAN...AAAA...AUU.GUAGUGGAAAGCGGGAAAUAGC
NC_009441.1/2946722-2946641       ACCUAGCC.......CCGAUA.GAAGU.AGAAA.UCC......UUU..UUU.....GUU..UU..U.................................UCUUU..........................................AAAAAC...AAA...AAAG...AUU.GUAAGGAAUAGCGGGAUUAGCU
NC_009613.1/909081-909000         CCCUAGCC.......CUGAUU.GCAGC.GAAAA.UCC......UUU..UUG.....UUU..UU....................................UCCUUU..........................................AAAAAA..CAA...AAAG...AUU.GUAGCGAAAAGCAGGAUUAGCU
NC_009613.1/1193056-1193135       GCCUAGCC.......CUGAUA.GAAGU.GAAAA.UCC......UUU..UUG.....UUU..UU....................................CCUUU...........................................AAAAA...CAA...AAAG...AUU.GCAACGAAUAGCAGGAAAUUGC
NC_009613.1/730679-730599         CCCUAGCC.......CAGAUG.GAAGG.GAAAA.UCC......UUU..UCU.....UUU..UU....................................UUCUUUA.........................................AAAAA...AGA...AAAG...AUU.GGAAU.GACAGCUGGAAAUAGC
NC_009613.1/796790-796871         CCCUAGCC.......CAGAUU.GCAGU.GGAAA.UCC......UUU..UUG.....UUU..UU....................................UUCUUU..........................................AAAAAA..CAA...AAAG...AUU.GUAACGAAAAGCUGGAAAUAGC
NC_009613.1/679787-679868         GUUUAGCC.......CAGAUG.GCAGU.GGAAA.UCC......UUU..UCU.....UUU..UU....................................UUCUUU..........................................AAAAAA..AGA...AAAG...AUU.GUAACGUACAGCUGGAAAUAGC
NC_009613.1/47864-47783           CCCUAGCC.......CUGAUA.GUAGU.GGAAA.UCC......UUU..UCU.....UUU..UU....................................UUCUUU..........................................AGAAAA..AGA...AAAG...AUU.GCAACGAAUAGCAGGAAAUAGC
NC_009613.1/2118876-2118797       GUUUAGCC.......CUGAUA.GUAGU.GGAAA.UCC......UUU..UCU.....UUU..UU....................................UCUUU...........................................AAAAA...AGA...AAAG...AUU.GUAACGGAUAGCAGGAAAUAGC
NC_009613.1/1392373-1392452       UAAUAGCC.......CUGAUA.GAAGU.GGAAA.UCC......UUU..UGU.....UUU..UU....................................CCUUU...........................................AAAAA...ACA...AAAG...AUU.GUAACAAAUAGCAGGAAAUAGC
NC_009613.1/2004068-2003989       UGAUAGCC.......CAGAUA.GUAGU.GAAAA.UCC......UUU..UGU.....UUU..UU....................................UCUUU...........................................AAAAA...ACA...AAAG...AUU.GUAACGGAUAGCUGGAAAUAGC
NC_009613.1/557267-557188         GCUUAGCC.......CCGAUA.GAAGU.GGAAA.UCC......UUU..UGU.....UUU..UU....................................UCUUU...........................................AAAAA...ACA...AAAG...AUU.GGAACGGAUAGCGGGAAUGGCU
NC_009613.1/229911-229990         UUUUAGCC.......CCGAUU.GCAAC.GGAAA.UCC......UUU..UUG.....UUU..UU....................................UCUUU...........................................AAAAA...CAA...AAAG...AUU.GAAGUGUAAAGCGGGAAUAGCU
NC_009613.1/1545638-1545717       UUUUAACC.......CCGGUU.GUAGC.GGAAA.UCC......UUU..GCU.....UUU..UU....................................UCUUU...........................................AGAAA...AGC...AAAG...AUU.GAAGUGCAAAACGGGAAUAUGG
NC_009613.1/102392-102471         UUUUAGCC.......CCGAUU.GUAGU.GAAAA.UCC......UUU..UCU.....UUU..UU....................................UCUUU...........................................AAAAA...AGA...AAAG...AUU.GAAGCGUAAAGCGGGCGAAUGA
JCVI_SCAF_1096627697293/829-932   CUCUAGCC.......CGGAUA.AUAGU.GGAAA.UCC......UUU..UUU.....GUU.................AGUAUAAAAACCC...AUCG...ACUG................CGAUCAGGG.U...................GACAC.AAA...AAAG...AUU.GCAACGGAUAGCCGGAUUAGCU
NC_009613.1/1200485-1200417       UUGUAGCC.......CCGAUC.GAAGU.GAAAA.UC.......UCU..CGC................................................UUUUUU..................................................GCG...AGA....AUU.GUAACGCAGAGCGGGAAUAAUC
soil_XZS115611_b1/675-758         CCCUAGCC.......CUGAUG.GUAGC.GGCAU.CC.......UUU..UGU.....UUU..GC....................................GCCGGAAGGAA.....................................GCAAA...ACA...AAA....GAU.ACAGCGGACAGCAGGAAGAAGC
wf3_AHAI4584_g1/545-610           CCAUACUC.......CUGAUG.GUAGU.GGCAU.CC.......UUU..UUU................................................GC......................................................AAA...AAAA...GAU.AUAACGGACAGCAGGUAGAAAC
JCVI_SCAF_1096628075775/208-285   UCCUAGCC.......CAGAUA.GGAAC.GGUAU.CCU......UUU..UAU.....UUU........................................UCUUU.............................................AAAAA.AUA...AAAA...GAU.AAAGUGGAUAGCUGGAAAUAGC
JCVI_SCAF_1101668262840/874-765   AACUAGCC.......CAGAUA.GGAAC.GGCAU.CCU......UUU..UAU.....UGU..UU.....................UAGGG.ACAUGC...CCUUC...............GACUGUGCU.UAGGGUGAUA........AAACA...AUA...AAAA...GAU.AGAGUGGAUAGCUGGAAAUAGC
NC_009613.1/2223908-2223831       CUCUAGCC.......CUGAUG.GUAGC.GGCAU.CCU......UUU..UCU.....UGC..U.....................................CCUUU............................................AGCA...AGG...AAAA...GAU.AUAGCGGACAGCAGGAUUGGCU
NC_009613.1/2174176-2174099       UUCUAGCC.......CAGAUG.GAAAC.GGCAU.CCU......UUU..UCU.....UGC..U.....................................CCUUU............................................AGCA...AGG...AAAA...GAU.AGAGUGUACAGCUGGAAAUAGC
NC_009613.1/2408210-2408133       UUUUAGCC.......CUGAUG.GUAGC.GGCAU.CCU......UUU..UCU.....UGC..U.....................................CCUUU............................................AGCA...AGG...AAAA...GAU.AUAGCGUACAGCAGGAAAUGGC
NC_009441.1/4125942-4126020       CUAUAGCC.......CUGAUA.GAAGC.GGUAU.CCU......UUU..UCU.....UGC..U.....................................UCUUU............................................AGCA...AGA...AAAA...GAUACAAGCGGAUAGCAGGAAAUUGC
NC_009441.1/3049569-3049492       CCCUAGCC.......CUGAUA.GCAGC.GGCAU.CCU......UUU..UGU.....UUU........................................UUCUU.............................................UAAAA.ACA...AAAA...GAU.AUAGCGGAUAGCAGGAAAUAGC
wf3_Contig6008/166-237            GUCUAGCC.......CAGAUU.GAAAU.GACAU.CCU......UUU..UUC................................................UUUUUCA.................................................GAA...AAAA...GAU.AUAAUGGAAAGCUGGAAAAAGC
JCVI_SCAF_1101668256483/1228-1320 CUCUAGCC.......CGGAUU.GGAAU.GACAU.CCU......UUU..UUC.....AUU............................GC.CAUGGG...UUUUAA..............CCCUCGGC......................AAU...GAA...AAAA...GAU.AUAAUGGAAAGCCGGACACAGC
wf3_Contig1018/373-444            GUCUAGCC.......CUGAUU.GAAAC.GACAU.CC.......UUU..UUU..........AU....................................UUUUC...........................................AU......AAA...AAA....GAU.AUAGUGGAAAGCAGGAAAUAGC
wf3_Contig548/205-134             GUCUAGCC.......CAGAUU.GAAAC.GACAU.CC.......UUU..UUU..........AU....................................UUUUC...........................................AU......AAA...AAA....GAU.AUAGUGGAAAGCUGGAAAUAGC
NZ_AANA01000001.1/7555-7625       GUUUAGCC.......CUGAUU.GAAAC.GAUAU.CCU......UUU..UUG.....U..........................................UUUU................................................A...CAA...AAAA...GAU.UAAGUGUAAAGCAGGAAAUUGC
NZ_AAOG01000001.1/717586-717518   GUUGAGCC.......CUGAUU.GAAGU.GACAU.CUU......UUU..UG.................................................CUUUUC...................................................CA...AAAA...GAU.AUAGCGGAAAGCAGGAAAUAGC
NC_009613.1/970882-970805         CCCUAGCC.......CUGAUU.GUAGC.GAUAU.CC.......UUU..UUCUU...GCU........................................CCUUU.............................................AGCAA.GGA...AAA....GAU.AUAGCGAAAAGCAGGAAAUAGC
NC_009613.1/1832426-1832503       UUCUAGCC.......CUGACA.GUAGC.GGCAU.CC.......UUU..UUC.....UUU..UU....................................UCUUU...........................................AAAAA...GGA...AAA....GAU.AUAGCGGAUGGCAGGAUUAGCU
NC_009613.1/2047222-2047145       UUUUAGCC.......CUGAUG.GUAAC.GGCAU.CC.......UUU..UGC.....UUU..UU....................................UCUUU...........................................AGAAA...GCA...AAA....GAU.AGAGUGAACAGCAGGAAUAGCU
wf3_AHAI1047_b1/641-722           ......UU.GCGUUAAGGAUA.GCAAU.GGAAA.UCC......UUU..UUU.....UGC..UG....................................CCAUAAA.........................................CGGCA...AAA...AAAG...AGU.GUAAUGUAUAGCCUGUUAAAAC
NZ_AAPD01000009.1/100597-100698   UCAAUAUU.GCGUUAAGGAUA.GUAGU.GAAAA.UCC......UUU..UUGU....GGU..UU..UU..UUC.GC........................UUUC.....................................GCGAAAACUGCCUU.CAA...AAAG...AUU.GCAACGGAUAGCCUGUUAAAAC
#=GC SS_cons                      ..............,<<<-<<.---<<.---<<.<<........<<..<<<--...<<<..<<..<<..<<<.<<<<<<<<<<<<<<<<.<<<<<<<<<_____............>>>>>>>>>>>>.>>>>>>>>>>>>>>>>>>>>>>>--.>>>--->>->...>>>.--->>--->>->>>,.......
//
