# Supplementary material for: Comparative genomics reveals 104 candidate structured RNAs from bacteria, archaea, and their metagenomes
Source: Genome Biol. 2010 Mar 15;11(3):R31. doi: 10.1186/gb-2010-11-3-r31 (PMC2864571; doi:10.1186/gb-2010-11-3-r31)
Supplement: Additional file 5 — Raw text alignment files, just the motifs. Raw alignments of RNA motifs with minimal annotation and no flanking sequences, in "Stockholm" text format. The Stockholm files can be retrieved from the .tar.gz archive file by using programs such as WinZip (Windows), StuffIt Expander (Mac), or tar/gzip (UNIX). [file gb-2010-11-3-r31-S5.GZ › clean-sto/Pseudomon-1.sto]

# STOCKHOLM 1.0
#=GF ID Pseudomon-1
#=GF AU Weinberg Z
#=GF TP Gene; sRNA;
#=GF DE Pseudomon-1 RNA
#=GF WK http://en.wikipedia.org/wiki/Pseudomon-1_RNA_motif
wf3_AHAI8448_y1/45-164            AUGCUCCUUAGAUGUGAUUNAGUGUUGGCAGAAA.ACC.GGGCUCUCCCUUUCCUAGCACAGCCCGGUAGUUAG.CCCCGA.GCCUC..CCUCCC.CAUA.GAUGCUCGGGGUUUUUUUU.GCCUGCGA
NZ_AAAU03000001.1/218429-218539   AUGCUCCUU.GUUGUG.UUAAGUGUUGGCAGAUA.UUC.GGACU.......CUUCGG...GGUCCGGA.GUUGAACCCCGG.GCUUCUUCCUCCCCCACACGAAGUCCGGG..UUUUUUUUGCCCGGAA
NC_004578.1/373116-372999         GUGCUCUUAAGUUGUG.UUAAGUGUUGGCAGUUAUUCC.GGACC....CCACCCUAA...GGUCCGGACCUUAAGCCCCGGUACUUC.CCCUCCC.CAUGUGAAGUCCGGGGUCUUUUUUUGCCUGCGA
NC_007005.1/287565-287450         GUGCUCCUA.GUUGUG.UUAAGUGUUGGCAGUUA.UCC.AGAUC....CCACCCUAA...GGUCUGGACCUUAAGCCCCGGAACUUCCCCCUCCC.CAUGCGAAGUCCGGGGUCUUUUUU.GCCUGCGA
NC_005773.3/299668-299553         GUGCUCCUA.GUUGUG.UUAAGUGUUGGCAGUUA.UCC.AGAUC....CCACCCUAA...GGUCUGGACCUUAAGCCCCGGAACUUCCCCCUCCC.CAUGCGAAGUCCGGGGUCUUUUUU.GCCUGCGA
NC_009434.1/135860-135973         AUGCUCCUU.GUUGUG.UUAAGUGUUGGCAGAUC.UCU.GGACC....CCGCCCUAGC..GGUCCGGA.UUCGA.CCUCGA.ACUUCCCCCUCCC.CCAAUGAAGUUCGAGGUUUUUUUU.GCCUGGAG
NZ_AAKV01000085.1/45982-46097     AUGCUCCUUUGCAGUG.UUUAGUGUUGGCAGAU..UCCUGGACC....CCGCCCUAGC..GGUCCGGA.CUUGAACCCCGA.ACUUCCCCCUCCC.CAUACGAAGCUCGGGGUUUUUUUU.GCCUGGAA
NZ_AAKW01000050.1/2192-2078       AUGCUCCUUUGCAGUG.UUUAGUGUUGGCAGAU..UCCUGGACC....CCGCCCUAGC..GGUCCGGA.CUUGAACCCCGA.ACUUC.CCCUCCC.CAUACGAAGCUCGGGGUUUUUUUU.GCCUGGAA
NZ_AAQW01000001.1/6411526-6411411 AUGCUCCUUUGCAGUG.UUUAGUGUUGGCAGAU..UCCUGGACC....CCGCCCUAGC..GGUCCGGA.CUUGAACCCCGA.ACUUCCCCCUCCC.CAUACGAAGCUCGGGGUUUUUUUU.GCCUGGAA
NC_009656.1/6507817-6507702       AUGCUCCUUUGCAGUG.UUUAGUGUUGGCAGAU..UCCUGGACC....CCGCCCUAGC..GGUCCGGA.CUUGAACCCCGA.ACUUCCCCCUCCC.CAUACGAAGCUCGGGGUUUUUUUU.GCCUGGAA
NC_002516.2/6183637-6183522       AUGCUCCUUUGCAGUG.UUUAGUGUUGGCAGAU..UCCUGGACC....CCGCCCUAGC..GGUCCGGA.CUUGAACCCCGA.ACUUCCCCCUCCC.CAUACGAAGCUCGGGGUUUUUUUU.GCCUGGAA
NC_008463.1/6456548-6456433       AUGCUCCUUUGCAGUG.UUUAGUGUUGGCAGAU..UCCUGGACC....CCGCCCUAGC..GGUCCGGA.CUUGAACCCCGA.ACUUCCCCCUCCC.CAUACGAAGCUCGGGGUUUUUUUU.GCCUGGAA
NC_007492.1/60881-60764           AUGCUCCUAUGUUGUG.UUAAGUGUUGGCAGAUA.UCU.GAACC....CCGCCCUAGC..GGUUCGGAACUUAAACCCCGGAACUUCUCCCUCCC.CAUAUGAAGUCCGGGGCUUUUUUU.GCCUGCGA
JCVI_SCAF_1096628074974/693-577   AUGCUCCUUUGUUGUG.UUAAGUGUUGGCAGACA.UCU.GAACC....CCGCCCUAGC..GGUUCAGACCUUGAACCCCGA.ACUUCUCCCUCCC.CAUACGAAGCUCGGGGUUUUUUUU.GCCUGUAG
JCVI_SCAF_1096628070897/776-660   AUGCUCCUUUGUUGUG.UUAAGUGUUGGCAGACA.UCU.GAACC....CCGCCCUAGC..GGUUCAGACCUUGAACCCCGA.ACUUCUCCCUCCC.CAUACGAAGCUCGGGGUUUUUUUU.GCCUGUAA
JCVI_SCAF_1101668316662/776-660   AUGCUCCUUUGUUGUG.UUAAGUGUUGGCAGACA.UCU.GGACC....CCGCCCUAGC..GGUUCAGACCUUGAACCCCGA.ACUUCUCCCUCCC.CAUACGAAGCUCGGGGUUUUUUUU.GCCUGAAA
NC_009439.1/155482-155598         AUGCUCCUUUGUUGUG.UUAAGCGUUGGCAGACA.UCU.GAACC....CCGCCCUAGC..GGUUCAGACCUUAAACCCCGA.ACUUCUCCCUCCC.CAUACGAAGCUCGGGGUUUUUUUU.GCCCAAAA
NC_004129.6/81738-81854           AUGCUCCUAUGUUGUG.UUAAGUGUUGGCAGAUA.UCU.GGACC....CCGCCCUAGC..GGUCUAGAACUUGAACCCCGA.ACUUCCCCCUCCC.CAUACGAAGUCCGGGGUUUUUUUU.GCCUGAAA
NC_008027.1/74508-74623           AUGCUCCUAUGUUGUG.UUAAGUGUUGGCAGAUA.UCU.GGACC....CCGCCCUAGC..GGUCCGGA.CUUGAACCCCGA.ACUUCCCCCUCCC.CAUAUGAAGUCCGGGGUUUUUUUU.GCCCGGAA
NZ_AAVY01000030.1/41020-40905     AUGCUCCUAUGUUGUG.UUAAGUGUUGGCAGAUA.UCU.GGACC....CCGCCCUAGC..GGUCCGGA.CUUGGACCCCGA.ACUUCCCCCUCCC.CAUACGAAGUCCGGGGUUUUUUUU.GCCCGAAA
NC_009512.1/144034-144149         AUGCUCCUAUGUUGUG.UUAAGUGUUGGCAGAUA.UCU.GGACC....CCGCCCUAGC..GGUCCGGA.CUUGGACCCCGA.ACUUCCCCCUCCC.CAUACGAAGUCCGGGGUUUUUUUU.GCCCGGAA
NC_002947.3/130441-130556         AUGCUCCUAUGUUGUG.UUAAGUGUUGGCAGAUA.UCU.GGACC....CCGCCCUAGC..GGUCCGGA.CUUGGACCCCGA.ACUUCCCCCUCCC.CAUACGAAGUCCGGGGUUUUUUUU.GCCCGGAA
NZ_AAXR01000002.1/40490-40375     AUGCUCCUAUGUUGUG.UUAAGUGUUGGCAGAUA.UCU.GGACC....CCGCCCUAGC..GGUCCGGA.CUUGGACCCCGA.ACUUCCCCCUCCC.CAUACGAAGUCCGGGGUUUUUUUU.GCCCGGAA
#=GC SS_cons                      ..............................,,,<.<<<.<<<<<......_____..-..>>>>>>>>>,,,<<<<<<<<<-<<<<<________._____>>>>>>>>>>>->>>.............
//
