# Supplementary material for: Comparative genomics reveals 104 candidate structured RNAs from bacteria, archaea, and their metagenomes
Source: Genome Biol. 2010 Mar 15;11(3):R31. doi: 10.1186/gb-2010-11-3-r31 (PMC2864571; doi:10.1186/gb-2010-11-3-r31)
Supplement: Additional file 5 — Raw text alignment files, just the motifs. Raw alignments of RNA motifs with minimal annotation and no flanking sequences, in "Stockholm" text format. The Stockholm files can be retrieved from the .tar.gz archive file by using programs such as WinZip (Windows), StuffIt Expander (Mac), or tar/gzip (UNIX). [file gb-2010-11-3-r31-S5.GZ › clean-sto/Pseudomon-2.sto]

# STOCKHOLM 1.0
#=GF ID Pseudomon-2
#=GF AU Weinberg Z
#=GF TP Gene; sRNA;
#=GF DE Pseudomon-2 RNA
#=GF WK http://en.wikipedia.org/wiki/Pseudomon-2_RNA_motif
NC_002516.2/883590-883497         GUACCAAACUGAAAGUCAAUCAGGCUUUACCCC.ACGACC....GGGCCC.ACA..........GAUGAAAA........GGGCUCU.ACCAU.CAGGGUUACAGCCUUCCGAUGGUUCU
NZ_AAKV01000120.1/2685-2591       GUACCAAACUGAAAGUCAAUCAGGCUUUACCCCCACGACC....GGGCCC.ACA..........GAUGAAAA........GGGCUCU.ACCAU.CAGGGUUACAGCCUUCCGAUGGUUCU
NC_009656.1/4838512-4838605       GUACCAAACUGAAAGUCAAUCAGGCUUUACCCC.ACGACC....GGGCCC.ACA..........GAUGAAAA........GGGCUCU.ACCAU.CAGGGUUACAGCCUUCCGAUGGUUCU
NC_008463.1/4773797-4773890       GUACCAAACUGAAAGUCAAUCAGGCUUUACCCC.ACGACC....GGGCCC.ACA..........GAUGAAAA........GGGCUCU.ACCAU.CAGGGUUACAGCCUUCCGAUGGUUCU
NZ_AAKW01000080.1/46559-46466     GUACCAAACUGAAAGUCAAUCAGGCUUUACCCCAAGA.CC....GGGCCC.ACA..........GAUGAAAA........GGGCUCU.ACCAU.CAGGGUUACAGCCUUCCGAUGGUUCU
NZ_AAQW01000001.1/1453231-1453138 GUACCAAACUGAAAGUCAAUCAGGCUUUACCCCAAGA.CC....GGGCUC.ACA..........GAUGAAAA........GGGCUCU.ACCAU.CAGGGUUACAGCCUUCCGAUGGUUCU
NC_007492.1/1846573-1846471       GUACCAAGCUGAAAGUCAAUUCCGGU..CGA.AUACA...CCCCCACGGU..CAAGGUUCUC.UCACAG...AAGCCUUCACCGAAAAAAGCGGGA.UCG...ACC.CCUCGAUGGUUUC
NC_004129.6/5126929-5127029       GUACCAAGCUGAAAGUCAAUUCUGGU..CGAACAAGU...CCCAUCGACAGCGU......CU.CCAACC...GAGCACAACGUCGAACACCAAGGA.CCG...ACCACCUCGAUGGUUUC
NC_005773.3/4236121-4236222       GUACUAAGCUGAAAAUCAAUUCCGGU..CGA.CAAG....UCCCCCGACAGACACUC...CU.CCAUGC...GACGAGAAUGUUGGCAACAAGGGA.UCG...ACCACCUCGAUGGUUUC
NC_004578.1/1892115-1892014       GUACCAAGCUGAAAAUCAAUUCCGGU..CGA.CAAG....UCACCCGACAGACACUC...CU.CCAUGC...GACGAGAAUGUUGGCAACAAGGGA.UCG...ACCACCUCGAUGGUUUC
NC_007005.1/4354612-4354713       GUACCAAGCUGAAAAUCAAUUCCGGU..CGA.CAAG....UCCCCCGACAGACACUC...CU.CCAUGC...GACGAGAAUGUUGGCAACAAGGGA.UCG...ACCACCUCGAUGGUUUC
NC_008027.1/1458308-1458226       GUACCCAGCUGAAAGUCAAUUCUGGC..CAU.UCAG....UCCU..........CGC...AG.CCCAAC...GCUGCCCC........AUC.AGGA.CCG...GCCCAUUCGAUGAUUCA
NZ_AAVY01000037.1/27678-27778     GUACCAAGCUGAAAGUCAAUUCUGGC..CA..GAAGC...GUCCUUGCAGGCCUGCUCCCCC..CAAGA....GCAACA.CUGCUGAAACCAGGAC..CG...GCCCUUUCGAUGAUUCA
NZ_AAXR01000007.1/309-409         GUACCAAGCUGAAAGUCAAUUCUGGC..CA..CAAGC...GUCCUUG.CAGAACCGCUCCCC.CCAAGA...G.CGACCCUGCUGA.AACCAGGAC..CG...GCCCAUUCAAUGAUUCU
NC_002947.3/1884027-1883927       GUACCAAGCUGAAAGUCAAUUCUGGC..CG..CAAGC...GUCCUUG.CAGGCUCGCUCCCC.CCAAGA...G.CGUCCCUGCUGA.AACAAGGAC..CG...GCCCAUUCAAUGAUUCC
NC_009512.1/4546771-4546872       GUACCAAGCUGAAAGUCAAUUCUGGC..CG..CAAGC...GUCCUUG.CAGGCUCGCUCCCCCCCAAGA...G.CGUCCCUGCUGA.AACAAGGAC..CG...GCCCAUUCAAUGAUUCC
#=GC SS_cons                      .............,,,,,,,,,,<<<..<<<<----....<<<<<<<<<<----<<<...-<.<_____...>>->>>-->>>>>>------>>>>>>>>...>>>,,,,,,,.....--
//
