# Supplementary material for: Comparative genomics reveals 104 candidate structured RNAs from bacteria, archaea, and their metagenomes
Source: Genome Biol. 2010 Mar 15;11(3):R31. doi: 10.1186/gb-2010-11-3-r31 (PMC2864571; doi:10.1186/gb-2010-11-3-r31)
Supplement: Additional file 5 — Raw text alignment files, just the motifs. Raw alignments of RNA motifs with minimal annotation and no flanking sequences, in "Stockholm" text format. The Stockholm files can be retrieved from the .tar.gz archive file by using programs such as WinZip (Windows), StuffIt Expander (Mac), or tar/gzip (UNIX). [file gb-2010-11-3-r31-S5.GZ › clean-sto/Pseudomon-GGDEF.sto]

# STOCKHOLM 1.0
#=GF ID Pseudomon-GGDEF
#=GF AU Weinberg Z
#=GF TP Cis-reg;
#=GF DE Pseudomon-GGDEF RNA
#=GF WK http://en.wikipedia.org/wiki/Pseudomon-GGDEF_RNA_motif
NC_005773.3/4038706-4038584 GUUUUACCGUAAAGAAUUAAUUACCGCUGCCGAGAACAUUACAGGUGAGCAGGU...UACA.ACCCGGCUCACAUGAUGAGCAGCAAGCCACAUGCGCUUUGACUGUAGUGACAGAGAAGCCUUGCA
NC_004633.1/36935-36813     GUUUUACCGUAAAGAAUUAAUUACCGCUGCCGAGAGCAUUACAGGUGAGCAGGU...UACA.ACCUGGCUCGCAUGAUGAGCAGCAAGCCGCUUGCGCUUUGAAUGUACUGACAGAGAAGCCUUGCG
NC_007274.1/85953-86075     AUUUUACCGUAAAGAAUUAAUUAUCGCUGCCGAGAGCAUUACAGGUGAGCAGGU...UACA.ACCUGGCUCGCAUGAUGAGCAGCAAGCCGCUUGCGCUUUGAAUGUACUGACAGAGAAGCCUUGCG
NC_007274.1/24986-24864     GUUUUACCGUAAAGAAUUAAUUAUCGCUGCCGAGAGCAUUACAGGUGAGCAGGU...UACA.ACCUGGCUCGCAUGAUGAGCAGCAAGCCGCUUGCGCUUUGAAUGUACUGACAGAGAAGCCUUGCG
NC_005773.3/2854245-2854367 GUUUUACCGUAAAGAAUUAAUCACACCUGCCGAGAGCAUGACAAGUGGGCCGAU...CAUU.AAUUGGCUCACAUGAUGAGCAGCAAGCCACGUGUGCUUUGAUUGUAGUGACAGAGAAGCCUUGCG
NC_004578.1/3272676-3272554 GUUUUACCGUAAAGAAUUAAUCACAUCCGCCGAGAGCCUGACAAGCGAGCUGAU...UAAU.AUCGGGCUUGCAGAAUGAGCAGUAAGCCACGUGUGCUUUGACUGUGGUAACAGAGAAGCCUUGCG
NC_007005.1/3294081-3293955 GUUUUACCGUAAAGAAUUAAUCACUUCUGCCGAGAGCCUGACAAGCGAGCCGACAAUUAGCUGUCCGGUUCGCAUGAUGAGCAGCAAGCCACGUGUGCUUUGACUGUGGUAACAGAGAAGCCUUGCG
#=GC SS_cons                .........::::::::::::::::<<<<<------<<<<<---<<<<<<<<<<<..____>>>>>->>>>>>->>>>>->>>>>-----------<<<<<--<<<<____>>>>->>>>>:::::.
//
