# Supplementary material for: Comparative genomics reveals 104 candidate structured RNAs from bacteria, archaea, and their metagenomes
Source: Genome Biol. 2010 Mar 15;11(3):R31. doi: 10.1186/gb-2010-11-3-r31 (PMC2864571; doi:10.1186/gb-2010-11-3-r31)
Supplement: Additional file 5 — Raw text alignment files, just the motifs. Raw alignments of RNA motifs with minimal annotation and no flanking sequences, in "Stockholm" text format. The Stockholm files can be retrieved from the .tar.gz archive file by using programs such as WinZip (Windows), StuffIt Expander (Mac), or tar/gzip (UNIX). [file gb-2010-11-3-r31-S5.GZ › clean-sto/Rhodopirellula-1.sto]

# STOCKHOLM 1.0
#=GF ID Rhodopirellula-1
#=GF AU Weinberg Z
#=GF TP Cis-reg;
#=GF DE Rhodopirellula-1 RNA
#=GF WK http://en.wikipedia.org/wiki/Rhodopirellula-1_motif
JCVI_SCAF_1101668587780/239-350       AACCA.G..GC.GAU..GAAC.UGG.ACCUUU.AUACAGCUGGCCUUUGUUAUGAAAAGCCUGUUUUUAUUUUGUUCACAUGUCUGUGUUGGCUGU.............AU.AAAGGC.CAGUUAUCGC.UUUCGUU
JCVI_SCAF_1096627145484/436-522       AACAA.A..CG.GAU..GAAC.GCG.AGCCGG...AUUAGGCUGGUCGGCUCGCUUCGCUCGGCAACGUCAACUC.....................................CCGGCC.GCGUUAUCCU.UGACGUU
JCVI_SCAF_1101668605391/903-989       AACAA.A..CG.GAU..GAAC.GCG.AGCCGG...AUUAGGCUGGUCGGCUCGCUUCGCUCGGCAACGUCAACUC.....................................CCGGCC.GCGUUAUCCU.GGACGUU
soil_Contig17737/763-844              AACCA.G..GC.GUU..GCAC.GCG.AGCGGG.CGGCACCAUCGGUGU.UG.A.AAUCAGU.GUCACGCG.......................................UG.CCCGCC.GCGUGAACUU.UUGCGUU
sludgeOz_Contig686/230-335            AACAG.G..GC.CAU..GCAC.CGA.AUCACC.A.UGCCUUCGGCACUUUUGUCACAGAGGCUGCUUGCGCACCCUCUGCGCCAAAAGCAGG..................U.GGUGAU.CGGUGAUGGC.GGACGUU
JCVI_SCAF_1101668636129/948-827       AACAA.A..UC.GGU..CAAC.CGG.AGUUGG.CUCGCCUUUCGGUUUUUCAACGUCGUUUCCUUUGUUUACAAUUCUCGGUGUGCCAACGUCAAUUCCGUUGGUC...CG.CCAACC.CGGUUACCUC.GGACGUU
NZ_ABCE01000004.1/216649-216566       AACAU.A..UC.GAU..GCAC.CGA.AGUGCC.CGCUGGUGCGCGUUU.UUUG.AAUUGAUCAUCGAUCG.......................................CG.GGCACU.CAGUGAUCUC.AAACAUU
gws2_d1_0273_1/5677-5757              AACAA.U..GG.GGU..GCAG.UAG.ACGCGG...UGAACCGCUGCGGCUUUACGGGCAAGGUUGUUAG...........................................CCGCGC.UACUGACCCC.AACCGUU
JCVI_SCAF_1101668552826/475-397       AACAA.G..CA.AAU..GCACACCG.ACCGCC.GAACCGCUGGUUCGCUCGCUGUCGCUCGC...............................................UC.GGCGGC.GGGUGAUUUG.CGACGUU
soil_XZS53285_y1/313-391              AACAA.G..CG.CUU..GGAG.CGG.ACUCGC.CAUGAGCAGGCUUUCUUUGUUAAGUUGAGU..............................................GG.GCGAGC.CGCUCAAGCG.CAACGUU
wf1_AGZO10865_b2/595-481              AACAA.A..CG.CAU..ACACUCUG.ACCGGC.UCACACGCGCGAUUUUUUGUUGUAGGCUAAGCAUUUUGACACGCUCAAAGUUCACGAUAAUUCCG...........UA.GCCGGC.AGGUGAUGCA.AGACGUU
NZ_AANZ01000008.1/145850-145933       AACAA.A..CG.GAU..GCAUGCGA.AGCCCA.GCUUGCAGCCGUUUU.UUUG.AAGCAAC.GAUUAUCG.......................................UC.CGGGCU.CGGUGAUCCU.GAACGUU
wf2_AHAA3541_b1/601-480               AACAA.U..GU.AAU..GAACGCAG.ACCGCA.AGAUGUCGUCUGUUUGGCUAGUUGAUUGCCCCGAAUACACUUAUUGGUUACCGGAACUUUUUCUAUCGCAAU....CU.UGCGGC.AGGUUAUUAC.CGACGUU
JCVI_SCAF_1101668653671/729-828       AACCA.U..GC.GAU..GCAA.CGG.AGCCGG.AAUCUCCCGGCGGUUUGACUUCUUCACUCAUGAUUUACCUUUCUGGUUGUU.........................CU.CCGGCC.CGCUGAUCGC.GGACGUU
soil_XZS56238_g1/340-257              ACCCG.G..CA.GAU..GCAC.UGG.ACGCCG.CGAUGAGCAUCAGUU.UACAUAUUCGAG.AUCACCGG.......................................CG.CGGCGC.CAGUGAUCUG.CGACGUU
NC_005027.1/2059640-2059720           AACCA.U..GA.GUU..GCAAA..G.AGGCCG.CGAGCUGACGUUAUU.G..A.AGUGGAGGGUCGUACG.......................................UG.CGCCCC.CGCUGAACCC.CGCCGUU
sludgeOz_Contig11279/7675-7732        AACCG.U..UG.CGU..CUAC.CGG.ACACGC.GGAAGUGCA...................................................................CC.GCGUGC.CGGUAACGCA.AGACGUU
NC_005027.1/653164-653246             AACAA.U..GC.AGU..GAGC.CGG.AGUGGC..UUGUCACGCGUUUU.UGCA.AUGAAAAGCUUUCUCA.......................................CC.GCGACC.AGGUUAAUGC.UAGCGUU
NZ_AANZ01000002.1/315381-315462       GACAA.G..AC.AAU..GCAC.CGG.AGUUGC.CGUCCGGGCCGAAUC.UG.A.AAUCAAC.GUCGCUGG.......................................CG.GCAACC.CGGUGAAUGU.GGGCGUU
NZ_AANZ01000004.1/6670-6592           CACAA.U..CC.GAU..GCAC.GCG.AGGCGG.CGACGUCCGC......GUCA.GUGGUUGAAUCACAUG.......................................CG.CCGCCC.GCAUGAUUGG.GCACGUU
NC_005027.1/658090-658172             GACAA.A..GG.CAU..GAGAACGA.AGCUGU.CGACAAC.GUGUUUU.U..AAAAUGGAGCGUCAACCG.......................................CG.GUGCCU.CGGUGAUGCC.AAAUGCU
soil_Contig27/396-477                 AACAA.C..AC.GCC..GCAC.CGG.ACGCGC.GCGCGAGCGUCUCGGCUUAUCCACCACCGAGUU...........................................GC.GCGCGC.CGGUGAGCGU.GAACGUU
soil_Contig36107/1105-1024            AACAA.C..AC.GCU..GCACCCGG.ACGCGC.GCGGAAGCGCUAAUU.C..U.GAUGGAA.CGCCAUCG.......................................GC.GCGCGC.CGGUGAGCGU.GGACGUU
NC_007484.1/1207069-1207152           AACCA.U..GC.CGUGUGAAC.CGG.AGCGGC.CGACAAUGCGGAUAU.U..G.AAAUCAGAGUUUGUGG.......................................CG.GCCGCC.CGGUUACGAC.CAUCGUU
NC_005027.1/6703040-6702957           AGCCA.C..GC.GGU..GAGCACGG.AUCCGU.AGAGUCGAGUUUUAU.UG.A.AAUGGAUAAUCGUCCG.......................................CC.GCGGCC.CAGUCAUCGC.AACUGUU
NC_005027.1/4140138-4140052           AACCA.U..CU.CAU..GCGCACGG.AGUGGU.GGUGGAGACCUACUUCAAUUUCCGAUCACGCUGGCUU.......................................CC.ACUGCC.CGGUGAUGGC.GGUCGUU
NC_005027.1/4139398-4139314           AACAG.U..GU.CAU..GCGC.CGG.AGCGGC.GGUGGACGCGUUUUU.CGAUUGCUUGCAAGCCUUUCU.......................................CC.GCCGCA.CGGUGAUGGC.GGACGUU
soil_XZS92484_b1/257-174              AACAA.U..CG.CGU..CAAC.CGG.AGCGCG.CGAAGCAAGUUUCUC.AUCA.UAUUUUGAACGCCCCU.......................................CG.CGCGCA.CGGUUACGCG.GGGCGUU
soil_Contig38576/968-1052             AACUA.G..CG.GUU..GCAC.CGG.AGCCCG.CGCCGCU.GAGACUUCACGUUGUUUCCAGGGCCGUCG.......................................CG.CGGGCC.CGGUGAACCU.GAUCGUU
soil_Contig6927/1374-1290             AACUA.G..UG.GUU..GCAC.CGG.AGCGCG.CACAGCUGAGACUCUACGUU.GCUCUGGGCGCCGUCG.......................................UG.CGCGCC.CGGUGAACCU.GAUCGUU
soil_Contig934/429-513                AACUA.G..CA.GUU..GCAC.CGG.AGCCCG.CGCUGCGGAGACAGUCCUCUUCGGCCUUGGCCGUCG........................................CG.CGGGCC.CGGUGAACCU.UGACGUU
soil_Contig6927/944-860               AACUA.G..CG.GUU..GCAC.CGG.AGCCCG.CGCGCCGGAGACAUUCGGCU.UCGGCAAGGGCCGUCG.......................................CG.CGGGCC.CGGUGAACCU.GAUCGUU
soil_Contig937/252-168                AACUA.G..CG.GUU..GCAC.CGG.AGCCCG.CGCAGCGGAGACACUCCGCU.UCGGUUUGCGCCGUCG.......................................CG.CGGGCC.CGGUGAACCU.UGACGUU
soil_Contig6927/359-275               AACUA.G..CG.GUU..GCAC.CGG.AGCCCGCGCACCGGAGC..UUU.GUCGUUUCUUCCAGUGGGCUC.......................................GCGCGGGCC.CGGUGAACCU.GAUCGUU
NZ_AANZ01000004.1/269423-269342       AAUAA.A..GG.CCU..G.ACGCGG.AGCCGC.CGACAGCGCG..UUU.UGCA.UGUGGAAUUUCAACCG.......................................CG.GCGGCC.CGGUUACGCC.AGUCGUU
NC_005027.1/1616609-1616528           AACAA.A..GU.GUU..GCAC.CAA.AGCCGC.GGAGCCGAGCGGUUU.C..C.AAUUGAGACUCGUUCA.......................................CC.GCGGCU.UGGUGAACCC.UGUCGUU
NZ_AAVJ01000053.1/7018-6914           AACAA.A..AG.CAU..GAAC.GGG.ACGUUU.ACUCGUGUCGCAUUUUGUAAAAGUCGGUGAUUUGGACGAUUCAAUCAGUUUGGGCUA...................GU.AAACGC.CCGUUAUGC..UAACGUU
JCVI_SCAF_1096627149823/211-293       AACCA.A..UC.GAU..GCAC.CGG.AGCGGC.GGUAAGGUCCGGUUU.UUGA.ACACUUA.CUCGAUCA.......................................CC.GCCGCU.CGUUGAUGCU.GGUCGUU
NC_005027.1/6703745-6703662           AACCA.G..GC.GAU..GAUA.CGG.AGCGGC.GGUGGCCGCCGUUUU.UGGA.GUCCUUGAGUCGCUCG.......................................CC.GCCGCC.CGCAUAUCGC.UACCGUU
NC_005027.1/20628-20546               AACCC.U..CG.GAU..GCGC.CGG.AGUGGG.GCUUGCG.GCCAUUU.UCAA.AUGGAUGACUUUUCUC.......................................UC.CCCACG.CGGUGAUCCG.CAAUGUU
NC_005027.1/1620038-1619956           AACCA.U..GC.GAU..GAAC.CGA.AGUCGC.GGAGUCGUCAUUGUU.GA.C.AAUGGAAAACCAAUCG.......................................CC.GCGACU.CGGUUAUCGC.GGUCGUU
NZ_AANZ01000008.1/146662-146742       AACAA.U..GU.CGU..GCAA.CGG.AGCACG.GCAUAAGACG...UU.UACA.AGUGGAAGCCACACUG.......................................GC.CGUGCC.CGCUGACGAC.CACCGUU
JCVI_SCAF_1096627470609/174-256       AACCA.U..GC.CGU..GCAC.CGG.AACACG.GCUUGCGGCGCGAGU.U..CGAAUGGAAAACUCAAUG.......................................GC.CGUGUC.CGGUGACGGC.CAACGUU
NZ_AANZ01000002.1/311758-311842       AACCA.G..CG.CGU..GCAC.AGG.AGGACG.GGUGGUGCGUUUUUU.CGUCUGCUUGCAAGUCUUUCG.......................................CC.CGUCCC.CGGUGACGCG.UACCGUU
JCVI_SCAF_1096627143648/674-590       AACAA.U..GA.AAU..GUAC.GCG.AGGACG.GGAGUCGCGGUUAUU.GGUCUGCUUGCGAGUCAUUCG.......................................CC.CGUCCC.GCGUGAUUUG.UACCGUU
NZ_AANZ01000002.1/314601-314683       AACCA.A..GC.GGU..GAAC.GGG.AGCCGCCGAUGACGCGGGUUUU.G..A.AAUCAUA.GUUUCUUG.......................................GCGGCGGCC.CCGUUACCGC.CGCCGUU
NC_005027.1/2058946-2059030           AGCCA.U..GG.CGU..GCACGCGG.AGCGGC.GUUUGCGGCCGGAUU.UGAA.AUAGACAACUUUACUA.......................................UC.CCCGCC.CGGUGACGCC.GGACGUU
NZ_ABCE01000013.1/18825-18908         AACAA.A..GC.CGU..GAAC.UCG.AGCACUCGUUCACGCGGCAACU.G..AAAAUCGAA.GUCUUUCG.......................................GCCGCCGCC.GGGUUACCUC.AGGCGUA
NC_005027.1/611384-611465             AACAA.A..GC.CGU..GAAC.CGG.AGCACUCAAUCGCGCGGCAACU.G..A.AAUCAAA.GUCUUCCG.......................................UU.CGUGCC.CGGUUGCGGC.AGGCGUU
NC_005027.1/1618073-1617992           AACCA.A..UG.CAU..GCUG.CGG.AGUGGC.GGUGGAGACC..UAC.AACA.AGUGGAGAUCCCGUUU.......................................CC.GCCACC.CGCAGAUGCU.UCCCGUU
NC_005027.1/1620666-1620584           AACCA.A..UG.CAU..GCUG.CGG.AGUGGC.GGUGGAGACC..UUC.AACA.AGUGGAAAUCUGGCUU.......................................CC.GCCACCACGCAGAUGCU.UCCCGUU
NC_005027.1/6702477-6702396           AACCA.U..CA.CAU..GCAC.AGG.AGCGGC.GUUGGCCAGCCGAUU.UCGG.AAUCAAC.AUCACUC........................................UC.GCCGCC.CCGUGAUACG.GCACGUU
NZ_AANZ01000008.1/147634-147716       AACCA.U..CG.CAU..GCAC.GGA.AGCGGC.GGUGGCCGGCGUAUU.UUAU.AAUCAAC.GUCAACUU.......................................CC.GCCGCC.CCGUGAUGCG.GGACGUU
NC_005027.1/1621103-1621021           AACCA.U..CG.CAU..GCAC.GGG.AGCGGC.GGUGGCCAGUCGGUU.UUGA.AGUCAAC.GUCAACUC.......................................CC.GCCGCC.CCGUGAUGCG.GGUCGUU
NC_005027.1/609527-609608             AACCA.U..CG.CAU..GCAA.CGG.AGCGGC.GGUGGAGCGG..UCU.UAGA.AGUGGUUGCCCAACUC.......................................UC.GCCGCC.CGCUGAUGCG.UACCGUU
JCVI_SCAF_1096627351219/24-106        AACAA.G..GC.GGU..CAAC.CCG.AGCGGC.GGAUCGG.GCGGAUU.CUGA.AAUCGAACGUUCUUGG.......................................CC.GCCGCC.CGGUUACGCU.GGACGUU
NC_005027.1/656133-656215             AAUCG.U..GC.CGU..GAGC.CGG.AGCGUC.GAAGUCGCGCGGCUU.UG.A.AAUGAAAAAUCUUUUG.......................................UC.UCCACC.CGUUUACGGC.AGUCGUU
NZ_AAIJ01000014.1/44799-44881         AACAA.A..GC.CGU..GAAC.CGG.AGCGGC.GAAGUCGGACGGAUU.UG.A.AAUGGACAAUCUUUCG.......................................UC.GCCGCC.CGGUUACGGC.AGGCGUU
NC_005027.1/2064508-2064589           AACGA.U..CC.AAU..GCAC.CCG.AGCGGC.GAAGUCGAGCGUGUU.C..A.AAUGGACAUUUUCUCG.......................................UC.GCCGCC.GGGUGAUUGG.UGAUGUU
NC_005027.1/2058496-2058576           AACAA.U..CC.AAU..GAAC.CCG.AGCGGC.GAAGUCG.GGUGUUU.U..A.AAUGGACAAUUUCUCG.......................................UC.GCCGCC.GGGGGAUUGG.UGACGUU
NZ_AANZ01000002.1/312520-312602       AACAA.A..AA.AAU..GCAC.CCG.AGUCGC.GAAGUCG.GGCGUUU.UGAC.AAUGAAGAAUCUCUCG.......................................UC.GCGACC.GGGUGAUUUU.AGACGUU
NC_005027.1/1618509-1618428           AACCA.U..CC.GAU..GCAC.GGG.AGCGGC.GAAGUCAACGACAUU.G..A.AAUUGAGAAUCUUUCG.......................................UC.GCCGCC.CCGUGAUCGG.UGACGUU
NC_005027.1/1221800-1221719           AAUCA.C..GG.AAU..UCUC.GUG.ACUCGC.CAAGCUGAGGUAAUC.G..A.AGUGGUCGAUCGCUCG.......................................CG.GCGACC.ACGUGAUCCC.AAUCGUU
NC_005027.1/1619591-1619510           AACCA.U..UC.GAU..GCAC.GUG.AGUCGC.CUCGUUUAGCUUUUU.G..A.AGUGGUUGAUCGUCCG.......................................UG.GCGACC.ACGUGAUCGA.UACCGUU
NC_005027.1/1615924-1615842           AACCA.A..GC.CAU..UCAA.CGG.AGUGGC.GUGUCAG.GCGUUUU.GGCA.AUGGUUGAAUCUCUCG.......................................UC.GCCACC.CGCUGAUGGC.CAACGUU
NC_005027.1/1621708-1621626           AACCA.U..CC.GAU..GCAC.CCG.AGUCGG.CGAGUCGGGCGUCUU.G..AAAAUGGAAGAUCUCUCG.......................................CG.CCGACC.GGGUGAUCCG.CAACGUU
NC_005027.1/2060203-2060287           AAGAA.U..CC.GAU..GCAC.CCG.AGUCCG.CGAGUCAGGCUGUAU.UUAC.AAUGGAAGAUCAAUCG.......................................CG.CGGACC.GGGUGAUCGUUUGGCGUC
NZ_AANZ01000002.1/310729-310810       AACCA.A..AC.GAU..GCAA.CCG.AGUGGC.GAAGUCGGGCGUUUU.G..A.AGUGGAUGAUCAACCG.......................................UC.GCCACC.GGCUGAUCGU.CACCGUU
NC_005027.1/1624939-1624857           AACCA.U..GA.CAU..GCAC.GGG.AGCACG.GCUUGCG.GCUUUUU.CCGC.AAUGGAUAGUCAACUC.......................................UC.CGUGCC.CCGUGAUGUC.CGCCGUU
NC_005027.1/1625566-1625485           AACCA.U..GA.CAU..GCAC.GGG.AGAACG.GCUUGCGUGG..UUU.UUGA.AGUGGAAAGUCUGUCG.......................................UC.CGUUCC.CCGUGAUGUC.UACCGUU
NC_005027.1/610259-610340             AACCA.A..GA.CGU..GAAC.CGG.AGAACG.GCUUGCAUGG..UUU.CACA.GAUGGAAAGUCAACUG.......................................UC.CGUUCC.CGGUUACGGG.AUCCGUU
NZ_AANZ01000002.1/313391-313472       AACCA.U..CU.CGU..GCAC.CGG.AGCCGG.GUUUGCACGG..UUU.CACA.AAUGGACAAUCAACCU.......................................UC.CCGGCC.CGGUGACGGG.UACCGUU
NC_005027.1/2061199-2061279           AACCC.U..CC.CGU..GCAC.CGG.AGCCAC.ACUUGCGUGG..UUU.CACA.AAUGGAC.AUCAACUA.......................................UC.CCGGCC.CGGUGACGCG.UAUCGUU
NZ_AANZ01000002.1/314027-314107       AACUA.U..CC.CGU..GCAC.CGG.AGCCGG.G...AGAUGCCGUUU.CGUC.GAUGGCUGCUUUUUCC.......................................UU.CCGGCC.CGGUGACGGC.CAACGUU
NC_005027.1/610845-610928             AGCCA.U..CG.GGU..GAAC.CGG.AGAACG.CGAGCUGAGCGACUU.GGCC.GUUAGGAACUUUUCCG.......................................GG.CGUUCC.CGGUUACGCG.UAACGUU
NC_005027.1/1219215-1219133           AACGA.U..CG.CGU..GAAC.CGG.AAAACG.CAAGCGGAGCGAUUUAU..C.GUUAGAAACUUUCCGU.......................................CG.CGUUCC.CGGUUACGCG.UGACGCU
NC_005027.1/5397382-5397465           CACCG.U..CG.GGU..GAAU.CGG.AGAACG.CGAGCUAAACGAAUU.GGCC.GCUUAAAUCAUUAUCA.......................................CG.CGUUCU.CGGUUAGGCA.UACCGUU
NC_005027.1/1619046-1618964           AACCA.U..GC.GUU..GCAC.CGA.AGCGGC.GGUGGUGCGG..UUUAGUGA.AAUGGAAGAAUCUCUC.......................................CC.GCCGCU.CGGUGAACGC.GGCCGUU
NC_005027.1/16585-16503               AACCA.C..GG.GAU..GCACGCGG.AGGACU.AGAAAAC.GUGUUUU.GG.C.UGUGGUUGCCUUUCCG.......................................UU.CGUCUC.CGGUGAUGCC.CGACGUU
JCVI_SCAF_1096627470609/1339-1421     AACAA.U..GC.CAU..GCACGCGG.AGCACU.CGAAAGCGCG..UUU.GGGC.AGUGGUUCAUCUUCCG.......................................CU.CGUGUC.CGGUGACGGC.CAACGUU
JCVI_SCAF_1101668308184/269-217       AACAA.A..UU.CAU..GCAC.GCG.ACGUGC.G.AAGA.......................................................................C.GCACGC.GCGUGAUGAA.UAGCGUU
gws2_g3_0002_13/1351345-1351409       AUCAA.G..CG.CAU..GCAGCCGG.ACUUGC.AAACCUCUACGCGCU.............................................................UU.GCAAGC.CGCUGAUGCG.AGGCGUU
NC_008740.1/4271794-4271725           AACCA.A..GC.CAU..GCAC.CGG.AUGCCA.AAACCUCCGCUUCGCUACGGU.......................................................UU.UGCCGC.CGGUGAUGGC.GGGCGUU
NC_007498.2/1618852-1618924           AACAA.U..GC.CAU..AAACGCGG.ACCGCAAAAAGCUGCGCUAUGCUCCGCA.......................................................UUUUGCGUC.CGGUUAUGGC.UGGCGUU
NC_005027.1/20041-19960               AACCA.U..CC.CAU..GCAA.CGG.AGCACG.CGAUCAG.GCGGCUU.GG.C.AGUGAUUAAUUAUCUC.......................................CG.CGAGCC.CGCUGAUGGG.UGACGUU
NZ_AASF01000436.1/263-198             AACAA.U..UG.GGU..GCAC.UGG.ACUGCC.AAUUCCGCUGCGCUCCA...........................................................UU.GCCUGC.CAGUGACCCA.UGACGUU
NZ_AAWN01000004.1/90381-90303         AACAA.C..CG.CAU..CAACUCGG.ACUGGGAAAAGCAGCCCCGCUUCGCUAUGCUGCU.................................................UUUCCCAGC.CGGUUAUGCG.GAGCGUU
NZ_AAWN01000064.1/10449-10383         AACAA.C..CA.CAU..CAACUCGG.ACUGGC.AAUUUUGCUGUGCUCCA...........................................................UU.GCCAGC.CGGUGAUGUG.GAACGUU
soil_XZS99204_b1/490-420              AACAA.A..CC.CAU..GCAC.CGG.ACCCGU.GCAACGGGCACUUCGCUCGCUU......................................................GC.AUGGGC.CGGUGAUGGG.CGUCGUU
soil_Contig40575/1489-1390            AACAA.A..GC.CUU..GCAG.CUG.ACGGCGCGAUAGUGUGCUUCUCAAGUAACUUCUUUCGUUCAGCUCGGAUGCUGAUCG...........................CGCGCCGC.AGCUGAAGGC.CGUCGUU
NC_007912.1/2334095-2334161           AACAA.U..CG.CAU..GCAGUCGG.ACAAAU.UGCUGCGCUGCGCUUCG...........................................................CA.AUUUGC.CGCUGAUGCG.GGGCGUU
gws2_d1_0290_1/999-879                AACAA.U..GG.CAU..GAAGAUGG.ACGGGC.UAUAUCUUGCGAUUUUUCAGAUUUUUCACUUACCCUCAGCACCAUGGUUUUUAGAAAAUCUGUGGUCGUUC.....UC.GCCCGC.CACUUAUGCC.GGGCGUU
NC_007948.1/1988488-1988558           AACCA.G..CC.CAU..GCAG.CGG.ACAGUC.GAAAGCGGCGCUUUGCUUGCUU......................................................UC.UCCUGC.CGCUGAUGGG.CAACGUU
sludgePhrap_Contig16220/3651-3579     AACAA.C..GC.CAU..CAACUCGG.ACGUGC.AAAAGCGUCGCUGCGCUCUGCUU.....................................................UU.GCACGC.CGGUUAUGGC.GAACGUU
NZ_AASF01002149.1/2146-2229           AACAA.U..CA.CAU..GCAG.CGG.ACAGCA.AAAAGCAGCGCUCAUCGUACCUCGUCGCUCUGCUU.........................................UU.UUCUGC.CGCUGAUGUG.AGGCGUU
NZ_AASF01001610.1/453-369             AACAA.U..CA.CAU..GCACUCGG.ACACCA.AAAAGCGCCGCUCCU.CGUU.CCUCGUCACUCUGCUU.......................................UU.UGCUGC.CGGUGAUGUG.UGGCGUU
NZ_AAXY01000001.1/44260-44338         AACAA.U..CA.CAU..GCACUCGG.ACAGUA.AAAAGUGCCGCUCGUCCCUCGCACUGCUU...............................................UU.UACUGC.CGGUGAUGUG.AGGCGUU
NZ_AASF01001702.1/96-175              AACAA.U..CA.CAU..GCACUCGG.ACACCA.AAAAGCGACGCUCGUUCCUCGCUAUGCUUU..............................................UU.UAGUGC.CGGUGAUGUG.AGACGUU
NZ_AASF01000597.1/154-82              AACAA.U..CA.CAU..GCACUCGG.ACAUCA.AAAAGCGGCGCUACGCUCUGCUU.....................................................UU.UGAUGC.CGGUGAUGUG.AGGCGUU
NZ_AASF01000398.1/418-341             AACAA.U..CA.CAU..GCACUCGG.ACAGAAAAAAGCUGCGCUCGUUCCUCGCUCUGC..................................................UUUUUCUGC.CGGUGAUGUG.AGACGUU
wf1_AGZO15577_g2/371-452              AACAA.A..AG.CAU..CCAG.CGG.ACAGUU.AAAAGCGGCG..UUU.CGCU.ACGCUACACUCUGCUU.......................................UU.AACUGC.CGCUGAUGCU.AAGCGUU
gws2_d1_0267_32/13113-13208           AACAA.A..AG.CGU..GGAG.CAG.ACGGCGAGAAGAUAGCGGUUUUACGUAAAGACCUUGCAGGCUUGGGGUUUAU...............................UCUGGCCGC.UGCUCACGCU.CAGCGUU
soil_Contig40575/835-735              AACAA.A..GC.CUU..GCAG.CUG.ACGGCG.CGAUAGCAUGGUUCUCAAGUAAUCUCUUGCUUCGCCGCUUGAAUGCUGAUCG........................CG.CGCCGC.AGCUGAAGGC.CAUCGUU
soil_XZS21013_g3/667-586              AACCA.C..CG.CAU..GGAG.CGA.AUGGCG.GUUGGCGCGUUCAGUGUAAAUCGUGCAUCUCGCG..........................................UC.CGCCAU.CGCUCAUGC..AGACGUU
JCVI_SCAF_1096627388974/241731-241667 AACAA.U..CG.CAU..GCACUCGG.ACGCAC.AUUUCGCUGCGCUCC.............................................................AU.GUGCGC.CGGUGAUGCG.AAGCGUU
NZ_AAIJ01000025.1/10188-10252         AACAA.U..GG.CAU..GCACACGG.ACGGCA.AUUCCGCUGCGCUCC.............................................................AU.UGCCGC.CGGUGAUACU.GAUCGUU
NZ_AAQF01000008.1/16783-16834         AACAA.C..AG.CAU..GCAG.CGG.ACGGCG.CUU.........................................................................AG.CGCCGC.CGCUGAUGUU.GGACGUU
NZ_ABCT01000001.1/166411-166462       AACAA.C..AG.CAU..GCAG.CGG.ACGGCG.C.UUC........................................................................G.CGCCGC.CGCUGAUGCU.GGGCGUU
NZ_AATS01000002.1/130478-130414       AACAA.A..AU.CAU..GCAC.CGG.AUUGCU.AUUCCGCUGCCGCUCC............................................................AU.AGCAAC.CCGUGAUGAU.UGGCGUU
JCVI_SCAF_1096627924300/948-1038      AACAA.A..GG.GAU..GCAG.CUG.ACAGUC.AAAAGCGUCACGCCCUUUGCAUUCGCAAAGGCCGCGCCUCUU..................................UU.GUCUGC.AGCUGAUCCC.CGACGUU
JCVI_SCAF_1101668162688/740-661       AACCA.C..GC.CAU..GCGG.CGG.ACUCGC.GAUGAAAUCUCGCGGCGUGGUUCGCCUGAUG.............................................UC.GCGAGC.CGCUGAUCGC.CAGCGUU
JCVI_SCAF_1101668607686/316-234       AACAA.A..GC.CUU..GCAG.CAG.AAUCGC.GACAGCGUCUUGCGUGUUGUUCAUGGUCGAUUG...........................................GCUGCGAUC.UGCUGAAGGC.AGCCGUU
JCVI_SCAF_1096627137814/4926-4846     AACAA.A..GC.CUU..GCAG.CAG.AAUCGC.GCUGACG.....UCU.UGCGGGAUUGAGAAUCUGUCG.......................................GCUGCGAUC.UGCUGAAGGC.UACCGUU
JCVI_SCAF_1096627366631/686-766       AACAA.A..GC.CUU..GCAG.CAG.AAUCGC.GAUGACGUCC......UGUAGAGUUGAGAAUCUGUUG.......................................GCUGCGAUC.UGCUGAAGGC.AGCCGUU
JCVI_SCAF_1096627145484/5898-5977     AACCA.A..GC.GAU..GGAG.CAGCA.UCGC.GAUAGCGUCCUGCGGAGUGGAGAAUCCAAUG.............................................UC.GCGAGC.CGCUGAUCGC.GGACGUU
JCVI_SCAF_1096627362722/2940-3020     AACAA.A..GC.CUU..GCAG.CAG.AAUCGC.AAUGGCGUCCUGCGGAGUUGAGAAUCGAUUGGCU.............................................GCGAUC.UGCUCAAGGC.GGCCGUU
JCVI_SCAF_1096627146406/3593-3673     AACAA.A..GC.CUU..GCAG.CAG.AAUCGC.GAUGACAUCUUGCGGCGUUGAGAAUCGAUUG.............................................GCUGCGAUC.UGCUGAAGGC.AAUCGUU
JCVI_SCAF_1101668135096/893-813       AACAA.A..GC.CUU..GCAG.CAG.AAUCGC.GAUGACGUCCUGCGGAGUUGAGAAUCGAUUG.............................................GCUGCGAUC.UGCUGAAGUC.AGCCGUU
JCVI_SCAF_1101668135096/286-206       AACAA.A..GC.CUU..GCAG.CAG.AAUCGC.GAUGACGUCUUGCCGAGUUGAGAAUCUGUUG.............................................GCUGCGAUC.UGCUGAAGGC.AGCCGUU
JCVI_SCAF_1101668607686/1537-1457     AACAA.A..GC.CUU..GCAG.CAG.AAUCGC.GAUGACGUCCUGCGGUGUUGAGAAUCAACUG.............................................GCUGCGAUC.UGCUGAAGGC.AGCCGUU
JCVI_SCAF_1096627145484/4765-4845     AACAA.A..GC.CUU..GCAG.CAG.AAUCGC.GAUGACGUCCUGCGGAGUUGAGAAUCUGCUG.............................................GCUGCGAUC.UGCUGAAGGC.AGCCGUU
JCVI_SCAF_1096626373840/740-660       AACAA.A..GC.UUU..GCAG.CAG.AAUCGC.GAUGACGUCCUGCGGUGUUGAGAAUCAAUUG.............................................GCUGCGAUC.UGCUGAAGGC.UACCGUU
JCVI_SCAF_1096627362722/3766-3846     AACAA.A..GC.GUU..GCAG.CAG.AAUAGC.GAUAGCGUCCUGCGGAGUUGAGAAUCGAUUG.............................................GCUGCGAUC.UGCUGAAGGC.AGCCGUU
JCVI_SCAF_1096627145484/1277-1357     AACCA.A..CC.GAU..CCAA.UGG.ACUCGC.GAUGAAGCCCAGCGGCGUGGAUAAUCCUGUGG............................................GC.GCGAGC.CAUUGAUCGG.UGACGUU
JCVI_SCAF_1101667177312/541-621       AACCA.C..CC.GAU..GCAA.UGG.ACUCGC.GAUGAAGCCCGGCGGUGUGGAUAAUCUUGUGA............................................UC.GCGAGC.CAUUGAUCGG.GGCCGUU
JCVI_SCAF_1101667176249/419-499       AACCA.A..GC.GAU..GCAA.UGG.ACUCGC.GAUGAAGUCGAGCGGUGUGGAUAGUCCCUUGG............................................UC.GCGAGC.CAUUGAUCGG.GACCGUU
JCVI_SCAF_1096627366921/2282-2202     AACCA.A..GC.GAU..GCAG.CGG.ACUGGC.GAUGAAAUCCGGCGGUGUGGAUAAUCCCUUGG............................................UC.GCCAGU.CGCUGAUCGC.AAUCGUU
JCVI_SCAF_1096627151317/2406-2487     AACAA.C..GC.GAU..GCAG.CGGGACUCGC.GAUGAAGCCAGGCGGAAUGGCCGGUCGUGUUG............................................UC.GCGAGC.CGCUGAUCGC.CGCCGUU
JCVI_SCAF_1096627006799/346-426       AACAA.G..GC.GAU..GCAG.CAG.ACUCGC.GAUGAAGUCCGGUGGCAUGGAUAAUCGUUUGG............................................UC.GCGAGC.CGCUGAUCGC.CGACGUU
JCVI_SCAF_1096627147689/1263-1182     AGCCA.A..GC.GAU..GCAA.UGG.ACUCGCGGGCAGCGUCCUGAGUAAUGGUUCAUCCAGUG.............................................GCCGCGAGC.CAUUGAUCGC.AGCCGUC
JCVI_SCAF_1096627147689/1928-1847     AACCA.U..CC.GAU..GCAA.UGG.ACUCGCGGGCAGCGUCCAGCGUGAUCGAUAGUCCCAAGG.............................................CCGCAAGC.CAUUGAUCGA.AAUCGUU
JCVI_SCAF_1096627931031/393-313       AACAA.C..GC.GAU..GCAG.CGG.GCUCGC.GGUGAAGCCAGG....CGGA.AUGGCUGGGCUGUUUG.......................................UC.GCGAGC.CGCUGAUCGC.UACCGUU
JCVI_SCAF_1101668236600/528-448       AACCA.A..GC.GAU..GAAG.CGG.ACUCGC.GAUGAAGCCAAGCGU.U....GUGGGUGAUCGCUUGG.......................................UC.GCGAGC.CGCUGAUCGC.CGCCGUU
JCVI_SCAF_1096627145484/3334-3413     AACAA.G..GC.GAU..GCAG.CGG.ACGCGC.GAUAAAGUCG......GCUCUGACGGAGAGUCCAAGG.......................................UU.GCGAGC.CGCUGAUCGC.CGCCGUU
JCVI_SCAF_1101668619749/845-766       AACAA.A..GC.GAU..GCAG.CGG.ACUUGC.GAUAAAGUCG......GCCCUGAUGGAACGUCCAAGG.......................................UC.GCGAGC.CGCUGAUCGC.UGCCGUU
JCVI_SCAF_1096627143814/2867-2946     AACAA.A..GC.GAU..GCAG.CGG.ACUCGC.GAUAAGAUCG......GUCCUGAUGGAAAGUCCAAGG.......................................UC.GCGAGC.CGCUGAUCGC.UACCGUU
JCVI_SCAF_1101668607686/1139-1060     AACCA.C..GC.AAU..GCAG.CGG.ACUCGC.GAUAAGAUCG......GUCCUGAUGGAAAGUCCAAGG.......................................UC.GCGAGC.CGCUGAUCGC.UACCGUU
JCVI_SCAF_1096627644915/101-180       AACAA.C..GC.GAU..GCAG.CGG.ACUCGC.GAUAAAAUCG......GUCCGUAUGGAAAGUCCAAGG.......................................UC.GCGAGC.CGCUGAUCGC.GAGCGUU
JCVI_SCAF_1096627467316/1125-1204     AACAA.A..GC.AAU..GCAG.CGG.ACUCGC.GAUAAAAUCG......GUCCUGAUGGAAAGUCCAAGG.......................................UC.GCGAGC.CGCUGAUUGC.CAGCGUU
JCVI_SCAF_1096627644915/954-1033      AACAA.C..GC.AAU..GCAG.CGG.ACUCGC.GAUCAAAUCG......GUCCUGAUGGAAAGUCCAAGG.......................................UC.GCGAGC.CGCUGAUUGC.GAGCGUU
JCVI_SCAF_1101668236600/1237-1158     AACCA.A..GC.GAU..GCAG.CGG.ACUCGC.GAUAAAAUCG......GUGCUGAUGGAAAGUCCUUGG.......................................UC.GCGAGC.CGCUGACUGC.AAUCGUU
JCVI_SCAF_1101667320291/593-672       AACAA.A..GC.GAU..GCAG.CGG.ACUCGC.GAUAAAAUCG..UUU.C..U.GAUGGUUCGCCCAAGG.......................................UC.GCGAGC.CGCUGAUCGC.CACCGUU
JCVI_SCAF_1096627650354/234-155       AACUA.A..GC.GAU..GCAG.CGG.ACUCGC.GAUGAAGCCA......AGCGGUGUGGAAAGCCCAAGG.......................................UC.GCGAGC.CGCUGAUCGC.CAACGUU
JCVI_SCAF_1096627006799/1016-1097     AACCA.A..GC.AUU..GGAG.CCG.ACUCGC.GUUAGCGUCCAGCGGUGUAGCAGGGCUGGUUG............................................GCUGCGAGC.GGCUCAAUGC.CAACGUU
JCVI_SCAF_1096627138362/2545-2626     AACAA.C..GC.GAU..GCAG.CGG.ACUCAC.GAUUCCGCCGUCUGGUUGUAGUUUCGUCAGCGGC...........................................C.GCGGGU.CGCUGAUUGC.GGUCGUU
ABEF01012645.1/329-410                AACAA.A..UC.GUU..GCAC.CUG.ACCAGU.CAACACACCGUUUCGCUUCGCUACACUCUGUGU...........................................UG.CCUGUC.AGGUGAACUC.AAACGUU
NC_007404.1/1266332-1266274           AACAA.U..UC.AUU..CCAC.CGG.ACCUGCGCGAAAAGC....................................................................CGCGCAGGC.CGGUGAAUUC.AAACGUU
sludgePhrap_Contig5344/495-437        AACCC.A..UC.AUU..CCAC.CGG.ACCUGC.GCAAAAAGCC..................................................................GC.GCAGGC.CGGUGAAUUC.AGACGUU
JCVI_SCAF_1096627149823/1429-1511     AACAA.U..GC.CCU..GCAC.CGG.AGGUGC.CGAUCCGGGCCGCGUUUUAAGUCAACGUCGCAGG..........................................CG.GCAACC.CGGCAAUGGU.AAACGUU
gws2_d1_0050_10/5715-5598             ACCAC.G..CC.AGU..GCAC.CUG.ACGCCA.AAAUUCGAGGCGCUUUGAAAUUCAAAAGUUUUACGAAAACAGUAGCGGUUUUAUAGUUCGCCGGGACCA.......UU.UGGCGC.AGGUGACCGG.CAACGUU
gws2_d1_0074_21/23046-23164           AACAA.A..CC.AGU..GCAC.CUG.ACGCCA.AAAGCCGGGGCGUUUAGGAGAGUGUUAAGGGUAUGAAAGAUACCGGAAUUUAUUAAGUUUUGUGGUAGUU......UU.UGGCGC.AGGUGACCGG.CGGUGUU
gws2_d1_0050_10/3184-3066             AACAA.A..CC.AGU..GCAC.CUG.ACGCCA.AAAGCCGGGGCGUUUAGGAGAGUGUUAAGGGUAUGAAAGAUACCGGAAUUUAUUAAGUUUUGUGGUAGUU......UU.UGGCGC.AGGUGACCGG.CGGCGUU
gws2_d1_0532_1/1846-1728              AACAA.A..CC.AGU..GCAC.CUG.ACGCCA.AAAGCCGGGGCGUUUAGGAGAGUGUUAAGGGUAUGAAAGAUACCGGAAUUUAUUAAGUUUUGUGGUAGUU......UU.UGGCGC.AGGUGACCGG.CGGCGUU
#=GC SS_cons                          ...--.-..<<.<<<..-<<<.<<<.-<<<<<.<<_____________.____.________________.......................................>>.>>>>>>.>>>>>>>>>>.----...
//
