# Supplementary material for: Comparative genomics reveals 104 candidate structured RNAs from bacteria, archaea, and their metagenomes
Source: Genome Biol. 2010 Mar 15;11(3):R31. doi: 10.1186/gb-2010-11-3-r31 (PMC2864571; doi:10.1186/gb-2010-11-3-r31)
Supplement: Additional file 5 — Raw text alignment files, just the motifs. Raw alignments of RNA motifs with minimal annotation and no flanking sequences, in "Stockholm" text format. The Stockholm files can be retrieved from the .tar.gz archive file by using programs such as WinZip (Windows), StuffIt Expander (Mac), or tar/gzip (UNIX). [file gb-2010-11-3-r31-S5.GZ › clean-sto/fixA.sto]

# STOCKHOLM 1.0
#=GF ID fixA
#=GF AU Weinberg Z
#=GF TP Cis-reg;
#=GF DE fixA RNA
#=GF WK http://en.wikipedia.org/wiki/FixA_RNA_motif
NC_008027.1/3942702-3942622     AUACGAGCGCUUUUACGCUCGCCGUAGGCUGACCGUCGGG.CGCA.G........GUG....CAC..CCCUAAAG.ACCAGGCGUGGAGCAGGGUUUG
NZ_AAVY01000007.1/129956-130036 AUACGAGCGGUUUUACGUUCGCCGUAGGCUUAU........CGCC.G.......GGCGCAGGUACACCUCUAAAG.ACCAGGUGUGGGGUAAGGCUUU
NC_002947.3/4748049-4747969     AUACGAGCGGUUUUACGUUCGCCGUAGGCUUGC..............AGCCG..GGCGCAGGUACACCUCUAAAG.ACCAGGUGUGGAGCAGGGUUUU
NZ_AAXR01000004.1/282918-282998 AUACGAGCGGUUUUACGUUCGCCGUAGGCUUGC..............AGCCG..GGCGCAGGUACACCUCUAAAG.ACCAGGUGUGGAGCAGGGUUUU
NC_009512.1/1856103-1856183     AUACGAGCGGUUUUACGUUCGCCGUAGGCUUGC..............AGCCG..GGCGCAGGUACACCUCUAAAG.ACCAGGUGUGGAGCAGGGUUUU
NC_007492.1/4658805-4658726     AUACGGGCGGUUUUGCGCUCGCCGUAGGCUGAAUGGUGGU.U....UCAA.......G....AGCACCUCUAAAG.ACAGGGCGUAG.GCGGUAACCG
NC_004129.6/2020999-2021078     AUACGGUCGGUUUUGCGCUCGCCGUAGGCUGACUGUUGGU.UUC..AA.......GAGC...ACC..UCUAAAGACAG..GGCG.AAGGCAGUAAAGG
NC_005773.3/2312729-2312819     AUACGGGCGGUUUUGCGUUUGCCGUAGGCUGAAACGAGGCGCCUGCGUU....GCAGGAA..GUCUCUCAAAAGGCAUAAGGCA.GACGCGGUGCAGG
NC_004578.1/2406749-2406831     AUACGGGCGGUUUUGCGUUUGCCGUAGGCUGAAACGAGGU.UC...GACA......GA....AUCUCCCAAAAGGCAUCAGGCA.AACGCGGUGCAGG
NC_007005.1/2316945-2317035     AUACGGGCGGUUUUGCGUUUGCCGUAGGCUGAAACGAGGUUCCCG.GAUUG...CGGGCA..AUCUCUGAAAAGGCAUCAGGCA.GACGCGCUGCAGG
#=GC SS_cons                    .........,,,<<<<<<<<<<<----<<<-----<<<<<.<<<<<.____..>>>>>....>>>>>------>>>---->>>>.>>>>>>>,,,,..
//
