# Supplementary material for: Comparative genomics reveals 104 candidate structured RNAs from bacteria, archaea, and their metagenomes
Source: Genome Biol. 2010 Mar 15;11(3):R31. doi: 10.1186/gb-2010-11-3-r31 (PMC2864571; doi:10.1186/gb-2010-11-3-r31)
Supplement: Additional file 5 — Raw text alignment files, just the motifs. Raw alignments of RNA motifs with minimal annotation and no flanking sequences, in "Stockholm" text format. The Stockholm files can be retrieved from the .tar.gz archive file by using programs such as WinZip (Windows), StuffIt Expander (Mac), or tar/gzip (UNIX). [file gb-2010-11-3-r31-S5.GZ › clean-sto/gabT.sto]

# STOCKHOLM 1.0
#=GF ID gabT
#=GF AU Weinberg Z
#=GF TP Cis-reg;
#=GF DE gabT RNA
#=GF WK http://en.wikipedia.org/wiki/GabT_RNA_motif
NC_009439.1/239262-239322         AGUCCC..UUGC..G.GCCCGGUUCAGUCGAUCAUCGCAUGCUGA.ACCGACCA...CUCGCCGGGGACG
JCVI_SCAF_1096627187522/1330-1269 AGUCCC..UCGC..GCGCUCGGUUCAGUCGAUCAUCGCAUGCUGA.ACCGACCU...CCCGCCGGGGACG
NC_009434.1/847701-847762         GAACGC..UCCG..GAUGGUGCGGCAGUCGAUCAUCGUAUGCUGC.CGCGCCCGC.UUCCUG..GCGUUC
NC_009656.1/354519-354583         GGCGGG..CCUGCAAGUCCCGAGACAGUCGAUCAUCGUAUGCUGC.CUUGGGGAGCUUCCUU..CCCGCC
NC_008463.1/315247-315311         GGCGGG..CCUGCAAGUCCCGAGGCAGUCGAUCAUCGCAUGCUGC.CUUGGGGAGCUUCCUU..CCCGCC
NC_002516.2/301106-301170         GGCGGG..CCUGCAAGUCCCGAGGCAGUCGAUCAUCGCAUGCUGC.CUUGGGGAGCUUCCUU..CCCGCC
NZ_AAKV01000079.1/88292-88228     GGCGGG..CCUGCAAGUCCCGAGGCAGUCGAUCAUCGCAUGCUGC.CUUGGGGAGCUUCCUU..CCCGCC
NC_007492.1/226838-226898         UGCGG.C.CGGG..AACGCCGUGGCAGUCGAUCAUCGCAUGCUGC.CACCGCCGA.UUCCUC...CCGCU
NC_005773.3/106095-106036         GGUGG...CCUG..AAGGCUGCAGCAGUCGAUCAUCGUAUGCUGC.CGCAGUUGA..UCCGGU..CCGCU
NC_007005.1/99873-99814           GGUGG...CCUG..AAGGCUGCAGCAGUCGAUCAUCGUAUGCUGC.CGCAGUUGA..UCCGGU..CCGCU
NC_004578.1/327286-327345         GGCGG...CCUG..AAGGCUGCAGCAGUCGAUCAUCGUAUGCUGU.UGCAGUUGA..UCCAGC..CCGCU
JCVI_SCAF_1101667132619/485-424   AGUGGC..CGGG..AAAGCUGUGGCAGUCGAUCAUCGCAUGCUGC.CGUAGUUGCC.UCCCC..GCCACG
JCVI_SCAF_1096627200952/477-416   AGUGGC..CGGG..AAAGCUGUGGCAGUCGAUCAUCGCAUGCUGC.CGUAGUUGCC.UCCCC..GCCACC
NC_004129.6/220742-220801         GGUGG.CCCGGG.ACCG.CUCCGACAGUCGAUCAUCGCAUGCUGU.CGCAGGCGCU.UCC.....CCGCC
NZ_AAXR01000011.1/173376-173316   GGUGGC..CAGG..GCGUUUGCGGCAGUCGAUCAACGAAUACUGUUCGCGAGCAC..UCCCA..GCC.CC
NZ_AAVY01000021.1/28238-28177     GGUGGC..CAGG..GCGUUCACGGCAGUCGAUCAACGAAUACUGUUCGCGAGCAC..UCCCA..GCCACC
NC_002947.3/264770-264831         GGUGGC..CAGG..GCGUUCACGACAGUCGAUCAACGAAUACUGUUCGCGAGCAC..UCCCA..GCCGCC
NC_009512.1/267930-267991         GGUGGC..CAGG..GCGUUCACGACAGUCGAUCAACGAAUACUGUUCGCGAGCAC..UCCCA..GCCGCC
NC_008027.1/199162-199223         GGUGGC..CAGG..GCAGGCGUGACAGUCGAUCAACGAAUACUGUGCACGUUUGCG.UCC.A..GCCACC
#=GC SS_cons                      <<<<<<...----.--<<<<<<<<<<<<<<_____>>--->>>>>.>>>>>>>----..----.>>>>>>
//
