# Supplementary material for: Comparative genomics reveals 104 candidate structured RNAs from bacteria, archaea, and their metagenomes
Source: Genome Biol. 2010 Mar 15;11(3):R31. doi: 10.1186/gb-2010-11-3-r31 (PMC2864571; doi:10.1186/gb-2010-11-3-r31)
Supplement: Additional file 5 — Raw text alignment files, just the motifs. Raw alignments of RNA motifs with minimal annotation and no flanking sequences, in "Stockholm" text format. The Stockholm files can be retrieved from the .tar.gz archive file by using programs such as WinZip (Windows), StuffIt Expander (Mac), or tar/gzip (UNIX). [file gb-2010-11-3-r31-S5.GZ › clean-sto/mraW.sto]

# STOCKHOLM 1.0
#=GF ID mraW
#=GF AU Weinberg Z
#=GF TP Cis-reg;
#=GF DE mraW RNA
#=GF WK http://en.wikipedia.org/wiki/MraW_RNA_motif
JCVI_SCAF_1096627313926/125-13    ...GAUUUUUCGUUUGGCUUGA.GGCCUCUCUCUGCA.AAU....AGUGUCCACCGACUUU.CUUCCCCGAAGCCGGAAGCAAU....GUUU..GCAGAGAGGGACC.UC.GGUUAAA...CGCAAAAAAACCG
NC_007164.1/884904-885017         ...AAACGGAGUGUGCGCAGGCCCUUACCUGCGUGGA.CGA..CGCGGA.AUCUUGACGUA.CUUCCCCAAUGUCAAG..CCCG.CAC......CCACGCAGGUGAGGCCCUGUACGC...ACUCCUUUAGCUU
JCVI_SCAF_1096627142908/2459-2361 ...UUUCUAGCUCGCAUUG...CAAGCUCUUGCCGAU.UCG............CUGACAAC.CUUCCCCUUUGCCAG...AUAU....CGAA..UCGGACAGGGCUCG...GGAUGCG...AGAUAGAACAUCC
JCVI_SCAF_1096627149805/3981-4079 ...UUUCUAACUCGCAUUG...CAAGCUCUUGCCGAU.UCG............CUGACAAC.CUUCCCCUUUGUCAG...AUAA....CGGA..UCGGACAGGGCUCG...GGAUGCG...AGAUGGACACUCC
JCVI_SCAF_1096627945542/507-605   ...UUUCUAGCUCGCAUUG...CAAGCUCUUGCCGAU.UCG............CUGACAAC.CUUCCCCUUUGUCAG...ACAU....CGGA..UCGGACAGGGCUCG...GGAUGCG...AGAUGGACACUCC
JCVI_SCAF_1096627351645/458-556   ...UUUCUAGCUCGCAUUG...CAAGCUCUUGCCGAU.UCG............CUGACAAC.CUUCCCCUUUGUCAG...ACAU....CGGA..UCGGACAGGGCUCG...GGAUGCG...AGAUGGACACUCC
JCVI_SCAF_1096627352722/2839-2937 ...UUUCUAGCUCGCAUUG...CAAGCUCUUGCCGAU.UCG............CUGACAAC.CUUCCCCUUUGUCAG...ACAU....CGGA..UCGGACAGGGCUCG...GGAUGCG...AGAUGGACACUCC
NC_008541.1/1740203-1740305       ...UUGUAUGAGAUCUCCAGCC....GCCCAUCCGAA.CGU...UG.....UCCUGGCUCA.CUUCCCCGGAGCCAGG.....C.GG.ACGU..CCGGAUAGGC.GC.GGAUGGGGAU...CUGGUUCAAGAAA
NC_008711.1/1859969-1860072       ...UUGAAUGGGAUCUCCAGCC.GCCC.........A.UCGAACUGUC..UUCCUGGCUCACCUUCCCCUGAGCCAGGC.CGGCGGAACGAUA.G........GCGC.GGAUGGGGAU...CCGAUUCAAGAAU
JCVI_SCAF_1101668147195/882-987   ...CAAAUGAUGUUGCCUG...UGGCCUCUGGCCGU..UGGCU..AGAU...CCUGGCGCACCUUCCCCGGUGCCAGG..CUCU....CCA...ACGGCCAGGGACUA...GAGGCAG...CAGCAAGAUCUGA
JCVI_SCAF_1101668137697/1371-1266 ...CAAUUGAUGCUGCUUU...UGGCCUCUGGCCGU..UGACUCG.....AUCCUGGCGCACCUUCCCCGGUGCCAGGC......UCUCCA...ACGGCCAGGGACUA...AAGGCAG...UAACAAGAUCUGA
NC_007333.1/1283680-1283770       ...CCUCCAGACGCGGCCGACCAGGUCU................C...A...CCUGGCGCAUCUUCCCCGGCGCCAGG..U....GGC........CAGCAGGGUCCUCG.CGACCGC...UUCCGGUAGGUGU
NZ_AAOB01000011.1/3947-4056       GACUCUUCUAGCUCUUCGACGCUGACUCCCAGCCGAA.CGC...........CCUGAUUUU.CUUCCCCGAUAUCAGG..........UCGCA.UCGGAUGGGGAUCAGCAUCAAAGAACUAGCCCUUAUCACC
NC_009380.1/3691177-3691072       ...CGCCUGGCGUACUGCG...AGAUCUCCAGCCGC....U...UUCGAGUUCCUGGCAUCCCUUCCCCGGUGCCAGG...CGCG...CGAU..CCGAUCGGGGGGC....CGUUGCC...GGAAGGCGGGCGG
NZ_AAWA01000005.1/102975-102868   ...CGCCUGGCGUACUGCG...AGAUCUCCAGCCGCU.UUU.....CGAGUUCCUGGCAUCCCUUCCCCGGUGCCAGGC......GCACGAU..UCGAUCGGGGGCCG...UGGCCGG...AAGGCAGGCGGGA
NC_002935.2/1640095-1639987       ...AUGCGGAGUAUACGCA...UGAACUCUGACUGGA.CGC...CGUGC...UCUGGUGUA.CUUCCCCGAUAUCAGA..GCAU.GGAGCGUA.CCAGUCAGGGCUC....UGUGUAG...ACCCCGCCUUUAC
BABE01001411.1/1117-1012          ...GUGAUCGCGUGAUCCG...CGGCUCCGGUCCGAC.CGG....GCCC...CCUGACACAACUUCCCCUGUGCCAGG..UGGU....UCAG..CCGGAACGGAACCC...CGGACCA...CGGGUCGUCGACA
NC_006085.1/823520-823625         ...GUGAUCUCGCGGUCCG...CGGGUCCGGGCCGAC.CGG....GCCC...CCUGACACAACUUCCCCUGUGCCAGG..UGGU....UCAG..CCGGAACGGAACCU...CGGAUCA...CGGGUCAUCGACA
NC_004369.1/2185285-2185181       ...GCAUGGAGCGCGUGUA...AGGACUCUGCUCGAG.GAG...UCAGC...UCUGGUGUA.CUUCCCCGACAUCAGA..UC.G.ACACC....UCGAGUGGGGCCC....UGUACGC...ACUCCGUGAUUGA
NC_003450.3/2295350-2295245       ...GCAGGGAGCGCGUGUA...UGGACUCUGCUCGAG.GAG...U.GGC...UCUGGUGUA.CUUCCCCGACAUCAGA...UCG.AGACUUU..UCGAGUGGGGCCC....UGUACGC...ACUCCGUGAUUUG
NC_009342.1/2259341-2259236       ...GCAGGGAGCGCGUGUA...UGGACUCUGCUCGAG.GAG...U.GGC...UCUGGUGUA.CUUCCCCGACAUCAGA...UCG.AGACUUU..UCGAGUGGGGCCC....UGUACGC...ACUCCGUGAUUUG
JCVI_SCAF_1096627776797/463-356   UGUGACA...UAGGCGGUG...AGGCCUCCUCCCGCU.GGG...CACCC...CCUGGCACCCCUUCCCCGGUGCCAGG..AAGU.G....CAAGGCGGGCGGGGACCU...GACCGAC...CUAGUCCCUUUCA
JCVI_SCAF_1096627355507/3936-4043 ...UGACCCACCUGCGGUG...AGGCCCCCACCCGC....U..GGGCGC.CCCCUGGCACUCCUUCCCCGGUGCCAGG..ACGCGCAAA.....GCGGGCGGGGACCU...GACCGGG...ACGGUGACUAUCG
JCVI_SCAF_1096627944833/288-181   ...UGACCCACCUGCGGUG...AGGCCCCCACCCGC....U..GGGCGC.CCCCUGGCACUCCUUCCCCGGUGCCAGG..ACGCGCAAA.....GCGGGCGGGGACCU...GACCGGG...ACGGUGACCUUCG
JCVI_SCAF_1096627354316/1769-1876 ...UGACCCACCUGCGGUG...AGGCCCCCACCCGC....U..GGGCGC.CCCCUGGCACUCCUUCCCCGGUGCCAGG..ACGCGCAAA.....GCGGGCGGGGACCU...GACCGGG...ACGGUGACCUUCG
JCVI_SCAF_1096627132945/1705-1587 UAGGUGC...GUCGCGAUG...AGGCCUCCCCCCGCG.UGG..CAGGUGGCUCCUGGCAUCACUUCCCCGAUGCCGGGCACACCGGAUCCACACGCGGGAGGGGACCU...GAUCGAG...ACGCCAUGAACCG
JCVI_SCAF_1096627361752/84-181    ...UUCUGAUCUGUCGGUU...CGACUCCCUCCCGU.........CGGC...CCUGAGACACCUUCCCCGGUCCCAGG..UCUC..........ACGGAGGGGAAUCA...GACCGAC...AGGCCGGAUCGCA
JCVI_SCAF_1096627360054/1492-1395 ...UUCUGAUCUGUCGGUU...CGACUCCCUCCCGU.........CGGC...CCUGAGACACCUUCCCCGGUCCCAGG..UCUC..........ACGGAGGGGAAUCA...GACCGAC...AGGCCGGAUCGAA
JCVI_SCAF_1096627946713/173-76    ...UUCUGAUCUGUCGGUU...CGACUCCCUCCCGU.........CGGC...CCUGAGACACCUUCCCCGGUCCCAGG..UCUC..........ACGGAGGGGAAUCA...GACCGAC...AGGCCGGAUCGAA
JCVI_SCAF_1096627352118/2428-2525 ...UUCUGAUCUGUCGGUU...CGACUCCCUCCCGU.........CGGC...CCUGAGACACCUUCCCCGGUCCCAGG..UCUC..........ACGGAGGGGAAUCA...GACCGAC...AGGCCGGAUCGAA
JCVI_SCAF_1101668609352/1325-1228 ...UUCUGAUCUGUCGAUU...CGACUCCCUCCCGU.........CGGC...CCUGAGACACCUUCCCCGGUCCCAGG..UCUC..........ACGGAGGGGAAUCA...GAUCGAC...AGGCCGGAUCGAA
JCVI_SCAF_1096627936744/631-728   ...UUCUGAUCUGUCGGUU...CGACUCCCUCCCGU.........CGGC...CCUGAGACACCUUCCCCGGUCCCAGG..UCUC..........ACGGAGGGGAAUCA...GACCGAC...NNNNNNNNNNNNN
JCVI_SCAF_1096626904734/687-788   ...UGUGAUCCCGUGUUCG...AGACUCCCGUCCGUU.UGC...........CCUGUGACACCUUCCCCGGUUCCAGG...UCU....GCCAC.ACGGAAGGGAAUCU...CGAAUCC...GGGUCGCUAGAGG
NC_009142.1/6587882-6587766       ...UCGCGACCGGGUGUCGUGA.GGCCUCGGUCCGCU.CGGCUAUCGCA.CGCCUGGUGCACCUUCCCCGGCAUCAGG...ACGCGAC..GG..GCGGGCGGGGACC.UGACGGAACC...CGGUCUCUGGGGG
NC_009664.1/3297371-3297257       ...UACCGACCGUCGACCG...CGGCCUCCAGCCGCC.CCGUCCCCGGU...CCUGACGCCACUUCCCCGGCGCCAGG..GCCGGGGGCGCGA.GCGGAUGGGGACCG...CGACCGA...CGGUCGGCUCGCG
NC_008268.1/1168667-1168567       ...CCCGCGAAUGCCGCGA....GGCCUCUGUCCGA....C...GGAAC...CCUGACGCA.CUUCCCCAGCGCCAGG..UUUU.CAUU.....UCGGGCAGGGACC....UCGAAGC...AUUCGCCACGGCA
NC_008146.1/3463004-3462909       ...GCCC...GUGCAGCG....UGGCCUCUGUCCGAA.CCG......GC...CCUGGCGUA.CUUCCCCGACGCCAGG..UC......CGCC..UCGGACAGGGACC....UCGCUGC...AGGGGCGUACAGC
NC_009077.1/3436786-3436691       ...GCCC...GUGCAGCG....UGGCCUCUGUCCGAA.CCG......GC...CCUGGCGUA.CUUCCCCGACGCCAGG..UC......CGCC..UCGGACAGGGACC....UCGCUGC...AGGGGCGUACAGC
NC_006361.1/1911134-1911235       ...CGAGCGAGUGCCGCG....CGGUCUCUGCCCGGA.CG....CGGAC...CCUGGCGUA.CUUCCCCGACGCCAGG..UGCC.G....GU..UCGGACAGGGACCA....CGGGGC...AUUCGCCUCCGGU
NC_008596.1/4320284-4320175       ...GGACCUAGCCCGUGCAACGCGGCCUCUGCCCGAA.UUG......GC...CCUGGCGUA.CUUCCCCAACGCCAGG..UCCG.U..UGAU..UCGGACAGAGACCCCGGUGCAGGG...GCGGUCCAGUGCG
NC_002677.1/1071520-1071629       ...GCAU...GCUCCCGCAUCGUGGUCUCUGUCCGAA.GGC...ACGAC...CCUGGCGUA.CUUCCCCAACGCCAGG..GUCG.U..GCCU..UCGGACAGAGACCACGAUGCGGGG...AUAUUUGCGUUCU
NC_008611.1/3895253-3895150       ...GCAUGUCCGUGCACCG...UGGUCUCUGCCCGA....A...CCGAC...CCUGGCGUA.CUUCCCCAACGCCAGG..UUCGUGCCU.....UCGGACAGGGACCU...CGGCGCA...GGGGCAUUGCGCC
NC_002944.2/2107071-2106968       ...GCAUGCCCGUGCAACG...UGGCCUCUGCCCGA....A...CCGAC...CCUGGCGUA.CUUCCCCAACGCCAGG..UUCGUGCCU.....UCGGACAGGGACCU...CGAUGCA...GGGGCAGCUCGCC
NC_008595.1/2329935-2330038       ...GCAUGCCCGUGCAACG...UGGCCUCUGCCCGA....A...CCGAC...CCUGGCGUA.CUUCCCCAACGCCAGG..UUCGUGCCU.....UCGGACAGGGACCU...CGAUGCA...GGGGCAGCUCGCC
NC_009565.1/2442984-2442881       ...GCAAACCCGUGCACCG...UGGUCUCUGCCCGA....A...GCGAC...CCUGGCGUA.CUUCCCCAACGCCAGG..UUCGUGUCU.....UCGGACAGGGACCU...CGGUGCA...GGGGCGGCGCCUG
NZ_AAKR01000069.1/5321-5218       ...GCAAACCCGUGCACCG...UGGUCUCUGCCCGA....A...GCGAC...CCUGGCGUA.CUUCCCCAACGCCAGG..UUCGUGUCU.....UCGGACAGGGACCU...CGGUGCA...GGGGCGGCGCCUG
NC_009338.1/3149681-3149784       ...GCAGGCCCGUGCAGUG...UGGCCUCUGUCCGA....A...CCGGC...CCUGACGUA.CUUCCCCGACGUCAGG..UUCGCGACC.....UCGGACAGGGACCU...CACUGCA...GGGGCCGCCCCGA
NC_008726.1/3758649-3758546       ...GCAGGCCCGUGCAGUG...CGGCCUCUGCCCGA....A...CCGGC...CCUGACGUA.CUUCCCCGACGUCAGG..UCCGCACCC.....UCGGACAGGGACCU...CACUGCA...GGGGCCGCCCCGA
NZ_AAMN01000002.1/113267-113369   ...GAUCCACCCCGGCUCC...CGGCCUCCAGCCGA........CUGGG.CUCCCGACACGACUUCCCCCGUGCCGGGC.CCCG.G........ACGGAUGGGGACCA...GGAGCCG...GGGAACGGAUCAC
NC_009480.1/2111756-2111656       ...UUCUGACCCCGGCCCC...UGACUCCCAGCCGUC.CGA.....CGC...CCUGCCGCA.CUUCCCCGGCGGCAGG..........UCGGG.ACGGAUGGGGAUCA...GGAGCCG...CGGACAGGACAGC
NC_006087.1/1598755-1598652       ...GUUCUAGCGCCUGGCGCCG.GACUCCCAGCCAU........CCCGA...CCUGACACCACUUCCCCGGUGUCAGG..UCGG.G........AUGGAUGGGGAUC.GGACGCCAGG...GGCCGGACCGGAG
#=GC SS_cons                      ...:::::::::<<<<<<<<<<-<<-<<<<<<<<<<<.<<<...<<<<<...<<<<<<<<_.________>>>>>>>>..>>>>.>-->>>>..>>>>>>>>>>->>.>>>>>>>>>>................
//
