# Supplementary material for: Comparative genomics reveals 104 candidate structured RNAs from bacteria, archaea, and their metagenomes
Source: Genome Biol. 2010 Mar 15;11(3):R31. doi: 10.1186/gb-2010-11-3-r31 (PMC2864571; doi:10.1186/gb-2010-11-3-r31)
Supplement: Additional file 5 — Raw text alignment files, just the motifs. Raw alignments of RNA motifs with minimal annotation and no flanking sequences, in "Stockholm" text format. The Stockholm files can be retrieved from the .tar.gz archive file by using programs such as WinZip (Windows), StuffIt Expander (Mac), or tar/gzip (UNIX). [file gb-2010-11-3-r31-S5.GZ › clean-sto/rne-II.sto]

# STOCKHOLM 1.0
#=GF ID rne-II
#=GF AU Weinberg Z
#=GF TP Cis-reg;
#=GF DE rne-II RNA
#=GF WK http://en.wikipedia.org/wiki/Rne-II_RNA_motif
NZ_AAAU03000001.1/1332545-1332276 AUACGUGCAGGGUGGAGAUGCACAACCAUCGGAUUGCGU.......................................................AGCUGCAAGCUUUCAUCCAGACGC.ACAAG....GCGUCCGCUGCCGA.UGCU.UGAUUCCUCCUCCUGAUUGAUUGCUUUCUGCC.............................................................ACAACAGUAAGCAGGAGACGUA.GUCGCGACUCUGGC.......CACCA..............GCCAAAUGUUGCUUGACACGGGAACGGACGACAA..CCUUUCCUG..AACGGCCCCUGUCACCGACCGCGAGA.GUCGUGUGUGCCGAACGCCGUUUCCGGCAGCC.CGGAAACCGA
NC_009434.1/2848416-2848682       AUGCGUGUUGGGUGGAGAUGCACAGCAU.CGGAUUGCGU.......................................................AGCAAAG.GCUU.UCACA.GACG..CUCCAUUC..CGUCCGCUACCG..AUGCCUGAUUCCUCCUCCCGAACCAUUGCUUCUGUU..............................................................CCGACAGCAAGCAGGAGACGUC.GUCGCGACGCCG...GCC...CAUUU........GGC.....CGCACAUCGCUGGACACUGGAGUG.CCUUACAAC.CAUUCCU...GACUCACCU.GACACCGACCGCGAGA.GUCGUGUGUGCCGAACGCCGUUUCCGGAUGCCACGGAAACCGA
NC_008463.1/2236725-2236458       ACAUGUGUAGGGUGGAGAUGUACGGCUGUUGGACUGCGU.......................................................AGCUUCUAGCUUGAUCCA.GACG..CAUU.UUU..CGUCCGCCUCCGA.CAGC.CGAUUCCUCCUCCUGACUCAAGUGCUUCUGAA.............................................................AC.ACAGGAAGCAGGAGACGUA.GUCGCGGAC.CG...GCA...CCCAG........UGC.....CGAGCGCCGCUGGACACGGGAAUGGCCCG.....CCAUUCCUGAAUACGCGCCCGAGCACCGACCGUGAGA.GUCGUGUGUGCCGAUCGCCGUUUCCGGUAGCCCCGGAAACC.A
NZ_AAKV01000040.1/6408-6675       ACAUGUGUAGGGUGGAGAUGUACGGCUGUUGGACUGCGU.......................................................AGCUUCUAGCUUGAUCCA.GACG..CAUU.UUU..CGUCCGCCUCCGA.CAGC.CGAUUCCUCCUCCUGACUCAAGUGCUUCUGAA.............................................................AC.ACAGGAAGCAGGAGACGUA.GUCGCGGAC.CG...GCA...CCCAG........UGC.....CGAGCGCCGCUGGACACGGGAAUGGCCCG.....CCAUUCCUGAAUACGCGCCCGAGCACCGACCGUGAGA.GUCGUGUGUGCCGAUCGCCGUUUCCGGUAGCCCCGGAAACC.A
NC_009656.1/2242576-2242309       ACAUGUGUAGGGUGGAGAUGUACGGCUGUUGGACUGCGU.......................................................AGCUUCUAGCUUGAUCCA.GACG..CAUU.UUU..CGUCCGCCUCCGA.CAGU.CGAUUCCUCCUCCUGACUCAAGUGCUUCUGA..............................................................AACACAGGAAGCAGGAGACGUA.GUCGCGGAC.CGGCA......UCCGA.............UGCCGAGCGCCGCUGGACACGGGAAUGGCCCG.....CCAUUCCUGAAUACGCGCCCGAACACCGACCGUGAGA.GUCGUGUGUGCCGAUCGCCGUUUCCGGUAGCCCCGGAAACC.A
NC_008027.1/1679634-1679264       AUACGUGCAGGGUGGAGAUGCACAGCCCUCGGACCGUGUGGCACUGCGUCC.CCCACCGCCCCAGUGAUCGGGCGACGGAC.GGACAAGGUCCU.............GAACA.GACGCCCUUGC...GGCGUCCACGGACGAUCGGU.UGAUUCCUCCUCCUGACUGAGUGCACCAGGCCCGUUCGAUUGAUUCGGAUGACAUUCGAAAAGCUCGACAGGUCUUUUGGC............ACCGC..AAAACAGGACGCGUC.GUCGCGACCACGGCAGGCUGGGCAA......CCGGCUGGUGCCGAACGUCGCCAGACACGGGGGUGGCCCG.....CCACCCUU...UGCGCACCUUGGCACCGAUCAUGAAAAAUCGCGUGUGCCGAACGCCGUUUCCGGCAGCC.CGGAAACCGA
NZ_AAVY01000015.1/97770-98155     AUACGUGCAGGGUGGAGAUGCACAGCCCUCGGACCGUGUAGCACCGCGUCCGGCCACCGGCCCAGUGAAUGGCCGG.CGAGCGGAUAAGGUCCU.............GAACA.GAUGCCCCAUG...GGCGUCCACGGCUGA.CGGU.UGAUUCCUCCUCCUGACUGAGUGCACGAGGCCUGCUGGGUUGAUUCGGAUAUCGAUUCGGAUAUCUCUGCAGAUACCGCAGGGGCCUCUUGGCACCGCAGCAAACAGGACGCGUC.GUCGCGACAACGGCAGGCUGGGAAA......CCGGCUGGUGCCGAACGUUGCUCGACACGGGGGUGGCCCGG....CCACCCUU...UGCGCACCUUGGCACCGACCAUGAGAAGUCGUGUGUGCCGAACGCCGUUUCCGGCAGCC.CGGAAACCGA
NZ_AAXR01000003.1/274860-275231   AUACGUGCAGGGUGGAGAUGCACAGCCCUCGGACCGUGUAGCACCGCGUCCGGCCACCAGCCCACUCA.CGGCUGG.CGAGCGGAUAAGGUCCU.............GAACA.GAUGCCUCCG....GGCGUCCACGGCUGA.CGGU.UGAUUCCUCCUCCUGACUGAGUGCACAAGGCCCGCUUGGUUGAUUCGGAUACCUAUUCGAAGCCACCGGGGCCUUGUUGGC............ACCGCAGCAAACAGGACGCGUC.GUCGCGACAACGGCAGGCUGGGCAA......CCGGCUGGUGCCGAACGUCGCUCGACACGGGGGUGGCCCGG....CCACCCUU...UGCGCACCUUGGCACCGACCAUGAGACGUCGUGUGUGCCGAACGCCGUUUCCGGCAGCC.CGGAAACCGA
NC_002947.3/2150898-2150526       AUACGUGCAGGGUGGAGAUGCACAGCCCUCGGACCGUGUAGCACCGCGUCCGGCCACCAGCCCACUGA.CGGCUGG.UGAGCGGAUAAGGUCCU.............GAACA.GAUGCCCUCCG...GGCGUCCACGGCUGA.CGGU.UGAUUCCUCCUCCUGACUGAGUGCACAAGGCCCGCUUGGUUGAUUCGGAUACCUAUUCGAAGCCACCGGGGCCUUGUUGGC............ACCGCAGCAAACAGGACGCGUC.GUCGCGACAACGGCAGGCUGGGCAA......CCGGCUGGUGCCGAACGUCGCUCGACACGGGGGUGGCCCGG....CCACCCUU...UGCGCACCUUGGCACCGACCAUGAGACGUCGUGUGUGCCGAACGCCGUUUCCGGCAGCC.CGGAAACCGA
NC_009512.1/4270107-4270479       AUACGUGCAGGGUGGAGAUGCACAGCCCUCGGACCGUGUAGCACCGCGUCCGGCCACCAGCCCACUGA.CGGUUGG.UGAGCGGAUAAGGUCCU.............GAACA.GAUGCCCUCCG...GGCGUCCACGGCUGA.CGGU.UGAUUCCUCCUCCUGACUGAGUGCACAAGGCCCGCUUGGUUGAUUCGGAUACCUAUUCGAAGCCACCGGGGCCUUGUUGGC............ACCGCAGCAAACAGGACGCGUC.GUCGCGACAACGGCAGGCUGGGCAA......CCGGCUGGUGCCGAACGUCGCUCGACACGGGGGUGGCCCGG....CCACCCUU...UGCGCACCUUGGCACCGACCAUGAGACGUCGUGUGUGCCGAACGCCGUUUCCGGCAGCC.CGGAAACCGA
JCVI_SCAF_1096628050550/447-174   AUACGUGUAGGGUGGAGAUGUACAACUGUCGGACUGCGU.......................................................AGCAUAUCGCUUGAUCAAAGACG..CCUCAUCU..CGUCCGCUACCGC.CAGU.UGAUUCCUCUUCCUGACUGAGUGCUUUCUGUC.............................................................ACCACAGCAAGCAGGAGACGUCCGUCGCGACCGCGGCC......UGAUAAU...........GGCUGACCGUCGCUAGACAGUGGAACG.AUUUACGAC.CGUUUCU...GACGCGCCU.GACACCGACCCUGAGA.GUCGUGUGUGCCUAACGUGGCUUCCGCUAGCCCCGGAACCC.A
NC_009439.1/1785155-1784883       AUACGUGUAGGGUGGAGAUGUACAACUGUCGGACUGCGU.......................................................AGCAUAUCGCUUGAUCAAAGACG..CCUCAUCU..CGUCCGCUACCGC.CAGU.UGAUUCCUCCUCCUGACUGAGUGCUUUCUGUC.............................................................ACCACAGCAAGCAGGAGACGUCCGUCGCGACC.GC.A.GCC...UCUGAU.......GGCAG...GC..CGUCGCUCGACAGUGGAACG.AUUUACGAC.CGUUUCU...GACGCGCCU.GACACCGACCCUGAGA.GUCGUGUGUGCCUAACGUGGCUUCCGCUAGCCCCGGAACCC.A
NC_004578.1/4346971-4347259       AUACGUGUAGGGUGGAGACGCACAACCAUCGGACUGUGU.......................................................AGCACAAGGCUUGUUUUA.GACG..CUUCAUCU..CGUCCGCUACCGA.UGGU.CGAUUCCUCCUCCUGACAAAGCUUUUGCUGAAAAGGGUGUCUUAUGCC.............................................ACCACAGCAAGCAGGAAACGUC.GUCGCGAC..CCUC.CGCCC.CCUCU......GGGCG....AGGA.CCUCGCUAGACACUGGAGUGGCCAA.....CCACUCCU...GACGCGCCCUGACACCGACCGUGAGAAGUCGUGUGUGCCGAACGCCGUUUCCGGCAGCC.CGGAAACCGA
NC_007005.1/1845898-1845610       AUACGUGUAGGGUGGAGACGCACAACCAUCGGACUGUGU.......................................................AGCACAAGGCUUGUUCUA.GACG..CUUCAUCU..CGUCCGCUACCGA.UGGU.CGAUUCCUCCUCCUGACAAAGCUUUUGCUGAAAGGGGUGUCUUAUGCC.............................................ACCACAGCAAGCAGGAAACGUC.GUCGCGAC..CCUC.CGCCC.CCUCU......GGGCG....AGGA.CCUCGCUAGACACUGGAGUG.UCCAAC....CACUCCU...GACGUGCCCUGACACCGACCGUGAGAAGUCGUGUGUGCCGAACGCCGUUUCCGGCAGCC.CGGAAACCGA
NC_005773.3/1897287-1896999       AUACGUGUAGGGUGGAGACGCACAACCAUCGGACUGUGU.......................................................AGCACAAGGCUUGUUCUA.GACG..CUUCAUCU..CGUCCGCUACCGA.UGGU.CGAUUCCUCCUCCUGACAAAGCUUUUGCUGAAAAGGGUGUCUUAUGCC.............................................ACCACAGCAAGCAGGAAACGUC.GUCGCGAC..CCUA.CGCCC.CCUCU......GGGCG....AGGA.CCUCGCUAGACACUGGAGUG.UCCAAC....CACUCCU...GACGUGCCCUGACACCGACCGUGAGAAGUCGUGUGUGCCGAACGCCGUUUCCGGCAGCC.CGGAAACCGA
JCVI_SCAF_1101668580737/755-470   AUACGUGUAGGGUGGAGAUGCACAACCGUCGGACCGUGU.......................................................AGCAUUAGGCUU..AUAA.GACG..CUUCAUCU..CGUCCACAGUCGC.CGGU.UGAUUCCUCCUCCUGACCUUAGCUUUUGUUGAAGUGGUGCCUUUGUCACCA..........................................CCGCUAACAAGCAGGACGCGUCCGUCGCGAUACCG...GCC...CAAUU........GGCU....CGU.UAUUGCUGGACACUGGAGUGGCCAA.....CCACUCUU...GACGCACCU.GACACCGACCGUGAGAAGUCGUGUGUGCCGAACGCCGUUUCCGGCAGCC.CGGAAACCGA
NC_004129.6/1992152-1991866       AUACGUGUAGGGUGGAGAUGCACAACCGUCGGACUGUGU.......................................................AGCAUUAGGCUUUAUCAA.GACG..CUUCAUCU..CGUCCACAGUCGC.CGGU.UGAUUCCUCCUCCUGACAGACUUUUGCUUAAGCGGUGCCUUAGUC................................................ACCACAGCAAGCAGGACGCGUAAGUCGCGACUUCGUUC......UUAGUUACCC........GGACGAACCUCGCUAGACACUCGAGUGGUCAA.....CCACUCCU...GACGCACCU.GACACCGACCGUGAGAAGUCGUGUGUGCCGAACGCCGUUUCCGGCAGCC.CGGAAACCGA
JCVI_SCAF_1101668162775/1387-1654 AUACGUGUAGGGUGGAGAUGCACAACCGCCGGACUGUGU.......................................................AGCAAUAGGCUUUAUCAA.GACG..CUUCAUCU..CGUCCACAGCCGC.UGGU.UGAUUCCUCCUCCUGACUGAGUGCUUAAGUA..............................................................GCCACAGCAAGCAGGACGCGUACGUCGCGAUAUCGGCC......CAAUU.............GGCCUGACAUCGCUGGACACGGGAAUGGCCAA.....CCACUCCC...GACGCACCU.GACACCGACCGUGAGAAGUCGUGUGUGCCGAACGCCGUUUCCGGCAGCC.CGGAAACCGA
NC_007492.1/4701518-4701785       AUACGUGUAGGGUGGAGAUGCACAACCGCUGGACUGUGU.......................................................AGCAACAGGCUUUAUCAA.GACG..CUUCAUCU..CGUCCACAGCCAC.CGGU.UGAUUCCUCCUCCUGACUGAGUGCUUAAGUA..............................................................GCCACAGCAAGCAGGACGCGUACGUCGCGAUAACGGCC......CAAUU.............GGCCGGACAUCGCUGGACACGGGAAUGGCCAA.....CCACUCCC...GACGCACCU.GACACCGACCGUGAGAAGUCGUGUGUGCCGAACGCCGUUUCCGGCAGCC.CGGAAACCGA
#=GC SS_cons                      ............,((((-----((((((((((---(((,<<.<<<..<<<<<....<<<<<<........>>>>>>.....>>>>>..>>>.>><<<_____>>>,,,,,,,.<<<<<<........>>>>>>)))--)))).)))).))----))))<<<<<----.----....................................................____..__....................>>>>>,,((((.<<<<<<<---<<<<<<<<<<<._______..>>>>>>-.>>>>>--.->>>>-->>>,,,<<<<<<<_______..>>>>>>>,...)))),,,....<<<<<<<<........>>>>.>>>>..........<<<<<<<.......>>>>>>>...
//
