# Supplementary material for: Comparative genomics reveals 104 candidate structured RNAs from bacteria, archaea, and their metagenomes
Source: Genome Biol. 2010 Mar 15;11(3):R31. doi: 10.1186/gb-2010-11-3-r31 (PMC2864571; doi:10.1186/gb-2010-11-3-r31)
Supplement: Additional file 5 — Raw text alignment files, just the motifs. Raw alignments of RNA motifs with minimal annotation and no flanking sequences, in "Stockholm" text format. The Stockholm files can be retrieved from the .tar.gz archive file by using programs such as WinZip (Windows), StuffIt Expander (Mac), or tar/gzip (UNIX). [file gb-2010-11-3-r31-S5.GZ › clean-sto/traJ-II.sto]

# STOCKHOLM 1.0
#=GF ID traJ-II
#=GF AU Weinberg Z
#=GF TP Cis-reg;
#=GF DE traJ-II RNA
#=GF WK http://en.wikipedia.org/wiki/TraJ-II_RNA_motif
NC_007925.1/3949352-3949235         GAUUUCGGCA.UUCGGAACGGG.GCCCCAU.UGAA.GA.AAAGGAGCC.AUUCCGGUA.AUCC.UGAGU.UGGGAUU.AUCCCAUUUUGGGAUACUUGCUGAAAUCCGUGGGGUG
NC_005296.1/4675439-4675322         GAUUUCGGCA.UGUGGAACGGG.GCCCCAU.UGAA.GA.AAAGGAGCC.AUUCCGGUA.AUCC.UGAGU.UGGGAUU.AUCCCAUUUUGGGAUACUUGCUGAUAUCCGUGGGGUG
NC_006298.1/2725-2610               GGGCAAGAUA.UGUAAAGUUGGCCUUAUUUUAUGAAAUAAAAUAAAUCCACUUUACU..CGGAUGUAUUCGCC..AU.A..GGCUCAAAUCCUAU..AUCUUGUCCUUCAGAGUU
NC_008341.1/49656-49768             AGGCAAGAUG.UGUAAUG.UAG.UCCUACAUGCUACGCAUUUUG.GCUAACAUUACCU.UCAC.UUAUUCGCC..UU.U..GGCUCAACGUUA....AUCUUGCUCUGCGAGGCC
NC_009083.1/12579-12464             AGGCAAGAUG.UGUAAUGUUAU.AUAACAUGGCAAGCCUUGGUUAUAUAA.AUUACC..CGAC.UUAUUCGCU..UU.C..AGCUCAACGUGGC...AUCUUGUCCUGCGGAGCU
NC_007641.1/12307-12420             GGGCAGGAUG.UGUGUUGUAC..CGGUACGGGCAA.GCCCGCACCA.GUCCAACACCG.CCCC.UUACUCACC..UG.G..GGUUCGACGG..C...AUCCUGCUCUGCGAGGCU
NC_004311.2/351801-351905           CGGCAAGAUG.UGUGUUGUAC..CGGUACGGGCAA.GCCCGCACCA.GUCCAACACCG.CCCC.UUACUCACC..UG.C..GGUUCGACGG..C...AUCUUGCUCUGCGAGGCU
NZ_AAJT01000036.1/37600-37713       CGGCAGGAUG.UGUGUUGUAC..CGGUACGGGCAA.GCCCGCACCA.GUCCAACACCG.CCCC.UUACUCACC..UA.C..GGUUCGACGG..C...AUCCUGCUCUGCGAGGCU
NZ_AATK01000113.1/4369-4249         GGGCAGGAUA.GGUGAUGUAGUCCUACAAUGGUAA.ACCAUUGCAGACUUCAUCACUU.UGAC.UUAUUCGCUCCCUUCGGGGCUCAACG.......UUCCUGCUCUGCGAGGCA
JCVI_SCAF_1096627192326/6254-6135   GGGCAGGAUG.GGUGAUGUAGUCCUACAAUGGUAA.ACCAUUGCAGACUUCAUCACUU.UGAC.UUAUUCGCUCCCUUCGGGGCUCAACG.......UUCCUGCUCUGCGAGGCC
NC_004951.1/1746-1860               GGGCAAGACA.GGUGAAGUAGG.CCCACCA.GCAA.GC.UGGUGAUCCUUCUUCACGUCUUGC.CUAUUCGCC..UACC..GGCUCAAGGUGA....GUUU..CCGAAUCGGAAA
NZ_AAJY01000001.1/2661881-2661766   GGGCAGGACA.UGUAAAGUGGG.CCCACCG...CU.A..CGGUGUUCCAACUUUACCA.CUCC.CUAUUCGCCGCAU.CGCGGCUCAAGGG..C...GUCCUGCUCUGCGAGGCU
NZ_AAKK02000007.1/48960-48845       GGGCAGGAUA.GGUGAAGUAGG.C.CCACCAACAA.GUUGAUGGUUCCUAUUUCACUC.GUCCUUUAUUCGCACCUU.CGG.GCUCAACGGUCC.....CCUGCUCUACGAG...
NC_006368.1/68995-68919             ........UA.UGUGAAGUUAG.CUAACCA.GCAA.GC.UGGUUACCAAACUUCACGA.GUCU..UAUUCUCACCUU.CGGUGCUCAACGGAA....A.................
NC_008740.1/1924450-1924330         GGGCAGGAUA.GGUGAAGUUAG.CUAACCGGCGGA..GCCGAUUAACUAUCUUCACUU.CCCC.UUAUUCGCCCCGG.AGGCGCUCAACGGGUA...AUCCUGCUCUGCGAGGCU
NC_006824.1/58535-58414             GGGCAGGAUG.GGCGAAGUUAG.CUAACCAGCGGA..GCCGGUUAUCUACCUUCGCUA.ACCC.UUAUUCGCGCCGG.GGGCGCUCAACGGGC....AUCCUGCUCUGCGAGGUU
NC_009494.1/204445-204334           GGGCAAGAUA.GGUGAAGUUAG.CUAACCA.GCAA.GC.UGGCUAUCAAACUUCACA..AGCC.UUAUUCGCACCUA.CGGUGCUCAACGG..U...AUCUUGCUUUUUGAGAUC
NC_009494.1/3056748-3056860         GGGCAAGAUA.GGUGAAGUUAG.CUAACCA.GCAA.GC.UGGCUAUCAAUCUUCACAA.ACCU..UAUUCGCACCUU.CGGUGCUCAACGGGU....AUCUUGCUUUUUGAGAUC
sludgePhrap_Contig16293/3941-4057   GGGCAGGAUA.UGUGAAGUAGG.CCCACCC.GCAG.GC.GGGUUGUCCUUCUUCACGAAGCCC.UUAUUCGCA.CUA.CG.UGCUCAACGGAC....AUCCUGCUCUGGGGGUGU
sludgePhrap_Contig13274/2060-2134   ..........AUGUGAAGUAGG.CCCACCC.GCAA.GC.GGGUCGUCCUUCUUCACGAAGCCC.UUAUUCGCAC.UG.C.GUGCUCAACGGGG......................
sludgePhrap_Contig15290/1561-1637   ........UA.UGUGAAGUAGG.CCCACCC.GCAG.GC.GGGUCGUCCUUCUUCACGAAGCCC.UUAUUCGCAC.UG.C.GUGCUCAACGGGG....A.................
sludgeOz_Contig9677/478-595         GGGCAGGAUA.UGUGAAGUAGG.CCCACCC.GCAA.GC.GGGUCGUCCUUCUUCACGAAGCCC.UUAUUCGCA.CUG.CG.UGCUCAACGGAC....AUCCUGCUCUGCGAGGCA
sludgePhrap_Contig16329/3197-3314   GGGCAGGAUA.UGUGAAGUAGG.CCCACCC.GCAG.GC.GGGUCGUCCUUCUUCACGAAGCCC.UUAUUCGCA.CUG.CG.UGCUCAACGGAC....AUCCUGCUCUGCGAGGCA
sludgePhrap_Contig8904/115-232      GGGCAGGAUA.GGUGAAGUAGG.CCCACCC.GCAA.GC.GGCUGGUCCUGCUUCACGGCGACU..UAUUCGCA.CUG.CG.UGCUCAACGGGC....GUCCUGCUCUGCGAGGCC
sludgePhrap_Contig16340/16727-16844 GGGCAGGAUA.GGUGAAGUAGG.CCCACCC.GCAA.GC.GGCUUGUCCUUCUUCACUGCGCCU..UAUUCGCA.CUG.CG.UGCUCAACGGGC....GUCCUGCUCUGCGAGGCC
sludgePhrap_Contig3329/469-352      GGGCAGGAUA.GGUGAAGUAGG.CCCACCC.GCAA.GC.GGCUUGUCCUUCUUCACUGCGCCU..UAUUCGCA.CUG.CG.UGCUCAACGGGC....GUCCUGCUCUGCGAGGCC
sludgePhrap_Contig14398/262-379     GGGCAGGAUA.GGUGAAGUAGG.CCCACCC.GCAA.GC.GGCUUGUCCUUCUUCACGGCGCCU..UAUUCGCA.CUG.CG.UGCUCAACGGGC....GUCCUGCUCUGCGAGGCC
sludgePhrap_Contig8607/326-443      GGGCAGGAUA.GGUGAAGUAGG.CCCACCC.GCAA.GC.GGCUUGUCCUUCUUCACGGCGCCU..UAUUCGCA.CUG.GG.UGCUCAACGGGC....GUCUUGCUCUGCGAGGCC
NZ_AAAK03000145.1/327-207           GGGCAGGAUA.GGUGAAGUAGG.CCCACCC.GCGA.GC.GGGUGUUCCUUCUUCACUG.UCCC.UUAUUCGCACCUGGCGGUGCUCAACGGGA....AUCCUGCUCUGCGAGGCU
NZ_AAAK03000149.1/2174-2294         GGGCAGGAUA.GGUGAAGUAGG.CCCACCC.GCGA.GC.GGGUGUUCCUUCUUCACUG.UCCC.UUAUUCGCACCUGGCGGUGCUCAACGGGA....AUCCUGCUCUGCGAGGCU
NZ_AAAK03000042.1/404-284           GGGCAGGAUA.GGUGAAGUAGG.CCCACCC.GCGA.GC.GGGUGUUCCUUCUUCACUG.UCCC.UUAUUCGCACCUGGCGGUGCUCAACGGGA....AUCCUGCUCUGCGAGGCU
NZ_AAAK03000148.1/2246-2366         GGGCAGGAUA.GGUGAAGUAGG.CCCACCC.GCGA.GC.GGGUGUUCCUUCUUCACUG.UCCC.UUAUUCGCACCUGGCGGUGCUCAACGGGA....AUCCUGCUCUGCGAGGCU
NZ_AAAK03000031.1/24224-24344       GGGCAGGAUA.GGUGAAGUAGG.CCCACCC.GCGA.GC.GGGUGUUCCUUCUUCACUG.UCCC.UUAUUCGCACCUGGCGGUGCUCAACGGGA....AUCCUGCUCUGCGAGGCU
NZ_AAAK03000093.1/403-283           GGGCAGGAUA.GGUGAAGUAGG.CCCACCC.GCGA.GC.GGGUGUUCCUUCUUCACUG.UCCC.UUAUUCGCACCUGGCGGUGCUCAACGGGA....AUCCUGCUCUGCGAGGCU
NZ_AAAK03000024.1/350-230           GGGCAGGAUA.GGUGAAGUAGG.CCCACCC.GCGA.GC.GGGUGUUCCUUCUUCACUG.UCCC.UUAUUCGCACCUGGCGGUGCUCAACGGGA....AUCCUGCUCUGCGAGGCU
NZ_AAAK03000117.1/5053-5173         GGGCAGGAUA.GGUGAAGUAGG.CCCACCC.GCGA.GC.GGGUGUUCCUUCUUCACUG.UCCC.UUAUUCGCACCUGGCGGUGCUCAACGGGA....AUCCUGCUCUGCGAGGCU
NC_008357.1/80290-80170             GGGCAGGAUA.GGUGAAGUAGG.CCCACCC.GCGA.GC.GGGUGUUCCUUCUUCACUG.UCCC.UUAUUCGCACCUGGCGGUGCUCAACGGGA....AUCCUGCUCUGCGAGGCU
NZ_AAAL02000016.1/12113-11995       GGGCAGGAUA.UGUGAAGUAGG.CCCACCG.GAAA.UC.CGGUGUUCCUUCUUCACUU.UCCC.UUAUUCGCACCUU.CGGUACUCAACGGGA....AUCCUGCUCUGCGAGGCU
NC_006350.1/3882620-3882503         GGGCAGGAUG.UGUGAAGUAGU.CCCACCG.GCAA.GC.CGGCGUUCCUACUUCACU..UUCC.UUAUUCGCACCUU.CGGUGCUCAACGGAA....AUCCUGCUCUGCGAGGCA
NC_005793.1/74417-74299             GGGCAGGAUA.GGUGAAGUUAG.CUAACCG.GAAA.GC.CGGUUAUCUAUCUUCACUAUCCCC.UUAUUCGCA.CUU.CG.UGCUCAACGGGGA...AUCCUGCUCUGCGAGGCU
NC_009704.1/50565-50446             GGGCAAGAUA.GGUGAAGUUAG.CUAACCG.GCAA.GC.CGGUUAUCUAUCUUCACUC.UCCC.UUAUUCGCGCCUC.CGGCACUCAAUGGGA....AUCUUGCUCUGCGAGGCU
NC_008800.1/1319525-1319415         GGGCAAGAUA.GGUGAAGUUAG.CUAACCA.GCAA.GC.UGGUUAUCAAUCUUCACUC.UCCC.UUAUUCGCACCUU.CGGCGCUCAACGGGG....AUCUUGCUCUGCGAGGCA
NC_008766.1/55378-55496             GGGCAGGAUA.GGCGAAGUUAG.CUAACCG.GCGA.GC.CGGUUAUCUAUCUUCGCUG.UCCC.UUAUUCGCGCCUG.CGGCACUCAACGGGC....AUCCUGCUCUGCGAGGCG
NC_003430.1/72113-71995             GGGCAGGAUA.GGCGAAGUUAG.CUAACCG.GCAA.GC.CGGUUAUCUAUCUUCGCUG.UCCC.UUAUUCGCGCCUG.CGGCACUCAACGGGC....AUCCUGCUCUGCGAGGCG
NC_007353.2/16811-16692             GGGCAGGAUG.UGCGAAGUUAG.CUAACCGGGCGA.GC.CGGUUAUCUAUCUUCGCUG.UCCC.UUAUUCGCGCCUG.CGGCACUCAACGGGC....AUCCUGCUCUGCGAGGCG
NC_006830.1/68726-68608             GGGCAGGAUG.UGCGAAGUUAG.CUAACCG.GCGG.GC.CGGUUAUCUAUCUUCGCUG.UCCC.UUAUUCGCGCCUG.CGGCACUCAACGGGC....AUCCUGCUCUGCGAGGCU
NC_007337.1/85852-85733             GGGCAGGAUG.UGUGAAGUUAG.CUAACCG.GCGA.GC.CGGUUAUCUAUCUUCACUG.UCCC.UUAUUCGCGCCGG.GGGCGCUCAACGGGUC...AUCCUGCUCUGCGAGGCA
NC_008344.1/2382211-2382330         GGGCAGGAUG.GGUGAAGUUAG.CUAACCG.GCAA.GC.CGGUUAUCUAUCUUCACUG.UCCC.UUAUUCGCGCCGG.GGGCACUCAACGGGA....AUCCUGCCCUGCGGGGCU
NC_008459.1/39467-39348             GGGCAAGAUG.GGCGAAGUUAG.CUAACCG.GCAA.GC.CGGUUAUCUAUCUUCGCUU.CCCC.UUAUUCGCGCCGG.UGGCACUCAACGGGGC...AUCUUGCUCUGCGAGGCA
NZ_ABBL01001689.1/9564-9680         GGGCAGGAUA.GGUGAAGUUAG.CUAACCG.GCAA.GC.CGGCUAACUAUCUUCACUC.CCC..UUAUUCGCGCCGU.CGGCGCUCAAC.GGGC...AUCCUGCUCUGCGAGGC.
NC_009739.1/22315-22194             GGGCAGGAUG.UGUGAAGUAGG.CCCACCAUGCAA.GCAUGGUGAUCCU.CUUCACUU.CCCC.UUAUUCGCGCCUG.CGGCGCUCAACGGGGC...AUCCUGCCCUGCGGGGCC
NC_008782.1/2704928-2704812         GGGCAGGAUA.UGUGAAGUAGG.CCCACCG.GCAA.GC.CGGUUGUCCUUCUUCACUG.UCCC.UUAUUCGCGC.GG.G.GCGCUCAACGGGC....AUCCUGCUCUGCGAGGCU
NC_008463.1/1312525-1312644         GGGCAGGAUG.UGUGAAGUAGG.CCCACCC.GCAA.GC.GGGUUGUCCUUCUUCACGU.CCCC.UUAUUCGCGCCGG.GGGCGCUCAACGGGGC...AUCCUGCUCUGCGAGGCU
#=GC SS_cons                        (((((((((,..<<<<<<-<<<.--<<<<<<<___._>>>>>>>-->>>->>>>>>...<<<<.------<<<<<____>>>>>----->>>>....)))))))))-........
//
