# Supplementary material for: Comparative genomics reveals 104 candidate structured RNAs from bacteria, archaea, and their metagenomes
Source: Genome Biol. 2010 Mar 15;11(3):R31. doi: 10.1186/gb-2010-11-3-r31 (PMC2864571; doi:10.1186/gb-2010-11-3-r31)
Supplement: Additional file 5 — Raw text alignment files, just the motifs. Raw alignments of RNA motifs with minimal annotation and no flanking sequences, in "Stockholm" text format. The Stockholm files can be retrieved from the .tar.gz archive file by using programs such as WinZip (Windows), StuffIt Expander (Mac), or tar/gzip (UNIX). [file gb-2010-11-3-r31-S5.GZ › clean-sto/aceE.sto]

# STOCKHOLM 1.0
#=GF ID aceE
#=GF AU Weinberg Z
#=GF TP Cis-reg;
#=GF DE aceE RNA
#=GF WK http://en.wikipedia.org/wiki/AceE_RNA_motif
NZ_AAAU03000012.1/97225-97146     UGUAGUAAAACUACAAGACAGUCGGAUCACC.CGCCGACCA.....CUAACAA..CAAUCCCGCAGCCGCCCAUAAGGCCGGCUGUGU
NC_009656.1/5928905-5928986       UGUAGUAAAACUACAAGUCGCCGGGU...ACACCCCCGGAGAACAUCCAAGAA..UUAGC.UGCGGUCGCCCACGAGGCCGGCCGCUC
NC_002516.2/5636028-5636109       UGUAGUAAAACUACAAGUCGCCGGGU...ACACCCCCGGAGAACAUCCAAGAA..UUAGC.UGCGGUCGCCCACGAGGCCGGCCGCUC
NZ_AAQW01000001.1/5844740-5844821 UGUAGUAAAACUACAAGUCGCCGGGU...ACACCCCCGGAGAACAUCCAAGAA..UUAGC.UGCGGUCGCCCACGAGGCCGGCCGCUC
NZ_AAKW01000064.1/169964-169883   UGUAGUAAAACUACAAGUCGCCGGGU...ACACCCCCGGAGAACAUCCAAGAA..UUAGC.UGCGGUCGCCCACGAGGCCGGCCGCUC
NC_008463.1/5907425-5907506       UGUAGUAAAACUACAAGUCGCCGGGU...ACACCCCCGGAGAACAUCCAAGAA..UUAGC.UGCGGUCGCCCACGAGGCCGGCCGCUC
NC_009439.1/633058-632979         UGUAGUAAAACUACAAG.CGGCCGGUCCUAC.CCCCGGUAA...AUCCAAGAA..UUUCAACUCGCCCGCUCAAAAAGCCGG.CGAGA
NC_009434.1/4168863-4168945       UGUAGUAAAACUACA.GACGUCCGGUCCUAC.CUCCGGCACUC.AUCCAAGAACAUUUCA.CGCG.CCGCCCACAAAGCCGGCAGCGA
soil_Contig41332/1133-1211        UGUAGUAAAACUACACG.CCGCCGGAACAACCUCUCGGCA....AUCCAAGAA..UUUAU.AUCGUCUGCCCACAAGGCCAGUCGC.A
NC_007492.1/536189-536111         UGUAGUAAAACUACACG.CCGCCGGAACAACCUGUCGGCA....AUCCAAGAA..UUUUAAAUCGUCUGCCCACAAGGCCAGUCG..C
NC_004129.6/593917-593840         UGUAGUAAAACUACACG.CCGCUGGAUCAAC.CUCCGGCA....AUCCAAGAA..UUUAUAAUCGUCUGCCCAAAAGGCCAGUCG..C
NC_007005.1/579052-578973         UGUAGUAAAACUACACGCCGCCGGAUCCCAC.CCUCCGGAA...AUCCAAGAA..UUUAU.GUCGUCUGCCCACAAGGCCAGUCG.CA
NC_004578.1/5686568-5686647       UGUAGUAAAACUACACGCCGCCGGAUCCCAC.CCUCCGGUA...AUCCAAGAA..UUUAU.GUCGUCUGCCCACAAGGCCAGUCG.CA
NC_005773.3/593005-592926         UGUAGUAAAACUACACGCCGCCGGAUCCCAC.CCUCCGGUA...AUCCAAGAA..UUUAU.GUCGUCUGCCCACAAGGCCAGUCG.CA
NZ_AAVY01000020.1/111124-111201   UGUAGUAAAACUACACGCCGCCGGGUC..AC.ACUCCGGUA...AUCCAAGAA..UUCAC.GACGUCUGCCCAUAAGGCCAGUCG.CA
NC_008027.1/5464828-5464905       UGUAGUAAAACUACACCGCGCCGGAU..GAC.UGUCCGGUA...AUCCAAGAA..UUCAC.GACGUCUGCCCAUAAGGCCAGUCG.CA
NC_009512.1/420581-420504         UGUAGUAAAACUACAACGCG.CCGGA.AGACACCCCGGUA....AUCCAAGAA..UUCAC.GACGUCUGCCCAUAAGGCCAGUCG.CA
NC_002947.3/410786-410709         UGUAGUAAAACUACAACGCG.CCGGA.AGACACCCCGGUA....AUCCAAGAA..UUCAC.GACGUCUGCCCAUAAGGCCAGUCG.CA
NZ_AAXR01000011.1/22482-22559     UGUAGUAAAACUACAACGCG.CCGGA.AGACACCCCGGUA....AUCCAAGAA..UUCAC.GACGUCUGCCCAUAAGGCCAGUCG.CA
#=GC SS_cons                      ......___......--...<<<<<_________>>>>>,,,,.,,,,,,,,,..,,,,,.<<<<.<<<<<_____>>->>>.>>>>.
//
