# Supplementary material for: Comparative genomics reveals 104 candidate structured RNAs from bacteria, archaea, and their metagenomes
Source: Genome Biol. 2010 Mar 15;11(3):R31. doi: 10.1186/gb-2010-11-3-r31 (PMC2864571; doi:10.1186/gb-2010-11-3-r31)
Supplement: Additional file 5 — Raw text alignment files, just the motifs. Raw alignments of RNA motifs with minimal annotation and no flanking sequences, in "Stockholm" text format. The Stockholm files can be retrieved from the .tar.gz archive file by using programs such as WinZip (Windows), StuffIt Expander (Mac), or tar/gzip (UNIX). [file gb-2010-11-3-r31-S5.GZ › clean-sto/sucA-II.sto]

# STOCKHOLM 1.0
#=GF ID sucA-II
#=GF AU Weinberg Z
#=GF TP Cis-reg;
#=GF DE sucA-II RNA
#=GF WK http://en.wikipedia.org/wiki/SucA-II_RNA_motif
JCVI_SCAF_1096628054928/1330-1614 CUGAGCCGGCUC.CUGGCACAAGGAGCCGGACAGUUUUUUAACGAAC.......CGCACGCUCAAAAAGCAGCG.......GU...UUGUAUAUGUACCUAAACCAACAGGGGCA.CUCGGG.UAACACCCGAA..CUAUCUGUCGGGGCCGGCAAUUUUCCGUUCAACGGAAUAGGUGGCGGCAGGAUCGGAGGCAGCGACACUGCUCCCGGAUCAACGCCAGCAUGUUUCGCGCGGAUGACAAGGCUUUGCCUUGCCAAU...UAAUGGUCUUAGCGCCAGGUGG.UG.UCCCCUUAUAGAGGGUGACCA
NZ_AAAU03000006.1/163403-163616   CUGC.GGCGUCG.GAAGCGAUUCCGGCGUCGUAGCCAAAGAUGGAUC.......CGCA.GCUCAUGAAGCCGCG.......CU..CCUAUGAAGAAUU..UGACUAGCAGGGGCA.UCCGGGCAA.CGCUCGGA..CUAUCUG.UGGGAUCCGU.A.......................................................GUGGCUUUA..CCAAAGU..CG..CUGCUCCA.UG.ACUUUGGAACGACCAUGUGC.GGC..UCG.CGCC.GAUGG.UA.UCCCCUCAA.GAGGGUGACCA
NZ_AAKW01000006.1/22649-22862     CUGU.GGCGCCG.GAGUUCU.UCCGGCGUCGCAG..CAACUAAGC..GGGC...CA.A.GCUCACAAAGCCAUG...GCCCAG.A.UUUGAAAAAUAU...GACCAGCAGGGGCA.UCCGGGCUGGUACCCGGA..CUAUCUG.CGGGAUCUGUAG.......................................................UGGCCAUACCGAU..GUCG.CUGCCUG......AG.GAC.U.UCG.GAGC..CUUCAAGGU.UU..CGCCAGGUGGUUG.UCCCCUUACCGAGGGUGACCU
NC_009656.1/3824583-3824370       CUGU.GGCGCCG.GAGUUCU.UCCGGCGUCGCAG..CAACUAAGC..GGGC...CA.A.GCUCACAAAGCCAUG...GCCCAG.A.UUUGAAAAAUAU...GACCAGCAGGGGCA.UCCGGGCUGGUACCCGGA..CUAUCUG.CGGGAUCUGUAG.......................................................UGGCCAUACCGAU..GUCG.CUGCCUG......AG.GAC.U.UCG.GAGC..CUUCAAGGU.UU..CGCCAGGUGGUUG.UCCCCUUACCGAGGGUGACCU
NC_002516.2/1724027-1724240       CUGU.GGCGCCG.GAGUUCU.UCCGGCGUCGCAG..CAACUAAGC..GGGC...CA.A.GCUCACAAAGCCAUG...GCCCAG.A.UUUGAAAAAUAU...GACCAGCAGGGGCA.UCCGGGCUGGUACCCGGA..CUAUCUG.CGGGAUCUGUAG.......................................................UGGCCAUACCGAU..GUCG.CUGCCUG......AG.GAC.U.UCG.GAGC..CUUCAAGGU.UU..CGCCAGGUGGUUG.UCCCCUUACCGAGGGUGACCU
NC_008463.1/3919482-3919269       CUGU.GGCGCCG.GAGUUCU.UCCGGCGUCGCAG..CAACUAAGC..GGGC...CA.A.GCUCACAAAGCCAUG...GCCCAG.A.UUUGAAAAAUAU...GACCAGCAGGGGCA.UCCGGGCUGGUACCCGGA..CUAUCUG.CGGGAUCUGUAG.......................................................UGGCCAUACCGAU..GUCG.CUGCCUG......AG.GAC.U.UCG.GAGC..CUUCAAGGU.UU..CGCCAGGUGGUUG.UCCCCUUACCGAGGGUGACCU
NC_008027.1/3928150-3927934       CCGA.GGUGCGG.GCGCUGA.GUCCGCACUGCGG..UAA..AA.CCCGAGC.AAGG...GCCCACAAAGC..CCGC.GCUCAUUACCUAUGAAGAUAUGA.GACCAGCAGGGGCU.UCCGGGCUGGUACCCGGA..AAAUCAG.CAGGAUCC.A.G.......................................................GUGGCGU...GGUUCAGU..C.G.CUGUGUUCG.G.ACUUUUCCAGGUUU..GCUGUGGC..UCU.CGCC.GAUC..AG.UCCCCUAACCGAGGGUGACCA
NZ_AAVY01000007.1/142075-142292   CCGA.GGUGCGG.GUGGUGA.ACCCGCACUGAGG..UAA..AA.CCUGAGC.AAGG...GCCCACAAAGC..CCGC.GCUCGAUACCUAUGAAGAUAUGA.GACCAGCAGGGGCUUUCCGGGCUGGUACCCGGAA..AAUCAG.CAGGAUCC..AA.......................................................GUGGCGU...GGUUCAGU..C.G.CUGUGUUCG.G.ACUUUUCCAGGUUU..GCUGUGGC..UCU.CGCC.GAUC..AG.UCCCCUAACCGAGGGUGACCA
NC_009512.1/1868297-1868514       CCGA.GGUGCGG.GUGGUGA.GCCCGCACUGAGG..UAA..AA.CCCGAAC.AAGG...GCCCACAAAGC..CCGC.GUUCAUUACCUAUGAAGAUAUGA.GACCAGCAGGGGCUUUCCGGGCUGGUACCCGGAA..AAUCAG.CAGGAUCC.A.G.......................................................GUGGCGU...GGUUCAGU..C.G.CUGUUUUCG.G.ACUUUUCCAGGUUU..GCUGUGGC..UCU.CGCC.GAUC..AG.UCCCCUAAUCGAGGGUGACCA
NC_002947.3/4735854-4735637       CCGA.GGUGCGG.GUGGUGA.GCCCGCACUGAGG..UAA..AA.CCCGAAC.AAGG...GCCCACAAAGC..CCGC.GUUCAUUACCUAUGAAGAUAUGA.GACCAGCAGGGGCUUUCCGGGCUGGUACCCGGAA..AAUCAG.CAGGAUCC.A.A.......................................................GUGGCGU...GGUUCAGU..C.G.CUGUUUUCG.G.ACUUUUCCAGGUUU..GCUGUGGC..UCU.CGCC.GAUC..AG.UCCCCUAAUCGAGGGUGACCA
NZ_AAXR01000004.1/295124-295341   CCGA.GGUGCGG.GUGGUGA.GCCCGCACUGAGG..UAA..AA.CCCGAAC.AAGG...GCCCACAAAGC..CCGC.GUUCAUUACCUAUGAAGAUAUGA.GACCAGCAGGGGCUUUCCGGGCUGGUACCCGGAA..AAUCAG.CAGGAUCC.A.A.......................................................GUGGCGU...GGUUCAGU..C.G.CUGUUUUCG.G.ACUUUUCCAGGUUU..GCUGUGGC..UCU.CGCC.GAUC..AG.UCCCCUAAUCGAGGGUGACCA
NC_005773.3/2325229-2325446       CUGC.GGCGCAG.G.CUUCAA.CCGGCGCCGUAGUUUUA..A..CCUGAGC.A.GU.A.GCUCGCAAAGCU.GCC..GCUCUU.A.UUUUGAAGAAAUGA.GACCAGCAGGGGCA.UCCGGGCUGGUACCCGGA..CUAUCUG.CGUGAUCCCU.G.......................................................GUGACUU...GAUACAGU..CG..CUGCACA..CG.ACUAUUUCAGGAUU..GCUCUGGUG.UCUUCGCC.GGUGG.UG.UCCCCUUACCGAGGGUGACCA
NC_004578.1/2419253-2419470       CUGC.GGCGCAG.G.CUUCAA.CCGGCGCCGUAGUUUUA..A..CCUGAGC.A.GU.A.GCUCGCAAAGCU.GCC..GCUCUU.A.UUUUGAAGAAAUGA.GACCAGCAGGGGCA.UCCGGGCUGGUACCCGGA..CUAUCUG.CGUGAUCCCU.G.......................................................GUGACUU...GAUACAGU..CG..CUGCACA..CG.ACUAUUUCAGGAUU..GCUCUGGUG.UCUUCGCC.GGUGG.UG.UCCCCUUACCGAGGGUGACCA
NC_007005.1/2329440-2329657       CUAC.GGCGCAG.G.CUUCAA.CCGGCGCCGUAGUUUUA..A..CCUGAGC.A.GU.A.GCUCGCAAAGCU.GCG..GCUCUU.A.UUUUGAAGAAAUGA.GACCAGCAGGGGCA.UCCGGGCUGGUACCCGGA..CUAUCUG.CGUGAUCCCU.G.......................................................GUGACUU...GAUACAGU..CG..CUGCACA..CG.ACUAUUUCAGGAUU..GCUCUGGUG.UCUUCGCC.GGUGG.UG.UCCCCUUACCGAGGGUGACCA
NC_004129.6/1921629-1921848       CCAC.GGCGCGG..GCUUCAAC.CCGCGUCAUGGCUCUA..A..CCUGAGC...AGCA.GCUCACAAAGUGGCU...GCUCUAUA.UUUUGAAGAAAUGA.GACAAGCAGGGGCA.UCCGGGCUGGUACCCGGA..CUAUCAG.CGUGAUCCUA.A.......................................................GUGGCUU...GUUUUGGU..C.G.CUGCAUUCG.G.ACUUCUGCAAGCUU..GCUC.GGUG.UCGUCGCC.GGUGG.UGUUCCCCUAACCGAGGGUGACCA
NC_007492.1/1802825-1803041       CUUA.GGCGCGG..GCUUCAAC.CCGCGCCAUGG..CUAU.AA.CCAGAGC.A.GC...AGCCAUAAGCU..GCG..GCUCUU.A.UUUUGAAGAAAUGA.GACAAGCAGGGGCA.UCCGGGCUGGUACCCGGA..CUAUCAG.UGUGAUCCUA.A.......................................................GUGGCUU...GUUUUGGU..C.G.CUGCAUUCG.G.ACUUCUGCAAGCUU..GCUC.GGUG.UCGGCACC.GAUGG.UGUUCCCCUAACCGAGGGUGACCA
JCVI_SCAF_1096627720741/447-228   CUGC.GGGACCG.ACUCCG..GUCGGUUUCGCAG..CAA..AAGCCAGAAC...CGCA.GCCCACAAAGCCGCG...GUUCAU.A.CUCGAAAAAUAUGACGACCAGCAGGGGCA.UCCGGGCUGGUACCCGGG..CUAUCUG.CGGGAACCCA.A.......................................................GUGGCUG..UAUCCGAGU..CG..CAGCAUCA.UG.ACUUCGAUCGGGCCAUGC...GGUUUUCA.CGCC.GGUGG.UG.UCCCCUUACCGAGGGUGACCA
JCVI_SCAF_1096626432556/595-376   CUGC.GAGUCCG.GCUUAG..GUCGGCCUCGCAG...UA..AAGCCAGAGC...CGCA.GCCCACAAAGCCGCG...GCUCAU.A.CUCGAAAAAUAUGACGACCAGCAGGGGCA.UCCGGGCUGGUACCCGGA..CUAUCUG.CGGGAACCCAAG.......................................................UGGCUUC...AUCCGAGU..CG..CAGCAUCA.UG.ACUUUGAUUAAGGC..UAUGCGGUAUUCA.CGCC.GGUGG.UG.UCCCCUUACCGAGGGUGACCA
NC_009439.1/2769676-2769456       CUGC.AUUACCG.GCUCCG..GUCGGUAAUGCAG..CAA..AAGCCAGAGC...CGCA.GCCCACAAAGCCGCG...GCUCAU.A.CUCGAAAAAUAUGACGACCAGCAGGGGCA.UCCGGGCUGGUACCCGGA..CUAUCUG.CGGGAACCCAAG.......................................................UGGCUUG...AUCCGAGU..CG..CAGCAAGA.UG.ACUUUGAUUGGAGC..CAUGCGGUAUUCA.CGCC.GGUGG.UG.UCCCCUUACCGAGGGUGACCA
NC_009434.1/2022862-2023085       CUGC.GGCGCCGAAGUCGAAGCUCGGCGCCGUAGUUUUAG.UAG...GAAUC..CC.A.GCUCACAAAGCC.GG..GAUUUC..A.CUCUGAAAAUUUGAUGACCAGCAGGAGCA.UCCGGGUUG.UGCCCGGGAACUAUCUG.CGCGGUCCGU.A.......................................................GUGGCUUUA.CCUG.AGUCGCUG.CUUC.....AGAACU.UGGGAAG.UCAUGCUGCGGUUUCCA.CGCU.GGUGG.UG.UCUCCUUAUCGAAGGUGACCA
#=GC SS_cons                      <<<<.<<<<<<<.<<_____.>>>>>>>>>>>>>..,,,,.,,,,,,<<<<<-.<<<-.<<<_____>>>->>>-.>>>>>,,.,.,,,,,,,,,,,,,,,,,,,,,,(((((((<<<<<<<______>>>>>>>.<<<<<-<.<<-<<<<<---<.......................................................<<<<<<<--.<<---<<<-.<<..______._.>>.>>>--->>>>>->>..>>>-->>>-.>>-->>>-.>>>>>.))--))))),,,,,,..____..:
//
