# Supplementary material for: Comparative genomics reveals 104 candidate structured RNAs from bacteria, archaea, and their metagenomes
Source: Genome Biol. 2010 Mar 15;11(3):R31. doi: 10.1186/gb-2010-11-3-r31 (PMC2864571; doi:10.1186/gb-2010-11-3-r31)
Supplement: Additional file 5 — Raw text alignment files, just the motifs. Raw alignments of RNA motifs with minimal annotation and no flanking sequences, in "Stockholm" text format. The Stockholm files can be retrieved from the .tar.gz archive file by using programs such as WinZip (Windows), StuffIt Expander (Mac), or tar/gzip (UNIX). [file gb-2010-11-3-r31-S5.GZ › clean-sto/Chloroflexi-1.sto]

# STOCKHOLM 1.0
#=GF ID Chloroflexi-1
#=GF AU Weinberg Z
#=GF TP Gene; sRNA;
#=GF DE Chloroflexi-1 RNA
#=GF WK http://en.wikipedia.org/wiki/Chloroflexi-1_RNA_motif
NZ_AAUI01000002.1/27961-28045 CGUCCGGUGGAUUGCGACGGGCAGGAAGGCAGGCAUUGGCCGGCCUUCCUGCCCGCUUUCGGUUGCCGCUGACGGGAACACGUCA
NZ_AAUI01000026.1/1295-1378   CGUCCCGUCGGCUGCGGCGGGCAGCACGGCCGACAUUGGCCGGCCG.GUUGCCCGCCUUCGUUUGUUGAUGACCGAAACGCAACA
NZ_AAUI01000026.1/3992-4075   CGUCCCGUGGGAUGCGGCGGGCAGCACGGCCGACAUUGGCCGGCCG.GUUGCCCGCCUUCGUUUGUUGAUGACCGAAACGCAACA
#=GC SS_cons                  ::::::....--...<<<<<<<<<<-<<<<<<________>>>>>>.>>>>>>>>>>,<<<<<____>>>>>,,,,,........
//
