# Supplementary material for: Comparative genomics reveals 104 candidate structured RNAs from bacteria, archaea, and their metagenomes
Source: Genome Biol. 2010 Mar 15;11(3):R31. doi: 10.1186/gb-2010-11-3-r31 (PMC2864571; doi:10.1186/gb-2010-11-3-r31)
Supplement: Additional file 5 — Raw text alignment files, just the motifs. Raw alignments of RNA motifs with minimal annotation and no flanking sequences, in "Stockholm" text format. The Stockholm files can be retrieved from the .tar.gz archive file by using programs such as WinZip (Windows), StuffIt Expander (Mac), or tar/gzip (UNIX). [file gb-2010-11-3-r31-S5.GZ › clean-sto/Lacto-int.sto]

# STOCKHOLM 1.0
#=GF ID Lacto-int
#=GF AU Weinberg Z
#=GF TP Cis-reg;
#=GF DE Lacto-int RNA
#=GF WK http://en.wikipedia.org/wiki/Lacto-int_RNA_motif
NC_002747.1/1592-1482         CAAGUUUGG.CAACGAGGGGCGGAUUAAAAUCUA.UGUG....GUAUAGUA.AAC..C.UCCA...........AAUU........UGGAGAG.UUUUACUGUACU....UAUUUUAUCA....GAAAUGAGGUAC.AAAAACAA.UGACU
NC_002662.1/448475-448367     AAACUUUGGACGGC.UAAGGCGGAUUU.AUCAUG.AAU.....GUA..GUA.AAGCAC.UUC.........UAUCUG..........GAAGGC.UUUUACUAUAC.....CAUUUUAUCA....GAAAUGAGGUAUAAAAAGCAA.CAAUG
NC_009004.1/584662-584552     AAGU.UUGG.CGACGAGGGGAGGCUU.AA.AU.A.UCA....AGCAUAGUAGAAA.CG.CUUC..........AAAC.........GAAGCCC.UUUUACUGUACU...CAAUUUUAACA...AGAAAGCGAGA..AAAAAUCAACAAUGG
NC_002662.1/503976-503866     AAGU.UUGG.CGACGAGGGGCGGCUU.AA.AUC..UCA....AACAUAGUAGAAA.AG.CUUU..........UUAA.........AAAGCCC.UUUUACUGUACU...CAAUUUUAGCA...AGAAAGUGAGU..AAAAAUCAAAUGUGG
NC_002662.1/1455765-1455872   AAACUUUGGACGGA.GAGGGUGGAUUUAAACUAU.AAA.......AUAGUAUAAA.GG.CUU..........UUAAU..........AAGC.U.UUUUACUAUA.....CCAUUUUAUCA....GAAAUGAGGUAUAAAAAGCAA.CUUUG
NC_005822.1/1323-1215         CAAGUUUGA.CGACAAGGGGCGGAUUUAAACUAU.AAA.......AUAGUAUAAA.GG.CUU..........UUAAG..........AAGC.U.UUUUACUAUA.....CCAUUUUAUCA....GAAAUGAGGUAUAAAAAGCAAAUAUGG
NC_002703.1/1323-1215         CAAGUUUGA.CGACAAGGGGCGGAUUUAAACUAU.AAA.......AUAGUAUAAA.GG.CUU..........UUAAC..........AAGC.U.UUUUACUAUA.....CCAUUUUAUCA....GAAAUGAGGUAUAAAAAGCAAAUAUGG
NC_004066.1/1686-1578         AAAGUUUGG.CAACGAGGGGCGGAUUUGAACUAU.AAA.......AUAGUACAAA.AG.CUU..........UUAAC..........AAGC.U.UUUUACUAUA.....CCAUUUUAUCA....GAAAUGAGGUAUAAAAAGCAACUUUGG
NC_008532.1/747056-746949     AAGU.UU.GACGACAAGGGGCGGAUUUAA.ACUA.UAA....AAUA..GUAUAAA.GG.CUU..........UUAAC..........AAGC.U.UUUUACUAUAC.....CAUUUUAUCA....GAAAUGAGGUAUAAAAAUCAAAUGUGG
NC_009004.1/780269-780160     UAUCUUUGGACGGACGAGGGUGGAUUUAA.ACUA.UAA....AGUA..GUGCAAA.AG.CUU..........UUAAU..........AAGC.U.UUUUACUAUAC.....CAUUUUACCA....GAAAUGAGGUAUAAAAAGCAAAUGUGG
NC_002796.1/27143-27032       AAACUUUGGACGGC.GAGGGCGGAUU..A.AAUA.UCA....AAUAUAGUAUAAA.CGCUUC...........AAAC..........GAACGUCUUUUACUGUACU....CAUUUUAUCAU..AGAAAUGGAGU..AAAAAUCAAAUAUGG
NC_008527.1/1037989-1037878   AAACUUUGGACGGC.GAGGGCGGAUU.AA.AU.A.UCA....AAUAUAGUAUAAA.CGCUUC...........AAAC..........GAACGUCUUUUACAGUACU....CAUUUUAUCAU..AGAAAUGGAGU..AAAAAUCAAAUAUGG
NC_002662.1/1037872-1037763   AAACUUUGGACGGC.AAGGGCGGAUU.AA.AU.A.UCA....AAUAUAGUAUAAA.CG.CUU...........CAAA..........AAGC.UAUUUUACUGUACU....CAUUUUAUCAU..AGAAAUGGAGU..AAAAAUCAAAUAUGG
NC_004368.1/1260051-1260156   AAAUUUUGGUCAAG.GAGAGCGUGAG..G.CAAA.ACU.....GUAUAAGA.AAUAAG.C..A........UUAAAU.........G..GCUCGUUUUCUUGUACC....UAUUUUAGCAAA.UUUAGAAAGGU......UUAGC.AAUGG
NZ_AAJQ01000072.1/2348-2241   AAAUUUUGGUCAAG.GAAAGCGUGAG..G.CAAG.AUA.....AUAUAAGA.AAUAAG.C..A........UUAAAU.........G..GCUUGUUUUCUUGUACC....UAUUUUAGCAAA.UUUAGAAAGGU....UUAGCAA.UGGCG
NC_007432.1/629913-629806     AAUUUUUGGUCGAG.GAGAGCGUGAG..G.CAAG.ACAG.....UAUAAGA.AAUAAG.C..A........UUAAAU.........G..GCUCGUUUUCUUGUAGU....UAUUUUAGCAAA.UUUAGAAAGGU....UAAGCAA.UCUGA
NC_004116.1/601723-601616     AAUUUUUGGUCGAG.GAGAGCGUGAG..G.CAAG.ACAG.....UAUAAGA.AAUAAG.C..A........UUAAAU.........G..GCUCGUUUUCUUGUAGC....UAUUUUAGCAAA.UUUAGAAAGGU....UAAGCAA.UCUGA
NZ_AAJR01000019.1/22009-21902 AAUUUUUGGUCGAG.GAGAGCGUGAG..G.CAAG.ACAG.....UAUAAGA.AAUAAG.C..A........UUAAAU.........G..GCUCGUUUUCUUGUAGC....UAUUUUAGCAAA.UUUAGAAAGGU....UAAGCAA.UCUGA
NC_004116.1/1865944-1866052   .AACUUUGGACGGU.CCGAGCGUAAG..G.CGAA.UC......GUAUAAGA.AAA.GU.UGCC.........AAUCU.........GGCAAGUCUUUUCUUGUACU....CAUUUUAUCA....GAAAUGAGGU.AAAAAAACAAAUGGCA
NC_006086.1/36847-36734       .AACUUUGGUCGGU.GCGAGCGUGAG..G.CAA..UAUGCAAUCAAUAAGA.AGU.AA.GCU.........UUAAAU..........AGCUCA.UUUUCUUAUACUCUG.AAUUAUAUCAC..ACAAAGGAGGU...GAUGCCAA.UAUCC
NC_007296.1/1267871-1267985   AAAUUUUGGUCGAG.GAGAGCGUAAG..G.CAA..UAUGCAAUCAAUAAGA.AGU.AA.GCU.........UUAAAU..........AGCUCA.UUUUCUUAUACUCUG.AAUUAUAUCAC..ACAAAGGAGGU...GAUGCCAA.UAUCC
NZ_ABAF01000010.1/26501-26397 GAAGUUUGC.AGACCGAGAGCGUGAG..G.CUAG...U....GGCA..AGA.AAAAAG.C..A........UUAAAA.........A..GCUCUUUUUCUUAUACC....CAUUUUAUCAA..AAAAGUGAGGU...AAAAUCAA.UGUGG
NZ_AAFA02000055.1/7300-7401   AAAGCUUGA..........GUGUAGG..G.UAAU.UCC.....GUAUAGUA.AAA.AC.CUGC........UUUGCA.........GUAGGUCUCUUUACUAUACC....CAUUUUAUCAAA.UUAGAAAGGGU....AAAUCAA.UGGCA
NZ_AAJS01000006.1/15270-15173 AAGC...........AAUGAAGUGAG..G.CAA..ACU.....GUACAAUA.AAUUAG.GCA.........UUAAAA..........AGCCCU.UUUUAUUGUACC....CAUUUUAUCA...AGAAAUGAGGU..AAAAAUCAA.UGUGG
NC_008721.1/11034-10922       CAACUUUGACCGGG.CCGAGCGUAGG..G.CGAA.UAC....GAUAUAGUA.AAAAAC.CUGC........UUUACA.........GUAGGCCUCUUUACUAUACC....CAUUUUAACA...GAAAAUGAGGU..AAAAAACAA.UGUGG
NC_002737.1/779887-779776     AAAGUUUGGCGACU.CUGAGCGCGAG..G.CAAA.UCU....AGUAUAGUA.AAA.AC.CUGC........UUUGCC.........GUAGGUCUCUUUACUAUACC....UAUUUUAACA...GAAAAUGAGGU..AAAAAACAA.UGUGG
NC_008021.1/780623-780514     AAGU.UUGG.CGACUCUGAGCGUGAG..G.CAAG.ACA.....GUAUAGUA.AAA.AC.CUGC........UUCGCA.........GUAGGUCUCUUUACUAUACC....UAUUUUAACA...GAAAAUGAGGU..AAAAAACAA.UGUGG
NC_008024.1/1254902-1255012   AAAU.UUGG.CGAG.GAGAGCGUGAG..G.CGAA.UCU....AGUAUAGUA.AAA.AC.CUGC........UUCGCA.........GUAGGUCUCUUUACUAUACC....UAUUUUAACA...GAAAAUGAGGU..AAAAAACAAAUGUGG
NC_009332.1/1068604-1068715   AAAUUUUGGUCGGU.GCGAGCGUGAG..G.CAAA.UCU....AGUAUAGUA.AAA.AC.CUGC........UUCGCA.........GUAGGUCUCUUUACUAUACC....UAUUUUAACA...GAAAAUGAGGU..AAAAAACAA.UGUGG
NC_008023.1/533026-532917     .AACUUUGGUCGGU.GCGAGCGUGAG..G.CGAA.UCU....AGUAUAGUA.AAA.AC.CUGC.........UUUAA.........GUAGGUCUCUUUACUGUACU....CAUUUUAACA...AAAAAUGAGGU..AAAAAACAA.UGAGA
NC_008021.1/531117-531006     AAACUUUGG.CGAGUCUGAGCGUGAG..G.CGAAUUCU....AGUAUAGUA.AAA.AC.CUGC.........UUUAA.........GUAGGUCUCUUUACUGUACU....CAUUUUAACA...AAAAAUGAGGU..AAAAAACAA.UGAGA
NC_009332.1/1308454-1308564   AAAGUUUGG.CGACUCUGAGCGUGAG..G.CGAA.UCU....AGUAUAGUA.AAA.AC.CUGC.........UUUAA.........GUAGGUCUCUUUACUGUACU....CAUUUUAACA...AAAAAUGAGGU..AAAAAACAA.UGAGA
NC_007432.1/550209-550101     .AACUUUGGUCGGU.GCGAGCGUGAG..G.CGAA.UCU....AGUAUAGUA.AAA.AC.CUGC.........UUUAA.........GUAGG.CUCUUUACUGUACC....UAUUUUAACA...AAAAAUGAGGC..AAAAAUCAA.UGUGG
NC_008022.1/774133-774024     AACC...GACCAAAGCGAAGCACGAG..G.CAAA.UCU....AGUAUAGUA.AAA.AC.CUGC........UUUGCA.........GUAGGUCUCUUUACUAUACC....UAUUUUAACA...GAAAAUGAGGU..AAAAAACAA.UGUGG
NZ_AAJP01000049.1/1802-1690   AAAUUUUGUCCAAG.GAGAGCGUGAG..G.CAAAUUCU....AGUAUAGUA.AAA.AC.CUGC........UUUUUG.........GGAGGGGCUUUUACCAUACC....UAUUUUAACA...GAAAAUGAGGU..AAAAAACAA.UGUGG
NC_004116.1/560012-559900     AAAUUUUGUCCAAG.GAGAGCGUGAG..G.CAAAUUCU....AGUAUAGUA.AAA.AC.CUGC........UUUUUG.........GGAGGGGUUUUUACCAUACC....UAUUUUAACA...GAAAAUGAGGU..AUAAAACAA.UGUGG
NZ_ABAD01000012.1/1417-1534   AAAGUUUGG.CGACUCCGAGCGUGAG..G.CUAG...U....GGCA..AGA.AAAACUUUUCAAAAG....AUAUUAC....CUUUUGAGACG.UUUUCUUGUACC....UAUUUUAUCA....AAAAAGGGGUAC.AAAUUCAA.UGAAA
NZ_ABAD01000019.1/1925-2029   GAAGUUUGG.CGACCGAGAGCGUGAG..G.CUAG....G...AGCA..AGA.AAA.AA.GCA.........UUAAAA..........AGCUGU.UUUUCUUGUACC....UAUUUUAUCA....AAAAAGGGGUAC.AAAUUCAA.UGAAA
NC_007297.1/1424779-1424885   CAAAUUUGG.CGAG.GAGAGCGUGAG..G.CAAA.ACC.....GUAUAAGA.AAC.AA.CCA.........UUAAAA..........AGGUCG.UUUUCUUGUACC....CAUUUUAACAG..AAAAAUGAGGU...GAAAACAA.UGGCA
NC_009819.1/1316-1218         AAAGUUUGU..........GUGAAAG..G.CAAA.ACC.....AUACAAGA.AAA.AA.GCA.........UUAAAU..........GGCUCG.UUUUCUUGUACC....CAUUUUAACAG..AAAAAUGAGGU...GAAAACAA.UGGCA
NC_005294.1/1349-1243         AAACUUUGG.CGAGUCUGAGCGUGAG..G.AUAA.CCU.....GAAUAGUA.AAA..G.GCA.........UUAAAA..........AGCCCU.CUUUACUAUACC....CAUUUUAUCA...AAAAAUAGGAG..AAAACACAA.UGUGG
NC_007297.1/1177541-1177649   .AACUUUGGUCGGU.GCGAGCGUGAG..G.CGGA.UCU....AGUAUAAGA.AAC.AA.CCA.........UUAAAU..........AGGUCG.UUUUCUUAUACU....CAUUUUAACA...AAAAAUGAGGU..AAAAAACAAAUGUGG
BAAZ01011818.1/446-339        AAAGUUUGG.CGACUCUGAGUGUGAG..G.AACU.UAC.....GUAUAAGA.AAC.AA.CCA.........UUCAAA..........AGGUCG.UUUUCUUAUACC....CAUUUUAACAA..AAAAGUGAGGU...AAACGCAA.UGUGG
NC_004996.1/1323-1225         AAAUUUUGA..........GUGUGAG..G.AAA..UCCG....GUAUAAGA.AAU.AA.CCA.........UUCAAA..........AGGUCG.UUUUCUUAUACU....CAUUUUAACAA..AAAAGUGAGGU...AAAAUCAA.UGUGG
NC_003050.2/1332-1225         AAAUUUUGGCCAAG.GAGAGUGUGAG..G.AAA..UCAU....GUAUAGGA.AAC.AA.CCA.........UUAAAA..........AGGUAG.UUUUCUUGUACC....CAUUUUAUCAA..AAAAGUGAGGU...AAAAUCAA.UGUGG
NZ_ABAG01000012.1/32680-32787 AAAUUUUGGCCAAG.GAGAGUGUGAG..G.AAA..UCAU....GUAUAGGA.AAC.AA.CCA.........UUAAAA..........AGGUAG.UUUUCUUGUACC....CAUUUUAACAA..AAAAGUGAGGU...AAACGCAA.UGUGG
NZ_ABAE01000018.1/1343-1237   AAAUUUUGGCCAAG.GAGAGUGUGAG..G.AUAU.CCU.....GUAUAGUA.AAA..G.GCA.........UUAAAA..........AGCCCU.UUUUACUAUACC....CAUUUUAACAA..AAAAGUGAGGU...AAACGCAA.UGUGG
NZ_ABAA01000017.1/5989-5892   AAACUUUGA..........GUGUGAG..G.AUA..UCC....AGUAUAGUA.AAA..G.GCA.........UUAAAA..........AGCCCU.UUUUACUAUACC....CAUUUUAUCA...AAAAGUGAGGU..UAAAAUCAA.UGUGG
NZ_ABAB01000010.1/35088-34991 AAACUUUGA..........GUGUGAG..G.AUA..UCC....AGUAUAGUA.AAA..G.GCA.........UUAAAA..........AGCCCU.UUUUACUAUACC....CAUUUUAACAA..AAAAGUGAGGU...AAACGCAA.UGUGG
NC_006086.1/1019150-1019257   AAAGUUUGG.CGACUCUGAGCGUGAG..G.CAAG.ACA.....GUAUAAGA.AAC.AA.CCA.........UUAAAA..........AGGUCA.UUUUCUUGUACC....UAUUUUAUCAAAUUGAAAGAUGGU.....AUGCAA.UGAAA
NC_007297.1/1020477-1020584   AAAGUUUGG.CGACUCUGAGCGUGAG..G.CAAG.ACA.....GUAUAAGA.AAC.AA.CCA.........UUAAAA..........AGGUCA.UUUUCUUGUACC....UAUUUUAUCAAAUUGAAAGAUGGU.....AUGCAA.UGAAA
NC_007296.1/1031151-1031258   AAAGUUUGG.CGACUCUGAGCGUGAG..G.CAAG.ACA.....GUAUAAGA.AAC.AA.CCA.........UUAAAA..........AGGUCA.UUUUCUUGUACC....UAUUUUAUCAAAUUGAAAGAUGGU.....AUGCAA.UGAAA
NC_003485.1/1086549-1086656   AAAGUUUGG.CGACUCUGAGCGUGAG..G.CAAG.ACA.....GUAUAAGA.AAC.AA.CCA.........UUAAAA..........AGGUCA.UUUUCUUGUACC....UAUUUUAUCAAAUUGAAAGAUGGU.....AUGCAA.UGAAA
NC_004606.1/879880-879773     AAAGUUUGG.CGACUCUGAGCGUGAG..G.CAAG.ACA.....GUAUAAGA.AAC.AA.CCA.........UUAAAA..........AGGUCA.UUUUCUUGUACC....UAUUUUAUCAAAUUGAAAGAUGGU.....AUGCAA.UGAAA
#=GC SS_cons                  ..........................,,,.,,,,.,,,.<<<<<<<-<<<<.<<<-.<.<<<<<<<<<<<<<__...>>>>>>>>>>>>>>->.>>->>>>->>>>>>>.<<<<<_____...__>>>>>::::.::::............
//
