# Supplementary material for: Comparative genomics reveals 104 candidate structured RNAs from bacteria, archaea, and their metagenomes
Source: Genome Biol. 2010 Mar 15;11(3):R31. doi: 10.1186/gb-2010-11-3-r31 (PMC2864571; doi:10.1186/gb-2010-11-3-r31)
Supplement: Additional file 5 — Raw text alignment files, just the motifs. Raw alignments of RNA motifs with minimal annotation and no flanking sequences, in "Stockholm" text format. The Stockholm files can be retrieved from the .tar.gz archive file by using programs such as WinZip (Windows), StuffIt Expander (Mac), or tar/gzip (UNIX). [file gb-2010-11-3-r31-S5.GZ › clean-sto/Lacto-rpoB.sto]

# STOCKHOLM 1.0
#=GF ID Lacto-rpoB
#=GF AU Weinberg Z
#=GF TP Cis-reg;
#=GF DE Lacto-rpoB RNA
#=GF WK http://en.wikipedia.org/wiki/Lacto-rpoB_RNA_motif
NC_008527.1/1876302-1876244   GUUUGUCAGCAAAAUCUGUGGGAUAUAUUGUCCCCAUAGG.CUUU..GUAAGCAACGAAACA
NC_002662.1/1864719-1864661   GUUUGUCAGCAAAAUCUGUGGGAUAUAUUGUCCCCAUAGG.CUUU..GUAAGCAACGAAACA
NC_009004.1/1970359-1970301   GUUUGUCAGCAAAAUCUGUGGGAUAUAUUGUCCCCAUAGG.CUUU..GUAAGCAACGAAACA
NC_008526.1/2496672-2496615   UUUGGACA.GGCUGUCAGGACGAUCUAUUGUCCGUUCUGG.CUAA..UGAAAAAGCAAAAAC
NC_008525.1/1406071-1406013   AGGGUUAA.AUGAGACAGUGCGAUCUAUUGUCCGCAGUGUUCUAG..AUAAAAAAGCAAAAA
NC_008528.1/1286567-1286534   ..........AUGUGGUUAUGGAAAUAUUGUCCCGUAACU.ACUU.................
NZ_AAUV01000045.1/134-101     ..........AUGUGGUUAUGGAAAUAUUGUCCCGUAACU.ACUU.................
NC_007929.1/234847-234900     AAUUGAUU....GUUUGUUAUGAUAUAUUGUCCAUAGCAG.ACUU...GAUAAAAGCAAAAA
NC_004668.1/3112617-3112562   AAGUGACG.A..AGCAGGAGCGAAAUAUUGUCCGUUCCGG.UUUU..UUAUAGGAAAACAAA
NZ_AAAK03000029.1/24725-24667 GAUGAAGA.AAAGGCAGAAACGAAAUAUUGUCCGUUUCGG.CUUUAA.UAUAAGGAAACAAA
NC_008497.1/1660516-1660460   AACUGAAA.UUGAACGU.GCCGAUAUAUUGUCCGGUGACG.UUUG..UUAUAAGAAGCCAAA
NC_008529.1/328930-328957     .............AUUUUACUGAUAUAUUGUCCAGUAAAA.U....................
NC_008530.1/321365-321392     .............AUUUCGCUGAUCUAUUGUCCAGCGAGA.U....................
NC_005362.1/370674-370701     .............AUUUCGCUGAUCUAUUGUCCAGCGAGA.U....................
NC_006814.2/278920-278947     .............AUUUUGCUGAUCUAUUGUCCAGCAAAA.U....................
NC_007576.1/1751463-1751404   GUAGAAAA.AUUUAUUGUGCUGAUCUAUUGUCCAGCACGG.UAUUCAUGAAAAGCAAAAAUA
NC_009513.1/1544739-1544681   UGAGUUCA.UUUGAACCUGGUGAUCUAUUGUCCAUCAGAU.UCUGC.AUAAAAGCCAAAGAC
NZ_AAPZ01000014.1/9767-9709   UGAGUUCA.UUUGAACCUGGUGAUCUAUUGUCCAUCGGAUUCUGC..AUAAAAGCCAAAGAC
NC_007297.1/93919-93976       AUUUGUCG.UCCAAUCUAGCUGAAAUAUUGUCCAGUUAGG.AAGA..ACAGCAGUUAAAUCA
NC_007296.1/93407-93464       AUUUGUCG.UCCAAUCUAGCUGAAAUAUUGUCCAGUUAGG.AAGA..ACAGCAGUUAAAUCA
NC_009332.1/95746-95803       AUUUGUCG.UCCAAUCUAGCUGAAAUAUUGUCCAGUUAGG.AAGA..ACAGCAGUUAAAUCA
NC_008024.1/97549-97606       AUUUGUCG.UCCAAUCUAGCUGAAAUAUUGUCCAGUUAGG.AAGA..ACAGCAGUUAAAUCA
NZ_AAFV01000007.1/16617-16560 AUUUGUCG.UCCAAUCUAGCUGAAAUAUUGUCCAGUUAGG.AAGA..ACAGCAGUUAAAUCA
NC_006086.1/134778-134835     AUUUGUCG.UCCAAUCUAGCUGAAAUAUUGUCCAGUUAGG.AAGA..ACAGCAGUUAAAUCA
NC_008533.1/1759407-1759350   AUUUGUCG.UAGGUUUUGUCUGAAAUAUUGUCCAGACAAG.GCUC..ACAGCAGUUAAAUCU
NZ_AAZZ01000010.1/47522-47465 AUUUGUCG.UAGGUUUUGUCUGAAAUAUUGUCCAGACAAG.GCUC..ACAGCAGUUAAAUCU
NZ_ABAA01000014.1/8798-8741   AUUUGUCG.UAGGUUUUGUCUGAAAUAUUGUCCAGACAAG.GCUC..ACAGCAGUUAAAUCU
NC_003028.2/1870209-1870152   AUUUGUCG.UAGGUUUUGUCUGAAAUAUUGUCCAGACAAG.GCUC..ACAGCAGUUAAAUCU
NZ_ABAC01000008.1/47353-47296 AUUUGUCG.UAGGUUUUGUCUGAAAUAUUGUCCAGACAAG.GCUC..ACAGCAGUUAAAUCU
NC_009442.1/110341-110398     AUUUGUCG.UGUGUCUUGUUUGAAAUAUUGUCCAAACAAG.GCUU..GCAGCAGUUAAAUCA
NZ_AAFA02000016.1/14132-14075 AUUUGUCG.UGUGUCUUGUUUGAAAUAUUGUCCAAACAAG.GCUU..GCAGCAGUUAAAUCA
NC_009009.1/174628-174686     AUUUGUCG.UGUGCUUUAUUUGAAAUAUUGUCCAAAUAGAAGCUU..ACAGCAGUUAAAUCA
NC_004350.1/1864453-1864396   AUUUGUCG.UUUGCUUUGGUUGAAAUAUUGUCCAAACAAA.GCUC..ACAGCAGUUAAAUCA
NC_004116.1/179028-179085     AUUUGUCG.UCUGUCUAGGUUGAAAUAUUGUCCGACCUAG.AUAU..ACAGCAGUUAAAUCA
NC_004368.1/178933-178990     AUUUGUCG.UCUGUCUAGGUUGAAAUAUUGUCCGACCUAG.AUAU..ACAGCAGUUAAAUCA
NC_007432.1/188955-189012     AUUUGUCG.UCUGUCUAGGUUGAAAUAUUGUCCGACCUAG.AUAU..ACAGCAGUUAAAUCA
NC_006448.1/1667715-1667658   AUUUGUCG.UCUUAUUUGAUUGAAAUAUUGUCCAAUCAAG.AGAU..ACAGCAGUUAAAUCA
NC_006449.1/1668340-1668283   AUUUGUCG.UCUUAUUUGAUUGAAAUAUUGUCCAAUCAAG.AGAU..ACAGCAGUUAAAUCA
#=GC SS_cons                  _____..<.<--<<<<<<<<<<__________>>>>>>>>.>>--..>>.............
//
