# Supplementary material for: Comparative genomics reveals 104 candidate structured RNAs from bacteria, archaea, and their metagenomes
Source: Genome Biol. 2010 Mar 15;11(3):R31. doi: 10.1186/gb-2010-11-3-r31 (PMC2864571; doi:10.1186/gb-2010-11-3-r31)
Supplement: Additional file 5 — Raw text alignment files, just the motifs. Raw alignments of RNA motifs with minimal annotation and no flanking sequences, in "Stockholm" text format. The Stockholm files can be retrieved from the .tar.gz archive file by using programs such as WinZip (Windows), StuffIt Expander (Mac), or tar/gzip (UNIX). [file gb-2010-11-3-r31-S5.GZ › clean-sto/Lacto-usp.sto]

# STOCKHOLM 1.0
#=GF ID Lacto-usp
#=GF AU Weinberg Z
#=GF TP Gene; sRNA;
#=GF ravenna.pl -evdPartitions 10,20,30,40,50,60
#=GF DE Lacto-usp RNA
#=GF WK http://en.wikipedia.org/wiki/Lacto-usp_RNA_motif
NC_004668.1/1051896-1051978 CAUGAGUUUACAAAGUGGUC..GAGCCUUGAUUAAAAAA.CUAUUGUUAUACGUGCGUU.UUGUGAAAACAUAU.....GAGAUAAUGUUCA
NC_005362.1/846317-846228   GAUCAAACU.AAAG.ACGUUGGAAUUUAUGAAUAACAUCUGAAUCGGAAUACUAGCUUGUCCUAGGAUCCAUAUUCACUGCGACAUAGAUUC
NC_008530.1/1232606-1232695 GAUCAAACU.AAAG.ACGUUGGAAUUUAUGAAUAACAUCUGAAUCGGAAUACUAGUCUGAUCUAGGAUCCAUAUUCACUGCGACAUAGAUUC
NC_006814.2/767168-767078   GAUCAAACUAUAAG.ACGUGGUGGUUGGCAAAUAACUACCGAAUCGGAAUACUGCCUUGUUGCAGGAUCCAUAUUCGCUGCGAUGCUGACCG
NC_008529.1/603031-602943   GAUCAAACU.UAAGGACGUGGUGGCCUGUCAGUAACUACUGAAUCGGAAUGCUGCUCA..CGCAGAAUCCAUAUUCACUGCGCGACGGGCCA
NC_008054.1/608889-608801   GAUCAAACU.UAAGGACGUGGUGGCCUGUCAGUAACUACUGAAUCGGAAUGCUGCUCA..CGCAGAAUCCAUAUUCACUGCGCGACGGGCCG
#=GC SS_cons                ...............-------<<<<<<<<---------<<<<<-<<<---<<<<______>>>>-->>>-->>>>>------>>>>>>>>:
//
