# Supplementary material for: Comparative genomics reveals 104 candidate structured RNAs from bacteria, archaea, and their metagenomes
Source: Genome Biol. 2010 Mar 15;11(3):R31. doi: 10.1186/gb-2010-11-3-r31 (PMC2864571; doi:10.1186/gb-2010-11-3-r31)
Supplement: Additional file 5 — Raw text alignment files, just the motifs. Raw alignments of RNA motifs with minimal annotation and no flanking sequences, in "Stockholm" text format. The Stockholm files can be retrieved from the .tar.gz archive file by using programs such as WinZip (Windows), StuffIt Expander (Mac), or tar/gzip (UNIX). [file gb-2010-11-3-r31-S5.GZ › clean-sto/Soil-1.sto]

# STOCKHOLM 1.0
#=GF ID Soil-1
#=GF AU Weinberg Z
#=GF TP Gene; sRNA;
#=GF DE Soil-1 RNA
#=GF WK http://en.wikipedia.org/wiki/Soil-1_RNA_motif
soil_Contig15146/505-554 UGCAUGCA..UU...AAAGGUGGCGCGGCUUGACCCCAAGCCGCUGAGAGUACAA
soil_XZS40657_b1/909-959 CGAACCCA..CU..GAAAGGUGGAGCGACUUGACCUCCAGUCGCUUUAAACAUUC
soil_XZS39717_b1/355-405 CGGAUUCA..CU..AAACGGUGGAGCGGCUUGACCCCAAGACGCUUUGAAACGUU
soil_Contig20171/979-929 AGUCUGCG..CU..GAAAGGUGGAGCGAGUUGACCUCAACUCGCUUUCGGUCGGC
soil_Contig34509/654-604 ACGAUUGA..CU..GAAAGGUGGAGCGAGUAGACCUCAAGUCGCUUUGAAUCCGU
soil_Contig991/792-844   CGAAUCCAGGCU..GAAAGGUGGAACGCGUUGUCCCCAACGCGUUGCAGUGCGUU
soil_XZS80995_x1/324-374 CGGAAACA..CU..GAAAGGUGGAACGCGUUGUCCCCAACGCGUGGCAGUGCGUU
soil_Contig12227/115-65  UGAAUCCA..CU..GGAGGGUGGAACGGGUUGACCUCAAACCGUUUGGAUCGGUC
soil_XZS48150_g1/440-390 CGAAACCA..CU..GAAAGGUGAAACGGGUUGACCUCGACCCGUUAUCGACGGUU
soil_XZS2613_g1/429-479  CGAAACCA..CU..GAAAGGUGGAACGGGUUGACCUCAACCCGUUAUCGACCGUU
soil_Contig43/223-273    CUAAUCCA..CU..GGAGGGUGGAACGGGUUGACCUCAACCCGUUUCGGACCGGU
soil_Contig15146/606-557 GGAGUAUA..CU..AGAAGGUGGCGCGAGUUGACC.CAACUCGCUUGGGUUCCGC
soil_XZS28760_g1/643-695 CGACCACG..CCUUGGAAGGUGGCGCGAGUUGACCCCAACUCGCUCGGGAUCUGU
soil_XZS88675_x1/114-164 GAAAUCCA..CU..GAAAGGCGGCGCGAGUUGACCGCAACGCGCGAGCGCGCCGU
soil_XZS72798_g1/499-549 CGAAUCCA..CU..GAAAGGUGGUGCGAGUUGACCUCAACUCGCAAGGGAUCCGU
#=GC SS_cons             ......<<..<<..____>>>>--<<<<<<<<____>>>>>>>>:..........
//
