# Supplementary material for: Comparative genomics reveals 104 candidate structured RNAs from bacteria, archaea, and their metagenomes
Source: Genome Biol. 2010 Mar 15;11(3):R31. doi: 10.1186/gb-2010-11-3-r31 (PMC2864571; doi:10.1186/gb-2010-11-3-r31)
Supplement: Additional file 5 — Raw text alignment files, just the motifs. Raw alignments of RNA motifs with minimal annotation and no flanking sequences, in "Stockholm" text format. The Stockholm files can be retrieved from the .tar.gz archive file by using programs such as WinZip (Windows), StuffIt Expander (Mac), or tar/gzip (UNIX). [file gb-2010-11-3-r31-S5.GZ › clean-sto/Solibacter-1.sto]

# STOCKHOLM 1.0
#=GF ID Solibacter-1
#=GF AU Weinberg Z
#=GF TP Gene; sRNA;
#=GF DE Solibacter-1 RNA
#=GF WK http://en.wikipedia.org/wiki/Solibacter-1_RNA_motif
NC_008536.1/2330824-2330941 AAGUCUUUUCGCCGGUCUCCUCCACGUAGGGGAACCACCGUGCAGCCGUUAACGGGCUUACGAAA.AGCCAGCACCACCUCAGGUCAACGUAUCCUGCGCAGGAUAAAAACUGUUGGUA
NC_008536.1/2151496-2151379 AAGUCUUUUCGCCGGUCUCCUCCACGUAGGGGAACCACCGUGCAGCCGUUAACGGGCUUACGAAA.AGCCAGCACCACCUCAGGUCAACGUAUCCUGCGCAGGAUAAAAACUGUUGGUA
NC_008536.1/3021428-3021311 UGAUCUUUCCGCCGGUCUCCUCCACGUAGGGGAACCAUCGUGCAGCCGUUAACGGGCUUACGGAA.AGUCAGCACCACCUCAGGUCAACGUAUGCUGGCCGGCAAAAAAGCUGUUGGUA
NC_008536.1/5777073-5776956 AGAUCUUUCCGCCGGUCUCCUCCACGUAGGGGAACCAUCGUGCAGCCGUUAACGGGCUUACGGAA.AGUCAGCACCACCUCAGGUCAACGUAUGCCGGCCGGCAAAAAAACUGUUGGUA
NC_008536.1/851583-851466   AGAUCUUUCCGCCGGUCUCCUCCACGUAGGGGAACCAUCGUGCAGCCGUUAACGGGCUUACGGAA.AGUCAGCACCACCUCAGGUCAACGUAUCCUGGCCGGCAAAAAAACUGUUGGUA
NC_008536.1/4666235-4666118 AGAUCUUUCCGCCGGUCUCCUCCACGUAGGGGAACCACCGUGCAGCCGUUAACGGGCUUACGGAA.AGUCAGCACCACCUCAGGUCAACGUAUCCUGGCCAGGAUAAAAACUGUUGGUA
NC_008536.1/7704774-7704891 AGAUCUUUCCGCCGGUCUCCUCCACGUAGGGGAACCAUCGUGCAGCCGUUAACGGGCUUACGGAA.AGUCAGCACCACCUCAGGUCAACGUAUCCUGGCCAGGAUAAAAACUGUUGGUA
NC_008536.1/9473468-9473585 UGAUCUUUCCGCCGGUCUCCUCCACGUAGGGGAACCAUCGUGCAGCCGUUAACGGGCUUACGGAA.AGUCAGCACCACCUCAGGUCAACGUAUGCUGGCCAGCAUAAAAACUGUUGGUA
NC_008536.1/8809416-8809534 UGAUCUUCCGGCCGGUCUCCUCCACGUAGGGGAACCAUCGUGCAGCCGUUAACGGGCUUACCGGAAAGUCAGCACCACCUCAGGUCAACGUAUGCUGGCCAGCAUAAAAGCUGUUGGUA
NC_008536.1/2362547-2362430 UGAUCUUCCGGCCGGUCUCCUCCACGUAGGGGAACCAUCGUACAGCCGUUAACGGGCUUACCGGA.AGUCAGCACCACCUCAGGUCAACGUAUGCUGGCCAGCAUAAAAACUGUUGGUA
NC_008536.1/8429170-8429053 UGAUCUUCCGGCCGGUCUCCUCCACGUAGGGGAACCAUCGUGCAGCCGUUAACGGGCUUACCGGA.AGUCAGCACCACCUCAGGUCAACGUAUGCUGGCCAGCAUAAAAACUGUUGGUA
NC_008536.1/1098516-1098399 UGAUCUUCCGGCCGGUCUCCUCCACGUAGGGGAACCAUCGUGCAGCCGUUAACGGGCUUACCGGA.AGUCAGCACCACCUCAGGUCAACGUAUGCUGGCCAGCAUAAAAACUGUUGGUA
NC_008536.1/5423626-5423743 UGAUCUUCCGGCCGGUCUCCUCCACGUAGGGGAACCAUCGUGCAGCCGUUAACGGGCUUACCGGA.AGUCAGCACCACCUCAGGUCAACGUAUGCUGGCCAGCAUAAAAACUGUUGGUA
NC_008536.1/7292050-7292167 UGAUCUUCCCGCCGGUCUCCUCCACGUAGGGGAACCAUCGUACAGCCGUUAACGGGCUUACGGGA.AGUCAGCACCACCUCAGGUCAACGUAUGCUGGCCAGCAUAAAAACUGUUGGUA
NC_008536.1/4303293-4303176 UGAUCCUCCGGCCGGUCUCCUCCACGUAGGGGAACCAUCGUGCAGCCGUUAACGGGCUUACCGGA.AGUCAGCACCACCUCAGGUCAACGUAUCCUGGCCAGGAUAAAAACUGUUGGUA
NC_008536.1/9133756-9133873 UGAUCUUCCGGCCGGUCUCCUCCACGUAGGGGAACCAUCGUGCAGCCGUUAACGGGCUUACCGGA.AGUCAGCACUACCUCAGGUCAACGUAUCCUGGCCAGGAUAAAAACUGUUGGUA
NC_008536.1/3435144-3435261 UGAUCUUCCGGCCGGUCUCCUCCACGUAGGGGAACCACCGUGCAGCCGUUAACGGGCUUACCGGA.AGUCAGCACCACCUCAGGUCAACGUAUCCUGGCCAGGAUAAAAACUGUUGGUA
NC_008536.1/2241345-2241462 UGAUCUUCCGGCCGGUCUCCUCCACGUAGGGGAACCAUCGUGCAGCCGUUAACGGGCUUACCGGA.AGUCAGCACCACCUCAGGUCAACGUAUCCUGGCCAGGAUAAAAACUGUUGGUA
NC_008536.1/9067233-9067116 UGAUCUUCCGGCCGGUCUCCUCCACGUAGGGGAACCAUCGUGCAGCCGUUAACGGGCUUACCGGA.AGUCAGCACCACCUCAGGUCAACGUAUCCUGGCCAGGAUAAAAACUGUUGGUA
NC_008536.1/4096063-4095946 UGAUCUUCCGGCCGGUCUCCUCCACGUAGGGGAACCAUCGUGCAGCCGUUAACGGGCUUACCGGA.AGUCAGCACCACCUCAGGUCAACGUAUCCUGGCCAGGAUAAAAACUGUUGGUA
NC_008536.1/652598-652715   UGAUCUUCCGGCCGGUCUCCUCCACGUAGGGGAACCAUCGUGCAGCCGUUAACGGGCUUACCGGA.AGUCAGCACCACCUCAGGUCAACGUAUCCUGGCCAGGAUAAAAACUGUUGGUA
NC_008536.1/8250698-8250581 UGAUCUUCCGGCCGGUCUCCUCCACGUAGGGGAACCAUCGUGCAGCCGUUAACGGGCUUACCGGA.AGUCAGCACCACCUCAGGUCAACGUAUCCUGGCCAGGAUAAAAACUGUUGGUA
NC_008536.1/4379763-4379646 UGAUCUUCCGGCCGGUCUCCUCCACGUAGGGGAACCAUCGUGCAGCCGUUAACGGGCUUACCGGA.AGUCAGCACCACCUCAGGUCAACGUAUCCUGGCCAGGAUAAAAACUGUUGGUA
NC_008536.1/1943480-1943597 UGAUCUUCCGGCCGGUCUCCUCCACGUAGGGGAACCAUCGUGCAGCCGUUAACGGGCUUACCGGA.AGUCAGCACCACCUCAGGUCAACGUAUCCUGGCCAGGAUAAAAACUGUUGGUA
NC_008536.1/8987142-8987259 UGAUCUUCCGGCCGGUCUCCUCCACGUAGGGGAACCAUCGUGCAGCCGUUAACGGGCUUACCGGA.AGUCAGCACCACCUCAGGUCAACGUAUCCUGGCCAGGAUAAAAACUGUUGGUA
NC_008536.1/5176402-5176285 UGAUCUUCCGGCCGGUCUCCUCCACGUAGGGGAACCAUCGUGCAGCCGUUAACGGGCUUACCGGA.AGUCAGCACCACCUCAGGUCAACGUAUCCUGGCCAGGAUAAAAACUGUUGGUA
NC_008536.1/1803145-1803028 UGAUCUUCCGGCCGGUCUCCUCCACGUAGGGGAACCAUCGUGCAGCCGUUAACGGGCUUACCGGA.AGUCAGCACCACCUCAGGUCAACGUAUCCUGGCCAGGAUAAAAACUGUUGGUA
NC_008536.1/5502532-5502649 UGAUCUUCCGGCCGGUCUCCUCCACGUAGGGGAACCAUCGUGCAGCCGUUAACGGGCUUACCGGA.AGUCAGCACCACCUCAGGUCAACGUAUCCUGGCCAGGAUAAAAACUGUUGGUA
NC_008536.1/9400998-9400881 UGAUCUUCCGGCCGGUCUCCUCCACGUAGGGGAACCAUCGUGCAGCCGUUAACGGGCUUACCGGA.AGUCAGCACCACCUCAGGUCAACGUAUCCUGGCCAGGAUAAAAACUGUUGGUA
NC_008536.1/2561850-2561733 UGAUCUUCCGGCCGGUCUCCUCCACGUAGGGGAACCAUCGUGCAGCCGUUAACGGGCUUACCGGA.AGUCAGCACCACCUCAGGUCAACGUAUCCUGGCCAGGAUAAAAACUGUUGGUA
NC_008536.1/7065224-7065109 UGAUCUUCCGGCCGGUCUCCUCCACGUAGGGGAACCAUCGUGCAGCCGUUAACGGGCUUACCGGA.AGUCAGCACCAC..CAGGUCAACGUAUCCUGCGCAGGAUAAAAACUGUUGGUA
NC_008536.1/6073691-6073574 UGAUCUUCCGGCCGGUCUCCUCCACGUAGGGGAACCAUCGUGCAGCCGUUAACGGGCUUACCGGA.AGUCAGCACCACCUCAGGUCAACGUAUCCUGCGCAGGAUAAAAACUGUUGGUA
NC_008536.1/5102769-5102652 UGAUCUUCCGGCCGGUCUCCUCCACGUAGGGGAACCAUCGUGCAGCCGUUAACGGGCUUACCGGA.AGUCAGCACCACCUCAGGUCAACGUAUCCUGCGCAGGAUAAAAACUGUUGGUA
NC_008536.1/2933282-2933165 AGAUCUUCCAGCCGGUCUCCUCCACGUAGGGGAACCAUCGUGCAGCCGUUAACGGGCUUACCGGA.AGUCAGCACCACCUCAGGUCAACGUAUCCUGGCCAGGAUAAAAACUGUUGGUA
#=GC SS_cons                (((-(((((((,,<<<<<<<<______>>>>>->>>,,,,,,,<<<<_______>>>>,,))))).)))))---------.....<<<<-<<<<<<_.__>>>>>>------>>>>,,,
//
