# Supplementary material for: Comparative genomics reveals 104 candidate structured RNAs from bacteria, archaea, and their metagenomes
Source: Genome Biol. 2010 Mar 15;11(3):R31. doi: 10.1186/gb-2010-11-3-r31 (PMC2864571; doi:10.1186/gb-2010-11-3-r31)
Supplement: Additional file 5 — Raw text alignment files, just the motifs. Raw alignments of RNA motifs with minimal annotation and no flanking sequences, in "Stockholm" text format. The Stockholm files can be retrieved from the .tar.gz archive file by using programs such as WinZip (Windows), StuffIt Expander (Mac), or tar/gzip (UNIX). [file gb-2010-11-3-r31-S5.GZ › clean-sto/Termite-leu.sto]

# STOCKHOLM 1.0
#=GF ID Termite-leu
#=GF AU Weinberg Z
#=GF TP Cis-reg;
#=GF DE Termite-leu RNA
#=GF WK http://en.wikipedia.org/wiki/Termite-leu_RNA_motif
ABDH01034349.1/657-580   GACGAAAGGGCGCGA...............UAAA................UCGCGCCCUUUCAUAGAU........AGUUCGGGG.....GCUAAA.....CCCCCGAACUUCAGUCAAAAU.......CAAAG
ABDH01039360.1/692-617   CGAAAGGGGGCGCG................UAAA.................CGCGCCCUUUCAUAGAU........AAAUGCGGG.....GCUAAA.....CCCCGCAUUUUCAAUCAAAAU.......CAAAG
ABDH01040491.1/1714-1789 AACGAAAGGGCGCG................UAAA.................CGCGCCCUUUCAUAGAU........AAAUGCGGG.....GCUAAA.....CCCCGCAUUUUCAAUCAAAGG.......CAAAA
ABDH01041047.1/7614-7689 GACGAAAGGGCGCG................uAAA.................CGCGCCCUUUCAUAGAU........AAAUGCGGG.....GCUAAA.....CCCCGCAUUUUCAGUCAAAGG.......CAAAG
ABDH01040822.1/1467-1392 GACGAAAGGGCGCG................UAAA.................CGCGCCCUUUCAUAGAU........AAAUGCGGG.....GCUAAA.....CCCCGCAUUUUCAGUCAAAAA.......CAAAG
ABDH01024454.1/562-639   GACGAAAGGGCGCGA...............UAAA................UCGCGCCCUUUCAUAGAU........AUAUGCGGG.....GCUAAA.....CCCCGCAUAUUCAGUCAAAGU.......CAAAG
ABDH01040894.1/1192-1117 GACGAAAGGGCGCG................UAAA.................CGCGCCCUUUCAUAGAU........AUAUGCGGG.....GCUAAA.....CCCCGCAUAUUCAAUCAAAGU.......CAAAA
ABDH01004321.1/335-412   GACGAAAGGGCGCGA...............UAAA................UCGCGCCCUUUCAUAGAU........AAAUGCGGG.....GCUGAA.....CCCCGCAUUUUCAGUCAAAAU.......CAAAG
ABDH01040812.1/1997-2072 GACGAAAGGGCGCG................UAAA.................CGCGCCCUUUCAUAGAU........AAAUGCGGG.....GCUAAA.....CCCCGCAUUUUCAAUCAAAAG.......CAAAG
ABDH01040182.1/3096-3021 GACGAAAGGGCGCG................UAAA.................CGCGCCCUUUCAUAGAU........AAAUGCGGG.....GCUAAA.....CCCCGCAUUUUCAGUCAAAGU.......CAAAG
ABDH01040994.1/213-138   GACGAAAGGGCGCG................UAAA.................CGCGCCCUUUCAUAGAU........AAAUGCGGG.....GCUAAA.....CCCCGCAUUUUCAGUCAAAGU.......CAAAG
ABDH01016605.1/80-155    GACGAAAGGGCGCG................UAAA.................CGCGCCCUUUCAUAGAU........AAAUGCGGG.....GCUAAA.....CCCCGCAUUUUCAGUCAAAGU.......CAAAG
ABDH01015524.1/202-125   GACGAAAGGGCGCGA...............UAAA................UCGCGCCCUUUCAUAGAU........AAAUGCGGG.....GCUAAA.....CCCCGCAUUUUCAAUCAAAGU.......CAAAG
ABDH01041052.1/3073-3148 GACGAAAGGGCGCG................UAAA.................CGCGCCCUUUCAUAGAU........AAAUGCGGG.....GCUAAA.....CCCCGCAUUUUCAAUCAAAAU.......CAAAG
ABDH01044059.1/83-186    AUCAGCCGGUAAGGC...GCGGUUCCUUCCCUGUGGAAGG..CCAGCG..GCUUUACCGGAUUUCUCAAGCGCUCCCUAAGGGG......UUAA........C.CCCUUAGGAUACAUAGA........GGAGG
ABDH01037712.1/11-126    ACGAG..GGUAG.GG.CACGGGA.UUCCU.UUUU.AGGAAAAUC.UGCAGCCUUUACCGGGUUUCUCA........AGUUUCGGAAUGA.GAAAAC.CCAUUCAGGGGAUUGAAGUAUAGGAGUACAUAGGAAA
ABDH01021984.1/236-127   AGUAGCCGGUAAGGG.CACGGAG.UUCCU.UUUU.AGGAAAAUC.UGCAGCCUUUACCGGGUUUCUCA........AGUUCUGGAGUGGGGAAAAC.CCAUUCACAGGAUUGGUAUAUA..........GGAGG
ABDH01040673.1/4423-4312 AUUAGCCGGUAAAGG.CACGGAG.UUCCU.UUUU.AGGAAAAUC.UGCAGCCUUUACCGGGUUUCUCA........AGUUCCGGAGUGG.AAAAAGACCACUUACGGGAUUGAAGUAUAUA........GGAGG
ABDH01022123.1/160-273   AUUAGCCGGUAAUGG.CACGGAG.UUCCU.UUUU.AGGAAAAUC.UGCAGCCUUUACCGGGUUUCUCA........AGUUCUGGAGUGG.AAAAAGACCACUUACGGGAUUGGAGUAUAAAAU......GGAGG
ABDH01039021.1/112-223   AUCAGCCGGUAAUGG.CACAGAA.UUCCU.UUUU.AGGAAAAUC.UGCAGCC.UUACCGGAUUUCUCA........AGUUCCGGAGUGG.AAAAAGACCACUUACGGGAUUGAAGUAUUUAU.......GGAGG
#=GC SS_cons             .....<<<<<<<<<<.<-<<<<-.<<<<<<____>>>>>>-->>.>>-->>>>>>>>>>>,,,,,<<-........<<<<<<<<<<<<<._______>>>>>>->>>>>>>>>::...................
//
