# Supplementary material for: Comparative genomics reveals 104 candidate structured RNAs from bacteria, archaea, and their metagenomes
Source: Genome Biol. 2010 Mar 15;11(3):R31. doi: 10.1186/gb-2010-11-3-r31 (PMC2864571; doi:10.1186/gb-2010-11-3-r31)
Supplement: Additional file 5 — Raw text alignment files, just the motifs. Raw alignments of RNA motifs with minimal annotation and no flanking sequences, in "Stockholm" text format. The Stockholm files can be retrieved from the .tar.gz archive file by using programs such as WinZip (Windows), StuffIt Expander (Mac), or tar/gzip (UNIX). [file gb-2010-11-3-r31-S5.GZ › clean-sto/c4-a1b1.sto]

# STOCKHOLM 1.0
#=GF ID C4-a1b1
#=GF AU Weinberg Z
#=GF TP Gene; antisense;
#=GF DE a1, b1 targets of C4 antisense RNA
#=GF WK http://en.wikipedia.org/wiki/C4_a1b1_antisense_target_RNA
NC_009439.1/1667511-1667459       UACAGUCCACCCC.GUCACGGUCAAU.CCCGUGAC.CGGGUGUGGUAA.CCCGUGGU
NC_005773.3/2874654-2874602       UUUAAGGUGCGCC.GUCGCUGCAAAA.UCAGCGGC.CGGAUUUAGCGA.UCCGAAUA
NC_007492.1/4210840-4210788       AUAACCUUUCCGA.GCCGCUGCAAAA.UCAGCGGU.CGGAUGUGGAAG.UCCGGUGA
NC_002947.3/81504-81557           CUAGGCUCAAACC.GUCGCCGAACAACUUGGCGAU.CGGGUGUGGUAA.CCCGGGUU
NC_005856.1/48217-48269           UUAUAGUUCCACC.GUCGUAGCAAAU.UCUGCGAC.CGGUUUUGACAG.CCUGAAUG
NC_009439.1/3776440-3776492       CUAGAGUGCGCCC.GUCGUGGUCA.AUCCCACGGC.CGGGUGUGGUAG.CCCGAUUC
JCVI_SCAF_1096627055672/3216-3164 CUAGAGUUCGGCC.GUCGUGGUCAAU.CCCACGAC.CGGGUGUGACAA.CCCGAAUC
JCVI_SCAF_1096628137543/962-1014  UAGUCUUUGGCCU.GUCGCUGCAAAU.UCAGUGAC.AGGGCGUAGGAA.CCCUUUUA
NC_001609.1/8705-8653             AUAUAGUUUUUCG.CCUGCCGCAAAA.UCGGCAGC.CGGGCGUGAGAA.CCCGAGCA
NZ_AAVY01000023.1/18674-18622     AUAUCUUUUCGUC.GUCGCUGCAAAU.UCAGCGAC.CGGGCGUAGGAA.CCCGAAUU
NC_005069.1/23607-23659           CUAUGGUUAUGAC.GUUGCAGCAAAA.UCUGCGAC.CGGGCGUAGGAA.CCUGAACC
NZ_AAKA01000001.1/39678-39626     UUAUAGUUCAAGC.GUUGCUGCAAAA.UCAGCAAC.CGGGCGUGGAAA.CCCGAACA
NC_005857.1/32735-32683           GUAAAGUUAGCCC.GCUGCAGCAAAU.UCUGCAGC.CGGGCGUAGGAA.CCCGUAUC
NC_001901.1/28502-28449           GUAGAGUUACCCC.GCUGCAGCAAAA.UCUGCAGC.CGGGCCUCUCAACCCCGAAUG
NC_004578.1/3479907-3479959       AACCUCCCCGCCG.UUCGCUGCAAAA.CCAGCGGC.UGGGUUUGGCGA.CCCAAAGA
NC_007005.1/4545039-4545091       AACCUCCCCGCCG.UUCGCUGCCAAA.UCAGCGGC.CGGAUUUGACGA.UCCGUUCU
NC_005773.3/1124972-1124920       UUAUUCUCUGGCC.GUCGCUGCGAAC.UCAGCGAC.CGGGCUUGGCGG.CUCGAACA
NC_008463.1/4285944-4285996       CUAUCCUGCGCCC.GUCACGGCCAAA.UCCGUGAC.CGGGUUUGACAG.CCCGAAGA
NZ_AAKW01000002.1/1037-985        CUAUCCUGCGCCC.GUCACGGCCAAA.UCCGUGAC.CGGGUUUGACAG.CCCGAAGA
NC_002516.2/1348652-1348600       CUAUCCUGCGCCC.GUCACGGCCAAA.UCCGUGAC.CGGGUUUGACAG.CCCGAAGA
NZ_AAKV01000003.1/6779-6727       CUAUCCUGCGCCC.GUCACGGCCAAA.UCCGUGAC.CGGGUUUGACAG.CCCGAAGA
NZ_AAQW01000001.1/1918787-1918735 CUAUCCUGCGCCC.GUCACGGCCAAA.UCCGUGAC.CGGGUUUGACAG.CCCGAAGA
NC_002947.3/759489-759541         CUACCGUGCUCCA.GUCGCGGCCA.ACUCCGCGAC.CGGGUUUGGCGA.CCCGAACG
JCVI_SCAF_1096628052827/1418-1470 CUACCGUGCUCCA.GUCGCGGCCA.ACUCCGCGAC.CGGGUUUGGCGA.CCCGAACG
NC_009656.1/373603-373551         CUAUCGUCUGCCC.GUCGCCGCAAAA.UCGGCGAC.CGGGUUUAGCAG.CCCGUUUC
NC_004129.6/5946430-5946482       CUAUGGUUCGACC.GUCGCUGCAAAA.UCAGCGAA.CAGGCUUGGCGG.CCUGAUAG
JCVI_SCAF_1096627616436/788-840   CCAUACUAUCCCC.GUCGCUGCAAAA.UCAGCGAC.CGGGUUUGGCGA.CCUGGUAU
NC_004129.6/5731844-5731896       CUACCCUUUGACC.UUCGCUGCAAAU.UCAGCGAA.CGGGUUUGGCGA.CCCGGAUA
NC_005773.3/4631506-4631559       CUAGCCUUCAACG.GUCGCUGCCCAA.UCAGCGAU.CAGGUUUGGUAGACCUGCUUU
NC_007005.1/4827814-4827867       CUAGCCUUCAUCG.GUCGCUGCCCAA.UCAGCGAU.CAGGUUUGGUAGACCUGAGUG
NC_007492.1/2273208-2273260       CUAGCCUGUUUCG.GUCGCUGCCAAU.UCAGCGAU.CGGGUCUGGAAA.CCCGGAUG
NC_009512.1/1788494-1788546       CUAGGCUUUCGCG.GUCGCUGUCAGU.UCAGCGAU.CGGGUGUGGAAG.CCUGGGUG
NC_002947.3/4856696-4856644       CUAGGCUUUUUCG.GUCGCUGUCAGU.UCAGCGAU.CGGGUGUGGAAG.CCUGGGUG
NC_002947.3/5989185-5989237       CUAGGCUGACCAG.GUCGCUGUCGGU.UCAGCGAU.CGGGUGUGGAAA.CCCGGAUG
NZ_AAVY01000017.1/134874-134926   UUAGCCUCUUUGG.GUCGCUGUCGGU.UCAGCGAU.CGGGUGUGGAAA.CCCGCCAA
NC_007005.1/5651557-5651610       CUACUCUGCGCCC.GCCGCUGCAUAU.UCAGCGGU.GAGGAUUAGUAGCCCUCGAUG
NC_004578.1/447545-447492         CUACUCUGCGCCC.GUCGCUGCAUAU.UCAGCGAU.GAGGAUUAGUAGCCCUCGUUA
NC_005773.3/5451255-5451308       CUACUCUGCGCCC.GUCGCUGCAUAU.UCAGCGAU.GAGGAUUAGUAGCCCUCGUUA
NC_004578.1/6095069-6095018       CUACUCUCCGCCC.GUCGCUGCCCA..UCAGCGAU.CGGGUUUAGUAG.CCCGCAGU
NC_007005.1/5828745-5828694       CUAAUCUCCGUCC.GUCGCUGCCUA..UCAGCGAU.CGGGUUUAGUCG.CCCGGAUU
NC_005773.3/5617216-5617165       CUAAUCUCCGCCC.GUCGCUGCAUA..UCAGCGAU.CGGGUUUAGUCG.CCCGGAUU
NZ_AAVY01000018.1/10292-10344     CUAGUCUCGGUUC.GUCGUUGACACC.UCAGCGAC.CGGCUUUGACAG.GCUGACCG
NZ_AAVY01000002.1/296036-296087   CUAGUCUCGGCGG.GUCGCUGUUGU..UCAGCGAU.CGGCUUUGACAG.GCCGCGAC
NC_008027.1/3960544-3960595       CUAGUCUCGGCGA.GUCGCUGGUGU..UCAGCGAC.CGGCUUUGACAG.GCCGCGAC
NC_008027.1/3853964-3854015       CUAGUCUCGGCAG.GUCGCUGCAAA..UCAGCGAU.CGGCUUUGACAG.GCCGCGAC
NC_008027.1/910473-910421         CUAGUCUCGGGCG.GUCGCUGCACAA.UCAGCGAU.CGGCUUUGACAG.GCCGCUCA
NC_002947.3/1995826-1995774       UUAGUCUCGACCC.GUCGCUGCCAAA.UCAGUGAC.CGGUUUUGGCAG.GCCGUCAA
NC_009512.1/4999822-4999873       CUAGUCUGGGGUC.GUCGCUGCCAA..UCAGCGAC.CGGCUUUGACAG.GCCGCCCU
NC_002947.3/1420112-1420060       CUAGUCUCGGCUC.GUCGUUGCAAAA.UCAACGGC.CGGCUUUGACAG.GCCGACGA
NC_009512.1/1439694-1439642       CUAGUCUCGGCUC.GUCGUUGUGAAA.UCAGCGAC.CGGCUUUGACAG.GCCGACUA
NC_008027.1/4896010-4896062       CUAGUCUCGGCCG.GUCGCUGCGAAA.UCAGUGAC.CGGCUUUGACAG.GCCGACCU
NC_008027.1/1180693-1180743       CUAGUCUCGGCGG.GUCGCU.UGAAU.C.AGCGAC.CGGCUUUGACAG.GCCGCUCU
NC_008027.1/3292013-3291963       CUAGUCUCGGCGG.GUCGCU.UGAAU.C.AGCGAC.CGGCUUUGACAG.GCCGCUCU
NC_008027.1/1493248-1493198       CUAGUCUCGGCGG.GUCGCU.UGAAU.C.AGCGAC.CGGCUUUGACAG.GCCGACUU
NC_008027.1/2592660-2592712       CUAGUCUCGGCCA.GCCGCUGCCAAU.UCAGCGGC.CGGUUUUGACAG.ACCGUAGA
NC_002947.3/2855987-2855935       CUAGUCUCGGCCU.GUCGCUGCCAAU.UCAGCGAC.CGGUUUUGACAG.ACCGCUGA
NZ_AAVY01000008.1/11017-10965     CUAGUCUCGGCCG.GUCGCUGCCAAU.UCAGCGAC.CGGUUUUGACAG.ACCGUCUU
NZ_AAVY01000001.1/243123-243175   AUAGUCUCGGCCG.GUCGCUGCCAAU.UCAGCGAC.CGGCUUUGACAG.GCCGUCGA
NC_002947.3/5149089-5149038       CUAGUCUCGCUUG.GUCGUUGCCAU..UCAACGAC.CGGCUUUGACAG.GCCGACUC
NC_008027.1/4355520-4355572       CUAGUCUCGACCC.GUCGUUGCCAAC.UCAACGAC.CGGCUUUGACAG.GCCGAAUC
NC_002947.3/5390561-5390612       UUAGUCUCGGUGG.GUCGUUGCUCA..UCAACGAC.CGGCUUUGACAG.GCCGCAAC
NZ_AAXR01000004.1/377710-377762   CUAGUCUCGGCCU.GUCGUUGCACA..UCAACGACACGGCUUUGACAG.GCUGGAAU
NC_008027.1/5582431-5582483       CUAGUCUCGGCGA.GUCGUUGCAUA..UCAACGACACAGCUUUGACAG.GCUGCGAC
NC_009512.1/3624986-3625038       CUAGUCUCGGCCU.GUCGCCACCCA..UUGGCGGCACGGUUUUGACAG.ACCGUGGU
NC_002947.3/2858122-2858070       CUAGUCUCGGCCU.GUCGCCACCCA..UUGGCGGCACGGUUUUGACAG.ACCGUGGU
NZ_AAVY01000026.1/47983-47932     CUAGUGUCGGCUU.GUCGUUGCCAG..GCAACGAU.CGGCUUUGACAG.GCCGUCCU
NC_008027.1/2692719-2692771       CUAGUCUCGCCGG.GUCGUUGCCAAA.UCAACGAC.CGGGCCUGCAAG.CCCGUCCG
NC_008027.1/2652730-2652782       CUAGUCUCGCCGG.GUCAUUGCCAAA.UCAACGAC.CGGGUCUGCAAG.CCUGCGCG
JCVI_SCAF_1101668291562/813-865   CUAUCGUGGGUCG.GUCGCUGAUAAA.GCAGCGAU.CGGGUUUGGUAG.CCCGGUUU
NC_005773.3/368971-369023         CUAGGCUGCGUCG.GUCGCUGAUUUU.UCAGCGGU.CGGGUUUAGCAG.CCUGUUUG
NC_007005.1/363657-363710         CUAGGCUGCGUCG.GUCGCUGAUUUUUCCAGCGAU.CGGGUUUAGCAG.CCUGUUUG
NC_007804.2/20476-20424           CCAUAGUAAUCGG.GCACUGGCAAAA.UCCAGUGC.CGGGAUUGGCGU.CCCGGGUU
BAAX01012263.1/1357-1305          CCAUAGUAAUCGG.GCACUGGCAAAA.UCCAGUGC.CGGGAUUGGCGU.CCCGGGUU
NZ_AAJW01000017.1/44561-44613     CUAUAUUCCUCAC.GCGCCAGCAAAA.UCUGGCGU.CGGGAUUGGCGU.CCUGGAUA
NC_002695.1/1263176-1263228       CUAUAUUCCUCAC.GCGCCAGCAAAA.UCUGGCGU.CGGGAUUGGCGU.CCUGGAUA
NZ_ABAN01000025.1/4146-4094       CUAUAUUCCCAGU.ACGCCAGCAAAA.UCUGGCGU.CGGGAUUGGCGU.CCCGGAAU
NZ_ABAO01000067.1/2587-2535       CUAUAUUCCCAGU.ACGCCAGCAAAA.UCUGGCGU.CGGGAUUGGCGU.CCCGGAAU
NZ_ABAN01000002.1/49-101          CUAUAUUCCCAGU.ACGCCAGCAAAA.UCUGGCGU.CGGGAUUGGCGU.CCCGGAAU
NC_003197.1/2762880-2762828       CUAUAUUCCCAGU.ACGCCAGCAAAA.UCUGGCGU.CGGGAUUGGCGU.CCCGGAAU
NC_000935.1/28276-28224           CUAUAGUUUAUUU.GCAUCUGCAAAA.UCAGGUGU.CGGGUUUGAGAC.CCCGUAUU
#=GC SS_cons                      ......::....,.<<<<<<<__.____>>>>>>>.<<<<_________>>>>....
//
