# Supplementary material for: Comparative genomics reveals 104 candidate structured RNAs from bacteria, archaea, and their metagenomes
Source: Genome Biol. 2010 Mar 15;11(3):R31. doi: 10.1186/gb-2010-11-3-r31 (PMC2864571; doi:10.1186/gb-2010-11-3-r31)
Supplement: Additional file 5 — Raw text alignment files, just the motifs. Raw alignments of RNA motifs with minimal annotation and no flanking sequences, in "Stockholm" text format. The Stockholm files can be retrieved from the .tar.gz archive file by using programs such as WinZip (Windows), StuffIt Expander (Mac), or tar/gzip (UNIX). [file gb-2010-11-3-r31-S5.GZ › clean-sto/gyrA.sto]

# STOCKHOLM 1.0
#=GF ID gyrA
#=GF AU Weinberg Z
#=GF TP Cis-reg;
#=GF DE gyrA RNA
#=GF WK http://en.wikipedia.org/wiki/GyrA_RNA_motif
NC_007005.1/4990467-4990380     ACGUGAGUUGGGUCCGGGCCUGUAUG..GGGCUCAACGAGUUUGGU..GCGGCUCAGGAGAG.CCUUCGCCGAACGUCCUCAAGAGUGCGGAA
NC_005773.3/4794981-4794894     ACGUGAGUUGGGUCCAGGGCCUGUAUG.GGGCUCAACGAGUUUGGCAGG.GUUCAGGA..GG.GUCUUGCCGAACGUCCUCAAGAGUGCGGAA
NC_004578.1/5075507-5075421     ACGUGAGUUGGGUCCGGGCCUGUAUG..GGGCUCAACGAGUUUGGCUGG.GCUCAGGA..GG.GUCUUGCCAAACGUCCUCAAGAGUGCGGAA
ABEF01001215.1/22-109           ACGUGAGUUGGGUCCGGGCCUGUAUU.GGGGCUCAACGAGUUUGGCAGG.GCUCAGGA..GG.GUCUGGCCGAACGUCCUUAAGAGUGCAAAG
NC_004129.6/956664-956750       ACGUGAGUUGGGUCCGGGCCUGUAUU.GGGGCUCAGCGAGUUUGGCAGA.GCUCAGGA..GG.GU.UUGCCGGACGUCCUUAAGAGUGCAAAG
NC_007492.1/897043-897130       ACGUGAGUUGGGUCCGGGCCUGUAUU.GGGGCUCAACGAGUUUGGCGAA.GCUCAGGA..GGGGU.UUGCCGAACGUCCUCAAGAGUAUGAAG
NC_009656.1/1991443-1991527     UAGUGAGUUGGCGC..UGCUC.GGGC.AUGCGCCGACCUACUUCGUUUG.CCUCAGGAACGA.GGC.GGCGAAGU.UCCACCAGAAAAAGGAA
NC_008463.1/2014658-2014742     UAGUGAGUUGGCGC..UGCUC.GGGC.AUGCGCCGACCUACUUCGUUUG.CCUCAGGAUCGA.GGC.GGCGAAGU.UCCACCAGAAAAAGGAA
NC_009439.1/2034231-2034317     UCGUGAGUCGUUGAU.GGCUUGAAGC.UAUC.GCGACGUGCUCCAUGGC.GUUCCAGGAAGA.AUGACGCGGAGU.UUCACCAGAAAAAGGAA
ABEF01045426.1/1407-1493        UCGUAAGUCGUUGUCAGGCACUUUGU.CGGCAGCGGCGAGCUUCGUU...CGUCUCAUAUGGACGCG.ACGAGGU.UUCACCCGAAAAAGGAA
NC_007492.1/4610446-4610360     UCGUAAGUCGGCGCAUGGCACUCGGC.CUGCAUCGACGAGCUUCGU.GC.GUCCCCUA.UGG.AUAUGGCGAAGU.UUCACCAGAAAAAGGAA
NC_004129.6/5017949-5017863     UCGUAAGUCGGUGCAUGGCACUAGGC.CUGCAGCGGCGAGCUUCGUU.C.GUCCCAUA.UGG.AUGUGACGAAGU.UUCACCAGAAAAAGGAA
NC_008027.1/1558985-1559071     UCGUAUGUCGUCGCUUCCCUUCACGC..AGCGGCGGCGAGCUUCGUU.C.GUCCUACGAGGG.ACCAGGCGAAGU.UUCACCAGAAAAAGGAA
NC_004578.1/1913388-1913472     UCGUAAGUCGCUGCCCUGCAA.AUGC.UGGCAGCGGCGAGCUUCGU..AUACCCC.GAAUGG.GUU.UGCGAGGU.UUCACCAGAAAAAGGAA
NC_007005.1/4333410-4333326     UCGUAAGUCGCUGCCCCGCAC.AUGC.UGGCAGCGGCGAGCUUCGU..AUACCCC.GAAUGG.GUU.UGCGAGGU.UUCACCAGAAAAAGGAA
NC_005773.3/4214931-4214847     UCGUAAGUCGCUGCCCUGCAC.AUGC.UGGCAGCGGCGAGCUUCGU..AUACCCC.GAAUGG.GUU.UGCGAGGU.UUCACCAGAAAAAGGAA
NC_002947.3/1970972-1971057     UCGUAAGUCGUCGCACC.CUU.AUGCGCUGCGGCGGCGAGCUUCGUUCG.GCCCUUGA.UGGAGCU..GCGAAGU.UUCACCAGAAAAAGGAA
NZ_AAVY01000017.1/71841-71926   UCGUAAGUCGUCGCACC.CUU.AUGCGCUGCGGCGGCGAGCUUCGUUCG.GCCCUUGA.UGGAGCU..GCGAAGU.UUCACCAGAAAAAGGAA
NC_009512.1/4452264-4452179     UCGUAAGUCGUCGCACC.CUU.AUGCGCUGCGGCGGCGAGCUUCGUUCG.GCCCUUGA.UGGAGCU..GCGAAGU.UUCACCAGAAAAAGGAA
NZ_AAXR01000003.1/426174-426089 UCGUAAGUCGUCGCACC.CAU.AUGCGCUGCGGCGGCGAGCUUCGUUCG.GCCCUUGA.UGGAGC..UGCGAAGU.UUCACCAGAAAAAGGAA
#=GC SS_cons                    .....,<<<<<<<<<--<<__.__>>.->>>>>>>>><<<<<<<<<<<<-<<<<_.____>>.>>>>>>>>>>>>.>>:::::::::::::::
//
