# Supplementary material for: Comparative genomics reveals 104 candidate structured RNAs from bacteria, archaea, and their metagenomes
Source: Genome Biol. 2010 Mar 15;11(3):R31. doi: 10.1186/gb-2010-11-3-r31 (PMC2864571; doi:10.1186/gb-2010-11-3-r31)
Supplement: Additional file 5 — Raw text alignment files, just the motifs. Raw alignments of RNA motifs with minimal annotation and no flanking sequences, in "Stockholm" text format. The Stockholm files can be retrieved from the .tar.gz archive file by using programs such as WinZip (Windows), StuffIt Expander (Mac), or tar/gzip (UNIX). [file gb-2010-11-3-r31-S5.GZ › clean-sto/icd.sto]

# STOCKHOLM 1.0
#=GF ID icd
#=GF AU Weinberg Z
#=GF TP Cis-reg;
#=GF DE icd RNA
#=GF WK http://en.wikipedia.org/wiki/Icd_RNA_motif
NC_008463.1/2614922-2614853     CCUCGCA.GC.GUCGGG.UUCGCCACCAUGAACCCGCC..GUAC.AA.........CGCUCUACUGGCGC.CCCUAUAUCCCGCGG
NC_002516.2/2966988-2967057     CCUCGCA.GC.GUCGGG.UUCGCCACCAUGAACCCGCC..GUAC.AA.........CGCUCUACUGGCGC.CCCUAUAUCCCGCGG
NC_009656.1/2607165-2607096     CCUCGCAGCG.G.CGGG.CUCGCCACCAUGAUCCCG.C..CGUACAA.........CGCUCUACUGGCGC.CCCUAUAUCCCGCGG
NC_009439.1/2644352-2644430     UCUUGAAACC.G.GUAA.ACGGCCACCACUGUCUGC.C..GGAUCGAAAUGCUCGACACUCUACGGGUGC.AUCCAACAUCACCGC
NC_009434.1/2512479-2512556     CUCUUGAACC...CUGACGCUGCCACCGCGGCUCGG.C..GGUUCAAA.CGCUCGACACUCUAUUGGUGC.AUCCAUCAUCACCGC
NC_007005.1/3814381-3814449     UUCCUUAUGC.G.UCGG.GCUGCUACC.UGACCCGA.CA.GCUU.GA.........CGCUCGACUGAUGC.ACCCAACAUCACCGC
NC_004578.1/3792906-3792974     CUUCUUAUGC.G.UCGG.GUCGCUACC.UGGCCUGA.CA.GCUU.GA.........CGCUCGACUGAUGC.ACCCAACAUCACCGC
NC_005773.3/3597053-3597121     CUUCCUAUGC.G.UCGG.GUCGCUACC.UGGCCUGA.CA.GCUU.GA.........CGCUCGACUGAUGC.ACCCAACAUCACCGC
NC_007492.1/4061823-4061892     CGCCUGAUUG.G.UCGG.GUUGUUACCGCAGUCCGA.C..UGCUUGA.........CGCUCUACUGAUGC.ACCCAACAUCACCGC
JCVI_SCAF_1096627837757/599-531 GCUACAAAGC..A..GG.ACUAAUACAAUAGUCCACCC..GCUU.GA.........CGCUCGACUGAUGCAACCCAACAUCACCGC
NZ_AAVY01000010.1/176396-176463 GCCAAAAAGC...CUGA.GCUGUUACCGCAGUUCAG.C..ACUU.GA.........CGCUCGACUGAUGC.AUCCACCAUCACCGC
NC_008027.1/2316895-2316828     GGCCAUAAGC...CUGG.GUUGUUACCGCAGCCCAG.C..ACUU.GA.........CGCUCGACUGAUGC.AUCCACCAUCACCGC
NC_009512.1/2092942-2092875     GCCAUAAAGC...CUGG.GUUGUUACCGCAGCUCAG.C..ACUU.GA.........CGCUCGACUGAUGC.AUCCACCAUCACCGC
NC_002947.3/4521981-4522048     GCCAUAAAGC...CUGG.GUUGUUACCGCAGCUCAG.C..ACUU.GA.........CGCUCGACUGAUGC.AUCCACCAUCACCGC
NZ_AAXR01000012.1/4896-4829     GCCACUAAGC...CUGG.GUUGUUACCGCAGCCCAG.C..ACUU.GA.........CGCUCGACUGAUGC.AUCCACCAUCACCGC
ABEF01050855.1/1590-1658        CUGAAAAAGC..C..GG.GCUGCCACCGUAGCCCACCC..GCUU.GA.........CGCUCGACUGAUGCAACCCAACAUCACCGC
NC_004129.6/4487914-4487981     CGCCCAAAGC..C..GG.GUUGUUACCGCAGCCCACCC..GCUU.GA.........CGCUCGACUGAUGC.ACCCAACAUCACCGC
#=GC SS_cons                    ......,,<<.<.<<<<.<<<<______>>>>>>>>.>-.>>,,.,,.........,.............................
//
