# Supplementary material for: Comparative genomics reveals 104 candidate structured RNAs from bacteria, archaea, and their metagenomes
Source: Genome Biol. 2010 Mar 15;11(3):R31. doi: 10.1186/gb-2010-11-3-r31 (PMC2864571; doi:10.1186/gb-2010-11-3-r31)
Supplement: Additional file 5 — Raw text alignment files, just the motifs. Raw alignments of RNA motifs with minimal annotation and no flanking sequences, in "Stockholm" text format. The Stockholm files can be retrieved from the .tar.gz archive file by using programs such as WinZip (Windows), StuffIt Expander (Mac), or tar/gzip (UNIX). [file gb-2010-11-3-r31-S5.GZ › clean-sto/pedo-repair.sto]

# STOCKHOLM 1.0
#=GF ID Pedo-repair
#=GF AU Weinberg Z
#=GF TP Cis-reg;
#=GF DE Pedo-repair RNA
#=GF WK http://en.wikipedia.org/wiki/Moco-II_RNA_motif
NZ_ABCM01000010.1/52472-52680   AACGAUACUUUGCAAAAACAGACGUCGGAAAUCUAAACAGGCAAAGC.GCGGUGAAAAUGAAU.GCCCGGUUUCUGUAUAUUUGUG.CGGAAAUAUGGGCGUUCUCCGUAG.GCCUGUUAGAGAGUUUCGGCUCUCGUCCCCUCCGACGGGGUGUUUUUGCAUGCGGGGAGCGCCCAUAUUUC.UUGCUUUCCUCUUUU....AGAAUCAUUGCUUUA
NZ_ABCM01000003.1/261261-261464 AACGAUACUUUGC.AGGACAGACCUCGGAAAUCUUAGCAAGCAAAGC.AC.G.GUGAUAGAGU.GCCCGAUUUCUGUAUAUUUGUG.CAGAAAUAUGGGCGUUCUCCGUAG.GCUUGCUAGAGGGUUUCGGCUCUU.ACCUCUCCGAGGGGGUGUUCU.GCAUGCGGGGAGCGACCAUAUUUC.UUGCUUCCCUCUUUU....AGAAUCAUUGCUUUA
NZ_ABCM01000036.1/10445-10236   AACGAAACUUUGCAACGAUAGACCUCGGAAAUCUCUGCAAGCAAA.GUAUGG.AUUGAUAGACUGUUCGAUUUCUGUAACUUUAUCUCAGAA.UAUGGGCGUCUUCCGUGCUGCUUGCUGGAGAACU.CUGUUCUC.UCCCUGCCGAGGGGGUAUCGUUGCGUGCGGGAGGCGACCAUAUUUU.UUGUUCCUUUCCUGU..AUUGGAUCAUUGCUUUA
NZ_ABCM01000009.1/161544-161756 AACGAAACUUUGCAUCAGUAGGCCUAGUAAACCAGAACAAGCAAA.GUAUGG.AUUGAUAGACGGCCCAAUUUCUGUAACUUUACC.CAGAAAUAUGGGCGUCUUCCGUGCUGCUUGUUCGGGAACUUCGGUUCCU.ACCCAUACUAGGGGGUACUGAUGCGUGCGGGAGGCGACCAUAUUUUAUUG.UUCCCUCCUGCUAUUAGGAUCAUUGCUUUA
NZ_ABCM01000001.1/430655-430865 AACGAAACUUUGC.ACGACAGACCUCGGAAAUCUCAACAAGCAAA.GUAUGG.AUUGAUAGACGGCCCGAUUUCUGUAACUUUACC.CAGAAAUAUGGGCGUCUUCCGUGCUGCUUGUUGGGGAACUUAGGUUCUC.UCCUCUCCGAGGAGGUGUCGU.GCGUGCGGGAGGCGACCAUAUUUUAUUG.UUCCCUCCUGCUAUUAGGAUCAUUGCUUUA
NZ_ABCM01000014.1/11514-11305   AACGAAACUUUGC.ACAGUAGACCUAGUAAACCUCAGUAAGCAAA.GUAUGG.AUUGAUAGACAGCCCGAUUUCUGUACCUUUACC.CAGAAAUAUGGGCGUCUUCCGUGCUGCUUACUGGAGAACU.CUGUUCUC.GCCUUUACUAGGAGGUGCUGU.GCGUGCGGGAGGCGACCAUAUUUCAUUG.UUCCCUCCUGCUUAUAGGAUCAUUGCUUUA
#=GC SS_cons                    ,,,,,.,,,,,(((((((((--((((((.,,,,,<<<<<<<<--<.<<<<<<.<-----<<<<-<<<<<<<<<<<<__________.>>>>>>>->>>>>>>>>>>>>>>>>>>>>>>>><<<<<<____>>>>>>.,,,,,.))))))---))))))))),,<<<<<<<<-<<-<<________>>.>>->>>>>>>>,,,,..-------------
#=GC SS_cons_2                  ..........................................................................................................................................<<<........>>>..................................................................
//
