# Supplementary material for: Comparative genomics reveals 104 candidate structured RNAs from bacteria, archaea, and their metagenomes
Source: Genome Biol. 2010 Mar 15;11(3):R31. doi: 10.1186/gb-2010-11-3-r31 (PMC2864571; doi:10.1186/gb-2010-11-3-r31)
Supplement: Additional file 5 — Raw text alignment files, just the motifs. Raw alignments of RNA motifs with minimal annotation and no flanking sequences, in "Stockholm" text format. The Stockholm files can be retrieved from the .tar.gz archive file by using programs such as WinZip (Windows), StuffIt Expander (Mac), or tar/gzip (UNIX). [file gb-2010-11-3-r31-S5.GZ › clean-sto/sucC.sto]

# STOCKHOLM 1.0
#=GF ID sucC
#=GF AU Weinberg Z
#=GF TP Cis-reg;
#=GF DE sucC RNA
#=GF WK http://en.wikipedia.org/wiki/SucC_RNA_motif
NZ_AAXY01000001.1/309539-309608   AUGAUCCGCAGUGCGGGGUC..GCUCA..GGCCCCGCGCUGAG.AGCGCAGUAACAAAACAAG.GACGGU.AAGCCA
JCVI_SCAF_1101667378642/278-346   GUCACAGGUGGCGCGGUAU...CACAA...GUACAGCGCCGAA.UGCGCAAUACCUAAACGAA.GACGGUAGACAAG
JCVI_SCAF_1101668315038/978-910   GUCACAGGUGGCGCGGUAU...CACAA...GUACAGCGCCGAA.UGCGCAAUACCUAAACGAA.GACGGUAGACAAG
JCVI_SCAF_1096628081269/276-208   GUCACAGGUGGCGCGGUAU...CACAA...GUACAGCGCCGAA.UGCGCAAUACCUAAACGAA.GACGGUAGACAAG
NC_009439.1/2763649-2763581       GUCACAGGUGGCGCGGUAU...CACAA...GUACAGCGCCGAA.UGCGCAAUACCUAAACGAA.GACGGUAGACAAG
JCVI_SCAF_1096627694513/702-632   GUCACAGGUGGCGCGGUGC...CAUGA...GCGCAGCGCCGAAAUGCGCAAUACCUAAACGAAGAACGGUAGAUAAG
NC_008463.1/3913400-3913330       GUCACAGGUGGUGGGGUGC...CACGA...GCGCUCCGCCGAAAUGCGCAAUACCUAGACGAAUAACGGUAGACAAG
NC_009656.1/3818499-3818429       GUCACAGGUGGUGGGGCGC...CACGA...GCGCUCCACCGAAAUGCGCAAUACCUAGACGAAUAACGGUAGACAAG
NZ_AAKW01000006.1/28731-28801     GUCACAGGUGGUGGGGCGC...CACGA...GCGCUCCGCCGAAAUGCGCAAUACCUAGACGAAUAACGGUAGACAAG
NC_002516.2/1730109-1730179       GUCACAGGUGGUGGGGCGC...CACGA...GCGCUCCGCCGAAAUGCGCAAUACCUAGACGAAUAACGGUAGACAAG
NZ_AAKV01000011.1/28701-28771     GUCACAGGUGGUGGGGCGC...CACGA...GCGCUCCGCCGAAAUGCGCAAUACCUAGACGAAUAACGGUAGACAAG
NC_004578.1/2425315-2425383       GUCACAGGUGGUGCGGCACG..CUGA...CGUGCAGCACCGAA.UGCGCAGUACCUAAACGAA.GACGGU.AAUAAG
NC_005773.3/2331289-2331357       GUCACAGGUGGUGCGGCACG..CUGA...CGUGCAGCACCGAA.UGCGCAGUACCUAAACGAA.GACGGU.AAUAAG
NC_007005.1/2335517-2335585       GUCACAGGUGGUGCGGCACG..CUGA...CGUGCAGCACCGAA.UGCGCAGUACCUAAACGAA.GACGGU.AAUAAG
NC_008027.1/3922206-3922138       GUCACAGGUGGUGCGGCGCCA.GUAA..UGGCGCAGCGCCGAA..GCGCAGUACCUA.ACGAA.GACGGU.AAAAAG
NZ_AAVY01000007.1/148008-148076   GUCACAGGUGGUGCGGCGCCA.GUAA..UGGCGCAGCGCCGAA..GCGCAGUACCUA.ACGAA.GACGGU.AAAAAG
NZ_AAXR01000004.1/301072-301140   GUCACAGGUGGUGCGGCGCCA.GUAA..UGGCGCAGCGCCGAA..GCGCAGUACCUA.ACGAA.GACGGU.AAAAAG
NC_002947.3/4729904-4729836       GUCACAGGUGGUGCGGCGCCA.CUGA..UGGCGCAGCGCCGAA..GCGCAGUACCUA.ACGAA.GACGGU.AAAAAG
NC_009512.1/1874247-1874315       GUCACAGGUGGUGCGGCGCCA.CUGA..UGGCGCAGCGCCGAA..GCGCAGUACCUA.ACGAA.GACGGU.AAAAAG
NC_007492.1/1808806-1808876       GUCACAGGUGGCGCGGCACUC.AUAAA.GAGCGCAGCGCCGAA.UGCGCAGUACCUA.ACGAA.GACGGU.AAAAAG
NC_004129.6/1927644-1927715       GUCACAGGUGGUGCGGCACUCAAUCU.UGAGCGCAGCGCCGAA.UGCGCAGUACCUA.ACGAA.GACGGU.AAAAAG
JCVI_SCAF_1101668621703/978-908   GUCACAGGUGGCGCGGCACUCA..UAAUGAGCGCAGCGCCGAA.UGCGCAGUACCUA.ACGAA.GACGGU.AAAAAG
JCVI_SCAF_1096626888236/334-404   GUCACAGGUGGCGCGGCACUCA..UAAUGAGCGCAGCGCCGAA.UGCGCAGUACCUA.ACGAA.GACGGU.AAAAAG
JCVI_SCAF_1096627624180/1296-1366 GUCACAGGUGGUGCGGCACUCA..UAAUGAGCGCAGCGCCGAA.UGCGCAGUACCUA.ACGAA.GACGGU.AAAAAG
#=GC SS_cons                      ...,,,,,<<<<<<-<<<<<<<_____>>>>>>>->>>>>>,,.,,,,,,,....________..............
//
