# Supplementary material for: Comparative genomics reveals 104 candidate structured RNAs from bacteria, archaea, and their metagenomes
Source: Genome Biol. 2010 Mar 15;11(3):R31. doi: 10.1186/gb-2010-11-3-r31 (PMC2864571; doi:10.1186/gb-2010-11-3-r31)
Supplement: Additional file 5 — Raw text alignment files, just the motifs. Raw alignments of RNA motifs with minimal annotation and no flanking sequences, in "Stockholm" text format. The Stockholm files can be retrieved from the .tar.gz archive file by using programs such as WinZip (Windows), StuffIt Expander (Mac), or tar/gzip (UNIX). [file gb-2010-11-3-r31-S5.GZ › clean-sto/whalefall-1.sto]

# STOCKHOLM 1.0
#=GF ID whalefall-1
#=GF AU Weinberg Z
#=GF TP Gene; sRNA;
#=GF DE Whalefall-1 RNA
#=GF WK http://en.wikipedia.org/wiki/Whalefall-1_RNA_motif
wf1_Contig538/699-752    UCACCUCUCCUUUA.GGAGAGGUCGAAACUACUAAU.AGUAGUUUC..GGGUGAGGAU
wf2_Contig5173/1823-1878 AUAUCUCCCCUCGG.GGGGAGACAGAUUUCACGCUUGCGAGGAAUC.AGAGGGAGGAC
wf2_Contig3569/1214-1270 GUAUCUCCGCUCGGGGGGGAGACCGAUUUCACGCCUGCGGGAAAUC.AGAGGGAGGAC
wf2_Contig4944/714-769   GUAUCUCCCCUCGG.GGGGAGACAGAUUUCUCGCUUGCGGGAAAUC.AGAGGGAGGAC
wf2_Contig42/200-255     GUAUCUCCCCUCGG.GGGGAGACAGAAUUCACGCCUGCGGGAAUUC.AGAGGGAGGAU
wf2_Contig168/688-743    GUAUCUCCCCUCGG.GGGGAGACAGAAUUCACGCUUGCGGGAAUUC.AGAGGGAGGAC
wf2_Contig264/127-72     GUAUCUCCCCUCGG.GGGGAGACAGAAUUCGCGCUUGCGGGAAUUC.AGAGAGAGGAC
wf2_Contig5380/778-723   GUAUCUCCCCUCGG.GGGGAGACAGAAUUCGCGCUUGCGGGAAUUC.AGAGGGAGGAC
wf2_Contig264/161-216    GUGUCCCUCCUAGG.GGAGGGACAGAGUUCUUGCUUGCAAGAGCUC.AGGGUGAGGGC
wf2_Contig5380/812-867   GUGUCCCUCCUAGG.GGAGGGACAGAGUUCUUGCUUGCAAGAGCUC.AGGGUGAGGAC
wf2_Contig5173/1772-1717 AUAUCCCUCCAUGG.GGAGGGACAGCGACAAAACUUGUUUUGUCUC.UGGGUGAGGAC
wf2_Contig42/142-87      GUGUCCCUCCUUGG.GGAGGGACAGAGGUA.AACAUGUUUUACCUCUAGGGUGAGGAC
wf2_Contig1327/105-50    GUGUCCCUCCUUGG.GGAGGGACAGAGUCAAAACUUGUUUUGGCUC.AGGGUGAGGAC
wf2_Contig1741/360-306   GUGUCCCUCCUUGG.GGAGGGACAGAGACA.AGCGUGUUUUGUCUC.AGGGUGAGGAC
wf2_Contig4944/663-608   GUGUCCCUCCUUGG.GGAGGGACAGAGACCAAACAUGUUUUGUCUC.AGGGUGAGGAC
wf2_Contig3569/1164-1109 GUGUCCCUCCUUGG.GGAGGGACAGAGAUAAAACUUGUUUUGUCUC.AGGGUAAGGAC
#=GC SS_cons             ...<<<<<<<____.>>>>>>>,,<<<<<<<<<____>>>>>>>>>............
//
