# Supplementary material for: Comparative genomics reveals 104 candidate structured RNAs from bacteria, archaea, and their metagenomes
Source: Genome Biol. 2010 Mar 15;11(3):R31. doi: 10.1186/gb-2010-11-3-r31 (PMC2864571; doi:10.1186/gb-2010-11-3-r31)
Supplement: Additional file 5 — Raw text alignment files, just the motifs. Raw alignments of RNA motifs with minimal annotation and no flanking sequences, in "Stockholm" text format. The Stockholm files can be retrieved from the .tar.gz archive file by using programs such as WinZip (Windows), StuffIt Expander (Mac), or tar/gzip (UNIX). [file gb-2010-11-3-r31-S5.GZ › clean-sto/Burkholderiales-1.sto]

# STOCKHOLM 1.0
#=GF ID Burkholderiales-1
#=GF AU Weinberg Z
#=GF TP Gene; sRNA;
#=GF DE Burkholderiales-1 RNA
#=GF WK http://en.wikipedia.org/wiki/Burkholderiales-1_RNA_motif
JCVI_SCAF_1096628042959/1204-1263 GCACCCGUGGAACUGGCUUCGCCAGGCCACUGGGUGCGUCCCC.CUCCCGAAGGAGA..................GGGG
NC_007973.1/1410864-1410915       GGUGCCGAGGAACCGGCUUCGCCGGGCCUCCAGCACCG.CCCCCAG.........................AG.GGGGG
NC_008752.1/2544313-2544364       GGCGCCGCAGAACCGGCUUUGCCGGGCUGCCGGCGUCG.UCCCCCA.........................GG.GGGGA
NC_008752.1/3804316-3804265       GACGCCGCAGAACCGGCUCCGCCGGGCUGCCAGCGUCG.UCCCCCC.........................GG.GGGGA
NC_007948.1/2957718-2957769       AACAGCGCGGAACCGGCUUCGCCGGGCCGCAGCUGUUG.CCCCCGG.........................AG.GGGGG
JCVI_SCAF_1096627195847/73-124    GCCACCGUGGAACGGGCUUUGCCAGGCCACGGGUGGCG.UCCCCCU.........................CG.GGGGA
NC_008825.1/604396-604345         GACGCCGCGGACCCGGCUUUGCCGAUCCGCCAGCGUCG.CCCCCCC.........................GG.GGGGG
NC_008752.1/368521-368470         GCACGCGCGGGACCGGCUUUGCCGGACCGCUGCGUGCG.CCCCCUU.........................GA.GGGGG
JCVI_SCAF_1096627691218/96-147    AACGCCACGGAUCCGGCUUUGCCGGGCCGUCGGCGUAG.CCCCCUU.........................GA.GGGGG
NC_007948.1/2342985-2342933       GGCGUCGCGGAACCGGCUUCGCCGGGCCGCAGGCGCCG.UCCCCCG.........................GAGGGGGA
NC_007948.1/609731-609783         GCCGCCGCAGAACCGGCUUUGCCGGGCUGCAAGCGGCG.UCCCCUG.........................CAAGGGGA
NC_007948.1/4969255-4969308       ACCGCAGCGGAACCGGCUUUGCCGGGCCGCAUGUGGUCGCCCCCUU.........................GAAGGGGG
NC_008752.1/1318518-1318468       GAUGCCGCGGAACGGGCUUUGCCCGGCCGCAGGCAUCG.UCCCCCU.........................G..GGGGA
JCVI_SCAF_1096626880474/686-635   ACCGCCGUGGAUCCGGCUUCGCCGGUCCACCAGCGGUG.CCCCCUU.........................GA.GGGGG
sludgePhrap_Contig9288/699-750    ACUGCCGUGGAUCCGGCUUGGCCGGUCCACUGGCAGUG.CCCCCUU.........................GA.AGGGG
NC_008752.1/716470-716399         CACACCGUGGAACCGGCUUGGCCGGGCCACCGGUGUGGUCCCCCUUCCCACGCGCAGCGUGAGA.......GAAGGGGG
NC_007948.1/4983586-4983535       AACAGCGUGGAACCGGCUCUGCCGGGCCACAGCUGUUG.CCCCCUU.........................GA.GGGGG
NC_007948.1/260351-260403         GGCGCCGUGGGACUGGCUUUGCCAGACCACAGGCGUCG.CCCCCUG.........................CAAGGGGG
NC_008782.1/137440-137389         GACGCCGUGGAGCGGGCUUCGCCCGGCCACUGGCGUCG.UCCCCCU.........................GG.GGGGA
NC_007908.1/2308753-2308702       GCCGCCGCGGAACCGGCUUUGCCGGGUCGCUGGCGGCG.CCUCCUC.........................AG.GGGGG
NC_007948.1/4082160-4082108       GACAUCGCGGAACCGGCUUUGCCGGGCCGCAGAUGUCG.CCCCCAG.........................CAAGGGGG
NC_007948.1/4172154-4172206       GGGGCCGCGGAACGGGCUUUGCCCGGCCGCAGGCGCCG.UCCCCUG.........................GAAGGGGA
NC_007948.1/3565843-3565791       GACGCCAUGGAACGGGCUUCGCCCGGCCAUUGGCGUCGUCCCCCUC.........................GA.GGGGG
NC_008752.1/5064250-5064302       GACGCCGCAGAGCCGGCUUCGCCGGGCUGCUGGCGUCGUCCCCCUU.........................GA.GGGGG
NC_008752.1/3868943-3869014       GACGCCGCGGAACCGGCUCCGCCGGGCCGCUGGCGUCGUCCCCCCUCCCACGCGCAGCGUGAGA.......GAGGGGGG
NC_008752.1/1006441-1006492       GACGCCGUGGAUCGGGCUUUGCCCGGCCACUGGCGGCGUCCCCCUC.........................G..GGGGG
NC_008752.1/293325-293273         GACGCCGUGGAACGGGCUUCGCCCGGCCACUGGCGGCGUCCCCCCG.........................GG.GGGGG
JCVI_SCAF_1096627900356/1222-1274 AACGCCGCGGAACCGGCUUUGCCGGGCCGCAGGCGUUG.CCCCCUG.........................CAAGGGGG
NC_007948.1/1868152-1868101       GGGGCCGCGGGACUGGCUUCGCCAGACCGCAGGCGCCG.CCCCCUU.........................GA.GGGGG
NC_007948.1/4685970-4686021       GGGGCCGCGGGACUGGCUCUGCCAGACCGCAGGCGCCG.CCCCCUU.........................GA.GGGGG
NC_007948.1/2218449-2218398       GGUGCCGCGGGACUGGCUUUGCCAGACCGCAGGCACCG.CCCCCUU.........................GA.GGGGG
NC_007948.1/3918470-3918418       GGGGCCGCGGAACUGGCUCUGCCAGGCCGCAGGCGCCG.CCCCCUG.........................CAAGGGGG
NC_007948.1/3119380-3119329       GGGGCCGCGGAACUGGCUUCGCCAGGCCGCAGGCGCCG.CCCCCUG.........................GA.GGGGG
NC_007948.1/1086185-1086134       GGGGCCGCGGAACCGGCUUUGCCGGGCCGCAGGCGCCG.CCCCCUA.........................GA.GGGGG
NC_007948.1/1086353-1086302       GGGGCCGCGGAACCGGCUUUGCCGGGCCGCAGGCGUCG.CCCCCUA.........................GA.GGGGG
NC_007948.1/4740918-4740970       UGGGCCGCGGAACCGGCUCUGCCGGGCCGCAGGCGCAG.CCCCCUU.........................GAGGGGGG
NC_007948.1/4909353-4909403       GGGGCCGCGGAACGGGCUUCGCCCGGCCGCAGGCGCCGCCCCCCUU............................GGGGG
NC_008752.1/305651-305728         GACGCCGUGGAACGGGCUUCGCCCGGCCACUGGCGUCGUCCCCCGUCCCGCCGCGCGCAGCGCGGCGAGAGAA.GGGGG
NC_007948.1/2444860-2444811       GCCAGCGCGGAACCGGCUUUGCCGGGCCGCAGUUGGCG.CCCCCUU............................UGGGG
NC_007948.1/3818209-3818158       AACACCGCGGAACCGGCUUUGCCGGGCCGCUGGUGUUA.CCCCCUU.........................GA.GGGGG
NC_007948.1/4510367-4510315       AACACCGCGGAACCGGCUCUGCCGGGCCGCUGGUGUUG.CCCCCUC.........................GAAGGGGG
NC_007948.1/299862-299811         GACACCGCGGAUCCGGCUUUGCCGGUCCGCUGGUGUCG.CCCCCUC.........................GA.GGGGG
NZ_AAUJ01000010.1/158321-158270   GCCACCGUGGCGCCGGCUUUGCCGGGCCACCGGUGGUG.CCCCCUU.........................GA.GGGGG
soil_XZS57751_b1/47-98            GCCACCGCGGAUCCGGCUCUGCCGGUCCGCCGGUGGCG.CCCCCUU.........................GA.GGGGG
NC_007948.1/2754283-2754334       GACACCGCGGAACCGGCUUUGCCGGGCCGCAGGUGUCG.CCCCCUU.........................GA.GGGGG
JCVI_SCAF_1096627888312/254-305   GACACCGCGGAACCGGCUGUGCCGGGCCGCCGGUGUCG.CCCCCUU.........................GA.GGGGG
soil_XZS84935_y1/408-358          ACCGCCGCGGAACCGGCUUCGCCGGGCCGCUGGCGGUG.CCCCCU..........................GA.GGGGG
NC_007948.1/2502627-2502678       GCCGCCGCGGAACCGGCUUCGCCGGGCCGCUAGCGGCG.CCCCCUU.........................GA.GGGGG
NC_007948.1/3896820-3896871       GCCGCCGCGGAACCGGCUUCGCCGGGCCGCUGGCGGCG.CCCCCUC.........................GA.GGGGG
JCVI_SCAF_1101667310215/123-174   GCCGCCGCGGAACCGGCUUUGCCGGGCCUCUGGCGGCG.CCCCCUU.........................GA.GGGGG
NC_007948.1/4175473-4175422       GCCACCGUGGAACCGGCUUUGCCGGGCCACAGGUGGCG.CCCCCUU.........................GA.GGGGG
soil_XZS39501_b1/355-304          GCAAUCGCGGAACCGGCUUUGCCGGGCCGCUGGUGGCG.CCCCCUU.........................GA.GGGGG
NC_007948.1/715115-715064         GCCACUGCGGAACCGGCUUUGCCGGGCCGCUGGUGGCG.CCCCCUU.........................GA.GGGGC
soil_Contig12405/553-604          GCCACCGCGGAGCCGGCUUCGCCGGGCCGCUGGUGGCG.CCCCCUU.........................GA.GGGGG
soil_Contig7686/65-116            GCCACCGCGGAACCGGCUUUGCCGGGCCGCUGGUGGCG.CCCCCUU.........................GA.GGGGG
NC_008752.1/445572-445649         GAUGCCGUGGAACCGGCUUUGCCGGGCCACCGGCAUCGUCCCCCUUCCCGCCGCGCGCAGCGCGGCGAGA.GAAGGGGG
NC_008782.1/4080009-4080061       GACGCCGUGGAGCUGGCUUGGCCAGGCCACCGGCGGCGUCCCCCUG.........................GA.GGGGG
NC_008752.1/1020613-1020537       GACGCCGCGGAACUGGCUUCGCCAGGCCGCUGGCGUCGUCCCCCUGCCCGCCGCGCGCAGCGCGGCGAGAGC..GGGGG
NC_007948.1/754991-755043         GACGCCGCGGAACUGGCUUUGCCAGGCCGCUGGCGUCG.CCCCCUG.........................CAAGGGGG
NC_008752.1/200376-200453         GACGCCGUGGAACUGGCUCCGCCAGGCCACCGGCGUCGUCCCCCUUCCCGCCGCGCGCAGCGCGGCGAGA.GAAGGGGG
NC_008752.1/4536891-4536963       GACGCCGUGGAUCUGGCUUCGCCAGGCCACCGGCGUCGUCCCCCUUCCCGCGCGCCAGCGCGAGA......GAAGGGGG
NC_008752.1/3771060-3771132       GACGCCGUGGAACGGGCUCCGCCCGGCCACCGGCGUCGUCCCCCUUCCCGCGCGCCAGCGCGAGA......GAAGGGGG
NC_008752.1/839913-839990         GACGCCGUGGAACCGGCUUCGCCGGGCCACUGGCGUCGUCCCCCUUCCCGGCGUGCGAAGCACGGCGAGA.GAAGGGGG
NC_008752.1/3303992-3304069       GACGCCGUGGAACCGGCUUUGCCGGGCCACUGGCGUCGUCCCCCUUCCCGAUGCGCGCAGCGCAGCGAGA.GAAGGGGG
NC_007948.1/1380999-1380948       GACGCCGUGGAACUGGCUUUGCCAGGCCACUGGCGUCG.CCCCCUU.........................GA.GGGGG
JCVI_SCAF_1101667585797/31-79     GACGCCGUGGAACUGGCUUCGCCAGGCCACUGGCGUCG.UCCCCU.............................GGGGG
NC_008752.1/136019-135968         GACGCCGUGGAACCGGCUUUGCCGGGCCACUGGCGUCG.UCCCCCU.........................UG.GGGGG
NC_008752.1/4739072-4739021       GACGCCGUGGAACCGGCUCCGCCGGGCCACUGGCGUCG.UCCCCCU.........................CG.GGGGA
NC_008752.1/289331-289407         GACGCCGUGGAACCGGCUUUGCCGGGCCACUGGCGUCGUCUCCCUGCCCGCCGUACGCAGUACGGCGAGAGC..GGGGG
NC_008752.1/3596677-3596754       GGCGCCGUGGAACCGGCUUCGCCGGGCCACCGGCGUCGUCCCCCUGCCCGACGUGCGCAGCACGGCGAGAGCG.GGGGG
NC_008752.1/2551526-2551449       GACGCCGUGGAACCGGCUCCGCCGGGCCACCGGCGUCGUCCUCCUGCCCGCCGUGCGCAGCACGGCGAGAGCG.GGGGG
NC_008752.1/1025874-1025950       GACGCCGUGGAACCGGCUUUGCCGGGCCACCGGCGUCGUCCCCCUGCCCGCCGUGCGCAGCACGGCGAGAGC..GGGGG
NC_008752.1/4952147-4952098       GACGCCGUGGAACCGGCUUUGCCGGGCCACUGGCGGCG.UCCCCUG............................GGGGA
NC_007948.1/3676473-3676421       GCCGCCGUGGAACCGGCUUUGCCGGACCACCAGCGGCG.CCCCCUG.........................CAAGGGGG
NC_007948.1/3676570-3676518       GCCGCCGUGGAACCGGCUUCGCCGGGCCACCAGCGGCG.CCCCCUG.........................CAAGGGGG
NC_007948.1/3676667-3676615       GCCGCCGUGGAACCGGCUUUGCCGGGCCACCAGCGGCG.CCCCCUG.........................CAAGGGGG
NC_008825.1/3690150-3690202       GACGCCGCGGGUCCGGCUCCGCCGGCCCGCCAGCGUCG.CCCCCUU.........................CGAGGGGG
NC_008825.1/3496095-3496043       GACGCCGCGGGUCCGGCUCCGCCGGCCCGCCAGCGUCG.CCCCCUU.........................CGAGGGGG
NC_008825.1/2782748-2782697       GACGCCGUGGAUCCGGCUCUGCCGGUCCACCAGCGUCG.CCCCCUC.........................GA.GCGGG
NC_008825.1/876440-876389         GACGCCGUGGAUCCGGCUCCGCCGGUCCACUAGCGUCG.CCCCCUC.........................GA.GGGGG
NC_008825.1/509303-509252         GGCGCCGCGGGUCCGGCUCCGCCGGCCCGCCAGCGCCG.CCCCCUC.........................GA.GGGGG
JCVI_SCAF_1101668241578/314-263   GCCGCCGCGGAUCCGGCUUUGCCGGUCCGCCAGCGGCG.UCCCCUC.........................GA.GGGGG
NC_007948.1/2521468-2521417       GCCGCCGCGGAUCGGGCUCCGCCCGUCCGCCAGCGGCG.CCCCCUC.........................GG.GGGGG
NC_008825.1/1032969-1032918       GCCGCCGCGGAUCCGGCUCCGCCGGUCCGCCAGCGGCG.CCCCCUC.........................GA.GGGGG
NZ_AAUJ01000017.1/1110-1059       GCCGCCGCGGAUCCGGCUUUGCCGGUCCGCUGGGGGCG.ACCCCUU.........................GA.GGGGG
soil_XZS33563_y1/529-580          GACGCCGCGGCACCGGCUUGGCCGGGCCGCCGGCGGCG.CCCGCUU.........................GA.GGGGG
JCVI_SCAF_1096627140474/981-1032  GCACCCGUGGAGCUGGCUUUGCCAGGCCACCGGGUGCG.UCCCCUU.........................GG.GGGGA
JCVI_SCAF_1096628011002/1578-1631 GCACCCGUGGAGCCGGCUAUGCCGGUCCACUGGGUGCGCCCCCCUU.........................GAGGGGGG
#=GC SS_cons                      <<<<<<<<<<--<<<<<___>>>>>->>>>->>>>>>..<<<<<..............................>>>>>
//
