# Supplementary material for: Comparative genomics reveals 104 candidate structured RNAs from bacteria, archaea, and their metagenomes
Source: Genome Biol. 2010 Mar 15;11(3):R31. doi: 10.1186/gb-2010-11-3-r31 (PMC2864571; doi:10.1186/gb-2010-11-3-r31)
Supplement: Additional file 5 — Raw text alignment files, just the motifs. Raw alignments of RNA motifs with minimal annotation and no flanking sequences, in "Stockholm" text format. The Stockholm files can be retrieved from the .tar.gz archive file by using programs such as WinZip (Windows), StuffIt Expander (Mac), or tar/gzip (UNIX). [file gb-2010-11-3-r31-S5.GZ › clean-sto/Gamma-cis-1.sto]

# STOCKHOLM 1.0
#=GF ID Gamma-cis-1
#=GF AU Weinberg Z
#=GF TP Cis-reg;
#=GF DE Gamma-cis-1 RNA
#=GF WK http://en.wikipedia.org/wiki/Gamma-cis-1_RNA_motif
NZ_AAOH01000004.1/360181-360092     ACACAUAACAAACAAAUUUUAU.CGC....CA...GCAAAAAG......CGCUG.....GCU...GCGACGU.CAACCCGCUGCGC....................G..GCUUUCCGCGCU.AAAUUUGGGCGUUA
NZ_AAOH01000004.1/495474-495385     ACACAUAACAAACAAAUUUUAU.CGC....CA...GCAAAAAG......CGCUG.....GCU...GCGACGU.CAACCCGCUGCGC....................G..GCUUUCCGCGCU.AAAUUUGGGCGUUA
NC_008322.1/4601816-4601898         GCAACUAACAAGGCCAAGCACUUAAG....CCA..GCGAAA.AAC..GCU..GG.......C...CGGACAG.CC.........AC....UGC..GU..............GGCUGCCCG..UGUUGGUGGCGUUA
NC_007912.1/2957581-2957495         AAAUCUAACAAGUUUAUCAACG.AAA....GGC..GCUGAAAAGC..GCG..CC............GGA....CC....UCC..GCAGCUGCGCUGCUCC...........GG...CCCG..UUAUAAAGGCGUUA
NZ_AATK01000025.1/23316-23402       AAACAUAACAAAGCACUAUUGUCGCC....GCU.........AUCGU..G..GCUU...GGA...GGGACGG.CU....UAC..GC....UAC..GCUUC...........AGCCGCCCC..AAAGCUUGGCGUUG
JCVI_SCAF_1096627220188/1200-1100   GCACUUAACAAAGCCGUUAAAUUCGCUCCGGCC..ACAAAAAAAAACGUG..GCCUACACCG.....GACUG.CC....UGC..GC....GUU..GCUUC...........GGCAGCCGU..UUACGGCGGCGUUA
NC_008577.1/2692968-2693066         ACUUUUAACAAGGCCAUUAAAUUCGUUACGGCC..GCAAAAAAAC..GCG..GCCUCCACCG.....GACUG.CC....UAC..GC....GUU..GCUUC...........CGCAUCCGU..UUAUGGCGGCGUUA
NC_007645.1/4662996-4662899         AUGCUUAACAAGGCCAUAAAAUUCGUUACGGCC..ACGAAAG.....GUGUAGCCUCCACCG.....GACUG.CC....UAC..GC....GUU..GCUUC...........GGCAGCCGU..UUAUGGCGGCGUUA
ABEF01049329.1/2351-2254            GUAGAUAACAUGUUGUUCAUGU.AAAUUCCGGC..UUCAACAAACCAGGG..CU.C...UUA...GGGACAG.UC....UUU..AC....UGC..GUUUA...........GGCUGCCCC..UUAGCAAUGCGUCA
wf2_AHAA14201_x1/256-159            ACACAUAACAAGCGUAUUAUGU.CGC....CAC.........UUC....G..UG.....GCU...GGGACGG.CUUACACUU.CGCUCGUUCCUCGCUACG....UU..UCAGCCGCCCC..AUAUACGGGCGUUA
JCVI_SCAF_1096627200416/2705-2612   GUACAUAACAAUUUACUAAAUUUCGUUCCGGCC..ACAAUAAAGC..GUG..GC.CUCCACU....GGACUG.CC....UAC..GC......U..GC..............GGCAGCCCA..UUAGCAAAACGUUA
JCVI_SCAF_1096628116680/1162-1244   ACGCAUAACAAGACGGUGUUGU.CGC......C.........UUC....C.........GCU...GGGACAG.CC...AAAAGCGU.........GCUUCGCACU......GGCUGCCCC..AAACCUUGGCGUUA
ABEF01050261.1/1023-935             AUUCAUAACAAACGCCUGUUGU.CGC....CCC.........UGC....G..GG.....GCU...GGGACAC.CCAAAAAC...GC....UGC..GCUUA.....UU..UUGUCUGCCCC..AAAGGCGGGCGUUA
JCVI_SCAF_1101667304983/190-275     CCUUAUAACAAGUUGCUCUUGU.CGC...AGGC.........UUC....G..CC.U...GCU...GGGACGC.C.....AAAAAGC....UUC..GCUUUUC..........GUCGCCCC..AAAGCAAGGCGUUA
NC_008322.1/4631235-4631153         AAGCAUAACAAGGUGGUGUUGU.CGC......C.........UUC....G.........GCU...GGGACUG.CC..AUUCC..AC...UGGC..GCUCC.....AU....GUCAGCCCC..AAACCACGGCGUUA
NC_007645.1/1352816-1352907         UCGCAUAACAAGUUGCUGUUGU.CGC....CAC.........UGC....G..UG.....GCU...GGGACAG.CC....UACACGC...CGCUUCGCUAUGUUUC......GGCUGCGCU..AAAGCAAAGCGUUA
wf2_AHAA1455_x1/550-639             AGUUGUAACGGGGCGUUGUUGU.CGC....AGC..GCAAAAGGCC..GCG..CU.....GCU...GGGACGC.C.....UUC..GC...UGGC..GCUCU............GGCGCCCC..AAAACACGGCGUUA
ABEF01000658.1/366-455              ACACAUAACAAGCGCAUGUUGU.CGC....AGC..GCAAAA.UGC..GCG..CU.....GCU...GGGACGG.CU....UAC..GC....GCU..GCUUC...........AGCCGCCCC..AAAUGCGAGCGUUA
ABEF01050261.1/1871-1780            AUGCAUAACAAGCGCAUGUUGU.CGC....AGC..GCAAAAAUGCC.GCG..CU.....GCU...GGGACGG.CU....UAC..GC....GUU..GCUUC...........AGCCGCCCC..AAAUGCGAGCGUUA
ABEF01039699.1/420-332              GCGUAUAACAAGGCGGUGUUGU.CGC....AGC..GCAAAA.GAC..GCG..CU.....GCU...GGGACGC.C.....UUC..GC....UCAC.GCUUC............GGCGCCCC..AAACCGCAGCGUUA
ABEF01047328.1/54-142               CCAGUUAACAAGUUGCUGUUGU.CGC....AGC..GCAAAA.GGC..GCG..CU.....GCU...GGGACGC.C.....UUC..GC....UGUC.GCUCC............GGCGCCCC..AAAGCAAGGCGUUA
ABEF01047328.1/1124-1212            GCAGCUAACAAGCGGCUGUUGU.CGC....AGC..GCAAAG.GGC..GCG..CU.....GCU...GGGACGC.C.....UCC..GC....UCAC.GCUCC............GGCGCCCC..AAAGCCGGGCGUUA
JCVI_SCAF_1096627388979/18944-18865 AUGCAUAACAAAUUGCUGUUGU.CGC.........GC.....UAC..GC..........GCU...GGGGCUG.CC....UAC..GC....UAC..GCUUC...........GGCAGCCCC..AAAGCAAGGCGUUA
NZ_AAOA01000002.1/49053-49135       ACAUUUAACAAGUUGCUGUUGUUCGC....CGC.........UAC....G..CG.....GCU...GGGACAG.CC....UAC..AC....UGC..GUUUC...........GGCUGCCCC..AAAGCAAGGCGUUA
NC_009438.1/2521407-2521311         ACAACUAACAGAUUGUUAAAUU..AGUUACGGC..CACAAACGACA.UGG..CCUC...CAC...GGGACUG.CC....UAU..GC....UGC..GCAGC...........GGCAACCCA..UUAGCAACACGUUA
NC_008750.1/2096938-2097034         ACAACUAACAGAUUGUUAAAUU..AGUUACGGC..CACAAACGACA.UGG..CCUC...CAC...GGGACUG.CC....UAU..GC....UGC..GCAGC...........GGCAACCCA..UUAGCAACACGUUA
NC_008322.1/4031687-4031590         CAACGUAACAAGUUGCUCAAGU.ACACUCCGGC..CACAAAAAGCG.UGG..CCUC...CGC...GGGACAA.CC....UAC..AC....UGC..GUUUC...........GGUUGCCCC..UUAGCAAGGCGUUA
JCVI_SCAF_1101668032441/1032-935    CCUCAUAACAAGUUGCUCAAGU.UCAUUCCGGC..CGCAAAAAGCG.CGG..CC.UCCA..U...GGGACUG.CC....UAC..AC....UGC..GUUUC...........GGCAGCCCC..UUAGUAAAGCGUUA
NC_008700.1/1637918-1637821         AAAUAUAACAAGUUGCUAAAUU.UCGUUCCAGC.CACAAAC.AGC..GUGGCCU.C...CAC...GGGACAG.CC....UAC..AC....UGC..GUUUC...........GGCUGCCCA..UUAGCAAAGCGUUA
JCVI_SCAF_1096627187232/3271-3370   GCGUAUAACAAGUUACUUAAUU.UCUUUACGGCCAUAAAAAAAGCA.UGG..CCUU...CGC...GGGACUG.CC....UAC..GC....UGC..GCUGC...........GGCAGCCCA..UUAGCAAAACGUUA
NZ_AATK01000060.1/19214-19122       ACUUAUAACAAGUUGCUUAAUUUUGCUCC.GGC..CACAAAAAGCG.UGG..CC.....UCCG.CUGGACUG.CC....UGC.........GC....UGC...........GGCAGCCUA..UUAGUAAAGCGUUA
JCVI_SCAF_1096627197474/9165-9262   GCUUGUAACAAGUUGCUUAAUU.UCGUUCCGGC..CACAAAAGGCG.UGG..CCUC...CAU...UGGACUG.CC....UAC..GU....UAC..GCUGC...........GGCAUCCAA..UUAGCAAAGAGUUA
JCVI_SCAF_1096627187232/3732-3829   GCUUAUAACAAGUUGCUUAAUU.UCGUUCCGGU..CACAAACAGCG.UGG..CUUC...UGC...UGGACUG.CC....UGC..GC....UGG..GCUGC...........GGCAGCCCA..UUAGCAAAGCGUUA
JCVI_SCAF_1096627187685/5448-5545   CACUAUAACAAGUUGCUAAAUU.UCGUUCCGGC..CACAAACAGCG.UGG..CC.U...CCAC..GGGACAG.CC....UAC..AC....UGC..GUUUC...........GGCUGCCCA..UUAGCAAAGCGUUA
NZ_AAWE01000032.1/23779-23876       GCAUAUAACAAGUUACUUAAUU.UCGUUCCGGC..CACAAACAGCG.UGG..CC.U...CCAC..GGGACUG.CC....UAC..GC....UGU..GCUUC...........GGCAGCCCA..UUAGUAAUGCGUUA
JCVI_SCAF_1096627190631/2911-3008   CACACUAACAAGUUACUUAAUU.UCGUUCCGGC..CACAAACAGCG.UGG..CCUC...CAC...GGGACUG.CC....UAC..GC....UGC..GCUGC...........GGCAGCCCA..UUAGUAAAGCGUUA
NZ_AAOH01000001.1/366609-366512     AAAGCUAACAAGUUACUAAAUU.UCGUUCCGGC..CACAAACAGCG.UGG..CCUC...CAC...GGGACUG.CC....UAC..GC....UGC..GCUGC...........GGCAGCCCA..UUAGUAAUGCGUUG
NC_009092.1/1516016-1516108         AAAGCUAACAAAUUGCUUAAUU.UCGUUCCGGC..CACAAACAGCG.UGG..CCUC...CAC...UGGACUG.CC....UAC..G...........CUAC...........GGCAGCCAA..UUAGCAAAGCGUUA
NZ_AAOH01000004.1/365677-365580     AAACAUAACAAGUUGCUUAAUU.UCGUUCCGGC..CACAAAAAGCG.UGG..CC.U...CCAC..UGGACUG.CC....UAC..GC....UAC..GCUGC...........GGCAGCCAA..UUAGCAAAGCGUUA
JCVI_SCAF_1101667112935/586-494     CAACAUAACAAGUUGCUUAAUU.UCGUUCCGGC..CACAAACAGCA.UGG..CCUC...CAC...UGGACUG.CC....UAC..GC......U..GC..............GGCAGCCAA..UUAGCAAAGCGUUA
NC_009092.1/4272239-4272151         AAAUCUAACCAGUUGCUCAAGUUUACUUCGCCA..GCCAAA......GCU..GG.CUCCGU....GGGACUG.GC.........GC.........GUUGC...........GCCAGCCCC..UUAGCAAGGCGUUA
NC_008700.1/3384963-3385032         AAAUAUAACCAGUUGCUCAAAU.UUA......C.........UCC....G...........U...GGGACUG.GC.........GC....GUG..GC..............GCCAGCCCC..UUAGCAAAGCGUUA
NC_009092.1/1949101-1949186         GUGUAUAACAAGUUGCGUAAGUUUGC......C....CAAACAGC....G.........GGC...GGGACAA.A.....UACUCGC....GGG..GCUCGCA..........UUUGCCCC..UUCGUAAAGCGUUA
NC_009438.1/1853321-1853425         GCUACUAACAAGUUGCCUAAGUUCGC......C..GCUAAAAAUC..GCG.........GCU...GGGACAA.AUACUCACAGGGC....UUC..GCCCAACGACGUUCGCAUUUGCCCC..UUGGCAAAGCGUUA
JCVI_SCAF_1101668592552/635-723     ACACUUAACAAGCCAAAUCACU.AUU....CGC.CGCAAAAA.....GCG..CG.....GCG...CGGACUC.GU....UAC..GC....GUU..GCUUC...........ACUCGCCCG..UGUUUGGGGCGUUA
JCVI_SCAF_1101668592552/167-255     AGCCCUAACAAGCCAAAUCACU.AUU....CGC.CGCAAAAA.....GCG..CG.....GCG...CGGACUC.GC....UAC..AC....GUU..GUUUC...........GCUCGCCCG..UGUUUGGGGCGUUA
JCVI_SCAF_1096627390075/64503-64583 AUGCAUAACAACGCGCAUCAUU.CGC....AAC..ACAUAAAU....GUG..UU.....GCU...GGGACGC.C..........GC....UAC..GC...............GGCGCCCA..UGUGCUUGACGUUA
ABEF01047328.1/2089-2190            AGCCAUAACAAGGCGCACCAAU.CGC....CCG..GCAAAAAAGCU.GCC..GG.....GCU...GGGACGC.UU....UACCCGC...CGCUUCGCUUUGGGCA......AAGCGCCCU..UGUGCGCAGCGUUA
ABEF01001886.1/667-767              AAAACUAACAAGGCGCAGCAAU.CGC....CCG..GCAAAGAGCC..GCC..GG.....GCU...GGGACGC.UU....UACCCGC...CGCUUCGCUAUGGGCA......AAGCGCCCU..UGUGCGCGGCGUUA
#=GC SS_cons                        .....<<<<...(((((,<<,,.,<<....<<<..<<____.___..>>>..>>.....>>....<<<-<<<.<<<<<<---<<<<....____.>>--->>...>>..>>>>>>>->>>..>>)))))...>>>>
//
