# Supplementary material for: Comparative genomics reveals 104 candidate structured RNAs from bacteria, archaea, and their metagenomes
Source: Genome Biol. 2010 Mar 15;11(3):R31. doi: 10.1186/gb-2010-11-3-r31 (PMC2864571; doi:10.1186/gb-2010-11-3-r31)
Supplement: Additional file 5 — Raw text alignment files, just the motifs. Raw alignments of RNA motifs with minimal annotation and no flanking sequences, in "Stockholm" text format. The Stockholm files can be retrieved from the .tar.gz archive file by using programs such as WinZip (Windows), StuffIt Expander (Mac), or tar/gzip (UNIX). [file gb-2010-11-3-r31-S5.GZ › clean-sto/Rhizobiales-1.sto]

# STOCKHOLM 1.0
#=GF ID Rhizobiales-1
#=GF AU Weinberg Z
#=GF TP Gene; sRNA;
#=GF DE Rhizobiales-1 RNA
#=GF WK http://en.wikipedia.org/wiki/Rhizobiales-1_RNA_motif
NC_003037.1/766175-766114         AAGUUC.AUG.CGUCC.GGAAAGUGG.AUACCG.GUUUCCGGACAA..A.CG.CAUGAACCACUUCAGACU
NC_003047.1/2851442-2851503       AAGUUC.AUG.CGUCC.GGAAAGUGG.AUACCG.GUUUCCGGACAA..A.CG.CAUGAACCACUUCAGACU
NC_007761.1/2610579-2610520       UGGUGC.AUC.GGCCC.GAAAAUCUG..AACAG.AUUUUCGGAAGC..G.C..GAUGCCCUAGGGAAAGGC
NC_003062.1/84150-84211           UGGAGU.UUG.UCAGG.GAAAAGUGG.AAACCG.GUUUUCCCGAAA..A.GA.CAAACGAUAACAAAAACG
NC_007794.1/2330843-2330904       CGCAGC.AUC.GCGCC.GAAAAGUGG.GAACCG.GUUUUCGGCAC...CAGC.GAUGCGCAAAAUCGUGCC
soil_XZS29820_x1/211-151          UCGAGC.GCA.UUUUG.CUGAAGCGG.AAACCG.GUUCGGC.GCGG..G.AA.AGCGCGUCUCAAUAGAAA
soil_XZS100099_b1/726-786         CUGCGC.GCG.ACCAG.CANAAGUGG.GUACCG.GUUUUGC.GUCC..G.GG.CGCGCGCUAACCUAUGGA
soil_XZS31810_y1/903-843          UAGCGC.GCG.CCCAG.GAAAAGCAG.GUACCG.GUUUUCC.GUCC..G.GA.CACGCGCCAACAGGUAGC
NC_002678.2/6282032-6282093       CAGAGC.AUC.GGACC.GAAAAGUGG.CAGUCG.GUUUUCGGGCAA..U.CC.GAUGCGAGCAAAAAAUAG
NC_004310.3/414890-414951         UUGGGG.CGC.AUCCC.GAAAAGUGG.AAACCG.GUUUUCGGAAAA..G.AU.GCGCCCAUAAAAGAGGAC
NC_003317.1/1568007-1567946       UUGGGG.CGC.AUCCC.GAAAAGUGG.AAACCG.GUUUUCGGAAAA..G.AU.GCGCCCAUAAAAGAGGAC
NC_009505.1/436880-436941         UUGGGG.CGC.AUCCC.GAAAAGUGG.AAACCG.GUUUUCGGAAAA..G.AU.GCGCCCAUAAAAGAGGAC
NC_007406.1/1186034-1186096       UAGAGC.AUC.GGACC.CGAAAGUGG.GAACCG.GUUUCGGGAUAAA.U.CC.GAUGCUCAAUCAAUUAAC
NC_007406.1/1345493-1345555       UAGAGC.AUC.GGACC.CGAAAGUGG.GAACCG.GUUUCGGGAUAAA.U.CC.GAUGCUCAAUCAAUUAAC
NC_007406.1/185179-185117         UAGAGC.AUC.GGACC.CGAAAGUGG.GAACCG.GUUUCGGGAUAAA.U.CC.GAUGCUCAAUCAAUUAAC
NC_007406.1/1460070-1460132       UAGAGC.AUC.GGACC.CGAAAGUGG.GAACCG.GUUUCGGGAUAAA.U.CC.GAUGCUCAAUCAAUUAAC
NC_007406.1/2007964-2008026       UAGAGC.AUC.GGACC.CGAAAGUGG.GAACCG.GUUUCGGGAUAAA.U.CC.GAUGCUCAAUCAAUUAAC
NC_007406.1/2722478-2722416       UAGAGC.AUC.GGACC.CGAAAGUGG.GAACCG.GUUUCGGGAUAAA.U.CC.GAUGCUCAAUCAAUUAAC
NC_007406.1/3225557-3225495       UAGAGC.AUC.GGACC.CGAAAGUGG.GAACCG.GUUUCGGGAUAAA.U.CC.GAUGCUCAAUCAAUUAAC
NC_007406.1/112662-112600         UAGAGC.AUC.GGACC.CGAAAGUGG.GAACCG.GUUUCGGGAUAAA.U.CC.GAUGCUCAAUCAAUUAAC
NC_008380.1/3097635-3097696       CUAAGC.AGG.UUCCG.GAAAAGUGU.CCAACG.GUUUUCCGGCCA..G.AA.CCUGCGACAAAACAAAGG
ABEF01031871.1/759-698            UAGAGC.GGG.ACGCG.GAAAAGUGG.GCACCG.GUUUUCCGCCCG..C.GU.CCCGCUCAGGCAGGGAUC
soil_Contig27976/515-455          CAGAGC.GGG.AUGCG.GAAAAGUG.UGCG.CG.GUUUUCCGCUAA..A.AU.CCCGCGCUAAACCAUUGA
NC_007964.1/1409568-1409629       UAGAGC.GGG.AUGAG.GAAAAGUGU.GCAGCG.GUUUUCCGCCCG..C.AU.CCCGCUCUAAAAUAAUAU
NC_007406.1/1914706-1914645       UAGAGC.GGG.AUGAG.GAAAAGUGU.GUAGCG.GUUUUCCGCCCG..C.AU.CCCGCUCUAAAAUAAUGG
NC_007406.1/1842019-1841958       UAGAGC.GGG.AUGAG.GAAAAGUGU.GUAGCG.GUUUUCCGCCCG..C.AU.CCCGCUCUAAAAUAAUGG
NC_009668.1/633686-633747         UCGGGC.AUG.UCGCG.AAAAAGUGG.AAACUG.GUUUUUCGAUAA..C.GA.CAUGCCCAAAAAGAAUUC
soil_XZS57818_b1/562-623          GGGCGC.AUG.ACCCG.AAAAAAUGG.GUACCG.GUUUUUCGAUGA..G.GU.CAUGCGCAAAUUAAGAAU
soil_Contig9153/95-34             CAGCGC.AUG.UCCCG.GCGAAGUGG.AUACCG.GUUCCCCGACAA..G.GA.CAUGCCGCCAACCAAGAC
soil_XZS60340_g1/442-504          GAGAGC.AUC.GGACC.GAAAAGUGG.AAUCCG.GUUUUCGGAUUG..U.UCCGAUGCUCAACCAAAGAGU
soil_XZS30534_y1/444-507          GGAAGC.AUG.AUCCG.GAAAAGUGG.GAACCG.GUUUUCCGGAAUCGG.AU.CAUGCCAGCCUAAGAGAA
soil_Contig38734/303-242          CCGCGC.GUG.GUCCC.GAAAAGUGU.GAAGCG.GUUUUCGGAUAA..G.AC.CACGCACCGCGAAAAUGA
soil_XZS41526_y1/280-342          UAGCGC.GUC.GGACC.GAAAAGUGG.ACACCG.GUUUUCGGAUAA..A.UCCGACGCGCAAACAAAAGAU
NC_009667.1/940830-940769         CAAAGC.AUG.UCGCG.GAAAAGUGG.AAACCG.GUUUUCCGGAAC..C.GA.CAUGCUCCAGAAAAUAAA
NC_009445.1/5476794-5476856       AUGAGC.AUGAUCGCC.GAAAAGUGG.GCACCG.GUUUUCG.GUAA..C.GAUCAUGCUCGAACAAAAGAG
soil_Contig33468/665-725          AAGAGC.GCG.UUC.C.GAAAAGUGG.GAACCG.GUUUUCGGAACA..A.GA.CGCGCGUCAAAACAGAUC
NC_009667.1/2380203-2380143       UUGAGC.GCA.UCCCC.GAAAAGUGU.GAAACG.GUUUUCG.GAUA..A.GA.UGCGCGUCAGAAAACAGU
soil_Contig33468/614-664          ....GC.GCG..UUCC.GAAAAGUGG.GAACCG.GUUUUCGAACAA..G.A..CGCGCGUCAAAAA.....
NC_009668.1/1857592-1857532       UAGAGC.GCA.UC.CC.GAAAAGUGC.AAAGCG.GUUUUCGGAAUA..A.GA.UGCGCGUUAAAACAAACA
NC_009668.1/198512-198452         UAGAGC.GCA.UC.CC.GAAAAGUGU.GAAACG.GUUUUCGGAACA..A.GA.UGCGCGUAAAAACAAAUG
NC_009505.1/833874-833933         GAGAGC.GCA..UCCC.GAAAAGUGU.GAAACG.GUUUUCGGAUAA..G.A..UGCGCGUCAAAAAAUAGU
NC_003317.1/1176521-1176462       GAGAGC.GCA..UCCC.GAAAAGUGU.GAAACG.GUUUUCGGAUAA..G.A..UGCGCGUCAAAAAAUAGU
NC_006932.1/830819-830878         GAGAGC.GCA..UCCC.GAAAAGUGU.GAAACG.GUUUUCGGAUAA..G.A..UGCGCGUCAAAAAAUAGU
NC_009667.1/1300888-1300829       UAGAGC.GCA..UCCC.GAAAAGUGU.GAAACG.GUUUUCGGAUAA..G.A..UGCGCGUGAAAACAAUCA
NC_009504.1/269534-269593         UAGAGC.GCA.UU.CC.GAAAAGUGU.GAAACG.GUUUUCGGAAAA....GA.UGCGCGUCAAAACAAAGG
NC_004311.2/270563-270622         UAGAGC.GCA.UU.CC.GAAAAGUGU.GAAACG.GUUUUCGGAAAA....GA.UGCGCGUCAAAACAAAGG
NC_006933.1/901055-900996         UAGAGC.GCA.UU.CC.GAAAAGUGU.GAAACG.GUUUUCGGAAAA....GA.UGCGCGUCAAAACAAAGG
NC_009505.1/385250-385309         UAGAGC.GCA..UCCC.GAAAAGUGU.GAAACG.GUUUUCGGAAAA..G.A..UGCGCGUAAAAAUAAAGG
NC_004310.3/362861-362920         UAGAGC.GCA..UCCC.GAAAAGUGU.GAAACG.GUUUUCGGAAAA..G.A..UGCGCGUAAAAAUAAAGG
NC_006932.1/384629-384688         UAGAGC.GCA..UCCC.GAAAAGUGU.GAAACG.GUUUUCGGAAAA..G.A..UGCGCGUAAAAAUAAAGG
NC_009667.1/1447858-1447799       UAGAGC.GCA..UCCC.GAAAAGUGU.GAAACG.GUUUUCGGAAAA..G.A..UGCGCGUAAAAACAAAUG
NC_009667.1/344968-344909         UAGAGC.GCA..UCCC.GAAAAGUGU.GAAACG.GUUUUCGGAAAA..G.A..UGCGCGUAACAAUAAAUG
NC_006932.1/1959139-1959198       CAGAGC.GCA..UCCC.GAAAAGUGU.GAAACG.GUUUUCGGAAAA..G.A..UGCGCGUAAAAACAAAGC
NC_009505.1/1946990-1947049       CAGAGC.GCA..UCCC.GAAAAGUGU.GAAACG.GUUUUCGGAAAA..G.A..UGCGCGUAAAAACAAAGC
NC_009667.1/1768002-1767943       UAGAGC.GCA..UCCC.GAAAAGUGU.GAAACG.GUUUUCGGAAGA..G.A..UGCGCGUCAAAACAAACA
NC_009504.1/813447-813506         UAAAGC.GCA..UCCC.GAAAAGUGU.GAAACG.GUUUUCGGAAAA..G.A..UGCGCGUCAAAACAAUAG
NC_009667.1/137650-137591         UAGAGC.GCA..UCCC.GAAAAGUGU.GAAACG.GUUUUCGGAUAA..G.A..UGUGCGUCAAAACAAAAG
NC_009504.1/167239-167180         UAGAGC.GCA..UCCC.GAAAAGUGU.GAAGCG.GUUUUCGGAAAA..G.A..UGCGCGUCAAAACAAAGA
NC_004311.2/167807-167748         UAGAGC.GCA..UCCC.GAAAAGUGU.GAAGCG.GUUUUCGGAAAA..G.A..UGCGCGUCAAAACAAAGA
NC_006933.1/170465-170406         UAGAGC.GCA..UCCC.GAAAAGUGU.GAAGCG.GUUUUCGGAAAA..G.A..UGCGCGUCAAAACAAAGA
NC_003318.1/498226-498285         UAGCGC.GCA..UCCC.GAAAAGUGU.GAAACG.GUUUUCGGAAAA..G.A..UGCGCGUCAAAACAAAGA
NC_006933.1/416930-416989         UAGCGC.GCA..UCCC.GAAAAGUGU.GAAACG.GUUUUCGGAAAA..G.A..UGCGCGUCAAAACAAAGA
NC_009504.1/801891-801832         UAGCGC.GCA..UCCC.GAAAAGUGU.GAAACG.GUUUUCGGAAAA..G.A..UGCGCGUCAAAACAAAGA
NC_004311.2/800246-800187         UAGCGC.GCA..UCCC.GAAAAGUGU.GAAACG.GUUUUCGGAAAA..G.A..UGCGCGUCAAAACAAAGA
NC_009668.1/1671300-1671241       UAGGGC.GCA..UCCC.GAAAAGUGU.GAAACG.GUUUUCGGAAAA..G.A..UGCGCGUCAAAACAAAGA
NC_006932.1/1675686-1675745       UAGAGC.GCA..UCCC.GAAAAGUGU.GAAACG.GUUUUCGGAAAA..G.A..UGCGCGUCAAAACAAAAG
NC_003317.1/330490-330431         UAGAGC.GCA..UCCC.GAAAAGUGU.GAAACG.GUUUUCGGAAAA..G.A..UGCGCGUCAAAACAAAAG
NC_006933.1/750327-750268         CAGAGC.GCA..UCCC.GAAAAGUGU.GAAACG.GUUUUCGGAAAA..G.A..UGCGCGUCAAAACAAAGG
NC_009504.1/437375-437434         CAGAGC.GCA..UCCC.GAAAAGUGU.GAAACG.GUUUUCGGAAAA..G.A..UGCGCGUCAAAACAAAGG
NC_004311.2/464707-464766         CAGAGC.GCA..UCCC.GAAAAGUGU.GAAACG.GUUUUCGGAAAA..G.A..UGCGCGUCAAAACAAAGG
NC_003318.1/824324-824265         CAGAGC.GCA..UCCC.GAAAAGUGU.GAAACG.GUUUUCGGAAAA..G.A..UGCGCGUCAAAACAAAGG
NC_003318.1/182689-182630         GAGAGC.GCA..UCCC.GAAAAGUGU.GAAACG.GUUUUCGGAAAA..G.A..UGCGCGUCAAAACAAAGG
NC_006932.1/1487365-1487424       GAGAGC.GCA..UCCC.GAAAAGUGU.GAAACG.GUUUUCGGAAAA..G.A..UGCGCGUCAAAACAAAGG
NC_006933.1/1071810-1071869       GAGAGC.GCA..UCCC.GAAAAGUGU.GAAACG.GUUUUCGGAAAA..G.A..UGCGCGUCAAAACAAAGG
NC_009504.1/1074741-1074800       GAGAGC.GCA..UCCC.GAAAAGUGU.GAAACG.GUUUUCGGAAAA..G.A..UGCGCGUCAAAACAAAGG
NC_004311.2/1116698-1116757       GAGAGC.GCA..UCCC.GAAAAGUGU.GAAACG.GUUUUCGGAAAA..G.A..UGCGCGUCAAAACAAAGG
NC_009505.1/1476797-1476856       GAGAGC.GCA..UCCC.GAAAAGUGU.GAAACG.GUUUUCGGAAAA..G.A..UGCGCGUCAAAACAAAGG
NC_009505.1/72769-72828           GAGAGC.GCA..UCCC.GAAAAGUGU.GAAACG.GUUUUCGGAAAA..G.A..UGCGCGUUAAAACAAAGG
NC_004310.3/71949-72008           GAGAGC.GCA..UCCC.GAAAAGUGU.GAAACG.GUUUUCGGAAAA..G.A..UGCGCGUUAAAACAAAGG
NC_006932.1/71617-71676           GAGAGC.GCA..UCCC.GAAAAGUGU.GAAACG.GUUUUCGGAAAA..G.A..UGCGCGUUAAAACAAAGG
NC_009667.1/84451-84510           GAGAGC.GCA..UCCC.GAAAAGUGU.GAAACG.GUUUUCGGAAAA..G.A..UGCGCGUUAAAACAAAGG
NC_003317.1/1424118-1424059       UAGAGC.GCA..UCCC.GAAAAGUGU.GAAACG.GUUUUCGGAAAA..G.A..UGCGCGUUAAAACAAAGG
NC_006932.1/580443-580502         UAGAGC.GCA..UCCC.GAAAAGUGU.GAAACG.GUUUUCGGAAAA..G.A..UGCGCGUUAAAACAAAGG
NC_004310.3/559019-559078         UAGAGC.GCA..UCCC.GAAAAGUGU.GAAACG.GUUUUCGGAAAA..G.A..UGCGCGUUAAAACAAAGG
NC_009505.1/580452-580511         UAGAGC.GCA..UCCC.GAAAAGUGU.GAAACG.GUUUUCGGAAAA..G.A..UGCGCGUUAAAACAAAGG
NC_006933.1/876598-876657         UUGAGC.GCA..UCCC.GAAAAGUGU.GAAACG.GUUUUCGGAAAA..G.A..UGCGCGUCAAAACAAAGG
NC_003318.1/975526-975585         UUGAGC.GCA..UCCC.GAAAAGUGU.GAAACG.GUUUUCGGAAAA..G.A..UGCGCGUCAAAACAAAGG
NC_006933.1/405424-405365         UAAAGC.GCA..UCCC.GAAAAGUGU.GAAACG.GUUUUCGGAAAA..G.A..UGCGCGUCAAAACAAAGG
NC_006933.1/974901-974960         UAGAGC.GCA..UCCC.GAAAAGUGU.GAAACG.GUUUUCGGAAAA..G.A..UGCGCGUCAAAACAAGGG
NC_009504.1/495556-495497         UAGAGC.GCA..UCCC.GAAAAGUGU.GAAACG.AUUUUCGGAAAA..G.A..UGCGCGUCAAAACAAAGG
NC_004311.2/521206-521147         UAGAGC.GCA..UCCC.GAAAAGUGU.GAAACG.AUUUUCGGAAAA..G.A..UGCGCGUCAAAACAAAGG
NC_006933.1/693038-693097         UAGAGC.GCA..UCCC.GAAAAGUGU.GAAACG.AUUUUCGGAAAA..G.A..UGCGCGUCAAAACAAAGG
NC_006932.1/724765-724824         UAGAGC.GCA..UCCC.GAAAAGUGU.GAAACG.GUUUUCGGAAAA..G.A..UGCGCGUCAAAGCAAAGG
NC_009505.1/724516-724575         UAGAGC.GCA..UCCC.GAAAAGUGU.GAAACG.GUUUUCGGAAAA..G.A..UGCGCGUCAAAGCAAAGG
NC_006932.1/625260-625319         UAGAGC.GCA..UCCC.GAAAAGUGU.GAAACG.GUUUUCGCAAAA..G.A..UGCGCGUCAAAACAAAGG
NC_009667.1/2356155-2356096       UAGAGC.GCA..UCCC.GAAAAGUGU.GAAACG.GUUUUCGGAAAA..G.A..UGCGCGUUAAAACAAAUA
NC_009505.1/151380-151321         UAGAGC.GCA..UCCC.GAAAGGUGU.GAAACG.GUUUUCGGAAAA..G.A..UGCGCGUCAAAACAAAUA
NC_004310.3/151086-151027         UAGAGC.GCA..UCCC.GAAAGGUGU.GAAACG.GUUUUCGGAAAA..G.A..UGCGCGUCAAAACAAAUA
NC_006932.1/152439-152380         UAGAGC.GCA..UCCC.GAAAGGUGU.GAAACG.GUUUUCGGAAAA..G.A..UGCGCGUCAAAACAAAUA
NC_006932.1/1867220-1867279       UAGAGC.GCA..UCCC.GAAAAGUGU.GAAACG.GUUUUCGGAAAA..G.A..UGCGCGACAAAACAAAUA
NC_009505.1/1853992-1854051       UAGAGC.GCA..UCCC.GAAAAGUGU.GAAACG.GUUUUCGGAAAA..G.A..UGCGCGACAAAACAAAUA
NC_004310.3/1850242-1850301       UAGAGC.GCA..UCCC.GAAAAGUGU.GAAACG.GUUUUCGGAAAA..G.A..UGCGCGACAAAACAAAUA
NC_003317.1/143557-143498         UAGAGC.GCA..UCCC.GAAAAGUGU.GAAACG.GUUUUCGGAAAA..G.A..UGCGCGACAAAACAAAUA
NC_009667.1/2486548-2486607       UAGAGC.GCA..UCCC.GAAAAGUGU.GAAACG.GUUUUCGGAUAA..G.A..UGCGCGUCAAAACAAAUA
NC_009504.1/134811-134752         UAGAGC.GCA..UCCC.GAAAAGUGU.GAAACG.GUUUUCGGAAAA..G.A..UGCGCGUCAAAACAAAUA
NC_006932.1/1942624-1942683       UAGAGC.GCA..UCCC.GAAAAGUGU.GAAACG.GUUUUCGGAAAA..G.A..UGCGCGUCAAAACAAAUA
NC_006933.1/134661-134602         UAGAGC.GCA..UCCC.GAAAAGUGU.GAAACG.GUUUUCGGAAAA..G.A..UGCGCGUCAAAACAAAUA
NC_009505.1/1929637-1929696       UAGAGC.GCA..UCCC.GAAAAGUGU.GAAACG.GUUUUCGGAAAA..G.A..UGCGCGUCAAAACAAAUA
NC_009668.1/1371195-1371254       UAGAGC.GCA..UCCC.GAAAAGUGU.GAAACG.GUUUUCGGAAAA..G.A..UGCGCGUCAAAACAAAGA
NC_006932.1/1699282-1699223       UAGAGC.GCA..UCCC.GAAAAGUGU.GAAACG.GUUUUCGGAAAA..G.A..UGCGCGUCAAAACAAAGG
NC_006932.1/33415-33356           UAGAGC.GCA..UCCC.GAAAAGUGU.GAAACG.GUUUUCGGAAAA..G.A..UGCGCGUCAAAACAAAGG
NC_006932.1/1537112-1537171       UAGAGC.GCA..UCCC.GAAAAGUGU.GAAACG.GUUUUCGGAAAA..G.A..UGCGCGUCAAAACAAAGG
NC_006933.1/380984-381043         UAGAGC.GCA..UCCC.GAAAAGUGU.GAAACG.GUUUUCGGAAAA..G.A..UGCGCGUCAAAACAAAGG
NC_009504.1/837878-837819         UAGAGC.GCA..UCCC.GAAAAGUGU.GAAACG.GUUUUCGGAAAA..G.A..UGCGCGUCAAAACAAAGG
NC_004311.2/214919-214978         UAGAGC.GCA..UCCC.GAAAAGUGU.GAAACG.GUUUUCGGAAAA..G.A..UGCGCGUCAAAACAAAGG
NC_003317.1/469081-469022         UAGAGC.GCA..UCCC.GAAAAGUGU.GAAACG.GUUUUCGGAAAA..G.A..UGCGCGUCAAAACAAAGG
NC_003317.1/1969807-1969866       UAGAGC.GCA..UCCC.GAAAAGUGU.GAAACG.GUUUUCGGAAAA..G.A..UGCGCGUCAAAACAAAGG
NC_004310.3/1682361-1682302       UAGAGC.GCA..UCCC.GAAAAGUGU.GAAACG.GUUUUCGGAAAA..G.A..UGCGCGUCAAAACAAAGG
NC_009505.1/1526484-1526543       UAGAGC.GCA..UCCC.GAAAAGUGU.GAAACG.GUUUUCGGAAAA..G.A..UGCGCGUCAAAACAAAGG
NC_004310.3/860545-860604         UAGAGC.GCA..UCCC.GAAAAGUGU.GAAACG.GUUUUCGGAAAA..G.A..UGCGCGUCAAAACAAAGG
NC_004310.3/1109588-1109529       UAGAGC.GCA..UCCC.GAAAAGUGU.GAAACG.GUUUUCGGAAAA..G.A..UGCGCGUCAAAACAAAGG
NC_004310.3/33554-33495           UAGAGC.GCA..UCCC.GAAAAGUGU.GAAACG.GUUUUCGGAAAA..G.A..UGCGCGUCAAAACAAAGG
NC_004310.3/1945471-1945530       UAGAGC.GCA..UCCC.GAAAAGUGU.GAAACG.GUUUUCGGAAAA..G.A..UGCGCGUCAAAACAAAGG
NC_009505.1/885762-885821         UAGAGC.GCA..UCCC.GAAAAGUGU.GAAACG.GUUUUCGGAAAA..G.A..UGCGCGUCAAAACAAAGG
NC_009505.1/33552-33493           UAGAGC.GCA..UCCC.GAAAAGUGU.GAAACG.GUUUUCGGAAAA..G.A..UGCGCGUCAAAACAAAGG
NC_007624.1/381053-381112         UAGAGC.GCA..UCCC.GAAAAGUGU.GAAACG.GUUUUCGGAAAA..G.A..UGCGCGUCAAAACAAAGG
NC_006932.1/1962166-1962225       UAGAGC.GCA..UCCC.GAAAAGUGU.GAAACG.GUUUUCGGAAAA..G.A..UGCGCGUCAAAACAAAGG
NC_009505.1/1112331-1112272       UAGAGC.GCA..UCCC.GAAAAGUGU.GAAACG.GUUUUCGGAAAA..G.A..UGCGCGUCAAAACAAAGG
NC_004310.3/1519072-1519131       UAGAGC.GCA..UCCC.GAAAAGUGU.GAAACG.GUUUUCGGAAAA..G.A..UGCGCGUCAAAACAAAGG
NC_009667.1/1310021-1309961       CAAAGC.GCA.UC.CC.GAAAAGUGG.GAACCG.GUUUUCGGGACA..A.GA.UGCGCGCAAAAUAAAAAG
soil_Contig10577/108-169          GACCGC.GUG.AUGCC.GAAAAGUGG.GAACCG.GUUUUCGGAAAA..G.AU.CACGCGCGCUAAGGGAGA
soil_Contig26760/337-398          AGCUGC.GUG.AUCCC.GAAAAGUGG.GCACCG.GUGUCCGGAAAA..G.AU.CACACAACAAACAAAAAG
NC_007964.1/3594976-3595037       AAGCGC.AUG.AUCCG.GAAAAGUGG.GAACCG.GUUUUCCGGAGA..G.AU.CAUGCGACAAGAAAAUCC
NC_002678.2/4014611-4014672       AAGAGU.AUG.UCCCG.GAAAAAUGG.GAACCG.GUUUUCCGACAA..G.GA.CAUGCUCAAAACAUAAGA
soil_XZS38199_g1/247-186          UAGCGC.AUG.UCCCG.GAAAAGUGG.AUACCG.GUUUCCCAAGAA..G.GA.CAUGCGCCAACGCAAAGA
soil_Contig10442/881-942          UAAAGC.AUG.GCCCC.GAAAAGUGU.GAAGCG.GUUUUCGGAAAA..G.GC.CAUGCUUCAAUAAGCCUU
NC_004463.1/5927841-5927780       AGGCGC.AUG.AUCCC.GAAAAGCGG.GUGCCG.GUUUUCGGUGAA..G.AU.CAUGCGCAAGACACAAGG
NC_009667.1/1154710-1154649       AUAAGC.AUG.UCUCC.CAAAAGUGG.GAACCG.GUUUUGGGAUCA..A.GA.CAUGCGGAGAGAUAAUCA
NC_008380.1/1355847-1355908       UAGUGC.AUG.UCGCU.CAAAAGUGU.GCAGCG.GUUUUGGGAGAA..A.GA.CAUGCACAAAAGGAAACA
NC_002678.2/4360359-4360419       UAAUGC.AUG.UCGCC.CAAAAGUGG..AUCCG.GUUUUGGGAAAA..C.GA.CAUGCAUAAAAAAGGACU
NC_006932.1/1427839-1427778       UUUCGC.AUG.GCUCC.CAAAAGUGG.CAACCG.GUUUUGGGAUAA..A.GA.CAUGCGGCAAAAACAGAC
NC_004310.3/1409785-1409724       UUUCGC.AUG.GCUCC.CAAAAGUGG.CAACCG.GUUUUGGGAUAA..A.GA.CAUGCGGCAAAAACAGAC
NC_003317.1/578361-578422         UUUCGC.AUG.GCUCC.CAAAAGUGG.CAACCG.GUUUUGGGAUAA..A.GA.CAUGCGGCAAAAACAGAC
NC_009667.1/1437802-1437862       UAGAGC.AUG.UCC.C.CAAAAGUGG.GAAUCG.GUUUUGGGAUUA..G.GA.CAUGCGUGAGAAUAGGUA
NC_009505.1/215180-215241         UAAAGC.AUG.UCGCG.GAAAAGUGG.GAACCG.GUUUUCCGAUCA..C.GA.CAUGCGUAUAAACAAAGG
NC_004310.3/215127-215188         UAAAGC.AUG.UCGCG.GAAAAGUGG.GAACCG.GUUUUCCGAUCA..C.GA.CAUGCGUAUAAACAAAGG
NC_006932.1/216489-216550         UAAAGC.AUG.UCGCG.GAAAAGUGG.GAACCG.GUUUUCCGAUCA..C.GA.CAUGCGUAUAAACAAAGG
NC_008380.1/620156-620217         CAAUGC.AUG.UCGCC.CGGAAGUGU.GCAGCG.GUUCCGGGAAAA..C.GA.CAUGCAUAAAACAAAGAG
NC_008380.1/1811296-1811357       UAAUGC.AUG.UCGCC.CGGAAGUGU.GCAGCG.GUUCCGGGAUAA..C.GA.CAUGCAUAAAACAAAGAG
NC_008380.1/2167323-2167384       UAAUGC.AUG.UCGCC.CGGAAGUGU.GGAGCG.GUUCCGGGAUAA..C.GA.CAUGCUUGAAAACAAAAG
NC_007766.1/212815-212754         UAGUGC.AUG.UCGCC.CGGAAGUGU.GCCGCG.GUUCCGGGAUAA..C.GA.CAUGCAUAAAAACAAAGA
NC_008380.1/1408637-1408698       CACUGC.AUG.UCGCC.CGGAAGUGU.GCAGCG.GUUCCGGGAUAA..C.GA.CAUGCAUAAAAGCAGAGA
NC_007761.1/1145025-1145086       UAAUGC.AUG.UCGCC.CGGAAGUGU.GCAGCG.GUUCCGGGAUAA..C.GA.CAUGCAUAAAAGCUCUAA
NC_007761.1/597435-597374         UAAUGC.AUG.UCGCC.CGGAAGUGU.GCAGCA.GUUCCGGGACAG..C.GA.CAUGCAUAAAACCAAAGA
NC_008380.1/1767935-1767996       CAAUGC.AUG.UCGCC.CGGAAGUGU.GCAGCG.GUUCCGGGAUAA..C.GA.CAUGCAUGAAAAGAAGGA
NC_009636.1/3540819-3540880       UAAUGC.AUG.UCGCC.CGGAAGUGU.GCAGCG.GUUCCGGGAUGA..C.GA.CAUGCACAACAAUAAGGA
NC_008380.1/660405-660466         UAAUGC.AUG.UCGCC.UAAAAGUGU.GCAGCG.GUUUUAGGACAA..C.GA.CAUGCAUCAAAUAAAAGU
NC_009667.1/865615-865554         AAAAGC.AUG.UCUCC.AAAAAGUGG.GAACCG.GUUUUUGGAUAA..A.GA.CAUGCGUAGAAAAAGCUA
NC_002678.2/4009251-4009311       UAUUGC.AUG.UCGCC.CAAAAGUGG.GU.CCG.GUUUUGGGAGGA..C.GA.CAUGCAUAAAAAACAAAG
NC_009667.1/743980-743919         UAAAGC.UUG.UCUCC.CUAAAGUGG.GAACCG.GUUUCGGGAUAA..A.GA.CAUGCUUGAAAAGACAAA
NC_009667.1/1417200-1417261       UUGAGC.GUG.UCUCC.CGAAAGUGG.GAACCG.AUUUUGGGAUAA..A.GA.CAUGCGUAAAACUAAGGA
NC_009667.1/1432252-1432191       UAGAGC.AUG.UCUCC.CGAAAGUGG.GAACCG.GUUUCGGGAUAA..A.GA.CAUUCUUAAAACAAAUGG
NC_009668.1/1892375-1892314       UAGAGC.AUG.UCUCC.CGAAAGUGG.GAACCG.GUUUCGGGGUGA..A.GA.CAUGCGUAGAACAAAGAA
NC_006932.1/448334-448273         UAGAGC.AUG.CCUCC.CGAAAGCGG.GAACCG.GUUUCCGGAUAA..A.GA.CAUGCGAUAAAACAAAUA
NC_009505.1/448468-448407         UAGAGC.AUG.CCUCC.CGAAAGCGG.GAACCG.GUUUCCGGAUAA..A.GA.CAUGCGAUAAAACAAAUA
NC_009667.1/1035419-1035362       UAGAGC.AUG.UCUUC.CAAAAGUGG.GAACCG.GUUUUGG.......AAGA.CAUGCGUAAAGACAAAAC
NC_006932.1/570315-570254         UAGAGC.AUG.UCUCC.CGAAAGUGG.GAACCG.GUUUCGGGCUAA..A.GA.CAUGCGUAAAAAACAAUA
NC_009505.1/570285-570224         UAGAGC.AUG.UCUCC.CGAAAGUGG.GAACCG.GUUUCGGGCUAA..A.GA.CAUGCGUAAAAAACAAUA
NC_004310.3/548851-548790         UAGAGC.AUG.UCUCC.CGAAAGUGG.GAACCG.GUUUCGGGCUAA..A.GA.CAUGCGUAAAAAACAAUA
NC_003317.1/1434274-1434335       UAGAGC.AUG.UCUCC.CGAAAGUGG.GAACCG.GUUUCGGGCUAA..A.GA.CAUGCGUAAAAAACAAUA
NC_009667.1/2828307-2828246       CAGAGC.AUG.UCUCC.CGAAAGUGG.GAACCG.GUUUCGGGAUAA..A.GA.CAUGCGUAAAAAGAAGGA
NC_009667.1/1307075-1307135       UGAAGC.AUG.UCUCC.CGAAAGUGG.GAACCG.GUUUCGG.AACA..A.GA.CAUGCGUAAAAACAAAAG
NC_009668.1/1842520-1842581       UAGAGC.AUG.UCUCU.CGAAAGUGG.AAACCG.GUUUCGGAAUAA..A.GA.CAUGCGUAAAAACAAACG
NC_006933.1/1107448-1107505       GAGAGC.AUG.UCUCC.CGAAAGUGG.AAACCG.GUUUCGGG......A.GA.CAUGCGUAAAAACAAAUG
NC_009504.1/1109758-1109815       GAGAGC.AUG.UCUCC.CGAAAGUGG.AAACCG.GUUUCGGG......A.GA.CAUGCGUAAAAACAAAUG
NC_004311.2/1152340-1152397       GAGAGC.AUG.UCUCC.CGAAAGUGG.AAACCG.GUUUCGGG......A.GA.CAUGCGUAAAAACAAAUG
NC_003318.1/147066-147009         GAGAGC.AUG.UCUCC.CGAAAGUGG.AAACCG.GUUUCGGG......A.GA.CAUGCGUAAAAACAAAUG
NC_009667.1/464612-464669         UAGCGC.AUG.UCUCC.CGAAAGCGG.GAACCG.GUUUCGGG......A.GA.CAUGCGUAAAAACAAACA
NC_009668.1/1840111-1840054       UAGAGC.AUG.UCUCC.CGAAAGCGG.GAACCG.GUUUCGGG......A.GA.CAUGCGUAAAAACAAACA
NC_009667.1/2825932-2825993       UAGAGC.AUG.UCUCC.CGAAUGUGG.GAACCG.GUUUCGGGAUAA..A.GA.CAUGCGUAAAAACAAACA
NC_009667.1/1042491-1042552       UAGAGC.AUG.UCUCC.CGAAAGUGG.GAACCG.GUUUCGGGAUAA..A.GA.CAUGCGAAAAGACAAACA
NC_009668.1/1700107-1700168       UAGAGC.AUG.UCUCC.CGAAAGUGG.GAUCCG.GUUUCGGGAUAA..A.GA.CAUGAUUAAAAACAAACA
NC_009668.1/1608002-1608063       UAGAGC.AUG.UCUCC.CGAAAGUGG.GAACCG.GUUUCGGGAUAA..A.GA.CAUGCUGAAAAACAAACA
NC_009667.1/286391-286452         UGGAGC.AUG.UCUCC.CGAAAGUGG.GAACCG.GUUUCGGGAUAA..A.GA.CAUGCUUAAAAACAAACA
NC_009668.1/151737-151676         UGGAGC.AUG.UCUCC.CGAAAGUGG.GAACCG.GUUUCGGGAUAA..A.GA.CAUGAUUAAAAACAAACA
NC_009667.1/2011276-2011215       UAGAGC.AUG.UCUCC.CGAAAGUGG.GAACCG.GUUUCGGGAUAA..G.GA.CAUGCUUAAAAACAAGCA
NC_009667.1/425646-425707         UACAGC.AUG.UCUCC.CGAAAGUGG.GAACCG.GUUUCGGGAUAA..A.GA.CAUGCGUGAAAACAAGAG
NC_009668.1/134797-134858         UAGAGC.AUG.UCUCC.CGAAAGUGG.GAACCG.GUUUCGGGAUAA..A.GA.CAUGCGUAAAAACAAAAG
NC_009667.1/2107005-2107066       UAGAGC.AUG.UCUCC.CGAAAGUGG.GAACCG.GUUUCGGGAUAA..A.GA.CAUGCGUGAAAACAAACG
NC_009667.1/582327-582388         UAGAGC.AUG.UCUCC.CGAAAGUGU.GAACCG.GUUUCGGGAUAA..A.GA.CAUGCUUGAAAACAAAGA
NC_009668.1/662096-662157         UAGAGC.AUG.UCUCC.CGAAAGUGG.GAACCG.GCUUCGGGAUGA..A.GA.CAUGCGUGAAAACGAACA
NC_009668.1/251428-251367         UGGAGC.AUG.UCUCC.CAAAAGUGG.GAACCG.GUUUUGGGGUUA..A.GA.CAUGCAUAAAAACAAAGA
NC_006932.1/174035-174096         UAAAGC.AUG.UCUCC.UCAAAGCGG.GAACCG.GUUUUGGGAUAA..A.GA.CAUGCACGAAAACAAAAG
NC_004310.3/172660-172721         UAAAGC.AUG.UCUCC.CCAAAGCGG.GAACCG.GUUUUGGGAUAA..A.GA.CAUGCACGAAAACAAAAG
NC_003317.1/1830401-1830340       UAAAGC.AUG.UCUCC.CCAAAGCGG.GAACCG.GUUUUGGGAUAA..A.GA.CAUGCACGAAAACAAAAG
NC_009505.1/172976-173037         UAAAGC.AUG.UCUCC.CCAAAGCGG.GAACCG.GUUUUGGGAUAA..A.GA.CAUGCACGAAAACAAAAG
NC_009667.1/1410984-1410923       UACAGC.AUG.UCUCC.CAAAAGUGG.GAACCG.GCUUUGGGACAA..A.GA.CAUGCAUGAAAACAAAGA
NC_009667.1/2525127-2525066       UAGAGC.AUG.UCUCC.CAAAAGUGG.GAACCG.GUUUUGGGAUAU..A.GA.CAUGCGUGAAAACGAUAG
NC_006932.1/987679-987618         UAAAGC.AUG.UCUCC.CAAAAGCGG.GAACCG.GUUUUGGGAUAA..A.GA.CAUGCGUGAAAACAAACA
NC_009505.1/977764-977703         UAAAGC.AUG.UCUCC.CAAAAGCGG.GAACCG.GUUUUGGGAUAA..A.GA.CAUGCGUGAAAACAAACA
NC_009668.1/644942-645003         UAGAGC.AUG.UCUCC.CAAAAGUGG.GGACCG.GUUUUGGGAUAA..A.GA.CAUGCUUAAAAACAAAGA
NC_009667.1/2699672-2699611       UAGAGC.AUG.UCUCC.CAAAAGUGG.GAACCG.GUUUUGGGAUAA..A.GA.CAUGCGUAAAAACAAAGA
NC_009667.1/2769728-2769667       UAGAGC.AUG.UCUCC.CAAAAGUGG.GAACCG.GUUUUGGGAUAA..A.GA.CAUGCGUGAAAACAAAGA
NC_006932.1/452330-452391         UAAUGC.AUG.UCUCC.CAAAAGCGG.GAACCG.GUUUUGGGAUGA..A.AA.CAUGCAUAAAAACAAAAG
NC_004310.3/430465-430526         UAAUGC.AUG.UCUCC.CAAAAGCGG.GAACCG.GUUUUGGGAUGA..A.AA.CAUGCAUAAAAACAAAAG
NC_009667.1/85301-85362           UAAUGC.AUG.UCUCC.CAAAAGUGG.GAACCG.GUUUUGGGAUAA..A.GA.CAUGCAGGAAAACAAAAA
NC_009667.1/513332-513393         UAAAGC.AUG.UCUCC.CAAAAGUGG.GAACCG.GUUUUGGGAUAA..A.GA.CAUGCGUGAAAACAAAAG
NC_009668.1/614057-614118         UAAUGC.AUG.UCUCC.CAAAAGUGG.GAACCG.GUUUUGGGAUAA..A.GA.CAUGCAUGAAAACAAAAG
NC_009668.1/747730-747791         UAAUGC.AUG.UCUCC.CAAAAGUGG.GAACCG.GUUUUGGGAUGA..A.GA.CAUGCAUGAAAACAAAAG
NC_009668.1/1864804-1864747       CAGAGC.AUG.UCUCC.CGAAAGUGG.AAACCG.GUUUCGGG......A.GA.CAUGCGUAAAAACAGAGA
NC_009667.1/772096-772035         UUGAGC.AUG.UCUCC.CAAAAGUGG.GAACCG.GUUUUGGGACGA..A.GA.CAUGCGUAAAACCAAACA
NC_009668.1/168530-168469         UAAAGC.AUG.UCUCC.CAAAAGUGG.GAACCG.GUUUUGGGAUAA..A.GA.CAUGCUUGAAAUAACCAG
NC_009668.1/1379266-1379206       UAGAGC.AUG.UC.CC.CAAAAGUGG.GAACCG.GUUUUGGGAUAA..A.GA.CAUGCGAAAAAAAAAGAG
NC_009668.1/1233552-1233613       UAGAGC.AUG.UCUCC.CGAAAGUGG.GAACCG.GUUUUGGGGUAA..A.GA.CAUGCCGAAAACAAAGAG
JCVI_SCAF_1096627928814/1235-1296 CAGAGC.AUA.UCUCC.CAAAAGUGG.UUACCG.GUUUUGGGAUAA..A.GA.UAUGCGUAAAAACAAAUA
JCVI_SCAF_1101668623320/927-866   UAGAGC.AUA.UCUCC.CAAAAGUGG.UUGCCG.GUUUUGGGAUAA..A.GA.UAUGCGUAAAAACAAAUG
NC_009667.1/2323512-2323573       UGGAGC.AUG.UCUCC.CGAAAGUGG.GAACCG.GUUUCGGGACAA..A.GA.CAUGCGUAAAAAAAUUAU
NC_009668.1/792371-792310         UAAGGC.AUG.UCUCC.CAAAAGUGG.GAACCG.GUUUUGGGACAA..A.GA.CAUGCGAACAAUAAAAAU
NC_002678.2/6362866-6362927       GCUCGC.AUG.UCGCC.CAAAAGUGC.GCAGCG.GUUUUGGGACAA..C.GA.CAUGCACAAAACAAAGAC
NC_008380.1/622066-622005         UGGAGC.AUG.UCGCG.CAAAAGUGU.GCGGCG.GUUUUGCGGAAA..C.GA.CAUGCGCAAAACUAAAGC
NC_008380.1/3548225-3548164       CAGAGC.AUG.UCGCG.CAAAAGUGU.GCCGCG.GUUUUGCGACAA..C.GA.CAUGCGCCAACAAAAGAC
NC_008380.1/2977707-2977646       UAGUGC.AUG.CCGCC.CAAAAGUGC.GCAGCG.GUUUUGGGACAA..C.GG.CAUGCAUAAAAACAAAGA
NC_008384.1/419133-419072         UAGUGC.AUG.CCGCC.CAAAAGUGU.GCAGCG.GUUUUGGGACAA..C.GG.CAUGCAUAAAACAAAGAC
NC_008380.1/1778883-1778944       UAAAGC.AUG.UCACG.CAAAAGUGU.GCAGCG.GUUUUGCGGUUA..A.GA.CAUGCGCAAGACCAAAGA
NC_008378.1/258216-258277         UAAAGC.AUG.UUGCG.CAAAAUUGU.GCAGCG.GUUUUGCGAGAA..C.GA.CAUGCGUAAAAAACAAAG
NC_008380.1/19721-19782           UAAAGC.AUG.UCGCG.CAAAAGUGU.GCAGCG.GUUUUGCGGCAA..C.GA.CAUGCGGGAAACUAGGAC
NC_008380.1/920367-920428         UAAAGC.AUG.UCGCG.CAAAAGUGU.GUCGCG.GUUUUGCGAUAA..C.GA.CAUGCGCAAGAAUCUAAA
NC_008378.1/49072-49011           UAGAGC.AUG.UCGCA.CAAAACUGU.GCAGCG.GUUUUGCGAUAA..C.GA.CAUGCGUAAAAACAAGGA
NC_008380.1/4591966-4591905       UAGAGG.AUG.UCGCG.CAAAAGUGU.GCAGCG.GUUUUGCGCUAA..C.GA.CAUGCGUAAAAACAAAGA
NC_008384.1/35665-35604           UAAAGC.AUG.UCGCG.CAAAAGUGU.GCAGCG.GUUUUGCGCUAA..C.GA.UAUGCGUAAAAACAAGGA
NC_008380.1/1715294-1715355       UAAAGC.AUG.UCGCG.CAAAAGUGU.GCCGCG.GUUUUGCGAUAG..C.GA.CAUGCAUAAAAACAAAGA
NC_008380.1/624939-624878         CAAAGC.AUG.UCGCG.CAAAAGUGU.GCCGCG.GUUUUGCGAUAA..C.GA.CAUGCAUAAAAACAAAGA
NC_008378.1/361671-361732         UAGUGC.AUG.UCGCG.CAAAAGUGU.GCAGCG.GUUUUGCGGCAA..C.GA.CAUGCGUAAAAACAAAGA
NC_008380.1/4728649-4728710       UAGAGC.AUG.UCGCG.GGAAAGUGU.GCCGCG.GUUUUGCGACAA..C.GA.CAUGCGUAAAAACAAAGA
NC_008380.1/2189256-2189317       UAAAGC.AUG.UCGCG.CAAAAGUGU.GCCGCG.GUUUUGCGAUAA..C.GA.CAUGCGCAAAAACAAAGA
NC_008380.1/745577-745516         UAAAGC.AUG.UCGCG.CAAAAGUGU.GCGGCG.GUUUUGCGAUAA..C.GA.CAUGCGUAAAAACAAAGA
NC_007762.1/44547-44608           UAAAGC.AUG.UCGCG.CAAAAGUGU.GCAGCG.GUUUUGCGGCAA..C.GA.CAUGCGUUAAAACAAAGA
NC_008380.1/1597637-1597698       UAAAGC.AUG.UCGCG.CAAAAGUGU.GCGGCG.GUUUUGCGACAA..C.GA.CAUGCGUAAAGACAAAGA
NC_008380.1/499722-499661         UAAAGC.AUG.UCGCG.CAAAAGUGU.GCCGCG.GUUUUGCGACAA..C.GA.CAUGCGUAAAGACAAAGA
NC_008380.1/1472476-1472415       UAAAGC.AUG.UCGCG.CAAAAGUGU.GCCGCG.GUUUUGCGACAA..C.GG.CAUGCGUAAAAACAAAGA
NC_008380.1/4913151-4913212       UAAAGC.AUG.UCGCG.CAAAAGUGU.GCAGCG.GUUUUGCGACAA..C.GA.CAUGCGUAAAAACAAAGA
NC_008380.1/1744940-1745001       UAAAGC.AUG.UCGCG.CAAAAGUGU.GCCGCG.GUUUUGCGACAA..C.GA.CAUGCGUAAAAACAAAGA
NC_008380.1/2601664-2601725       UAAAGC.AUG.UCGCG.CAAAAGUGU.GCCGCG.GUUUUGCGACAA..C.GA.CAUGCGUAAAAACAAAGA
NC_008380.1/481729-481790         UAAAGC.AUG.UCGCG.CAAAAGUGU.GCAGCG.GUUUUGCGACAA..C.GG.CAUGCGUAAAGACAAAGA
NC_008380.1/1463391-1463452       UAAAGC.AUG.UCGCG.CAAAAGUGU.GAAGCG.GUUUUGCGCUAA..C.GG.CAUGCGUAAAAACAAAGA
NC_008380.1/2322487-2322548       UAAAGC.AUG.UCUCG.CAAAAGUGU.GCAGCG.GUUUUGCGACAA..A.GA.CAUGCGGAAAAACAAAGG
NC_008380.1/111712-111651         UAAAGC.AUG.UCGCG.CAAAAGUGU.GCAGCG.GUUUUGCGACCA..U.GA.CAUGCGAAAAGCCAAAGA
NC_008380.1/3798542-3798603       UAAAGC.AUG.UCGCG.CAAAAGUAU.GCAGCG.GUUUUGCGACAA..C.GA.CAUGCGUAAAACAAAGAC
NC_007761.1/923346-923407         AAGAGC.AUG.UCGCG.CAAAAGUGU.GAAGCG.GUUUUGCGAUAA..C.GA.CGUGCGCAAAACCAAAGA
NC_008380.1/1410371-1410432       UAAAGC.AUG.UUGUG.CAAAACUGC.GCAGCG.GUUUUGCGGCAA..C.GA.CAUGCGUAAAAACAAAAA
NC_009667.1/1769382-1769321       UAAAGC.AUG.CCGCC.CAAAAGUGG.GAACCG.GUUUUGGGACAA..C.GG.CAUGCAUGGAAACAAACA
NC_008380.1/948943-948882         CAAUGC.AUG.UCGCC.CAAAAGUGU.GCAGCG.GUUUUGGGACAA..C.GA.CAUGCAUGAGAACAAAAG
NC_007761.1/4023864-4023925       UAGAGC.AUG.UCGCG.CAAAAGUGU.GAAGCG.GUUUUGGGUUAA..C.GA.CAUGCGUAAAACAAAAAG
NC_009667.1/589136-589197         UAAAGC.AUG.UCGCG.GAAAAGUGG.AGACCG.GUUUUCCGAUAA..C.GA.CAUGCGUAAAGACUUCAA
NC_002678.2/3838344-3838405       UGAUGC.AUG.UCGCC.CAAAAGUGC.CCGGCG.GUUUUGGGGCAA..C.GA.CAUGCACAAACCAAAAAG
NC_002678.2/6416832-6416893       CGAUGC.AUG.UCGCC.CAAAGGUGG.AUACCG.GUUUUGGGACAA..C.GA.CAUGCAUAAACAAACAAG
JCVI_SCAF_1096627928814/94-155    UUAAGC.GUA.UCUCC.CAAAAGUGG.ACACCG.GUUUUGGGAUAA..A.GA.UACGCGAGAGAACAAAGC
soil_XZS61489_y1/560-499          UAGCGC.AUG.CCCCG.GAAAAGUGG.ACACCG.GUUUUCC.GAAA..A.GGACAUGCGCAAACACAAGAA
soil_XZS22442_b2/637-698          UAGCGC.AUG.UUCCG.GCGAAGUGG.ACACCG.GUUCGCC.GACA..A.GAACAUGCGCCAACGCAAGAA
soil_XZS33276_y1/647-586          UCGCGC.AUA.UCCCG.GAAAAGUGG.GUACCG.GUUUUCC.GAAC..A.GGAUAUGCGCCAAUGCAAGAU
NC_004463.1/4516243-4516182       CAAAGC.ACG.AUCCG.GAAACGUGC.GCAGCG.GUUUUCCGGCAA..G.AU.CGUGCGCAAACUAAAGAA
NC_007778.1/3106482-3106421       GCGCGC.AUG.AUCCC.GAAAAGUGG.AGACCG.GUUUUCGGACAA..G.AU.CAUGCCCUAUGUGAGCCC
NZ_ABEX01000006.1/302172-302111   CUAAGC.AUC.AUCCC.GAAAGGUGG.CCUCCG.GCUUUCGGAAGA..G.AU.GGUGCAAAAAUAAGAGGA
NZ_ABEC01000009.1/270048-269987   CUAAGC.AUC.AUCCC.GAAAGGUGG.CCUCCG.GCUUUCGGAGGA..G.AU.GGUGCAAAAAUAAGAGGA
NZ_ABEX01000005.1/39935-39873     CAGCGC.AUC.GUCCC.GAAAGGUGG.UCCCCG.GCUUUCGGAGAAA.G.AC.GAUGCGGACACAAGAGGC
NZ_ABEC01000005.1/403396-403458   GAGAGC.AUC.AUCCC.GAAAGGUGG.UUGCCG.GCUUUCGGAAAAA.G.AU.GAUGCAAUAACAAAAGGC
NZ_ABEC01000001.1/174903-174841   UAGAGC.AUC.AUCCC.GAAAGGUGG.UUGCCG.GCUUUCGGAAAAA.G.AU.AAUGCAAUAACAAAAGGU
NZ_ABEX01000002.1/70145-70207     UAGAGC.AUC.AUCCC.GAAAGGUGG.UUGCCG.GCUUUCG.GAAAAAG.AU.GAUGCAAGAACAAAAGGU
NZ_ABEC01000001.1/159757-159819   UAAAGC.AUC.AUCCC.GAAAGGUGG.UCGCCG.GCUUUCGGAAAAA.G.AU.GAUGCAAGAACGAAAGUG
NZ_ABEC01000007.1/235592-235653   UGGAGC.AUC.GUCCC.GAAAGGUGG.UUGCCA.GCUUUCGGAAAA..G.AU.GAUGCAAAAACAAGUGCC
NZ_ABEX01000003.1/183833-183894   UAGAGC.AUC.GUCCC.GAAAGGUGG.UUGCCG.GCUUUCGGAAAA..G.AU.GAUGCAAAAACACGUGCU
NZ_ABEC01000004.1/180536-180474   UAGAGC.AUC.GUCCC.GAAAGGUGG.CCGCCG.GCUUUCGGAAAAA.G.AC.GAUGCAAAAACAAGAGAC
NZ_ABEC01000004.1/188653-188591   CAGAGC.AUC.GUCCC.GAAAGGUGG.CCGCCG.GCUUUCGGAAAAA.G.AC.GAUGCGAAAACAAAACGC
NZ_ABEX01000013.1/195751-195690   UGGAGC.AUC.GUCCC.GAAAGGUGG.CCACCG.GCUUUCGAAAAA..G.AC.GAUGCAAAAACAAAAGGC
NZ_ABEX01000008.1/259866-259805   GAGAGC.AUC.GUCCC.GAAAGGUGG.CCUCCG.GCUUUCGGAAAA..G.AU.GAUGCAAAAACGAUAGGC
NZ_AAAP01003055.1/1628-1690       UAGAGC.AUC.GUCCC.GAAAGGUGG.CUUCCG.GCUUUCG.GAAAAAG.AC.GAUGCAAAAAUAAAAGCC
NZ_ABEX01000009.1/184407-184346   UAGAGC.AUC.GUCCC.GAAAGGUGG.AUUCCC.GCUUUCGGAAAA..G.AC.GAUGCAAUAACAAGACCC
NZ_ABEC01000005.1/378367-378305   GAGAGC.AUC.GUCCC.GAAAGGUGG.GCACCG.GCUUUCGGAAAAA.G.AU.GAUGCAAAACAAAAGGCG
NZ_ABEX01000025.1/26678-26617     UCAAGC.AUC.GUCCC.GAAAGGUGG.GCACCG.GCUUUCGGAAAA..G.AU.GAUGCAAAACAAAAGGCG
NZ_ABEC01000004.1/297350-297288   UAGAGC.AUC.AUCCC.GAAAGGUGG.UCUCCG.GCUUUCGGAAAAA.G.AU.GAUGCAAAACGAAAGCCU
NZ_ABEC01000009.1/331676-331737   UAGAGC.AUC.AUCCC.GAAAGGUGG.UUACCG.GCUUUCGAAAAA..G.AU.GAUGCAAAACAAGAGUCU
NZ_ABEX01000014.1/25079-25140     UAGAGC.AUC.AUCCC.GAAAGGUGG.UUACCG.GCUUUCGAAAAA..G.AU.GAUGCAAAACAAGAGUCU
NZ_ABEC01000005.1/378430-378369   UCAAGC.AUC.GUCCC.GAAAGGUGG.GCACCG.GCUUUCGGAGAA..G.AC.GAUGCAAAAAACAAAAGG
soil_XZS65113_y1/549-488          CUGCGC.AUG.AUCCC.GAAAAGUGG.GAACCG.GUUUUCGGACAA..G.AU.CAUGCGCCACUCAAUGUU
NC_007958.1/3601658-3601597       AACAGC.AUG.AUCCC.GAAAAGUGG.UUUCCG.GUUUUCGGACAA..G.AU.CAUGCUCUUCGUCGAUGG
soil_XZS14719_g1/571-633          UAGAGC.AUG.AUCCCGGAAAAGUGG.GCACCG.GUUUUCGUGAAA..A.AU.CAUGCUCCCACCCAACAG
NZ_AAMY01000003.1/136543-136482   CGGAGC.AUG.AUCCC.GAAAAGUGG.AAACCG.AUUUUCGGAAAA..G.AU.CAUGCUCAUGAUCAAGCG
NC_008435.1/758058-757997         ACGAGC.AUG.AUCCC.GAAAAGUGG.GAACCG.GUUUUCGGAUCA..G.AU.CAUGCGAGCUAACAAGAG
NC_009667.1/1763705-1763644       AAGAGC.AUG.AUCCC.GAAAAAUGG.GAACCG.GUUUUCGGACAA..G.AU.CAUGCGCGCGAAGAAGAU
NC_007406.1/1504032-1504093       GACAGC.AUG.AUCCC.GAAAGGUGG.UCACCG.GUUUUCGGACCG..G.AU.CAUGCGUAAAGAGAAGGU
NZ_AAMY01000007.1/60580-60519     GACAGC.AUG.AUCCC.GAAAAGCGG.UCACCG.GUUUUCGGACCA..G.AU.CAUGCGCAAAGAGAAGGU
NC_004463.1/5441459-5441398       GAGCGC.AUG.AUCCG.GAAAAGUGG.ACACCG.GUUUUCCGACCA..G.AU.CAUGCGGAAAGAGUAAGU
NC_004463.1/753743-753682         GAGAGC.AUG.AUGCC.GAAAAGUGU.GAAGCG.GUUUUCGGACAA..C.AU.CAUGCUCCAGAAAUAAAG
NC_002678.2/3420275-3420336       UUGAGC.AUG.AUGCC.GAAAAGUGU.GACGCG.GUUUUCGGAUAA..C.AU.CAUGCUCGAACUGCAUGA
NC_008380.1/3174159-3174099       UAGAGC.AUG.AUGCC.GAAAAGUGU..GAGCG.GUUUUCGGACGA..C.AU.CAUGCUCUAACUACAUAA
NC_008380.1/121608-121548         CAGAGC.AUG.AUGCC.GAAAAGUGU..GAGCG.GUUUUCGGACGA..C.AU.CAUGCUCUAACUAUAUAA
NC_008380.1/3242275-3242215       UAGAGC.AUG.AUGCC.GAAAAGUGU..GAGCG.GUUUUCGGACGA..C.AU.CAUGCUCUAACUAUAUAA
NC_002678.2/3584606-3584667       UAGAGC.AUG.AUGCC.GAAAAGUGU.GAAGCG.GUUUUCGGACGA..C.AU.CAUGCUCUACUUAUUUGA
NC_002678.2/1404644-1404705       UAGAGC.AUG.AUGCC.GAAAAGUGU.GAAGCG.GUUUUCGGACGA..C.AU.CAUGCUCUAUCUCCUUGA
NC_007761.1/1057560-1057499       UAGAGC.AUG.AUGCC.GAAAAGUGU.GAAGCG.GUUUUCGGACGA..C.AU.CAUGCUCUAUUUCUUUGA
NC_002678.2/1422849-1422788       CAGAGC.AUG.AUGUC.GAAAAGUGU.GAAGCG.GUUUUCGGACGA..C.AU.CAUGCUCUAUCUCUUUGA
NC_002678.2/6906940-6906879       UAGAGC.AUG.AUGCC.GAAAAGUGU.GAAGCG.GUUUUCGGACGA..C.AU.CAUGCUCUAUCUCUUUAG
NC_008380.1/1171415-1171354       UAGAGC.AUG.AUGCC.GAAAAGUGU.GAAGCG.GUUUUCGGACGA..C.AU.CAUGCUCUAUUCCUUGAU
NC_004463.1/5190730-5190791       CACAGC.AUG.AUCCG.GAAAAGUGG.AAUCCG.GUUUUCCGACGA..G.AU.CAUGCUCAACUUGAAUGG
soil_Contig24937/278-341          UAACGC.AUGAUCCCC.GAAAAGUGG.GAACCG.GUUUUCGGACAA..G.GAUCAUGCGCAGGCACAAAGA
NC_004310.3/1766385-1766446       UUAAGC.AUG.AUCCC.GAAAAGUGG.AAGCCG.GUUUUCGGAUCA..G.AU.CAUGCUAGGCUGUAGUGA
NC_006932.1/1783278-1783339       UUAAGC.AUG.AUCCC.GAAAAGUGG.AAGCCG.GUUUUCGGAUCA..G.AU.CAUGCUAGGCUGUAGUGA
NC_002678.2/2081632-2081693       CCGGCC.AUG.AUCCC.GAAAAGUGG.AAACCA.GUUUUCGGAAAA..G.AU.CAUGGCCAGGCAAAAGGU
NC_007964.1/585766-585705         AAGCGC.CUG.AUCCU.GAAAAGUGG.AAACCG.GUUUUCGGAUCA..G.AU.CACGCGCCAACUAAAAAC
NC_007925.1/839231-839170         CCGCGC.AUG.AUCCC.GAAAAGUGG.ACACCG.GUUUUCGGAUCA..G.AU.CAUGCGCAAAUAGAGAAC
soil_XZS50792_g1/809-748          ACGCGC.AUG.AUCCC.GAAAAGUGG.AAGCCG.GUUUUCGGAUCA..G.AU.CAUGCGCAUAUCUAAAAC
soil_XZS57871_g1/91-152           CGGAGC.AUG.AUCCC.GAAAAGUGG.GAACCG.GUUUUCGGAAUA..G.AU.CAUGCUCAAGUCUCAGAU
NC_004463.1/696568-696630         CCGAGC.AUG.AUCCG.GAAAAGUGG.GCACCG.GUUUUCC.GACAAAG.AU.CAUGCUCAAAUAAAGCGA
NC_007958.1/4444159-4444098       UAGCGC.AUG.AUCCC.GAGAAUUGG.AGACCG.GUUUUCGGAGAA..G.AU.CAUGCCCAACAACAAGCU
NZ_AAMY01000001.1/105868-105929   CAGAGC.AUG.AUCCC.GAAAAGCGG.AAACCG.GUUUUCGGAAAA..G.AU.CAUGAUGCUCAAACAAAA
soil_XZS22442_b2/761-822          UAGUAC.GUG.AUCCC.GAAAAGUGG.GAACCG.GCUCUCGGACGA..G.AU.CACGCACAAACAAAACCU
NC_009505.1/850064-850003         UAGAGC.AUG.UUUCC.GAAAAGUGG.AACCCG.GUUUUUGGAUAA..A.AA.CACGCGCCAGCAAACACU
NC_004310.3/824865-824804         UAGAGC.AUG.UUUCC.GAAAAGUGG.AAACCG.GUUUUUGGAUAA..A.AA.CACGCGCCAGCAAACACU
NC_003317.1/1160774-1160835       UAGAGC.AUG.UUUCC.GAAAAGUGG.AAACCG.GUUUUUGGAUAA..A.AA.CACGCGCCAGCAAACACU
NC_006932.1/846566-846505         UAGAGC.AUG.UUUCC.GAAAAGUGG.AAACCG.GUUUUUGGAUAA..A.AA.CACGCGCCAGCAAACACU
soil_Contig37826/373-312          CGCCGC.AUG.AUCCC.GAAAAGUGG.AAACCG.GUUUUCGGACAA..G.AU.CAUGCGCCCACGGGAGAG
NC_002678.2/1281545-1281606       UAGAGC.AUG.AUCCC.GAAAAGUGG.GAACCG.CUUUUCGGAAAA..G.AU.CAUUCCUGAACAGCAGGA
NC_009485.1/3669586-3669647       UCGAGC.AUG.AUCCG.GAAAAGUGG.GCACCG.AUUUUCCGCAAA..G.AU.CAUGCUCAAACAAGAGAU
NC_002678.2/3348856-3348917       AGAAGC.AUG.AUCCC.GAAAAGUGG.GAACCG.GUUUUCGGACGA..G.AU.CAUGCUUAAGCAAGAAUC
NC_007958.1/1988245-1988306       UAGAGC.AUG.AUCCC.GAAAAGUGG.ACACCG.GUUUUCGGAAUA..G.AU.CAUGAACCGGCAGAACUC
NC_002678.2/574515-574576         UAAUGC.AUG.AUCCC.AAAAAGUGG.AAACCG.GUUUUUGGAAAA..G.AU.CAUGCUCAAAUGAAAGCU
NC_004463.1/4610762-4610701       UACAGC.AUG.AUCCG.GAAAAGUGG.GCAGCG.GUUUUCCGAAAG..G.AU.CAUGCUCAAACAAUAAUU
soil_Contig30687/696-757          UAGAGC.AUG.AUCCC.GAAAAGUGU.GCAGCG.GUUUUCGGAAAA..G.AC.CAUGCUCCACCAUAACCU
NC_004463.1/8090778-8090717       UAGAGC.AUG.AUCCG.GAAAAGUGC.GUAGCG.GUUUUCCGACAA..G.AU.CAUGCUCAAAAAAAAUAA
NC_004463.1/228265-228326         UAGAGC.AUG.AUCCG.GAAAAGUGU.GCAGCG.GUUUUCCGAAAA..G.AU.CAUGCUCGAACAGAACAA
NC_004463.1/2369934-2369995       AAGAGC.AUG.AUCCG.GAAAAGUGU.GAAGCG.GUUUUCCGACGA..G.AU.CAUGCUCAAAACGAAAAA
NC_004463.1/423142-423081         AAGAGC.AUG.AUCCG.GAAAAGUGU.GAAGCG.GUUUUCCGACGA..G.AU.CAUGCUCAAAACGAAAAA
NC_004463.1/5004801-5004740       UAGAGC.AUG.AUCCG.GAAAAGUGU.GUAGCG.GUUUUCCGAGAG..G.AU.CAUGCUCAAAACAAUAAC
NC_004463.1/6433376-6433437       UAGAGC.AUG.AUCCG.GAAAAGUGU.GCAGCG.GUUUUCCGAAAA..G.AU.CAUGCUCAGAACAAAAAU
NC_004463.1/7538986-7538925       CGGAGC.AUG.AUCCG.GAAAAGUGU.GCAGCG.GUUUUCCGACAA..G.AU.CAUGCUCAAGCAAUUCAA
NC_009485.1/7356079-7356018       UAGAGC.AUG.AUCCG.GAAAGGCGG.AAACCG.GCUUUCCGCAGA..U.AU.CAUGCUCAAACAAAGCGC
NC_007778.1/3237917-3237978       UAGAGC.AUG.AUCCC.GAAAAGUGG.CGACCG.GUUUUCGGAUCA..G.AU.CAUGCUCAGGAAGAUGUU
NC_007925.1/4166371-4166432       UAGAGC.AUG.AUCCC.GAAAACUGG.CUCCCG.GUUUUCGGAUAA..G.AU.CAUGCUGAAAUCAAAAAG
NC_007964.1/1668382-1668321       UAGAGC.AUG.AUCCC.GAAAAGUGG.AAACCG.GCUUUCGGAUAA..G.AU.CAUGCGCGUAGCCGAAAA
NC_009505.1/1492864-1492925       UGGAGC.AUG.AUUCC.GAAAAGUGG.AAACCG.GUUUUCGGAUAA..G.GU.CAGGCGUAGAUAAUACAG
NC_004310.3/1485435-1485496       UGGAGC.AUG.AUUCC.GAAAAGUGG.AAACCG.GUUUUCGGAUAA..G.GU.CAGGCGUAGAUAAUACAG
NC_006932.1/1503498-1503559       UGGAGC.AUG.AUUCC.GAAAAGUGG.AAACCG.GUUUUCGGAUAA..G.GU.CAGGCGUAGAUAAUACAG
NC_007958.1/1061777-1061716       UAUCGC.AUG.AUCCC.GAAAAGUGG.ACACCG.GUUUUCGGAUAA..G.GU.CAUGCGCAAACAGAAGAA
NC_007958.1/1936550-1936611       UAGAGC.AUG.AUCCC.GAAAAGUGG.GUGCCG.GUUUUCGGACAA..G.AU.CAUGCUCAAACCCCGAGC
NC_002678.2/5895178-5895239       CAAAGC.AUG.AUCCG.GAAAAGUGG.GAACCG.GUUUUCCGAUCA..G.AU.CAUGCUCAAGCAAAAUUC
NC_009667.1/1662273-1662212       AAUAGC.AUG.AUCCC.GAAAAGUGG.AAAUCG.GUUUUCGGAACA..G.AU.CAUGCUCCAACAAAGAUC
NC_004463.1/1486769-1486830       UGGAGC.AUG.AUCCG.GAAAAGUGU.GUAGCG.GUUUUCCGAAGA..G.AU.CAUGCUCCAAUAAUAAUA
NC_007958.1/2091093-2091032       UAGCGC.AUG.AUCCC.GAAGCGUGG.AUACCG.AUUUUCGGCGAA..G.AU.CAUGCUCAAACAAACAGC
NC_007778.1/2025157-2025096       UAGAGC.AUG.GUCCC.GAAAAGCGG.AUACCG.GCUUUCGGACAA..G.AU.CAUGCCCAAACAAGCAAU
NC_007964.1/3992533-3992472       UGAGGC.AUG.AUCCC.GAAAAGUGG.GAACCG.GUUUUCGGAUAA..G.AU.CAUGCCCAAGGAUCGAUU
NC_009667.1/1111125-1111064       UUAAGC.AUG.AUCCC.GAAAAGUGG.AAGCCG.GUUUUCGGAUCA..G.AU.CAUGCUAAAUCAUUUGAG
NC_004463.1/4190698-4190637       UAGAGC.GUG.AUCCG.GAAAAGUGU.GGAACG.GUUUUCCGAAGA..G.AU.CAUGCUCAAACAACAACC
NC_004463.1/6227812-6227751       UGGAGC.AUG.AUCCG.GAAAAGUGU.GGAACG.GUUUUCCGAAGG..G.AU.CAUGCUCAAACAAUCAAU
NC_004463.1/5798916-5798855       CCCAGC.AUG.AUCCG.GAAAAGUGC.GAAGCG.GUUUUCCGAUAA..G.AU.CAUGCUCGAACAAGAGCC
NC_004463.1/705771-705832         CAGAGC.AUG.AUCCG.GAAAAGUGU.GCAGCG.GUUUUCCGGAAA..G.AU.CAUGCUCCGACAUCAACU
NC_004463.1/7397623-7397562       CUGAGC.AUG.AUCCG.GAAAAGUGU.GAAGCG.GUUUUCCGAAAA..G.AU.CAUGCUCAAACAACAGCU
NC_004463.1/5720459-5720398       CUGAGC.AUG.AUCCG.GAAAAGUGU.GUAGCG.GUUUUCCGGAAA..G.AU.CAUGCUCAAACAGUAACC
NC_004463.1/1046794-1046733       UAGAGC.AUG.AUCCG.GAAAAGUGC.GAAGCG.GUUUUCCGAAAA..G.AU.CAUGCUGAAACGAUAGAC
NC_004463.1/4209651-4209590       CAGCGC.AUG.AUCCG.GAAAAGUGC.GCAGCG.GUUUUCCGAAAA..G.AU.CACGCUCAAACAACGACC
NC_004463.1/837493-837554         UCGAGU.AUG.AUCCG.GAAAAGUGC.GAAGCG.GUUUUCCGAAAA..G.AU.CAUGCUCAAACAACAAUC
NC_009445.1/7265079-7265140       UAGAGC.AUG.AUCCG.GAAAAGUGC.GCAGCG.GUUUUCCGAAAA..G.AU.CAUGCGCAAACGACAACC
NC_009485.1/475693-475632         UAAAGC.AUG.AUCCG.GAAAAGUAC.GCCGCG.GUUUUCCGAAAA..G.AU.CAUGCUUAGACAACAACC
NC_004463.1/6681913-6681852       UAAAGC.AUG.AUCCG.GAAAAGUGC.GUGGCG.GUUUUCCGAAAA..G.AU.CAUGCUCAAACAACAACC
NC_004463.1/7329902-7329963       UAAAGC.AUG.AUCCG.GAAAAGUGC.ACCGCG.GUUUUCCGAACA..G.AU.CAUGCUCAAACAAUAACG
NC_007958.1/3408581-3408642       UGGAGC.AUG.AUCCC.GAAAAGUGG.GCGCCG.GUCUUCGGAAAA..G.AC.CGUGCUCAAACAAGAAUG
soil_XZS20120_g2/320-259          UCGAGC.AUG.AUCCC.GAAAAGUGG.AUACCG.GUUUUCGGAAAA..G.AU.CAUGCUCCAACUAGGGUU
NC_007406.1/2648313-2648252       UCGAGC.AUG.AUCCC.GAAACGUGG.AAACCG.AUCUUCGGAAAA..G.AU.CAUGCUCAAAUAAGGAUA
NC_007958.1/957456-957517         UAGAGC.AUG.AUCCC.GAAAACUGG.ACACCG.GUAUUCGGAAGA..G.AU.CGUGCCUAAACAAGAAGC
NC_002678.2/2150099-2150160       CGGAGC.AUG.AUCCC.GAAAAGUGG.AAACCG.GUUUUCGGAUAA..G.AU.CAUGCUCCCAGAAGGACU
NC_007406.1/1236260-1236198       AGGGGC.AUG.AUCCC.GAAAAGUGGAGAACCC.GUUUUCGGACAA..G.AU.CAUGCUCAAUCAAAAGAC
NC_007964.1/4070674-4070613       UAGAGC.AUG.AUCCC.GAAAAGUGG.AAACCG.GUUUUCGGAUAA..G.CU.CAUGCGCUAGAAGUUUAU
NC_007964.1/2885300-2885239       AGGAGC.AUG.AUCCC.GAAAAGUGG.AGACCG.GUUUUCGGGUCA..G.AU.CAUGCUCAAUUAAACAGG
NC_002678.2/974799-974860         CUGACC.AUG.AUCCC.GAAAAGUGG.AUGCCG.GUUUUCGGACAA..G.AU.CAUGGUCAAACAAGAGCC
NC_009667.1/1710158-1710097       UGAAGC.AUG.AUCCC.GAAAAGUGG.AAACCG.GUUUUCGGACAA..G.AU.CAUGCGCAGACUAUACAG
NC_009485.1/4025091-4025030       UCGAGC.AUG.AUCCG.GAACAGUGG.AAACCG.GUUUUCCGGAAA..G.AU.CAUGCUCAGACGAAGAUA
soil_Contig36811/533-594          GAGUGC.GUG.AUCCC.GAAAAGUGG.GAACCG.GUUUUCGGAUAA..G.AU.CACGCACAGACAGAAAUA
soil_Contig22746/1563-1502        ACGAGC.AUG.AUCCC.GAAAAGUGG.AGACCG.GUUUUCGGAAGA..G.AU.CAUGCUCAAGCGAUGAAG
NC_002678.2/2387353-2387414       UAGAGC.AUG.AUCCC.GAGAAGUGG.AUGCCG.AUUUUUGGAGAA..G.AU.CAUGCUCAAACAAAGAGA
NC_007964.1/2687762-2687823       UAGAGC.AUG.AUCCC.GAAAAGUGG.GAACCG.GUUUUCGGAUGA..U.AU.CCUGCUCAGUCAAGAAGA
NC_007406.1/3268245-3268306       CAGAGC.AUG.AUCCC.GAAAAGCGG.GAUCCG.GUUUCCGGAUAG..G.AU.CAUGCUCAGUCAAAAGGA
NC_007958.1/663527-663468         UGGAGC.AUG.AU.CC.GAAAAGUGG.ACACCG.AUUUUCGGAAAG....AU.CAUGCUCGAACAACAACG
NC_007964.1/1463938-1463998       CAGAGC.AUG.AUCCC.GAAAAGUGG.AAACCG.GUUUUCG.GAUA..G.AU.CAUGCUCAACCAGAAGGA
NC_007406.1/3039517-3039457       GGAAGC.AUG.AUCCC.GAAAAGUG..GAAACG.GUUUUCGGAAAA..G.AU.CAUGCUCAAACAAAAGAU
NZ_AAMY01000002.1/126936-126997   UUAGGC.AUG.AUCCC.GAAAAGUGG.AAACCG.GCUUUCGGAAAA..G.AU.CAUGCUCGACAAAAAAGA
NC_007778.1/335740-335679         UAGAGC.AUG.AUCCC.GAAAAGUGG.AUGCCG.GUUUUCGGAACC..G.AU.CAUGCUCGAAUACGAAUC
NZ_AAMY01000024.1/21836-21775     UAAAGC.AUG.AUCCC.GAAAAGCGG.AAACCG.GUUUUCGGAAAA..G.AU.CAUGCUCUAACGGAAUCA
NC_007958.1/2197407-2197346       UAGAGC.AUG.AUCCC.GAAAAGUGG.AUGCCG.GUUUUCGAAAAA..C.AU.CAUGCUCCAUCGAGAAAC
NC_007958.1/4358727-4358788       UAAAGC.AUG.AUCCC.GAAAAGUGG.ACCCCG.GUUUUCGGAAAU..A.AU.CAUGCUCACACAAGAAUC
NC_009667.1/2298950-2298889       UAGAGC.AUG.AUCCC.GAAAAGUGG.GAACCG.GUUUUCGGACAA..G.AU.CAUGCUUGAUUAAAGGAA
NC_007958.1/1792753-1792814       GAGAGC.AUG.AUCCC.GGAAAGCGG.AUGCCG.GUUUUCGGAAAA..G.AU.CAUGCUCGGACAGGAAUC
NC_007406.1/520956-521017         UAGAGC.AUG.AUCCC.GAAAAGUGG.GCACCG.GUUUUCGGACAA..G.AU.GAUGCUCGAUCGAAAAAG
NC_007406.1/54953-54892           UAGAGA.AUG.AUCCC.GAAAAGUGG.AAACCG.GUGCUCGGAAAA..G.AU.CAUGCUGAAACGAAAAAC
NC_007964.1/2356391-2356330       UAGAGC.AUG.AUCCC.GAAAAGUGG.AAACCG.GUUUUCGGAUAA..G.AU.CAUGCUCAAGGGUCUAAU
NC_007964.1/1579938-1579999       UUGAGC.AUG.AUCCC.GAAAAGUAG.GAACCA.GUUUUCGGAUAA..G.AU.CAUGCUCAAUUCAAAAGG
NC_009485.1/5440377-5440438       UAGAGC.AUG.AUCCG.GAAAAGUGG.AAACCG.GUUUUCCGAGAA..G.AU.CAUGCGCAAGGAAAGAUC
soil_XZS72327_b1/699-760          ACGAGC.AUG.AUCCC.GAAAAGUGG.GAACCG.GUUUUCGGAAAA..G.AU.CAUGCUCCAAAGAAAAAC
soil_Contig26760/219-280          UAGUGC.GUG.AUCCC.GAAAAGUGG.GCACCG.GUUUUCGGAAAA..G.AU.CACGCACAAACAAAAAGC
NC_007958.1/4336343-4336282       UCGACC.AUG.AGCCC.GAAAAGUGG.AAUCCG.GUUUUCGGAAAA..G.AU.CAUGCUCAAACAACAAGC
NC_007964.1/1487075-1487136       UAGAGC.AUA.AUCCC.GAAAGGUGG.AGACCG.GUUUUCGGACAA..C.AU.CAUGCUCAAUCAAAUAAG
NZ_AAMY01000001.1/22406-22468     GAGAGC.AUG.AUCCCGAAAAAGUGG.GGACCG.GUUUUCGGAAAA..G.GU.CAUGUUCAAACAAAAAGA
soil_XZS97685_g1/518-457          UAGAGC.AUG.AUCCC.GAAAAGUGG.GGACCA.GUUUUCGGAAAA..G.AU.CAUGCUCCAACGAGAAUC
NC_007406.1/3184150-3184211       CAGGGC.AUG.AUCCC.GAAAAGCAG.AAACCG.GUUUUCGGAGAA..G.AU.CAUGUUCCAACAAAAAGA
NZ_AAMY01000013.1/90994-91056     AAGAGC.AUG.AUCCC.CAAAAGCGG.AAACCGGCUUUUCGGAUAA..G.AU.CAUGCUCGAUCAAAAAAG
NC_007406.1/131538-131477         UAGAGC.AAG.AUCCC.GAAACGUGG.AAACCG.GUUUUCGGACAA..G.AU.CCUGCUCAGUCGAAAGAA
NC_009485.1/7307545-7307484       UAGAGC.AUG.AUCCG.CAAAGGUGG.AAACCG.GUUUUCCGAAGA..G.AU.CAUGCGCAAACAAUGACG
NC_007406.1/1079530-1079591       AAGAGC.AUG.GUCCC.GAGAAGUGG.AAACCG.GUUCUCGGAUAA..G.AU.CAUGCUCGAUCAGAAAAU
NC_007406.1/588983-589044         UAGAGC.AUG.AUCCA.GAAAAGCGG.AAGCCG.GUUUUCGGACAG..G.AU.CAUGCUCAAUCAAAAAAU
NZ_AAMY01000014.1/36577-36516     UGGAGC.AUG.AUCCC.GAAAAGUGG.AAACCG.GUUUUCGGAAAA..G.AU.CGUUCUCAAAAAAAAGAU
NC_007406.1/2248953-2249013       UAGAGC.AUG.AUCCC.GAAAAGUGG.AAACCG.G.UUUCGGAUAA..G.AU.CCUGCUCGACAGAAAGAC
soil_XZS18544_b2/67-128           CGGAGC.AUG.AUCCC.GAAAAGUGG.GCACCG.GUUUUCGGAGGA..G.AU.CAUGCUCAAACAAAAAGA
NC_009667.1/1409908-1409847       UAGAGC.AUG.AUUCC.GAAAAGUGG.GAACCG.GUUUUCGGGUAA..A.AU.CAUGCUCAAACAAAAACU
NC_009667.1/2830634-2830573       UAGAGC.AUG.AUUCC.GAAAAGUGG.GAACCG.GUUUUCGGAUAA..A.AU.CAUGCUCAAACAAAAACU
NC_009667.1/513477-513538         UAGAGC.AUG.AUUCC.AAAAAGUGG.GAACCG.GUUUUCGGAUAA..A.AU.CAUGCUCAAACAAAAGUU
NC_009668.1/1661220-1661281       UAGAGC.AUG.AUUCC.GAAAAGUGG.GAACCG.GUUUUCGGAUAA..A.AU.CAUGCUCAAACAAAAGUU
NC_007406.1/177499-177560         UAGAGC.AUG.AUCCC.GAAAAGUGG.AAACCG.GUUUUCGGAUGA..G.AU.CAUGCUCGAUAAAGAAAG
NC_007406.1/175764-175825         UAAAGC.GUG.AUUCC.GAAAAGUGG.GAACCG.GUUUUCGGAUAA..G.AU.CAUGCUCAAUCAAAGAGA
NC_007964.1/1877445-1877506       UAGAGC.AUG.AUCCC.GAAAAGUGG.GACCCG.GUUUUCGGUCAA..G.AU.CAUGCUCAAUCAAAUAGC
NC_007964.1/2266124-2266063       UGGAGC.AUG.AUCCC.GAAAAGUGA.AAACCG.GUUUCCGGAUAA..G.AU.CAUGCUCAAUCAAAAGAC
NC_007406.1/2200896-2200835       UAGAGC.AUG.AUCCC.GAAAAGUGG.AAACCG.GCUUUCGGAUGA..G.AU.CAUGCUCAAACAAAAGUU
NC_007406.1/973329-973390         UAGAGC.AUG.AUCCC.GAGAAGUGG.AAACCG.GCUUUCGGAGAA..G.AU.CAUGCUCAAGCAAAAGAU
NZ_AAMY01000028.1/6956-6895       AGGAGC.AUG.AUCCC.GAAAAGCGG.AAACCG.CUUUUCGGAAAA..G.AU.CAUGCUUAAACAAAAAGA
NC_007958.1/643892-643953         ACUAGC.AUG.AUCCC.GAAAAGUGG.AGACCG.GUUUUCGGAAAA..G.AU.CAUGCCCGAACAAGAAAC
NZ_AAMY01000010.1/60695-60756     CAGAGC.AUG.AUCCC.GAGAUGUGG.GAACUG.GUUUUCGGAAAA..G.AU.CAUGCUCAAACAAAUAGA
NZ_AAMY01000014.1/11894-11835     UAGAGC.AUG.AUCCC.GAAAAGCGG.AAACCG.G..UUCGGAAAA..G.AU.UAUGCUCAAAAAAAAGAU
NZ_AAMY01000034.1/26988-26927     UAGAGC.AUG.AUCCC.GAAAGGCGG.GAACCG.GUUUUCGGAAAA..G.AU.CAUGCUCAAACAAAAGAU
soil_XZS87262_y1/173-112          UAGAGC.AUG.AUCCC.GAAAAGUGG.AUACCG.GUUUUCGGAUAA..G.AU.CAUGCUCAAACGCUAGUC
NC_007964.1/491389-491450         UAGAGC.AUG.AUCCC.GAAAAGUGG.AAACGG.AGUUUCGGAUAA..G.AU.CAUGCGCAAUCAAAAAAU
NC_007964.1/2885416-2885355       CAGAGC.AUG.AUCCC.GAAAAGUGG.AGACCG.GUUUUCGGAUCA..G.AU.CAUGCUCGGUCAAAAGGA
NC_007958.1/4614181-4614120       GAGAGC.AUG.AUCCG.GAAAAGCGG.AUACCG.GUUUUCGAAAAA..G.AU.CAUGCUCGAACAAGAAUC
soil_XZS76604_x1/261-322          UAGAGC.AUG.AUCCC.GAAAAGUGG.AUACCG.GUUUUCGGAUAA..G.AU.CAUGCUCAAGCAAGACAG
NC_007958.1/4632013-4631952       UAGAGC.AUG.AUCCC.GAAAAGUGG.ACGCCG.GUUUUCGGAUGA..G.AU.CAUGCUCAAGCAAGAAUG
NC_007406.1/1336232-1336293       UACAGC.AUG.AUCCC.GAAAGGUGG.AUACCG.GUUUUCGGAGAA..G.AU.CAUGCUCAAACAGCAAGA
NC_007958.1/934551-934612         UAGGGU.AUG.AUCCC.GAAAAGUGG.CCGCCG.GUUUUCGGAAAC..G.AU.CAUGCUCAAACAAGAAUC
NC_007958.1/3823955-3823894       CAGAGC.AUG.AUCCC.GAAAAGCGG.ACACCG.CUUUUCGGAGAA..G.AU.CACGCUCAAACAAGAACC
NC_007964.1/1450276-1450337       UGGAGC.AUG.ACCCC.GAAAAGUGG.AAACCG.GUUUUCUGAUAA..G.GU.CAUGCUCAAUCAAAAGAA
NC_007958.1/2522521-2522460       UCGAGC.AUA.AUCCC.GAAAAGUGG.ACGCCG.GUUUUCGGAAAA..G.AU.CAUGCCCAAACAACAAGC
NC_007964.1/3321684-3321623       UUGAGC.AUG.AUCCG.GAAAAGUGG.GAGCCG.GUUUUCCGAAAA..G.AU.CAUGCUCAUACAAAGAGA
NZ_AAMY01000010.1/43655-43715     UAGAGC.AUG.ACCCC.GAAAAGUGG.AAGCCG.GUUUUCG.GAAA..G.AU.CAUGCCCAAACAAUAAAG
NZ_AAMY01000011.1/436-496         UAGAGC.AUG.AUCCC.GAAACGUGG..AACCG.GCUUUCGGAAAA..G.AU.UACGCUCAAACAAAAAGA
NC_007406.1/434926-434866         UAGAGC.AUG.AUC.C.GAAAAGUGG.AAACCG.GUUUUCGGAAAA..G.AU.CACGCUCCAACAAAAGAU
NC_007925.1/2129897-2129958       GAGCGC.AUG.AUCCC.GAAAAGUGG.AUGCCG.GUUUUCGCAAAA..G.AU.CAUGCUCAAUCAAAAAGC
NC_007964.1/1256968-1256907       UAGAGC.AUG.AUCCC.GAAAAGUGG.AGCCCG.GUUUUCGGAUAA..G.AU.CAUGCUCGAUAGAAAGGA
NC_007406.1/166244-166183         UAGAGC.AUG.AUCCC.GAAAAGUGG.AAGCCG.GUUUUCGAACAA..G.AU.CAUGCUCGAUCAAAAGAU
NZ_AAMY01000010.1/63940-64001     GAGAGC.AUG.AUCCC.GAAAAGUGA.AAACCG.GUUUUCGGAAAA..G.AU.CGCGCUCAAACAAAAAGA
NZ_AAMY01000002.1/135024-135085   CAGAGC.AUG.AUCCC.GAAAAGUGG.AAACCG.GUUUUCGGACAA..G.CU.CGUGCUCGAGCAAAAAGU
NC_007406.1/143465-143526         UAGAGC.AUG.AUCCC.GAAAAGUGG.UGACCG.GUUUUCGGAUAA..G.AU.CAUGCUCAAUCGAAAGAU
NC_007406.1/2206723-2206784       UAGAGC.AUG.AUCCC.GAAAAGUGG.AAACCG.GUUUUCGGAAAA..G.AU.CAUGCUCGAAUAAUACUG
NC_007964.1/1567296-1567357       UGGAGC.AUG.AUCCC.GAAAAGUGG.AAACCG.GUUUUCGGAGAG..G.AU.CAUGCUCAAUUAAAAAGA
NC_007964.1/2895903-2895964       UGGAAC.AUG.ACCCC.GAAAAGUGG.AAACCG.GUUUUCGGAUAA..G.AU.CAUGCUCGAUCAAAAAGA
NC_007406.1/2544048-2543987       UGGAGC.AUG.AUCCC.GAAUAGUGG.AAACCG.GUUUUCGGAUAA..G.AU.CAUGCUCGAUCAAGAGGU
NC_007964.1/1442993-1443054       AGAAGC.AUG.AUCCC.GAAAAGUGG.AAACCG.GUUUUCGGAUAA..G.AU.CAUGCUCAAUCAAAAAGA
NC_007406.1/2380828-2380889       UAGAGC.ACG.AUCCC.GAAAAGUGG.AAACCG.GUUUUCGGAUAA..G.AU.CAUGCUCUAACAAAAAAU
NC_007406.1/3336665-3336726       UAGAGC.AUG.AUCCC.GAAAAGUGG.AAACCG.GUUUUCGGAUAA..G.AU.CAUGCUCAAAAAGAUAAG
NC_009485.1/2908203-2908265       GAGAGC.AUG.AUCCG.GAAAAGUGG.AAACCGGUUUUUGCGAAAA..G.AU.CAUGCUCAAAGAAAGAGA
NC_009485.1/3144925-3144864       AAGAGC.AUG.AUCCG.GACAAGUGG.AAACCG.GUCUUCCGAAAA..G.AU.CAUGCUCAAACAAAGAGG
NC_009485.1/1123596-1123657       UAGAGC.AUG.AUCCG.GAAAAGUGG.AAACCG.GUUUCCCGAAAA..G.AU.CAUGCUCAAACAAAGAGG
NC_009485.1/174004-174065         UAGAGC.AUG.AUCCG.GAAAAGUGG.AAACCG.GUUUUCCGAAAA..G.AU.CAUGCUCAAAUAAAGAGG
NC_009485.1/3175906-3175845       UAGAGC.AUG.AUCCG.GAAAAGUGG.AAACCG.GGUUUCCGAAAA..G.AU.CAUGCUCAAACAAAGAGG
NC_009485.1/1880787-1880848       UAGAGC.AUG.AUCCG.GAAAAGUGG.AAACCG.GUUUUCCGAAAA..G.AU.CAUGCUCAAACAAAGAGG
NC_009485.1/1816679-1816740       UAGAGC.AUG.AUCCG.GAAAAGUGG.AAACCG.GUUUUCUGAAAA..G.AU.CAUGCUCAAACAAAGCGG
NC_009485.1/3186351-3186412       UAGAGC.AUG.AUCCG.GAAAAGUGG.AAACCG.GUUUUCCGAAAA..G.AU.CAUGCACAAACAAGGAGG
NC_009485.1/4352542-4352481       CAGAGC.ACG.AUCCG.GAAAAGUGG.AAACCG.AUUUUCCGAAAA..G.AU.CAUGCUCAAACAAAGAGG
NC_009485.1/6463308-6463369       GGGAGC.AUG.AUCCG.GAAAAGUGG.AAACCG.GUUUUCCGAAAA..G.AU.CAUGCUCAAACAAAGAGA
NC_007406.1/1220601-1220540       UAGAGC.AUG.AUCCC.GAAAAGUGG.AAACCG.GUUUUCGGAGAA..G.AU.CAUGCUCAAAAAAAGAUA
NC_007964.1/3556411-3556349       UAGAGCAAUG.AUCCC.GAAAAGUGG.GAACCG.GUUUUCGGACAA..G.AU.CACGCUCAAUCAAAAACA
NZ_AAMY01000014.1/41333-41394     UAGAGC.AUG.AUCCC.GAAAAGUGG.GAACCG.GUUUUCGGAUCA..G.AU.CAUGCUCAAACAAAGAGA
NC_007406.1/2689024-2689085       UAGAGC.AUA.AUCCC.GAAAAGUGG.GAACCG.GUUUUCGGAUCA..G.AU.CAUGCUCAAACAAAGAGA
NC_002678.2/2148552-2148613       UGGAGC.AUG.AUCCC.GAAAAGUGG.GAACCG.GUUUUCGGAAAA..G.AU.CAUGCUCCAACAAAGAGU
NC_007964.1/1862150-1862211       UAGAGC.AUG.AUCCC.GAACAGUGG.AAACCG.GUUUUCGAAUAA..G.AC.CAUGCUCAAUCAAAAGGU
NZ_AAMY01000001.1/284311-284249   UGGAGC.AUG.AUCCC.GAAAAGUGG.AAACAG.GUUUUCGGAAAAA.G.AU.CAUGCUCAAACAAUAAGC
NZ_AAMY01000010.1/83452-83513     UAGAGC.AUA.AUCCC.GAAAAGUGG.AAACCG.GUUUUCGGAUAA..G.AU.CAUGCUCAGUUGAAAGGC
NC_007958.1/775180-775119         UAGGGC.AUG.AUCCC.GAAAACUGG.ACACCG.GUUUUCGGAAAA..G.AU.CAUGCUCCAACAACAACC
NZ_AAMY01000010.1/31195-31256     CGGAGC.AUG.AUCCC.GAAAAGUGG.AAACCG.GCUUUCGGAAAA..G.AU.CAUGCUCAAACAAGAAGA
NC_007925.1/5171648-5171588       UAGAGC.GUG.AUCCC.GAAAAGUGG..UCCCG.GUUUUCGGAACC..G.AU.CAUGCUCAAUCAAAAAGC
NC_007958.1/1018799-1018860       UAGAGC.AUG.AUCCC.GAAAAGUGG.ACACCG.GUUUUCGGAGAA..G.AU.CAUGCUCAAACUAGAACC
NC_007958.1/951254-951193         UAAAGC.AUG.CCCCC.GAAAAGUGG.ACGCCG.GUUUUCGGAAAA..G.AU.CAUGCUCAAACAAGAACC
NC_007958.1/3621746-3621807       UAGUGC.AUG.AUCCC.GAAAAGUGG.ACACCG.GUUUUCGGAAAA..G.AU.CAUGCUCAAACAAGAACC
NC_007958.1/225176-225237         UAGAGC.AUG.AUCCC.GAAAAGUGG.ACGCCU.GUUUUCGGAAAA..G.AU.CGUGCUCAAACAAGAACC
NC_007958.1/374758-374697         UAGAGC.AUG.AUCCC.GAAAAGUGG.ACGCCG.GUUUUCGGAAAA..G.AU.CAUGCUCAAACAAGAACC
NC_007958.1/2144251-2144312       UAGAGC.AUG.AUCCC.GAAAAGUGG.ACACCG.GUUUUCGGAAAA..G.AU.CAUGCUCAUACAACAACC
NC_007958.1/4634449-4634388       UAGAGC.AUG.AUCCC.GAAAAGUGG.ACACCG.GUUUUCGGAAAA..G.AU.CAUGCUCAAGCAACAAUC
NC_007964.1/2725326-2725265       UAGAGC.AUG.AUCCC.GAAAAGUGG.AAAUCG.GUUUUCGGAUGU..G.AU.CAUGCUCAAUCAAAAGGA
NC_007964.1/3217704-3217643       UAGAGC.ACG.AUCCC.GAAAAGUGG.AAACCG.GUUUUCGGAUAA..G.AU.CAUGCUCAAUAAAAGGGU
NC_007964.1/189341-189402         UAGAGC.AUG.AUCCC.GAAAAGUGG.AAACCG.GUUUUCGGAUAA..G.AU.CAUGCUCAAUCAGACUCC
NC_007964.1/192468-192407         UCUGGC.AUG.AUCCC.GAAAAGUGG.AAACCG.GUUUUCGGAUAA..G.AU.CAUGCUCAAUCAAAAGGA
NC_007406.1/2950118-2950180       UGGAGC.AUG.AUCCC.GAAGAGUGGAAAACCG.GUUUUCGGAAAA..G.AU.CAUGCUCAAACAGAAAGA
NC_007964.1/2552577-2552516       AAGCGC.AUG.AUCCU.GAAAAGUGG.AAACCG.GUUUUCGGAUAA..G.AU.CAUGCUCAAUCAAAAGGA
NZ_AAMY01000003.1/40297-40358     UAGAGC.AUG.AUCCC.GAAAAGUGA.AAACCG.GCUUUCGGAUAA..G.AU.CAUGCUCGAUCAAAAGGU
NC_007964.1/691015-690954         UAGAGC.AUG.AUCCC.GAAAAGUGG.AAACCG.GUUUUCGGAUCA..G.AU.CAUGCUCAAUCACAGAGG
NZ_AAMY01000001.1/110406-110345   UAAAGC.AUG.AUCCC.GAAAAGUGG.AAACCG.GUUUUCGGAUAA..G.AU.CAUGCUCGAACCAAAAGA
NZ_AAMY01000024.1/30457-30396     UAGAGC.AUG.AUCCC.GAAAGGUGG.AAACCG.GUUUUCGGAUAA..G.AU.CAUGCUCAAACAAAAAAG
NC_007406.1/1455909-1455970       UAGAGC.AUG.AUCCC.GAAAAGUGG.AAACCG.GUUUUCGGACAA..G.AU.CAUGCUCAAAUAAAAAGC
NC_007964.1/3038401-3038339       UAAAGC.CUG.AUCCCGAAAAAGUGG.AAACCG.GUUUUCGGACAA..G.AU.CAUGCUCAAUCAAAAGGA
NZ_AAMY01000006.1/124549-124488   UAAAGC.AUG.AUCCC.GAAAAGUGG.AAGCCG.GUUUUCGGAUAA..G.AU.CAUGCUCAAUCAAAAUAA
NZ_AAMY01000018.1/56257-56196     UGGAGC.AGG.AUCCC.GAAAAGUGG.AAACCG.GUUUUCGGAAAA..G.AU.CAUGCUCCAACAAAAAGA
NC_007925.1/5321038-5321099       UAGAGC.AUG.AUCCC.GAAAAGUGG.AUACCG.GUUUUCGGAAAA..G.AU.CAUGCUCAAUCAAAAAAC
NC_008435.1/5377089-5377028       UAGAGC.AUG.AUCCC.GAAAAGUGG.AUACCG.GUUUUCGGAAAA..G.AU.CAUGCUCAAUCAAAAAGC
NC_007925.1/1529801-1529862       UAGAGC.AUG.AUCCC.GAAAAGUGG.AUCCCG.GUUUUCGGAAAA..G.AU.CAUGCUCAAUCAAAAAGC
NC_007925.1/862139-862078         UAGAGC.AUG.AUCCC.GAAAAGUGG.AUCCCG.GUUUUCGGAAAA..C.AU.CAUGCUCAAUCAAAAAGC
NC_007964.1/254891-254834         UAGAGC.AUG.AUCCC.GAAAAGUGG.GAACCG.AUUUUCGG......G.AU.CAUGCUCAAUCAAAAGGA
NC_007964.1/138281-138222         UGGAGC.AUG.AUCCC.G..AAGUGG.AAACCG.GUUUUCGGAUAA..G.AU.CAUGCUCAAACAAAAGGA
NZ_AAMY01000009.1/46615-46554     CAGCGC.AUG.AUCCC.GAGAAGUGG.AAACCG.GUUUUCGGAAAA..G.AU.CAUGCUCAAACAAAAAGA
NC_007406.1/3227629-3227690       UAGAGC.AUG.AUCCC.GAAAAGUGG.AAACCG.GUGUUCGGAUAA..G.AU.CAUGCUCGAUCAAAAAAU
NZ_AAMY01000001.1/287171-287110   UGGAGC.AUG.AUCCC.GAAAAGUGG.AAACCG.GUUUUCGGAUAA..G.AU.CAUGCGCGAUCAAAAAGU
NZ_AAMY01000002.1/152664-152725   UAGAGC.AUG.AUCCC.GAAAAGUGG.AAACCG.GUUUUCGGACAA..G.AU.CAUGCUCGAUCAAAAAGU
NZ_AAMY01000003.1/152371-152310   CAGAGC.AUG.AUCCC.GAAAAGUGG.AAACCG.GUUUUCGGAUAA..G.AU.CAUGCUCGAUCAAAAAGU
NC_007406.1/1971474-1971535       UAGAGC.AUG.AUCCC.GAAAAGUGG.AAACCG.GUUUUCGGAUAA..G.AU.CAUGCUCGAUCAAAAAGU
NC_007406.1/221165-221108         UAGAGC.AUG.AUCCC.GAAAAUUGG.AAACCG.GUUUUCGG......G.AU.CAUGCUCGAUCAAAAAGU
NZ_AAMY01000002.1/229763-229702   UAGAGC.AUG.AUCCC.GAAAAGUGG.AAACCG.GUUUUCGGAUAA..G.AU.CAUGCUCGAUCAAAAGGC
NC_007964.1/614924-614985         UAGAGC.AUG.AUCCC.GAAAAGUGG.AAACCG.GUUUUCGGAUAA..G.AU.CAUGCUCAAUCAAAAUGC
NC_007964.1/2030886-2030825       UAGAGC.AUG.AUCCC.GAAAAGUGG.AAACCG.GUUUUCGGAGAA..G.AU.CAUGCUCGAUCAAAAGGA
NC_007964.1/2511451-2511512       UGGAGC.AUG.AUCCC.GAAAAAUGG.AAACCG.GUUUUCGGAUAA..G.AU.CAUGCUCAAUCAAAAGGA
NC_007964.1/4015482-4015543       UAGAGC.AUG.AUCCC.GAAAAGUGG.AAUCCG.GUUUUCGGAUAA..G.AU.CAUGCUCAAUCAAAAGGG
NC_007964.1/619626-619564         UAGAGC.AUG.AUCCC.GAAAAGUGGAAACCCG.GUUUUCGGAUAA..G.AU.CAUGCUCAAUCAAAAGGG
NC_007964.1/437751-437691         UAGAGC.AUG.AUCCC.GAAAAGUGG.AAACCG.G.UUUCGGGUAA..G.AU.CAUGCUCAAUCGAAAGGA
NC_007964.1/3068182-3068243       UAGAGC.AUG.AUCCC.GAAAAGUGG.AAACCG.GUUUUCGGAUAA..G.AU.CAUGCUCAAUCGAAAGGA
NC_007964.1/1683868-1683807       UAGAGC.ACG.AUCCC.GAAAAGUGG.AAACCG.GUUUUCGGAUAA..G.AU.CAUGCUCAAUCAAAAGGA
NC_007964.1/3609764-3609703       UAGAGC.AUG.AUCCC.AAAAAGUGG.AAACCG.GUUUUCGGAUAA..G.AU.CAUGCUCAAUCAAAAGGA
NC_007964.1/1687618-1687557       UAGAGC.AUG.AUCCC.GAAAAGUGG.AAACCG.GUUUUCGGAUAA..G.AU.CAUGCUCAAUCAAAAGGA
NZ_AAMY01000003.1/158402-158341   UAGAGC.AUG.AUCCC.GAAAAGUGA.AAACCG.GUUUUCGGAAAA..G.AU.CAUGCUCGAACAAAAAGA
NC_007964.1/4382843-4382782       UAGAGC.AUG.AUCCC.GAAAAGUGG.AAACCG.GUUUUCGGACAA..G.AU.CAUGCUCAAUCAAAAGGG
NC_007964.1/237745-237806         UAGAGC.AUG.AUCCC.GAAAAGUGG.AAGCCG.GUUUUCGGAUAA..G.AU.CAUGCUCAAUCAAAAAGA
NC_007406.1/2600690-2600629       UAGAGC.AUG.AUCCC.GAAAAGUGG.AAACCG.GUUUUCGGAUAA..G.AU.CAUGCUCAAUCAAAAAGG
NC_007406.1/1446183-1446244       UAGAGC.AUG.AUCCC.GAAAAGUGG.AAACCG.GUUUUCGGAUAA..G.AU.CAUGCUCAAUCAAAAAAA
NZ_AAMY01000023.1/34850-34911     UAGAGC.AUG.AUCCC.GAAAAGUGG.AAACCG.GUUUUCGGAAAA..G.AU.CAUGCUCACUUAAAAAGA
NZ_AAMY01000007.1/9750-9689       UAAAGC.AUG.AUCCC.GAAAAGUGG.AAACCG.GUUUUCGGACAA..G.AU.CAUGCUCAAACAAAAAGA
NZ_AAMY01000004.1/168261-168201   CAGAGC.AUG.AUC.C.GAAAAGUGG.AAACCG.GUUUUCGGAAAA..G.AU.CAUGCUCAAACAAAAAGA
NZ_AAMY01000004.1/144448-144510   UAGAGC.AUG.AUCCC.GAAAAGUGG.AAACCC.GGUUUCGGAAAAA.G.AU.CAUGCUCAAACAAAAAGA
NZ_AAMY01000008.1/83799-83739     UAGAGC.AUG.AUCCC.GAAAAGUGG.AAACCG.G.UUUCGGAAAA..G.AU.CAUGCUCAAACAAAAAGA
NZ_AAMY01000003.1/254237-254298   UAGAGC.AUG.AUCCC.GAAAAGUGG.AAACCG.GUUUUCGGAAAA..G.AU.CAUGCUCAAACAAAAAGA
NZ_AAMY01000038.1/20019-19958     UAGAGC.AUG.AUCCC.GAAAAGUGG.AAACCG.GUUUUCGGAAAA..G.AU.CAUGCUCAAACAAAAAGA
NZ_AAMY01000007.1/35322-35383     UAGAGC.AUG.AUCCC.GAAAAGUGG.AAACCG.GUUUUCGGAAAA..G.AU.CAUGCUCACACAAAAAGA
NZ_AAMY01000003.1/95228-95167     UAGAGC.AUG.AUCCC.GAAAAGUGG.AAACCG.GUUUCCGGAAAA..G.AU.CAUGCUCAAACAAAAAGA
NZ_AAMY01000020.1/16833-16772     UAGAGC.AUG.AUCCC.GAAAAGUGG.AAACCG.GUUUUCGGAAAA..G.AU.CAUGCUCAAACAAAAAAA
NZ_AAMY01000001.1/307273-307334   UAGAGC.AUG.AUCCU.GAAAAGUGG.AAACCG.GUUUUCGGAAAA..G.AU.CAUGCUCAAACAAAAAGA
NC_007406.1/420497-420436         UGGAGC.AUG.AUCCC.GAAAAGUGG.AAACCG.GUUUUCGGAAAA..A.AU.CAUGCUCAAACAAAAAGA
NZ_AAMY01000008.1/40151-40090     UAGAGC.AUG.AUCCC.GAAAAGUGG.AAACCG.GUUUUCGGAAAA..G.AU.CAUGUUCAAACAAAAAAG
NZ_AAMY01000019.1/21765-21704     UAGAGC.AUG.AUCCC.GAAAAGUGG.AAACCG.GUUUUCGGAAAA..G.AU.CAUGCUCAAACAAUAAAG
NZ_AAMY01000002.1/132802-132741   UAGAGC.AUG.AUCCC.GAAAAGGGG.AAGCCG.GUUUUCGGAAAA..G.AU.CAUGCUCAAACAAUAAAG
NZ_AAMY01000002.1/207865-207926   UAGAGC.AUG.AUCCC.GAAAAGUGG.AAACCG.GUUUUCGGGUAA..G.AU.CAUGCUCAAUCGAAAGUU
NZ_AAMY01000016.1/24092-24031     CAGAGC.AUG.AUCCC.GAAAAGUGG.AAACCG.GUUUUCGGAAAA..G.AU.CAUGGUCAAAUAAAAAGA
NC_007406.1/705107-705046         UAGAGC.AUG.AUCCC.GAAAAGUGG.AAACCG.GUUUUCGGAGAA..G.AU.CAUGCUCAAACGAAAAAU
soil_XZS13595_g1/269-208          UAGAGC.AUG.AUCCC.GAAAAGUGG.GAACCG.GUUUUCGGAUAA..G.AU.CAUGCUCAAACGAAAAAA
NC_007778.1/3377298-3377237       UAGAGC.AUG.AUCCC.GAAAAGUGG.AUACCG.GUUUUCGGAUAA..G.AU.CAUGCUCGAACAAGUAAC
NC_007958.1/393532-393471         UAGAGC.AUG.AUCCC.GAAAAGUGG.ACACCG.GUUUUCGGAAAA..G.AU.CAUGCUCGAACAAGAAAC
NC_007958.1/4876078-4876139       UAGAGC.AUG.AUCCC.GAAAAGUGG.ACACCG.GUUUUCGGACAA..G.AU.CAUGCUCGAACAAGAACC
NC_007958.1/3943773-3943834       UAGAGC.AUG.AUCCC.GAAAAGUGG.AUACCG.GUUUUCGGAAAA..G.AU.CAUGCUCUAACAAGAACC
NC_007958.1/3218698-3218637       UAGAGC.AUG.AUCCC.GAAAAGUGG.AUACCG.GUUUUCGGAAAA..G.AU.CAUGCUCGAACAAGAACC
NC_007958.1/378091-378152         UAGAGC.AUG.AUCCC.GAAAACUGG.AUACCG.GUUUUCGGAAAA..G.AU.CGUGCUCAAACAAUAACC
NC_007958.1/3125707-3125646       UAGAGC.AUG.AUCCC.GAAAAGUGG.AUACCG.GUUUUCGGAAAA..G.AU.CAUGCUCAAACAAUAACC
NZ_AAMY01000014.1/30906-30967     UCGAGC.AUG.AUCCC.GAAAAGCGG.AAACCG.AUUUUCGGAAAA..G.AU.CAUGCUCAAACAGAAAGA
NZ_AAMY01000017.1/40243-40182     UAGAGC.AUG.AUCCC.GAAAAGCGG.AAACCG.GUUUUCGGAGAA..G.AU.CAUGCUCAAACAGAAAGA
NC_007958.1/742333-742272         UAAAGC.AUG.AUCCC.GAAAAGUGG.UCCCCG.GUUUUCGGAAAA..G.AU.CAUGCUCAAACAAAAAAC
NC_007406.1/631429-631368         UAGAGC.ACG.AUUCC.GAAAAGUGG.AAACCG.GUUUUCGAAACA..G.AU.CAUGCUCAAACAAUCUAU
NC_002678.2/3685297-3685359       CAAAGC.AUG.AUCCC.GAAAAGCGG.GGACCG.GUUUUCGGAAAAA.G.AC.CAUGCUUCAACGAAGAGA
soil_Contig34393/62-124           UUAAGC.AUC.GCGCG.GAGAAGCGG.GCACCG.GUAUUCCGCAAA..UAGC.GAUGCUACAACAAAUACU
NZ_AATH01000009.1/106195-106134   UAGAGC.AUC.GCGCG.GAAAAGUGG.CUGCCG.GUUUUCCGCAAA..A.GC.GAUGCGAAGACAAAGACC
NZ_AATH01000004.1/137699-137638   CAGAGC.AUC.GCGCG.GAAAAGUGG.CCGCCG.GUUUUCCGCGAA..A.GC.GAUGCGAAAAUAAAAACU
NZ_AATH01000004.1/319472-319411   UAGAGC.AUC.GCGCG.GAAAAGUGG.CCGCCG.GUUUUCCGCGAA..A.GC.GAUGCGAAAACAAAAACU
NC_002696.2/705859-705798         UAGAGC.AUC.GUGCG.GAAAAGUGG.GAACCG.GUUUUCCGCAAA..A.AC.GAUGCGAAAACAAAAAGC
NC_009667.1/1008604-1008665       CAGAGC.AUG.UCUCC.CUAAAGCGG.GAACCG.GUUUGGGGAUGC..A.GA.CAUGCUCAUGCCAAAGCG
wf1_AGZO15032_g2/153-213          UAGCGC.GGC.GUGCC.GAAAAGUGG.CCACCG.GUUUUCG.GGAA..C.AC.GCCGCGACCAAUAAAUAU
soil_Contig36324/1052-991         UAGAGC.GGC.GUGCG.GAAAAGUGG.GUACCG.GUUUUCCGCGAA..A.AC.GCCGCGACCAAACGACAC
soil_XZS50760_g1/382-442          UAGAGC.GCU.UCCAG.GAAAAGUGG.AACCCG.GUUUUCC.G.UC..A.GAAAGCGCGACAAACAAAAAG
soil_XZS59981_b1/700-641          UAGAGC.AUU.UUCCG.GCGAAGUGU.GCAGCG.GUUCGCC.G.CA..G.AA.AAUGCGUUCAAUGUAACG
NC_003047.1/3086653-3086711       UAGAGC.ACU.UCCAG.GAAAAGCGU...AGCG.GUUUUCC.GUCC..G.GA.AGCGCGCAGUUUCAAAGG
NC_009667.1/871155-871095         UAAAGC.AAU.UUCAG.GAAAAGUGG.ACACCG.GUUUUCC.GUCC..G.AA.AUUGCGACUGAAAAAAGC
JCVI_SCAF_1101668558192/363-423   UAGAGC.AAU.UUCAG.GAAAAGUGG.AUACCG.GUUUUCC.GUCC..G.AA.AUUGCGACAAAAACGGAU
soil_XZS39199_g1/240-300          CAAAGC.AAU.UCCAG.GAAAAGUGG.AAACCG.GUUUUCC.GGCC..G.GA.AUUGCGACGACACAAAGG
NC_008380.1/514685-514746         AAGAGC.AAU.UCCAG.CAAAAGUGC.ACAGCG.GUUUUGCGUUUC..G.GA.AUUGCGAAAAAACAAAGA
NC_008380.1/503730-503790         UAGAGC.AAU.UCCAG.CAAAAGUGC.GUAGCG.GUUUUGC.GUCC..G.GA.AUUGCGUGAAAACAAAGA
NC_009636.1/593521-593461         CAGAGC.AAU.UCCAG.GAAAAGUGC.GUAGCG.GUUUUCC.GUUC..G.GA.AUUGCGGAAAAACAAAAG
NC_003078.1/507620-507560         UAGAGC.AAU.UCCAG.GAAAAGUGC.GUAGCG.GUUUUCC.GUCC..G.GA.AUUGCGGAAAAACAAGUG
sludgePhrap_Contig1238/590-648    UAGAGC.AAU.UCCAG.GAAAAGUGC.GCAGCG.GUUUUCC...CA..G.GA.AUUGCGCAAAAACAAAGA
soil_XZS96631_b1/90-150           UAGAGC.AAU.UCCAG.GAAAAGUGG.AAACCG.GUUUUCC.GUCC..G.GA.AUUGCGACAAAACAAGGA
NC_002678.2/2844564-2844624       UAGAGC.AAU.UCCAG.GAAAAGUGU.AAAGCG.GUUUUCC.GUCC..G.GA.AUUGCGUUAAAACAAAGA
NC_002678.2/4580854-4580914       UAGAGC.AAU.UCCAG.GAAAAGUGU.GAAACG.GUUUUCC.GUCC..G.GA.AUUGCGUUAAAAUAGAGA
NC_002678.2/3857112-3857172       UUGAGC.AAU.UCCAG.GAAAAGUGU.GAAACG.GUUUUCC.GUCC..G.GA.AUUGCGUUAAAACAAAGA
NC_009636.1/1682338-1682277       UAGAGC.AAU.UCCAG.GAAAAGUGC.GUAGCG.GUUUUCC.GUCC..G.GAAAUUGCGUCAAAAAAAAAU
NC_008380.1/4532957-4532897       UAGAGC.AAU.UCCAG.GAAAAGUGC.GAAGCG.GUUUUCC.GUCC..G.GA.AUUGUGACAAAACAAAAG
NC_007761.1/3823222-3823282       UAGAGC.AAU.UCCGG.GAAAGGUGC.GAAGCG.GCUUUCC.GUCC..G.GA.AUUGCGUAAAUCCAAAAG
NC_008380.1/276951-277011         UAGAGC.AAU.UCCAG.GAAAAGUGC.GAAGCG.GUUUUCC.GUCC..G.GA.AUUGCGUAAAACGAAAAG
NC_008380.1/3735475-3735535       UAGAGC.AAU.UCCAG.GAAAAGUGC.GAAGCG.GUUUUCC.GUCC..G.GA.GUUGCGUAGAAACAAAAA
NC_008380.1/4581433-4581493       UAGAGC.AAU.UCCAG.GAAAAGUGC.GAAGCG.GUUUUCC.GUCC..G.GA.AUCGCGUAAAAACAAAAA
NC_007761.1/930867-930927         UAGCGC.AAU.UCCAG.GAAAAGUGU.GAAGCG.GUUUUCC.GUCA..G.GA.AUUGCGUAAAAACAUAAG
NC_008254.1/1016961-1017021       UGGAGC.AAU.UCCAG.GAAAAGUGG.AAACCG.GUUUUCC.GUCC..G.GA.AUUGCGUAAGAUCAAAAA
NC_009636.1/404908-404848         UAGAGC.AAU.UCCAG.GAAAAGCGU.GUAACG.GUUUUCC.GUCC..G.GA.AUUGCGGCAAUACAAAGG
NC_006933.1/402280-402340         CAAAGC.AAU.UUCAG.GAAAAGUGG.GAACCG.GUUUUCC.GUCC..G.GA.AUUGCGCCAAAAUCAAAA
NC_009504.1/816582-816522         CAAAGC.AAU.UUCAG.GAAAAGUGG.GAACCG.GUUUUCC.GUCC..G.GA.AUUGCGCCAAAAUCAAAA
NC_004311.2/814837-814777         CAAAGC.AAU.UUCAG.GAAAAGUGG.GAACCG.GUUUUCC.GUCC..G.GA.AUUGCGCCAAAAUCAAAA
NC_003318.1/483530-483590         CAAAGC.AAU.UUCAG.GAAAAGUGG.GAACCG.GUUUUCC.GUCC..G.GA.AUUGCGCCAAAAUCAAAA
wf2_AHAA9600_y1/273-212           UGGAGC.GUU.CUCAG.GAAAAGUGG.GAACCG.GUUUUCCGGUUC..G.AG.AACGCGACCAAGCAAAAA
NC_007964.1/3172960-3172900       UAGAGC.AUU.UUCCG.GCUAAGUGG.AAUCCG.GUUAGCC.GAAA..G.AA.AAUGCUCUCAAUCAAUAA
NZ_ABEX01000002.1/242550-242490   UAAAGC.GCA.UUCCG.ACGAAGUGG.AAACCG.GUUCGUC.GAAA..G.AA.UGCGCGUUGAAACAGGAA
NZ_ABEX01000009.1/184345-184285   UAGAGC.GCU.UUCCG.ACGAAGUGG.GUUCCG.GUUCGUC.GAAA..G.AA.AGCGCGGCACAACAAGAG
NZ_ABEX01000006.1/3969-3909       UCGAGC.GCA.UUCCG.ACGAAGUGG.UGACCG.GUUCGUC.GAAA..G.AA.UGCGCGUCAAAACAAACG
NZ_ABEC01000006.1/198293-198353   UCGAGC.GCA.UUCCG.ACGAAGUGG.UCACCG.GUUCGUC.GAAA..G.AA.UGCGCGUCAUAACAAGGA
NZ_ABEX01000023.1/33592-33532     UAGAGC.GCA.UUCCG.ACGAAGCGG.UCACCG.GUUCGUC.GAAA..G.AA.UGCGCGUCACAACAAGGA
NZ_ABEC01000002.1/126653-126593   UAGAGC.GCA.UUCCG.ACGAAGUGG.UCUCCG.GUUCGUC.GAAA..G.AA.UGCGCGUCAAAACAGAGA
NZ_ABEC01000003.1/91817-91757     UCGAGC.GCA.UUCCG.ACGAAGUGG.UCACCG.GUUCGUC.GAAA..G.AA.UGCGCGUCAAAACAAAGA
NZ_ABEC01000008.1/157323-157383   UAGAGC.GCA.UUCCG.ACGAAGUGG.UCACCG.GUUCGUC.GAAA..G.AA.UGCGCGUCAAAACAAGGA
NZ_ABEC01000008.1/58043-58103     UAGAGU.GCA.UUCCG.ACGAAGUGG.UCACCG.GUUCGUC.GAAA..G.AA.UGCGCGUCAAAACAAAGA
NZ_ABEX01000009.1/20577-20517     UAGCGC.GCA.UUCCG.ACGAAGUGG.UCACCG.GUUCGUC.GAAA..G.AA.UGCGCGUCAAAACAAAGA
NZ_ABEC01000009.1/276290-276350   UAGAGC.GCA.UUCCG.ACGAAGUGG.UCACCG.GUUCGUC.GAAA..G.AA.UGCGCGUCAAAGCAAAGA
NZ_ABEX01000006.1/308518-308578   UAGAGC.GCA.UUCCG.ACGAAGUGG.UCACCG.GUUCGUC.GAAA..G.AA.UGCGCGUCAAAACAAAGA
NZ_ABEX01000002.1/226561-226501   UAGAGC.GCA.UUCCG.ACGAAGUGG.GAACCG.GUUCGUC.GAUA..G.AA.UGCGCGUCAAAACAAGGA
NZ_ABEC01000002.1/770130-770190   UAGAGC.GCA.UUCCG.ACGAAGUGG.CCACCG.GUUCGUC.GAAC..G.AA.UGCGCGUCACAACAAAGA
NZ_ABEC01000010.1/72120-72060     UAGAGC.GCA.UUCCG.ACGAAGCGG.CCACCG.GUUCGUC.GGAA..G.AA.UGCGCGCUACAACAAUGA
NZ_ABEC01000001.1/223012-223072   UAAAGC.GCU.UUCCG.ACGAAGUGG.AUGCCG.GUUCGUC.GAAA..G.AA.AGCGCGACAAAACAAGGA
soil_XZS12286_b1/214-274          CAUGGC.GUU.UUCGA.GCGAAGUGG.GUACCG.GUUCGCG.UCAA..G.AA.AACGCGUCAAAACGAUAG
NZ_AATH01000001.1/1279608-1279668 UAGAGC.AUU.UUCGA.GCGAAGUGG.ACACCG.GUUCGCG.UAAA..G.AA.AAUGCGUUAAAACAAGAG
NZ_AATH01000001.1/1259144-1259084 UAGAGC.AUU.UUCGA.GCGAAGUGG.ACACCG.GUUCGCG.UGAA..G.AA.AAUGCGUUAAAACAAAAG
NZ_AATH01000008.1/76268-76328     UAGAGC.AUU.UUCGA.GCGAAGUGG.ACACCG.GUUCGCG.UGAA..G.AA.AAUGCGUUAAAACAAAAG
NZ_AATH01000004.1/328205-328265   UAGAGC.AUU.UUCGA.GCGAAGUGG.ACACCG.GUUCGCG.UGAA..G.AA.AAUGCGUUAAAACAAAAG
NZ_AATH01000001.1/1538529-1538469 UAGAGC.AUU.UUCGA.GCGAAGUGG.ACACCG.GUUCGCG.UGAA..G.AA.AAUGCGUUAAAACAAAAG
JCVI_SCAF_1096628067764/278-218   UAGAGC.GUU.UUCCA.GCGAAGUGG.ACACCG.GUUCGCG.UCAA..G.AA.AACGCGUCAAAACAAAAU
JCVI_SCAF_1096628062076/1798-1738 CAAAGC.GUU.UUCCA.GCGAAGUGG.AUACCG.GUUCGCG.UCAA..G.AA.AACGCGUCAAAACAAAAU
NC_007406.1/1723711-1723651       UAUAGC.GUU.UUCGA.GCGAAGUGG.AUACCG.GUUCGCG.GAAA..G.AA.AACGCGUCAAAACAACAA
NC_007958.1/191956-192016         GAGAGC.GUU.UUCGA.GCGAAGUGG.AAACCG.GUUCGCG.UUAA..G.AA.AACGCGUCAGAACAAAAA
NC_004463.1/4655603-4655543       UAGAGC.GUU.UUCGA.GCGAAGUGG.AUACCG.GUUCGCG.UAAA..G.AA.AACGCGUCAAAACAAGAA
NC_007778.1/94765-94705           UAGAGC.GUU.UUCGA.GCGAAGUGG.AAACCG.GUUCGCG.UGAA..G.AA.AACGCGUCAAAACAAGAA
NC_007958.1/324977-324917         UAGAGC.GUU.UUCAA.GCGAAGUGG.AAACCG.GUUCGCG.UGAA..G.AA.AACGCGUCAGAACAAAAA
NC_007958.1/1970154-1970094       UAGAGC.GUU.UUCGA.GCGAAGUGG.AAACCG.GUUCGCG.UGAA..G.AA.AACGCGUCAGAACAAAAA
NC_007958.1/3724732-3724792       UAGAGC.GUU.UUCGA.GCGAAGUGG.AAACCG.GUUCGCG.UGAA..G.AA.AACGCGUCAGAACAAAAA
NC_007958.1/3596750-3596690       UAGAGC.GUU.UUCGA.GCGAAGUGG.AAACCG.GUUCGCG.UGAA..G.AA.AACGCGUCAGAACAAAAA
NC_007958.1/4027592-4027652       UAGAGC.GUU.UUCAA.GCGAAGUGG.AAACCG.GUUCGCG.CGAA..G.AA.AACGCGUCAGAACAAAAU
NC_007406.1/829977-829917         UAGAGC.GUU.UUCAA.GCGAAGUGG.AUACCG.GUUCGCA.UGAA..G.AA.AACGCGUCAAAACAACAA
NC_007406.1/2713985-2713925       UAGAGC.GUU.UUCAA.GCGAAGUGG.AUACCG.GUUCGCG.UGAA..G.AA.AACGCGUCAAAACAACAA
NC_007406.1/3221881-3221821       UAGAGC.GUU.UUCAA.GCGAAGUGG.AUACCG.GUUCGCG.UGAA..G.AA.AACGCGUCAAAACAACAA
NC_007964.1/3225937-3225997       UAGAGC.GUU.UUCGA.GCGAAGUGG.GUACCG.GUUCGCG.AGAA..G.AA.AACGCGUCAAAUCAAAAU
NC_007964.1/2557888-2557828       UAGAGC.GUU.UUCGA.GCGAAGUGG.GUACCG.GUUCGCG.GGAA..G.AA.AACGCGUCAAAUCAAAAU
NC_007964.1/3179066-3179126       UAGAGC.GUU.UUCGA.GCGAAGUGG.AUACCG.GUUCGCG.GGAA..G.AA.AACGCGUCAAAUAAAAAU
NC_007964.1/3827269-3827209       UAGAGC.GUU.UUCGA.GCGAAGUGG.AUACCG.GUUCGCG.GGAA..G.AA.AACGCGUCAAAUCAAAAU
NC_007964.1/1181506-1181446       UAGAGC.GUU.UUCGA.GCGAAGUGG.AUACCG.GUUCGCG.GGAA..G.AA.AACGCGUCAAAUCAAAAU
NC_007964.1/3167754-3167814       UAGAGC.GUU.UUCGA.GCGAAGUGG.GUACCG.GUUCGCG.UCAA..G.AA.AACGCGUCAAUUCAAAAU
NC_007964.1/1142903-1142963       UAGAGC.GUU.UUCGA.GCGAAGUGG.GUACCG.GUUCGCG.UCAA..G.AA.AACGCGUCAAAUCAAAAU
NC_007964.1/2022919-2022859       UAGAGC.GUU.UUCGA.GCGAAGUGG.GUACCG.GUUCGCG.UCAA..G.AA.AACGCGUCAAAUCAAAAU
NC_007964.1/134345-134405         UAGAGC.GUU.UUCGA.GCGAAGUGG.GCACCG.GUUCGCG.UGAA..G.AA.AACGCGUCAAAUCAAAAU
NC_007406.1/1363987-1364047       UAGAGC.GUU.UUCGA.GCGAAGUGG.GUACCG.GUUCGCG.UGAA..G.AA.AACGCGUCAAAACAAAAU
NC_007964.1/3422561-3422621       UAGAGC.GUU.UUCGA.GCGAAGUGG.AUACCG.GUUCGCG.UGAA..G.AA.AACGCGUCAAAUCAAAAU
NC_007964.1/252013-251953         UAGAGC.GUU.UUCGA.GCGAAGUGG.AUACCG.GUUCGCG.UGAA..G.AA.AACGCGUCAAAUCAAAAU
NC_007964.1/537100-537160         UAGAGC.GUU.UUCGA.GCGAAGUGG.AUACCG.GUUCGCG.UGAA..G.AA.AACGCGUCAAAUCAAAAU
NC_007964.1/832225-832285         UAGAGC.GUU.UUCGA.GCGAAGUGG.AUACCG.GUUCGCG.UGAA..G.AA.AACGCGUCAAAUCAAAAU
NC_007964.1/2997557-2997617       UAGAGC.GUU.UUCGA.GCGAAGUGG.AUACCG.GUUCGCG.UGAA..G.AA.AACGCGUCAAAUCAAAAU
NC_007964.1/284071-284011         UAGAGC.GUU.UUCGA.GCGAAGUGG.AUACCG.GUUCGCG.UGAA..G.AA.AACGCGUCAAAUCAAAAU
NC_007964.1/15433-15373           UAGAGC.GUU.UUCGA.GCGAAGUGG.AUACCG.GUUCGCG.UGAA..G.AA.AACGCGUCAAAUCAAAAU
NC_007964.1/1400509-1400569       UAGAGC.GUU.UUCGA.GCGAAGUGG.AUACCG.GUUCGCG.UGAA..G.AA.AACGCGUCAAAUCAAAAU
NC_007964.1/2886507-2886567       UAGAGC.GUU.UUCGA.GCGAAGUGG.AUACCG.GUUCGCG.UGAA..G.AA.AACGCGUCAAAUCAAAAU
NC_007964.1/3205699-3205639       UAGAGC.GUU.UUCGA.GCGAAGUGG.AUACCG.GUUCGCG.UGAA..G.AA.AACGCGUCAAAUCAAAAU
NC_007964.1/47593-47533           UAGAGC.GUU.UUCGA.GCGAAGUGG.AUACCG.GUUCGCG.UGAA..G.AA.AACGCGUCAAAUCAAAAU
NC_007964.1/583383-583443         UAGAGC.GUU.UUCGA.GCGAAGUGG.AUACCG.GUUCGCG.UGAA..G.AA.AACGCGUCAAAUCAAAAU
NC_007964.1/1931787-1931847       UAGAGC.GUU.UUCGA.GCGAAGUGG.AUACCG.GUUCGCG.UGAA..G.AA.AACGCGUCAAAUCAAAAU
NC_007964.1/3426735-3426795       UAGAGC.GUU.UUCGA.GCGAAGUGG.AUACCG.GUUCGCG.UGAA..G.AA.AACGCGUCAAAUCAAAAU
NC_007964.1/49616-49556           UAGAGC.GUU.UUCGA.GCGAAGUGG.AUACCG.GUUCGCG.UGAA..G.AA.AACGCGUCAAAUCAAAAU
NC_007964.1/484074-484134         UAGAGC.GUU.UUCGA.GCGAAGUGG.AUACCG.GUUCGCG.UGAA..G.AA.AACGCGUCAAAUCAAAAU
NC_007964.1/756656-756716         UAGAGC.GUU.UUCGA.GCGAAGUGG.AUACCG.GUUCGCG.UGAA..G.AA.AACGCGUCAAAUCAAAAU
NC_007964.1/3435033-3435093       UAGAGC.GUU.UUCGA.GCGAAGUGG.AUACCG.GUUCGCG.UAAA..G.AA.AACGCGUCAAAUCAAAAU
NC_007964.1/3620975-3621035       UAGAGC.GUU.UUCGA.GCGAAGUGG.GUACCG.GUUCGCG.UGAA..G.AA.AACGCGUCAAAUCAAAAU
NC_007964.1/3818453-3818393       UAGAGC.GUU.UUCGA.GCGAAGUGG.GUACCG.GUUCGCG.UGAA..G.AA.AACGCGUCAAAUCAAAAU
NC_007406.1/809666-809606         UAGAGC.GUU.UUCAA.GCGAAGUGG.ACACCG.GUUCGCG.UGAA..G.AA.AACGCGUUAAAUCAAAAU
NC_007406.1/3288346-3288406       UAGAGC.GUU.UUCAA.GCGAAGUGG.ACACCG.GUUCGCG.UGAA..G.AA.AACGCGUCAAAUCAAAAU
NC_007964.1/2412454-2412394       UAGAGC.GUU.UUCAA.GCGAAGUGG.AUACCG.GUUCGCG.UGAA..G.AA.AACGCGUCAAAUCAAAAU
NC_007964.1/2617526-2617466       UAGAGC.GUU.UUCAA.GCGAAGUGG.AUACCG.GUUCGCG.UGAA..G.AA.AACGCGUCAAAUCAAAAU
NC_007964.1/273642-273702         UAGAGC.GUU.UUCGA.GCGAAGCGG.GUACCG.GUUCGCG.UCAA..G.AA.AACGCGUCAAAUCAAAAU
NZ_AAMY01000009.1/24047-24107     UAGAGC.GUU.UUCAA.GCGAAGUGG.ACACCG.GUUCGCG.UGAA..G.AA.AACGCGACAAAACAAAAU
NZ_AAMY01000003.1/57334-57394     UAGAGC.GUU.UUCGA.GCGAAGUGG.ACACCG.GUUCGCG.UGAA..G.AA.AACGCGACAAAACAAAAC
NZ_AAMY01000017.1/66317-66257     UAGAGC.GUU.UUCGA.GCGAAGUGG.AUACCG.GUUCGCG.UGAA..G.AA.AACGCGACAAAACAAAAU
NZ_AAMY01000001.1/403034-403094   UAGAGC.GUU.UUCGA.GCGAAGUGG.ACACCG.GUUCGCG.UGAA..G.AA.AACGCGACAAAACAAAAU
NZ_AAMY01000010.1/53893-53833     UAGAGC.GUU.UUCGA.GCGAAGCGG.ACACCG.GUUCGCG.UGAA..G.AA.AACGCGACAAAACAAAAU
NC_007406.1/417006-416946         UAGAGC.GUU.UUCGA.GCGAAGCGG.ACACCG.GUUCGCG.UGAA..G.AA.AACGCGACAAAUCAAAAU
NZ_AAMY01000002.1/290323-290383   UAUAGC.GUU.UUCGA.GCGAAGUGG.AUACCG.GUUCGCG.UCAA..G.AA.AACGCGUCAAAACAAAAA
NZ_AAMY01000004.1/160861-160921   UAUAGC.GUU.UUCGA.GCGAAGUGG.AUACCG.GUUCGCG.UCAA..G.AA.AACGCGUCAAAACAAAAA
NC_007964.1/1774111-1774171       UGUAGC.GUU.UUCGA.GCGAAGUGG.GUACCG.GUUCGCG.UCAA..G.AA.AACGCGUCAAAACAAAAA
NC_007964.1/2847082-2847022       UAUAGC.GUU.UUCGA.GCGAAGUGG.GUACCG.GUUCGCG.UCAA..G.AA.AACGCGUCAAAACAAAAA
NC_007964.1/4121012-4120952       UAGAGC.GUU.UUUGA.GCGAAGUGG.GUACCG.GUUCGCG.UCAA..G.AA.AACGCGUCAAAACAAAAA
NC_007958.1/768481-768541         UAGAGC.GUU.UUCGA.GCGAAGUGG.GUACCG.GUUCGCG.UCAA..G.AA.AACGCGUCAGAACAAAAA
NC_007964.1/7041-6981             UAGAGC.AUU.UCCCG.GUGAAGUGG.ACACCG.GUUCACC.GUAA..G.GA.AAUGCGACCACUCAACAA
NC_007964.1/92907-92847           UGGAGC.AUU.UCCCG.GUGAAGUGG.ACACCG.GUUCACC.GUAA..G.GA.AAUGCUACCACUCAACAG
NC_007964.1/2573667-2573727       UAGAGC.AUU.UCCCG.GUGAAGUGG.AAACCG.GUUCACC.GUAA..G.GG.AAUGCGACCAUUCAAUAG
NC_007964.1/2374397-2374457       UAGAGC.AUU.UCCCG.GUGAAGUGG.AAACCG.GUUCACC.GUAA..G.GA.AAUGCGACCAUUCAAUGG
NC_007964.1/4388479-4388539       UAGAGC.AUU.UCCCG.GUGAAGUGG.AAACCG.GUUCACC.GUGA..G.GA.AAUGCGACCACUCAAUAG
NC_007964.1/2540028-2539968       UAGAGC.AUU.UCCCG.GUGAAGUGG.AUACCG.GUUCACC.GUAA..G.GA.AAUGCGACCACUCAAUAG
NC_007406.1/1636783-1636843       UAAAGC.AUU.UUCCG.GCGAAGUGG.AUACCG.GUUCGUC.GCAA..G.AA.AAUGCGUCAAAACAAUAA
NC_007406.1/696881-696821         AGGAGC.AUU.UUCCG.GCGAAGUGG.AUACCG.GUUCGCC.GCAA..G.AA.AAUGCGACUAGACAACCA
NC_007406.1/2048564-2048504       CAGAGC.AUU.UUCCG.GCGAAGUGG.AUACCG.GUUCGCC.GCAA..G.AA.AAUGCGACCAGAUAAUCA
NC_007406.1/3135899-3135839       UAGAGC.AUU.UUCCG.GCGAAGUGG.AUACCG.GUUCGCC.GCAA..G.AA.AAUGCGACCAGACAAUAA
NC_007406.1/2654434-2654374       UAGAGC.AUU.UUCCG.GCGAAGUGG.AUACCG.GUUCGCC.GCAA..G.AA.AAUGCGACCAGACAACCG
NC_007406.1/3156400-3156340       UAGAGC.AUU.UUCCG.GCGAAGCGG.AUACCG.GUUCGCC.GCAA..G.AA.AAUGCGACCAGACAACCA
NC_007406.1/2877578-2877638       UAGAGC.AUU.UUCCG.GCGAAGUGG.AUACCG.GUUCGCC.GCAA..G.AA.AAUGCGACCAGACAACUA
NC_007406.1/1884315-1884375       UAGAGC.AUU.UUCCG.GCGAAGUGG.AUACCG.GUUCGCC.ACAA..G.AA.AAUGCGACCAGACAACCA
NC_007406.1/544919-544979         UAGAGC.AUU.UUCCG.GCGAAGUGG.AUACCG.GUUCGCC.GCAA..G.AA.AAUGCGACCAGACAACCA
NC_007406.1/2073194-2073254       UAGAGC.AUU.UUCCG.GCGAAGUGG.AUACCG.GUUCGCC.GCAA..G.AA.AAUGCGACCAGACAACCA
NC_007406.1/1711366-1711426       UAGAGC.AUU.UUCCG.GCGAAGUGG.AUACCG.GUUCGCC.GCAA..G.AA.AAUGCGACCAGACAACCA
NC_007406.1/692763-692703         UAGAGC.AUU.UUCCG.GCGAAGUGG.AUACCG.GUUCGCC.GCAA..G.AA.AAUGCGACCAGACAACCA
NC_007406.1/2354990-2354930       UAGAGC.AUU.UUCCG.GCGAAGUGG.AUACCG.GUUCGCC.GCAA..G.AA.AAUGCGACCAGACAACCA
NC_007406.1/701523-701463         UAGAGC.AUU.UUCCG.GCGAAGUGG.AUACCG.GUUCGCC.GCAA..G.AA.AAUGCGACCAGACAACCA
NC_007406.1/1269897-1269957       UAGAGC.AUU.UUCCG.GCGAAGUGG.AUACCG.GUUCGCC.GCAA..G.AA.AAUGCGACCAGACAACCA
NC_007406.1/1446286-1446346       UAGAGC.AUU.UUCCG.GCGAAGUGG.AUACCG.GUUCGCC.GCAA..G.AA.AAUGCGACCAGACAACCA
NC_007406.1/751115-751055         UAGAGC.AUU.UUCCG.GCGAAGUGG.AUACCG.GUUCGCC.GCAA..G.AA.AAUGCGACCAGACAACCA
NC_007406.1/1969870-1969810       UAGAGC.AUU.UUCCG.GCGAAGUGG.AUACCG.GUUCGCC.GCAA..G.AA.AAUGCGACCAGACAACCA
soil_XZS45806_b2/234-293          UGGAGC.AUU.UUCCG.GAAAAGUGG.ACACCG.GUUUUCC.G.CA..G.AA.AAUGCGACCAAGCAAUAA
soil_Contig32804/553-614          UAGAGC.AUU.UUGCG.GCGAAGGGG.AAACCCGGUUCGCC.GCAG..G.AA.AAUGCGACAUCGCGGCAG
soil_XZS17656_b2/251-190          UGGUGC.GUG.UUCCG.CAAAAAUGG.AUACCG.GUUUUGCGAUUA..G.AA.CUCGCGCAAGUGACAUAA
NC_007964.1/3939360-3939299       CGGCGC.GUA.UUCCG.CAAAAGUGG.AUACCG.GUUUUGCGAAAA..G.AA.UACGCGCAACUCAAUGAG
NC_007964.1/1821162-1821101       GAGCGC.GUA.UUCCG.CAAAAGUGG.AUACCG.GUUUUGCGAUCA..G.AA.UACGCGCAAGUUAGCAGU
NC_007406.1/3286251-3286312       AGGCGC.GUA.UUCCG.CAAAAGUGG.AUACCG.GUUUUGCGAUCA..G.AG.UACGCGCAAGUUAAUGAU
NC_007964.1/1884022-1884083       UAGCGC.GUA.UUCCG.CAAAAGUGG.ACACCG.GUUUUGCGAUCA..G.AA.UACGCGCAAGUUUGGAAU
NZ_AAMY01000002.1/347795-347734   UAGCGC.GUA.UUCCG.CAAAAGCGG.ACACCG.GUUUUGCGAUCA..G.AA.UACGCGCAAGUUAAUGAU
NC_007964.1/1203350-1203289       UAGCGC.GUA.UUCCG.CAAAAGUGG.AUACCG.GUUUUGCGGUCA..G.AA.UACGCGCAAGUUAUUGAU
NC_007406.1/2697551-2697490       UAGCGC.GUA.UUCCG.CAAAAGUGG.AUACCG.GUUUUGCGAUCA..G.AA.UACGCGCAAGUUUUUGAU
NC_007964.1/3172846-3172907       UAGCGC.GUA.UUCCG.CAAAAGUGG.ACACCG.GUUUUGCGAUCA..G.AA.UACGCGCAGGUUAUUGAU
soil_XZS39472_b1/1390-1330        AAACAC.CCC.CCCCC.CGCGGGGGG.GAACCC.CCCGGGG.GGGG..G.GG.GGGGUUGUUCCACAAAAA
soil_XZS99445_g1/1020-1080        UUCUCC.CCC.CCCCG.GCGGGGGGG.CCCCCC.CCCCCCC.CCCG..G.GG.GGGGGGGGAAAAAAAAAA
#=GC SS_cons                      ....<<.<<<.<<<-<.<<<<<-<<<.___>>>.->>>>>>.----..>.>>.>>>>>.............
//
