# Supplementary material for: Comparative genomics reveals 104 candidate structured RNAs from bacteria, archaea, and their metagenomes
Source: Genome Biol. 2010 Mar 15;11(3):R31. doi: 10.1186/gb-2010-11-3-r31 (PMC2864571; doi:10.1186/gb-2010-11-3-r31)
Supplement: Additional file 5 — Raw text alignment files, just the motifs. Raw alignments of RNA motifs with minimal annotation and no flanking sequences, in "Stockholm" text format. The Stockholm files can be retrieved from the .tar.gz archive file by using programs such as WinZip (Windows), StuffIt Expander (Mac), or tar/gzip (UNIX). [file gb-2010-11-3-r31-S5.GZ › clean-sto/Methylobacterium-1.sto]

# STOCKHOLM 1.0
#=GF ID Methylobacterium-1
#=GF AU Weinberg Z
#=GF TP Gene; sRNA;
#=GF DE Methylobacterium-1 RNA
#=GF WK http://en.wikipedia.org/wiki/Methylobacterium-1_RNA_motif
NZ_ABAY01000058.1/29133-29042     UAAGGUCC.......AACGACA..........GGA.UCAUGAUGAGGGAA....UGUGUU.A..CCCUCACGCUGCUGGGA.UGUCG.GCUUCAUGGCUUCCAGAG.AGCGACCGUUGUA
JCVI_SCAF_1101668649939/681-568   AAAGGUGAAACGCCA.CUGUGUCAAAUAAUUCUCA.CCAGGAUGGGGGCUCUGUUUACCUGCAACCCUCGGCCACAAUGAA.UGUUGUUCUA.CGAGCUACAUU.G.UGGUACCGCUGCU
JCVI_SCAF_1096627284418/1712-1609 AAAGACAGAA..ACCGGUGGUUAAA.AAUUAUCUG.UCAGGAUUCAGGUG....A.AAUAUA..CCUG.UGGCAAGAGAGA.UGUUA.UCUGACUGACCCUCUC.U.UGCUCCCGUAGUU
JCVI_SCAF_1101667319971/112-215   AAAGACAGAA..AAAGGUGUUGAAAAAUUA.UCUG.UCAGGAUUCAGGUG....A.AAUAUA..CCUG.UGGUGGGGGAGA.UGCUA.UCCGACAUGCACUCUC.U.CGCUCCCGUAGUU
JCVI_SCAF_1101668071277/1147-1250 AAAGACAGAA..AUCGGUGCUUAAG.AAUUAUCUG.UCAGGAUUCAGGUG....A.AAAAUA..CCUG.UGGUGGGAGAGA.UGCUA.UCCGACAUGCACUCUC.U.UGCUCCCGUAGUU
JCVI_SCAF_1096626880745/1055-1158 AAAGACAGAA..AUCGGUGCCUAAG.AAUUAUCUG.UCAGGAUUCAGGUG....A.AAAAUA..CCUG.UGGUGGGAGAGA.UGCUA.UCUGACAUGCACUCUC.U.UGCUCCCGUAGUU
JCVI_SCAF_1101667037823/230-333   AAAGACAGAA..AUCGGUGCCUAAG.AAUUAUCUG.UCAGGAUUCAGGUG....A.AAAAUA..CCUG.UGGUGGGAGAGA.UGCUA.UCCGACAUGCACUCUC.U.UGCUCCCGUAGUU
JCVI_SCAF_1101668649760/527-424   AAGGGUGAAC..G.GGGCGUCUAAA.CAUU.AUCA.UCACGACGGUGGAA....A.CAUU.A..CCACCAAACGUCUGGGGUCGUUG.UCCAAUGAGCGCCCAG.AUCGUUACCGUAGAU
JCVI_SCAF_1096626028711/371-471   AAGACUAA....AACGGUAGCAAAU.AUUG..UUA.GUAAGACGGGGGAG....A.AAUA.A..CCCCCAUAGAAUAUAAAAGGUAA.UCACAUCUGCAUUAUA.U.UCUAACCGAAGGU
JCVI_SCAF_1101668212413/1217-1321 AAAGUCGGA...AUGGGUGUUGAAA.GAUU.ACCG.ACAAGAUGAGGGAA....ACACGCAA..CCCUCGUUCGAUGCGGGUAAUUAUUCCA.ACAGUUCCGCA.U.CGAUGCCGCUGCU
JCVI_SCAF_1101668019257/672-568   AAAGUCGGA...AUGGGUGUGUAAA.GAUU.UCUG.ACAGGAAGAGGGAA....ACAAGCAA..CCCUCGUUCGGUGCGGGUAAUCAUUCCA.ACGGUUCCGCA.U.UGAUGCCGCUGCU
JCVI_SCAF_1101668418363/235-337   CAAGUUGAAA..AAUGGUGUCUAAA.UAUU.AUCA.GCAGGACGAGGGAG....A.UAUA.A..CCCUCACAAGAUGCAGA.AUUUA.UCCUCACAGAUUUGUA.U.CUUGACCGUAGUU
JCVI_SCAF_1096626984948/563-664   CAAGC.AGA...AAUGGUGUUAAAAUAUUA.UCUA.GCAGGAUAAGGG......A.AAGUUA..CCCUUAAAGAAUAUGAA.AUUUAUCUUCAUCAGAUUCAUA.U.UCUUACCGAAGUU
JCVI_SCAF_1101668036528/664-563   CAAGUUGGA...AUG.GUGUUUAAA.UAUU.CCCA.ACAGGACAAGGGAG....A.ACUU.A..CCCUUACAGAAUAUGAU.GGUAAAUGUA.UCUGCAUCAUAAU.UCUGACCCUAGUU
JCVI_SCAF_1101667597257/1-99      ...GUUGGA...AUG.GUGUUAAAA.UAUU.CCCA.GCAGGACAAGGGAG....A.AAUA.A..CCCUUACAGAUUAUGAU.AGUAA.ACAUAUCUGCAUCAUAUA.UCUGACCGAAGUU
JCVI_SCAF_1096628290018/669-770   CAAGUUGGA...AUG.GUGUUAAAA.UAUU.CCCA.GCAGGACAAGGGAG....A.AAUA.A..CCCUUACAGAUUAUGAU.AGUAA.ACAUAUCUGCAUCAUAUA.UCUGACCGAAGUU
JCVI_SCAF_1096628012523/1038-937  CAAGUUGGA...AUG.GUGUUUAAA.UAUU.CCCA.GCAGGACGAGGGAG....A.AAUU.A..CCCUCACAGGAUAUGAA.GUUUAUCUUCAUCGGAUUCAUA.U.UCUGACCNNNNNN
JCVI_SCAF_1096628085782/642-541   CAAGUUAGA...AUG.GUGUUAAAA.UAUU.CCCA.AUAGGACAAGGGAG....A.AAUA.A..CCCUUACAGAAUAUGAA.AUUUAUCUUCAUCAGAUUCAUA.U.UCUGACCGAAGUU
JCVI_SCAF_1096626921006/1561-1458 AAAGUUGGAA..AUGGGUGCCUUAA.GGUU.UCCA.ACAGGACGA...AUAAGAUCUAACCC.....UCAAGUGAUACAAGUAAUCA.UUCAGUCGGUUCUGUA.U.CUCCACCUUAGUU
ABEF01010507.1/763-658            AAAGUUGGAUUAAUUGGUGACUAAA.GAUU.CCCA.ACAAGACGGGGGAG....A.AAUU.A..CCCCCACACGAUAUUCAAGAUCACUGCA.UCGGUAGAAUA.U.CGUGACCGAAGGU
JCVI_SCAF_1096628164139/1143-1246 AAAGUUGGAU..AUGGGUGAAUAAA.CAUU.ACCA.GCAGGACGAAGGAA....C.AUUUUA..CCUUCACACGAUAUGUC.UAUCA.UGCAAUCGGUUUCAUA.U.CGUGACCGUAGUU
JCVI_SCAF_1101667431649/507-607   AAAGUUGGA...CUGGGUGAUUAAA.CAUU.ACCA.ACAGGACGAGGGAG....U.AUUUUA..CCUUCACACGAUAUGUC.UAUCA.UUCAAUCGGUUUCAUA.U.CGUGACCGUAG..
ABEF01000929.1/382-280            AAAGUUGGAU..G.GGGUCACUAAA.CAUU.UCCA.GCAGGACGAGGGAG....A.AAUUUA..CCCUCACACGAUAUGAA.AAUCA.UCCAAUCGGUUUCAUA.U.CGUGACCGUAGUU
ABEF01013431.1/35-137             AAAGUUGGAU..AUGGGUGGUUAAA.CAUU.UCCA.GCAGGACGGGGGAG....A.AAUC.A..CCCCCACACGGUAUGAA.AAUCA.UCCAAUCGGUUUCAUA.U.CGUGACCGUAGUU
ABEF01039662.1/104-207            AAAGUUGGAU..AUGGGUGGUUAAA.CAUU.UCCA.GCAGGACGAGGGAG....G.AUUUUA..CCCUCACACGAUAUGAC.CAUCA.UCCAAUCGGUUUCAUA.U.CGUGACCGUAGUU
JCVI_SCAF_1096627424305/720-823   AAAGUUGGAC..AGGGGUGACUAAA.CAUU.UCCA.ACAGGACGAGGGAG....U.AUUUUA..CCCUCACACGAUAUGAC.CAUCA.UCCAAUCGGUUUCAUA.U.CGUGACCGCAGUU
JCVI_SCAF_1096628046848/1489-1386 AAAGUUGAAU..AUGGGUUCUAAAA.UAUU.CUCA.ACAGGACGAGGGAG....A.AAUA.A..CCCUCAAAUGAUAUGGAUAGUGAUUGCA.UCUGCUCCAUA.U.UGUUACCGAAGUU
JCVI_SCAF_1096628005677/62-163    CAAGUUGGA...AUG.GUUCUAAAA.UAUU.CCCA.ACAGGACGAGGGAG....A.AAUA.A..CCCUCAAAGGGUCUGGAUUGUAAUUGUA.UCUGCACCAGA.C.ACUUACCGAAGUU
JCVI_SCAF_1096627976719/1070-969  AAAGUUGGA...ACCGGUGUCUAAA.GAUU.GCCA.ACAAGACAAAGGAA....U.UAUC.A..CCUUCAAGCGAUGCAGG.CAUUA.UCCAGUCGGUAAUGUA.U.CGCUACCGCAGUU
JCVI_SCAF_1101668090775/196-95    AAAGUUGGA...AUUGGUGUCUAAA.GAUU.ACCA.ACAAGACGAAGGAA....U.UAUC.A..CCUUCAAGCGAUGCAGG.CAUCA.UUCAGUCGGUUAUGCA.U.CGCUACCGUAGUU
JCVI_SCAF_1096626256100/719-820   AAAGUUGGA...CUUGGUGUCUAAA.GAUU.ACCA.ACAAGACGAAGGAA....U.UAUC.A..CCUUCAAGCGAUGCAGG.UAUCA.UCUAGUCGGUUAUGCA.U.CGCUACCGUAGUU
JCVI_SCAF_1101668326084/758-860   AAAGUUGGAUGGG...GUGUCGAAA.GAUU.UCCA.ACAGGACGAGGGAG....A.AUUA.A..CCCUCAAGUGAUGCAGGUAAUUA.UCCAAUCAGUUCUGCA.U.UGCUACCGUAGUU
JCVI_SCAF_1101668094001/775-673   AAAGUUGGAUGGG...GUGUCUAAA.GAUU.UCCA.ACAGGACGAGGGAG....A.UUUA.A..CCCUCAAGUGAUGCAGGUAAUUA.UCCAAUCAGUUCUGCA.U.UGCUACCGUAGUU
JCVI_SCAF_1096627997289/677-574   AAAGUUGGAU..AUGGGUGCAUAAA.GAUU.CCCA.ACAGGACGAGGGAG....A.AGUA.A..CCCUCAAGUGAUACAGGUAAUCA.UCCAGUCGGUUCUGUA.U.CGCUACCGUAGUU
JCVI_SCAF_1096628371309/176-283   AAAGUUGGA...CUGGGAGACAAAA.UAUU.CCCA.ACAGGACGAGGGAACGUCA.CAAUUA..CCCUCGAGCGUUAAGGACUGUGAUUGUA.UCUGCACCUUA.U.CGUUACCGUAGUU
JCVI_SCAF_1096628236590/1318-1214 AAAGAUGGA...AGGGGUAUUCAAA.GAUU.UCCACUCAGGACGAGGGAA....G.AAUUAA..CCCUCAAACGAUUAGGACUGUGAUUGCA.UCUACACCUAG.U.CGUUACCGUAGUU
#=GC SS_cons                      ,,,<<<<<<-..<<<__________.>>>-.>>>>.>>,..,,<<<<<__...._.______..>>>>>,<<<<<<<<<<-.<<<<_._______>>>>>>>>>.>.>>>>,..,,,...
//
