# Supplementary material for: Comparative genomics reveals 104 candidate structured RNAs from bacteria, archaea, and their metagenomes
Source: Genome Biol. 2010 Mar 15;11(3):R31. doi: 10.1186/gb-2010-11-3-r31 (PMC2864571; doi:10.1186/gb-2010-11-3-r31)
Supplement: Additional file 5 — Raw text alignment files, just the motifs. Raw alignments of RNA motifs with minimal annotation and no flanking sequences, in "Stockholm" text format. The Stockholm files can be retrieved from the .tar.gz archive file by using programs such as WinZip (Windows), StuffIt Expander (Mac), or tar/gzip (UNIX). [file gb-2010-11-3-r31-S5.GZ › clean-sto/Chlorobi-1.sto]

# STOCKHOLM 1.0
#=GF ID Chlorobi-1
#=GF AU Weinberg Z
#=GF TP Gene; sRNA;
#=GF DE Chlorobi-1 RNA
#=GF WK http://en.wikipedia.org/wiki/Chlorobi-1_RNA_motif
NZ_AAIJ01000001.1/66513-66450 AUAAUACUUCGCGCAAGUGAAGU.GUGUAGGUCU.GUGGGGGAUUUCUGCAC....GGGUAAAAGCAGCA
NC_009337.1/146066-146001     AAAAAGCCUCAUGCAAAUGAGGUGGAGCAUGCGUAAUGGGGGACGCAUGCUC....ACCAGAAAACGGCC
NC_009337.1/970580-970645     GAAAUUCCUCACGCCAGUGAGGUUGAGUUGGUGUAAUGGGGGACACCAACUC....UCAGAGAGACGGCU
NZ_AAIJ01000007.1/10387-10320 AUCAUGCCUCACGCCCGUGAGGUAGAGUAGGAGGAAUGGGGGCCUCCUGCUCAC..UGUUUAAAGCGGCC
NZ_AAIC01000009.1/56947-57014 GUAAUGCCUCACGCCCGUGGGGUAGGACAGGUGUAAUGGGGGACACCUGUUCAC..ACUAAAAGCGUCCC
NZ_AAIC01000002.1/18795-18730 UUUCAGCCUCACGCCCGUGGGGUUGGGCAGGCGUAAUGGGGGACACCUGCUC....GAAGAAAAGCGGUC
NZ_AAIJ01000012.1/17426-17357 AAAUUACCUCACGCCAGUGGGGUAGAGUAGCUGGAAUGGGGGCCAGCUGCUCACUUUAAAAAAAGCGACC
NZ_AAIJ01000012.1/17100-17033 GAAUUGCCUCACGCCAGUGGGGUAGAGCAGCUGGAAUGGGGGCCAGCUGCUCAA..CAAAAAAAGCGACC
NC_007512.1/1700572-1700507   GAAACUCCUCACGCCCGUGGGGUGGAGCAGGUGUAAUGGGGGACACCUGUUC....GAAAAAAAGCGGCU
NC_007512.1/1700346-1700281   GAAACUCCUCACGCCCGUGGGGUGGAGCAGGUGUAAUGGGGGACACCUGUUC....GAAAAAAAGCGGCU
NC_007512.1/1700120-1700054   GAAACUCCUCACGCCCGUGAGGUGGAACAGGUGUAAUGGGGGACACCUGUUCA...UAAAAAAAGCGGCC
NC_009337.1/1489337-1489270   GAAAUACCUCACGCCCGUGGGGUUGAGCAGAUGUAAUGGGGGACAUCUGCUCAC..AAAAAAAAGCGGCU
NZ_AAHJ01000012.1/10407-10340 GAAAUUCCUCACGCCCGUGGGGAAGAACAGGUGGAAUGGGGGCCAUCUGUUCAA..GAAAAAAGGAGGUC
NZ_AAHJ01000012.1/10694-10627 GAAACUCCUCACGCCCGUGGGGAAGAGCAGGUGGAAUGGGGGCCAUCUGUUCAA..GAAAAAAGGAGGUC
NZ_AAHJ01000012.1/10125-10058 GAAAUUCCUCACGCCAGUGAGGAAGAACAGGUGGAAUGGGGGCCAUCUGUUCAC..AAAAAAAAGCGGCU
#=GC SS_cons                  ....<<<<<<<<___.>>>>>>>><<<<<<<<<<________>>>>>>>>>>..................
//
