# Supplementary material for: Comparative genomics reveals 104 candidate structured RNAs from bacteria, archaea, and their metagenomes
Source: Genome Biol. 2010 Mar 15;11(3):R31. doi: 10.1186/gb-2010-11-3-r31 (PMC2864571; doi:10.1186/gb-2010-11-3-r31)
Supplement: Additional file 5 — Raw text alignment files, just the motifs. Raw alignments of RNA motifs with minimal annotation and no flanking sequences, in "Stockholm" text format. The Stockholm files can be retrieved from the .tar.gz archive file by using programs such as WinZip (Windows), StuffIt Expander (Mac), or tar/gzip (UNIX). [file gb-2010-11-3-r31-S5.GZ › clean-sto/Acido-Lenti-1.sto]

# STOCKHOLM 1.0
#=GF ID Acido-Lenti-1
#=GF AU Weinberg Z
#=GF TP Gene; sRNA;
#=GF DE Acido-Lenti-1 RNA
#=GF WK http://en.wikipedia.org/wiki/Acido-Lenti-1_RNA_motif
NZ_ABCK01000026.1/37913-37958     CGUGUGGCUCACGC.CACACGCUACAUUAUGUCGGGCUUCCAGCCCU
NZ_ABCK01000026.1/37713-37758     CGUGUGGCUCACGC.CACACGCUACAUUAUGUCGGGCUUCUAGCCCU
NZ_ABCK01000029.1/8929-8884       CGUGUGGCUAACGC.CACACGCUAAUAUCUAUCGGUGCUCUGCACCU
NC_008009.1/1267162-1267117       CCCAGCGCUCACGC.GCUGGGCUACCAACUGGCGCCACUACGUGGCU
NZ_ABCK01000007.1/4868-4823       CCUAGCUCUCACAA.GCUAGGCUGUGUUAUGUCGUACCUUUGGUACU
NZ_ABCK01000002.1/270653-270608   ACUAGCACUGACGU.GCUAGGCUGAGUUAUGCCGUACCUUCGGUACU
NZ_ABCK01000002.1/270461-270416   ACUAGCACUGACGU.GCUAGGCUGAGUUAUGCCGUACCUUCGGUACU
NZ_ABCK01000002.1/270845-270800   ACUAGCACUGACGU.GCUAGGCUGAGUUAUGCCGUACCUUCGGUACU
NZ_ABCK01000002.1/237476-237521   CCUAGCUCUCACGA.GCCAGGCUGAACUAUACCGUACUCUCGGUACU
NZ_ABCK01000002.1/237916-237961   CCUAGCUCUCACGA.GCCAGGCUGAACUAUACCGUACUCUCGGUACU
NZ_ABCK01000002.1/217312-217357   CCUAGCUCUCACGA.GCCAGGCUGAACUAUAACGUACCUUCGGUACU
NZ_ABCK01000002.1/210449-210494   CCUAGCUCUCACGA.GCCAGGCUGAACUAUACCGUACCUUCGGUACU
NZ_ABCK01000002.1/212552-212597   CCUAGCUCUCACGA.GCCAGGCUGAACUAUACCGUACCUUCGGUACU
NZ_ABCK01000005.1/275464-275419   CCUAGCUCUCACGA.GCCAGGCUAGCGUAUGCCGUACCUUAGGUACU
NZ_ABCK01000001.1/419681-419636   CCUAGCACUUCCGU.GCCAGGCUGAGUUAUGCCGUCCCAUUGGGACU
NZ_ABCK01000012.1/53466-53511     CCUAGCACUUGCGU.GCUAGGCUGAGUUAUGUCGUCCCCUUGGGACU
NZ_ABCK01000012.1/104879-104834   CCUAGCACUUUCGU.GCCAGGCUGUACUAUAUCGUCCCUUUGGGACU
NZ_ABCK01000012.1/106309-106264   CCUAGCACUGUCGU.GCCAGGCUGUACUAUACCGUCCCUUUGGGACU
NZ_ABCK01000010.1/121151-121196   CCUAGCCCUUACGG.GCCAGGCUAAAUUAUGCCGUGCUUUUAGCACU
NZ_ABCK01000010.1/120473-120518   CCUAGCCCUUACGG.GCCAGGCUAAAUUAUGCCGUGCUUUCAGCACU
NZ_ABCK01000010.1/120955-121000   CCUAGCCCUUACGG.GCCAGGCUAAAUUAUGCCGUGCUUUCAGCACU
NZ_ABCK01000006.1/14314-14359     CCUAGCUCUGGCGA.GCCAGGCUAAGUUAUGUCGUGCUUUCAGCACU
NZ_ABCK01000006.1/14204-14249     CCUAGCUCUGGCGA.GCCAGGCUAAGUUAUGUCGUGCCUUCAGCACU
NZ_ABCK01000006.1/14425-14470     CCUAGCUCUGGCGA.GCCAGGCUAAGUUAUGUCGUGCCUUCAGCACU
NZ_ABCK01000001.1/416780-416735   CCUAGCACUUGCGU.GCCAGGCUGAGUUAUGCCGUGCUUUCAGCACU
NZ_ABCK01000001.1/416706-416661   CCUAGCACUUGCGU.GCCAGGCUGAGUUAUGCCGUGCUUUCAGCACU
NZ_ABCK01000001.1/431760-431715   CCUAGCACUUUCGU.GCCAGGCUGAGUUAUGCCGUGCUUUCAGCACU
NZ_ABCK01000001.1/431565-431520   CCUAGCACUUUCGU.GCCAGGCUGAGUUAUGCCGUGCUUUCAGCACU
NZ_ABCK01000080.1/409-454         CCUAGCACUUACGU.GCCAGGCUGAGCUAUGCCGUGCUUUCAGCACU
NZ_ABCK01000001.1/416632-416587   CCUGGCACUGCCGU.GCCAGGCUGAGUUAUGCCGUGCUUUCAGCACU
NZ_ABCK01000001.1/417523-417478   CCUAGCACUGCCGU.GCCAGGCUGAGUUAUGGCGUGCUUUCAGCACU
NZ_ABCK01000001.1/416558-416513   CCUAGCACUGCCGU.GCCAGGCUGAGUUAUGCCGUGCUUUCAGCACU
NZ_ABCK01000006.1/103015-103060   CCUAGCACUUCCGU.GCCAGGUUAAUGUAUGGCGUGCCUUCGGCACU
NZ_ABCK01000006.1/85512-85557     CCUGGCACUUCCGU.GCCAGGCUAAUGUAUGUCGUGCUUUCAGCACU
NZ_ABCK01000006.1/85251-85296     CCUAGCACUUCCGU.GCUAGGCUAAUGUAUGUCGUGCUUUCAGCACU
NZ_ABCK01000006.1/107180-107225   CCUAGCACUCCCGU.GCUAGGCUAAUGUAUGUCGUGCCUUCAGCACU
NZ_ABCK01000016.1/16051-16096     CCUAGUUCUGACGA.ACCAGGCUCAGUUAUGCCGUGCUUUCAGCACG
NZ_ABCK01000016.1/16291-16336     CCUAGUUCUGACGA.AUUAGGCUCAGCUAUGCCGUGCUUUCAGCACU
NZ_ABCK01000007.1/84866-84821     UCUAGCUCUCACGA.GCUAGGCUAAAUCAUGGCGUGCUUUCAGCACU
NZ_ABCK01000006.1/115823-115868   GCUAGUUCUCACGA.ACUAGGCUAAGUUAUGGCGUGCUUUCAGCACU
NZ_ABCK01000007.1/85099-85054     UCUAGUUCUCACGA.ACUAGGCUAAGUUAUGGCGUGCUUUCAGCACU
NZ_ABCK01000004.1/95064-95109     CCUAGUUCUCACGA.ACUAGGCUUAGUUAUGGCGUGCCUUCAGCACU
NZ_ABCK01000001.1/246374-246329   CCUAGCUCUCACGA.GCUAGGCUAAUUUAUGCCGUUCCUUCAGAACU
NZ_ABCK01000020.1/22700-22745     CCUAGCUCUCACGA.GCUAGGCUAAUUUAUACCGUGCUUUCAGCACU
NZ_ABCK01000020.1/21790-21835     CCUAGCUCUCACGA.GCUAGGCUAAUUUAUACCGUGCUUUCAGCACU
NZ_ABCK01000020.1/22585-22630     CCUAGCUCUCACGA.GCUAGGCUAAUUUAUACCGUGCUUUCAGCACU
NZ_ABCK01000020.1/22470-22515     CCUAGCUCUCACGA.GCUAGGCUAAUUUAUACCGUGCUUUCAGCACU
NZ_ABCK01000001.1/246515-246470   CCUAGCUCUCACGA.GCUAGGCUAAUUUAUACCGUGCUUUCAGAACU
NZ_ABCK01000006.1/178011-178056   CCUAGCUCUCACGA.GCUCGGCUAAUUUAUACCGUGCUUUCAGCACU
NZ_ABCK01000029.1/14774-14819     CCUAGUUCUGACGA.ACUAGGCUGAUCUAUACCGUUCCUUCAGAACU
NZ_ABCK01000001.1/226211-226256   CCUAGCUCUGACGA.GCUAGGCUAAGUUAAUACGUACUUACAGCACU
NZ_ABCK01000001.1/226073-226118   CCUAGCUCUCACGA.GCCAGGCUAUGUUAAGCCGUCCCUUCGGGACU
NZ_ABCK01000001.1/226142-226187   CCUAGCUCUCACGA.GCCAGGCUAUGUUAAGCCGUCCCUUCGGGACU
NZ_ABCK01000001.1/225878-225923   CCUAGCUCUCACGA.GCCAGGCUAUGUUAAGCCGUCCCUUCGGGACU
JCVI_SCAF_1096628177727/654-698   CCAGGGAUUUC.AU.CCCUGGCUAAUAUAUUUCGUGCUUUCAGCACU
NC_008009.1/5238069-5238024       CUCGCUUCGGAAGU.GGUGGGCUAUUGCAUCGCGUGCCUUCGGCACU
soil_XZS3472_g1/184-229           CCCACGGCUGACGC.UGUGGGCUACUCUGUGACGCCGCUACGCGGCU
NC_008009.1/2657849-2657804       CCCACCACUCACGU.GGUGGGCUAUCUCGUUCCGAGCCUGUGGCACU
NC_008009.1/3571283-3571238       CCCACCUCUUACGA.GGUGGGCUAUUUUCUUGCGUGCCUUCGGGACU
NC_008009.1/2094937-2094982       CCCACCACUCUCGU.GGUGGGCUUAUUUAUUGCGUCGCUGCGCGACU
NC_008009.1/5475883-5475928       CCCACCUCUUACGA.GGUGGGCUAUUGCAUUUCGUCGCUUCGCGACU
NC_008009.1/5623899-5623854       CCCUCCACUCACGU.GGCGGGCUAUUUCAUUGCGUCGCUACGCGACU
NC_008009.1/133300-133255         CCCACCACUCACGU.GGUGGGCUAUUUCAUUCCGUCGCUGCGCAACU
NC_008009.1/4968491-4968536       CCCACCGCUUACGC.GGUGGGCUAUUACGUGGCGUCGCUUCGCGACU
NC_008009.1/4339116-4339161       CCCACCGCUUACGC.GGUGGGCCAUUGCAUGGCGUCGCUGCGCGACU
NC_008009.1/3022749-3022704       CCCACCGCUUACGC.GGUGGGCUAUUUCAUUCCGUCGCUGCGCGACU
JCVI_SCAF_1096627150850/4637-4592 CCUAGGGCUUACGC.CCUAGGCUAAUAAGUAGCGCGCCUACAGCGCU
JCVI_SCAF_1096627950202/185-140   CCUAGGGCUUACGC.CCUAGGCUAAUAAAGUACGGGCCUUCAGCCCU
JCVI_SCAF_1096627149239/2525-2480 CCUAGGGCUUACGC.CCUAGGCUAAUAAGGUACGGGCCUUCAGCCCU
JCVI_SCAF_1096627353547/1636-1681 CCUAGGGCUUACGC.CCUAGGCUAAUAAGGUACGGGCCUUCAGCCCU
JCVI_SCAF_1101668629032/559-514   CCUAGGGCUUACGC.CCUAGGCUAAUAAAGUUCGCCCCUUCAGGGCU
JCVI_SCAF_1096627145210/1-46      CCUAGGGCUUACGC.CCUAGGCUAAUAAAGUUCGCCCCUUCAGGGCU
JCVI_SCAF_1101668629032/1048-1003 CCUAGGGCUUACGC.CCUAGGCUAAUAAAGUUCGCCCCUUCAGGGCU
JCVI_SCAF_1096627140448/593-638   CCUAGGGCUUACGC.CCUAGGCUAUUAAAGUACGCACCUACAGCGCU
ABEF01025289.1/1108-1063          CCCAGGGCUUACGC.CCUAGGCUAUUUCACGUCGCCCCUCCGGGGCU
ABEF01020663.1/164-119            CCCAAGGCUCACGC.CCUGGGCUAUUACACGUCGCUCCUUCAGAGCU
NZ_ABCK01000005.1/168430-168475   CCCAAGGCUCACGC.CUUGGGCUUUAUUUUGUCAUGCCUUCAGCAUU
NZ_ABCK01000016.1/16196-16151     CCCAAGGCUCACGC.CUUGGGCUUUAUUAUUUCAUGCCUUCAGCAUU
NZ_ABCK01000016.1/15957-15912     CCCAAGGCUCACGC.CUUGGGCUUUAUUAUUUCAUGCCUUCAGCAUU
soil_XZS3581_b1/273-318           CAGUGGGCUGAAGC.CCACUGCUAUUAUAUUCCGCCGCUGCGCGGCU
NC_005027.1/6534727-6534682       CCUUGGGUUGAAAC.CCAAGGCUGCCAGAUUCCGUCGCUCCGCGACU
NC_005027.1/6548445-6548400       CCUCGGGUUGAAAC.CCGAGGCUGACAAAUUUCACCGCUCCGCGGUU
NC_009483.1/3835061-3835106       CCGUGGGAUGAAUC.CCACGGCUAACAUCAAGCGCCCCGACGGGGCU
wf3_AHAI13594_y1/575-530          CCCAGCGAUGAAUC.GCUGGGCUAUUGUCCAACGACCCGCCGGGUCG
soil_XZS12157_b1/217-172          CCCAGCGAUGAAUC.GCUGGGCUAUUUUCGAGCGUCCCGGCGGGACG
soil_Contig16071/99-54            CCCAGCGUUGAAAC.GCUGGGCUAUUCUCGGGUGUCCCUACGGGACG
wf3_AHAI13594_y1/682-727          CCCAGCAGUGAACU.GCUGGGCUACUAUCAGAUGUCCCUUCGGGACA
#=GC SS_cons                      <<<<<<<<____>>.>>>>>>,,,,,,,,,,,,<<<<<___>>>>>,
//
