# Supplementary material for: Comparative genomics reveals 104 candidate structured RNAs from bacteria, archaea, and their metagenomes
Source: Genome Biol. 2010 Mar 15;11(3):R31. doi: 10.1186/gb-2010-11-3-r31 (PMC2864571; doi:10.1186/gb-2010-11-3-r31)
Supplement: Additional file 5 — Raw text alignment files, just the motifs. Raw alignments of RNA motifs with minimal annotation and no flanking sequences, in "Stockholm" text format. The Stockholm files can be retrieved from the .tar.gz archive file by using programs such as WinZip (Windows), StuffIt Expander (Mac), or tar/gzip (UNIX). [file gb-2010-11-3-r31-S5.GZ › clean-sto/Bacillus-plasmid.sto]

# STOCKHOLM 1.0
#=GF ID Bacillus-plasmid
#=GF AU Weinberg Z
#=GF TP Gene; sRNA;
#=GF DE Bacillus-plasmid RNA
#=GF WK http://en.wikipedia.org/wiki/Bacillus-plasmid_RNA_motif
NC_003894.1/3083-3036           GCUGUCAAUGG.UAGCGU.............................GAGAGCAU.AAGGAAUUAACAG.CUUUUAACUA
NC_004944.1/2644-2584           GCUGUCAAUGG.UAGCGG..........AC.GAGC.....AAAGCGUGGGAGCAU.AAGGAAUUGACAG.CUCUAAACCA
NC_008499.1/332-272             GCUGUCAAUGG.UAGCGG..........AC.GAGC.....AAAGCGUGGGAGCAU.AAGGAAUUGACAG.CUCUAAACCA
NC_004832.1/264-324             GCUGUCAAUGG.UAGCGG..........AC.GAGC.....AAAGCGUGGGAGCAU.AAGGAAUUGACAG.CUCUAAACCA
NC_003320.1/3074-3134           GCUGUCAAUGG.UAGCGG..........AC.GAGC.....GUAGCGUGGGAGCAU.AAGGAAUUGACAG.CUCUAAACCA
NC_004942.1/149-209             GCUGUCAAUGG.UAGCGG..........AC.GAGC.....GUAGCGUGGGAGCAU.AAGGAAUUGACAG.CUCUAAACCA
NC_008526.1/360213-360153       GCUGUCAAUGG.UAGCGG..........AC.GAGC.....GUAGCGUGGGAGCAU.AAGGAAUUGACAG.CUCUAAACCA
BABE01000260.1/3320-3379        GCAGUCAACGG.UACCGG..........A..GGCG.....GUCUGUGCCGAGGAU.AAGGAGUUGACGG.CUAAACCACU
BABE01002635.1/459-518          GCAGUCAACGG.UACCGG..........AG.GCGG.....UUUGUGC.CGAGGAU.AAGGAGUUGACGG.CUAAACCACU
NC_002123.1/1928-1989           GUAGUCAACGG.UACCGG..........AACGACC.....AACGGGAGCGAGGAU.AAGGAGUUGACUAGCUA.ACUAAA
NZ_ABDM01000007.1/167738-167800 UUAGUCAACGGCUAGCGG..........ACAACCG.....UAAGGGAGGGGCAUU.AAGGAGUUGACUA.AAUAACACCU
NC_006870.1/3291-3366           UCUGUCAACGG.UAAGCGGACAGAAUGAA..GCUGUAAGCGAAAUGAAGGAGCAUUAAGGAGUUGACAG.ACUUACUAUG
NZ_ABDM01000060.1/278-352       UGUGUCAACGG.UAAGCGGACAGAUCGAAGCGAUAGC...GAAGAGAAGGAGCAUUAAGGAGUUGAUAC.ACUCACAAUG
NC_006869.1/120-192             UAUGUCAACGG.UAAGCGGACGAACGAAGCAAAGC.....GAAGUGAAGGAGCAUUAAGGAGUUGACAU.AUUUACCACA
NC_001446.1/6441-6496           UUUGUCAACGG.UAAGCG.............GACC.....GAAGGGAGC...AUU.AAGGAGUUGACAA.ACUCAUGACA
NZ_AAJM01000209.1/3338-3283     UUUGUCAACGG.UAAGCG.............GACC.....GAAGGGAGC...AUU.AAGGAGUUGACAA.ACUCAUGACA
NC_001764.1/5114-5169           UGAGUCAACGG.UAAGCG.............GAAC.....GAAGUGAGC...AUU.AAGGAGUUGACUC.AUUCACGACA
NC_004932.1/376-432             UGAGUCAACGG.UAAGCG.............GAACG....AAAGUGAGC...AUU.AAGGAGUUGACUC.AUUCACUACA
NC_001858.1/104-159             UGAGUCAACGG.UAAGCG.............GAAC.....GAAGUGAGC...AUU.AAGGAGUUGACUC.AUUCACUACA
NC_002075.1/6989-7044           UGAGUCAACGG.UAACCG.............GACC.....GUAGGGAGG...AUU.AAGGAGUUGACUC.GCUCAGCGCC
NC_001765.1/5173-5228           UGAGUCAACGG.UAACCG.............GACC.....GUAGGGAGG...AUU.AAGGAGUUGACUC.GCUCAGCGCC
NC_006825.1/5969-6024           UGAGUCAACGG.UAACCG.............GACC.....GUAGGGAGG...AUU.AAGGAGUUGACUC.GCUCAGCGCC
NC_001766.1/6354-6409           UGAGUCAACGG.UAACCG.............GACC.....GUAGGGAGG...AUU.AAGGAGUUGACUC.GCUCAGUGCU
NC_002091.1/5075-5141           AGUGUCAACGG.UACCGG..........ACCGAAC.CCGAAAGGGGCGGGAGGAU.AAGGAGUGGACACGUGCAUCGGAU
NC_000964.2/535441-535494       UGUGUCAACGG.UACCGG..........AA.............CGAAGUGAGGAU.AAGGAGUUGACAU.AUUCAGCGCU
NC_007104.1/1986-2052           UGUGUCAACGG.UACCGG..........ACCGAACCCGAAAGGGUGCGGGAGGAU.AAGGAGUUGACAC.ACUUACUAUG
NC_009674.1/2388712-2388646     UGUGUCAACGG.UACCGG..........ACUGAACCCGUAAGGGUGAGGGAGGAU.AAGGAGUUGACAC.ACUCACUAUG
NC_005703.1/594-660             UGUGUCAACGG.UACCGG..........ACCGAACCCGUAAGGGGGUGGGAGGAU.AAGGAGUUGACAC.ACUCACUAUG
NC_005704.1/3044-3110           UGUGUCAACGG.UACCGG..........ACCGAACCCGUAAGGGGGCGGGAGGAU.AAGGAGUUGACAC.ACUCACUAUG
NZ_ABCZ01000046.1/1174-1108     CGUGUCAACGA.UACCGG..........ACCGAGCCCGAAAGGGAUAGGGAGGAU.AAGGAGUUGAUAC.GUCCACUACA
NC_001379.1/65-124              AAUGUCAACGG.UACCGG..........ACUGAGC.....UU.GCGAGGGAGGAU.AAGGAGUUGACAU.UUU.GCUGUC
#=GC SS_cons                    (((((((((,,.,,..._..........__.__.......,,,..______..,,.,,,,,)))))))).),,,,,,...
//
