# Supplementary material for: Comparative genomics reveals 104 candidate structured RNAs from bacteria, archaea, and their metagenomes
Source: Genome Biol. 2010 Mar 15;11(3):R31. doi: 10.1186/gb-2010-11-3-r31 (PMC2864571; doi:10.1186/gb-2010-11-3-r31)
Supplement: Additional file 5 — Raw text alignment files, just the motifs. Raw alignments of RNA motifs with minimal annotation and no flanking sequences, in "Stockholm" text format. The Stockholm files can be retrieved from the .tar.gz archive file by using programs such as WinZip (Windows), StuffIt Expander (Mac), or tar/gzip (UNIX). [file gb-2010-11-3-r31-S5.GZ › clean-sto/Pseudomon-groES.sto]

# STOCKHOLM 1.0
#=GF ID Pseudomon-groES
#=GF AU Weinberg Z
#=GF TP Cis-reg;
#=GF DE Pseudomon-groES RNA
#=GF WK http://en.wikipedia.org/wiki/Pseudomon-groES_RNA_motif
NC_009439.1/4070023-4070138       GUA.GCAGUCACCGCAAGGUGCCUGCC.CCUGA..GGCAGUCCGAC.UUUCGCGGUGCG.CCCAG.CGUGCCGCGC.CCGGC.CUCGCCGGAUUUUAC.AAACCCGCCGAC.CAAGCAAGA.GUCGGC
NC_009656.1/5112607-5112494       GUA.ACGGUCACCGCAAGGUCCCUGCC.AUACG..GGCAGGCUGUC.UUACGCGGCUCG.CGCGU.CGAGUCGCAACCCGGC.AACGCCGGCUUCAAC.AAACCCGCCGGA.CUUCGA....UCCGGC
NC_008463.1/5081170-5081056       GUA.ACGGUCACCGCAAGGUCCCUGCC.ACAAG..GGCAGGCUGUC.UUACGCGGCUCG.CGCGU.CGAGUCGCAACCCGGC.AACGCCGGCUUCAACAAAACCCGCCGGA.CUUCGA....UCCGGC
NC_002516.2/4917616-4917502       GUA.ACGGUCACCGCAAGGUCCCUGCC.ACAAG..GGCAGGCUGUC.UUACGCGGCUCG.CGCGU.CGAGUCGCAACCCGGC.AACGCCGGCUUCAACAAAACCCGCCGGA.CUUCGA....UCCGGC
NZ_AAKV01000114.1/21675-21789     GUA.ACGGUCACCGCAAGGUCCCUGCC.ACAAG..GGCAGGCUGUC.UUACGCGGCUCG.CGCGU.CGAGUCGCAACCCGGC.AACGCCGGCUUCAACAAAACCCGCCGGA.CUUCGA....UCCGGC
NZ_AAKW01000074.1/184532-184646   GUA.ACGGUCACCGCAAGGUCCCUGCC.ACAAG..GGCAGGCUGUC.UUACGCGGCUCG.CGCGU.CGAGUCGCAACCCGGC.AACGCCGGCUUCAACAAAACCCGCCGGA.CUUCGA....UCCGGC
NC_008027.1/4773909-4773793       GUA.GUGGUCACCGCAAGGUUUCCGGUGAGUU..CACCGGGCAUGACACACGGGGUUCGCUGAAGGCGGGCCCUGA.CCGGC.AACGCCGGACCGAAU.CAACCCGCCGGUGCUGA.....CACCGGC
NZ_AAVY01000005.1/58884-58767     GUAUGUGGUCACCGCAAGGUUUCUGGUGGCAA..CACCAGACAAUACACAGGUGGUUCGCCCGUCGCGGGCCACCC.CCGGC.AACGCCGGACAGCAU.CAACCCGCCGGUGUCGA.....CACCGGC
NZ_AAXR01000015.1/67156-67274     GUAUGUGGUCACCGCAAGGUUUCUGGCGGCAA..CGCCAGACAUUACACAGGUGGUUCGCCCAUUGCGGGCCACCUCCCGGC.AACGCCGGACAGCAU.CAACCCGCCGGUGUCGA.....UACCGGC
NC_002947.3/1549106-1549223       GUAUGUGGUCACCGCAAGGUUUCUGGUGGCAA..CACCAGACAUUACACAGGUGGUUCGCUCACAGCGGGCCACCC.CCGGC.AACGCCGGACAGCAUCAAAACCGCCGGU.GUCGA.....ACCGGC
NC_009512.1/4882595-4882478       GUAUGUGGUCACCGCAAGGUUUCUGGUGGCAA..CACCAGACAUUACACAGGUGGUUCGCUCACAGCGGGCCACCC.CCGGC.AACGCCGGACAGCAUCAAAACCGCCGGU.GUCGA.....ACCGGC
NZ_AAAU03000004.1/179284-179172   CUA.GCGGUCACCGCAAGGUUCCUGUC.GGAC...GACAGGCUAUC.UUCUGCGGUCCCGCACUGC.GGGCCGCAA.CCGGC.AAUGCCGGCUUUUAC.UAACGGGCCGAUGAUGG.....CAUCGGU
NC_009434.1/3389964-3389849       GUA.GCGGACACCGCAAGGUCGCUGUCGUGUU..CGACAGUCCGUC.UUCUGCGGCUCG.CACUG.CGGGCCGCAA.CCGGC.ACAGCCGGAUUUGCC.CAACCCGCCGAUGAAGGGU...CAUCGGC
JCVI_SCAF_1096628077435/1237-1351 GUA.GCGGACACCGCAAGGUCGCUGUCGUGUU..CGACAGUCCGUC.UUCUGCGGCUCG.CAUUG.CGGGCCGCAA.CCGGC.ACCGCCGGAUUUGCC.CAACCCGCCGAUGAAGAU....CAUCGGC
NC_004578.1/4940472-4940362       GUA.UGGGUCACCGCAAGGUUUCUGGC.CUGAAC.GCCAGACCGUA.UUCUGCGGUUCG.CGCGU.CGAACCGUAA.CCGGC.AAGUCCGGAUCC....GUAGCGGCUGGCGCAUU.....CGCCGGA
NC_005773.3/4661390-4661280       GUA.UGGGUCACCGCAAGGUUUCUGGC.AUGAAG.GCCAGACCGUA.UUCUGCGGUUCG.CGCGU.CGAACCGUAA.CCGGC.AAGUCCGGAUUU....AAACCGGCCGGUGCACU.....CACCGGA
NC_007005.1/4857654-4857544       GUA.UGGGUCACCGCAAGGUUUCUGGCCUGAA..GGCCAGACCGUA.UUCUGCGGUUCG.CGCGU.CGAACCGUAA.CCGGC.AAGUCCGGAUUU....AAACCGGCCGGUGCACU.....CACCGGA
NC_007492.1/5078998-5078885       GUA.UCGGUCACCGAAAGGUUUCCGGU.AUUUGA.ACCGGACAGAC.UUCCGCGGUUCG.CUCGA.CGAGCCGCAA.CCGGCGCAGGCCGGAUUCGUU.AAACCCGCCGG..GACUACA....CCGGC
NC_004129.6/5584544-5584432       GUA.ACGGUCACCGCAAGGUUUCUGGUGCUGA..CACCAGACAGAC.UUCCGCGGCUCG.CUUGU.CGAGCCGCAC.CCGGC.AAAGCCGGAUUUGCU..AACCCGCCGGU.AUCGAC....ACCGGC
#=GC SS_cons                      .......,,,<<<____>>>,<<<<<<<_.__._>>>>>>>......,,,<<<<<<<<<<_____>>>>>>>>>>,.<<<<..___.>>>>,,,,,,,.,,,,,,<<<<<<<..._..___>>>>>>>
//
