# Supplementary material for: Comparative genomics reveals 104 candidate structured RNAs from bacteria, archaea, and their metagenomes
Source: Genome Biol. 2010 Mar 15;11(3):R31. doi: 10.1186/gb-2010-11-3-r31 (PMC2864571; doi:10.1186/gb-2010-11-3-r31)
Supplement: Additional file 5 — Raw text alignment files, just the motifs. Raw alignments of RNA motifs with minimal annotation and no flanking sequences, in "Stockholm" text format. The Stockholm files can be retrieved from the .tar.gz archive file by using programs such as WinZip (Windows), StuffIt Expander (Mac), or tar/gzip (UNIX). [file gb-2010-11-3-r31-S5.GZ › clean-sto/lactis-plasmid.sto]

# STOCKHOLM 1.0
#=GF ID lactis-plasmid
#=GF AU Weinberg Z
#=GF TP Gene; sRNA;
#=GF DE lactis-plasmid RNA
#=GF WK http://en.wikipedia.org/wiki/Lactis-plasmid_RNA_motif
NC_005702.1/2304-2198   CCAAAAACAAAAACUAAUCAUCUGAAA.GAGC.GGCAAUCUAAAAUUA.CAUUUUAGGUUGUUUAGCUC..GUCAGAUGAUUAGUUUUUACCCUAAGUGGGUACCCACUUAG
NC_008505.1/26010-25905 CCAAAAAUAAAAAG.AUUCGUCUGAAACGAACAA.AAA.UAAAAUUGG.AAAUUUUAGGUU.UU.GUGAGUGAAAGAUGAAUUAUUUUUACUGCACUUGGGUACCCAAGUGC
NC_002137.1/4166-4061   CCAAAAAUAAAAAU.AUUCGUCUGAAACGAACAA.AAA.UAAAAUUGG.AAAUUUUAGGUU.UU.GUGAGUGAAAGAUGAAUACUUUUUACUGUACUUGGGUACCCAAGUAC
NC_000906.2/6041-6146   CCAAAAAUAAAAAG.AUUCGUCUGAAACGAACAA.AAA.UAAAAUUGG.AAAUUUUAGGUU.UU.GUGAGUGAAAGAUGAAUACUUUUUACUGUACUUGGGUACCCAAGUGC
NC_004847.1/3083-3188   CCAAAAAUAAAAAG.AUUCGUCUGAAACGAACAA.AAA.UAAAAUUGG.AAAUUUUAGGUU.UU.GUGAGUGAAAGAUGAAUACUUUUUACUGUACUUGGGUACCCAAGUGC
NC_008504.1/3486-3591   CCAAAAAUAAAAAG.AUUCGUCUGAAACGAACAA.AAA.UAAAAUUGG.AAAUUUUAGGUU.UU.GUGAGUGAAAGAUGAAUACUUUUUACUGUACUUGGGUACCCAAGUGC
NC_002137.1/39289-39184 CCAAAAAUAAAAAU.AGUCAUCUGAAACGAACAA.AAA.UAAAAUUGG.AAAUUUUAGCUU.UU.GUGAGUGAAAGAUGAAUUAUUUUUACUGUACUUGUGUACACAAGUAC
NC_004966.1/6908-7013   CCAAAAAUAAAAAU.AGUCAUCUGAAACGAACAA.AAA.UAAAAUUGG.AAAUUUUAGGUU.UU.GUGAGUGAAAGAUGAAUUAUUUUUACUGUAAGUGUGUACACACUUGC
NC_009435.1/22275-22170 CCAAAAAUAAAAAU.AUUCGUCUGAAACGAACAA.AAA.UAAAAUUGG.AAAUUUUAGGUU.UU.GUGAGUGAAAGAUGAAUACUUUUUACUGUAAGUGUGUACACACUUAC
NC_003101.1/6099-5994   CCAAAAAUAAAAAU.AUUCGUCUGAAACAAACAA.AAA.UAAAAUUGG.AAAUUUUAGGUU.UU.GUGAAUGAAAGAUGAAUUAUUUUUACUGUAAGUGUAGCCACACUUGC
NC_008436.1/3235-3340   CCAAAAAUAAAAAU.AUUCGUCUGAAACGAACAA.AAA.UAAAAUUGG.AAAUUUUAGGUU.UU.GUGAGUGAAAGAUGAAUACUUUUUACUGUAAGUGUAGCCACACUUGC
NC_004947.1/1907-1800   CCAAAAAUAAAAAG.AAUCGUCUGAAACGAGGAA.CAAACUAAAAUGUAAAUUUUAGG.UG.UGACCGAGUGGAAGAUGAUUACUUUUUACCGUAAGUGUAUAUCCACUUAC
NC_004981.2/245-352     CCAAAAAUAAAAAG.AAUCGUCUGAAACGAGGAACAAA.CUAAAAUGUAAAUUUUAG..UUGUUACCGAGUGGAAGAUGAAUACUUUUUAACCUAUGUGUAUACACACAUAG
NC_002799.1/2486-2593   CCAAAAAUAAAAAG.AAUCGUCUGAAACGAGGAACAAA.CUAAAAUGUAAAUUUUAG..UUGUUACCGAGUGGAAGAUGAUUACUUUUUACCCUAUGUGUAUACACACAUAG
#=GC SS_cons            ,,,,,,,<<<<<<<.<<<<<<<<---<<--<<<<<<<-.<<<<<<<__._>>>>>>>-->>>>>.>>-->>--->>>>>>>>->>>>>>>,,<<<<<<<<____>>>>>>>>
//
