# Supplementary material for: Comparative genomics reveals 104 candidate structured RNAs from bacteria, archaea, and their metagenomes
Source: Genome Biol. 2010 Mar 15;11(3):R31. doi: 10.1186/gb-2010-11-3-r31 (PMC2864571; doi:10.1186/gb-2010-11-3-r31)
Supplement: Additional file 5 — Raw text alignment files, just the motifs. Raw alignments of RNA motifs with minimal annotation and no flanking sequences, in "Stockholm" text format. The Stockholm files can be retrieved from the .tar.gz archive file by using programs such as WinZip (Windows), StuffIt Expander (Mac), or tar/gzip (UNIX). [file gb-2010-11-3-r31-S5.GZ › clean-sto/pheA.sto]

# STOCKHOLM 1.0
#=GF ID pheA
#=GF AU Weinberg Z
#=GF TP Cis-reg;
#=GF DE pheA RNA
#=GF WK http://en.wikipedia.org/wiki/PheA-II_RNA_motif
NC_008146.1/4606235-4606322   CGACCCCUCGUG.CAGCAC.CGCCUGGCGCUGCUGCGGGUUGAGGCCG......UCGAGGAGUUCCUCGGCCCUGUCGUCAGGCCGGGAACUCGGU
NC_009077.1/4954634-4954721   CGACCCCUCGUG.CAGUAC.CGCCUGGCGCUGCUGCGGGUUGAGGCCG......UCGAGGAGUUCCUCGGCCCUGUCGUCAGGCCGGGAUCUCGGU
hgutS7_s7_166638/622-707      UGCCUCUCUCGU.GGGCGCCAGGCAAG..ACGCCCACAAACU.AGCCUCU..CUUCAU.GAGCCCCG.CGGCCCGCU.CCGACCGCGGGGCUU.UU
BAAY01007111.1/589-675        UGCCUCUCCCGU.GGGCGCCAGGCAAG..ACGCCCACAAACU.AGCCUCU..CUUCAC.GAGCCCCG.CAGUCCGCU.CCGGCUGCGGGGCUUUUG
BAAX01005125.1/698-783        UGCCUCUCCCGU.GGGCGCCAGGCAAA..GCGCCCACAGACU.AGCCUCU..CUUCAU.GAGCCCUG.CAGUCCGCU.CCGACUGCGGGGCUUU.U
BABD01014011.1/353-438        UGCCUCUCCCGU.GGGCGCCAGGCAAA..GCGCCCACAAACU.AGCCUCU..CUUCAC.GAGCCCCG.CAGCCCGCU.CCGACUGCGGGGCUU.UU
NZ_AAVN02000004.1/99317-99232 UGCCUCUCUCGU.GGGCGCCAGGCAAA..GCGCCCACAAACU.AGCCUCU..CUUCAU.GAGCCCCG.CAGUCCGCU.CCGACUGCGGGGCUU.UU
hgutS8_s8_179076/1381-1296    UGCCUCUCUCGU.GGGCGCCAGGCAAA..GCGCCCACAAACU.AGCCUCU..CUUCAU.GAGCCCCG.CAGUCCGCU.CCGACUGCGGGGCUU.UU
NC_008595.1/1008641-1008568   CGAUCCGCCCAC.GGACAC.CGGUCCGCGGCGGCCGUGGUCU.GACUGCU...UCCGCAGAGCCCCG..........CG......CGGGGCUCGUC
NC_002944.2/919307-919234     CGAUCCGCCCAC.GGACAC.CGGUCCGCGGCGGCCGUGGUCU.GACUGCU...UCCGCAGAGCCCCG..........CG......CGGGGCUCGUC
NC_008611.1/4895238-4895326   CGAUUUUUCUAC.GGGUACCCG.CCAGCGGUACCCGAGGCGU.AGCUGCU...UUCGCAGAGCCCCGUGGUCCGCUUCGGCGAU.CGGGGCUCGUC
NC_008268.1/5989802-5989717   CGAUUUUUUUAC.GGGUAC.CGGCCUCCGGUGCCCGUGAACUGAACAGC.....UCAC.GAGCCCCGAGGUC.CGCA.CCGGAUCCGGGGCUUUUU
NC_002677.1/213605-213517     CGAUUUUUCUAC.GGGUAC.GGGCUAACGGUGCCCGUGGUGU.AGCUGCU...UUCGCAGAGCCCCG.GGGUUCGCUUCCGGCUUCGGGGUUCAAC
NC_008596.1/5625243-5625335   CGAUUUUUCUAC.GGGUAC.CGGCCUGCGGUGCCCGUGGUCUAGCUGCCUUCCCCUUCCCAGCCCCGCGGUC.CGCAUCCGGAUCCGGGGCUCGUC
NC_009077.1/4954829-4954916   CGAUUUUUUUAC.GGGUAC.CGGCCUGCGGUGCCCGUGGUCU.AGCUGCUUCCUUC....AGCCCCGCGGUC.CGCAUCCGGAUCCGGGGCUCUUC
NC_008146.1/4606430-4606517   CGAUUUUUUUAC.GGGUAC.CGGCCUGCGGUGCCCGUGGUCU.AGCUGCUUCCUUC....AGCCCCGCGGUC.CGCGUCCGGAUCCGGGGCUCUUC
NC_009338.1/1933485-1933397   CGAUUUUUCUAC.GGGUAC.CGGCCUGCGGUGCCCGUGGUCU.AGCUGCU...UCCCCUCAGCCCCGCGGUC.CGCUACCGGAUCCGGGGCUCGUC
NC_008726.1/5219413-5219500   CGAUUUUUCUAC.GGGUAC.CGGCCAGCGGUGCCCGUGGUCU.AGCUGCU....UCCCAGAGCCCCGCGGUC.CGCUUCCGGAUCCGGGGCUCGUC
NC_009565.1/1061901-1061813   CGAUUUUUCUAC.GGGUAC.CGGCCAGCGGUGCCCGUGGUCU.AGCUGCU...UUCGCAGAGCCCCGUGGUC.CGCUUCCGGAUUCGGGGCUCGUC
#=GC SS_cons                  --------<<<<.<<<<<<.<<_____>>>>>>>>>>>>..-.----..,...,,,..,<<<<<<<<-<<<<-<<____>>>>>>>>>>>>>>,,,
//
