# Supplementary material for: Comparative genomics reveals 104 candidate structured RNAs from bacteria, archaea, and their metagenomes
Source: Genome Biol. 2010 Mar 15;11(3):R31. doi: 10.1186/gb-2010-11-3-r31 (PMC2864571; doi:10.1186/gb-2010-11-3-r31)
Supplement: Additional file 5 — Raw text alignment files, just the motifs. Raw alignments of RNA motifs with minimal annotation and no flanking sequences, in "Stockholm" text format. The Stockholm files can be retrieved from the .tar.gz archive file by using programs such as WinZip (Windows), StuffIt Expander (Mac), or tar/gzip (UNIX). [file gb-2010-11-3-r31-S5.GZ › clean-sto/Bacteroidales-1.sto]

# STOCKHOLM 1.0
#=GF ID Bacteroidales-1
#=GF AU Weinberg Z
#=GF TP Gene; sRNA;
#=GF DE Bacteroidales-1 RNA
#=GF WK http://en.wikipedia.org/wiki/Bacteroidales-1_RNA_motif
BABD01027605.1/926-751          AGGGUUACCCCACGUGUG.CGAGGGGAA.CUGACGAGUAC..AUCAAACCCCGA.ACA.AGCUC.GGUUCGC.AAGGGCGG..CCGC......CCC...UUUC...GGAU...AAGCUAA.GCCACGUCGG.AUCA.CAAA.GGUGACAAAGCACUCAAAUCCGG...UCA.CACGGAGUUGGU.ACAUAUCAACAGUGCGGCUUUUACA
BAAY01005444.1/242-57           GGUUGUUCCGGUUUGAUC.GGGAUACUC.AUCAAAAUAAA..ACGAA..ACCGAGG.A.AGUUUCUCUUGUU.AAUGGCGGG.CCACAUAAAACCC...UUAU...GGGACUAAGCUGUAUAGC.CGGUGG.AUUA.CAAA.GAC.GGAGAGCUCUCAAAUCCUA...UUAGCUCGGAGUUUCAUCACAUGAGUGGGGCAAGCCCUUUUC
NC_010729.1/146751-146582       AGCCGCACUGU.UAGAUCGGGGAAACUC.AUCAUAACAA......CUAUUCCGAGG.ACAAUU.UCAUCGCU.GAUGGCGGG.CCGC......ACC...UUCG...GGU.....UGCUUU.GCA.CAGCGG.AUUA.CAAA.GGUGGUGGAAUCCUCAAAUCUUG...UCU.UUCGGAGUUU.A.CGCUAUCCGCAGUGCGGCUUUUCAU
NC_002950.2/2190292-2190123     AGCCGCACUGU.UAGAUCGGGGAAACUC.AUCAUAACAA......CUAUUCCGAGG.ACAAUU.UCAUCGCU.GAUGGCGGG.CCGC......ACC...UUCG...GGU.....UGCUUU.GCA.CAGCGG.AUUA.CAAA.GGUGGUGGAAUCCUCAAAUCUUG...UCU.UUCGGAGUUU.A.CGCUAUCCGCAGUGCGGCUUUUCAU
BAAX01000158.1/508-314          GGUCGUUUCGGUUAGAUU.GGGAUACUC.AUCACAUUACAAAUUAUGAAACCGAGA.A.GACUUCUCUUGCC.UAUGGCGGG.CCACAAUAAGCCGGACUUCG.UUCGGU.GAAGCUGCAAAGC.CGGUGG.AUUA.CAAA.AGCGGG.GGGCUCUCAAACUUAUUGCUAAGUUCGGAGUUUCA.UCACAUCAUCGG.GCGACCCUUUUC
BAAX01010365.1/733-913          CGCCAC....GUUCGAUC.GGGAUACUC.AUCAAUAAAAA..AAUCGAAACCGAGAAG..ACUUCUUUUGCC.AAUGGCGGG.CCAUAUAAAACC....UCAGU...GGACUAAGCUGCAAAGC.CGGUGG.AUUA.CAAA.GGCGGA.GAGCUCUCAAAUCUUG...UAUACUCGGAGUUUCA.UCACAUCAC.UGGGCGUCCCUUUUU
BAAX01004754.1/420-598          GACCGUAUCGGUUAGAUC.GGGAUACUC.AUCAAUAAAAA..AACGAAAACCGAGAUG..AUUUCUAUUGCU.AAUGGCGGG.CCACAU....UCC...UUCG...GGAU...AGCUGUAGAGC.CGGUGG.AUUA.CAAA.GGC.GUAGAACUCUCAAAUCUUA...UUAGCUCGGAGUUUCA.UCACAUCA.CGAUGCGGUCUUUUAG
NC_009615.1/788079-788256       AGCCGCACUUGUUCGAUU.GGGAAACUC.AUCAGUUUAU....UUUAAUUCCGAGACAUAGCUCUUGUCGCC.AAUGGCGGG.CCGCG.....CCC...UUCG...GGGU...AUGCUUA.GCA.CGGCGG.AUUA.CAAA.GGUGGCAAAGCACUCAAAUCCUG...UCA.UACGGAGUUUGU.UCAUAUCUACAGUGCGGCUUUUUCA
BABA01004120.1/1238-1415        AGCCGCACUUGUUCGAUU.GGGAAACUC.AUCAGUUUAU....UUUAAUUCCGAGACAUAGCUCUUGUCGCC.AAUGGCGGG.CCGCG.....CCC...UUCG...GGGU...AUGCUUA.GCA.CGGCGG.AUUA.CAAA.GGUGGCAAAGCACUCAAAUCCUG...UCA.UACGGAGUUUGU.UCACAUCUACAGUGCGGCUUUUUCA
NZ_ABYH01000068.1/291-468       AGCCGCACAUGUUCGAUU.GGGAAACUC.AUCAGUUUA....UUUUAAUUCCGAGACACAGCUCUUGUCGUC.AAUGGCGGG.CCGCA.....CCC...UUCG...GGGC...AUGCUUA.GCA.CGGCGG.AUUA.CAAA.GAUGGCAAAGCACUCAAAUCCUG...UCA.UACGGAGUUUGU.UCAUAUCUACGGUGCGGCUUUCUUU
NZ_AAXE02000021.1/125990-125813 AGCCGCACAUGUUCGAUU.GGGAAACUC.AUCAGUUUA....UUUUAAUUCCGAGACACAGCUCUUGUCGUC.AAUGGCGGG.CCGCA.....CCC...UUCG...GGGC...AUGCUUA.GCA.CGGCGG.AUUA.CAAA.GAUGGCAAAGCACUCAAAUCCUG...UCA.UACGGAGUUUGU.UCAUAUCUACGGUGCGGCUUUCUUU
BABD01027604.1/632-810          AGCCGCACUUGUUCGAUU.GGGAAACUC.AUCAGUUUAUU..UUAAU..UCCGAGACAUAGCUCUUGUCGCC.AAUGGCGGG.CCGCA.....CCC...UUCG...GGGU...AUGCUUA.GCA.CGGCGG.AUUA.CAAC.GGUGGCAAAGCACUCAAAUCCUG...UCC.UACGGAGUUUGUUCCUAUUCUACCGUGCGGCUUUUUCC
BABD01016942.1/749-930          AGCCGCACAUGUGCGAUU.GGGAAACUC.AUUCAGUUUAU..UUUAUU.UCCGAGACAAAGCUCUUGUCGUC.AAUGGCGAG.CCGAA.....ACC...UUCGA..GGGC...AUGCUUC.ACAACGGCGGUAUUAACAAG.GAUGGCAAAGAACUCAAUUCCUG...UCA.UAACGAGUUUGU.CCUAUUCUAC.GUGCGGUUUCUUUA
NZ_ABQC02000016.1/77157-77332   AGCCGUACUUGCAGAAUC.GGGAAACUC.AUCAAAUCUA...AAGAAAUACCGAGACA.AGCUUCUACUUCC.AAUGGCGGG.CCAC......GCC...UUCG...GGU....AGCAUUUAUGC.CGGUGG.AUUA.CAAA.GGAGG.GGAGCACUCAAAACCUG...UCA.UUCGGAGUUUCG.UCACGCCUCGGGUACGGCUUCUCCU
NZ_ABIY02000096.1/615-440       AGCCGCACUUGCAGAAUC.GGGAAACUC.AUCAAAUUAU...AAGAAAUACCGAGA.ACAGCUUCAUCUUCC.AAUGGCGGG.CCAC......GCC...UUCG...GGU....AGCAUUUAUGC.CGGUGG.AUUA.CAAA.GGGGGA.GAGCACUCAAAUCAUG...UUU.AUCGGAGUUUCG.UCACGCCUCUGGUGCGGCUUUUCUU
BABD01000999.1/665-840          AGCCGCACUUGCAGAAUC.GGGAAACUC.AUCAAAUUAU...AAGAAAUACCGAGA.ACAGCUUCAUCUUCC.AAUGGCGGG.CCAC......GCC...UUCG...GGU....AGCAUUUAUGC.CGGUGG.AUUA.CAAA.GGGGGA.GAGCACUCAAAUCAUG...UUU.AUCGGAGUUUCG.UCACGCCUCUGGUGCGGCUUUCCUU
BABG01004849.1/451-627          AGCCGCAUUAGUUGGAUU.GGGAAACUC.AUCAAACUAA...UCUGAAAACCGAGACAUAGCUUCAUCUUCC.AAUGGCGGG.CCAC......GCC...UUCG...GGU....AGCAUUUAUGC.CGGUGG.AUUA.CAAA.GGAGGA.GAGCACUCAAAACCUG...UCA.UUCGGAGUUUCA.UCGCAUCACUGGUGCGGCUUCAUUA
NC_009614.1/4991729-4991553     AGCCGCAUUAGUUGGAUU.GGGAAACUC.AUCAAACUAA...UCUGAAAACCGAGACAUAGCUUCAUCUUCC.AAUGGCGGG.CCAC......GCC...UUCG...GGU....AGCAUUUAUGC.CGGUGG.AUUA.CAAA.GGAGGA.GAGCACUCAAAACCUG...UCA.UUCGGAGUUUCA.UCGCAUCACUGGUGCGGCUUCAUUA
BAAU01004407.1/862-686          AGCCGCAUUAGUUGGAUU.GGGAAACUC.AUCAAACUAA...UCUGAAAACCGAGACAUAGCUUCAUCUUCC.AAUGGCGGG.CCAC......GCC...UUCG...GGU....AGCAUUUAUGC.CGGUGG.AUUA.CAAA.GGAGGA.GAGCACUCAAAACCUG...UCA.UUCGGAGUUUCA.UCGCAUCACUGGUGCGGCUUCAUUA
NZ_ABWZ01000013.1/484277-484453 AGCCGCAUUAGUUGGAUU.GGGAAACUC.AUCAAACUAA...UCUGAAAACCGAGACAUAGCUUCAUCUUCC.AAUGGCGGG.CCAC......GCC...UUCG...GGU....AGCAUUUAUGC.CGGUGG.AUUA.CAAA.GGAGGA.GAGCACUCAAAACCUG...UCA.UUCGGAGUUUCA.UCGCAUCACUGGUGCGGCUUCAUUA
BAAX01034787.1/345-169          AGCCGCAUUAGUUGGAUU.GGGAAACUC.AUCAAACUAA...UCUGAAAACCGAGACAUAGCUUCAUCUUCC.AAUGGCGGG.CCAC......GCC...UUCG...GGU....AGCAUUUAUGC.CGGUGG.AUUA.CAAA.GGAGGA.GAGCACUCAAAACCUG...UCA.UUCGGAGUUUCA.UCGCAUCACUGGUGCGGCUUCAUUA
BAAY01001699.1/365-541          AGCCGCAUUAGUUGGAUU.GGGAAACUC.AUCAAACUAA...UCUGAAAACCGAGACAUAGCUUCAUCUUCC.AAUGGCGGG.CCAC......GCC...UUCG...GGU....AGCAUUUAUGC.CGGUGG.AUUA.CAAA.GGAGGA.GAGCACUCAAAACCUG...UCA.UUCGGAGUUUCA.UCGCAUCACUGGUGCGGCUUCAUUA
BABA01025825.1/358-177          AGCCGCAUUGAUUGGAUC.GGGAUACUCUAUCUAUUUUU...AUGAUAUACCGCGACU.AGCUUCGCUUCUCUAUGG.CGGGCCUACG.....CCC...UUCG...GGGU...UACUCUUGAGU.CGGUGG.AUUA.CUUAGUAGUAGGUAGUACUCNUAUCAGU...CUA.UACGGAGUUUCA.UCACAUUAACCGUGCGGCGUUCUUA
NZ_AAVM02000004.1/418226-418403 AGCCGUAUCGACUGGAUC.GGGAAACUC.UUCAAAUUAAU..CUGAUAUACCGAGA.A.AGCUUCGAUCUUC.AAUGGCGGG.CCACA.....UCC...UUCG...GGAC...AGCUUUA.AGC.CGGUGG.AUUA.CAAA.GGGGA.CGGGCACUCAAAUCUUG...UUCUAUCAGAGUUUCA.UCACAUCGUCGGUACGGCUUUUUUA
NZ_ABXI01000084.1/5207-5384     AGCCGUAUCGACUGGAUC.GGGAAACUC.UUCAAAUUAAU..CUGAUGCACCGAGA.A.AGCUUCGUUCUUC.AAUGGCGGG.CCACA.....UCC...UUCG...GGAC...AGCUUUA.AGC.CGGUGG.AUUA.CAAA.GAGGA.CGAGCGCUCAAAUCUUG...UUCUAUCAGAGUUUCA.UCACAUCGUCGGUACGGCUUUCUUA
NC_004663.1/512928-513105       AGCCGUAUCGACUGGAUC.GGGAAACUC.UUCAAAUUAAU..CUGAUGCACCGAGA.A.AGCUUCGUUCUUC.AAUGGCGGG.CCACA.....UCC...UUCG...GGAC...AGCUUUA.AGC.CGGUGG.AUUA.CAAA.GAGGG.CGAGCGCUCAAAUCUUG...UUCUAUCAGAGUUUCA.UCACAUCGUCGAUGCGGCUUUUUUA
NZ_AAXF02000045.1/146907-147084 AGCCGUAUCGACUGGAUC.GGGAAACUC.UUCAAAUUAAU..CUGAUGCACCGAGA.A.AGCUUCGUUCUUC.AAUGGCGGG.CCACA.....UCC...UUCG...GGAC...AGCUUUA.AGC.CGGUGG.AUUA.CAAA.GAGGG.CGAGCGCUCAAAUCUUG...UUCUAUCAGAGUUUCA.UCACAUCGUCGAUGCGGCUUUUUUU
NC_003228.3/1976767-1976943     AGCCGCAUUGAUUGGAUC.GGGAAACUC.AUCAAUUAA....ACUGAAAACCGAGACA.AGCUUCGCUUCUC.AAUGGCGGG.CCACA.....UCC...UUCG...GGAU...AACUUUAUAGU.CGGUGG.AUUA.CAAA.GAGGA.CGGGCACUCAAAUCAUG...UCA.UUCGGAGUUUCA.UCACAUCAUCGGUGCGGCUUUUUAA
BABB01013913.1/442-618          AGCCGCAUUGAUUGGAUC.GGGAAACUC.AUCAAUUAA....ACUGAAAACCGAGACA.AGCUUCGCUUCUC.AAUGGCGGG.CCACA.....UCC...UUCG...GGAU...AACUUUAUAGU.CGGUGG.AUUA.CAAA.GAGGA.CGGGCACUCAAAUCAUG...UCA.UUCGGAGUUUCA.UCACAUCAUCGGUGCGGCUUUUUAA
NZ_ABJL02000008.1/781990-781813 AGCCGCAUUGAUUGGAUC.GGGAAACUC.AUCAAACUAUU..AUGAAAUACCGAGACA.AGCUUCGCUUCUC.GAUGGCGGG.CCACG.....CCC...UUCG...GGGU...AACUUUG.AGU.CGGUGG.AUUA.CAAA.GAGGA.CGAGCGCUCAAAUCAUG...UCA.UUCGGAGUUUCA.UCACAUCAUCGGUGCGGCUUUUUUA
BAAZ01000710.1/2540-2717        AGCCGCAUUGAUUGGAUC.GGGAAACUC.AUCAAACUAUU..AUGAAAUACCGAGACA.AGCUUCGCUUCUC.GAUGGCGGG.CCACG.....CCC...UUCG...GGGU...AACUUUG.AGU.CGGUGG.AUUA.CAAA.GAGGA.CGAGCGCUCAAAUCAUG...UCA.UUCGGAGUUUCA.UCACAUCAUCGGUGCGGCUUUUUUA
BABA01003411.1/651-828          AGCCGCAUUGAUUGGAUC.GGGAAACUC.AUCAAACUAUU..AUGAAAUACCGAGACA.AGCUUCGCUUCUC.GAUGGCGGG.CCACG.....CCC...UUCG...GGGU...AACUUUG.AGU.CGGUGG.AUUA.CAAA.GAGGA.CGAGCGCUCAAAUCAUG...UCA.UUCGGAGUUUCA.UCACAUCAUCGGUGCGGCUUUUUUA
BAAY01021114.1/550-727          AGCCGCAUUGAUUGGAUC.GGGAAACUC.AUCAAUUUUU...AUGAAAUACCGAGACA.AGCUUCAGUUCUU.AAUGGCGGG.GCACG.....CCU...UUCG...GGGU...AACUCUUGAGU.CGGUGG.AUUA.CAAA.GAGGAC.GAGCACUCCCAUCAUG...UCG.UACCGAGUUUCA.UCACCUCAUCGGUGCGGAGUUUCUA
NZ_AAYH02000043.1/16479-16656   AGCCGCAUUGAUUGGAUC.GGGAAACUC.AUCAAUUUUU...AUGAAAUACCGAGACA.AGCU.UCGCUUCUCAAUGGCGGG.CCACG.....CCC...UUCG...GGGU...AACUCUUGAGU.CGGUGG.AUUA.CAAAGAGGAG..GAGCACUCAAAUCAUG...UCA.UACGGAGUUUCA.UCACAUCAUCGGUGCGGCUUUCUAU
BAAZ01019253.1/445-268          AGCCGCAUUGAUUGGAUC.GGGAAACUC.AUCAAUUUUU...AUGAAAUACCGAGACA.AGCU.UCGCUUCUCAAUGGCGGG.CCACG.....CCC...UUCG...GGGU...AACUCUUGAGU.CGGUGG.AUUA.CAAAGAGGAG..GAGCACUCAAAUCAUG...UCA.UACGGAGUUUCA.UCACAUCAUCGGUGCGGCUUUCUAU
BABG01009248.1/549-726          AGCCGCAUUGAUUGGAUC.GGGAAACUC.AUCAAUUUUU...AUGAAAUACCGAGACA.AGCU.UCGCUUCUCAAUGGCGGG.CCACG.....CCC...UUCG...GGGU...AACUCUUGAGU.CGGUGG.AUUA.CAAAGAGGAG..GAGCACUCAAAUCAUG...UCA.UACGGAGUUUCA.UCACAUCAUCGGUGCGGCUUUCUAU
BABD01001370.1/2435-2258        AGCCGCAUAGAUUGGAUC.GGGAAACUC.AUCAAUUCUA...AUGAAAUACCGAGACA.AGCUUCAGUUCUC.AAUGGCGGG.CCACG.....CCC...UUCG...GGGU...AACUCUUGAGU.CGGUGG.AUUA.CAAA.GAGGAC.GAGCACUCAAAUCAUG...UCA.UACGGAGUUUCA.UCACAUCAUCGGUGCGGCUUUCUAU
BAAU01008698.1/740-563          AGCCGCAUUGAUUGGAUC.GGGAAACUC.AUCAAUUCUA...AUGAAAUACCGAGACA.AGCUUCAGUUCUC.AAUGGCGGG.CCACG.....CCC...UUCG...GGGU...AACUCUUGAGU.CGGUGG.AUUA.CAAA.GAGGAC.GAGCACUCAAAUCAUG...UCA.UACGGAGUUUCA.UCACAUCAUCGGUGCGGCUUUCUAU
BABB01001469.1/28-205           AGCCGCAUUGAUUGGAUC.GGGAAACUC.AUCAAUUCUA...AUGAAAUACCGAGACA.AGCUUCAGUUCUC.AAUGGCGGG.CCACG.....CCC...UUCG...GGGU...AACUCUUGAGU.CGGUGG.AUUA.CAAA.GAGGAC.GAGCACUCAAAUCAUG...UCA.UACGGAGUUUCA.UCACAUCAUCGGUGCGGCUUUCUAU
NZ_ABFZ02000019.1/401830-402007 AGCCGCAUUGAUUGGAUC.GGGAAACUC.AUCAAUUCUA...AUGAAAUACCGAGACA.AGCUUCAGUUCUC.AAUGGCGGG.CCACG.....CCU...UUCG...GGGU...AACUCUUGAGU.CGGUGG.AUUA.CAAA.GAGGAC.GAGCACUCAAAUCAUG...UCA.UACGGAGUUUCA.UCACAUCAUCGGUGCGGCUUUCUAU
NZ_ABVO01000025.1/18262-18439   AGCCGCAUUGAUUGGAUC.GGGAAACUC.AUCAAUUUUU...AUGAAAUACCGAGACA.AGCUUCAGUUCUU.AAUGGCGGG.CCACG.....CCC...UUCG...GGGU...AACUCUUGAGU.CGGUGG.AUUA.CAAA.GAGGAC.GAGCACUCAAAUCAUG...UCA.UACGGAGUUUCA.UCACAUCAUCGGUGCGGCUUUCUAU
#=GC SS_cons                    ............................................................(((-(<(<(<(((--((-----.((((,.....<<<<<.____.>>>>>,...,<<<___.>>>.,,)))).----.))--)))>)>)>)))).........................................................
//
