# Supplementary material for: Comparative genomics reveals 104 candidate structured RNAs from bacteria, archaea, and their metagenomes
Source: Genome Biol. 2010 Mar 15;11(3):R31. doi: 10.1186/gb-2010-11-3-r31 (PMC2864571; doi:10.1186/gb-2010-11-3-r31)
Supplement: Additional file 5 — Raw text alignment files, just the motifs. Raw alignments of RNA motifs with minimal annotation and no flanking sequences, in "Stockholm" text format. The Stockholm files can be retrieved from the .tar.gz archive file by using programs such as WinZip (Windows), StuffIt Expander (Mac), or tar/gzip (UNIX). [file gb-2010-11-3-r31-S5.GZ › clean-sto/COG2252.sto]

# STOCKHOLM 1.0
#=GF ID COG2252
#=GF AU Weinberg Z
#=GF TP Cis-reg;
#=GF DE COG2252 RNA
#=GF WK http://en.wikipedia.org/wiki/COG2252_RNA_motif
JCVI_SCAF_1096627385357/1717-1779 AGUUUGUGCUUUGACU.UAGAGGUCAAC.AAAUCACGACGCACAAU.AGCGUCACAGGGAGC.CGGC
NC_007492.1/5520810-5520872       GGUCUGUGCUUUG.CUGUUGAGGUCGAUACAUUCACGGCGC.CACGC.GCGCCACGGGGAGC.AGAC
NC_008027.1/5083735-5083796       GGUCUGUGCUUUG.CUGUUGGGGUCGAUACAUUCACGGCGC.GAGG..GCGCCCUGGGGAGC.AGGC
NC_010501.1/877139-877077         GGUCUGUGCUUUG.CUGAUGGGGUCGAUACAUUCACGGCGCCGGG..GGCGCCUCGGGGAGC.GGGC
NC_002947.3/5278425-5278487       GGUCUGUGCUUUG.CUGUUGGGGUCGAUACAUUCAUGGCGCCGGG..GGCGCCUUGGGGAGC.GGGC
NC_009512.1/5040655-5040717       GGUCUGUGCUUUG.CUGAUGGGGUCGAUACAUUCAUGGCGCCGGG..GGCGCCUUGGGGAGC.GGGC
NC_010322.1/5185631-5185693       GGUCUGUGCUUUG.CUGAUGGGGUCGAUACAUUCAUGGCGCCGGG..GGCGCCUUGGGGAGC.GGGC
NC_007005.1/5111437-5111499       AGUCUGUGCAUUG.CUGUUGGAGUCGAU.CAUUCACGACGCGCGC..CGCGUCACGGAGAGCCAGAC
NC_004578.1/5256253-5256315       AGUCUGUGCUUUG.CUGUUGGAGUCGAU.CAUUCACGACGCGCGC..CGCGUCACGGAGAGCCAGAC
NC_005773.3/4965899-4965961       AGUCUGUGCUUUG.CUGUUGGAGUCGAU.CAUUCACGACGCGCGC..CGCGUCACGGAGAGCCAGAC
NC_004129.6/6139548-6139611       AGUCUGUGCUUUG.CUGUUGGAGUCGAUACAUUCACGGCGCCCGGC.GGCGCCACGGGGAGC.AGAC
#=GC SS_cons                      .......(((((-.((((<<<<______.__>>>>,<<<<<<___..>>>>>>))))))))).....
//
