# Supplementary material for: Comparative genomics reveals 104 candidate structured RNAs from bacteria, archaea, and their metagenomes
Source: Genome Biol. 2010 Mar 15;11(3):R31. doi: 10.1186/gb-2010-11-3-r31 (PMC2864571; doi:10.1186/gb-2010-11-3-r31)
Supplement: Additional file 5 — Raw text alignment files, just the motifs. Raw alignments of RNA motifs with minimal annotation and no flanking sequences, in "Stockholm" text format. The Stockholm files can be retrieved from the .tar.gz archive file by using programs such as WinZip (Windows), StuffIt Expander (Mac), or tar/gzip (UNIX). [file gb-2010-11-3-r31-S5.GZ › clean-sto/Cyano-1.sto]

# STOCKHOLM 1.0
#=GF ID Cyano-1
#=GF AU Weinberg Z
#=GF TP Gene; sRNA;
#=GF DE Cyano-1 RNA
#=GF WK http://en.wikipedia.org/wiki/Cyano-1_RNA_motif
NC_000911.1/1558977-1558901       UUGUGUGUG.AGGAGU.AA...GAUUAAUAAGGAAGCAGCC..GGAGG..GUCGAAACAUGGCAAGAC.UCCUUGCGGACUUCCUUA...
NC_006576.1/483196-483269         GGGCGAGUG.AGGAGU......GAACGCUCAGAACAA..CU....CCAAGGUCGAAACACGGAAAGACCUUGG...AGUUGUUCUUUGGG
NC_009925.1/407448-407375         CACUGUGUG.AGGAGCGAACU.........AAAAAAG..GGC.AUCAA..GACGAAACACGGCCAGUC.GUUGAUGCCCUUUUUUGCAUU
NC_008312.1/4576095-4576023       AGUCGUGUG.AGGAGC......GAAAUCAGCGAGA....GC..AUCGA..GACGAAACACGGCCAGUC.GUCGAU.GCUCUUUCUGAAUA
NC_004113.1/599896-599961         AAGUGUGUG.AGGAGC.GAACCAGUUA...AGGGC....AC....CGA..GACGAAACACGGCCAGUC.GUCG...GU..GCUCUUU...
NC_007413.1/2186368-2186439       UGGUGUGUG.AGGAGC.....GAACCAGCAAGAAC....AC....CGA..GACGAAACACGGCCAGUC.GUCGGU.GUUCUUUCUGAUCU
NC_003272.1/4768549-4768478       UGGUGUGUG.AGGAGC.....GAACCAGCAAGAAC....AC....CGA..GACGAAACACGGCCAGUC.GUCGGU.GUUCUUUCUGAUUU
NC_008819.1/401851-401916         UCUGCUGUG.AGGAGU.U............GAGAUCCU.CA....GUA..GUGGAAACAAGGAAACAC.UUACGCCUG..AUCUCACGAA
NC_009976.1/1238813-1238882       GAAAACGUG.AGGAGU.U............GAGAUUC..ACU.AAGGA..GUCGAAACUAGGAAAGAC.UUCCUUGUUGAAUCUCAAAGA
NC_005042.1/1298860-1298930       UAUAUUGUG.AGGAGU.U............GAGAUUUA.GCG.AAGGA..GUCGAAACUAGGAAAGAC.UUCCUAAGCCAAUCUCAAAUA
NC_005042.1/636238-636172         CUCACUGUG.AGGAGA..............GAGCC....UCC.UUGUUCAGUGGAAACUAGGUAACAC.UGACUAAGG..AGCUCAACGA
NC_005042.1/556707-556642         UGAGAUGUG.AGGAGA..............AAGCU....UCUCUAAAA..GUGGAAACUAGGAAACAC.UUUUUAGGA..AGCUAAAAAA
JCVI_SCAF_1096628057746/1221-1165 UCAGUUGUG.AGGA..................GGCCA..AC....CGUU.GUGGAAACAAGGUCACAC.GCCG...GUGUGCC...CAGA
NC_005070.1/1411144-1411088       UCAGUUGUG.AGGA..................GGCCA..AC....CGUU.GUGGAAACAAGGUCACAC.GCCG...GUGUGCC...CAGA
NC_000911.1/3398354-3398286       ACAGGUGUG.AGGAAA.UUAGA........AAAACAU..CU....GGA..GUCGAAACAAGGAAAGAC.GCCCC..AGGUGUUUUUUUAU
NZ_AAUA01000001.1/379823-379889   UUUCUUGUG.AGGAGU.UG...........AACUCCUCUGU....GGA..GUGGAAACAAGGCAACAC.GUCC...ACACGAGUUCACGA
JCVI_SCAF_1101668398476/679-615   AUGUGUGU..AGGAGU..............AAGCA....GUAAAUUAA..GUGGAAACAUGGAAACAC.UUAAUAUAC..UGCUUUUAAA
JCVI_SCAF_1096627574863/1687-1755 AUCUGUGUG.AAGGAG..............UGGUUUU..UUG.AAACA..GUGGAAACAAGGAAACAC.UUGAUUUAGGAAACCAUAAAA
NC_007577.1/1173349-1173281       CAAGUGUGA.AGGAGU..............GGUUUUAC.UC..AAGCA..GUGGGAACAAGGAAACAC.UUGGUUAGGUAAAACCAGAAA
NC_008817.1/45910-45978           GAGUGUGU..AGGAGA..............GAUUUAU..CUAAAAAAA..GUGGAAACAAGGAAACAC.UCAAUUUAGAUAAAUCAAUAA
JCVI_SCAF_1096626304682/260-197   AAGUGUGU..AGGAGA..............AGAUGAU..UUU...UCA..GUGGAAACAUGGAAACAC.UUGAU..UACUCAUCUUAAAA
JCVI_SCAF_1101668388273/763-700   GAGUGUGU..AGGAGA..............AAGUG....AUU.UUUCG..GUGGAAACAUGGAAACAC.UUGAUUAAU..CAUUUUGAAA
JCVI_SCAF_1096627816644/901-832   UAGAGUGUGUAGGAGA..............GGUUUUU..CUU.AAACA..GUGGACACGAGGAAACAC.UUGAUUAAGUAAAACUUAGAA
JCVI_SCAF_1096627600585/525-594   UGGCGUGUGAAGGAGU..............AGUUCUA..CUU.UAUCA..GUGGAAACAAGGAAACAC.UUGAUUAAGUAGAACCAAUAA
NC_005072.1/972180-972111         AAUUGUGUGUAGGAGA..............GGUUU.U..AUUAAAUCA..GUGGAAACAAGGAAACAC.UCGAUUUAUUAGAACCAAUUU
JCVI_SCAF_1096627537559/1508-1575 AAAAGU.AG.AGGAGU..............UGUUUUA..UUG.AAUUA..GUGGAAACAAGGAAACAC.UUUAUUCAAUAAAACUAAAAA
JCVI_SCAF_1096626998670/696-627   AUAUGUGUGAAGGAGU..............GGUUUUA..UUA.AAUCA..GUGGGAACAAGGAAACAC.AUGAUUUAAUAAAAUCAUCAA
JCVI_SCAF_1096627551526/1309-1240 AAGUGUGUGAAGGAGC..............GGUUUUA..CGG.AAUCA..GUGGAAACAAGGAAACAC.UUUAUUUCGUGAAUCCACGAA
JCVI_SCAF_1096627632931/234-167   UAGUGUGU..AGGAGA..............GGUUUUA..AUU.AAGCA..GUGGAAACAAGGAAACAC.UUGUUUAAUUAAAACCAAUAU
JCVI_SCAF_1096627726923/1602-1671 GAAGGUGUGAAGGAGU..............GGUUCUA..CUG.AAAGA..GUGGAAACGAGGAAACAC.UUGAUUUGGUAAAACCAUGAA
NC_005072.1/383387-383453         UUGUGUGU..AGGAGA..............GUUUUUA..CUG.AAACA..GUGGAAACAAGGAAACAC.UUGAUUCGGU.AAAACCAGAA
JCVI_SCAF_1096627084234/850-917   AUGUGUGU..AGGAGU..............GGUUUUA..CUG.AAUCA..GUGGAAACAAGGAUACAC.UUGAUUCAAUAAGACCUUAAA
JCVI_SCAF_1101668306973/1040-1109 ACGUGUGUGAAGGAGU..............GGUUUAU..CUG...AAACAGUGGAAACAAGGAAACAC.UUUAUUUAGUUAAACCAUAAU
JCVI_SCAF_1096627155230/115-182   ACGUGUGA..AGGAGU..............GGUUUUA..UUA.AAAAA..GUGGAAACAAGGAAACAC.UUUAUUUAGUAAAACCUUAAA
JCVI_SCAF_1101668274677/485-417   UCGAGUGUGAAGGAGU..............GGUUUAU..CU..AAACA..GUGGAAACAGGGAAACAC.UUGAUUUAGUUAAACCAGAAU
JCVI_SCAF_1096628045981/1113-1182 AGAUGUGUGAAGGAGU..............GGCUUUA..CUA.AAACA..GUGGAAACAAGGAAACAC.UUGAUUUAGUAAUACCAAGAA
NC_005072.1/346826-346893         AGGUGUGU..AGGAGA..............GGUUUUA..CUG.AAACA..GUGGAAACAAGGAAACAC.UUGAUUUAGUUAAACCAAGGA
JCVI_SCAF_1096628123936/329-396   AGGUGUGU..AGGAGA..............GGUUUUA..CUG.AAACA..GUGGAAACAAGGAAACAC.UUGAUUUAGUUAAACCAAGGA
JCVI_SCAF_1101668304461/1115-1182 AAGUGUGA..AGGAGU..............GGUUUUA..CUU.AAGCA..GUGGAAACAAGGAAACAC.UUGUUUUAGUAAAAUCAUUAA
JCVI_SCAF_1096627549615/1297-1230 AAGUGUGA..AGGAGU..............GGUUUUA..CUU.AAUCA..GUGGAAACAAGGAAACAC.UUAAUUUAGUAAAACCAAUAA
NC_005072.1/654509-654576         AUGUGUGU..AGGAGA..............AGUUUUA..CUG.AAACA..GUGGAAACAAGGAAACAC.UUGGUUUAGUAAAACUAUAUA
JCVI_SCAF_1096626931145/667-600   AAGUGUGC..AGGAGU..............GGUUUUA..CUG.AAGCA..GUGGAAACAAGGAAACAC.UUGAUUUGGUAGAACCGUAAA
JCVI_SCAF_1096627548057/1354-1423 AUAUGUGUGAAGGAGU..............GGUUUUA..UUA.AAAUA..GUGGAAACAAGGAAACAC.UUGAUUUAGUAAAGCCAAAAG
JCVI_SCAF_1096628122610/1217-1286 AUGUGUGUGAAGGAGU..............GGUUUUA..CUA.AUAUA..GUGGAAACAAGGAAACAC.UAGAUUUAGUAAAACCCAAAG
JCVI_SCAF_1096626989098/1363-1432 AAAAGUGUGAAGGAGU..............GGUUUUA..CUA.AAACA..AUGGAAACAAGGAAACAU.UUGAUUUAGUAAAACUUAGAA
JCVI_SCAF_1096628273739/691-760   AUAAGUGUGAAGGAGU..............GGUUUUA..CUA.AAACA..GUGGAAACAAGGAAACAC.UAGAUUUAGUAAAACCUAGAG
JCVI_SCAF_1096627553294/1215-1145 AAGUGUGUGAAGGAGU..............GGUUUUA..UCUGAAGCA..GUGGAAACAAGGAAACAC.UUGAUUUGGUAAAACUAUAAA
JCVI_SCAF_1101668225625/844-913   AAAUGUGUGAAGAAGU..............AGAUUUA..CUG.AAACA..GUGGAAACAAGGAAACAC.UUGAUUUGGUAAAUCCAUAAA
JCVI_SCAF_1096626118376/371-440   AAAUGUGUGAAGGAGU..............AGUUUUA..CUG.AAUCA..GUGGAAACAAGGAAACAC.UUGAUUUGGUAAAACUAUAAA
JCVI_SCAF_1101667201924/344-413   AUAUGUGUGAAGGAGU..............GGUUUUA..CUG.AAGCA..GUGGAAACAAGGGAACAC.UUGAUUUGGUAAGACCAUAAA
JCVI_SCAF_1096626580640/77-10     AUAUGUGU..AGGAGU..............GGAUUUA..CUG.AAGCA..GUGGAAACAAGGAAACAC.UUGUUUUGGUAGAACCAUAAA
JCVI_SCAF_1096627767908/556-489   AUGUGUGA..AGGAGA..............GGUUUUU..CUG.AAACA..GUGGAAACAAGGAAACAC.UUGAUUUAGUAAAACCAAUAA
JCVI_SCAF_1096627269409/1686-1617 AUACGUGUGAAGGAGU..............GGUUUUA..CUG.AAACA..GUGGAAACAAGGAAACAC.UUGAUUUAGUAAAACCUUUAA
JCVI_SCAF_1096627581678/655-724   UUACGUGUGAAGGAGU..............GGUUUUA..CUG.AAACA..GUGGAAACAAGGAAACAC.UUGAUUUAGUAAAACCUCUAA
JCVI_SCAF_1096627311661/1407-1338 GUAUGUGUGAAGGAGU..............GGUUUUA..CUG.AAACA..GUGGAAACAAGGAAACAC.UUGAUUUAGUAAAACCUUAAU
JCVI_SCAF_1096627591944/1486-1417 UAACGUGUGAAGGAGU..............GGUUUUA..CUG.AAACA..GUGGAAACAAGGAAACAC.UUGAUUUAGUAAAACUAGAAA
JCVI_SCAF_1101668221336/295-229   CUGUGUGU..AGGAGU..............GGUUUUA..CUG.AAACA..GUGGAAACAAGGGAACAC.UUGAUUUAGU.AAACCAUAAA
JCVI_SCAF_1101667545738/700-769   UCGUGUGUGAAGGAGU..............GGUUUUA..CUG.AAACA..GUGGAAACAAGGAAACAC.UUGAUUUAGUAAAACCAUAAA
JCVI_SCAF_1096628120170/629-696   AUGUGUGU..AGGAGA..............GGUUUUA..CUG.AAACA..GUGGAAACAAGGAAACAC.UUCAUUUAGUGAAACCAGAAA
NC_009091.1/133115-133048         AUGUGUGU..AGGAGA..............GGUUUUA..CUG.AAACA..GUGGAAACAAGGAAACAC.UUCAUUUAGUAAAACCAGAAA
NC_008817.1/977450-977385         UUGUGUGU..AGGAG...............AGUUUUA..UUA.AAUCA..GUGGAAACAAGGAAACAC.UUGAUUUAAUAAAAUU.AUUC
JCVI_SCAF_1096627722494/1168-1235 UUGUGUGU..AGGAGG..............AAUUG.A..UUAAUCUCA..GUGGAAACAAGGAAACAC.UUGAUUUAAAUCAAUUCUCGA
JCVI_SCAF_1096627764602/511-579   UUGUGUGU..AGGAGG.............AAUUGAUU..UUA.UUUCA..GUGGAAACAAGGAAACAC.UUGAAAUAAAUUCAAUUUUAA
JCVI_SCAF_1096626925644/987-1054  AUGUGUGU..AGGAGG..............AACUGAU..UAA.UUUCA..GUGGAAACAAGGAAACAC.UUGAUUCUAAUCAGUUUUAAA
JCVI_SCAF_1096627569082/1103-1036 GAGUGUGU..AGGAGG..............AAUCGAU..UUA.UUUCA..GUGGAAACAAGGAAACAC.UUGAUUUAAUUCGAUUUUAAA
JCVI_SCAF_1096628094227/1965-1896 GAUUGUGUGAAGGAGG..............AAUUGAU..UUA.UUUCA..GUGGAAACAAGGAAACAC.UUGAUGUAAAUCAAUUUUUAA
NC_009091.1/949300-949233         UUGUGUGU..AGGAGG..............AAUUGAU..UUA.UUUCA..GUGGAAACAAGGUAACAC.UUGAUGUAAAUUAAUUUUAAA
JCVI_SCAF_1096627732672/850-917   UUGUGUGU..AGGAGG..............AAUUAGU..UUA.UUUCA..GUGGAAACAAGGAAACAC.UUGAAAUAAAUUAAUUUUAAA
JCVI_SCAF_1096626922070/106-173   AGGUGUGU..AGGAGG..............AAUUGGU..UUA.AUUCA..GUGGAAACAAGGAAACAC.UUGAUUUAAAUCAAUUUUAAA
JCVI_SCAF_1101667367890/504-571   AUGUGUGU..AGGAGG..............AAUUGAU..UUU.UUUCA..GUGGAAACAAGGAAACAC.UUGAAUUAAAUUAAUUUUUAA
JCVI_SCAF_1096626975232/2089-2022 AUGUGUGU..AGGAGG..............AAUUGAU..UUA.UUUCA..GUGGAAACAAGGAAACAC.UUGAUAUAGAUCAAUUUAUUA
JCVI_SCAF_1101668301977/598-665   AUGUGUGU..AGGAGG..............AACUGAU..CUA.CUUCA..GUGGAAACAAGGAAACAC.UUGAUUUAAAUCAGUUUUAAA
JCVI_SCAF_1096626117883/357-425   GUAUGUGUGUAGGAG...............GAUUGAU..UUA.UUUCA..GUGGAAACAAGGAAACAC.UUGAUAUAAAUCAAUUUUAAA
JCVI_SCAF_1096627546133/1102-1169 UUGUGUGU..AGGAGA..............AAUUGAU..UUA.UUUCA..GUGGAAACAAGGAAACAC.UUGAUAUAGAUCAAUUUAAAA
JCVI_SCAF_1096626991635/2734-2667 UUGUGUGU..AGGAGA..............AAUUGAU..UUA.UUUCA..GUGGAAACAAGGAAACAC.UUGAUAUAGAUCAAUUUAAAA
JCVI_SCAF_1096627563490/954-887   UUGUGUGU..AGGAGG..............AAUUGAU..UUU.UUUCA..GUGGAAACAAGGAAACAC.UUGAGAUAAAUCAAUUUUAAA
JCVI_SCAF_1096627520985/414-347   CUGUGUGU..AGGAGG..............AAUUGAU..UUG.UUUCA..GUGGAAACAAGGUAACAC.UUGAUAUAAAUCAAUUUUAAA
JCVI_SCAF_1096627549356/1513-1580 UUGUGUGU..AGGAGG..............AAUUGAU..UUA.UUUCA..GUGGAAACAAGGAAACAC.UUGGCAUAAAUCAAUUUUAAA
JCVI_SCAF_1096627766018/1345-1412 UUGUGUGU..AGGAGA..............AAUUGAU..UUA.UUUCA..GUGGAAACAAGGAAACAC.UUGUUGUAAAUCAAUUUAAAA
JCVI_SCAF_1101667117829/720-787   UUGUGUGU..AGGAGG..............AAUUGAU..UUA.UUUCA..GUGGAAACAAGGAAACAC.UUGAUGUGAAUCAAUUUUAAA
JCVI_SCAF_1101667100941/211-278   AUGUGUGU..AGGAGC..............AAUUGAU..UUA.UUUCA..GUGGAAACAAGGAAACAC.UUGAUAUAAAUUAAUUUUUAA
JCVI_SCAF_1101668200313/1340-1407 AUGUGUGU..AGGAGG..............AAUAGAU..UUA.UUUCA..GUGGAAACAAGGAAACAC.UUGAUAUAAAUCAAUUCUAAA
JCVI_SCAF_1096627545220/403-336   UUGUGUGU..AGGAGG..............AAUUGAU..UUA.UUUCG..GUGGAAACAAGGAAACAC.UUGAUUUAAAUUAAUUUUAAA
NC_009840.1/982248-982181         CUGUGUGU..AGGAGG..............AAUUGGU..UUA.UUUCA..GUGGAAACAAGGAAACAC.UUGUUAUAAAUCAAUUUUAAA
JCVI_SCAF_1096627622873/1456-1389 AUGUGUGU..AGGAGG..............AAUUGAU..UUA.CUCCA..GUGGAAACAAGGAAACAC.UUGAUUUAAAUCAAUUUUAAA
JCVI_SCAF_1096627530590/349-282   AUGUGUGU..AGGAGG..............AAUUGAU..UUA.UUUCA..GUGGAAACAAGGAAACAC.UUGAUAUAAAUCAAUUUUUAA
JCVI_SCAF_1101667146941/61-128    AUGUGUGU..AGGAGG..............AAUUGAU..UUA.UUUCA..GUGGAAACAAGGAAACAC.UUGAUAUAAAUCAAUUUUUAA
JCVI_SCAF_1096627062687/785-852   UUGUGUGU..AGGAGG..............AAUUGAU..UUA.UUUCA..GUGGAAACAAGGAAACAC.UUGAUAUAAAUUAAUUUUUAA
JCVI_SCAF_1101668311145/1502-1435 UUGUGUGU..AGGAGG..............AAUUGAU..UUA.UUUCA..GUGGAAACAAGGAAACAC.UUGAUUUAAAUUAAUUUUUAA
JCVI_SCAF_1096627001989/749-682   UUGUGUGU..AGGAGG..............AAUUGAU..UUA.UUUCA..GUGGAAACAAGGAAACAC.UCGAUAUAAAUCAAUUUUUAA
JCVI_SCAF_1096627705637/781-714   UUGUGUGU..AGGAGG..............AAUUGAU..UUA.UUUCA..GUGGAAACAAGGAAACAC.UUGAUAUAAAUCAAUUUUUAA
JCVI_SCAF_1096626999505/210-277   UUGUGUGU..AGGAGG..............AAUUGAU..UUA.UUUCA..GUGGAAACAAGGAAACAC.UUGAUAUAAAUCAAUUUUUAA
JCVI_SCAF_1101667152469/849-916   UUGUGUGU..AGGAGG..............AAUUGAU..UUA.UUUCA..GUGGAAACAAGGAAACAC.UUGAUAUAAAUCAAUUUUUAA
JCVI_SCAF_1096628295458/641-574   AUGUGUGU..AGGAGG..............AAUUGAU..UUA.UUUCA..GUGGAAACAAGGAAACAC.UUGAUAUAAAUCAAUUUUAAA
JCVI_SCAF_1101668293418/927-860   AUGUGUGU..AGGAGG..............AAUUGAU..UUA.UUUCA..GUGGAAACAAGGAAACAC.UUGAUAUAAAUCAAUUUUAAA
JCVI_SCAF_1096628073177/535-602   AUGUGUGU..AGGAGG..............AAUUGAU..UUA.UUUCA..GUGGAAACAAGGAAACAC.UUGAUAUAAAUCAAUUUUAAA
JCVI_SCAF_1101668290942/1389-1322 CUGUGUGU..AGGAGA..............AAUUGAU..UUA.UUUCA..GUGGAAACAAGGAAACAC.UUGAUAUAAAUCAAUUUUAAA
JCVI_SCAF_1096627562179/256-323   UUGUGUGU..AGGAGU..............AAUUGAU..UUA.UUUCA..GUGGAAACAAGGAAACAC.UUGAUAUAAAUCAAUUUUAAA
JCVI_SCAF_1101668205915/398-331   UUGUGUGU..AGGAGA..............AAUUGAU..UUA.UUUCA..GUGGAAACAAGGAAACAC.UUGAUAUAAAUCAAUUUUAAA
JCVI_SCAF_1096628227480/1746-1813 AUGUGUGU..AGGAGG..............AAUUGAU..CUA.UUUCA..GUGGAAACAAGGAAACAC.UUGAUUUAAAUCAAUUUUAAA
JCVI_SCAF_1101667224325/444-377   GUGUGUGU..AGGAGG..............AAUUGAU..UUA.UUUCA..GUGGAAACAAGGAAACAC.UUGAUUUAAAUCAAUUUUAAA
NC_007577.1/952144-952077         AUGUGUGU..AGGAGG..............AAUUGAU..UUA.UUUCA..GUGGAAACAAGGAAACAC.UUGAUUUAAAUCAAUUUUAAA
JCVI_SCAF_1101668197125/796-729   CUGUGUGU..AGGAGG..............AAUUGAU..UUA.UUUCA..GUGGAAACAAGGAAACAC.UUGAUAUAAAUCAAUUUUAAA
JCVI_SCAF_1096627061123/706-639   CUGUGUGU..AGGAGG..............AAUUGAU..UUA.UUUCA..GUGGAAACAAGGAAACAC.UUGAUAUAAAUCAAUUUUAAA
JCVI_SCAF_1096627755302/374-307   CUGUGUGU..AGGAGG..............AAUUGAU..UUA.UUUCA..GUGGAAACAAGGAAACAC.UUGAUAUAAAUCAAUUUUAAA
JCVI_SCAF_1096627541626/556-623   GUGUGUGU..AGGAGG..............AAUUGAU..UUA.UUUCA..GUGGAAACAAGGAAACAC.UUGAUAUAAAUCAAUUUUAAA
JCVI_SCAF_1096626485580/500-567   GUGUGUGU..AGGAGG..............AAUUGAU..UUA.CUUCA..GUGGAAACAAGGAAACAC.UUGAUAUAAAUCAAUUUUAAA
JCVI_SCAF_1096628286184/1714-1781 UUGUGUGU..AGGAGG..............AAUUGAU..UUA.UUUCA..GUGGAAACAAGGAAACAC.UUGUUGUAAAUCAAUUUUAAA
JCVI_SCAF_1096627758008/452-519   UUGUGUGU..AGGAGG..............AAUUGAU..UUA.UUUCA..GUGGAAACAAGGAAACAC.UUGUUAUAAAUCAAUUUUAAA
JCVI_SCAF_1101668001054/132-199   UUGUGUGU..AGGAGG..............AAUUGAU..UUA.UUUCA..GUGGAAACAAGGAAACAC.UUGAUAUAAAUCAAUUCUAAA
JCVI_SCAF_1096627742934/1053-986  UUGUGUGU..AGGAGG..............AAUUGAU..UUA.UUUCA..GUGGAAACAAGGAAACAC.UUGAUAUAAAUCAAUUUUAAN
JCVI_SCAF_1096627739148/442-509   UUGUGUGU..AGGAGG..............AAUUGAU..UUA.UUUCA..GUGGAAACAAGGAAACAC.UUGAUAUAAAUCAAUUUAAAA
JCVI_SCAF_1096627740395/1423-1356 UUGUGUGU..AGGAGG..............AAUUGAU..UUA.UUUCA..GUGGAAACAAGGAAACAC.UUGAUAUAAAUCAGUUUUAAA
JCVI_SCAF_1096627055327/1621-1554 UUGUGUGU..AGGAGG..............AAUUGAU..UUA.UUUCA..GUGGAAACAAGGAAACAC.UUGAUAUAGAUCAAUUUUAAA
JCVI_SCAF_1096627713867/632-699   UUGUGUGU..AGGAGG..............AAUUGAU..UUA.CUUCA..GUGGAAACAAGGAAACAC.UUGAUAUAAAUCAAUUUUAAA
JCVI_SCAF_1096627048952/1057-1124 UUGUGUGU..AGGAGG..............AAUUGAU..UUA.UUUCA..GUGGAAACAAGGAAACAC.UUGAUUUAAAUCGAUUUUAAA
JCVI_SCAF_1101668280001/1609-1542 UUGUGUGU..AGGAGG..............AAUUGAU..UUA.UUUCA..GUGGAAACAAGGAAACAC.UUGACUUAAAUCAAUUUUAAA
JCVI_SCAF_1096626959190/716-783   UUGUGUGU..AGGAGG..............AAUUGAU..UUA.UUUCA..GUGGAAACAAGGAAACAC.UUGAUUUAAAUCAAUUUUAAA
JCVI_SCAF_1096626968620/87-20     UUGUGUGU..AGGAGG..............AAUUGAU..UUA.UUUCA..GUGGAAACAAGGAAACAC.UUGAUUUAAAUCAAUUUUAAA
JCVI_SCAF_1101667134076/589-656   UUGUGUGU..AGGAGG..............AAUUGAU..UUA.UUUCA..GUGGAAACAAGGAAACAC.UUGAUUUAAAUCAAUUUUAAA
JCVI_SCAF_1101667543876/270-203   UUGUGUGU..AGGAGG..............AAUUGAU..UUA.UUUCA..GUGGAAACAAGGAAACAC.UUGAUAUAAAUCAAUUUUAAA
JCVI_SCAF_1096628374971/1470-1537 UUGUGUGU..AGGAGG..............AAUUGAU..UUA.UUUCA..GUGGAAACAAGGAAACAC.UUGAUAUAAAUCAAUUUUAAA
JCVI_SCAF_1101668226838/832-765   UUGUGUGU..AGGAGG..............AAUUGAU..UUA.UUUCA..GUGGAAACAAGGAAACAC.UUGAUAUAAAUCAAUUUUAAA
JCVI_SCAF_1096627207376/245-178   UUGUGUGU..AGGAGG..............AAUUGAU..UUA.UUUCA..GUGGAAACAAGGAAACAC.UUGAUAUAAAUCAAUUUUAAA
JCVI_SCAF_1096628297173/142-75    UUGUGUGU..AGGAGG..............AAUUGAU..UUA.UUUCA..GUGGAAACAAGGAAACAC.UUGAUAUAAAUCAAUUUUAAA
JCVI_SCAF_1101668178152/203-270   UUGUGUGU..AGGAGG..............AAUUGAU..UUA.UUUCA..GUGGAAACAAGGAAACAC.UUGAUAUAAAUCAAUUUUAAA
JCVI_SCAF_1101668316227/308-375   UUGUGUGU..AGGAGG..............AAUUGAU..UUA.UUUCA..GUGGAAACAAGGAAACAC.UUGAUAUAAAUCAAUUUUAAA
JCVI_SCAF_1096627226399/387-320   UUGUGUGU..AGGAGG..............AAUUGAU..UUA.UUUCA..GUGGAAACAAGGAAACAC.UUGAUAUAAAUCAAUUUUAAA
JCVI_SCAF_1096627629356/1256-1189 UUGUGUGU..AGGAGG..............AAUUGAU..UUA.UUUCA..GUGGAAACAAGGAAACAC.UUGAUAUAAAUCAAUUUUAAA
NC_008816.1/950815-950748         UUGUGUGU..AGGAGG..............AAUUGAU..UUA.UUUCA..GUGGAAACAAGGAAACAC.UUGAUAUAAAUCAAUUUUAAA
JCVI_SCAF_1096627724050/1423-1490 UUGUGUGU..AGGAGG..............AAUUGAU..UUA.UUUCA..GUGGAAACAAGGAAACAC.UUGAUAUAAAUCAAUUUUAAA
JCVI_SCAF_1096628046754/1116-1049 UUGUGUGU..AGGAGG..............AAUUGAU..UUA.UUUCA..GUGGAAACAAGGAAACAC.UUGAUAUAAAUCAAUUUUAAA
JCVI_SCAF_1096628112325/1399-1332 UUGUGUGU..AGGAGG..............AAUUGAU..UUA.UUUCA..GUGGAAACAAGGAAACAC.UUGAUAUAAAUCAAUUUUAAA
JCVI_SCAF_1101668193073/1424-1491 UUGUGUGU..AGGAGG..............AAUUGAU..UUA.UUUCA..GUGGAAACAAGGAAACAC.UUGAUAUAAAUCAAUUUUAAA
JCVI_SCAF_1096626961825/1162-1095 UUGUGUGU..AGGAGG..............AAUUGAU..UUA.UUUCA..GUGGAAACAAGGAAACAC.UUGAUAUAAAUCAAUUUUAAA
JCVI_SCAF_1096627566666/1137-1204 UUGUGUGU..AGGAGG..............AAUUGAU..UUA.UUUCA..GUGGAAACAAGGAAACAC.UUGAUAUAAAUCAAUUUUAAA
JCVI_SCAF_1096627779711/83-150    UUGUGUGU..AGGAGG..............AAUUGAU..UUA.UUUCA..GUGGAAACAAGGAAACAC.UUGAUAUAAAUCAAUUUUAAA
JCVI_SCAF_1101667078247/316-249   UUGUGUGU..AGGAGG..............AAUUGAU..UUA.UUUCA..GUGGAAACAAGGAAACAC.UUGAUAUAAAUCAAUUUUAAA
JCVI_SCAF_1101668187194/1267-1334 UUGUGUGU..AGGAGG..............AAUUGAU..UUA.UUUCA..GUGGAAACAAGGAAACAC.UUGAUAUAAAUCAAUUUUAAA
JCVI_SCAF_1101668318877/1250-1317 UUGUGUGU..AGGAGG..............AAUUGAU..UUA.UUUCA..GUGGAAACAAGGAAACAC.UUGAUAUAAAUCAAUUUUAAA
JCVI_SCAF_1096626137142/346-279   UUGUGUGU..AGGAGG..............AAUUGAU..UUA.UUUCA..GUGGAAACAAGGAAACAC.UUGAUAUAAAUCAAUUUUAAA
JCVI_SCAF_1096628075878/1232-1299 UUGUGUGU..AGGAGG..............AAUUGUU..UUA.UUUCA..GUGGAAACAAGGAAACAC.UUGAUAUAAAUCAAUUUUAAA
JCVI_SCAF_1101667155913/190-123   UUGUGUGU..AGGAGG..............AAUUGGU..UUA.UUUCA..GUGGAAACAAGGAAACAC.UUGAUAUAAAUCAAUUUUAAA
JCVI_SCAF_1096627543325/1488-1554 UUGUGUGU..AGGAGG..............AAUUGAU..UU..AUUCA..GUGGAAACAAGGAAACAC.UUGAUUUAAAUCAAUUUUUUA
JCVI_SCAF_1096627526801/1092-1025 AUGUGUGU..AGGAGG..............AAUUG.A..UUCAUUUCA..GUGGAAACAAGGAAACAC.UUGAUGUAAAUCAAUUUUAUA
JCVI_SCAF_1096627308669/557-624   UUGUGUGU..AGGAGG..............AAUUG.A..UUCAUUUCA..GUGGAAACAAGGAAACAC.UUGAUUUAAAUCAAUCUCAAA
JCVI_SCAF_1096628291445/132-65    UUGUGUGU..AGGAGG..............AAUUGAU..UU..AUUUUA.GUGGAAACAAGGAAACAC.UAAAAUUAAAUCAGUUUUUAA
JCVI_SCAF_1096626973562/2739-2807 GUGUGUGU..AGGAGG..............AAUUAAU..UUU.AAUCAA.GUGGAAACUAGGAAACAC.UUGAUCUAGAUUAAUUUAAAA
JCVI_SCAF_1096627800663/934-866   UUAUGUGUGAAGGAGU.G............GUUUU....CUA.AAAUG..GUGGAAACAAGGAAACAC.UUAUAUUAGCAAAAACCAUUA
NC_007335.2/44898-44834           AUAACUGUG.AAGAGU.UG...........AGAUCCU..GC....GCA..GUGGAAACAAGGAAACAC.UUGU...GCCUGAUCUUAAAA
NC_008819.1/53519-53454           AUACCUGUG.AGAAGU.UG...........AGAUCCU..GC....GCA..UUGGAAACAAGGAAACAACUUGU...GCCUGAUCUUCAAA
NC_008819.1/1037361-1037424       UAAUUUGUG.AGGAGU.AG...........AGAUCCUCCGCA........GUGGAAACAAGGAAACAC.UCA....GCCUGAUCUCACGA
NC_007335.2/386958-387022         CAUUUUGUG.AGGAGU.UG...........AGAUCCU..CC....GUA..GUGGAAACAAGGAAACAC.UUAC...GCCUGAUCUCACGA
JCVI_SCAF_1096628087621/1053-1117 CGGUAUGUG.AGGAGU.UG...........AGAUCCU..CC....GUA..GUGGAAACAAGGAAACAC.UUAC...GCCUGAUCUCACGA
JCVI_SCAF_1096628087621/450-514   UAACUCGUG.AGGAGU.UG...........AGAUCCU..CC....GCA..GUGGAAACAAGGAAACAC.UUGC...GACUGAUCUCACAA
NC_008819.1/397455-397519         UUAUUUGUG.AGGAGU.UG...........AGAUCCU..CC....GCA..GUGGAAACAAGGAAACAC.UUGC...GCCUGAUCUCACAA
NC_007335.2/382482-382546         UUAUAUGUG.AGGAGU.UG...........AGAUCCU..CC....GCA..GUGGAAACAAGGAAACAC.UUGC...GACUGAUCUCACAA
NC_007335.2/983401-983465         UAAUUUGUG.AGGAGU.AG...........AGAUCCU..CC....GCA..GUGGAAACAAGGAAACAC.UUGC...GCCUGAUCUCACGA
JCVI_SCAF_1096628101613/1601-1537 AUGACCGUG.AGGAGU.UG...........AGAUACU..CC....GCA..GUGGAAACAAGGAAACAC.UUGC...GACUGAUCUCACAA
JCVI_SCAF_1096628040712/336-272   CCAGUUGUG.AGGAGU.UG...........AGAUCCU..CC....GCA..GUGUAAACAAGGAAACAC.UUGC...GCCCGAUCUUCAAA
JCVI_SCAF_1101668539429/355-289   AUAGAUGUG.AGGAGU.UG...........GGAUC....CUC.CAGCA..GUGGAAACAAGGAAACAC.UCGCUUAAA..GAUCCACUAA
NC_007516.1/1424714-1424654       UCAUAUGUG.AGGACA..............ACACC....UC..AUGGG..AUGGAAACAAGGUUGCAU.CCCU...GA..GAUUAUUUCA
NC_008319.1/1487818-1487754       GGUCGUGUG.AGGAGG..............GCUUC....UUC.ACGGA..GUGGAAACAAGGCAACAC.GCCCUACGA..GAAGCCGAGA
NC_008319.1/1138022-1138086       GAAAUCGUG.AGGAAG..............ACUUC....UUC.GCGGA..GUGGAAACUAGGCAACAC.GCCCAAAGA..GAAGUCGAGA
NC_008319.1/997952-998016         UCACUUGUG.AGGAGG..............GCUUC.U..UC..GCGGA..GUGGAAACUAGGCAACAC.GCCCAACGA..GAAGCCGAGA
JCVI_SCAF_1096626611670/1400-1464 UCAUUUGUG.AGGAGG..............GCUUC.U..UC..ACGGA..GUGGAAACAAGGCAACAC.GCCCAAAGA..GAAGCCGAGA
NC_008319.1/772842-772778         UCAUUUGUG.AGGAAG..............GCUUC.U..UC..ACGGA..GUGGAAACUAGGCAACAC.GCCCAACGA..GAAGCCGAGA
NC_008820.1/356821-356885         UCAUUUGUG.AGGAGG..............ACUUC....UCC.UCGGA..GUGGAAACAAGGAAACAC.GCCCAAAGA..GAAGUCUUGA
NC_005071.1/1667396-1667332       UCGUUUGUG.AGGAGG..............ACUUC....UCC.UCGGA..GUGGAAACAAGGAAACAC.GCCCAAAGA..GAAGUCUUGA
NC_008319.1/1026369-1026433       UCAAAAGUG.AGGAGG..............GCUUC....UUC.ACGGA..GUGGAAACUAGGUAACAC.GCCCAAAGA..GAAGCCGAGA
NC_008319.1/785499-785563         UGAUUUGUG.AGGAGG..............GCUUC....UUC.ACGGA..GUGGAAACUAGGAAACAC.GUCCAACUA..GAAGCCGAGA
NC_008319.1/979499-979563         UCAUCCGUG.AGGAGG..............GCUUC....UUC.ACGGA..GUGGAAACAAGGAAACAC.GUCCAACGA..GAAGCCGAGA
NC_008319.1/1490305-1490241       AACUUUGUG.AGGAGA..............GCUUC....UUC.UUGAA..AUGGAAACGAGGCGACAC.GUCCUAAAA..GAAGCCGAGA
NZ_AANO01000001.1/236655-236586   UCUUGUGUG.AGGAGUGCA...........GAACGCUCUCCU...GGG..GUCGAAACGAGGACAGAC.UCCCG..GCAUCGUUCCACCU
NC_008319.1/2394765-2394834       CAUGACGUG.AGGAGU.GCUUUAC......GCCUCUU..UC....AGG..GUCGAAACAAGGAAAGAC.UCCU...GAAUGAGUUCUUCU
NC_005071.1/2205028-2204960       AACAUCGUG.AGGGGU.GCGAAUC......AACAG.U..UC....AGG..GUCGAAACAAGGCAAGAC.UCCU...GAUUCUGUCCCACC
NC_008820.1/2447837-2447769       AACAUUGUG.AGGGGU.GCGAAUC......AACAG.U..UC....AGG..GUCGAAACAAGGAAAGAC.UCCU...GAAUCUGUCCCACC
JCVI_SCAF_1101668324115/456-524   CUUCGUGUG.AGGAGUGCA...........AAGCGUC..UCU.UCUGG..GUCGAAACAAGGACAGAC.UCCA...GCAACGCGUCUCAC
NC_009481.1/2191549-2191619       AUUCGUGUG.AGGAGU.GCU..........AAGCGCC..UCU.UCAGG..GUCGAAACAAGGACAGAC.UCCUGC.AACGCGCUUCACUU
JCVI_SCAF_1096627998360/1284-1354 ACUUGUGUG.AGGAGUGCU...........AAGCGCCUCUUC...UGG..GUCGAAACAAGGACAGAC.UCCAGC.AACGCGUUUCACUU
NZ_AAOK01000007.1/27940-27870     GUGAGUGUG.AGGAGUGCU...........AAGCGCCUCUUC...AGG..GUCGAAACAAGGACAGAC.UCCUGC.AACGCGUUUCACUU
JCVI_SCAF_1101668230400/37-106    UGUUGUGUG.AGGAGUGAA...........GAGCAUC..UCU.UCAGG..GUCGAAACAAGGACAGAC.UCCUG..GAUGUGUUCCGCUU
JCVI_SCAF_1096628046072/1220-1286 UCUCGUGUG.AGGAGUGCG...........GACGCUUC.UC....AGG..GUCGAAACAAGGACAGAC.UCCU...GAGUUCGUCCGAUU
NC_009482.1/2048577-2048642       UUUCGUGUG.AGGAGU.GCG..........GACGCUUC.UC....AGG..GUCGAAACAAGGACAGAC.UCCU...GAGCUCGUC.CGAU
NC_007513.1/2054658-2054726       UAGGGUGUG.AGGAGU.GCAA.........AACACCUCUUC....AGG..GUCGAAACAAGGACAGAC.UCCU...GAACGUGUUCCACA
JCVI_SCAF_1096628043949/364-296   AAAUGUGUG.AGGAGU.GCUG.........UACGCCUCUUC....AGG..GUCGAAACAAGGACAGAC.UCCU...GAAUGCUUACCACC
JCVI_SCAF_1101667377116/115-47    AGAUGUGUG.AGGAGU.GCUG.........UACGCCUCUUC....AGG..GUCGAAACAAGGACAGAC.UCCU...GAAUGCAUACCACC
JCVI_SCAF_1096627216867/473-541   CAUGGUGUG.AGGAGU.GCUG.........AAUGCCUCUUC....AGG..GUCGAAACAAGGACAGAC.UCCU...GAACGCGUUCCACU
JCVI_SCAF_1096627197861/470-402   GAAUGUGUG.AGGAGU.GCUG.........AACGCCUCUUC....AGG..GUCGAAACAAGGACAGAC.UCCU...GAACGUGUUCCACU
NC_005070.1/2242696-2242764       GAAUGUGUG.AGGAGU.GCUG.........AACGCCUCUUC....AGG..GUCGAAACAAGGACAGAC.UCCU...GAACGUGUUCCACU
JCVI_SCAF_1101667184502/226-294   CAAAGUGUG.AGGAGU.GCCG.........AACGCCUCUUC....AGG..GUCGAAACAAGGACAGAC.UCCU...GAACGUGUUCCUCU
NC_007516.1/2274186-2274254       UCUUGUGUG.AGGAGU.GCUG.........AACGCUACUUC....AGG..GUCGAAACAAGGACAGAC.UCCU...GAACGUGUUCCUCU
JCVI_SCAF_1096627153447/3625-3693 UCCUGUGUG.AGGAGU.GCUG.........AACGCCUCUUC....AGG..GUCGAAACAAGGACAGAC.UCCU...GAACGUGUUCCUCU
JCVI_SCAF_1096628072039/978-1046  AUUUGUGUG.AGGAGU.GCUG.........AACGCCUCUAC....AGG..GUCGAAACAAGGACAGAC.UCCU...GUAUGUGUUCCUCU
NZ_AANO01000044.1/1123-1054       AUCUGUGUG.AGGAGU.GCUG.........AACGCCUCUUC....AGG..GUCGAAACAAGGACAGACUCCCU...GAACGUGUUCCUCA
NZ_AATZ01000002.1/532918-532850   AUCUGUGUG.AGGAGU.GCUG.........AACGCCUCUUC....AGG..GUCGAAACAAGGACAGAC.UCCU...GAACGUGUUCCUCA
JCVI_SCAF_1101668676589/444-376   AUUUGUGUG.AGGAGU.GCUG.........AACGCCUCUUC....AGG..GUCGAAACAAGGACAGAC.UCCU...GAACGUGUUCCUCU
JCVI_SCAF_1101667122093/605-673   UUUUGUGUG.AGGAGU.GCCG.........AACGCCUCUUC....AGG..GUCGAAACAAGGACAGAC.UCCU...GAACGUGUUCCUCU
JCVI_SCAF_1096627383380/89-157    AUUUGUGUG.AGGAGU.GCCG.........AACGCCUCUUC....AGG..GUCGAAACAAGGACAGAC.UCCU...GAAUGUGUUCCUCU
JCVI_SCAF_1096627969158/114-182   AUUUGUGUG.AGGAGU.GCUG.........AGCGCCUCUUC....AGG..GUCGAAACAAGGACAGAC.UCCU...GAAUGUGCUCCUCU
JCVI_SCAF_1101667335056/528-596   ACUUGUGUG.AGGAGU.GCUG.........AGCGCCUCUUC....AGG..GUCGAAACAAGGACAGAC.UCCU...GAAUGUGUUCCUCU
JCVI_SCAF_1096627214382/918-986   GUAUGUGCG.AGGAGU.GCAG.........AGCAUCUCUUC....AGG..GUCGAAACAAGGACAGAC.UCCU...GAACGUGUUCCACU
JCVI_SCAF_1096627824847/469-402   GGCUGUGUG.AGGAGUGCA...........AGCGCCUCUUC....AGG..GUCGAAACAAGGACAGAC.UCCU...GAAUGUGCCCACUU
NZ_AANP01000001.1/504528-504459   AAUCGUGUG.AGGAGU.GCCG.........AGCGCCU..CU..UCAGG..GUCGAAACAAGGACAGAC.UCCUGCAAC..GCGUUCCACU
JCVI_SCAF_1096627937755/23-92     UAUUGUGUG.AGGAGU.GCCG.........AGCGCCU..CU..UCAGG..GUCGAAACAAGGACAGAC.UCCUGCAAC..GCGUUCCACU
JCVI_SCAF_1101668618928/1142-1073 UAUUGUGUG.AGGAGU.GCCG.........AGCGCCU..CU..UCAGG..GUCGAAACAAGGACAGAC.UCCUGCAAC..GCGUUCCACU
JCVI_SCAF_1096627362115/1614-1545 AAUUGUGUG.AGGAGU.GCCG.........AGCGCCU..CU..UCAGG..GUCGAAACAAGGACAGAC.UCCUGCAAC..GCGUUCCACU
JCVI_SCAF_1096627084801/994-1064  CGAAGUGUG.AGGAGUGGA...........AAACGCU..UCU.UCCGG..GUCGAAACAAGGACAGAC.UCCGGUCGUG.CGUUUCACUU
JCVI_SCAF_1096627194150/880-813   UCUCGUGUG.AGGAGU.GC...........AGACGCU..AC..UCAGG..GUCGAAACAAGGACAGAC.UCCUGAGGU..UGUCUGAAUU
NZ_AAUA01000003.1/154002-153938   UCGUUCGUG.AGGAGA.UA...........AAGCUUC..UC....GGG..GUGGAAACAAGGUCACAC.UCCU...GAGCAGCUUUCGGA
JCVI_SCAF_1096627074932/890-953   GCCUAAGUG.AGGAGA..............AAAGC....UC..ACGGG..GUGGAAACAAGGAAACAC.GCCGAGUGA..GUUUUUUAAA
JCVI_SCAF_1096627970216/3-65      GGGUUUGUG.AGGAAA..............ACGCCUC..AC....AGG..GUGGAAACAAGGACACAC.UCCU...GCGAGCCGUUUUGA
JCVI_SCAF_1096626970485/1112-1050 CAAUGUGUG.AGGAAA..............ACGCC....UC..ACGGG..GUGGAAACAAGGUCACAC.UCCC...GAGGGACGUUUUGG
JCVI_SCAF_1096628060967/1600-1660 UCAUGUGUG.AGGGA...............AAACUUC..AC....GGG..UUGGAAACAAGGACACAC.CCCC...GUGAGGUUU.CGGA
JCVI_SCAF_1096627192266/5787-5848 UCAUGUGUG.AGGA.A..............AAACUUC..AC....GGG..UUGGAAACAAGGACACAA.CCCC...GUGAGAUUUUCGGA
JCVI_SCAF_1096628080391/572-511   UUGGAAGUG.AGGA.A..............AAACCUC..GC....GGG..UUGGAAACAAGGACACAA.CCCC...GUGCGGUUUAGGAA
JCVI_SCAF_1096627183482/1345-1283 UCGGGAGUG.AGGAAA..............AAAGCUA..AC....GGG..UUGGAAACAAGGACACAA.CCCC...GUGAGUUUUCGAAG
NC_005070.1/1131767-1131827       AUGGAAGUG.AGGA.A..............AAAUCUA..AC....GGG..UUGGAAACAAGGACACAA.CCCC...GUGAGGUUU.CGGA
JCVI_SCAF_1096627190267/899-838   AUGUAAGUG.AGGA.A..............AAACCUA..AC....GGG..UUGGAAACAAGGACACAA.CCCC...GUGAGGUUUCGGAG
NC_007516.1/534384-534444         GUGGCAGUG.AGGA................AAAACCUU.GC....GGG..UUGGAAACAAGGACACAA.CCCC...GCGAGUUUU.CGAA
JCVI_SCAF_1096627082690/719-656   AAUUUGGUG.AGGAGA..............AAAGC....UC..ACGUG..GUGGAAACAAGGACACAC.UCACGUUGA..ACUUUUUGAA
JCVI_SCAF_1096627963120/495-432   AAUCUCGUG.AGGAGA..............AAAGC....UC..ACGUG..GUGGAAACAAGGACACAC.UCACGUUGA..ACUUUCAGAA
JCVI_SCAF_1096627838359/250-313   AAAUUUGUG.AGGAGA..............AAAGC....UC..ACGUG..GUGGAAACAAGGACACAC.UCACGUUGA..ACUUUCAGAA
NC_007513.1/1540528-1540466       CAUGAGGUG.AGGAUA..............AAAAC....UU..ACGGG..GUGGAAACAAGGCCACAC.UCCCACUGA..GUUUU.CGGA
JCVI_SCAF_1096627282915/1522-1585 CAAUACGUG.AGGAAA..............AAAAC....UC..ACGGG..GUGGAAACAAGGUCACAC.UCCCGCUGA..GUUUUCGGAA
JCVI_SCAF_1096627828942/61-124    UUACUUGUG.AGGAGA..............AACGC....UC..ACGGG..GUGGAAACAAGGACACAC.CCCCGCAGA..GUUUUCGAAG
JCVI_SCAF_1096628082578/1267-1332 GAGGUUGUG.AGGAA...............AAACGCG..CUC.AGGGG..GUGGAAACAAGGUCACAC.UCCCAAAAGA.CGUUU.UGGA
JCVI_SCAF_1096627303375/1736-1672 GAAAGUGUG.AGGAA...............AAACGCCAAAC....GGG..GUGGAAACAAGGUCACAC.UCCCGG.GAGACGUUU.UGGA
JCVI_SCAF_1101668294323/1286-1350 UGUCUUGUG.AGGAA...............AAACGCC..UC..ACGGG..GUGGAAACAAGGUCACAC.UCCCGA.GAGACGUUU.UGGA
JCVI_SCAF_1096628074362/174-238   GGGAUUGUG.AGGGA...............AAACGCC..UC..ACGGG..GUGGAAACAAGGUCACAC.ACCCGA.GAGACGUUU.UGGA
JCVI_SCAF_1096627371490/2060-2124 GAAGUCGUG.AGGAA...............AAACGCC..UC..ACGGG..GUGGAAACAAGGUCACAC.UCCCGA.GAGACGUUU.UGGA
JCVI_SCAF_1096628059788/1566-1630 GAAGUCGUG.AGGAA...............AAACGCC..UC..ACGGG..GUGGAAACAAGGUCACAC.UCCCGA.GAGACGUUU.AGGA
JCVI_SCAF_1096627516204/194-130   GAAUCUGUG.AGGAA...............AAACGCC..UC..ACGGG..GUGGAAACAAGGUCACAC.UCCCGA.GAGACGUUU.UGGA
JCVI_SCAF_1101668668167/1286-1350 GAAUAUGUG.AGGGA...............AAACGCC..UC..ACGGG..GUGGAAACAAGGUCACAC.UCCCGA.GAGACGUUU.UGGA
JCVI_SCAF_1096627369637/1187-1251 GGGUUUGUG.AGGAA...............AAACGCC..UC..ACAGG..GUGGAAACAAGGACACAC.UCCUGC.GAGCCGUUU.UGGA
JCVI_SCAF_1096627961667/502-566   GGAUCUGUG.AGGAA...............AAACGCC..UC..ACAGG..GUGGAAACAAGGACACAC.UCCUGC.GAGCCGUUU.UGGA
NC_007516.1/1389620-1389683       GGAUAUGUG.AGGA................AAACGCU..UC..ACAGG..GUGGAAACAAGGACACAC.UCCUAA.GAGUCGUUU.UGAA
NC_007513.1/1422400-1422465       UAGCUCGUG.AGGAAA..............AAAUCCU..UC..AAAGG..GUGGAAACAAGGACACAC.UCCUGA.GAUUGAUUU.CGAA
NZ_AATZ01000003.1/191809-191743   UACCUUGUG.AGGAAA..............AAAUCCU..UC..ACAGG..GUGGAAACAAGGACACAC.UCCUGA.GAUUGAUUUCGUAA
JCVI_SCAF_1101668028160/650-584   UAAAUUGUG.AGGAAA..............AAAUCCU..UC..ACAGG..GUGGAAACAAGGACACAC.UCCUGA.GAUUGAUUUCGAAA
JCVI_SCAF_1096627794613/1686-1753 GUUUAUGUG.AGGA.A..............AAAUCGC..UUC.ACGGG..GUGGAAACAAGGAAACAU.UCCCGAGAAGCGUUUUUGGAA
NC_007516.1/524530-524469         GAUCUUGUG.AGGAGG................CGC....CUC.ACGGGA.GUGGAAACAAGGUGACAC.UCCUGAAAC..GCG..UUCUG
JCVI_SCAF_1101668743973/770-706   UGUCGUGUG.AGGAAA..............AACGC....CUC.ACGGG..GUGGAAACAAGGUCACAC.UCCCGAGAA..GCGUUUUGAA
JCVI_SCAF_1096627116428/1163-1099 GAAUGUGUA.AGGGGG..............AACGC....CUC.ACGGG..GUGGAAACAAGGUCACAC.UCCCGAGAG..ACGUUUUGGA
NC_005070.1/1127966-1128025       CCGAAAGUG.AGGAAA.AA...........AUCUC....AC....GGG..UUGGAAACAAGGACACAA.CCCC...GU..GCGGU.UUCG
JCVI_SCAF_1096627066253/975-909   GUCCGCGUG.AGGAAA..............AAACG....CCACACGGA..GUGGAAACAAGGACACAC..UCCCUAGAAGCGUUUUAGAG
NZ_ABSE01000014.1/50433-50504     UGGGGUGUG.AGGAGU.GC...........GGAACGUC.UCU.UCAGG..GUCGAAACGAGGACAGAC.UCCCGAAGAUCGUUCCAACGU
NC_004113.1/1092076-1092149       GACUUAGUG.AGGAGU.GAUUCGCAAAC..AAAAGUC..CU....AGG..GUCGAAACACGGCAAGAC.UCCU...AGGGCUUUUUAUUU
NC_000911.1/2730521-2730588       AGGUGUGUG.AGGAGU.AAGUU........GAAGCCC..CC....GGA..GUCGAAACAAGGAAAGAC.GCCCAG.GG..GCUUUUUCUU
NC_003272.1/3740057-3739982       AGUUGUGUG.AGGAGC.AAGUUGAAACUAAAAAGCAU..CU....GGG..GUGGAAACACGGCAACAC.UCCC...AGAUGCUUUUUAAU
NC_007413.1/4756984-4757059       UUGUGUGUG.AGGAGC.AAGUUAAAAAUAAAAAGCAU..CU....GGG..GUGGAAACACGGCAACAC.UCCC...AGGUGCUUUUUAGU
NC_003272.1/3740217-3740143       UUGUGUGUG.AGGAGC.AAGUUAAAAAUAAAAAGCGU..CU....GGG..GUGGAAACACGGCAACAC.UCCC...AGGCGCUUU.UUAA
NC_003272.1/3740423-3740349       UUGUGUGUG.AGGAGC.AAGUUAAAAAUAAAAAGCGU..CU....GGG..GUGGAAACACGGCAACAC.UCCC...AGGCGCUUU.UUUA
NC_007413.1/4756822-4756897       UUGUGUGUG.AGGAGC.AAGUUAAAAAUAAAAAGCGC..CU....GGG..GUGGAAACACGGCAACAC.UCCC...AGGCGCUUUUUAAU
NC_010628.1/7794370-7794295       UUGUGUGUG.AGGAGC.AAGUUAAAAGUAAAAAGCGU..UU....GGG..GUGGAAACACGGCAACAC.UCCC...AAGCGCUUUUUAAU
NC_003272.1/3744859-3744786       AAUAGUGUG.AGGAGC.AAGUUGAAAUUA.AGAGCGC..UU....AGA..GUGGAAACACGGUAACAC.UUCU...GAGCGCUUU.UUAA
NC_010296.1/3189581-3189508       AAUUGUGUG.AGGAGUGAGAAG........AAAGCAAAGUCC.UUGGG..GUCGAAACACGGCAAGAC.UCCC...GAGGGCUUUUCCAU
NC_010546.1/4333822-4333760       GAGAGCUUA.AAGAGU..............AAAGCAC..UU....GGU..GUCGAAACAAGGCAAGAC.UUCC...AGGUGCUUUUCUCA
NZ_AADV02000005.1/52634-52696     GAGUGAGUU.AGUAGA..............AAAACAC..UU....GGG..GUCGAAACACGGCAAGAC.UCCC...GGGUGUUUUUCUCA
NC_010546.1/3842870-3842932       GAGAGAGUU.AGUAGG..............AAAGCAC..UU....GGG..GUCGAAACACGGCAAGAC.UCCC...AGGUGCUUUUCUCA
NZ_AAXW01000004.1/185218-185280   GAGAGAGCU.AGUAGA..............AAAGCAC..UU....GGG..GUCGAAACACGGCAAGAC.UCCC...AGGUGCUUUUCUCA
NZ_AAVU01000009.1/97263-97206     AGGUCUGU..AGAAGA..............AGUGC....UU....GGG..GUCGAAACACGGCCAGAC.UCCC...AG..GUACUUUUUC
NC_007775.1/383657-383722         UGAGGAGUG.AAGA................GAAGAAG..CCU.CUGGG..GUCGAAACACGGACAGAC.GCCCAGAGGUUUUUUC.AUGA
NC_007776.1/729361-729297         UGAGGAGUG.AAGAGA..............AGAAG....CCU.CUGGG..GUCGAAACACGGACAGAC.GCCCAGGGG..UUUUUUCAUG
NC_010296.1/3427434-3427352       UAUCGUGUG.AGGAGUAUAAGUUCAGCAUAAGAGGAA..CCU.UUGGG..GUCGAAACACGGCAAGAC.UCCCAGAGGUUCUUCUUUUUC
NZ_ABVE01000004.1/406621-406694   UGUGGUGUG.AGGAAAAAAGU.........AGAGAAG..UGC.UUGGG..GUCGAAACACGGAAAGAC.UCCCAGGCACUUUUCUCAUUU
NZ_ABOY01000062.1/6593-6521       UGUGGUGUG.AGGAAA.AAGU.........AGAGAAA..CGU.UUGGG..GUCGAAACACGGACAGAC.UCCCGAACGUUUUUCUCAUUU
NZ_ABVE01000004.1/807677-807604   UUCGGUGUG.AGGAGA.AAUGU........AGAAAAG..CGU.UUGGG..GUCGAAACACGGCAAGAC.UCCCAGGCGCUUUUCUCAUUA
NZ_AADV02000078.1/6931-6871       GAGAAUGUG.AAGAGA..............AAAGC....AC....UGA.GGUCGAAACAAGGCAAGAC.UUCAA..GU..GCUUUUCUUG
NZ_ABVI01000008.1/27442-27506     GUAAGAGUG.AUAUGA..............AAAAG....CCU.UUGGA..GUCGAAACAUGGCAAGAC.GCCCAGAGG..CUUUUCAUUU
NZ_ABLR01000007.1/51654-51718     GUAAGAGUG.AUAUGA..............AAAAG....CCU.UUGGA..GUCGAAACAUGGCAAGAC.GCCCAGAGG..CUUUUCAUUU
NZ_AAXW01000069.1/22055-21991     GAGAGAGUA.AUGUAA..............GAAAG....CAC.UUGGG..GUCGAAACACGGCAAGAC.UCCCAGGUG..UUUUCUAUUA
NZ_AAOK01000003.1/24359-24290     AUUUGUGUG.AGGAGC..............UCAGCAG..UUUCACAGA..GUCGAAACAAGGAAAGAC.UUCUUUGAAUUGCUGACCCUG
NC_009481.1/901908-901843         AUUUGUGUG.AGGAAC.CG...........GCAACCCC.AA....AGA..GUCGAAACAAGGUCAGAC.GUCU...UUGUGUUGCCGGCC
NC_008319.1/972621-972684         AAGCUUGUG.AGGACA................GUUUC..UGU.ACGGA..GUGGCAACAAGGCAACAC.UCCCAGCGACUAGC...CGAG
#=GC SS_cons                      ......:::.:::::<..............<<<<<--..<<-.--<<<..<<<____________>>>.->>>--->>-->>>>>>....
//
