# Supplementary material for: Comparative genomics reveals 104 candidate structured RNAs from bacteria, archaea, and their metagenomes
Source: Genome Biol. 2010 Mar 15;11(3):R31. doi: 10.1186/gb-2010-11-3-r31 (PMC2864571; doi:10.1186/gb-2010-11-3-r31)
Supplement: Additional file 5 — Raw text alignment files, just the motifs. Raw alignments of RNA motifs with minimal annotation and no flanking sequences, in "Stockholm" text format. The Stockholm files can be retrieved from the .tar.gz archive file by using programs such as WinZip (Windows), StuffIt Expander (Mac), or tar/gzip (UNIX). [file gb-2010-11-3-r31-S5.GZ › clean-sto/livK.sto]

# STOCKHOLM 1.0
#=GF ID livK
#=GF AU Weinberg Z
#=GF TP Cis-reg;
#=GF DE livK RNA
#=GF WK http://en.wikipedia.org/wiki/LivK_RNA_motif
NC_007005.1/2563011-2562928 CCAGCUGUUUGCCCUACGCCCCUCUU.GGCAAGUAGGGAGACACCUCGCGUACGACUGGAUCGGACGCAGUU.GUCCCGCCAGAUU
NC_004578.1/2667241-2667158 CCAGCUGUUUGCCCUACGCCCCCUU..GGCAAGUAGGGAGACACCUCGCGUACGACUGGAUCGGACACAGUUUGUCCCGCCAGAUU
NC_005773.3/3459167-3459084 AGGGUCCCUUGCCAUACGCCCACUCUCGGCAGGUGUGGAAGGU.CCCUCGCACGACUGGUCCUGACACUGCC.GUCACGCCAGCCC
NC_007005.1/2563385-2563468 AGGGUCUCUUGCCACACGCCCAUUCUCGGCAGGUGUGGAAGGC.CCCUCGCACGACUGGUCCUGACACUGCC.GUCACGCCAGCCC
NC_004578.1/2667662-2667745 AGGGUCCCUUGCCACACGCCCAUUCUCGGCAGGUGUGGAAGGC.CCCUCGCAUGACUGGUCCUGACACUGUC.GUCACGCCAGCCC
NC_004578.1/2669688-2669769 GUGGACGCUUGCCAUACGCCCUGACCCGGCAGGUAUGGAA.CA.CCGCGUGGCGACCGGCAUGGACAACGGC.GUCC.UCCGGAUC
NC_005773.3/3457138-3457057 GCGGACGCUUGCCAUACGCCCUGAACCGGCAGGUAUGGAA.CA.CCGCGUGGCGACCGGCAUGGACAACGGC.GUCC.UCCGGAUC
NC_007005.1/2565410-2565491 GCGGAAGGUUGCCAUACGCCCUGACCCGGCAGGUAUGGAA.CA.CCGCGUGGCGACCGGCGUGGACAACGAC.GUCC.UCCGGAUC
#=GC SS_cons                <<<<--<<<<-<<<<<<<<<_______>>>-->>>>>>>>>>-.>>>>.,,,,<<<<<<---<<<<______.>>>>-->>>>->>
//
