# Supplementary material for: Comparative genomics reveals 104 candidate structured RNAs from bacteria, archaea, and their metagenomes
Source: Genome Biol. 2010 Mar 15;11(3):R31. doi: 10.1186/gb-2010-11-3-r31 (PMC2864571; doi:10.1186/gb-2010-11-3-r31)
Supplement: Additional file 5 — Raw text alignment files, just the motifs. Raw alignments of RNA motifs with minimal annotation and no flanking sequences, in "Stockholm" text format. The Stockholm files can be retrieved from the .tar.gz archive file by using programs such as WinZip (Windows), StuffIt Expander (Mac), or tar/gzip (UNIX). [file gb-2010-11-3-r31-S5.GZ › clean-sto/Nitrosococcus-1.sto]

# STOCKHOLM 1.0
#=GF ID Nitrosococcus-1
#=GF AU Weinberg Z
#=GF TP Gene; sRNA;
#=GF DE Nitrosococcus-1 RNA
#=GF WK http://en.wikipedia.org/wiki/Nitrosococcus-1_RNA_motif
NC_010718.1/856446-856499   GAAG.CAGGAAA.UUCUAGUAGUGAUACU.AGAAGCUCGUGACUUUA.............GUCAUGAGAG
NC_007484.1/1054957-1055010 GUAA.CAGGAAGGUUUUUGGAGCAAUUUA.AGAACUCUCGCU.CAUAU.............AGUCUGACG
NC_007484.1/305965-305912   UAAGGCAGAAA.GUUCGGGAGGUGA.UCCGAGAAUCCCCGCCCAGA..............GGGCGGGGAG
NC_007484.1/2282238-2282184 GAAC.GAGGAAAGUUCUUGGAGCGAUCCA.AGAACCCUCGUCCGACA.............GGGUGGGAAG
wf3_Contig2836/632-566      GAAG.CAGGAAGGUUCU.GGGGCGACCUU.AGAACCCUCGCCCAAAGCGCGAAGCGCGGCGGGCGGGGAG
NC_007484.1/1448886-1448832 GAAG.CAGGAAGGUUCCCGGGGCGACCCA.AGAAUUUCCGCCCAAUC.............GGGCGGAGAG
NC_007484.1/1561911-1561965 GAAG.CAGGAAAGUUCCUGGGGCGACCCA.AGAACCUCUGCCCCAUC.............GGGCGGAGAG
NC_007484.1/658624-658677   GAAG.CAGGAAGGUUCCUGGGGCGACCCA.AGAACCUCCGCCCAUC..............GGGCGGAGAG
#=GC SS_cons                ---......,,,<<<<-<<<<____>>>>.->>>><<<<<<<<.................>>>>>>>>..
//
