# Supplementary material for: Comparative genomics reveals 104 candidate structured RNAs from bacteria, archaea, and their metagenomes
Source: Genome Biol. 2010 Mar 15;11(3):R31. doi: 10.1186/gb-2010-11-3-r31 (PMC2864571; doi:10.1186/gb-2010-11-3-r31)
Supplement: Additional file 5 — Raw text alignment files, just the motifs. Raw alignments of RNA motifs with minimal annotation and no flanking sequences, in "Stockholm" text format. The Stockholm files can be retrieved from the .tar.gz archive file by using programs such as WinZip (Windows), StuffIt Expander (Mac), or tar/gzip (UNIX). [file gb-2010-11-3-r31-S5.GZ › clean-sto/Ocean-V.sto]

# STOCKHOLM 1.0
#=GF ID Ocean-V
#=GF AU Weinberg Z
#=GF TP Gene; sRNA;
#=GF DE Ocean-V RNA
#=GF WK http://en.wikipedia.org/wiki/Ocean-RNA_motifs
ABEF01002814.1/681-753 AUAUUUUAUGACUUCAUUCAAUUGAAGUCCUCAAAGUGAGUACGUCGUAAGAUCGAAGCGCUGACGGAAAACU
ABEF01002040.1/258-187 ACUCUUUUUGGUUUCAUUCAGUUGAAACCCUCA.AGCGAGUACGCCGUAAGACGCAAGCGCAGGCGGAAAACU
ABEF01025170.1/751-680 ACUCUUUUUGAUUUCAUUCAGUUGAAAUCCUCA.CGCAAGUACGCCGUAAGACGCAAGCACAGGCGGAAAGCU
#=GC SS_cons           __....,,,<<<<<<<______>>>>>>>,,,...____..,<<<<________________>>>>,,,,,..
//
