# Supplementary material for: Comparative genomics reveals 104 candidate structured RNAs from bacteria, archaea, and their metagenomes
Source: Genome Biol. 2010 Mar 15;11(3):R31. doi: 10.1186/gb-2010-11-3-r31 (PMC2864571; doi:10.1186/gb-2010-11-3-r31)
Supplement: Additional file 5 — Raw text alignment files, just the motifs. Raw alignments of RNA motifs with minimal annotation and no flanking sequences, in "Stockholm" text format. The Stockholm files can be retrieved from the .tar.gz archive file by using programs such as WinZip (Windows), StuffIt Expander (Mac), or tar/gzip (UNIX). [file gb-2010-11-3-r31-S5.GZ › clean-sto/PhotoRC-I.sto]

# STOCKHOLM 1.0
#=GF ID PhotoRC-I
#=GF AU Weinberg Z
#=GF TP Cis-reg;
#=GF ravenna.pl -evalue 1000
#=GF DE PhotoRC-I RNA
#=GF WK http://en.wikipedia.org/wiki/PhotoRC_RNA_motifs
NC_009481.1/385675-385635         UGGCAGGGCAUCCU.GCCCUUCCGU.AACC..GCUCUUCG.GAGCA
NC_009481.1/1915281-1915241       UGGCAGGGCAUCCU.GCCCUUCCGU.AACC..GCUCUUCG.GAGCA
NZ_AANP01000006.1/165195-165236   UGGCAGGGCAUCCCUGCCCUUCCGU.AACU..GCUCUUCG.GAGUU
NZ_AANP01000005.1/140760-140801   UGGCAGGGCAUCCCUGCCCUUCCGU.AACU..GCUCUUCG.GAGCU
JCVI_SCAF_1101668648542/1433-1392 UGGCAGGGCAUCCCUGCCCUUCCGU.AACC..GCUCUUCG.GAGCU
JCVI_SCAF_1096627357520/730-771   UGGCAGGGCAUCCCUGCCCUUCCGU.AACC..GCUCUUCG.GAGCU
JCVI_SCAF_1101668617945/196-237   UGGCAGGGCAUCCCUGCCCUUCCGU.AACC..GCUCUUCG.GAGCU
JCVI_SCAF_1101668628378/1462-1421 UGGCAGGGCAUCCCUGCCCUUCCGU.AACC..GCUCUUCG.GAGCU
JCVI_SCAF_1101668644252/556-515   UGGCAGGGCAUCCCUGCCCUUCCGU.AACC..GCUCUUCG.GAGCU
JCVI_SCAF_1096627360362/2203-2244 UGGCAGGGCAUCCCUGCCCUUCCGU.AACC..GCUCUUCG.GAGCU
JCVI_SCAF_1096627958055/460-501   UGGCAGGGCAUCCCUGCCCUUCCGU.AACC..GCUCUUCG.GAGCU
JCVI_SCAF_1101668623404/812-853   UGGCAGGGCAUCCCUGCCCUUCCGU.AACC..GCUCUUCG.GAGCU
JCVI_SCAF_1096627351991/456-415   UGGCAGGGCAUCCCUGCCCUUCCGU.AACC..GCUCUUCG.GAGCU
JCVI_SCAF_1101667313216/478-437   UGGCAGGGCAUCCCUGCCCUUCCGU.AACC..GCUCUUCG.GAGCU
JCVI_SCAF_1101668642101/421-380   CGGCAGGGCAUCCCUGCCCUUCCGU.AACC..GCUCCUCG.GAGCU
JCVI_SCAF_1101668637008/1220-1179 CGGCAGGGCAUCCCUGCCCUUCCGU.AACC..GCUCUUCG.GAGCU
JCVI_SCAF_1101667321149/22-63     CGGCAGGGCAUCCCUGCCCUUCCGU.AACC..GCUCUUCG.GAGCU
NZ_AAOK01000002.1/170526-170567   UGGCAGGGCAUUCCUGCCCUUCCGU.AACC..GCUCUUCG.GAGCC
NZ_AAOK01000001.1/197766-197807   UGGCAGGGCAUUCCUGCCCUUCCGU.AACC..GCUCUUCG.GAGCC
JCVI_SCAF_1096627984084/1580-1621 UGGCAGGGCUUCCU.GCCCUUCCGU.AACC.GUCUCUUCG.GAGAC
JCVI_SCAF_1096627070640/641-682   UGGCAGGGCUUCCU.GCCCUUCCGU.AACC.GUCUCCUCG.GAGAC
JCVI_SCAF_1096627383909/1588-1547 UGGCAGGGCUUCCU.GCCCUUCCGU.AACC.GUCUCCUCG.GAGAC
JCVI_SCAF_1096627078472/633-592   UGGCAGGGCUUCCU.GCCCUUCCGU.AACC.GUCUCCUCG.GAGAC
JCVI_SCAF_1101668430728/287-246   UGGCAGGGCUUCCU.GCCCUUCCGU.AACC.GUCUCCUCG.GAGAC
JCVI_SCAF_1096628007816/535-576   UGGCAGGGCUUCCU.GCCCUUCCGU.AACC.GUCUCCUCG.GAGAC
NZ_AAUA01000001.1/704108-704066   CGGCAGGGCUUCCU.GCCCUUCCGU.AACCCGUCUCUUCG.GAGAC
NZ_AAUA01000004.1/159482-159440   CGGCAGGGCUUCCU.GCCCUUCCGU.AACCCGUCUCUUCG.GAGAC
NC_008319.1/372998-372956         CGGCAGGGCAUCCU.GCCCUUCCGU.AACC.GUCUCCUUGUGAGAC
NC_008319.1/2093117-2093075       CGGCAGGGCAUCCU.GCCCUUCCGU.AACC.GUCUCCUUGUGAGAC
JCVI_SCAF_1096626847236/34-75     AGGCAGGACUUCU..GUCCUUUCUUAAACC.GUCCCCUCG.GGGGC
JCVI_SCAF_1096627194864/853-811   AGGCAGGGCCCCCU.GCCCUUCCUUAAACC.GUCCCUUCG.GGGGC
JCVI_SCAF_1096627787846/983-1025  AGGCAGGGCUACCU.GCUCUUCCUUAAACC.GUCCCUUCG.GGGGC
JCVI_SCAF_1101668329101/1115-1073 AGGCAGGGCUACCU.GCUCUUCCUUAAACC.GUCCCUUCG.GGGGC
JCVI_SCAF_1101668676638/634-676   AGGCAGGGCUACCU.GCUCUUCCUUAAACC.GUCCCUUCG.GGGGC
JCVI_SCAF_1096627795270/405-363   AGGCAGGGCUACCU.GCCCUUCCUUAAACC.GUCCCUUCG.GGGGC
JCVI_SCAF_1101667392251/632-589   AGGCAGGGCUCUCCUGCCCUUCCUUAAACC.GUUCCUUCG.GGAGC
NC_007516.1/510580-510623         AGGCAGGGCUCUCCUGCCCUUCCUUAAACC.GUUCCUUCG.GGGAC
NC_007516.1/311054-311011         AGGCAGGGCUCUCCUGCCCUUCCUUAAACC.GUUCCUUCG.GGGAC
JCVI_SCAF_1101668664162/682-725   AGGCAGGGCUUUCCUGCCCUUCCUUAAAUC.GUUCCUUCG.GGAAC
JCVI_SCAF_1101667383566/127-170   AGGCAGGGCUCUCCUGCCCUUCCUUAAACC.GUUCCUUCG.GGAAC
JCVI_SCAF_1101668668415/1393-1436 AGGCAGGGCUCUCCUGCCCUUCCUUAAACC.GUUCCUUCG.GGAAC
JCVI_SCAF_1096627623626/671-628   AGGCAGGGCUCUCCUGCCCUUCCUUAAACC.GUUCCUUCG.GGAAC
JCVI_SCAF_1096627754332/357-400   AGGCAGGGCUCUCCUGCCCUUCCUUAAACC.GUUCCUUCG.GGAAC
JCVI_SCAF_1096627317655/1935-1892 AGGCAGGGCUCUCCUGCCCUUCCUUAAACC.GUUCCUUCG.GGAAC
JCVI_SCAF_1096627370624/1310-1353 AGGCAGGGCUCUCCUGCCCUUCCUUAAACC.GUUCCUUCG.GGAAC
JCVI_SCAF_1101668184704/710-667   AGGCAGGGCUCUCCUGCCCUUCCUUAAACC.GUUCCUUCG.GGAAC
JCVI_SCAF_1096627595498/1400-1443 AGGCAGGGCUCUCCUGCCCUUCCUUAAACC.GUUCCUUCG.GGAAC
JCVI_SCAF_1096627747941/1515-1558 AGGCAGGGCUCUCCUGCCCUUCCUUAAACC.GUUCCUUCG.GGAAC
JCVI_SCAF_1101668188871/1204-1161 AGGCAGGGCUCUCCUGCCCUUCCUUAAACC.GUUCCUUCG.GGAAC
JCVI_SCAF_1101668670661/1225-1182 AGGCAGGGCUCUCCUGCCCUUCCUUAAACC.GUUCCUUCG.GGAAC
JCVI_SCAF_1101667330780/153-110   AGGCAGGGCUUUCCUGCCCUUCCUUAAACC.GUUCCUUCG.GGAAC
JCVI_SCAF_1101668214255/1134-1177 AGGCAGGGCUUUCCUGCCCUUCCUUAAACC.GUUCCUUCG.GGAAC
JCVI_SCAF_1096627695962/109-66    AGGCAGGGCUUUCCUGCCCUUCCUUAAACC.GUUCCUUCG.GGAAC
JCVI_SCAF_1096627194253/692-649   AGGCAGGGCAUCCCUGCCCUUCCUUAAACC.GUUCCUUCG.GGAAC
JCVI_SCAF_1096627198665/1324-1281 AGGCAGGGCGUCCCUGCCCUUCCUUAAAUC.GUUCCUUCG.GGAAC
JCVI_SCAF_1101667428658/72-115    AGGCAGGGCGUCCCUGCCCUUCCUUAAACC.GUUCCUUCG.GGAAC
NC_005070.1/1826079-1826036       AGGCAGGGCACACCUGCCCUUCCUUAAACC.GUUCCUUCG.GGAAC
JCVI_SCAF_1096626093187/35-78     AGGCAGGGCACACCUGCCCUUCCUUAAACC.GUUCCUUCG.GGAAC
NC_005070.1/2043166-2043209       AGGCAGGGCACACCUGCCCUUCCUUAAACC.GUUCCUUCG.GGAAC
JCVI_SCAF_1096628062325/827-784   AGGCAGGGCAUCCCUGCCCUUCCUUAAACC.GUCCCUUCG.GGGAU
JCVI_SCAF_1096628059963/1442-1485 AGGCAGGGCAUCCCUGCCCUUCCUUAAACC.GUCCCUUCG.GGGGC
NC_007513.1/1741889-1741846       AGGCAGGGAUUCCUGUCCCUUCCAUAAACC.GUCCCCUCG.GGGGC
NZ_AATZ01000004.1/136676-136719   AGGCAGGGAUUCCUGUCCCUUCCAUAAACC.GUCCCCUCG.GGGGC
NZ_AATZ01000002.1/657722-657679   AGGCAGGGAUUCCUGUCCCUUCCAUAAACC.GUCCCCUCG.GGGGC
NC_007513.1/1945369-1945412       AGGCAGGGAUUCCUGUCCCUUCCAUAAACC.GUCCCCUCG.GGGGC
#=GC SS_cons                      :<<-<<<<<______>>>>>->>-------.<<<<<____.>>>>>
//
