# Supplementary material for: Comparative genomics reveals 104 candidate structured RNAs from bacteria, archaea, and their metagenomes
Source: Genome Biol. 2010 Mar 15;11(3):R31. doi: 10.1186/gb-2010-11-3-r31 (PMC2864571; doi:10.1186/gb-2010-11-3-r31)
Supplement: Additional file 5 — Raw text alignment files, just the motifs. Raw alignments of RNA motifs with minimal annotation and no flanking sequences, in "Stockholm" text format. The Stockholm files can be retrieved from the .tar.gz archive file by using programs such as WinZip (Windows), StuffIt Expander (Mac), or tar/gzip (UNIX). [file gb-2010-11-3-r31-S5.GZ › clean-sto/psbNH.sto]

# STOCKHOLM 1.0
#=GF ID psbNH
#=GF AU Weinberg Z
#=GF TP Cis-reg;
#=GF DE psbNH RNA
#=GF WK http://en.wikipedia.org/wiki/PsbNH_RNA_motif
NC_005071.1/1943364-1943422       GAUGGUGAUUAAGCAUGCCUACUGUAAUGGUCAUAGUCCG.CAUA.CGGACUAAUCCUGUC
NC_008820.1/2161522-2161580       GAUGGUGAUUAAGCAUGCCUACUGUAAUGGUCAUAGUCCG.CAUA.CGGACUAAUCCUGUC
NZ_AAOK01000002.1/214718-214775   GGGUGGAGUUCAGUCCCGAUACUCUAGGGGUCCCGGCCC.GGAAG..AGGCCGAUCCUGUC
NC_009481.1/340673-340616         GGGUGAAGUUCAGUCCGGAUACUCUAGGGGUCCCGGCCC.GGAUG..AGGCCGAUCCUGUC
JCVI_SCAF_1096627066797/210-268   GGGUGAAGUUCAGUCCCGAUACUGUAAGGGUCCUGGCCCU.GAUA.AGGGCCGAUCCUGUC
JCVI_SCAF_1096627081534/1261-1319 GGGUGAAGUUCAGUCCCGAUACUGUAGGGGUCCCGGCCCU.GAUC.AGGGCCGAUCCUGUC
JCVI_SCAF_1101668667375/1426-1368 GGGUGAAGUUCAGUCCCGAUACUGUAGGGGUCCCGGCCCU.GAUC.AGGGCCGAUCCUGUC
JCVI_SCAF_1096627073860/1256-1198 GGGUGAAGUUCAGUCCCGAUACUGUAGGGGUCCCGGCCCU.GAUC.AGGGCCGAUCCUGUC
JCVI_SCAF_1096628013422/482-540   GGGUGAAGUUCAGUUCCGAUACUGUAAGGGUCCCGGCCCU.GAAG.AGGGCCGAUCCUGUC
JCVI_SCAF_1096627950878/1284-1341 GGGUGAGGUUCAGUCUGGAUACUGUAGGGGCCAUGGCCCGGAA...CGGGUCGAACCUGUC
NZ_AANP01000005.1/188511-188568   GGGUGAGGUUCAGUCUGGAUACUGUAGGGGCCAUGGCCCGGAA...CGGGUCGAACCUGUC
JCVI_SCAF_1096626388708/76-19     GGGUGAGGUUCGGUCUGGAUACUGUAGGGGCCAUGGCCCGGAA...CGGGUCGAACCUGUC
JCVI_SCAF_1096627356520/1029-972  GGGUGAGGUUCGGUCUGGAUACUGUAGGGGCCAUGGCCCGGAA...CGGGUCGAACCUGUC
JCVI_SCAF_1096627359014/2012-2069 GGGUGAGGUUCAGUCUGGAUACUGUAGGGGCCACGGCCCGGAA...CGGGUCGAACCUGUC
JCVI_SCAF_1096627360792/4804-4747 GGGUGAGGUUCAGUCUGGAUACUGUAGGGGCCACGGCCCGGAA...CGGGUCGAACCUGUC
JCVI_SCAF_1096627949840/689-746   GGGUGAGGUUCAGUCUGGAUACUGUAGGGGCCACGGCCC.AGAAC..GGGUCGAACCUGUC
NZ_AAUA01000004.1/95600-95543     GGUUCAGGUUCGGUCUGGAUACUGUAGGGGUCCUGGUCC.UGAUA..AGGCCGAACCUGUC
NC_008319.1/322025-321967         GGGUUGAAUUAAGUCUCGAUACUGUAGGGGCUCCGACCC.AUAUAG.GGGUCGAUCCUGUG
NZ_AATZ01000002.1/616384-616327   GGGUUAAAGGAAGUGCCGAUACUGUAGGGGC..CAGCUCCGGUUA.GGGGCUGGUCCUGCC
NC_007513.1/1985986-1986043       GGGUUAAAGGAAGUGCGGAUACUGUAGGGGC..CAGCUCCGGUUA.GGGGCUGGUCCUGCC
JCVI_SCAF_1096627155346/1394-1337 GGGUGUUGAAAAGUCCAGAUACUGUAGGGGC..CAGCUCCGGUUC.GGGGCUGAUCCUGUC
NC_005070.1/271369-271312         GGGUGAAUUGAAGUCUAGAUACUGUAGGGGC..CGAUUCCGUUUC.GGGGUCGGUCCUGUC
JCVI_SCAF_1101667407209/763-706   GGGUGAAUUGAAGUCUGGAUACUGUAGGGGC..CGAUUCCGUUUC.GGGGUCGGUCCUGUC
JCVI_SCAF_1096626959936/1236-1293 GGGUGAAUUGAAGUCUGGAUACUGUAGGGGC..CGAUUCCGUUUC.GGGGUCGGUCCUGUC
JCVI_SCAF_1101667591879/275-332   GGGUAAAUUGAAGUCUAGAUACUGUAAGUGC..CGAUUCCGUUUC.GGGGUCGGUCCUGUC
JCVI_SCAF_1096627750156/186-243   GGGUGGUUUGAAGUCUCGAUACUGUAGGGGU..CGACUCCAGUUC.GGAGUUGAUCCUGUC
JCVI_SCAF_1096627371787/1564-1621 GGGUGGUUUGAAGUCUAGAUACUGUAGGGGC..CGACUCCGGUUC.GGGGUUGAUCCUGUC
NC_007516.1/272727-272670         GGGUGGUUUGAUGUCUCGAUACUGUAGGGGC..CGACUCCGGUUC.GGGGUUGAUCCUGUC
JCVI_SCAF_1096627751564/380-437   GGGUGGUUUGAAGUCUCGAUACUGUAGGGGC..CGACUCCGGUAC.GGGGUUGAUCCUGUC
JCVI_SCAF_1096627370986/2468-2411 GGGUUGUUUGAAGUCUCGAUACUGUAGGGGC..CGACUCCGGUUC.GGGGUUGAUCCUGUC
JCVI_SCAF_1101668657376/642-585   GGGUGGUUUGAAGUCUCGAUACUGUAGGGGC..CGACUCCGGUUC.GGGGUUGAUCCUGUC
JCVI_SCAF_1096627612675/466-523   GGGUGGUUUGAAGUCUCGAUACUGUAGGGGC..CGACUCCGGUUC.GGGGUUGAUCCUGUC
JCVI_SCAF_1096627369297/743-800   GGGUGGUUUGAAGUCUCGAUACUGUAGGGGC..CGACUCCGGUUC.GGGGUUGAUCCUGUC
JCVI_SCAF_1096627772150/261-204   GGGUGGUUUGAAGUCUCGAUACUGUAGGGGC..CGACUCCGGUUC.GGGGUUGAUCCUGUC
JCVI_SCAF_1096627507000/1446-1389 GGGUGGUUUGAAGUCUCGAUACUGUAGGGGC..CGACUCCGGUUC.GGGGUUGAUCCUGUC
JCVI_SCAF_1096627371491/1394-1451 GGGUGGUUUGAAGUCUCGAUACUGUAGGGGC..CGACUCCGGUUC.GGGGUUGAUCCUGUC
JCVI_SCAF_1101668231100/759-702   GGGUGGUUUGAAGUCUCGAUACUGUAGGGGC..CGACUCCGAUUC.GGGGUUGAUCCUGUC
JCVI_SCAF_1096628059629/1169-1112 GGGUGGAUUGAAGUCUGGAUACUGUAGGGGC..CAACUCCAGUUC.GGGGUUGGUCCUGUC
JCVI_SCAF_1096626726490/266-323   GGGUGGAUUGAAGUCUGGAUACUGUAGGGGC..CAACUCCAGUUC.GGGGUUGGUCCUGUC
#=GC SS_cons                      ..........................<<<<<..<<<<<<<......>>>>>>>>>>>>...
//
