# Supplementary material for: Comparative genomics reveals 104 candidate structured RNAs from bacteria, archaea, and their metagenomes
Source: Genome Biol. 2010 Mar 15;11(3):R31. doi: 10.1186/gb-2010-11-3-r31 (PMC2864571; doi:10.1186/gb-2010-11-3-r31)
Supplement: Additional file 5 — Raw text alignment files, just the motifs. Raw alignments of RNA motifs with minimal annotation and no flanking sequences, in "Stockholm" text format. The Stockholm files can be retrieved from the .tar.gz archive file by using programs such as WinZip (Windows), StuffIt Expander (Mac), or tar/gzip (UNIX). [file gb-2010-11-3-r31-S5.GZ › clean-sto/Cyano-2.sto]

# STOCKHOLM 1.0
#=GF ID Cyano-2
#=GF AU Weinberg Z
#=GF TP Gene; sRNA;
#=GF DE Cyano-2 RNA
#=GF WK http://en.wikipedia.org/wiki/Cyano-2_RNA_motif
JCVI_SCAF_1096626604590/264-485   AGCGGCACCGAGAGA.GCAA........CUCGGGAGCUGGUAGAAACC..AGUCCCU.ACGG....CGUCCUAAGGGU...C....CGUAGGGACU.GU.UUUGCGCCUUC....AUGUCG....UCUUCCGAUAACAAGAAAGAUUCCGU..AGUUUGCAGCUUGUAUCGAGAUCGUUCGUCAGGCU.UUAAGAGCGGA..GUCGAAUCGCUCGGGAGACAUUGGCGAGA......CCGAUGUCACUCUCGGC.UCCGCAGUCAGC
JCVI_SCAF_1096627196445/280-502   AGCAGCACCGAGAGA.GCGA........CUCGGGAGCUGGCAGAAACC..AGUCCCU.AUGGCCUCAG....AAGACU...C....CUUAGGGACU.G..UUU....UUGCGCCUUCAUAU....CGUCUUCCACUAACAAGAAAGAUUCC.GUAGUCUGCAGCUUGAUUCGAGAUCAUUCGUCAGGCUUGAAAUGCGGA..GUCGAAUCGCUCGGGAAACGUCGGCGCGA......CUGAUGUCUCUCUCGGC.UCCGCGGUCAGU
JCVI_SCAF_1101667386531/595-818   AGCAGCACCGAAAGAGGCGA........CUGGGGAGCUGGCAGAAACC..AGUCCCU.AAGGCCUCAG....AAGACU...C....CUUAGGGACUGUU.UUUGCGCCUUC........AUAUCGUCUUCCACUAACAAGAAAGAUUCCGUAGUCUGCAGCUUAAAUCGAGAUCAUUAGUCAGGCUUG..GAAU.GCGGA..GUCGAAUCGCUCGGGAAACGUCGGCGCGA......CCGUUGUCUCUCUCGGC.UCCGCGGUCAGU
NC_005070.1/1051140-1050918       AGCAGCACCGAGAGA.GCGA........CUCGGGAGCUGGCAGAAACCA..GUCCCU.AUGGCCUCAG....AAGACU...C....CUUAGGGACA.G..UUU....UUGC.GCCUUCAUAUCGUCUUCCACUAACAAGAAAGAUUCCGUA.GUCUGCAGCUUGAAUCGAGAUCAUUCGUCAGGCUUG..GAAU.GCGGA..GUCGAAUCGCUCGGGAAACGUCGGCGCGA......CCGAUGUCUCUCUCGGC.UCCGCGGUCAGU
JCVI_SCAF_1096628040145/1264-1487 AGCAGCACCGAGAGAGGCGA........CUCGGGAGCUGGCAGAAACCAGUCCCUAA.GGCC....UC....AGAAGA...C....UCCUUAGGGA.GUGUUU....UUGC.GCCUUCAUAUCGUCUUCCACUAACAAGAAAGAUUCCGUA.GUCUGCAGCUUGAAUCGAGAUCAUUCGUCAGGCUUG..GAAU.GCGGA..GUCGAAUCGCUCGGGAAACGUCGGCGCGA......CCGAUGUUUCUCUCGGC.UCCGCGGUCAGU
JCVI_SCAF_1101668670117/764-566   GGCAGUGCCGGGAGA.GCGA........CCCGGUAUCUGGCGGAAGA...GUCCUCU.GUUG....AG....AGCGAU...C....AACAGAGGAC....UUU....UCUU..............AAUACUGAAAUCUGAAUUUAAGUAGU.GCAUAUGGACGGUUUGCCUGUGCACUCAGGAACGUA.UUCAG.GUGGAU.ACCGCAUCGCUCGGGGAGGA....CAAGU..........UCCUCCUCGCGGUUCCCGUCUUUAAA
NC_007516.1/1429118-1429312       AGCAGCACGGGGAGA.GCGA........CCCUGGGGCUGGCAGACGAGU..UUCCCC.GUUG....AG....AGGGAU...C....AAUGGGGAAC.CC.UCU....CUCU......UAAA....GCUGUAGAAAUUCAGUGCAUCAGGCG.CAAAUCAGUGUGAC..........GUGGCGAACGUG.UUUAU.GCGGAU.AUCGCAUCGCUCGGGGAGGA....CUCGC..........UUCUCCUCGCGGU.UCCGUGGCUCCA
JCVI_SCAF_1096626931592/1393-1187 AGCAGUACGGGGAGA.GCGA........CCCUGAUGCUGGCAGAAGAGU..UUCCCC.GUUG....AG....A.AGAU...C....AGCGGGGAAA.UC.UCU....CUGUG...CCUGAA....AGGUCUGAAAGCUUUAGACAUUCAGU.GCAUCAGGCACAAAUCAAUGUGCCGUCGCGAGCAUA.UUUAC.GCGGAA.ACCGCAUCGCUCGGGCAGGA....CCUGU..........UUCUCCUCGCGGU.UCCGUGGCUCCA
JCVI_SCAF_1096627964155/1030-832  AGCAGCACGGGGAGA.GCGA........CCCUGGGGUUGGCAGACGAGU..UUCCCC.GUUG....AG....AGCGAU...C....AAUGGGGGAA.CC.UCU....CUGU................GUCUAAAAGCUGUAGACAUUCAGU.GCAUCGGGCACAAAUCAGUGUGACGAAGCGAACGUG.UUUAU.GCGGAU.ACCGCAUCGCUCGGGGAGGA....CUCGC..........UUCUCCUUGCGGC.UCCGUGGCUCCA
JCVI_SCAF_1101668187095/1010-1208 AGCAGCACGGGGAGA.GCGA........CCCUGGGGCUGGCAGACGAGU..UUCCCC.GUUG....AG....AGCGCU...C....AAUGGGGGAA.CC.UCU....CUGU................GUCUUAAAGCUGUAGACAUUCAGU.GCAUCAGGCGCAAAUCAGUGUGACGUGACGAACGUG.UUUAU.ACGGAU.ACCGCAUCGCUCGGGGAGGA....CUCGC..........UUCUCCUCGCGGU.UCCGUGGCUCCA
JCVI_SCAF_1101668674017/1417-1219 AGCAGCACGGGGAGA.GCGA........CCCUGGGGCUGGCAGACGAGU..UUCCCC.GUUG....AG....AGCGAU...C....AAUGGGGGAA.CC.UCU....CUGU................GUCUAAAAGCUGUAGAAAUUCAGU.GCAUCAGGCGCAAAUCAGUGUGACGUGACGAACGUG.UUUAU.GCGGAU.ACCGCAUCGCUCGGGGAGGA....CUCGC..........UUCUCCUCGCGGU.UCCGUGGCUCCA
JCVI_SCAF_1096626917678/525-327   AGCAGCACGGGGAGA.GCGA........CCCUGGGGCUGGCAGACGAGU..UUCCCC.GUUG....AG....AGCGAU...C....AAUGGGGGAA.CC.UCU....CUGU................GUCUAAAAGCUGUAGAAAUUCAGU.GCAUCAGGCGCAAAUCAGUGUGACGUGAUGAACGUG.UUUAU.GCGGAU.ACCGCAUCGCUCGGGGAGGA....CUCGC..........UUCUCCUCGCGGU.UCCGUGGCUCCA
NC_007516.1/1587566-1587776       AGCAGC.ACGGG..A.GCGA........CCCGUUGGCUGGCAGACAAUC.CAGUCCC.AGCAC...AC....GGCAAG.CGU....GAUGGGGUUG.GC.UUU....GUGCU...UAUCCCCG..UCUUCCAAUAACGGGAAAGACUUAAU.GCAUCGCACCGAAAUACAUAAUGCCUCGUCAACGUU.AUGGA.ACGGCA.ACUGCAUCGCUCGGGGAGAA....UGCUG..........UUCUCCUCGCGGU.UCCGUCGCCCCA
JCVI_SCAF_1101668673415/421-205   AGCAGC.ACGGGAGA.GCGA........CCCGUUAGCUGGCAGAUAAUCCAGUCCUU.AUCC....CAC...GGCAUCUG.G....GACGAGGGCUGGC.UUU....CUGCG...CUUAAUCCCGUCUUCCAAUAAUGGGAAAGUUUCAGU.GCAUCGCACCGAAGUGCAUAACGCUUCACCAAGAUU.GUGGA.ACGGCA.ACCGCAUCGCUCGGGGAGAA....CGCAG..........UUCUCCUCGCGGU.UCCGUCGUUCCA
JCVI_SCAF_1096627155971/2428-2644 AGCAGC.ACGGGAGA.GCGA........CCCGUUAGCUGGCAGACAAUCCAGUCCUC.AUCC....CAC...GGCAUCUG.G....GACGAGGGCUGGC.UUU....CUGCG...CUUAAUCCCGUCUUCCAAUAACGGGAAAGUUUCAGU.GCAUCGCACCGAAGUGCAUAACGCUUCACCAAGCUU.UUGGA.ACGGCA.ACCGCAUCGCUCGGGGAGAA....CGCUG..........UUCUCCUCGCGGU.UCCGUCGCCCCA
JCVI_SCAF_1096627749470/426-212   AGCAGC.ACGGGAGA.GCGA........CCCGUUUGCUGGCAGACAAUCCAGUCCCC.AUCG....CAC...GGCAA....CUGUGGAUGGGGCUG.GC.UUU....CUGCG...CUUAACCCCGUCUUCCAAUAACGGUAAAGAUUCAGU.GCAUUGCACUUGAUUGCAGAACUCGUCGGCAGCGUU.AUGGA.ACGG...ACCGCAUCGCUCAGGGCGAA....CAAGU..........UUCUCCUCGCGGU.UCCGUAGUCCCG
JCVI_SCAF_1101668675632/1073-860  AGCAGC.ACGGGAGA.GCGA........CCCGUG.GCUGGCAGACAAUCCAGCCCCC.AUCC....CAC...GGCAACUGUG....GAUGGGGCUG.GC.UUU....CUGCG...CUUAACCCCGUCUUCCAAUAUCGGGAAAGAUUCAGU.GCAUUGCACUUGAUUGCACAACUGCUCGCCAACGUU.CGGGA.ACGGA...CCGCAUCGCUCGGGGCGAA....CAUCU..........UUCUCCUCGCGGC.UCCGUAGUCCCG
JCVI_SCAF_1096627965582/1119-1333 AGCAGC.ACGGGAGA.GCGA........CCCGUG.GCUGGCAGACAAUCCAGCCCCC.AUCC....CAC...GGCAACUGUG....GAUAGGGGCUGGC.UUU....CUGCG...CUUAACCCCGUCUUCAAAUAAAGGGAAAGAUUCAGU.GCAUUGCACUUGAUUGCACAACUUCUCGCCAGCGUU.AGGGA.ACGG...ACCGCAUCGCUCGGGGCGAA....CAUCU..........UUCUCCUCGCGGU.UCCGUAGUCCCG
JCVI_SCAF_1101667184623/634-419   GGCAGC.ACGGGAGA.GCGA........CCCGUUAGCUGGCAGACAAUCCAGGCCCC.AUCC....CAC...GGCAACUGUG....GAUGGGGCCUGGC.UUU....CUGCG...CUUAACCCCGUCUUCCAAUAACGGGAAAGAUUCAGU.GCAUUGCACUUGAUUGCAGAACGCCUCGGCAGCGUU.AUGGA.GCGGA...CCGCAUCGCUCGGGGCGAA....CAAGC..........UUCUCCUCGCGGC.UCCGUAGUCCCG
JCVI_SCAF_1096628048551/504-716   CGCAGCAGCACGAGA.GCGA........CCCAUUUGCUGGCAGACAAUCCAGUCUCA.UUAC....AA....GGCAAA..CG....UGAUGGGGCU.GU.UUU....CUGCG...CUUAACCCCGUCUUCCAAUAAUUGGAAAAAUGCAGU.GCAUUGCACUUGAUUGCACAACUCCUCGUCAGCGUU.AGGGA.ACGG...ACUGCAUUGCUCGGGGCGAA....CAUCG..........UUCUCCUCGCGGU.UCCGUAGUCCCG
NC_005070.1/1129611-1129409       GGCAGCACCGGGAGA.GCGA........CCCGGCAGCUGGCAGAUAAAGC.CUCCUU.GGCA....CG....AGCGAU...U....ACCAGGGAGA.GC.UUU....CUGC........GA....UCUUUAGAUGUCUUAAAACACAUGGA.GUAUUUGACUCAAAGGUAUGUGCCGUUGCGAGCUUU.GUUAU.ACGUA..AUCGCAUCGCUCGGGGCAAA....CAUCG..........UUUUCCUCGCGGU.UCCGUGGUCCCA
JCVI_SCAF_1101667386135/214-12    GGCAGCACCGGGAGA.GCGA........CCCGGCAGCUGGCAGAUAAAGC.CUCCUU.GGCA....CG....AGCGAU...U....GCCAGGGAGA.GC.UUU....CUGC........GC....UCUUUAGAUGUCUUAAAAUAUAUGGU.GUAUUUGAUUCAAAAGUAUGUGCCGUUGCGAGCUUU.AUUUU.ACGUA..AUCGCAUCGCUCGGGGCGAA....CAUCG..........UUUUCCUCGCGGU.UCCGUGGUCCCA
JCVI_SCAF_1096627526224/240-37    GGCAGCACCGGGAGA.GCGA........CCUGGUGGCUGGCAGAAAUAGC.UCCCUU.GGCA....UC....AGCGAU...U....GCCAGGGGGA.GC.UUU....CUGC........GC....UCUUCAGAUCUCUGAAAAGAGUUGGU.GCAUUUGCAGCAAGGCCUUGUAUCGCGGCGAACUUG.UUCAA.GUGCGA.ACCGCAUCGCUCGGGGAGAA....CAGCG..........UUCUCCUCGCGGU.UCCGCCGCCCCA
JCVI_SCAF_1101667223140/321-525   GGCAGCACUGGGAGA.GCGA........CCUGGUAGCUGGCAGAUAUAGCCCCCCUU.GGCA....UG....AGCGAU...U....GCCAUGGGGA.GC.UUU....CUGC........GC....UCUUCAAAUCUCUGAAAAGAGUUAGU.GCAUUUGCUACAAGCCCGUGUAUCGCCGCGAGCUUG.UUCAU.GCGGAU.ACCGCAUCGCUCGAGGAGAA....CAGCG..........UUCUCCUCGCGGU.UCCGUGGCCCCA
JCVI_SCAF_1096627961690/424-221   GGCAGUACCGGGAGA.GCGA........CCUGGUAACUGGCAGAAAUAGC.UCCCUU.GGCA....CG....AGCGAU...U....GCCAGGGGGA.GC.UUU....CUGC........GC....UCUUCAGAUCUCUGAAAAGAGUUAGU.GCAUUUGCAACAAGCACGUGUAUCGCGGCGAGCUUG.AUCAG.GCGGAU.ACCGCAUCGCUCGGGGAGAA....CAGCG..........UUCUCCUCGCGGU.UCCGUCGCCCCA
JCVI_SCAF_1096626924384/2335-2132 GGCAGUACCGGGAGG.GCGA........CCUGGUAACUGGCAGAAAUAGC.UCCCUU.GGCA....CG....AGCGAU...U....GCCAGGGGGA.GC.UUU....CUGC........GC....UCUUCAAAUCUCUGAACAGAGUUAGU.GCAUUUGCUACAAGCCCGUGUAUCGCGGCGAGCUUG.UUCAU.GCGGAU.ACCGCAUCGCUCGGGGAGAA....CAGCG..........UUCUCCUCGCGGU.UCCGUCGCCUAA
JCVI_SCAF_1096627515178/1041-1244 GGCAGCACCGGGAGA.GCGA........CCUGGUGGCUGGCAGAAAUAGC.UCCCUU.GGCA....CG....AGCGAU...U....GCCAGGGGGA.GC.UUU....CUGC........AC....UCUUCAGAUCUCUGAAAAGAGUUGGU.GCAUUUGCGACAAGCACUUGUAUCGCAGCGAGCUUG.UUCAU.GCGGAU.ACCGCAUCGCUCGGGGAGAA....CAGCG..........UUCUCCUCGCGGU.UCCGUCGCCCCA
JCVI_SCAF_1101668666528/448-245   GGCAGCACCGGGAGA.GCGA........CCUGGUAGCUGGCAGAAAUAGC.UCCCUU.GGCA....CG....AGCGAU...U....GCCAUGGGGA.GU.UUU....CUGC........GC....UCUUCAAAUCUCUGAAAAGAGUUAGU.GCAUUUGCGACAAGCGCCUGUAUAGCGGCGAACUUG.UUUAA.GCGGAU.ACCGCAUCGCUCGGGGCGAA....CAUGU..........UUCUCCUCGCGGU.UCCGUAGUCCCG
JCVI_SCAF_1101668668167/629-425   GGCAGCACCGGGAGA.GCGA........CCUGGUAGCUGGCAGACAAAGC.CCCCAU.GGCA....CG....AGCGAU...U....GUCAUGGGGA.GC.UUU....CUGC........GU....UCUUCAGAUCUCCGAAAAGAGUUGGU.GCAUUCGCACUAAAGCUGUGUAUUGCGACGAACUUG.UUUGCAGCGGAU.ACCGCAUCGCUCGGGGAGAA....CGGCG..........UUCUCCUCGCGGU.UCCGUGGUCCCG
JCVI_SCAF_1096627302430/48-252    GGCAGUACCGGGAGA.GCGA........CCUGGUAACUGGCAGAAAUAGC.UCCCUU.GGCA....CG....AGCGAU...U....GCCAGGGGGA.GC.UUU....CUGC........GC....UCUUCAGAUCUCUGAAAAGAGUUGGU.GCAUUCGCGCUAAAGCCUUGUAUAGCGACGAACUUG.UUUUCAGCGGAU.ACCGCAUCGCUCGGGGAGAA....CGUCG..........UUCUCCUCGCGGU.UCUGUGGCCUCA
JCVI_SCAF_1096627328368/1754-1551 GGCAGC.ACGGGAGA.GCGA........CCUGUUGGCUGGCAGUCAAAGCAACCCUU.GGCA....CG....AGCGAU...U....GUCAGGGGUA.GC.UUU....CUGC........GC....UUUUCAAAAAUCGGAAGAAUUUUGUA.CCUUUUGAGACGAAGGUUUGUAUACCGAGGAACGUG.UUUAA.ACGGAU.ACCGCAUCGCUCGAGAAGAA....CAUCG..........UUCUUCUCGCGGU.UCCGUGGUCCCG
JCVI_SCAF_1096627158393/1145-942  GGCAGC.ACGGGAGA.GCGA........CCCGUUGGCUGGCAGUCAAAGCGACCCUU.GGCA....CG....AGCGAU...U....GUCAGGGGUG.GC.UUU....CUGC........GC....UUUUCAAAAAUCGGAAGAAAUUUGUA.CCUUUUGAGACAAAGGUUUGUAUGCCGAGGAACUUG.UUUAA.GCGGAU.ACCGCAUCGCUCGGGGAGAA....CGUCG..........UUCUCCUCGCGGU.UCCGUGGCCUCA
JCVI_SCAF_1101668672249/528-698   .......................................AUAGUCAUGUC.ACCCUU.GGCA....CG....AGCGAU...U....GUCAGGGGUA.GC.UUU....CUGC........GC....UUUUCAAAAAUCGGAAGAAAUUUGUA.CCUUUUGAGACGAAGGUUUGUAUACCGAGGAACGUG.UUUAA.GCGGAU.ACCGCAUCGCUCGGGGA.......CGUCG..........UUCUCCUCGCGGU.UCCGUGGCCUCA
JCVI_SCAF_1096627369623/628-424   GGCAGC.ACGGGAGA.GCGA........CCCGUCGGCUGGCAGUCAAAGCAACCCUU.GGCA....CG....AGCGAU...U....GUCAGGGGCG.GC.UUU....CUGC........GC....UUUUCAGAAAUCGGAAGAAAUUUGUA.CCUUUUGAGACGAAGGUGUGUAUACCGACGAACUUGCUUUCA.GCGGAU.ACCGCAUCGCUCGGGGAGAA....CGCUG..........UUCUCCUCGCGGU.UCCGUCGCCCCA
NC_007516.1/1291073-1290872       GGCAGC.ACGGGAGA.GCGA........CCCGUCAGCUGGCAGUCAAGGC.ACCCUU.GGCA....UG....AGCGAU........GUCAGGGGUU.GC.UUU....CUGC........GC....UUAUCAAAAAUCUGAAGACAUUUGGU.GCAUUUGCGUAAGAGGUUUGUAACGCGCCGAACGUG.UUUAA.GCGGAU.ACUGCAUCGCUUGGGGAGGA....CUAGU..........UCCUCCUCGCAGU.UCCGUGGCCCCA
JCVI_SCAF_1096628082578/727-523   GGCAGUACCGGGAGA.CUGA........CCCG.UAGCUAGCAGACAAUUC.AGUCCC.AGUAC...UC....GGCAAG.CGU....GAUGGGGCUU.GC.UUU....CAGC........GC....UCUUCAGAUCUCUGAAAAGAGUCGGU.GCAUU..CAUUAAAGCUACGUAAUGCGACGAUCUUG.UUUGCAGCUGAU.ACCGCAUCGCUCGGGGAGAA....CGUCG..........UUCUCCUCGAGGG.UCCGUGGCCCCA
JCVI_SCAF_1096628257323/1683-1475 AGCAGC.ACGGGAGA.GCGA........CCCGUUAGCUGGCAGACAAUC.CAGUCCCCAUCC....CAC...GGCAACUGUG....GAUGGGACUG.GC.UUU....CUGC........GC....UCUUCAGAUCUCUGAAAAGAGUUGGU.GCAUUCGCACUAAAUCUUUGUAUUGCGACGAACUUG.UUUGUAGCGGAU.ACCGCAUCGCUCGGGGGGAA....CGCUG..........UUCUCCUCGCGGU.UCCGUCGCCCCA
JCVI_SCAF_1096627794547/1128-1328 GACGGCCUUGGAAGA.GCGA........UCCGAGAGCCGGCAGAACCAA.UGUCUCC.CACG....CG....AGCGAU...C....GUGGGAGACA.AA.GUU....CUGU..............GUAAAUGAAUUCUGAAGAGACUUGGU.GCAAUUGCCAGCAAGUACUGGUUCGGACCGAGCUUG.UUGAA.GCAGAC.ACUGCAUCGCUCGGGAAGAG....CA.AG..........CUCUUCUCGCAGU.UCUGUAGUCCUU
JCVI_SCAF_1096628362723/603-802   GACAGCCUUGGGAGA.GCGA........CCCAUGAGCUGGCAGAACCCU..GUCUCC.UGCG....UG....AGCGAU...C....GCGGGAGACA.UC.GUU....CUGU..............GGAACAGAA.CCCGAAGAGACUUGGU.GGGUUUGCAGCGAAGCUCUGUGUCAGGCCGAACUUG.UACAU.ACAGUC.ACCGCAUCGCUCGGGAAGAG....CA.AG..........CUCUUCCCGCGGUUUCUGUGGUCCUU
NC_007516.1/535123-534921         GACGACCUCGGAAGA.GCGA........UCCGAGUGUUGGCAGAACCCC.UGUCUCC.UGCG....UG....AGCGAU...C....GCGGGAGACA.CC.GUU....CUGU..............GCAACGGAAUUCUGAAGACACUUGGU.GUGUUCGUAGGGAAACUACGUAACACGGCGAACGUA.UGUUC.ACCGAU.GCCGCAUCGCUCGGGAAGGA....CAGAG..........UUCUUCUCGCGGCCUCAGUAGCCUCC
NC_007516.1/913565-913767         GUCGGCUUCGGAAGA.GCGA........UCCGAUAGCUGGCAGAACCCC.UGUCUCC.UGCG....UG....AGCGAU...C....GCGGGAGGCA.CC.GUU....CUGU..............GCAACGGAAUUCCGAAGAAAGUUGGU.GCGUUCGUGGAGAAACAAAGUAGCGCAGCGAACUUG.UAAUC.ACCGAU.GCCGCAUCGCUCGGGAAGGA....CAGAG..........UUCUUCUCGCGGCCUCAGUAGCCUCC
JCVI_SCAF_1096627540547/385-184   GACGGCCUCGGAAGA.GCGA........UCCGAGAGCUGGCAGAACCCC.UGUCUCC.UGCG....UG....AGCGAU...C....GUGGGAGACA.CA.GUU....CUGU..............GCAACGGA.UUCCGAAAAGACUUGGU.GGGUUCGCCAAGAAGCUUU.UAGCGCGGCGAAUUUG.GUUGU.CCCGAUGGUGGCAUCGCUUGGGAGGGA....CAGCG..........UCCUUCUCGCGACCUCAGCAGCCCCC
JCVI_SCAF_1096628046417/1622-1825 GACGGCCUCGGAAGA.GCGA........UCCGAGAGCUGGCAGAACCCC.UGUCUCC.UGCG....UG....AGCGAU...C....GUGGGAGACA.CC.GUU....CUGU..............GCAACGGAAUCCUGAAAAGACUUGGC.GCGUUCGCCGAGAAGUUCAGUAGCGCGGCGAACUUG.GUCGU.ACCGACGGUCGCAUCGCUCGGGAAGAA....CAGCG..........UUCUUCUCGCGGCCUCAGUAGCCCCC
JCVI_SCAF_1101667383508/525-322   GACGGCCUCAGUAGA.GCGA........UCUGAGAGCUGGCAGAACCCC.UGUCUCC.UGCG....UG....UGCGAU...C....GCGGGGGACA.CC.GUU....UUGU..............GCAACGGAAUCCUGAAAAGACUUGGU.GCGUUCGCCGAGAAGUUCAGUAGCGCAGCGAAUUUG.GUUGU.ACCUACGGUCGCAUCGCUCGGGAAGGA....CAGCG..........UUCUUCUCGCGGCCUCAGUAGCCCCC
JCVI_SCAF_1096627192266/6496-6293 GACGGCCUCAGUAGA.GCGA........UCUGAGAGCUGGCAGAACCCC.UGUCUCC.UGCG....UG....AGCGAU...C....GCGGGGGACA.CC.GUU....UUGU..............GCAACGGAAUCCUGAAAAGACUUGGU.GCGUUCGCCGAGAAGUUCAGUAGCGCAGCGAAUUUG.GUUGU.ACCGACGGUCGCAUCGCUCGGGAAGGA....CAGCG..........UUCUUCUCGCGGCCUCAGUAGCCCCC
NC_005070.1/1848644-1848441       GACGGCCUCAGUAGA.GCGA........UCUGAGAGCUGGCAGAACCCC.UGUCUCC.UGCG....UG....AGCGAU...C....GUAGGAGACA.CC.GUU....CUGU..............GCUUCGGAAUCCUGAAAAGACUUGGU.GCGUUCGCCAAAAAGUUCAGUGGUGCGGCGAACUUG.GUUGU.ACCGAUGGUCGCAUCGCUCGGGAAGGA....CAGCG..........UUCUUCUCGCGGCCUCAGUAGCCCCC
JCVI_SCAF_1101667585229/234-437   GACGGCCUCAGUAGA.GCGA........UCUGAGAGCUGGCAGAACCCG.UGUCUCC.UGCG....UG....AGCGAU...C....GUAGGAGACA.CC.GUU....CUGU..............GCUAUAGAAUCCUGAAAAGACUUGGU.GCGUUCGCCAAAAAGUUCAGUGGUGCGGCGAACUUG.GUUGU.ACCGAUGGUCGCAUCGCUCGGGAAGGA....CAGCG..........UUCUUCUCGCGGCCUCAGUAGCCCCC
JCVI_SCAF_1096626459164/6-207     GGCAGCCUCGGGAGA.GCGA........CCCAAGAGCUGACAGAAC...CCGUCUCC.UGCG....UG....GGCGAU...C....GUGGGAGACG.GC.GUU....UUGU..............GAAAUGGAAUCCUGAAAAGACUUGGU.GCGUUCGCCGAGAAGCUCAGUAGCGCGGCAAACUUG.GUUGU.ACCGAUGGUCGCAUCGCUCGGGAAGAA....CCGCG..........UUCUUCUCGCGGCCUCAGUAGCCCCC
JCVI_SCAF_1101667380836/694-493   GACGGCCUCAGUAGA.GCGA........UCUGAGAGCUGGCAGAACCCC.UGUCUCC.CGCG....UG....AGCGAU...C....GCGGGGGACA.CC.GUU....CUGU..............GCAACGGAAACCUGAAAAGAGUCAGU.GCAUAUGACGCACAGCCCUGUAUCGGAACGAGCUUG.UGAAG.GCAGAC.ACCGCAUCGCUCGGGAAGAG....CA.AG..........CUCUUCUCGCGGUCUCUGCAGUCCCU
JCVI_SCAF_1096628075702/466-667   GACGGCCUCAGUAGA.GCGA........UCUGAGAGCUGGCAGAACCCC.UGUCUCC.CGCG....UG....AGCGAU...C....GCGGGGGACA.CC.GUU....CUGU..............GCAACGGAAACCUGAAAAGAGUCAGU.GCAUAUGACGCACAGCCCUGUAUCGGAACGAGCUUG.UGAAG.GCAGAC.ACCGCAUCGCUCGGGAAGAG....CA.AG..........CUCUUCUCGCGGUCUCUGCAGUCCCU
JCVI_SCAF_1096627183482/289-488   GACGGCCUCAGUAGA.GCGA........UCUGAGAGCUGGCAGAACAC...GUCUCC.UGCG....UG....AGCGAU...C....GCGGGGGACA.AC.GUU....CUGU..............GCAACGGAAUCCUGAAAAGAGUCAGU.GCAAACGACGCAUAGCUCUGUAUCACUACGAGCUUG.UGCAU.GCAGAC.ACCGCAUCGCUCGGGAGGAG....CA.AG..........CUCUUCUCGCGGUCUCUGCAGUCCUU
NC_005070.1/1132490-1132288       GACGGCCUCAGUAGA.GCGA........UCUGAGAGCUGGCAGAACCCCCUGUCUCC.CGCG....UG....AGCGAU...C....GCGGGGGACA.CC.GUU....CUGU..............GCAACGGAAUGCUGAAAAGAGUCAGU.GCAUACGACGCAUGGCUCCGUAUCAGGAGGAGCUUG.UGUGU.GCAGAC.ACCGCAUCGCUCGGGAAGAG....CA.AG..........CUCUUCUCGCGGUCUCUGCAGUCCUU
NC_005070.1/372286-372086         GACGGCCUCGGAAGA.GCGA........UCCGAGAGCUGGCAGAACCCC.UGUCUCC.UGCG....UG....AACGAU...C....GCGGGAGACA.AC.CUU....CUGU..............GCAACGGAAUGCUGAAAAGAGUCAGU.GCAUACGACGCAUGGCUCCGUAUCAGGAGGAGCUUG.UGUGU.GCAGAC.ACCGCAUCGCUCGGGAAGAG....CA.AG..........CUCUUCUCGCGGU.UCUGUAGUCCUU
JCVI_SCAF_1096627192266/3116-2919 GGCAGCCUCGGUAGA.GCGA........UCCGAGAGCUGACAGAACAC...GUCUCC.UGCG....UG....AGCGAU...C....GCGGGAGACA.CC.GUU....CUGU................GCCAUAAACCUGAAAAGAGUUAGU.GCAUUUGAUGCACAGCUCUAUAUCAGUACGAGCUUG.UGAAU.GCAGAC.ACCGCAUCGCUCGGGGAGAA....CAGCG..........UUCUCCUCGCGGU.UCCGCCGCCCCA
JCVI_SCAF_1096627192266/3745-3548 GGCAGCCUCGGUAGA.GCGA........UCCGAGAGCUGACAGAACAC...GUCUCC.UGCG....UG....AGCGAU...C....GCGGGAGACA.CC.GUU....CUGU................ACCAUAAACCUGAAAAGAGUUAGU.GCAUUUGAUGCACAGCUCUAUAUCAGUACGAGCUUG.UGAAU.GCAGAU.ACCGCAUCGCUCGGGGAGAA....CAGCG..........UUCUCCUCGCGGU.UCCGCCGCCCAC
JCVI_SCAF_1096628390651/1845-1648 GGCAGCCUCGGUAGA.GCGA........UCCGAGAGCUGACAGAGC...CUGUCUCC.UGCG....UG....AGCGAU...C....GCGGGAGACA.CU.GUU....CUGU................GUCACAAACCUGAAAAGAGUUAGU.GCUUUUGUUGCGCAGCUCCGUAUCGGGACGAGCUUG.CAUUU.GCAGAC.ACCGCAUCGCUCGGGAAGAG....CA.AG..........CUCUUCUCGCGGUCUCUGUAGCCCUU
JCVI_SCAF_1096627798650/1673-1473 GACGGUCACGGGAGA.GCGA........UCCGAGGGCCGGCAGAACCCC..GUCUCC.CGUG....CG....AGCGAU...C....GCGGGAGACA.AC.GUU....CUGC..............GCUGUUUAAAUCUGAAGAAAACUAGU.GCGUAUGGCCCAUCUGGGAACGGGUGAACGAGCUUU.ACCUU.UCAGUU.UCCGCAUCGCUCGGGAAGGG....CA.AC..........CUCUUCUCGCGGUCUCCGCAGUCCUU
#=GC SS_cons                      ..<<<<<<<<<<................>>>>>>.>>>><<<<<<<....<<<<<<<.<<<<...................>....>>>>>>>>>>....>>>....>>>>..................................................................................:.<<<<<-.<<<<<-------<<<<<<<<<<<<___._......>>>>>>>>>>>>>>>>>->>>>>:......
//
