# Supplementary material for: Comparative genomics reveals 104 candidate structured RNAs from bacteria, archaea, and their metagenomes
Source: Genome Biol. 2010 Mar 15;11(3):R31. doi: 10.1186/gb-2010-11-3-r31 (PMC2864571; doi:10.1186/gb-2010-11-3-r31)
Supplement: Additional file 5 — Raw text alignment files, just the motifs. Raw alignments of RNA motifs with minimal annotation and no flanking sequences, in "Stockholm" text format. The Stockholm files can be retrieved from the .tar.gz archive file by using programs such as WinZip (Windows), StuffIt Expander (Mac), or tar/gzip (UNIX). [file gb-2010-11-3-r31-S5.GZ › clean-sto/flpD.sto]

# STOCKHOLM 1.0
#=GF ID flpD
#=GF AU Weinberg Z
#=GF TP Cis-reg;
#=GF DE flpD RNA
#=GF WK http://en.wikipedia.org/wiki/FlpD_RNA_motif
NC_003551.1/172713-172667   CCGGAUGAUGGCCCGGGGGAACCCUAACGGGACCCCG.GGCCGGACGG
NC_009634.1/1013956-1013910 UCAGGUGACAAACGACCCGAAGGUAGAUACCAGGGGA.GUUUUGAUGA
NC_005791.1/1636889-1636843 UCAUGUGACGAACAACCCGAAGGCUAAGGCCAGGGGA.GUUCUGAUGA
NC_009135.1/1662793-1662839 UCAUAUGACGAGCAACCCGAAGGUUUAGACCAGGGAA.GUUCUGAUGA
NC_009975.1/925551-925597   UCAUAUGACGAGCAACCCGAAGGCUAAAGCCAGGGAA.GUUCUGAUGA
NC_009637.1/931385-931339   UCAUAUGACGAACAACCCGAAGGUUAAAACCAGGGAA.GUUCUGAUGA
NC_000909.1/1131452-1131497 CCAGAUGAGGCACCACUCGAAGGC.AAUGCCAAAGUG.GUGCUGAUGG
NC_009635.1/1282979-1283025 ACAGAUGAUGCACUAUCCGAAGGCUUA.GCCAGGGUAUGUGUUGAUGU
#=GC SS_cons                <<<<-----<<<<--<<<---<<<____>>>->>>--.>>>>-->>>>
//
