# Supplementary material for: Comparative genomics reveals 104 candidate structured RNAs from bacteria, archaea, and their metagenomes
Source: Genome Biol. 2010 Mar 15;11(3):R31. doi: 10.1186/gb-2010-11-3-r31 (PMC2864571; doi:10.1186/gb-2010-11-3-r31)
Supplement: Additional file 5 — Raw text alignment files, just the motifs. Raw alignments of RNA motifs with minimal annotation and no flanking sequences, in "Stockholm" text format. The Stockholm files can be retrieved from the .tar.gz archive file by using programs such as WinZip (Windows), StuffIt Expander (Mac), or tar/gzip (UNIX). [file gb-2010-11-3-r31-S5.GZ › clean-sto/Clostridiales-1.sto]

# STOCKHOLM 1.0
#=GF ID Clostridiales-1
#=GF AU Weinberg Z
#=GF TP Gene; sRNA;
#=GF DE Clostridiales-1 RNA
#=GF WK http://en.wikipedia.org/wiki/Clostridiales-1_RNA_motif
JCVI_SCAF_1096628330702/195-362  GCAUGUGCAUGCA......UGUGC........AUGCAUG...UGCACGCACG.UG..C.AUG..CAUGUGCAUGCAGGUGCAUGCAU....GU.GCACG.CAGGUGCAU.GCAG.GUGCAU...GCAUGU.GC............AU................GC.ACGUGC...AUGCAG......GUG.CAUGCA.....UGUGCA.UGC.......ACGUGCAU...GCAGGU.......GCAUG.CAGG....UGCAU.GCACGUGC
JCVI_SCAF_1101668573117/473-642  ........GCAUG......CGUGC.AC......GCAUGCGUGCACGCAUGCA.UG..C.AUG..CAUGCAUACAUG.CAUGCGUGC.....AU.GCACG.CAU..GCAU.GCAU...GCAU...GUAUGC.GUGUAUGCAUGCAUGCAGACAUGCAUGCAUGCAU.GC.......AUGCAUGCAUAUAUG.CAUGC......AUCC......GCGCAU.GC....UC.......GCAUG.UA.......UG......CAUGC.........
JCVI_SCAF_1096627924491/482-642  ........GCAUGCAUGCAUGCAU.....GCAUGCAUGCAUGCAUGCAUGCA.UG..C.GUG..CGUGCAUGCAUG.CAUGCAUGUAUGUAUU.AUGUA.UGU..GCAU.GCAU.GCAUGCAU.G.CAUG.CA..............................UG.CAUGCA..UGCAUGA......AUG.CAUGU......A.UGCA.UAC....AU.......GUGU.......AU.....GUAUG.UAUGUAUGUGUGU.........
JCVI_SCAF_1096628322047/625-462  UAGUAGUAGUAGU..AGUA......GUAG..UAGUACUAGUACUAGUACUAG.UA..C.UAG..UACUAGUAUCAG.UACUAGUACUA...GCA......CGA.......GUAC.GAGUAC.....AAGU.AC............GAGUACGA..........GU.AC.GA....GUACGAGUACGAGUG.C....G.....A.GUAC......GAGU.AC....GA.......GUAC..AA....GU.ACUGGU..ACUAG.UACUAGUA
JCVI_SCAF_1096628334677/1111-952 UGUAUGCA...........UGUAU.GC......AUGUAUGCAUGCAUACAUG.CA..C.GUA..UGCAUGUAUGCA.UGUAUGCAU.....GU.AUGCA.UGU..AUGC.AUGU.AUGCAU...GUAUGC.ACGUA.........UA.CA..........UGUGU.GCAUGU...AUGCAC......GUA.UGCAUG.....UAUGCA.UGC....AU.GC.......AU....GCAU.....GCAUG.CA............UGUAUGUA
JCVI_SCAF_1096628293756/644-486  ........UACGCACA...UACGU.AC..GUACGUACGUAUGUACGUGCGUA.CGUAC.UUG..CGUACGUACGUA.CGUACGUACGUAC.GU.AUGUA.UGU..ACGU.ACGU.ACGUAC...GCACGUACA...............UA.............UGUAC.......GUACGC......ACG.UACGU......ACGUAU........GU.AC....AUUAC....GUACU.UA...AGU.GC....GUGCGUG.........
BABB01000778.1/1764-1911         ....AUCGUAGACA.A....UGAG.GA......AAAUAAAAAAUCAGAGGCA.AG..C.UCG..CUUGCCUCUGAU.UUUUUAUUU.....GA.CGAA..UGU..CCGG.AUAU.GAGCAA...G.AAGC.AC............CU.AA.............GU.GC.GGA...UUGCGA......AUA.UACGG......A.GGCU.GGU.............GUAA..............GCCAG.CCG....UGUCUA.CGAU....
BAAV01034327.1/142-292           ......UGUAAGC..AA......U.GA.....GCCAUGCAAGCUGAAA..UG.UG..C.UUG..CACAGAUUUCAG.CUUAUAUGGC....GA.A.....UGUCAAUAA.U....GAACAAC..G.AAGG.UC............GG..A.............GA.CCGGGA..GUUGUGA..........AUUAU......C.AAGG.CUCGGGAGU.AGC...GA.A....GCUACG.GA.GAGAC.UUG.....GCUUA.CA......
NZ_ABEY02000022.1/37900-37738    ......CGCGUUAU.AA..UCCCG.UC....AAGCGCGC...ACAUGC.GAG.AG..C.UUG..CUCGCGGCAUGU...AGCGCAUUU...GA.CGGGA.UGA..CGCG.ACAU.GAACAC...G.AAGG.CC............GA.UA.............GG.UC.GGA...GUGUGA......AUG.CCGCGC.....A.GAAA.UGCGGGAGC.AC....GA.A.....GUGCG.AA.GCAAU.UCUGUG.UUAACG.CG......
NZ_AAVL02000037.1/174692-174858  ........ACUCACCAA..CCCCC.GG.....AAC.UUUCAAGGCACC..UG.UG..C.UUG..CACAAAGGUGCC.UUGAAAAGUU....UC.GGGGG.UGC..CUUA.UUAU.GAGCAUAAAA.GGGCGAC............GA..A.............GUCGCACGA..UAUGCGA......AUA.AUAAGG.....ACAGAU.UGCGGGAGC.GG....GA.A.....GCGCG.UA.GCAAU.CUGA..GGUGAGU.........
BAAV01001515.1/1917-1759         ......AUAAAGCC.UG...GUCU.CA.....AAG.CGUAUAAAUGAUG.CA.AG..C.UUG..CUUGAAAAAAUU.UGUACGCUUU....AG.AGAC.GCUA..AUGG.ACAU.GAGCAA...G.AAGC.AC............GG.UA.............GU.GC.GGA...UUGCGA......AUG.UACAU......A.GGAU.UGCGGGAGU.......GAAA.......GCG.UA.GCAAU.CCGUA..GGCUUU.AU......
BAAV01002929.1/1019-863          ......UAUAACACCAG..AUUCA.AA.......AAA.AGACUGCGU..UCA.UG..C.UUG..CAUGAAAACGCA.GUCUUUUU......UA.UGAAU.CGC..CAAA.AUAU.GAGAAA...A.UAGC.CC............GA.UA.............GG.GU.GGU...UUUCGA......AUA.UUUUGU.....A.GAAU.UGCGAGAGU.UC....GA.A.....GAACG.UA.GCAAU.UC.....GUGUUA.UA......
BAAU01003785.1/137-308           ........AAACGUCAG..GGGCA........AAGUACAGGAAGCCGUU.CG.GG..C.UUG..CACGAGAAGGCU.UCCUGCCAUU.......UGCCC.CG...CCUAAUGCC.GAAAAC...G.UAAU.AAAAAGUU......GUAAACAU....AACUUUUU.AUGGGA...CUUUGA......GGU.AUGGG..........AU.UACGGGAAU.UGC...GA.A....GCAAUG.GA.GUAAUCAG....GAGGUAG.........
BAAY01014504.1/21-201            ......UAUGACUUUAG..GGUCA.AA......AGGUAU.CAUC.GAU.GCA.CG..C.UUG..CAUGCAAUUCGA.UGUAUACCU.....UAGUGACC.CGC..ACUA.CACC.GAGAAA...G.UAAC.AGUUUGCUGC....AGGGAC....GCAGAAAAUUAGC.GGA...CUUCGA......GGU.GUAGU......C.AGAU.UAUGGAAAU.GC....GU.A.....GCAUG.GA.GCAAU.CUGAUU.AA.UCA.UA......
BAAU01003080.1/9-185             ......UGAUUAA..AG..GGUCA.AA......AGGUAU.CAUCGAU..GCA.UG..C.UUG..CAUGCAAUUCGA.UGUAUACCU.....UAGUGACC.UGC..ACUA.CACC.GAGAAA...G.UAGC.AAUUUACUAUGC..GA..A...GC.UAGUAAAUUAGC.GGA...UUUCGA......GGU.GGAGU......C.AGAU.UACGGGAAU.GC....GG.A.....GCAUG.GA.GUAAU.CUGA....UUAAU.CA......
BAAU01005865.1/1412-1225         AUAAUAUGAUUAA..AG...GGUC.AA.....AAGGUAU.CAUC.GAUG.CA.UG..C.UUG..CAUGCAAUUCGA.UGUAUACCUU....AGUGACC..CGC..ACUA.CACU.GAGAAA...G.UAGC.AAUUUACUAUGC..GA..A...GC.UAGUAAAUUAGC.GGA...UUUCGA......GGU.GGAGU......C.AGAU.UACGGGAAU.GC....GG.A.....GCAUG.GA.GUAAU.CUGA....UUAAU.CAUA.AAU
BABG01004091.1/375-562           AUUUUGUGAUUAA..AG...GGUC.AA.....AAGGUAU.CAUC.GAUG.CA.UG..C.UUG..CAUGCAAUUCGA.UGUAUACCUU....AUUGACC..CGC..ACUA.CACC.GAGAAA...G.UAGC.AAUUUGCUGCG...GG.GA....CGUAGCAAAUUAGC.GGA...UUUCGA......GGU.GGAGU......C.AGAU.UACGGGAAU.GC....GU.A.....GCAUG.UA.GUAAU.CUGA....UUAAU.CAUA.AAU
BAAV01002036.1/1046-870          ......UGAUUAA..AG...GGUC.AA.....AAGGUAU.CAUC.GAU.GCA.UG..C.UUG..CAUGCAAUUCGA.UGUAUACCUU....AUUGACC..CGC..ACUA.CACC.GAGAAA...G.UAGC.AAUUUGCUGCG...GG.GA....CGCAGAAAAUUAGC.GGA...UUUCGA......GGU.GUAGU......C.AGAU.UACGGGAAU.GC....GU.A.....GCAUG.UA.GUAAU.CUGA....UUAAU.CA......
hgutS8_s8_169515/1029-842        AUUAUAUGAUUAA..AG...GGUC.AA.....AAGGUAU.CAUC.GAUG.CA.UG..C.UUG..CAUGCAAUUCGA.UGUAUACCUU....AGUGACC..CGC..ACUA.CACC.GAGAAA...G.UAGC.AAUUUGCUGCG...GG.AA....CGCAGGAAAUUAGC.GGA...UUUCGA......GGU.GUAGU......C.AGAU.UACGGGAAU.GC....GU.A.....GCAUG.UA.GUAAU.CUGA....UUAAU.CAUA.AAU
hgutS8_s8_169849/467-654         AUUAUAUGAUUAA..AG...GGUC.AA.....AAGGUAU.CAUC.GAUG.CA.UG..C.UUG..CAUGCAAUUCGA.UGUAUACCUU....AGUGACC..CGC..ACUA.CACC.GAGAAA...G.UAGC.AAUUUGCUGCG...GG.GA....CGCAGGAAAUUAGC.GGA...UUUCGA......GGU.GUAGU......C.AGAU.UACGGGAAU.GC....GU.A.....GCAUG.UA.GUAAU.CUGA....UUAAU.CAUA.AAU
BABB01002899.1/2303-2116         ..AUUUUGUGAUUAAA.....GGG.UC..AAACG.GUAU.CAUC.GAU.GCA.UG..C.UUG..CAUGCAAUUCGA.UGUAUGCCUUAUU.GA.CCCG..CAC..UACA.CC...GAGAAA...G.UAGC.AAUUUGCUGCG...GG.GA....CGUAGCAAAUUAGC.GGA...UUUCGA........G.GUGGAG.....UCAGAU.UACGGGAAU.GC....GU.A.....GCAUG.UA.GUAAU.CUGA..UUAAUCA.UA.AAU..
NZ_AAVL02000036.1/99484-99318    ........AGCUUACAG...CGUA.GA....AAAGUCUU.ACUGCACC..UG.UG..C.UUG..CACAAAGGUGCA.GAAAAGACUUU...GA.GACG..CGCC.CCGA.ACAU.GAGCAAAAAAGCGAA.GC............GA..A.............GC.UG.AGUGAUAUGCGA......AUG.UACGGG.....AAGGAU.UGUGUGAGU.GC....GA.A.....GCACG.UA.GCAAU.CCG...GUAAGCU.........
BAAX01023897.1/957-790           ......AGGUUAA..G....GGUC.AA......AGGGUCGAAAGCGCGGUCA.GG..C.UUG..CAUGAUAAGGCU.UUUGAACUU.....GU.GACC..CGC...UAA.ACAU.GAGGAA...G.UAGC.GAUUUGC.......G..UA........GCAAAUCAGCGGGA...UUCCGA......AAG.UUUAC......A.GAAU.UGCGUGAGC.AGC...UU......GCUGCG.AA.GCAAU.UCG.....UUGACACA......
NZ_AAVL02000035.1/139817-139954  ......UGAUUAC..AA...CGUC.AA....AAAGUC.UUAUCCCGCU..UG.UG..C.UUG..CACAAUAAAGGG.AUAAUGACUUU...GA.GACG..CGC..CC...ACAA.CA.......U.GC.................GAAUA.....................................UUGAG..GGG.....AAGGAU.UGUGGGACU.GC....GA.A.....GCACG.CA.ACAAU.CCGU....GUAAU.CA......
NZ_AAVL02000031.1/48980-49147    ......CGCUUAC..AG..UGUAC.AA......GUCCAGUCAUCCACC..UG.UG..C.UUG..CACAAAGGUGGA.UGACUGGAC.....UUAGGACA.CGCC.CCAA.GAAU.GAGCAU...AAAAGU.GAAGC.........GA.AA..........GCUUC.AC.GAU...AUGCGA......AUG.CUUGGG.....AAGGAU.UGCGGGAGU.GC....GA.A.....GCACG.UA.GCAAU.CCG.....GUAAG.CA......
BABD01004363.1/554-380           ..UUUUUGAUUAC..AG.....UG.UA..C.AAGUCCAGUCAUCCACC..UG.UG..C.UUG..CACAAAGGUGGA.UGACUGGACUUAG.GA.CA....CGCC.CCAA.GAAU.GAGCAU...A.AAGU.GAAGC.........GA.AA..........GCUUC.AC.GAU...AUGCGA......AUG.CUUGGG.....AAGGAU.UGCGGGAGU.GC....GA.A.....GCACG.UA.GCAAU.CCG.....GAAAG.CAAAAA..
NZ_AAVL02000027.1/21462-21630    ......UGAUUAC..AG.....UG.GA..UCAAAGUCAGCAGCCCACU..UG.UG..C.UUG..CACAAGAGUGGG.GUGAUGACCUUGA.GA.CA....CGC..CCCCAACAU.GAGCAU...AAAAGU.GUAGC.........GC.AA..........GCUAC.AC.GAU...AUGCGA......AUGCUGGGGG.....A.GGAU.UGCGGGAGU.GC....GA.A.....GCACG.UA.GCAAU.CCG.....GUAAU.CA......
BAAV01016969.1/686-523           ......UAAUGCCU.....GAGUC.AA.....AAGGGCUA..ACCCCACAUG.AA..C.UUG..CUCAUAAGUGGU.AAAAGACCUU....AG.GACCCGCGC..CC...AUAU.GAGCAAAAAG.CGGG.AA............GACUA.............UC.CCACGA..UAUGCGA......AUGUU..GGU.....A.GAAUCAA....AGUUGGG...GU.G....CCCCUG.AA.AUUAUAUA.....AAGUAC.UA......
BAAX01018853.1/543-708           .....AUGAUACA..AG...GGUC.AA........AAGGUCAUGCGUUU.CA.UG..C.UUG..CAUGAAAAAGCA.UGA.CUU.......AUUGACC..CGC..AAAA.CACC.GAANA....G.UAGC.CAUUUUUC......G..UA.......GAAAAAUGAGC.GGA....UUUGA......GGU.GUUUUU.....A.GGAU.UGCGAGGGC.AU....GA.A.....AUGCG.AA.GCAAU.CCCG....UGUAU.CAU.....
BAAU01028694.1/160-335           ......UGUAAGCCAAG...GGAA.CA.....AAAGUGCAGGUGCUGU.UCG.UG..C.UUG..CACGAUAAGGCA.UCUGAC.UUU....GG.UUCC..CGCC.AAAA.ACAU.GAAGAA...G.AAGC.GAUUUGC.......A..UC........GCAAAUCUGC.GGA...UUCUGA......AUG.UUUUU......A.GAAU.UGCGGGAGC.AGC...GU.A....GCUGCG.GA.GCAAU.UCGU..UGGCUUACCA......
BAAZ01005512.1/486-314           .....GUAAGCCAA.G....GGAA.CA.....AAAGUGCAGGUGCUGU.UCG.UG..C.UUG..CACGAUAAGGCA.UCUGAC.UUU....GG.UUCC..CGCC.AAAA.ACAU.GAAGAA...G.AAGC.GAUUUGC.......AU..U........GCAAAUCUGC.GGA...UUCUGA......AUG.UUUUU......A.GAAU.UGCGGGAGC.AGC...GU.A....GCUGCG.UA.GCAAU.UCG....UUGGCU.UAC.....
NZ_AAVO02000012.1/105629-105797  ........GAACACCAG...GGUU.AA.....AAACUGCAAAAGACGU.UCG.UG..C.UUG..CACGAUAAGGCU.UUUG.AGUUU....GG.AACC..CGC...CAA.AUAU.GAGAAA...G.UAGC.GAUUUAC.......GA.UA........GUAAAUCAGC.GGA...UUUCGA......AUA.UUUGC......A.GGAG.UGUGGGAGU.AGC...UU......GCUACG.GA.ACACU.CCGU..GGUACAU.........
NZ_AAVO02000013.1/48190-48022    ......UGAUACC..AG..GGGCA.AA......AAUUUCAAAUGAUGU.UCG.UG..C.UUG..CACGAUAAAGCA.UUUGAAUUU.....GG.GGACC......UCCAAACAU.GAGGAA...G.UAGC.GAUUUAC........A.UA........GUAAAUCAGC.GGA...UUCCGA......AUG.UUUGA......A.GGAU.UGUGGGAGC.AG....UUUA.....CUGCG.GA.ACAAU.CCGUA...AGUAU.CA......
NZ_AAVL02000023.1/56132-55966    ......CGAUUGCAU....UGUCC.AA......AGGUCUUUUCUCACC..UU.UG..C.UUG..CACAAUGAUGGGAAAAUGACCU.....UG.GGACA.CGC..CCGG.AUAU.GAACAUAAAG.GUGAAGC............GU.AA.............GCUUCGCGA..UAUGCAA......AUA.UCAGGG.....A.GGAU.UGCGGGAGU.GC....GU.A.....ACACG.UA.ACAAU.CC....GUGCAAU.CA......
BABE01004765.1/1080-911          ......UGAUAUC..AGG..GGUCAAA.....AGG.UCAAAAAGUC.GUUCG.UG..C.UUG..CACGAUAAGAC..UUUUGAACUG....GG.GACC..CGC..CAA..CCAU.GAGAAA...G.UAGC.GAUUUAC.......G..CA........GUAAAUCAGC.GGA...UUUCGA......AUG..UUUG......A.GAAU.UGUGGGAGC.UGC...UU.G....NCAGCG.GA.GCAAU.UCGUG...GAUAU.CA......
BABA01009489.1/308-486           .UGAG.UGAUACU..AG...GGUCGAA......AAG.UCACAAGCUGAU.CA.UG..C.UUG..CAUGAAGAGGCU.UGUGACCUU.....GA.GACC..UGU..UAAA.ACAU.GAGGAU...G.CAGC.GAUUUUC.......AA..G........GAAAAUCAGC.GA....AUCCGA......AUG.UUUUU......A.GAAU.UGCGAGAGU.UGC...GU.A....GCAACG.AA.GCAAU.UCGUA...AGUAU.CAAUUCAU
BAAZ01027624.1/869-703           ......UGAUACU..AG...GGCA.AA......AGCUCCAAAAGCCGUU.CG.UG..C..UG..CACGAUAAAGCU.U..UGAGCU.....NG.GGAC.CCGC..AAAA.ACAU.GAGGAU...G.CAGC.GAUUUUC.......AA..A........GAAAAUCAGC.GA....AUCCGA......AUG.UUUUU......A.GAAU.UGCGAAAGU.UGC...AU.A....GCAACG.GA.GCAAU.UCGUG...GGUAU.CG......
BAAV01006167.1/863-1032          ......UGAUACC..AG...GGUC.AA......AAGCUCCAAAAGCCGUUCG.UG..C.UUG..CACGAUUAGGUU.UUUGAGCUU.....GG.GACC..CGC..AAAA.ACAU.GAGGAU...G.CAGC.GAUUUUC.......AA..G........GAAAAUC.AG.CGA...AUCCGA......AUG.UUUUU......A.GAAU.UGCGAAAGU.UGC...AU.A....GCAACG.GA.GCAAU.UCGUG...GAUAU.CA......
BABD01002878.1/1413-1244         ......UGAUACU..AG...GGUC.AA....AAGCUCCAAAAGCCGU..UCG.UG..C.UUG..CACGAUAAGGGU.UUU..GAGCUU...GG.GACC..CGC..AAAA.ACAU.GAGGAU...G.CAGC.GAUUUUC.......AA..G........GAAAAUC.AG.CGA...AUCCGA......AUG.UUUUU......A.GAAU.UGCGAAAGU.UGC...AU.A....GCAACG.GA.GCAAU.UCGUG...GGUAU.CA......
BAAY01020707.1/871-700           ......UGAUACU..AG...GGUC.AA...AAGCUCCAAAAAGCCGU..UCG.UG..C.UUG..CACGAUAAGGGU.UU..UG.AGCUU..GG.GACC..CGCA.AAAA.ACAU.GAGGAU...G.CAGC.GAUUUUC.......AA..A........GAAAAUCAGC.GA....AUCCGA......AUG.UUUUU......A.GAAU.UGCGAAAGU.UGC...AU.C....GCAACG.GA.GCAAU.UCGUG...GGUAU.CA......
BABG01005618.1/356-523           ......UGAUACCC.GG....GUCAAA..AGG....UCUAAACCCAC..AUA.AG..C.UCG..CUCAUAGGUGG....AUGAAAAACCU.UGGAACC..CGC..CCCA.AUAU.GAGCAUAAAAGCAGG.AU............GA.UA.............AU.CC.CACGAUAUGCUA......AUA.UUGGGU.....A.GGUU.UGUUGGAGU.GC....GU.A.....GCACG.UA.ACAAU.CCGCA...GGUAU.CA......
NZ_AAVL02000037.1/286875-287041  ........AUAUUACAG...UGUC.AA.....AAGGUCU.UUUCCACC..UG.UG..C.UUG..CACAAAGGUGGAAAAAUGACCUU....GG.GACA..CGC..CCACAAUAU.GAGCAA...AAAAGU.GGAGC.........GU.AA..........GCUUC.AC.GAU...AUGCGA......AUAUUGUGGU.....A.GGAU.UGUGGGAGU.GC....GA.A.....GCACG.UA.ACAAU.CCG...GUAAUAA.........
BAAV01006120.1/617-787           .....AAGAUGCC..AG..GGUCA.AA......AGCCUGAAA.CCACGA.UG.UG..C.UUG..CACAGGAGUGGU.UUUAUGGCU.....UAAUGACC.CGC..CCCG.AUAU.GAGCAU...AAAAGU.GGAGC.........GU.AA..........GCUUC.AC.GAU...AUGCGA......AUA.UUGGAU.....A.GAAU.UGUGGGAGU.AC....GA.A.....GUACG.GA.ACAAU.UCGUAU..GGCAU.CUU.....
BAAY01008255.1/580-413           ......UGAUACC..AG..AGUCA.AA.....AGGUC.UAAACCAAC..AUG.AG..C.UUG..CUCAUAAGUGGG.UGAAUGACCU....UA.UG.CUGCGC..CCCA.AUAU.GAGCAUAAAAGUGGG.AU............GA.UA.............AUCCCGUGA..UGUGCAA......AUA.UUGGGG.....A.GGAU.UGUGGGAGU.GC....GC.A.....GCACG.AA.ACAAU.CCAAA...UACAU.CG......
NZ_AAVL02000035.1/75876-75709    ......UAUUAUAC.AG...UGUC.AA.....AAGGUCUUAGCCCACC..UG.UG..C.UUG..CACAAAGGUGGGAAAAUGACCUU....GA.GACA..CGC..UCCG.AUAU.GAGCAUAAAA.GGGAAGC............GU.AA.............GCUUCACGA..UAUGCGA......AUAAUCGGGG.....A.GGAU.UGCGGGAGU.GC....GA.A.....GUGCG.GA.GCAAU.CC.....GUAUAA.UA......
NZ_ABOU02000027.1/54252-54086    ......UGAUACU..AG...GGUG.AA....AAGGUAUG.AAUCCAU..AUG.AG..C.CUG..CUCAUAAGUGGA.UAAAAGACCUU...UG.AACC..CGU..CCCA.AUCU.GAGCAUAAAA.UGGA.AU............UG.UA.............AU.CC.UGAGAUAUGCGA......AUA.GUGGG......AUGGAU.UAUGGGAGU.GC....GU.A.....GCACC.GA.ACAAU.CCAUA...GGUAU.CA......
BABG01000170.1/596-450           ......UGAUACC..AG...GGUC.AA.....AAGGUCUAAACCCAC..AUG.AG..C.UUG..CUCAUAGGUGGGUGAAAGACAUU....GG.GACC..CGC..CCCG.AUAU.GAGCAUAAAAGUGGG.AU............GA.UA.............AUCCCAUGA..UAUGCGA......AUAUUUGGG......A.GAAU....................AU................AUAUUACA...UAUUU.CA......
NZ_AAXA02000013.1/250273-250440  ......AGAUGCC..AG...GGGC.AA....AAGGUCUA.AAUCCAC..AUG.AG..C.UUG..CUCAUAAGUGGA.UGAAAGACCUU...GG.GCCC..CGC..CCCA.AUAU.GAGCCUAAAAGUAGG.AU............GA.CA.............AUCCCACGA..UAUGCGA......AUA.AUGGGG.....A.GGAU.UGUGGAAGU.GC....AA.C.....GCACG.GA.ACAAU.CCGUA...GGCAU.CA......
BABG01013486.1/1030-1197         ......UGAUACC..AG...GGUC.AA....AAGGUCUGAGCCC.AC..AUG.AG..C.UCG..CUCAUAGGUNGG.GGAAAGACCUU...GG.GAAC..CGN..CCCA.AUAU.GAGCAU.A.A.AAGU.GGGAU.........GA.UG..........AUCCC.AC.GAU...AUGCGA......AUA.UUGGGU.....C.AGAU.UGUGGGAGU.GC....GUAU......CACG.GA.ACAAU.CCGGUA...GUGU.CA......
NZ_ABOU02000020.1/5236-5069      ......AGAUGUC..AG...GGGC.AA....AAGGUCUAA..GCCCACA.UG.AG..C.UUG..CACACUGGUGGU.AGAAUGACCUU...GA.GACC..CGC..CCCG.AUAU.GAGCAUAAAAGUGGG.GC............GU.AA.............GCACCAUGA..UAUGCGA......AUA.GCGGGU.....A.GGAU.UGUGGGGGU.GC....GU.A.....GCACG.AA.ACAAU.CCGUU...GGCAU.CA......
NZ_ABOU02000026.1/3951-3784      ......UGAUGCC..AG...GGUC.AA....AAGGUCU..AAGCCCAC.AUG.AG..C.UUG..CUCAUAGGUGGA.UGAAAGACCUU...AG.GACC..CGC..CUCG.AUAU.GAGCAUAAAAGUGGG.GC............GU.AA.............GCACCAUGA..UAUGCGA......AUA.GCGGGU.....A.GGAU.UGUGGGAGU.GC....GU.A.....GCAUG.AA.ACAAU.CCGUA...GGCAU.CA......
BABG01029695.1/208-75            ......UGAUACC..AG...GGUC.AA....AAGGUCUA.AACCCAC..AUG.AG..C.UUG..CUCAUAGGUGGG.UGAAAGACCUU...GG.GACC..CGC..CACG.AUAU.GC.......G........................A.....................................AUA.UUGGG......G.GAAU.UGUGGGAGU.GC....UU.A.....GCACG.GA.ACAAU.UCGCA...GGUAU.UA......
NZ_ABOU02000048.1/174081-174247  ......AGAUGCC..AG...GGGC.AA.....AAGGUCUAAGCCCAC..AUG.AG..C.UUG..UUCAUAGGUGGGUGAAAGACCUU....AG.GACC..CGC..CCCG.AUAU.UCGCAUAUCG.UGGG.AU............GA.UA.............AUCCCACGA..UAUGCGA......AUA.UUGGGU.....A.GGAU.UGUGGGAGU.GC....GU.A.....GCACG.GA.GCAAU.CCGUA...GGCAU.CA......
NZ_ABOU02000036.1/12225-12058    ......AGAUGCC..AA...GGUC.AA.....AAGGUCUAAGCCCACA..UG.AG..C.UUG..CUCACAGGUGGGUGAAAGACCUU....AG.GACC..CGC..CCCG.AUAU.GAGCAUAAAA.GUGGAAU............GA.UA.............AUCCCACGA..UAUGCGA......AUA.UUGAGU.....A.GGAU.UGUGGGAGU.GC....GU.A.....GCACG.GA.GCAAU.CCGUA...GGCAU.CA......
NZ_ABOU02000034.1/13978-13811    ......UGAUGCC..AG...GGUC.AA.....AAGGUCUAAGCCCAC..AUG.AG..C.UUG..CUCAUAGGUGGGUGAAAGACCUU....AG.GACC..CGC..CCCG.AUAU.GAGCAUAAAA.AUGGGGC............GU.AA.............GCACCAUGA..UAUGCGA......AUA.GCGGGU.....A.GGAU.UGUGGGAGU.GC....GU.A.....GCACG.AA.ACAAU.CCGUA...GGCAU.CA......
NZ_ABOU02000050.1/2046-1878      ......UGAUACC..AG...GGUC.AA.....AAGGUCUAAGCCCAC..AUG.AG..C.UUG..CUCAUAGGUGGGUGAAAGACCUU....AG.GACC..CGC..CCCG.AUAU.GAGCAUAAAAGUGGGGGC............GU.AA.............GCACCACGA..UAUGCGA......AUG.UUGGGU.....A.GGAU.UGUGGGAGC.AC....GU.A.....GUGCG.UA.ACAAU.CCGUA...GGUAU.CA......
NZ_ABOU02000006.1/26217-26050    ......AGAUACC..AG..GGUCA.CA......AGGUCUGACACCAC..GUG.UA..C.UCG..CACACUAGUGGUAAAAUGACCU.....UG.UGACC.CGC..CCCA.AUAU.GAGCAUAAAAGCGGG.GC............GU.AA.............GCACUACGA..UAUGCGA......AUG.UUGGGU.....A.GGAU.UGUGGGAGC.AC....AU.A.....GUGCG.UA.ACAAU.CCGUA...GGUAU.CA......
NZ_ABOU02000050.1/140438-140271  ......UGAUACC..AG..GGGCA.AA......AGGUCUGACACCAC..GUG.UG..C.UCG..CACACCAGUGGUAGAAUGACCU.....UG.UGACC.UGC..CCCA.AUAU.GAGCAUAAAAGUAGG.GC............GU.AA.............GCACCACGA..UAUGCGA......AUG.UUGGGU.....A.GGAU.UGUGGGGGC.AC....GU.A.....GUGCG.UA.ACAAU.CCGCA...GGUAU.CA......
NZ_ABOU02000010.1/11853-12020    ......UGAUACC..AG..GGUCA.AA......AGGUCUGACACCAC..GUG.UG..C.UCG..CACACUAGUGGUAGAAUGACCU.....UG.UGACC.CGC..CCCA.AUAU.GAGCAUAAAA.GUGGCAC............GU.AA.............GCACCACGA..UAUGCGA......AUG.UUGGGU.....A.GGAU.UGUGGGAGC.AC....GU.A.....GUGCG.UA.ACAAU.CCGUA...GGUAU.CA......
NZ_ABOU02000050.1/30313-30480    ......UGAUACC..AG..GGUCA.AA......AGGUCUGACACCAU..GUG.UG..C.UCG..CACACUAGUGGUAGAAUGACCU.....UG.UGACC.CGC..CCCA.AUAU.GAGCAUAAAAGUGGG.GC............GU.AA.............GCACCAUGA..UAUGCGA......AUG.UUGGGU.....A.GGAU.UGUGGGAGC.AC....GU.A.....GUGUG.UA.ACAAU.CCGUA...GGUAU.CA......
NZ_ABOU02000034.1/1573-1406      ......AGAUACC..AG..GGUCA.AA......AGGUCUGACACCAC..GUG.UG..C.UCG..CACACGAGUGGUAGAAUGACCU.....UG.UGACC.CGC..CCCA.AUAU.GAGCAUAAAAGUGGG.GC............GU.AA.............GCACCACUA..UAUGCGA......AUG.UUGGGU.....A.GAAU.UGUGGGAGC.AC....GU.A.....GUGCG.UA.ACAAU.CCGUA...GGUAU.CA......
NZ_ABOU02000032.1/102267-102100  ......UGAUGCC..AG..GGUCA.AA......AGGUCUGACACCAC..GUG.UG..C.UCG..CACACUAGUGGUAGAAUGACCU.....UG.UGACC.CGC..CCCA.AUAU.GAGCAUAAAAGUGGG.GC............GU.AA.............GCACCACGA..UAUGCGA......AUG.UUGGGU.....A.GGAU.UGUGGGAGC.AC....GU.A.....GUGCG.UA.ACAAU.CCGUA...GGUAU.CA......
NZ_ABOU02000050.1/152044-151877  ......UGAUACC..AG..GGUCA.AA......AGGUCUGACACCAC..GUG.UG..C.UCG..CACACUAGUGGUAGAAUGACCU.....UG.UGACC.CGC..CCCA.AUAU.GAGCAUAAAAGUGGG.GC............GU.AA.............GCACCACGA..UAUGCGA......AUC.UUGGGU.....A.GGAU.UGUGGGAGC.AC....GU.A.....GUGCG.UA.ACAAU.CCGUA...GGUAU.CA......
NZ_ABOU02000036.1/26948-26781    ......UGAUACC..AG..GGUCA.AA......AGGUCUGACACCAC..GUG.UG..C.UCG..CACACGAGUGGUAGAAUGACCU.....UG.UGACC.CGC..CCCA.AUAU.GAGCAUAAAAGUGGG.GC............GU.AA.............GCACCACGA..UAUGCGA......AUG.UUGGGU.....A.GGAU.UGUGGGAGC.AC....GU.A.....GUGCG.UA.ACAAU.CCGUA...GGUAU.CA......
NZ_ABOU02000033.1/1730-1897      ......AGAUACC..AG..GGUCA.AA......AGGUCUGACACCACA..UG.UG..C.UCG..CACACUAGUGGUAGAAUGACUU.....UG.UGACC.CGC..CCCA.AUAU.GAGCAUAAAAGUGGG.GC............GU.AA.............GCACCACGA..UAUGCGA......AUG.UUGGGU.....A.GGAU.UGUGGGAGC.AC....GU.A.....GUGCG.UA.ACAAU.CCGUA...GGUAU.CA......
NZ_ABOU02000034.1/55546-55713    ......UGAUACC..AG...GGUC.AA.....AAGGUCUGAAACCAC..GUG.UG..C.UUG..CACACUGGUGGUAGAAUGACCUU....GA.GACC..CGC..CCCA.AUAU.GAGCAUAAAAGUGGG.GC............GU.AA.............GCACCACGA..UAUGCGA......AUG.UUGGGU.....A.GGAU.UGUGGGAGC.AC....GU.A.....GUGCG.UA.ACAAU.CCGUA...GGUAU.CA......
NZ_ABOU02000028.1/138359-138192  ......AGAUGUU..AG...GAUC.AA.....AAGGGUUGAAACCAC..GUG.UG..C.UUG..CACACUGGUGGUAGAAUGACCUU....GA.GCCC..CGC..CCCG.AUAU.GAGCAUAAAAGUGGG.GC............GU.AA.............GCACCAUGA..UAUGCGA......AUA.GCGGGU.....A.GGAU.UGUGGGAGU.GC....GU.A.....GCACG.AA.ACAAU.CCGUU...GGCAU.UA......
NZ_ABOU02000049.1/14048-14215    ......UGAUGUC..AG...GGUC.AA.....AAGGUCUGAAACCAC..GUG.UG..C.UUG..CACACUGGUGGUAAAAUGACCUU....GA.GACC..CGC..CCCG.AUAU.GAGCAUAAAAGUGGG.GC............GU.AA.............ACGCCAUGA..UAUGCGA......AUA.GCGGGU.....A.GGAU.UGUGGGAGU.GC....GU.A.....GCACG.AA.ACAAU.CCGUU...GGCAU.CA......
NZ_ABOU02000055.1/90388-90555    ......UGAUGUC..AG...GGUC.AA.....AAGGUCUGACACCAC..GUG.UG..C.CUG..CACACUGGUGGUAGAAUGACCUU....GA.GGCC..CGC..CCCG.AUAU.GAGCAUAAAAGUGGG.GC............GU.AA.............GCACCAUGA..UAUGCGA......AUA.GCGGGU.....A.GGAU.UGUGGGAGU.GC....GU.A.....GCACG.AA.ACAAU.CCGUU...GGCAU.CA......
NZ_ABOU02000049.1/54819-54986    ......UGAUGUC..AG...GGUC.AA.....AAGGUCUGAAACCAC..GUG.UG..C.UUG..CACACUGGUGGUAGAAUGACCUU....GA.GCCC..CGC..CCCG.AUAU.GAGCAUAAAAGUGGG.GC............GU.AA.............GCACCAUGA..UAUGCGA......AUA.GCAGGU.....A.GGAU.UGUGGGAGU.GC....GU.A.....GCACG.AA.ACAAU.CCGUU...GGCAU.CA......
NZ_ABOU02000035.1/71253-71086    ......AGAUGUC..AG...GGUC.AA.....AAGGUCUGAAACCAC..GUG.UG..C.UUG..CACACUGGUGGUAGAAUGACCUU....GA.GACC..CGC..CCCG.AUAU.GAGCAUAAAAGUGGG.GC............GG.AA.............GCACCAUGA..UAUGCGA......AUA.GCGGGU.....A.GGAU.UCUGGGAGU.GC....GU.A.....GCACG.AA.ACAAU.CCGUU...GGCAU.CA......
NZ_ABOU02000053.1/15696-15863    ......AGAUGUC..AG...GGUC.AA.....AAGGUCUGAAACCAC..GUG.UG..C.UUG..CACACUGGUGGUAGAAUGACCUU....GA.GACC..CGC..CCCG.AUAU.GAGCAUAAAAGUGGG.GC............GU.AA.............GCACCAUGA..UAUGCGA......AUA.GCGGGU.....A.GGAU.UGUGGGAGU.GC....GU.A.....GCACG.AA.ACAAU.CCGUU...GGCAU.CA......
NZ_ABOU02000046.1/32106-32273    ......AGAUGUC..AG...GGUC.AA.....AAGGUCUGAAACCAC..GUG.UG..C.UUG..CACACUGGUGGUAGAAUGACCUU....GA.GACC..CGC..CCAG.AUAU.GAGCAUAAAAGUGGG.GC............GU.AA.............GCACCAUGA..UAUGCGA......AUA.GCGGGU.....A.GGAU.UGUGGGAGU.GC....GU.A.....GCACG.AA.ACAAU.CCGUU...GGCAU.CA......
NZ_ABOU02000031.1/28256-28423    ......UGAUGUC..AG...GGUC.AA.....AAGGUCUGAAACCAC..GUG.UG..C.UUG..CACACUGGUGGUAGAAUGACCUU....GA.GACC..CGC..CCCG.AUAU.GAGCAUAAAAGUGGG.GC............GU.AA.............GCACCACGA..UAUGCGA......AUA.GCGGGU.....A.GGAU.UGUGGGAGU.GC....GU.A.....GCACG.AA.ACAAU.CCGUU...GGCAU.CA......
NZ_ABOU02000028.1/127880-127713  ......UGAUGUC..AG...GGGC.AA.....AAGGUCUGAAACCAC..GUG.UG..C.UUG..CACACUGGUGGUAGAAUGACCUU....GA.GACC..CGC..CCCG.AUAU.GAGCAUAAAAGUGGG.GC............GU.AA.............GCACCAUGA..UAUGCGA......AUA.GCGGGU.....A.GGAU.UGUGGGAGU.GC....GU.A.....GCACG.AA.ACAAU.CCGUU...GGCAU.CA......
NZ_ABOU02000049.1/30234-30401    ......UGAUGUC..AG...GGUC.AA.....AAGGUCUGAAACCAC..GUG.UG..C.UUG..CACACUGGUGGUAGAAUGACCUU....GA.GACC..CGC..CCCG.AUAU.GAGCAUAAAAGUGGG.GC............GU.AA.............GCACCAUGA..UAUGCGA......AUA.GCGGGU.....A.GAAU.UGUGGGAGU.GC....GU.A.....GCACG.AA.ACAAU.CCGUU...GGCAU.CA......
NZ_ABOU02000017.1/92862-93029    ......UGAUGUC..AG...GCUC.AA.....AAGGUCUGAAACCAC..GUG.UG..C.UUG..CACACUGGUGGUAGAAUGACCUU....GA.GACC..CGC..CCCG.AUAU.GAGCAUAAAAGUGGG.GC............GU.AA.............GCACCAUGA..UAUGCGA......AUA.GCGGGU.....A.GGAU.UGUGGGAGU.GC....GU.A.....GCACG.AA.ACAAU.CCGUU...GGCAU.CA......
NZ_ABOU02000015.1/694-861        ......UGAUGUC..AG...GGUC.AA.....AAGGUCUGAAACCAC..GUG.UG..C.UUG..CACACUGGUGGUAGAAUGACCUU....GA.GACC..CGC..CCCG.AUAU.GAGCAUAAAAGUGGG.GC............GU.AA.............GCACCAUGA..UAUGCGA......AUA.GCGGGU.....A.GGAU.UGUGGGAGU.GC....GU.A.....GCACG.AA.ACAAU.CCGUU...GGCAU.CA......
NZ_ABOU02000037.1/8075-7919      ......AGAUGUCA.....GGGUC.AA.....AAGGUCUGAAACCAC..GUG.UA..C.UUG..CACACUGGUGGUAGAAUGACCUU....GA.GACCCGCCCCG.....AUAU.GAGCAUAAAAGUGGG.GC............GU.AA.............GCACCAUGA..UAUGCGA......AUA.G..........C.GGGU.......AGU.GC....GU.A.....GCACG.AA.ACAAU.CCGU...UGGCAU.CA......
BAAU01002076.1/1922-1755         ......UGAUACC..AG..GGUCA.AA.....AGGUCU.AAACCCAC..AUG.AG..C.UCG..CUCAUAUGUGGG.UGAAAGACCU....UG.GGACC.CGC..CCCA.AUAU.GAGCAU...A.AAAG.UGUGAU........GA.UA.........AUCCCA..U.GAU...AUGCGA......AUA.UUGGGU.....A.GGAU.UGUGGGAGU.GC....GU.A.....GCACG.GA.ACAAU.CCGUA...GGUAU.CA......
BABG01002268.1/1271-1104         ......UGAUACC..AG..GGUCA.AA.....AGGUCUAA.ACCCAC..AUG.AG..C.UUG..CUCAUAGGUGGG.UGAAAGACCU....UG.GGACC.CGC..CCCG.AUAU.GAGCAUAA.A.AGUG.GGAU..........GA.UA...........AUCC.CA.UGA..UAUGCGA......AUA.UUGGGG.....A.GAAU.UGCGGGAGU.GC....GU.A.....GCACG.GA.GUAAU.UCGUA...GGUAU.CA......
BABG01000453.1/2218-2049         ......UGAUACC..AG.....GG.GC..AAAAGGUCUAA.ACCC.AC.AUG.AG..C.UCG..CUCAUAGGUGGG.UGAAAGACCUUGU.GA.CC....CACUCCCUG.AUAU.GAGCAU.A.A.AAGU.GGGAU.........GA.UA..........AUCCC.AC.GAU...AUGCGA......AUA.UUGGGG.....A.GAAU.UGUGGGAGU.GC....GU.A.....GCACG.GA.ACAAU.UCGUA...GGUAU.CA......
BAAZ01002221.1/1348-1515         ......AGAUGCC..AG..GGUCA.AA.....AGGUCU.AAGCCCAC..AUG.AG..C.UUG..CUCAUAGGUGGG.UGAAAGACCU....UA.GAACC.CGC..CCUG.CUAU.GAGCAU.A.A.AAGU.GGGAU.........GA.UA..........AUCCC.AC.GAU...AUGCGA......AUA.UUGGGU.....A.GGAU.UGUGGGAGU.GC....GU.A.....GCACG.GA.GCAAU.CCGUA...GGCAU.CA......
NZ_ABOU02000047.1/15912-15745    ......AGAUGCC..AG..GGUCA.AA.....AGGUCU.AAGCCCAC..AUG.AG..C.UUG..CUCAUAGGUGGG.UGAAAGACCU....UA.GAACC.CGC..CCUG.CUAU.GAGCAU.A.A.AAGU.GGGAU.........GA.UA..........AUCCC.AC.GAU...AUGCGA......AUA.UUGGGU.....A.GGAU.UGUGGGAGU.GC....GU.A.....GCACG.GA.GCAAU.CCGUA...GGCAU.CA......
BAAU01024958.1/207-374           ......AGAUGCC..AG..GGUCA.AA.....AGGUCU.AAUCCCAC..AUG.AG..C.UUG..CUCAUAAGUGGG.UGAAAGACCU....UG.GGACC.CGC..CCCA.AUAU.GAGCAU.A.A.AAGU.GGGAU.........GA.CA..........AUCCC.GC.GAU...AUGUGA......AUA.UUGGGU.....A.GAAU.UGUGGGAGU.GC....GU.A.....GCACG.AA.ACAAU.UCGUA...GGCAU.CA......
BABG01002811.1/1092-925          ......UGAUACC..AG..GGUCA.AA.....AGGUCU.AAACCC.AC.AUG.AG..C.UUG..CUCAUAGGUGGG.UGAAAGACCU....UG.GGACC.CGC..CCCG.AUAU.GAGCAU.A.A.AAGU.GGGAU.........GA.UA..........AUCCC.AC.GAU...AUGCGA......AUA.UUGGGG.....A.GAAU.UGUGGGAGU.GC....GU.A.....GCACG.GA.ACAAU.UCGUA...GGUAU.CA......
BABG01000343.1/2063-1896         ......UGAUACC..AG..GGUCA.AA.....AGGUCU.AAACCC.AC.AUG.AG..C.UUG..CUCAUAGGUGGG.UGAAAGACCU....UG.GGACC.CGC..CCCG.AUAU.GAGCAU.A.A.AAGU.GGGAU.........UA.UA..........AUCCC.AC.GAU...AUGCGA......AUA.UUGGGG.....A.GAAU.UGUGGGAGU.GC....GU.A.....GCACU.GA.GCAAU.UCGUA...GGUAU.CA......
BABG01000353.1/3907-4074         ......UGAUACC..AG..GGUCA.AA.....AGGUCUAAACCC.AC..AUG.AG..C.UUG..CUCAUAGGUGGG.GGAAAGACCU....UG.GGACC.CGC..CCCG.AUAU.GAGCAU.A.A.AAGU.GGGAU.........GA.UA..........AUCCC.AC.GAU...AUGCGA......AUA.UUGGGG.....A.GAAU.UGUGGGAGU.GC....GU.A.....GCACG.GA.GCAAU.UCGUA...GGUAU.CA......
BAAU01001385.1/1948-2124         ..AUUAUGAUACC..AGG..GUCA.AA.....AGGUCU.AAACCC.ACA.UG.AG..C.UUG..CUCAUAGGUGGG.UGAAUGACCU....UG.GGAC.CCGC..CCCA.AUAU.GAGCAU...AAAAGU.GGGAU.........GA.UA..........GUCCC.AC.GAU...AUGCGA......AUA.UUGGGU.....A.GUAU.UGUGGGAGU.GC....GU.A.....GCACG.GA.ACAAU.CCGUAG..GGUAU.CAUAGU..
NZ_AAXA02000010.1/9926-9759      ......UGAUGCC..AG...GGUC.AA....AAGGUCUA.AAUCCAC..AUG.AG..C.UUG..CUCAUAAGUGGA.UGAAAGAUCUU...GG.GACC..CGC..CCCA.AUAU.GAGCCU...AGAAGU.GGGAU.........GA.CA..........AUCCC.AC.GAU...AUGCGA......AUAAUUGGG......A.GGAU.UGUGAGAGU.GC....AA.A.....GCACG.GA.ACAAU.CCGUA...GGCAU.CA......
BABG01021235.1/944-778           ......UGAUUCC..AG..GGUCA.AA......AGGUCUAAGCCCAC..AUG.AG..C.UUG..CUCAUAUGUGGG.GAAAGACUU.....UA.GGACC.CGC..CCCG.AUAU.GAGCAU.A.A.AAGU.GGGAU.........GA.UA..........AUCCC.AC.GAU...AUGCGA......AUA.UUGGGU.....A.GGAG.UGUGGGAGU.GC....GU.A.....GCACG.AA.GCAAU.CCGUA...GGUAU.CA......
NZ_ABOU02000007.1/34416-34583    ......UGAUGCC..AG..GGUCA.AA......AGGUCUAAGCCCAC..AUG.AG..C.UUG..CUCAUAGGUGGGUGAAAGACCU.....UU.UGACC.CGC..CCCG.AUAU.GAGCAU...AAAAGU.GGGAU.........GA.UA..........AUCCC.AC.GAU...AUGCGA......AUA.UUGGGU.....A.GGAU.UGUGGGAGU.GC....GU.A.....GCACG.GA.GCAAU.CCGUA...GGCAU.CA......
NZ_ABOU02000026.1/37629-37796    ......UGAUGCU..AG..GGUCA.AA......AGGUCUAAGCCCAC..AUG.AG..C.UUG..CUCAUAGGUGGGUGAAAGACCU.....UU.UGACC.CGC..CCCG.AUAU.GAGCAU...AAAAGU.GGGAU.........GA.UA..........AUCCC.AC.GAU...AUGCGA......AUA.UUGGGU.....A.GGAU.UGUGGGAGU.GC....GU.A.....GCACG.GA.GCAAU.CCGUA...GGCAU.CA......
NZ_ABOU02000035.1/2399-2566      ......UGAUGCC..AG...GGUC.AA.....AAGGUCUAAGCCCAC..AUG.AG..C.UUG..CUCAUAGGUGGGUGAAAGACCUU....AG.GAUC..UAC..CCCG.AUAU.GAGCAU...AAAAGU.GGGAU.........GA.UA..........AUCCC.AC.GAU...AUGCGA......AUA.UUGGGU.....A.GGAU.UGUGGGAGU.GC....GU.A.....GCACA.GA.GCAAU.CCGUA...GGCAU.CA......
NZ_ABOU02000028.1/3639-3806      ......UGAUGCC..AG...GGUC.AA.....AAGGUCUAAGCCCAC..AUG.AG..C.UUG..CUCAUAGGUGGGUGAAAGACCUU....AG.GACC..CGC..CCCG.AUAU.GAGCAU...AAAAGU.GGGAU.........GA.UA..........AUCCC.AC.GAU...AUGCGA......AGA.UUGGGU.....A.GGAC.UGUGGAAGU.GC....GU.A.....GCACG.GA.GCAAU.CCGUA...GGCAU.CA......
NZ_ABOU02000023.1/2814-2981      ......UGAUGCC..AG...GGUC.AA.....AAGGUCUAAGCCCAC..AUG.AG..C.UUG..CUCAUAGGUAGGUGAAAGACCUU....AG.GACC..CGC..CCCG.AUAU.GAGCAU...AAAAGU.GGGAU.........GA.UA..........AUCCC.AC.GAU...AUGCGA......AUA.UUGGGU.....A.GGAU.UGUAGGAGU.GC....GU.A.....GCACG.GA.GCAAU.CCGUA...GGCAU.CA......
NZ_ABOU02000039.1/74302-74135    ......AGAUGCC..AG...GGUC.AA.....AAGGUCUAAGCCCAU..AUG.AG..C.UUG..CUCAUAGGUGGGUGAAAGACCUU....AG.GGCC..CGC..CCCG.AUAU.GAGCAU...AAAAGU.GGGAU.........GA.UA..........AUCCC.AC.GAU...AUGCGA......AUA.UUGGGU.....A.GGAU.UGUGGGAGU.GC....GU.A.....GCACG.GA.GCAAU.CCGUA...GGCAU.CA......
NZ_ABOU02000036.1/901-734        ......UGAUGCC..AG...GGUC.AA.....AAGGUCUAAGCCCAC..AUG.AG..C.UUG..CUCAUAGGUGGGUGAAAGACCUU....AG.GACC..CGC..CCCG.AUAU.GAGCAU...AAAAGU.GGGAU.........GU.UA..........AUCCC.AC.GAU...AUGCGA......AUA.UUGGGU.....A.GGAU.UGUGGGAGU.GC....GU.A.....GCACG.GA.GCAAU.CCGUA...GGCAU.CA......
NZ_ABOU02000032.1/95004-94837    ......AGAUGCC..AG...GGUC.AA.....AAGGUCUAAGCCCAC..AUG.AG..C.UUG..CUCAUAGGUGGGUGAAAGACCUU....AG.GAAC..CGC..CCCG.AUAU.GAGCAU...AAAAGU.GGGAU.........GA.UA..........AUCCC.AC.GAU...AUGCGA......AUA.UUGGGU.....A.GGAU.UGUGGGAGU.GC....GU.A.....GCACG.GA.GCAAU.CCGUA...GGCAU.CA......
NZ_ABOU02000048.1/41861-41694    ......CGAUGCC..AG...GGUC.AA.....AAGGUCUAAGCCCAC..AUG.AG..C.UUG..CUCAUAGGUGGGUGAAAGACCUU....AG.GACC..CGC..CCCG.AUAU.GAGCAU...AAAAGU.GGGAU.........GA.UA..........AUCCC.AC.GAU...AUGCGA......AUA.UUGGGU.....A.GGAU.UGUGGGAGU.GC....GU.A.....GCACG.GA.GCAAU.CCGUA...GGCAU.CA......
NZ_ABOU02000029.1/8103-7936      ......AGAUGCC..AG...GGUC.AA.....AAGGUCUAAGCCCAC..AUG.AG..C.UUG..CUCAUAGGUGGGUGAAAGACCUU....AG.GACC..CGC..CCCG.AUAU.GAGCAU...AAAAGU.GGGAU.........GA.UA..........AUCCC.AC.GAU...AUGCGA......AUA.UUGGGU.....A.GGAU.UGUGGGAGU.GC....GU.A.....GCACG.GA.GCAAU.CCGUA...GGCAU.CA......
NZ_ABOU02000029.1/251-83         ......UGAUGCC..AG...GGUCAAA.....AAGGUCUAAGCCCAC..AUG.AG..C.UUG..CUCAUAGGUGGGUGAAAGACCUU....AG.GACC..CGC..CCCG.AUAU.GAGCAU...AAAAGU.GGGAU.........GA.UA..........AUCCC.AC.GAU...AUGCGA......AUA.UUGGGU.....A.GGAU.UGUGGGAGU.GC....GU.A.....GCACG.GA.GCAAU.CCGUA...GGCAU.CA......
NZ_ABOU02000032.1/41539-41372    ......UGAUGCC..AG...GGUC.AA.....AAGGUCUAAGCCCAC..AUG.AG..C.UUG..CUCAUAGGUGGGUGAAAGACCUU....AG.AACC..CGC..CCCG.AUAU.GAGCAU...AAAAGU.GGGAU.........GA.UA..........AUCCC.AC.GAU...AUGCGA......AUA.UUGGGC.....A.GGAU.UGUGGGAGU.GC....GU.A.....GCACG.GA.GCAAU.CCGUA...GGCAU.CA......
NZ_ABOU02000042.1/30676-30843    ......AGAUGCC..AG...GGUC.AA.....AAGGUCUAAGCCCAC..AUG.AG..C.UUG..CUCAUAGGUGGGUGAAAGACCUU....AG.AACC..CGC..CCCG.AUAU.GAGCAU...AAAAGU.GGGAU.........GA.UA..........AUCCC.AC.GAU...AUGCGA......AUA.UUGGGU.....A.GGAU.UGUGGGAGU.GC....GU.A.....GCACG.GA.GCAAU.CCGUA...GGCAU.CA......
NZ_ABOU02000052.1/12141-11974    ......UGAUGCC..AG...GGUC.AA.....AAGGUCUAAGCCCAC..AUG.AG..C.UUG..CUCAUAGGUGGGUGAAAGACCUU....AG.AACC..CGC..CCCG.AUAU.GAGCAU...AAAAGU.GGGAU.........GA.UA..........AUCCC.AC.GAU...AUGCGA......AUA.UUGGGU.....A.GGAU.UGUGGGAGU.GC....GU.A.....GCACG.GA.GCAAU.CCGUA...GGCAU.CA......
NZ_ABOU02000051.1/49001-48834    ......UGAUGCC..AG...GGUC.AA.....AAGGUCUAAGCCCAC..AUG.AG..C.UUG..CUCAUAGGUGGGUGAAAGACCUU....AG.AACC..CGC..CCCG.AUAU.GAGCAU...AAAAGU.GGGAU.........GA.UA..........AUCCC.AC.GAU...AUGCGA......AUA.UUGGGU.....A.GGAU.UGUGGGAGU.UC....GU.A.....GCACG.GA.GCAAU.CCGUA...GGCAU.CA......
NZ_ABOU02000020.1/7403-7236      ......AGAUGCC..AG...GGUC.AA.....AAGGUCUAAGCCCAC..AUG.AG..C.UUG..CUCAUAGGUGGGUGAAAGACCUU....AG.GACC..CGC..CCCG.AUAU.GAGCAU...AAAAGU.GGGAU.........GA.UA..........AUCCC.AC.GAU...AUGCGA......AUAUUCGGU......A.GGAU.UGUGGGAGU.GC....GU.A.....GCACG.GA.GCAAU.CCGUA...GGCAU.CA......
NZ_ABOU02000034.1/8847-8680      ......AGAUGCC..AG...GGUC.AA.....AAGGUCUAAGCCCAC..AUG.AG..C.UUG..CUCAUAGGUGGGUGAAAGACCUU....AG.GACC..CGC..CCCG.AUAU.GAGCAU...AAAAGU.GGGAU.........GA.UA..........AUCCC.AC.GAU...AUGCGA......AUAUUCGGU......A.GGAU.UGUGGGAGU.GC....GU.A.....GCACG.GA.GCAAU.CCGUA...GGCAU.CA......
NZ_ABOU02000045.1/33335-33167    ......AGAUGCC..AG...GGGC.AA.....AAGGUCUAAGCCCAC..AUG.AG..C.UUG..CUCAUAGGUGGGUGAAAGACCUU....AG.GACC..CGC..CCCG.AUAU.GAGCAU...AAAAGU.GGGAU.........GA.UA..........AUCCC.AC.GAU...AUGCGA......AUAUUCGGU......A.GGAU.UGUGGGAGU.GC....CGUA.....GCACG.GA.GCAAU.CCGUA...GGCAU.CA......
NZ_ABOU02000035.1/23673-23840    ......UGAUGCC..AG...GGUC.GA.....AAGGUCUAAGCCCAC..AUG.AG..C.UUG..CUCAUAGGUGGGUGAAAGACCUU....AG.GACC..CGC..CCCG.AUAU.GAGCAU...AAAAGU.GAGAU.........GA.UA..........AUCCC.AC.GAU...AUGCGA......AUA.UUGGGU.....A.GGAU.UGUGGAAGU.GC....GU.A.....GCACG.GA.GCAAU.CCGCA...GGCAU.CA......
NZ_ABOU02000028.1/88980-89147    ......UGAUGCC..A...GGGUCAAA......AGGUCUAAGCCCAC..AUG.AG..C.UUG..CUCAUAGGUGGGUGAAAGACCU.....UA.GGCCC.CGC..CCCG.AUAU.GAGCAU...AAAAGU.GGGAU.........GA.UA..........AUCCC.AC.GAU...AUGCGA......AUA.UUGGGU.....A.GGAU.UGUGGGAGU.GC....GU.A.....GCACG.GA.GCAAU.CCGUA...GGCAU.CA......
NZ_ABOU02000053.1/313-480        ......UGAUGCC..A...GGGUCAAA......AGGUCUAAGCCCAC..AUG.AG..C.UUG..CUCAUAGGUGGGUGAAAGACCU.....UA.GGCCC.CGC..CCCG.AUAU.GAGCAU...AAAAGU.GGGAU.........GA.UA..........AUCCC.AC.GAU...AUGCGA......AUA.UUGGGU.....A.GGAU.UGUGGGAGU.GC....GU.A.....GCACG.GA.GCAAU.CCGUA...GGCAU.CA......
NZ_ABOU02000026.1/49611-49444    ......UGAUGCC..AG...UGGC.AA.....AAGGUCUAAGCCCAC..AUG.AG..C.UUG..CUCAUAGGUGGGUGAAAAACCUU....AG.GACC..CGC..CCCG.AUAU.GAACAU...AAAAGU.GGGAU.........GA.UA..........AUCCC.AC.GAU...AUGUGA......AGA.UUGGGU.....A.GGAU.UGUGGGAGU.GC....GU.A.....GCACG.GA.GCAAU.CCGUA...GGCAU.CA......
BABG01006456.1/435-583           ......UGAUGCC..AG...GGUC.AA.....AAGGUCUAAGCCCAC..AUG.AG..C.UUG..CUCAUAGGUGGGUGAAAGACCUU....AG.GACC..CGC..CCCG.AUAU.GAGCAU...AAAAGU.GGGAU.........GA.UA..........AUCCC.AC.GAU...AUGCGA......AUA.UUGGGU.....A.GGGU.................GCUAU................GUGCCAGU...GGCA..CA......
NZ_ABOU02000037.1/173-6          ......AGAUGUC..AG...GGUC.AA.....AAGGUCUGAAACCAC..GUG.UG..C.UUG..CACACUGGUGGUAGAAUGACCUU....GA.GACC..CGC..CCCG.AUAU.GAGCAU...AAAAGU.GGGAU.........GA.UA..........AUCCC.AC.GAU...AUGCGA......AUA.UUGGGU.....A.GGAU.UGUGGGAGU.GC....GU.A.....GCACG.GA.GCAAU.CCGUU...GGCAU.CA......
NZ_ABOU02000047.1/5367-5200      ......UGAUGCC..AG...GGUC.AA....AAGGUCUA.AGCCCAC..AUG.AG..C.UUG..CUCAUAGGUUGG.CGAAAGACCUU...AG.GACC..CGC..CCCG.AUAU.GAGCAU...AAAAGU.GGGAU.........GA.UA..........AUCCC.AC.GAU...AUGCGA......AUA.UUGGGU.....A.GGAU.UGUGGGAGU.GU....GU.A.....GCACG.GA.GCAAU.CCGCA...GGCAU.CA......
NZ_ABOU02000056.1/160-327        ......UGAUGCC..AG...GGUC.AA....AAGGUCU..AAGCCCAC.AUG.AG..C.UUG..CUCAUAGGUGGA.UGAAAGACCUU...AG.GACC..CGC..UCCG.AUAU.GAGCAU...AAAAGU.GGGAU.........GA.UA..........AUCCC.AC.GAU...AUGCGA......AUA.UUGGGU.....A.GGAU.UGUGGGAGU.GC....GU.A.....GCACG.GA.GCAAU.CCGUA...GGCAU.CA......
NZ_ABOU02000047.1/13649-13478    ......UGAUGCC..AG...GGUC.AA....AAGUUACUAAGCCCACC.AUG.AG..C.UUG..CUCAUAGGUGGG.UGAAAGACCUU...AG.GACC..CGC..CCCG.ACUAUGAGCAUAAAAGUAGGGAU............GA.UA.............AUCCCACGA..UAUGCGA.......AGAUUGGGU.....A.GGAU.UGUUGGAGU.GC....GU.A.....GCACG.GA.GCAAU.CCGUA...GGCAU.CA......
BABG01003277.1/999-1150          ........AGAUACCAG...GGUC.AA....AAGGUAUA.AAUCCAC..AUG.AG..C.UUG..CUCAUAGGUGGG.UGAAAGACCUU...GG.GACC..CGC..CCCG.AUAU.GAGCAU...AAAAGU.GGGAU.........GA.UA..........AUCCC.AC.GAU...AUGCGA......AUA.UUGGGG.....A.GA.........AGU.......GUCA.......AUA.UA.......UAUAA.GUUGUUU.........
BABA01019112.1/596-425           ......CGAUACC..A.....GGUCAAA..AAGGUCAUGAAUACGAUC..CA.AG..C.UCG..CUUGCAGGAGA..AUUCUAGAACUU.GGA.ACC...CGCCU.AAA.ACAU.GAGUAA...G.AAGC.CAU..GUU.....CGG.AA.......GAUGAAUGAGC.GGA...UUACGA......AUG.UGUUC......A.GAAU.GGCGAGAGA.GC....AA.A.....GCACG.UA.GCAAU.UC......GGUAU.CA......
BAAY01010317.1/1179-1351         ......UGAUACC..AG..GGGAC.AA.....AGUUUGGAAGACCGAC.GCA.AG..C.UUG..CUUGCAGGAGGA.CUUGCAAAAU....UG.GGACC.CGC..CAAAAACAU.GAGUAA...G.AAGC.CAUUUUU.......GU.UA........AAAAAUGAGC.GGA...UUACGA......AUG.UUUUCU.....A.GGAU.UGCGGGAGC.AC....AC.A.....GUGCG.GA.GCAAU.CGA.....CGAAU.CA......
BAAZ01003651.1/1125-947          ..AUGAUGAUGCC..AG...GGGC.AA....AAGAGUGGAAAUCCGGAA.CA.GG..C.UUG..CCAGCAGGAGGA.UUUUUGGACUU...GG.GACC..UGCU.AAAA.ACAU.GAGUAA...G.AAGC.CAGUAUUU......AAAGAA......AAAUA...AGC.GGA...UUAGGG......AUG.UUUUU......A.GAAU.UGCGGAAGU.GC....AA.A.....GCAUA.CA.GCAAU.UC......GGUAU.CAUC.U..
hgutS8_s8_162567/687-514         .....UUGAUACC..AG....GAU.CA...AAAGUUCGGAAAUCUGAC.GCA.AG..C.UUG..CUUGCACAAAGA.UUUAUGAACUU..GGA.AUC...CGCCA..AA.ACAU.GAGUAA...G.UAGC.CAUUUUU......CGA.AG........AAAAAUGAGC.GGA...UUACGA......AUG.UUUUUG.....A.GGAU.UGCGGGAGU.AC....AA.A.....GUACG.GA.GCAAU.CC......GGUAU.CAA.....
BAAU01002871.1/989-818           ......AGAUAUC..AG...GGUC.AA....AAGGUCUAAAAUCCGACG.AG.GG..C.UUG..CUUGAAGGAGGA.UUUUUGAACUU...GG.GACC..CGCC.AAAA.ACAU.GAGUAA...G.GAGC.CAUUUUUU......GA..A.......GAAAAAUGAGC.GGA...UUACGA......AUG.UUUUU......A.GAAU.UGCGGGAGU.GC....AA.A.....GCACG.UA.GCAAU.UC......GGUAU.CA......
BABG01026309.1/776-604           ......UGAUACC..AG...GGUC.AA....AAGGUCUAAAAUCCGAUG.AG.GG..C.UUG..CAUGAAGGAGGA.UUAUUGAACUU...GG.GACC..CGCC.UAAA.ACAU.GAGUAA...G.GAGC.CAUUUUUU......GA..A.......GAUAAAUGAGC.GGA...UUACGA......AUG.UUUUA......A.GAAU.UGCGGGAGUUGC....AA.A.....GCACG.UA.GCAAU.UC......GGUAU.CA......
BAAU01018938.1/559-388           ......UGAUAUC..AG...GGUC.AA....AAGGUCGGAAAUCCGACG.CA.AG..C.UUG..CUUGCAGGAGGA.UUUUUGAAUUU...GG.GACC..CGCC.AAAA.ACAU.GAGUAA...G.GAGC.CAUUUUUU......GA..A.......GAAAAAUGAGC.GGA...UUACGA......AUG.UUUUU......G.GAAU.UGCGGGUGU.GC....AA.A.....GCACG.CA.GCAAU.UC......GGUAU.CA......
BABG01019443.1/442-271           ......UGAUACC..AG...AGUC.AA....AAGGCCGAAAAUCCGA.UGCA.AG..C.UUG..CUUGCAGUAGGA.UUUUUGAACUU...GG.GACC..CGAC.AAAA.ACAU.GAGUAA...G.AAGC.CAUUUUUU......GA..A.......GAAAAAUGAGC.GGA...UUACGA......AUG.UUUUU......A.GAAU.UGCGGGAGU.GC....AA.A.....GCACG.UA.GCAAU.UC......GGUAU.CA......
BABG01006738.1/1128-957          ......UGAUACC..AG...AGUC.AA....AAGGCCGAAAAUCC.GAUGCA.AG..C.UUG..CUUGCAGGAGGA.UUUUUGAACUU...GG.GACC..CGAU.AAAA.ACAU.GAGUAA...G.GAGC.CAUUUUUU......GA..A.......GAAAAAUGAGC.GGA...UUACGA......AUG.UUUUU......A.GAAU.UGCGGGAGU.GC....AA.A.....GCACG.UA.GCAAU.UC......GGUAU.CA......
BABB01006594.1/1215-1043         ......UGAUACC..AA....GGUCAA....AAGGUCAUAAAUCC.GAUGCA.AG..C.UUG..CUUGCAGGAGGA.UUUUUGAACUU...GGAAUC...CGCCAAAAA.GCAU.GAGUAA...G.AAGC.CAUUUUUU......GA..A.......GAAAAAUGAGC.GGA...UUACGA......AUG.UUUUU......A.GAAU.UGCGAGAGU.GC....AA.A.....GCACG.UA.GCAAU.UC......GGUAU.CA......
BAAU01010790.1/206-35            ......UGAUACC..AG...GGUC.AA....AAGUUCAGAAAUCC.AAUGCA.AG..C.UUG..CUUGCAGGAGGA.UUUUUGAACUU...GG.GACC..CGCC.AAAA.ACAU.GAGUAA...G.AAGC.CAUUUUGG......GA..A.......GAAAAAUGAGC.GGA...UUACGA......AUG.UUUUU......A.GAAU.UGCGGAAGU.GC....AA.A.....GCACG.UA.GCAAU.UC......GGUGU.CA......
BAAX01004650.1/1582-1753         ......UGAUACC..AG...GGUC.AA....AAGGUCAUAAAUCC.GAUGCA.AG..C.UUG..CUUGCAGGAGGA.UUUUUGAACUU...GG.GACC..CGCC.AAAA.ACAU.GAGUAA...G.AAGC.CAUUUUUU......GA..A.......GAAAAAUGAGC.GGA...UUACGA......AUG.UUUUU......A.GAAU.UGCGAGAGU.GC....AA.A.....GCACG.UA.GCAAU.UC......GGUAU.CA......
BABB01010898.1/183-12            ......UGAUACC..AG...GGUC.AA....AAGGUCAUAAAUCC.GAUGCA.AG..C.UUG..CUUGCAGGAGGA.UUUUUGAACUU...GG.GACC..CGCC.AAAA.ACAU.GAGUAA...G.AAGC.CAUUUUUU......GA..A.......GAAAAAUGAGC.GGA...UUACGA......AUG.UUUUU......A.GAAU.UGCGAGAGU.GC....AA.A.....GCACG.UA.GCAAU.UC......GGUAU.CA......
BAAX01029733.1/904-738           ......UG.UACN..AG...GGUC.AA.....AGGUCGGGAGUCCGA..GCC.AA..C.UGG..CUUGCAGGAGGA.UUG.GGACCU....UG.GACC..CGCC.AAAA.ACAU.GAGUAA...G.AANC.CAUUUUUN......GA..A.......GAAAAAUGAGC.GGA...UUACGA......AUG.UUUUU......A.GUAU.UACGGAAGU.GC....AA.A.....GCACG.UA.GCAAU.UC......GGUAU.CA......
BAAX01029732.1/509-679           ......UG.UACC..AG...GGUC.AA....AAGGUCGGGAGUCC.GAUGCA.AA..C.UUG..CUUGCAGGAGGA.UUUGUGACCUU...GG.GACC..CGCC.AAAA.ACAU.GAGUAA...G.AAGC.CAUUUUUU......GA..A.......GAAAAAUGAGC.GGA...UUACGA......AUG.UUUUU......A.GUAU.UACGGAAGU.GC....AA.A.....GCACG.UA.GCAAU.UC......GGUAU.CA......
BABG01034003.1/219-392           ......CGAUGUACCAG...GGUC.AA....AAGGUCGGGAGUCC.GAUGCA.AA..C.UUG..CUUGCAGGAGGA.UUUGUGACCUU...GG.GACC..CGCC.AAAA.ACAU.GAGUAA...G.AAGC.CAUUUUUU......GA..A.......GAAAAAUGAGC.GGA...UUACGA......AUG.UUUUU......A.GUAU.UACGGAAGU.GC....AA.A.....GCACG.UA.GCANU.UC....GGU..AU.CA......
BABA01033985.1/198-26            ......UGAUACC..AG...GGUC.AA....AAGGUUGGAAAUCU.GAUGCA.AG..C.UUG..CUUGCAUGAAGA.UUUUUAAUCUU...GG.GACC..CGCC.AAAA.ACAU.GAGUAA...G.AAGC.CAUUUUUC......GC..A.......GAAAAAUGAGC.GGA...UUGCGA......AUG.UUUUUG.....A.GGAU.UGUGAGAGC.AC....GC.A.....GUGCG.GA.GCAAU.CC......GGUAU.CA......
BAAU01012045.1/8-179             ......UGAUACC..AG...GGUC.AA....AAGGUCCGAAAUCCGCU.GCA.AG..C.UUG..CUUGCAAGAGGA.UUUUUGACCUU...GG.GACC..CGCC.AAAA.ACAU.GAAUAA...G.CAGC.CAUUUUUC.......A.UA.......GAAAAAUGAGC.GGA...UUAUGA......AUG.UUUUU......A.GGAU.UGUGAGAAC.AC....GC.A.....GUGCG.AA.ACAAU.CC......GGUAU.CA......
BAAX01011900.1/516-344           ......AGAUACC..AG....GGU.CA...AAAGGUCAGAAGUUCGAC.GCA.AG..C.UUG..CCUGCAGGAGAA.UUUUUGACCUUG..GG.ACC...CGCCA.AAA.ACAU.GAGUAA...G.UAGC.CAUUUUUC......AA..A.......GAAAAAUGAGC.GAA...UUACGA......AUG.UUUUCG.....A.AGAU.UGCGGGAGC.AU....AU.A.....GUGCG.GA.GCAAU.CU......GGUAU.CA......
BABA01008401.1/371-199           ......UGAUACC..AG...GGUC.AA....AAGGUCAGAAGUUCGAC.GCA.AG..C.UUG..CUUGCAGGAGAA.UUUUUGACCUU...GG.GACC..CGCC.AAAA.ACAU.GAGUAA...G.UAGC.CAUUUUUC......AA..A.......GAAAAAUGAGC.GAA...UUACGA......AUG.UUUUUA.....A.GAAU.UGCGGGAGC.AC....GC.A.....GUGCA.GA.GCAAU.UC......GGUAU.CA......
BAAV01014729.1/399-571           ......UGAUACC..AG..GGUCA.AA.....AGGUCAGAAAGCCGAC.GCA.AG..C.UUG..CUUGCAAGAGGU.UUUUUGAACU....CU.UGACC.CGCC.AAAA.ACAU.GAGUAA...G.UAGC.CAUUUUUC......AA..A.......GAAAAAUGAGC.GGA...UUACGA......AUG.UUUUUG.....A.AGAU.UGCGAGAGU.GC....AA.A.....GCACG.UA.GCAAU.CU......GGUAU.CA......
BABG01028078.1/59-230            ......UGAAGCUU......GUCGUCAAA....GGUCAUAAAGCCGAU.GCA.AG..C.UUG..CUUGCAAGAGGU.UUU.UGAAC.....UCUUGACC.CGCC.AAAA.AUAU.GAGUAA...G.UAGC.CAUUUUUC......AA..A.......GAAAAAUGAGC.GGA...UUACGA......AUG.UUUUUG.....A.AGAU.UGCGAGAGU.GC....AA.A.....GCACG.UA.GCAAU.CU......GGUAU.CA......
BAAU01021894.1/499-327           ......UGAUACC..AG.....GG.UC..AAAAGGUCAGAAAGCCGAUG.CA.AG..C.UUG..CUUGCAAGAGGA.UUUUUGACCUCUU.GA.CC....CGCC.AAAA.ACAU.GAGUAA...G.UAGC.CAUUUUUC......AA..A.......GAAAAAUGAGC.GGA...UUACGA......AUG.UUUUUG.....A.GGAU.UGCGAGAGU.GC....AA.A.....GCACG.UA.GCAAU.CU......GGUAU.CA......
BAAU01019454.1/338-511           ......AUGAUACC.AG.....GG.UC..AAAAGGUCA.GAAAGCUGAUGCA.AG..C.UUG..CUUGCAAGAGGA.UUUUUGACCUUUU.GA.CC....CGACA.AAA.ACAU.GAGUAA...G.UAGC.CAUUUUUC......AA..A.......GAAAAAUGAGC.GGA...UUACGA......AUG.UUUAUG.....A.GGAU.UGCGAGAGU.GC....AA.A.....GCACG.UA.GCAAU.CU.....GGUAUC.A.......
BAAU01006425.1/310-139           ......UGAUACC..AG...GGGA.....UAAAAGUCAGAAGUCUGAC.GCA.AG..C.UUG..CUUGCAGGAAGA.CUUCUGACCUUUA....UCCC..CGC..CAAA.ACAU.GAGUAA...G.UAGC.CAUUUUAC......GA..A.......GAAAAAUGAGC.GGA...UUACGA......AUG.UUUUG......A.GGAU.UGUGAGAGC.AC....GAAA.....GUGCG.GA.ACAAU.CC......GGUAU.CA......
BABG01019422.1/349-526           ......UGUCAUAC.AG...GGAA.UC....AAGGAGAAAAAAUCAACG.CA.AG..C.UUG..CUUGCAGGGGAU.UUUUUCUCUUU...GA.UUCC..CGC..ACAA.ACAU.GAACAA...G.CAGC.CAUUUUUC......GU.AA.......GAAAAAUGAGC.GGA...UUAUGA......AUG.UUUGUG.....GAGAAU.CGCGGGAGC.AC....GA.A.....GUGCG.GA.GCGAU.UCUG...GUAUGA.CA......
NZ_ABAX03000010.1/68909-68756    ......UGAUACC..AG...GGUC.AA.....AAGGGUA...UGCGUU.UCA.UG..C.UUG..UAUGAAAAAGCA....GGGCUUU....GG.GACC..CAU..AAAA..CAU.GAGAAA...G.CAGC.CC............GAUUA.............GG.GC.GGA...UUUCGA......AUG..UUUUU.....A.GGAU.UGUGGGAGC.AC....AA.A.....GUGCG.GA.ACAAU.CCGCA...GGUAU.CU......
BAAU01004259.1/2023-1862         ......CA.......UAAG......CA....GAGGAGAGCAAGGCGAGAUCG.UG..C.AUG..CACGAAAAAGCU.UUUAUAUUACC...GAC.....CCGC..CCAA.ACAU.GAGAAA...G.AAGC.GAUUUAC.......GA..A........GUAAAUCAGC.GGA...AUUCGA......AUG.UUUGC......A.GAAU.UGCGGGAGC.AGC...GA.A....GCUGCG.GA.GCAAU.UCGCAG........UG......
BABG01022086.1/503-334           ......UGG.GC...G...GGUUG.AA.....AAUACACAAAGCCGUU..UG.UG..N.UAG..CANGAAAAAGGN.UUUGUGUAUU....UU.CGACC.CGC..CCAA.ACAU.GAGAAU...G.GAGC.GAUUUAC.......GA..A........GUAAAUCAGC.GGA...AUUCGA......AUG.UUUGG......A.GAAU.UGCGAGAGC.AGC...AA.A....GCUGCG.AA.GCAAU.UCGUA...GGUAU.UA......
BABG01022086.1/432-604           ......UGG.GC...G...GGUCG.AA.....AAUACACAAANCCUUUUUCN.UG..C.UAN..CAC..AAACGGC.UUUGUGUAUU....UU.CAACC.CGC..CCAA.AAAU.GAGAAU...G.GAGC.GAUUUAC.......GA..A........GUAAAUCCGC.GGA...AUUCGA......AUG.UUUGG......A.GAAU.UGCGAGAGC.AGC...AA.A....GCAGCG.AA.GCAAU.UCGUAGGUUUUAU.CA......
BABG01022086.1/338-167           ......UAUUAUC..AAAA...GU.A....GAGGGACGAAGAGCCGUU..CG.UG..C.UAG..CACGAAAAAGGC.UUUAUGUAUUUU..CG.AC...CCG...CCAA.ACAU.GAGAAA...G.GAGC.GAUUUAC.......AA..A........GUAAAUCAGC.GGA...AUUCGA......AUG.UUUGG......A.GAAU.UGAGGGAGC.AGC...AA.A....GCUGCG.GA.GCAAU.UCGUA...GGUAU.UA......
BABG01022086.1/599-773           ......UUAUCAAAA........G.UA..GAGGG.ACGAAGAGCCGUU..CG.UG..C.UAC..CACGAAAAAGGC.UUUAUGUAUUCUC.GA.C.....CCG..UCCA.ACAU.GAGACA...G.GAGA.GAAUU.........ACAAAGUA.......AACUC.GC.GGA...AUUCGA......AUGUUUGGAG.....A...AUUGGGGGGAGC.AGC...AA.A....GCUGCG.GA.GCUAUUAGUAAGUAUUGAU.CA......
hgutS8_s8_175420/669-843         ......UGAUAUC..AG...GGUC.AA.....AAGGUCAGAAAGUCGU.UCG.UG..C.UUG..CACGAUAAGACU.UUG.GAGCUU....GG.GACU..CG...UCAA.ACAU.GAGAAA...G.UAGC.AAUUUAC.......GU..A........GUAAAUCAGA.GGA...UUUCGA......AUG.UUUGAGUAUUGACAGGC.CAG....AG.UCAGGAAA.AUUUUUGACU.....CUGGC.CU......GCUAUAUA......
BAAU01025016.1/257-80            ......UGAUGUA..AG...UGUC.AA....AAGUAUAAAAAGACGUU..UC.UG..C.UUG..CAGAAUAAGACU.UUUUUA..CUU...GG.GACA..CGC..UAAA.CACC.GAAAAC...GCAAUA.AAAUGUCGU.....GAAU.......ACGGCAUUU.UA.UGAAA.GUUUGA......GGU.GUUUA......A.GGAU.UGCGUGAAU.UGC...AU.A....GCAAUG.UA.GCAAU.CCUGA...UAUAU.CA......
BAAU01001327.1/473-650           ......UGAUGUA..AG...UGUC.AA....AAGUAUAA.AAAGUCGUU.UC.UG..C.UUG..CAGAAAAAGACU.UUUUUA..CUU...GG.GACA..UGC..UAAA.CACC.GAAAAC...GGAAUA.AAAUGUCGU.....GAAU.......ACGGCAUUU.UA.UGAAA.GUUUGA......GGU.GUUUA......A.GGAU.UGCGUGAAU.UGC...AU.A....GCAAUG.UA.GCAAU.CCUGA...UACAU.CA......
BABB01016599.1/587-763           ......UGAUGCA..AG..UGUCA.AA.......AGUAUAAAUUGCGU.UUG.UG..C.UUG..CACAAUAAGNCA.UUUAUACU......UAUUGACA.CGCCGAACA.AC...GAGAAC...GGAAAU.AAAUGGUG.....UGAACA.......CACCAUUUUAU.GGGGA.GU.CGA........GGGUGUCG.....AGGGAUGUGA...AAUUGC....GUNA.....GCAUG.AA.GCAAU.CUGGA...UGCAU.CA......
BABD01030819.1/530-707           ......UGAUGUA..AG..UGUCU.CA......AGUAUAAAUUGC..GUUUG.UG..C.UCG..CGCAAAUUAGCC.CUUUAUACU.....UUUUGACA.CGC..CGAA.CACC.GA.......AAACGA.AAUAUAAUGGUGUGUA.CA...CGCCCUUUUAUU.UCGUGUUC.............GGU.GUUCG......A.GGAU.AGCGGGAAUUGC....GU.AU....GCCUG.GA.GCAAU.CCGGU...UACAU.CA......
BABA01021654.1/738-917           .....AUGAUGUA..AG...UGUC.AA.....AAGUAUAAAUUGC..GUUUG.UG..C.UCG..CACAAAUAAGCA.AUUUGUACUU....AUUGACA..CGC..CGAA.CACC.GAAAAC...G.AAAUCACAUGGUGU.....GAAC.......AUGCCAUUUUAUGGGA...GUCUGA......GGU.GUUCG......A.CGAU.UGCGCGGAU.UGC...AU.A....GCAUUG.GA.GCAUC.CGGU....UCCUU.CGU.....
BAAU01001711.1/3615-3436         ......UGAUGUA..AG..UGUCA.AA......AGUAUAAAUUGC..GUUUG.UG..C.UCG..CACAAAUAAGCA.AUUUAUACU.....UAUUGACA.CACC.GAAC.ACCU.CAAACU...CCCAUA.AAAUGGUGU.....GAAC.......ACGCCAUUU.UAUGGG...AGUUUG......AGG.UGUUCG.....A.GGAU.UGCGGGAAU.UGC...AU.A....GCAAUG.GA.GCAAU.CCGGU...UACAU.CA......
BAAU01018515.1/135-314           ......UGAUGUA..AG..UGUCA.GAAU.....UAUAGGAUAGCGUAA.UG.UG..C.UCG..CACAAAUAAGCA.AUAAUACU......UAUAGACA.CGC..CGAA.CACC.GAAAAC...G.AAAU.AAAAUGGAGU....GA.AC.....AUGCCAUUAU.AUGGGA...GUAAGA......GGU.GUACG......A.GGAU.AGCGGGAAU.UGC...AU.A....GCAAAG.GA.GCAAU.CCGGU...AACAU.CA......
BABA01021655.1/915-740           ......GGAGGAA..AG...GUCA.AA......AGUA.AAAUGGCGU...UG.UG..C.UCG..CACAAAUAAGCA.AUUGGUACU.....GAGUGAC.ACGC..CGAA.CUCC.GUAAAC...G.AAAU.AAAAUGGG......GUGAACAG....GCCAUUUU.AUGGGA...GUNUGA......GGU.GUUCG......A.GGAU.UGCGGGAAU.UGC...AU.A....GCAAUG.GA.GCAAU.CCGGU...UACAU.CA......
BABG01001408.1/592-769           ......UGAUGUA..AG..UGUCA.AA......AGUAUAAAUUGC..GUUUG.UG..C.UUG..CACAAAUAAGCA.AUUUAUACU.....UAUUGACA.CGCC.GAACAAC...GAGAAC...G.GAAU.AAAAUGGUGU....GAAC......GCACCAUUUU.AUGGGA...GUUCGA.......GG.UGUUCG.....A.GGAU.UGUG.GAAU.UGC...GU.A....GCAAUG.GA.ACAAU.CCGGG...UACAU.CA......
hgutS8_s8_159931_1/2869-2692     ......UGAUGUA..AG..UGUCA.AA......AGUAUAAAUUGC..GUUUG.UG..C.UUG..CACAAAUAAGCA.AUUUAUACU.....UAUUGACA.CGCC.GAACAAC...GAGAAC...G.GAAU.AAAAUGGUGU....GAAC......ACACCAUUUU.AUGGGA...GUUCGA.......GG.UGUUCG.....A.GGAU.UGCGA.AAU.UGC...GU.A....GCAAUG.AA.GCAAU.CCGGG...UACGU.CA......
NZ_ABGC03000035.1/101575-101752  ......UGAUGUA..AG..UGUCA.AA......AGUAUAAAUUGC..GUUUG.UG..C.UUG..CACAAAUAAGCA.AUUUAUACU.....UAUUGACA.CGC..CGAA.CAAC.GAGAAC...G.GAAU.AAAAUGGUGU....GA.AC.....ACACCAUUUU.AUGGGA...GUUCGA......GGU.GUUCG......A.GGAU.UGCGA.AAU.UGC...GU.A....GCAAUG.AA.GCAAU.CCGGG...UACAU.CA......
BABG01003064.1/575-752           ......UGAUGUA..AG..UGUCA.AA......AGUAUAAAUUGC..GUUUG.UG..C.UUG..CACAAAUAAGCA.AUUUAUACU.....UAUUGACA.CGC..CGAA.CAAC.GAGAAC...G.GAAU.AAAAUGGUGU....GA.AC.....ACACCAUUUU.AUGGGA...GUUCGA......GGU.GUUCG......A.GGAU.UGCGA.AAU.UGC...GU.A....GCAAUG.AA.GCAAU.CCGGG...UACAU.CA......
BAAV01013666.1/622-801           ......UGAUGUA..AG..UGUCA.AA.....AAGUAUAAAUUG.CGUU.UG.UG..C.UCG..CACAAAUAAGCA.AUUUAUACUU....UU.UGACA.CGC..CGAA.CACC.GAAAAC...G.GAAU.AAAAUGGUGU....GAAC......ACACCAUUUU.AUGGGA...GUUUGA......GGU.GUUCG......A.GGAU.UGCGGGAAU.UGC...AU.A....GCAAUG.GA.GCAAU.CCGGU...UACAU.CA......
BAAX01013747.1/612-800           .UAUUAUGAUGUA..AG..UGUCA.AA......AGUAUAAAUUGC..GUUUG.UG..C.UUG..CACAAAUAAGCA.AUUUAUACU.....UAUUGACA.CGC..CGAA.CACC.GAAAAC...G.GAAU.AAAAUGGUGU....GAAU......ACGCCAUUUU.AUGGGA...GUUUGA......GGU.GUUCG......A.GGAU.UGCGGGAAU.UGC...AU.A....GCAAUG.GA.GCAAU.CCGUA...GGUAU.CAUAAUA.
BABG01026309.1/567-389           ......UGAUGUA..AG..UGUCA.AA......AGUAUAAAUUGC..GUUUG.UG..C.UCG..CACAAAUAAGCA.AGCUGUACU.....UAUUGACA.CGC..CGAA.CACC.GAAAAC...G.AAAU.AAAAUGGUGU....GAAC......AUGCCAUUUU.AUGGGA...GUUUGA......GGU.GUUCG......A.GGAU.UGCGGGAAU.UGC...AU.A....GCAAUG.GA.GCAAU.CCGGU...UACAU.CA......
BABG01009698.1/320-498           ......UGAUGUA..AG..UGUCA.AA......AGUAUAAAUUGC..GUUUG.UG..C.UCG..CACAAAUAAGCA.AUUUAUACU.....UAUUGACA.CGC..CGAA.CACC.GAAAAC...G.GAAU.AAAAUGGUGU....GAAU......ACGCCAUUUU.AUGGGA...GUUUGA......GGU.GUUCG......A.GGAU.UGCGGGAAU.UGC...AU.A....GCAAUG.GA.GCAAU.CCGGU...UACAU.CA......
BAAU01018414.1/172-350           ......UGAUGUA..AG..UGUCA.AA......AGUAUAAAUUGC..GUUUG.UG..C.UCG..CACAAAUAAGCA.AUUUAUACU.....UAUUGACA.CGC..CGAA.CACU.GAAAAC...G.AAAU.AAAAUGGUGU....GAAC......ACGCCAUUUU.AUGGGA...GUUUGA......GGU.GUUCG......A.GGAU.UGUGGGAAU.UGC...AU.A....GCAAUG.GA.GCAAU.CCGGU...UACAU.CA......
BABD01009573.1/298-120           ......UGAUGUA..AG..UGUCA.AA......AGUAUAAAUUGC..GUUUG.UG..C.UCG..CACAAAUAAGCA.AUUUAUACU.....UAUUGACA.CGC..CGAA.CACC.GAAAAC...G.AAAU.AAAAUGGUGU....GAAC......ACGCCAUUUU.AUGGGA...GUUUGA......GGU.GUUCG......A.GGAU.UGCGGGAAU.UGC...AU.A....GCAAUG.GA.GCAAU.CCGGU...UACAU.CA......
BABG01004235.1/1830-1652         ......UGAUGUA..AG..UGUCA.AA......AGUAUAAAUUGC..GUUUG.UG..C.UCG..CACAAAUAAGCA.AUUUAUACU.....UAUUGACA.CGC..CGAA.CACC.GAAAAC...G.AAAU.AAAAUGGUGU....GAAC......ACGCCAUUUU.AUGGGA...GUUUGA......GGU.GUUCG......A.GGAU.UGCGGGAAU.UGC...AU.A....GCAAUG.GA.GCAAU.CCGGU...UACAU.CA......
hgutS8_s8_158962/686-864         ....AAUAAAGCCC.AG....UCG.CC......AUGUAAGAACGC.UGUGUG.AG..C.UUG..CUCACAUAUGCG.UUCCUACAU.....GCGCGA...CGCUAACCC.GUAU.GAGCAA.A.ACAGGG.ACCGAGC......CAA.AA.......GCGAGGGA.CC.GAU...UUGCGA......AUG.CGGGU......A.GGAU.UGCGGGAAU.GC....GUCA.....GCAUG.GA.GCAAU.CCG...UGGGCUU.UAUU....
BAAU01019504.1/336-499           ......UGUA.UA..AGC.UCCCG.GA....CAGCGGCUGGGCGACU.GGUA.AG..C.UUG..CUUGCCGAGACG.CACAGACAUUG...GA.CGGGG.CA...ACAG.GUAU.GAGCAC...G.CAGG.C............AUA.UGC.............G.CC.GGA...GUGCGA......AUG.CCUGUC.....G.GGAU.UGCGGGAGU.GC....GA.U.....GCACG.GG.GCAAU.CCGC...AGGUUA.UA......
BABG01032637.1/818-657           ......GUGAAAGU......GUUG.CC....AGGUGGUUA.GGUGGAUUGUG.UA..U.UUG..CAUGCCAGGAAA.CAUAAACAUUU...GG.CAGC..CAG..GCCG.GUAUUAAGUAA...G.CAGG.GC............AA.CA.............GC.CC.GGA...UCAUGA......AUA.GUGGAG.....G.CAGU.UGUGGGAGU.GCC...AA.C....GGUAC..AU.ACAGC.UG.....ACUUUC.AU......
NZ_ABEY02000008.1/42145-41983    ......AGAAAGC.......CCCA.GA....CGGCGAACAUGCAGCGU.UCA.UG..C.UUG..CAUGAAACGCUG.CAUGUUCAUCG...GA.UGGG..CAG..AUAU.UCAU.GAGCAU...G.UAUG.CC............GA.UA.............GG.CA.GGA...AUGCGA......AUG.AAUGU......G.CGAU.UACGAGAGC.CAC...GA.A....GUGGCG.AA.GUAAU.CGUAAG..GCUUU.CU......
BABB01014983.1/514-357           ......CGAAAAGG......GU.G.UC....AGGGGGAUG..ACAGAAUGCG.UG..C.UCG..CACGCAAGGAGU.UUCAAACAUUU...GA.CAAC..CAA..GCCGGGCAU.GAGUAA...G.CAGA.GC............GA.AA.............GC.CC.GGA...UUACGA......AUG.CCGGCG.....G.AGAU.UGCGGGAGC.AC....GC.A.....GUGCG.GA.GCAAU.CU.....CCUUU..CG......
BAAX01013085.1/392-234           ......UGAAAGC.......GUUG.UC...AAGCGGUUAGACAUU..CUGCG.UG..C.CUG..CACGCAGUGAA..GAAUAGGCAUUU..GA.CGAC..CAA..GCCG.GUAU.G.GUAA...G.CAGG.GC............GA.UA.............GC.CC.GGA...UUACGA......AUG.CUGGCG.....G.UAGC.UGCGGGAGU.GCC...GA.A....GCCACG.GA.GCAGC.UG......GCUUU.CA......
NZ_ABEY02000023.1/60158-59997    .....AUGAAAGU.......CCUG.AA....CGGCAGCCAUGAAUGAGU.CA.UG..C.UUG..CAUGAACGAAUU.CAUGGAUAUCG...GG.CAGG..CUA..AACU.GUAU.GAGUAA...G.CAGG.GC............AA.UC.............GC.CC.GGA...UUACGA......AUG.CAGUUG.....G.CAGU.UACGUGAGU.GCC...AU.A....GGCACG.GA.GUAAC.UG......ACUUU.CAU.....
hgutS8_s8_159061/771-932         .....AUGAAAGU.......CCUG.AA....CGGCAGCCAUGAAUGAGU.CA.UG..C.UUG..CAUGAACGAAUU.CAUGGAUAUCG...GG.CAGG..CUA..AACU.GUAU.GAGUAA...G.CAGG.GC............AA.UC.............GC.CC.GGA...UUACGA......AUG.CAGUUG.....G.CAGU.UACGUGAGU.GCC...AU.A....GGCACG.GA.GUAAC.UG......ACUUU.CAU.....
BABG01015553.1/646-811           ......UAUGAAAGU.....CCCA.GA....CGGCAGCCAAGAAUGAGC.CA.UG..CUUUG..CAUGAGCGAAUU.CUUGGAUAUCG...GA.UGGG..CUA..GACC.GUAU.GAGUAA...G.UAGG.GC............GA.UA.............GC.CC.GGA...UUACGA......AUG.CGGUCG.....G.CAGC.UGUGGGAGC.GCC...UAUA....GGCGCG.GA.ACAGC.UG....ACUUUCA.UA......
BABA01025769.1/311-472           .....AUGAAAGU.......CCCG.GA....CGGCAGCCGCGAAUGAGC.UA.UG..C.UUG..CAUGAGCGAAUU.CACGGGUAUCG...GA.CGGG..CAA..GCCG.GUAU.GAGCAA...G.GAGC.GC............GA.UA.............GC.GC.GGA...UUGCGA......AUG.CUGGCG.....A.CGAU.UGCGUGAGC.ACC...AA.A....GGUGCG.GA.GCAAU.CG......GCUUU.CAU.....
BAAZ01006092.1/658-819           .....AUGAAAGU.......CCCG.GA....CGGCAGCCGCGAAUGAGC.CA.UG..C.UUG..CAUGAGCGAAUU.CACGGGUAUCG...GA.CGGG..CAA..GCCG.GUAU.GAGCAA...G.GAGC.GC............GA.UA.............GC.GC.GGA...UUGCGA......AUG.CUGGCG.....A.CGAU.UGCGGGAGC.ACC...AA.A....GGUGCG.GA.GCAAU.CG......GCUUU.CAU.....
BABA01017275.1/327-488           .....AUGAAAGU.......CCCG.GA....CGGCAGCCGCGAAUGAGC.CA.UG..C.UUG..CAUGAGCGAAUU.CACGGGUAUCG...GA.CGGG..CAA..GCCG.GUAU.GAGCAA...G.GAGC.GC............GA.UA.............GC.GC.GGA...UUGCGA......AUG.CUGGCG.....A.CGAU.UGCGGGAGC.ACC...AA.A....GGUGCG.GA.GCAAU.CG......GCUUU.CAU.....
BABG01006513.1/1158-997          .....AUGAAAGU.......CCCG.GA....CGGCAGCCGCGAAUGAGC.CA.UG..C.UUG..CAUGAGCGAAUU.CACGGGUAUCG...GA.CGGG..CAA..GCCG.GUAU.GAGCAA...G.GAGC.GC............GA.UA.............GC.GC.GGA...UUGCGA......AUG.CUGGCG.....A.CGAU.UGCGGGAGC.ACC...AA.A....GGUGCG.GA.GCAAU.CG......GCUUU.CAU.....
BABG01006599.1/897-736           .....AUGAAAGU.......CCCG.GA....CGGCAGCCGCGAAUGAGC.CA.UG..C.UUG..CAUGAGCGAAUU.CACGGGUAUCG...GA.CGGG..CAA..GCCG.GUAU.GAGCAA...G.GAGC.GC............GA.UA.............GC.GC.GGA...UUGCGA......AUG.CUGGCG.....A.CGAU.UGCGGGAGC.ACC...AA.A....GGUGCG.GA.GCAAU.CG......GCUUU.CAU.....
BAAU01013082.1/887-727           .....AUGAAAGU.......CCCG.GA....CGGCAGCCGCGAAUGAGC.CA.UG..C.UUG..CAUGAGCGAAUU.CACGGGUAUCG...GA.CGG...CAA..GCCG.GUAU.GAGCAA...G.GAGC.GC............GA.UA.............GC.GC.GGA...UUGCGA......AUG.CUGGCG.....A.CGAU.UGCGGGAGC.ACC...AA.A....GGUGCG.GA.GCAAU.CG......GCUUU.CAU.....
BAAU01013081.1/474-635           .....AUGAAAGU.......CCCG.GA....CGGCAGCCGCGAAUGAGC.CA.UG..C.UUG..CAUGAGCGAAUU.CACGGGGAUCG...GA.CGGG..CAA..GCCG.GUAU.GAGCAA...G.GAGC.GC............GA.UA.............GC.GC.GGA...UUGCGA......AUG.CUGGCG.....A.CGAU.UGCGGGAGC.ACC...AA.A....GGUGCG.GA.GCAAU.CG......GCUUU.CAU.....
BABG01034775.1/591-754           ......UAUGAAAGU.....CCCG.GA....CGGCAGCCGCGAAUGAGC.CA.UG..C.UUG..CAUGAGCGAAUU.CACGGGUAUCG...GA.CGGG..CAA..GCAG.GUAU.GAGCAA...A.GAGC.GC............GA.UA.............GC.GC.GGA...UUGCGA......AUG.CUGGCG.....A.CGAU.UGCGGGAGC.ACC...AA.A....GGUGCG.GA.GCAAU.CG....GCUUUCA.UG......
BAAU01019179.1/574-738           ......UAUGAAAGU.....CCCG.GA....CGGCAGCCGCGAAUGAGC.CA.UG..C.UUG..CAUGAGCGAAUC.CACGGGUAUCG...GA.CGGG..CAA..GCCG.GUAU.GAGCAA...G.GAGC.GC............GA.UA.............GC.GC.GGA...UUGCGA......AUG.CUGGCG.....A.CAAU.AGCGGGAGC.ACC...AA.A....GGUGCG.GA.GCAAU.CG....GCUUUCAUUG......
BAAU01026019.1/748-585           ......UAUGAUAUU.....CCCG.GA....CGGCAUCCGCGAAUGAGC.CA.UG..C.AUG..CAUGAGCGAACU.CACGGGCAUCG...GU.CGGG..CAA..GCCG.GUAU.GAGCAA...G...GA.GC..........UCGA.UA.............GC.UC.GGA...UUGCGA......AUG.CUGGCG.....A.CGAU.UGCGGGAUC.ACC...AA.A....GGUGCG.GA.GCAAU.CG....UCUUUCA.UG......
BABG01018910.1/823-983           ......UGAAAGU.......CCCG.GA...CGGCAGCCG.CGAAUGAGC.CA.UG..C.UUG..CAUGAGCGAAUU.C.ACGGGUAUCG..GA.CGGG..CAA..GCCG.GUAU.GAGCAA...G.GAGC.GC............GA.UA.............AC.GCCGAA...UUGCG.......AUG.CUGGCG.....G.CCAA.UGCGGGAGC.CAC...AA.A....GGGGCG.GA.GCAAU.CG......GCUUUCCA......
BAAU01018222.1/959-800           ......UGAAAGU.......CCCG.GA...CGCAAGCCG.GAAUUGAGC.CA.UG..C.UUG..CUUGAGCGA.UU.UCACGGGUAUCG...A.CGG...CAAA.GCCC.GUAU.GAGCAA...G.GAGC.GC............GA.UA.............GC.GC.GGA....UGCGA.....AAUG.CUGGCG.....A.CGAU.UGCGGGAGC.ACC...AA.A....GGUGCG.GA.GCAAU.CG......GCUUU.CAU.....
BAAU01026020.1/410-570           ......UGAAAGU.......CCCG.GA...CGGAAACCGCGAAUAAGC.C.A.UG..C.UUG..CAUAGAGCGAAU.UCACAGGCAUCG..AA.CGGG..CAA..ACCG.GUAU.GAGCAA...A.GAAC.GC............GA.UA.............GC.GC.GAA...UAGCGA......AUG.CAGGCA.....A.CGAU.AGCGGGAGC.ACC...AA.A....GGUACA.GA.GCAAU.CG......GAUAA.CA......
NZ_AAXA02000006.1/32226-32385    ......UAUAAA...AGU.AUUAU.CA......AUAGAUAGCUUGGAG.GCA.UG..U.UUA..CAUGCAUUACAG.GCUAUCUAU.....UAGAUAAUCUGA..GCUG..CAU.GAACAA...G.AAGG.GC............GA.AA.............GC.CC.GGA...UUGUGA......AUG..UGGC......AGCAGA.UGCGGGAGU.GC....AA.A.....GCACG.GA.GCAUC.UGGA....UUUUA.UA......
BABG01008432.1/584-749           ....UGGGAUAUUA.AG..AUUUG.CA......AUAAAG.CCCAGACC.GAC.UG..C.UUG..CAGGCGAGGCUG.GGACUUUAU....UAG.CAAAU.CAA..ACAC.ACAU.GAGCAU...G.UAGG.AC............GA.UA.............GU.CC.GGA...AUGCGA......AUG.UGUGUC.....A.CGGA.UCCGAGAGC.AC....GA.A.....GUGCG.GA.GGAGC.CGUGU..UAAUA..CCCG....
BABG01026909.1/932-754           .GUCUUUGGUGAAU.AG...UCGG.UCA....AA.GCAUAGGCGGGAC.GAC.UG..C.UUG..CAGGCAGGAACG.CCUAUGCAUU...AGA.CGGA..CAA..ACAG.ACAU.GAGCAA...G.UAGG.GC............GA.CA.............GC.CC.GGA...AUGCGAAUGCGAAUG.GCUGUA.....G..CGG.UUCGAGAGU.GC....GA.A.....GCACG.GA.GAAACGCGUG...AUUCAC.CAAAGAU.
NZ_ABEY02000023.1/72091-71928    ......UACAAUAAU....CCCAU.CA.....AGCAGAAAAGUGGACGA.AC.UG..C.UUG..CAACAUCGGGCA.CUUUUCUAUU....UG.AUGGG.UAA..ACAG.UCAU.AAGCAC...G.CAGG.AC............GA.UA.............GU.CC.GGA...GUGCGC......AUG.GCUGGC.....A.CGAU.UUCGAGAGU.UC....GA.A.....GAACG.AA.GAAAU.CGUG..AUUAUUG.UA......
BAAZ01010534.1/457-622           .....AUAUAAUAAU.....UCCG.UC....AUGCAAAUAAGCAGCGAGG.C.UG..C.UUG..CAGACGGAGCUG.CUUAUUUAUAU...GA.CGGA..UAA..ACAG.ACAU.AAGCAU...G.AAGG.AC............GA.UA.............GU.CC.GGA...AUGCGC......AUG.GCUGUU.....A.CGAU.UUCGGGAGU.UC....GA.A.....GAACG.GA.GAAAU.CGUG..AUUAUUA.UAU.....
NZ_AAYW02000007.1/152558-152719  ......UGAAUAAC.....CCCGG.CA.....AGCAAUUACACAGCAU.GCC.UG..C.UAG..CAGGCAAAGCUG.UGUAAUUAUU....UG.CCGGG.CAA..ACAG.ACAU.GAGCAU...G.AAGG.AC............GA.AA.............GU.CC.GGA...AAGCGA......AUG.GCUGAG.....G.CGAU.UUCGGGAGU.UC....GA.A.....GAACG.GA.GAAAU.CGUA...GUUAUU.CA......
BABG01021957.1/675-835           ......GUAUAAUA.AG.....CU.CACC...CAUA.AAAUCCUGCG.UGAC.UG..C.UUG..CAGGCAAAGCAG.GAUUUCUAUG...AGG.GGAG..CAA..ACAG.ACAU.GAGCAA...G.AAGG.AC............GA.UA.............GC.CC.GGA...UUGCGA......AUG.UCUGUG.....A.CGAU.UUCGAGAGU.GC....GU.A.....GCACG.AA.AAAAU.CG.....UGUUAUUAU......
BABG01021956.1/564-404           ......GUAUAAUA.AG.....CU.CACC...CAUA.AAAUCCUGCG.UGAC.UG..C.UUG..CAGGCAAAGCAG.GAUUUCUAUG...AGG.GGAG..CAA..ACAG.ACAU.GAGCAA...G.AAGG.AC............GA.UA.............GC.CC.GGA...UUGCGA......AUG.UCUGUG.....A.CGAU.UUCGAGAGU.GC....GU.A.....GCACG.AA.GAAAU.CG.....UGUUAUUAU......
BABA01014690.1/426-585           ......UAUAAUA..AA...CUCA.CC.....CAUAGAAAGUCCAC.AUGAC.UG..C.UUG..CAGGCAAGGUGU.ACUUUCUAUG...AGG.GGAG..UAA..ACAG.ACAU.GAACAA...G.UAGG.AC............GG.UA.............GU.CC.GGA...UUGUGA......AUG.UCUGUU.....A.CGAU.UUCGAGAGU.GC....GAUA.....GCACG.GA.GAAAU.CG......UAUUA.UA......
BABG01032678.1/440-280           ......CAGAUGA..AG..CUCAC.CC......AUAGAAAGCAUGAGC.GAC.UG..C.UUG..CAGGCGGCGAAG.GCUUUCUAU.....GAGGGGAG.CAA..ACGA.ACAU.GAGCAA...G.AAGG.AC............GA.UA.............GU.CC.GGA...UUGCGA......AUG.GUCGUU.....A.CGAU.UUCGAGAGU.GC....GU.A.....GCACG.GA.GAAAU.CGA.....UUAAGAUA......
BABG01005904.1/388-548           ......GACAUAAG.A.....CUC.....AACCAUAGAAAACAUCCGUGA.C.UG..C.UUG..CAGGUAAAGGAU.GUUUUCUAU.GUU.GG.GAG...UAA..AACA.AUAU.GAGUAU...G.AAGG.AC............GA.CA.............GU.CC.GGA...AUACGA......AUA.UUGGUU.....G.CAAU.UUCGAGAGU.GC....GC.A.....GCACA.UA.GAAAU.UG.....CUUAUGAUA......
BAAZ01018676.1/282-125           ......AACAU....AG....CUC.A...UCC.AUAGGAAACAGACGU.GAC.UG..C.UAG..CAGGCAGCGGAU.GUUUCCUAUGAGA.G..GAG...CGG..ACAA.ACAU.GAGUAU...G.CAGG.AC............GA.UA.............GU.CC.GGA...AUACGA......AUG.UUUGUU.....A.CGAU.UUCGAGAGU.GC....GC.A.....GCACG.GA.GAAAA.CGUAU.....AUG.UU......
#=GC SS_cons                     (((((((((((((((....<<<<<.--..<<<<<<<<<<<<<<<<<<<<<<<.<<.._.___..>>>>>>>>>>>>.>>>>>>>>>>>>>.--.>>>>>.,,,..<<<<.<<<<.--<<<<<..-.--<<.<<<<<<<<<<<<..__.__...>>>>>>>>>>>>.>>.---..>>>>>--......>>>.>>>>>,.....,.<<<<.<<<----<<.<<<<<<__._.>>>>>>>>-.--.>>>>>.>>....))))))).))))))))
//
