# Supplementary material for: Comparative genomics reveals 104 candidate structured RNAs from bacteria, archaea, and their metagenomes
Source: Genome Biol. 2010 Mar 15;11(3):R31. doi: 10.1186/gb-2010-11-3-r31 (PMC2864571; doi:10.1186/gb-2010-11-3-r31)
Supplement: Additional file 5 — Raw text alignment files, just the motifs. Raw alignments of RNA motifs with minimal annotation and no flanking sequences, in "Stockholm" text format. The Stockholm files can be retrieved from the .tar.gz archive file by using programs such as WinZip (Windows), StuffIt Expander (Mac), or tar/gzip (UNIX). [file gb-2010-11-3-r31-S5.GZ › clean-sto/AdoCbl-variant.sto]

# STOCKHOLM 1.0
#=GF ID AdoCbl variant
#=GF AU Weinberg Z
#=GF TP Cis-reg; riboswitch;
#=GF DE AdoCbl variant RNA
#=GF WK http://en.wikipedia.org/wiki/Cobalamin_riboswitch
JCVI_SCAF_1101668560197/868-993   UAAAUAAGUUUAUAUG.UGAUGAAGUAGAGUGAA.....AUUCUCUCACUGU.CGCGCAACGGU..........UAAA...................GUCCGAAC.UCACGUAUAAG.CUAAAGACGUAGCU...AGGCU.CGCGGAA.AGC..U.A....AGCAGU.UACUCAAAA
JCVI_SCAF_1096628287862/1414-1296 GUGCUAAAAG.CAUAG.UGGGAAAGUGACGUGAA.....AUUCGUCCACAUUACUUGAUAAGGU..........CAUA...................GUCCGAAUGCCACCUAGCAC.AGAA...........C..AGAG.CAAGGAGACUC..GAAUGG....UAA.GAUUGAUUA
JCVI_SCAF_1101668518363/1418-1300 GUGCUAAAAG.CAUGG.UGGGAAAGUGACGUGUA.....AUUCGUCCACAUUACUUGAUACGGU..........UAUA...................GUCCGAAUGCCACCUAGCACAA..............AGUAGAG.CAAGGAGACUCAAUGA..U....UAG.AAUAAUUCU
JCVI_SCAF_1101668460391/384-266   GUGUUAAAAG.CAUAG.UGGGAAAGUGACGUGUA.....AUUCGUCCACAUUACUUGAUGCGGU..........UAUA...................GUCCGAAUGCCACCUAACACAA..............AGUAGAG.CAAGGAGACUCAAUGA..U....UAG.AAUAACUCU
JCVI_SCAF_1101668181603/993-1106  UUCCUAAAAG.CAUAG.UGGGAAAGCGACGUGAA.....AUUCGUUCACAUUACUUGAUACGGU..........UAUA...................GUCCGAAUGCCACCUAGGAA.CGU............AUA.GAG.CAAGGAGACUC.......G....UGA.AAAGAAUAU
JCVI_SCAF_1096628002478/1267-1385 UUCCUAAAAG.CAUAG.UGGGAAAGAGACGUGUA.....AUUCGUCCACAUUACUUGAUACGGU..........GAUA...................GUCCGAAUGCCACCUAGGAAUAGA............U..AGAG.CAAGGAGACUCAAUGA..A....UAA.AGUAACUAC
JCVI_SCAF_1096626931125/391-507   UUCCUAAAAG.CAUAG.UGGGAAAGCGACGUGUA.....AUUCGUCCACAGUACUUGCUACGGU..........CAUA...................GUCCGAAUGCCACCUAGGAA........UGU.....AACAGAG.CAAGGAGACUCGAUGA..G........AAUAUUAUU
JCVI_SCAF_1096627830159/1185-1300 GGCCUAAAAG.CGUAG.UGGGAAAGUGACGUGAA.....AUUCGUCCAGAUUACUUGAUACGGU..........UAUA...................CUCCGAAUGCCACCUAGGCC............AUA.CAACGAG.CAAGGAGACUC..A.A..CAU......GAUAAGAUU
JCVI_SCAF_1096627408381/141-256   GGCCUAAAAG.UGUAG.UGGGAAAGUGACGUGAA.....AUUCGUCCAGAUUACUUGAUACGGU..........UAUA...................CUCCGAAUGCCACCUAGGCC............AUA.CAACGAG.CAAGGAGACUC..A.A..CAU......GAUAAGAUU
JCVI_SCAF_1096628254439/357-495   GUACUGUUAU.UAAGG.UGGGAAA.UGAUGUGAA.....AUUCAUCAGCUGUGCUCGCAACGGU.AAA......UUAG..............UUAAAGUCCGAAGGCCACUCAGUAU.AGUCCGGUGUUAGA.AAGUAAU.CGAGAAGAAUU..ACA..A.UCUUAC.AAUGAAAAA
ABEF01043191.1/931-798            CAUACUACAGGAGUAG.UGGGAAA.UAAUGUGUA.....AAUCAUUGGCUGUACUCGCAACGGU..........AAAAAAA................GCCCGGAAACCACAUAAAGU.AUACCACUGUUGGA.UGAAGAC.CGAGAAAAGUC..A.C..G.UUCCAC.AAUUUUCAU
JCVI_SCAF_1101668133785/328-197   AUAGUAAAUAAUUUAG.UAGGAAAACAGCGCGAA.....AUUUGUUGGCUAUACCUGCAACCGU..........UAAA...................GUCGGAGAGCCACCCAGUAU.AGCCCAGUGUUGAA.UGAAGGC.CAGGAAAAGUC..U.A..G.CUCUGC.AACUAAUUU
ABEF01008614.1/1-139              .UACUGAAA.GUAUUG.UGGGAAA.UAAUGUGUA.....AAUCAUUGACCGUUCCUGCGCUGGUA.AGAA....UAAAN...........UUUUA..GUCCAGACACCAC.CAGUAU.AGCCCUCUGUCGAA.UGACGAC.CAGGAAAAGUC..U.A..G.UUCUAC.AAUGAAAAA
JCVI_SCAF_1101668593526/801-929   AUACUGAA...UUUGG.UGGAAAAUCAAUGUGAA.....AUUCAUUAAUUCUUCCUGGAACCGU..........UAAA...................GUCGGAGCACCACCCUGUAG.AGUCCGGUGUUGAA.UGAUGAA.CAGGAAAAUUC..U.A..G.UUCUAC.AAUUUUAAU
JCVI_SCAF_1101668492791/611-749   AUACUGAA....UUGG.UAGGAAA.UAAUGUGAA.....AAUCAUUAACUGUUCCUGCAACGGUGA........AAAAGUAAGAUA........AA.GUCCGAGCACUACCCAGUAU.AGUCCCCUGUCGAA.CAAUGGC.CAGGAAAAGUC..U.A..G.UUCUAC.AAUGAAAAA
JCVI_SCAF_1096626110926/473-604   GUGUUGAAAUGCAUGG.UGGGUAAUCAAUGUGAA.....AUUCGUUGGCUGUUCCUGCAACGGU..........UAUA...................GUCCGAGCGCCACCCAACAU.AGUCCGAC.UAGAA.UGAAGGC.CAGGAAAAGUC..U.A..A.UUCUGUUAACGGCAAA
JCVI_SCAF_1101668495477/564-702   AUACUGA..UG..UGG.UAGGGAA.UAAUGUGCA.....AUUCAUUAACUGUUCCUGCAACGGUAAAAAC....UAAA............GUUUAA.GUCCGAGCGCUACCCAGUAU.AGUCCCCUGUCGAA.UGAUGGC.CAGGAAAAGUC..U.A..G.UUCUGC.AAUGCAAAA
JCVI_SCAF_1096627476376/351-479   AUACUGAAU..CGUGU.UGGGGAAGCAAGGUGAA.....AUACCAUGGCUCUACCAGGAACCGU...........AUA...................GUCGGAGUGCCAACCAGUAU.AGUCCGCUGUCGAA.UGAAGGC.CUGGGAAAGUC..U.A..A.UUCUAC.AAUGUAAAG
JCVI_SCAF_1101668174084/1891-1775 .............UGU.UGGGGAU.CAAGGUGAA.....AUUCCAUGGCUCUACCAGGAACCGU..........AA.A...................GUCGGAGUGCCAACCAGUAU.AGUCCGCUGUUGAA.UGAGGGC.CUGGGAAAGUC..U.A..G.UUCUAC.AAUGUAUAU
JCVI_SCAF_1096627290449/2935-3064 AUACUGAAU..CAUGU.UGGGGAAUCAAGGUGCA.....AUUCCAUGGCUCUACCAGGAACCGU..........AA.A...................GUCGGAGUGCCAACCAGUAUAAGUCCGCUGUCGAG.CGAGGGC.CUGGGAAAGUC..U.A..G.UUCUAC.AAUGUAAAG
JCVI_SCAF_1096626307088/364-236   AUACUGAAU..CGUGU.UGGGGAAUCAAGGUGAA.....AUUCCAUGGCUCUACCAGGAACCGU..........AA.A...................GUCGGAGUGCCAACCAGUAU.AGUCCGCUGUCGAA.CGAGGGC.CUGGGAAAGUC..U.A..G.UUCUGC.AAUUUAAAA
ABEF01048062.1/1373-1515          AUACUGAAAUACAUGG.UGGGAAA.CAAUGUGGA.....AAUCAUUAACUGUUCCUGCAACGGUAAGAAC....AAGA............GUUUAA.GUCCGGGCACCGCCUAGUAU.AGACCCCUGUUGAA.UGAAGAC.CAGGAAAUGUC..U.A..G.UUCUAC.AAUGAAAAA
JCVI_SCAF_1101668472248/19-147    AUGCUGAAU..CUUGG.UGGGGAAUCAAUGUGUA.....AAUCGUUGACUGUACCUGCAACCGU..........AA.A...................GUCGGAGUGCCACCCAGCA..AGUCCGUUGAUGAA.UGAAGGC.CAGGAAAAGUC..U.A..G.UUCUUCUAAUAUUUUA
JCVI_SCAF_1096628149541/147-19    GUACUGAAU..CUUGA.CGGGGAAUUAGUGCGAA.....AUUCACUUGCUGUUCCUGCAACCGU...........AUA...................GUCGGAGUGCCGUCCAGUAU.AGUCCGCUGUUGAG.CGAUGGC.CAGGAAAAGCC..U.A..G.UUCUGC.AAUUUAAUU
JCVI_SCAF_1096627100734/553-425   AUACUGAAU..CUUGA.CGGGGAAUUAGUGCGAA.....AUUCACUUGCUGUUCCUGCAACCGU...........AUA...................GUCGGAGUGCCGUCCAGUAU.AGUCCGCUGUUGAG.CGAUGGC.CAGGAAAAGCC..U.A..G.UUCUGC.AAUUUAAUU
JCVI_SCAF_1096627885039/1487-1630 AUGCUGCAAUGUAUGG.UGGGAAAUUAAUGUGUA.....AUUCAUUAGCUGUUCCUGCAACGGUAAUAAC....AU.UU...........GUUUAA.GUCCGAGAGCCACCCAGCAU.AGACCCCUGUUGAA.UGAAGGC.CAGGAAAAGUC..U.A..G.UUCUAC.AAUGAAAAA
JCVI_SCAF_1101668176557/771-916   AAGUUGAA.U.CUUGG.UGGGGAA.UAAUGUGAA.....AAUCAUUAACUGUUCCUGCAACGGUAAUAAC.UU.AAUA.........AAUGUUAAA.GUCCGAGUGCCGCCCAACUU.AGUCCUUUGUUGAA.UGAAGGC.CAGGAAAAGUC..U.A..G.UUCUAC.GAUGAAAAA
JCVI_SCAF_1096627126031/1664-1524 GUACUGAAGU.UUAGG.UGGGGAA.CAAUGUGCA.....AAUCAUUGACUAUCCCUGUAACGGUAAGAAU....UA.C............AUUCAA.GUCCGAGCGCCACCCAGUAU.AGUCCGCUGUUGAA.UGAUGGC.CAGGAAAAGUC..U.A..G.UUCUAC.AAUUUUAAU
JCVI_SCAF_1096628223806/1694-1835 GUGCUGAAAUGCAUGG.UGGGAAA.CAAUGUGUA.....AAUCAUUGACUGUUCCUGCAACGGUAAAAAC....GAAA............GUUUA..GUCCGAGCGCCACCCAGCAU.AGCCCGCUGUUGAA.CGAUGAU.CAGGAAAAAUC..U.A..G.UUCUAC.AAUGAAAAG
JCVI_SCAF_1101668002322/1360-1487 ACUUUGAA...UUUGG.UGGGGAAUUAAUGUGAA.....AUUCAUUAGCUGUUCCUGCAACGGU..........AA.A...................GUCCGAGCGCCACCCAGAGU.AGCCCGCUGUUGAA.UGAAGGC.CAGGAAAAGUC..U.A..G.UUCUAC.AAUUUAAAU
JCVI_SCAF_1096627253662/2472-2603 ACACUGAAAUGCUUGG.UGGGAAAUCAAAGUGAA.....AUUCUUUGGCUGUACCUGCAAUCGU..........GAAA...................GUCGGAGCGCCACCCAGUGC.AGUCCUUUGUCGAA.UGAUGGC.CAGGAAAAGUC..U.A..A.UUCUGC.AAUGAAAAA
JCVI_SCAF_1096626931276/1019-889  AUACUGAAAUGCAUGG.UGGGGAAUCAAUGCGAA.....AUUCGUUGGCUGUACCUGCAACCGU..........AA.A...................GUCGGAGCGCCACCCAGUAG.AGACCGCUGUCAAA.CGAAGGC.CAGGGAAAGUC..U.A..G.UUUAAC.AAUUUAAAU
JCVI_SCAF_1096627339561/642-772   AUGCUGAAAUGCAUGG.UGGGAAAUCAAUGCGAA.....AUUCAUUGGCUGUACCUGCAACCGU..........AA.A...................GUCGGAGCGCCACCCAGCAA.AGUCCCCUGUUGAA.CUAAGAC.CAGGAAAAGUU..A.G..G.UUCUAC.AAUGCAAAG
JCVI_SCAF_1101668048187/1134-1004 AUACUGAAAUGCAUGG.UGGGAAAUAAGUGCAUA.....AUUAGCUUGCUGUACCUGCAACCGU..........GA.A...................GUCGGAGCGCCACCCAGUAU.AGACCCCUGUUGAA.UUAAGGC.CAGGAAAAGUC..U.A..C.UUCUAC.AAACGUGCA
JCVI_SCAF_1096627699890/422-290   AUACUGAAAUGCAUGG.UGGGAAAUAAGUGCGAA.....AUUCACUUGCUGUACCUGCAACCGU..........AA.A...................GUCGGAGCGCCACCCAGUAU.AGACCCCUGUUGAA.UUAAGGC.CAGGAAAAGUCCCU.A..C.UUCUAC.AAAUUUGCA
JCVI_SCAF_1096626643666/1300-1432 AUACUGAAAUGCAUGG.UGGGAAAUUAGUGUGUA.....AUUCACUUGCUGUACCUGCAACCGU...........AGA...................GUCGGAGCGCCACCCAGUAU.AGACCCCUGUGGAA.UUAAGGC.CAGGAAAAGUU..UUA..A.UUUUUACAAAUUUGCA
JCVI_SCAF_1096627719709/1443-1311 GUACUGAAAAAGUGAG.UGGGGAAUCAGUGUGAA.....AUUCACUAGCUGUACCUGCAACGGU..........UAAA...................GUCCGAGCGCCACCCAGUAU.AGUCCGCUGUCGAA.UUAAGGC.CAGGAAUAGUC..U.U..ACUUCUAC.AAUUAAAAA
JCVI_SCAF_1096628259790/1208-1350 GUACUGAAUAAGUGAG.UGGGGAA.UAAUGUGUG.....AAUCAUUAACUGUUCCUGCAACGGUAAAAC.....CUAAAA...........GUUAA.GUCCGAGCGCCACCCAGUAU.AGCCCGCUGUUGAA.UGAAGGC.CAGGAAAAGUC..U.A..G.UUCUGC.AAUUAAAAA
JCVI_SCAF_1096626962232/1959-1818 GUACUGAAUAAGUGAG.UGGGGAA.UAAUGUGAA.....AAUCAUUAACUGUUCCUGCAACGGUAAGGA.....AAAAA............UCUAA.GUCCGAGCGCCACCCAGUAU.AGUCCGCUGUCGAA.UGAAGGC.CAGGAAAAGUC..U.A..A.UUCUAC.AAUUUAAAA
JCVI_SCAF_1096627991926/141-13    AUAUCGAAU..CUUGA.UGGGGAA.UAAUGUGCA.....AAUCAUUAGCUGUUCCUGCAACGGU..........AAAA...................GACCGAGUGCCAUCCGAUAC.AGACCGUUGUCGAA.UGAAGGC.CAGGAAAAGUC..U.A..G.UUCUAC.AAUUUAAAA
JCVI_SCAF_1096627270303/1972-1838 GUACUGAAU..CGUGA.UGGGGAA.UAAUGUGAA.....AUUCAUUAGCUGUACCUGCAACGGU..........GAAAAAAAA..............GUCCGAGUGCCAUCCAGUAU.AGUCCGCUGUUGAG.UGAAGGC.CAGGAAAAGUC..U.A..G.CUCUACGAUUAUUAAA
JCVI_SCAF_1096627854245/1394-1264 GUGUUGAAUAAGUGAG.UGGGGAAUCAGUGUGAA.....AUUCAUUGGCUGUGCCUGCAACCGU..........AA.A...................GUCGGAGCGCCACCCAACAU.AGUCCGCUGUUGAA.UGAUGGC.CAGGAAAAGCC..U.A..G.UUCUGC.AAUUUUUAA
JCVI_SCAF_1101668501944/36-167    GUACUGAAAUGCAUGG.UGGGAAAUCAGUGUGAA.....AUUCAUUGGCUGUUCCUGCAACUGU..........UAUA...................GUCAAAGCGCCACCCAGUAC.AGCCCGUUGUUGAA.CGAAGGU.CAGGAAAAAUC..U.A..G.UUCUGC.AAUUUUUAA
JCVI_SCAF_1096627301998/1198-1329 GUGUUGAAAUGCAUGG.UGGGAAAUAAGUGUGAA.....AUUCACUAGCUGUUCCUGCAACGGU..........AA.AA..................GUCCGAGCGCCACCCAACAU.AGUCCGAUGUCGAA.UGAAGGC.CAGGAAAAGUC..U.A..A.UUCUAC.AAUUUAAAU
JCVI_SCAF_1096628403513/1599-1469 UAGCUGAAAUGCAUGG.UGGGAAAUUCGUGUGAA.....AGUCAUGAGCUGUACCCGCAACCGU..........AUA....................GUCGGAGCGCCACCCAGUUA.AGUCCGCUGUUGAA.UGAUGGC.CGGGAACAGUC..U.A..G.UUCUAC.AAUGAAAAA
JCVI_SCAF_1096627684153/893-1024  GUAUCGAAAUGCAUGG.UGGGAAAUCAGUGUGAA.....AUUCAUUGGCUGUUCCUGCAAAGGU..........UAAA...................GUCCUAGCGCCACCCGAUAU.AGUCCGCUGUUGAA.UGAAGGC.CAGGAAAAGUC..U.A..G.UUCUGC.AAUUUAAAU
JCVI_SCAF_1096627808730/815-683   AUACUGAAAUGCAUGG.UGGGAAAUCGAUGCGAA.....AUUCAUCGGCUGAGCCUGCAACCGU..........UAAA...................GUCGGAGCGCCACCCAGUAU.AGUCCGUUGUUGAA.CGAGGGC.CAGGGAAAGUC..U.A..G.UUCUACUAAUGUUUAU
JCVI_SCAF_1101668713690/379-251   GUGUUGAAA..CUUGG.UGGGGAAUCAGUGCGUA.....AUUCAUUGGCUCUACCUGGAACCGU..........AA.A...................GUCGGAGUACCACCCAACAU.AGCCCGCUGUUGAA.UGAAGGC.CAGGAAAAGUC..U.A..G.UUCUAC.UAUUAAAAA
JCVI_SCAF_1096627256224/234-364   UAGUUGAAAUGCAUGG.UGGGAAAUAAAUGAGUA.....UUUCAUUUGCUGUACCUGCAACCGU..........AU.A...................GUCGGAGCGCCACCCAACUA.AGUCCGCUGUUGAA.UGAAGGC.CAGGAAAAGUC..U.A..G.UUCUAC.AAUGAAAAA
JCVI_SCAF_1096627698506/1315-1453 AUACUGAAU..CAUGG.UGGGGAA.CAAUGUGAA.....AUUCAUUGACUGUUCCUGCAACGGUAAAAGU....AAA.............AUUGA..GUCCGAGUGCCACCCAGUAA.AGUCCGCUGUCGAG.UGAAGGC.CAGGAAAAGUC..U.A..A.CUCUGC.AAUAUUAAA
JCVI_SCAF_1101668212159/162-24    AUACUGAAU..CAUGG.UGGGGAA.CAAUGUGAA.....AUUCAUUGACUGUUCCUGCAACGGUAAAAGU....AAA.............AUUGA..GUCCGAGUGCCACCCAGUAA.AGUCCGCUGUCGAG.UGAAGGC.CAGGAAAAGUC..U.A..A.CUCUGC.AAUAUUAAA
JCVI_SCAF_1096627993344/1348-1220 AUGCUGAAG..UUUGG.UGGGGAAUCAGUGUGAA.....AUUCACUGGCUGUGCCUGCAACCGU..........AA.A...................GUCGGAGUGCCACCCAGUAA.AGUCCUUUGUCGAA.UGAUGGC.CAGGAAAAGUC..U.A..G.UUCUGC.AAUUUAAAA
JCVI_SCAF_1096627699886/468-339   ACGCUGAAAUGCUUGG.UGGGAAAUAAGUGUGUA.....AUUCAUUUGCUGUACCUGCAACCGU..........AA.A...................GUCGGAGCGCCGCCCAGUGA.AGUCCUUUGU.GAA.CGAAGGC.CAGGAAAAGUC..U.A..G.UUCUAC.AAUUAAAAA
JCVI_SCAF_1101668502439/1211-1082 AUACUGA.AUGUAAGG.UGGGAAAUCAGUGUGAA.....AUUCAUUGGCUCUUCCUGGAACCGU..........AA.A...................GCCGGAGCUCCACCCAGUAG.AGACCGAUGUUGAA.UGAAGGC.CAGGAAAAGUC..U.A..G.UUCUGC.AAUUAAAAA
JCVI_SCAF_1096628156220/1539-1410 GGACUGAAU..CAUGG.UGGGGAAUUAAUGUGAA.....AUUCAUUAGCUGUUCCUGCAACGGU..........UAAA...................GUCCGAGUGCCACCCAGUAA.AGUCCGGUGUUGAA.CGAAGGC.CAGGAAAAGUC..U.A..G.UUCUGC.AAUUAAAGU
JCVI_SCAF_1096627830576/1617-1488 AGGCUGAAU..CAUGG.UGGGGAAUUAAUGUGUA.....AUUCAUUAGCUGUUCCUGCAACGGU..........UAAA...................GUCCGAGUGCCACCCAGUAA.AGUCCGGUGUUGAA.CGAAGGC.CAGGAAAAGUC..U.A..G.UUCUGC.AAUUAAAGU
JCVI_SCAF_1101667038075/579-710   AUAUUGAAAUGCAUGG.UGGGAAAUCUAAGUGUA.....AUUCUUAGGCUGUACCUGCAACCGU..........AA.A...................GUCGGAGCGCCACCCAGUAU.AGUCCGCUGUUGAA.CGAGGGC.CAGGGAAAGUC..U.A..G.UUCUACUAAUAAUAAU
JCVI_SCAF_1096627982330/566-436   AGAUUGAAAUGCAUGG.UGGGAAAUCAGUGUUAA.....AUUCAUUGGCUGUACCUGCAACCGU..........AA.A...................GUCGGAGCGCCACCCAAUCU.AGCCCGGUGUUGAA.UGAUGGC.CAGGAAAAGUC..U.A..G.UUCUAC.AAUUUUAGU
JCVI_SCAF_1096626313314/459-590   AUGCUGAAAUGCAUGG.UGGGAAAUCGAUGUGAA.....AUUCAUUGGCUGUACCUGCAACCGU..........AA.A...................GUCGGAGCGCCACCCAGCAU.AGUCCGUUGUCGAA.UGAAGGC.CAGGGAAAGUC..U.A..A.UUCAACGAAAUAAAUA
JCVI_SCAF_1096627886130/747-877   AUGUUGAAAUGUAUGG.UGGGAAAUCAAUGUGAA.....ACUCAUUGGCUGUUCCUGCAACGGU..........AA.AA..................GUCCGAGCACCACCCAACAU.AGUCCGUUGUCGAA.UGAA.GC.CAGGAGAAGUC..U.A..A.UUCUGC.AAUGAAAAA
JCVI_SCAF_1096628272437/1440-1571 AUCUUGAAAUGCAUGG.UGGGAAAUCAGUGUGAA.....AAUCAUUGGCUGUACCUGCAACCGU..........AA.A...................GUCGGAGCGCCACCCAAGAU.AGUCCGUUGUUGAA.UGAUGGC.CAGGGAAAGUC..U.A..G.UUCUACUAAUACUUAA
JCVI_SCAF_1096628236348/418-295   AUAUUG........GUCUGGGAAAUAAGUGUGAA.....AUUCAUUUGCUGUUCCUGCAACGGU..........UAAA...................GUCCGAAUGCCAACCAAUAA.AGUCCGCUGU.GAA.UGAUGGC.CAGGAAAAGUC..U.A..G.UUCUAC.AAUGAAAAA
JCVI_SCAF_1096628165183/63-187    AUAUUG......UCGG.UGGGAAAUUAGUGUGAA.....AUUCACUUGCUGUUCCUGCAACGGU..........UAAA...................GUCCGAAUGCCACCCAAUAA.AGUCCGCUGU.GAA.UGAAGGC.CAGGAAAAGUC..U.A..A.UUCUAC.AAUGAAAAA
JCVI_SCAF_1101667474120/18-144    GAAAUGCA....UGGG.UGGGAAAUCAGUGUGAA.....AUUCACUGGCUGUACCUGCAACCGU..........AA.A...................GUCGGAGCGCCACCCAGUUA.AGUCCGCUGUCGAA.UGAGGGC.CAGGAAAAGUC..U.A..A.UUCUAC.AAUGAAAAA
JCVI_SCAF_1096627032404/590-462   GUAUUGAAU..CAUGG.UGGGGAAUUAAUGAGAA.....UUUCAUUUGCUGUUCCUGCAACCGU..........AA.A...................GUCGGAGUGCCACCCAAUAU.AGUCCGCUGUUGAA.UGAAGGC.CAGGAAAAGUC..U.A..G.UUCUAC.AAUUUUUAA
JCVI_SCAF_1096628065383/343-471   GUAUUGAG..UCUUGG.UGGGAAAUCAGUGUGUA.....AUUCAUUGGCUCUUCCUGGAACCGU...........AUA...................GUCGGAGUGCCACCCAAUAU.AGUCCGCUGUUGAA.UGAUGGC.CAGGAAAAGUC..U.A..G.UUCUGC.AAUGAAAAA
JCVI_SCAF_1096627581275/1700-1572 AUACUGAAA..CAUGG.UGGGGAAUUAAUGUGAA.....AUUCAUUAGCUGUUCCUGCAACGGU..........AA.A...................GUCCGAGUGCCACCCAGUAG.AGUCCACUGUUGAA.UGAAGGC.CAGGAAAAGUC..U.A..A.UUCUGC.AAUUUUAAA
JCVI_SCAF_1096626922281/1134-1007 AUACUGAAU..CAUGG.UGGGGAA.UAAUGUGAG.....AAUCAUUAGCUGUUCCUGCAACGGU..........AA.A...................GUCCGAGUGCCACCCAGUAG.AGACCGCUGUUGAA.UGAAGGC.CAGGAAAAGUC..U.A..G.UUCUGC.AAUGAAAAA
JCVI_SCAF_1096628084481/445-586   AUACUGAAAAGCAUGG.UGGGAAA.UAAUGUGCA.....AAUCAUUAGCUGUUCCUGCAACGGUAAAGAU....AA.A............AUCUAA.GUCCGAGCGCCACCCAGUAU.AGUCCGCUGUUGAA.UGAAGGC.CAGGAAAAGUC..U.A..G.UUCUAA.GAUGAAAAA
JCVI_SCAF_1101668356142/614-484   UCGUCGAAAUGCAUGG.UGGGGAAUCAGUGUGAA.....AUUCGCUGGCUGUUCCUGCAACCGU..........AU.A...................GUCGGAGCGCCACCCGAUAA.AGUCCGCUGUUGAA.UGAAGGC.CAGGAAAAGUC..U.A..G.UUCUAC.AAUUUAAAA
JCVI_SCAF_1096626133132/131-1     AUACUGAAAAGCAUGG.UGGGAAAUCAGUGUGAA.....AUUCAUUGGCUGUUCCUGCAACCGU..........AA.A...................GUCGGAGCGCCACCCAGUAU.AGACCCCUGUCGAA.UGAUGGC.CAGGAAAAGCC..U.A..A.UUCUAC.AAUACUUAA
JCVI_SCAF_1096626933891/1319-1189 AUACUGAAAUGCAUGG.UGGGAAAUCAGUGUGAA.....AUUCAUUGGCUGUUCCUGCAACCGU..........AA.A...................GUCGGAGCGCCACCCGGUAU.AGACCCCUGUCGAA.UGAUGGC.CAGGAAAAGCC..U.A..G.UUCUGC.AAAAUAGCA
JCVI_SCAF_1096627001005/640-770   GUACUGAAUG.AAUGG.UGGGAAAUCAGUGUGAA.....AUUCAUUGGCUGUUCCUGCAACCGU..........AAAA...................GUCGGAGCGCCACCCAGUAC.AGUCCGCUGUUGAA.CGAAGGC.CAGGAAAAGUC..U.A..G.UUCUAC.AAUUUAAUU
JCVI_SCAF_1096628223711/1507-1637 GUACUGAAACGCAUGG.UGGGGAAUAAAUGUGAA.....AUUCAUUUGCUGUUCCUGCAACCGU..........AA.A...................GUCGGAGCGCCACCCAGUAU.AGUCCGCUGUUGAA.CGAAGGC.CAGGAAAAGUC..U.A..G.UUCUGC.AAUUAAAUU
JCVI_SCAF_1096627431207/1457-1326 AUACUGAAA.GCAUGG.UGGGAAAUCAGUGUGAA.....AUUCAUUGGCUGUUCCUGCAACCGU..........AA.A...................GUCGGAGCGCCACCCAGUAU.AGUCCGCUGUCGAA.UACGAGC.CAGGAAGAGCU..U.AUUA.UUCUAC.AAUGAAAAA
JCVI_SCAF_1096628197778/1231-1100 UUGCCGAAAUGCAUGG.UGGGAAAUCAGUGUGAA.....AUUCACUGGCUGUUCCUGCAACGGU..........UAAA...................GUCCGAGCGCCACCCGGUAA.AGCCCGCUGUUGAA.UGAAGGC.CAGGAAAAGUC..U.A..A.UUCUAC.AAUGUAAAA
JCVI_SCAF_1096627578146/73-202    GUAUUGAAGUACUUGG.UGGGGAAUCAAUGUGCA.....AUUCAUUGGCUGUACCUGCAACCGU..........AA.A...................GUCGGAGUGCCACCCAAUAU.AGCCCGCUGA.GAA.UGAUGGC.CAGGAAAAGCC..U.A..G.UUCUAC.AAUGAAAAA
JCVI_SCAF_1101668011934/125-250   AUAUUGAA.....UGG.UGGGGAAUCAGUGCGAA.....AUUCACUGGCUGUACCUGCAACCGU..........AA.A...................GUCGGAGCGCCGCCCAGUAU.AGUCCGCUGUUGAA.CAAUGGC.CAGGAAAAGUC..U.A..G.UUCUAC.AAUUAAAAU
JCVI_SCAF_1096627867925/240-367   GUAUUGAAU..CUUGG.UGGGGAA.UAAUGUGAA.....AAUCAUUAGCUGUUCCUGCAACGGU..........AA.A...................GUCCGAGUACCACCCAAUAU.AGUCCGCUGUUGAA.CGAUGGC.CAGGAAAAGUC..U.A..G.UUCUGC.AAUUUAAAU
JCVI_SCAF_1101668659621/480-607   GUAUUGAAU..CUUGA.UGGGGAA.UAAUGUGAA.....AAUCAUUAGCUGUUCCUGCAACGGU..........AA.A...................GUCCGAGUGCCAUCCAAUAU.AGUCCGCUGUUGAA.CGAGGGC.CAGGAAAAGUC..U.A..G.UUCUAC.AAUUUUAAU
JCVI_SCAF_1101668182195/1359-1486 GUAUUGAAU..CUUGG.UGGGGAA.UAAUGUGAA.....AAUCAUUAGCUGUUCCUGCAACGGU..........AA.A...................GUCCGAGUGCCGCCCAAUAU.AGUCCGCUGUUGAA.UGAUGGC.CAGGAAAAGUC..U.A..G.UUCUAC.AAUUUUAAU
JCVI_SCAF_1101668012817/471-342   GUAUUGAAU..CUUGG.UGGGGAAUUAAUGUGAA.....AUUCAUUAGCUGUUCCUGCAACGGA..........UAAA...................GUCCGAGUGCCACCCAAUAU.AGUCCGCUGUUGAA.CAAUGGC.CAGGAAAAGUC..U.A..G.UUCUAC.AAUUUUAAU
JCVI_SCAF_1096627570490/1297-1426 GCAUUGAAU..CGUGA.UGGGAAAUUAAUGUGAA.....AAUCAUUAGCUGUGCCUGCAACGGU..........UAAA...................GUCCGAGUGCCAUCCAAUGU.AGUCCGCUGUUGAA.UGAGGGC.CAGGGAAAGUC..U.A..A.UUCUAC.AAUUUUAAU
JCVI_SCAF_1101668471885/643-515   UUGCUGAAU..CAUGG.UGGGGAAUCAGUGUGAA.....AUUCAUUGGCUCUUCCUGGAACCGU..........AA.A...................GUCGGAGUACCACCCAGUAA.AGUCCGCUGUUGAA.UGAUGGC.CAGGAAAAGUC..U.A..G.UUCUAC.AAUUAAAAA
JCVI_SCAF_1101668459580/711-851   AUACCGAAAU.UUAGG.UGGGGAA.CAAUGUGAA.....AUUCAUUGGCUGUUCCUGCAACGGUGUGAACG...AA.A............GUUUAA.GUCCGAGCGCCACCCGGUAU.AGUCCGCUGUUGAA.CGAA.GC.CAGGAAAAGUC..U.A..G.UUCUGC.AAUGCAAAA
JCVI_SCAF_1096626582089/673-814   AUACUGAAGU.UUAGG.UGGGGAA.CAAUGUGAG.....AUUCAUUGACUGUUCCUGCAACGGUGUGAAC....GAAA............GUUUAA.GUCCGAGCGCCACCCAGUAU.AGCCCGCUGUUGAA.CGAAGGC.CAGGAAAAGUC..U.A..G.UUCUAC.AAUGCAAAA
JCVI_SCAF_1096627925949/429-560   GUGCUGAAAUGCAUGG.UGGGAAAUUAAUGUGAA.....AUUCAUUGGCUGUACCUGCAACCGU..........AA.A...................GUCGGAGCGCCACCCAGUAA.AGUCCGCUGUUGAA.UGAAGGC.CAGGAAAAGUC..U.A..A.UUCUUCUAAUUAUUAU
JCVI_SCAF_1096626980542/1015-884  AUACUGAAAUGCAUGG.UGGGAAAUCAGUGUGAA.....AUUCAUUGGCUGUUCCUGCAACGGU..........UAUA...................GUCCGAGCGCCACCCAGUAU.AGUCCGCUGUUGAA.CAAUGGC.CAGGAAAAGUC..U.A..G.UUCUAC.AAUUAAAUU
JCVI_SCAF_1096626944243/159-290   AUACUGAAAUGCAUGG.UGGGAAAUAAGUGUGAA.....AUUCACUUGCUGUUCCUGCAACGGU..........UAAA...................GUCCGAGCGCCACCCAGUAA.AGUCCGCUGUUGAA.UGAAGGC.CAGGAAAAGUC..U.A..G.UUCUAC.AAUUGAAAG
JCVI_SCAF_1096627815144/269-138   GUACUGAAAUGCAUGG.UGGGAAAUUAGUGCGAA.....AUUCACUUGCUGUUCCUGCAACGGU..........UAUA...................GUCCGAGCGCCACCCAGUAU.AGUCCGCUGUUGAA.UGAAGGC.CAGGGAAAGUC..U.A..G.UUCUAC.AAUUAAGUU
JCVI_SCAF_1096628098054/83-213    GUACUGAAAUGCAUGG.UGGGAAAUCAGUGUGGA.....AUUCACUGGCUGUACCUGCAACCGU..........AA.A...................GUCGGAGCGCCACCCAGUAU.AGUCCGCUGUUGAA.CGAGGGC.CAGGAAUAGUC..U.A..G.UUCUGC.AAUAUUUAA
JCVI_SCAF_1101667521383/602-472   UAACUGAAAUGCAUGG.UGGGAAAUCAGUGUGAA.....AUUCAUUGGCUCUUCCUGGAACCGU..........AA.A...................GUCGGAGCGCCACCCAGUUA.AGCCCUUUGCUGAA.CGAAGGC.CAGGAAAAGUC..U.A..G.UUCUAU.AAUGAAAAA
JCVI_SCAF_1096628238228/371-246   CUGUUGAA....UUGG.UGGGGAAUCAGUGUGAA.....AUUCAUUGGCUGUACCUGCAACCGU..........AA.A...................GUCGGAGUGCCGCCCAACAG.AGUCCGCUGU.GAA.UGAUGGC.CAGGAAAAGUC..U.A..G.UUCUAC.AAUGAAAAA
JCVI_SCAF_1096627993984/1344-1214 AUGUUGAAAUGCAUGG.UGGGAAAUCAGUGUGAG.....AUUCAUUGGCUGUACCUGCAACCGU..........AA.A...................GUCGGAGCGCCGCCCAACAU.AGUCCGCUGUUGAA.UGAUGAC.CAGGGAAAGUC..U.A..A.UUCUAC.AAUGAAAAA
JCVI_SCAF_1096627324500/188-58    AUGUCGAAAUGCAUGG.UGGGAAAUCAGUGUGAA.....AUUCAUUGGCUGUACCUGCAACCGU..........AA.A...................GUCGGAGCGCCACCCGAUGA.AGCCCUUUGUUGGA.UGAAGGC.CAGGGAAAGUC..U.A..G.UUCUAC.AAUGAAAAA
JCVI_SCAF_1101668283861/141-271   AGACUGAAAUGCAUGG.UGGGAAAUCUGUGUGAA.....AUUCACUUGCUGUUCCUGCAACCGU..........AU.A...................GUCGGAGCGCCACCCAGUCU.AGUCCGCUGUUGAA.UGAAGGC.CAGGAAAAGUC..U.A..A.UUCUGC.AAUGUAAAA
JCVI_SCAF_1096627835374/1102-977  AUGCUGAA.....AGG.UGGGGAAUCAGUGUGAA.....AUACAUUGGCUGUACCUGCAACCGU..........AA.A...................GUCGGAGCGCCACCCAGCAU.AGUCCGCUGUUGAA.UGAAGGC.CAGGAAAAGUC..U.A..G.UUCUAC.UAUUAAAAU
JCVI_SCAF_1096627226916/899-771   AUACUGAAG..UUUGG.UGGGGAAUCAGUGUGAA.....AUUCAUUGGCUGUACCUGCAACCGU..........AA.A...................GUCGGAGCGCCACCCAGUAU.AGUCCGCUGUUGAA.UGAAGGC.CAGGAAAAGUC..U.A..G.UUCUAC.AAUUUUUAA
JCVI_SCAF_1096628254797/1323-1194 AUACUGAAA..UUUGG.UGGGGAAUCAGUGUGAA.....AUUCAUUGGCUCUACCUGGAACCGU..........AA.A...................GUCGGAGCGCCACCCAGUAU.AGUCCGUUGUUGAA.UGAAGGC.CAGGGAAAGUC..U.A..G.UUCUACUAAUAAUAAU
JCVI_SCAF_1101667554535/534-405   AUACUGAAG..UUUGG.UGGGGAAUCAGUGUGAA.....AUUCAUUGGCUCUACCUGGAACCGU..........AA.A...................GUCGGAGCGCCACCCAGUAU.AGUCCGUUGUUGAA.UGAAGGC.CAGGGAAAGUC..U.A..G.UUCUACUAAUAAUAAU
JCVI_SCAF_1101667253413/477-606   AUAUUGAAG..UUUGG.UGGGGAAUCAGUGUGAA.....AUUCAUUGGCUCUACCUGGAACCGU..........AA.A...................GUCGGAGCGCCACCCAAUAU.AGUCCGUUGUUGAA.UGAGGGC.CAGGGAAAGUC..U.A..G.UUCUACUAAUAAUAAU
JCVI_SCAF_1101667515587/475-603   GUACUGAAG..UUUGG.UGGGGAAUCAGUGUGAA.....AUUCAUUGGCUCUACCUGGAACCGU..........AA.A...................GUCGGAGCGCCACCCAGUAU.AGUCCGCUGUUGAA.UGAUGGC.CAGGGAAAGUC..U.A..A.UUCUAC.AAUUUUAAU
JCVI_SCAF_1096627126564/969-1097  GUAUUGAA.U.CUUGG.UGGGGAAUCAGUGUGAA.....AUUCAUUGGCUCUUCCUGGAACCGU..........AA.A...................GUCGGAGUGCCACCCAAUAU.AGUCCGCUGUUGAA.UGAUGGC.CAGGAAAAGUC..U.A..G.UUCUAC.GAUUUUAAU
JCVI_SCAF_1096627441792/1339-1467 AUAUUGAAU..CUUGG.UGGGGAAUCAAUGUGAA.....AUUCAUUGGCUGUUCCUGCAACCGU..........AA.A...................GUCGGAGUGCCACCCAAUAG.AGACCGCUGUUGAA.UGAUGGC.CAGGAAAAGUC..U.A..A.UUCUAC.AAUUUUAAU
JCVI_SCAF_1096627799570/634-764   AUAUUGAAAUGCAUGG.UGGGAAAUCAGUGUGGA.....AUUCAUUGGCUGUACCUGCAACCGU..........AA.A...................GUCGGAGCGCCACCCAAUAU.AGUCCGCUGUCGAA.UGAAGGC.CAGGAAAAGUC..U.A..A.UUCUAU.AAUGCAAAA
JCVI_SCAF_1096628243783/51-179    CUGCUGAAU..CUUAG.UGGGAAAUCAGUGUGAA.....AUUCAUUGGCUGUACCUGCAACCGU..........AA.A...................GUCGGAGUGCCACUCAGUAA.AGUCCGCUGUUGAA.UGAAGGC.CAGGAAAAGUC..U.A..G.UUCUAC.AAUUAAAAA
JCVI_SCAF_1096627898401/1404-1546 AUACUGAAAUGCAUGG.UGGGGAA.CAAUGUGAA.....AUUCAUUGACUGUUCCUGCAACGGUGUGAAC....AU.AA...........GUUUGA.GUCCGAGCGCCACCCAGUAU.AGCCCGCUGUUGAA.CGAAGGC.CAGGAAAAGUC..U.A..G.UUCUGC.AAUGUAAAA
JCVI_SCAF_1101668677996/164-34    AUACUGAAAAGCAUGG.UGGGAAAUCAGUGUGAA.....AUUCAUUGGCUGUCCCUGCAACCGU..........AA.A...................GUCGGAGCGCCACCCAGUAU.AGUCCGCUGUUGAA.UGAUGGC.CAGGAGGUGUC..U.A..A.UUCUAC.AAUUUAAAA
JCVI_SCAF_1101667429719/358-489   AUACUGAAAUGCAUGG.UGGGAAAUCAGUGUGAA.....AUUCAUUGGCUGUACCUGCAACCGU..........AA.A...................GUCGGAGCGCCACCCAGUAA.AGUCCGCUGUUGAA.UGAGGGC.CAGGGAGAGUC..U.A..G.UUCUACUAAUAUCUAU
JCVI_SCAF_1101668547925/1002-875  UAGCUGAAA..GUUGG.UGGGAAAUCAGUGUGAA.....AUUCAUUGGCUGUUCCUGCAACCGU..........AA.A...................GUCGGAGCGCCACCCAGCUA.AGUCCGCUGU.GAA.UGAAGGC.CAGGAAAAGUC..U.A..G.UUCUAC.AAUGAAAAA
JCVI_SCAF_1101667533745/172-299   UAGCUGAAA..GUUGG.UGGGAAAUCAGUGUGAA.....AUUCAUUGGCUGUGCCUGCAACCGU..........AA.A...................GUCGGAGCGCCACCCAGCUA.AGUCCGCUGU.GAA.UGAGGGC.CAGGGAAAGUC..U.A..G.UUCUAC.AAUGAAAAA
JCVI_SCAF_1101667573135/469-599   AAGCUGAAAUGCAUGG.UGGGAAAUCAGUGUGAA.....AUUCAUUGGCUGUUCCUGCAACCGU..........AA.A...................GUCGGAGCGCCACCCAGCUA.AGUCCUCUGUUGAG.CGAAGGC.CAGGAAAAGUC..U.A..G.UUCUAC.AAUGAAAAA
JCVI_SCAF_1096628056260/1623-1753 AAGCUGAAAUGCAUGG.UGGGAAAUCAGUGUGAA.....AUUCAUUGGCUGUACCUGCAACCGU..........AA.A...................GUCGGAGCGCCACCCAGCUA.AGUCCUUUGUUGAA.UGAUGGC.CAGGAAAAGUC..U.A..G.UUCUAC.AAUGCAAAA
JCVI_SCAF_1096627507316/520-390   AUACUGAAAUGCAUGG.UGGGAAAUCUUUGUGAA.....AUUCAUUGGCUGUACCUGCAACCGU..........AA.A...................GUCGGAGCGCCACCCAGUAG.AGUCCGCUGUUGAA.UGAAGGC.CAGGAAAAGUC..U.A..G.UUCUGC.UAUUUAAAU
JCVI_SCAF_1096626884209/524-655   AAGCUGAAAUGCAUGG.UGGGAAAUCAGUGUGAA.....AUUCAUUGGCUGUGCCUGCAACCGU...........AGA...................GUCGGAGCGCCACCCAGCUU.AGUCCGCUGUUGAA.UGAUGGC.CAGGAAAAGUC..U.A..A.UUCUACUAAUGUUAAU
JCVI_SCAF_1101668488469/924-793   CAACUGAAAUGCAUGG.UGGGAAAUCAGUGUGAA.....AUUCAUUGGCUGUUCCUGCAACGGU..........AA.AA..................GUCCGAGCGCCACCCAGUUA.AGUCCGCUGUUGAA.UGAAGGC.CAGGAAAAGUC..U.A..A.UUCUAC.AAUGAAAAA
JCVI_SCAF_1096628393525/1318-1448 AUACUGAAAUGCAUGG.UGGGAAAUCAGUGUGAA.....AUUCAUUGGCUGUUCCUGCAACGGU..........AA.A...................GUCCGAGCGCCACCCAGUAU.AGUCCGGUGUUGAA.UGAAGGC.CAGGAAAAGUC..U.A..A.UUCUGC.AAUGAAAAA
JCVI_SCAF_1096628194870/1569-1438 AUACUGAAAUGCAUGG.UGGGAAAUCAGUGUGAA.....AUUCAUUGGCUGUUCCUGCAACGGU..........AAUA...................GUCCGAGCGCCACCCAGUAG.AGUCCGAUGUUGAA.UGAAGGC.CAGGAAAAGUC..U.A..A.UUCUAC.AAUGAAUAA
JCVI_SCAF_1101668691878/589-719   AUACUGAAAUGCAUGG.UGGGAAAUCAGUGUGAA.....AUUCAUUGGCUGUACCUGCAACCGU..........AA.A...................GUCGGAGCGCCACCCAGUAA.AGACCGUUGUCGAA.UGAAGGC.CAGGAAAAGUC..U.A..G.UUCUAC.UAUUUUAAA
JCVI_SCAF_1096628389621/777-647   AUACUGAAAUGCAUGG.UGGGAAAUCAGUGUGAA.....AUUCAUUGGCUGUUCCUGCAACCGU..........AA.A...................GUCGGAGCGCCACCCAGUAU.AGCCCGUUGUUGAA.UGAAGGC.CAGGAAAAGUC..U.A..G.UUCUAU.AAUUUAAAA
JCVI_SCAF_1101668181310/918-1047  AUACCGAAAUGCAUGG.UGGGAAAUCAGUGUGGA.....AUUCAUUGGCUGUCCCUGCA.CCGU..........AA.A...................GUCGGAGCGCCACCCGGUAU.AGCCCGCUGUUGAA.CGAAGGC.CAGGAAAAGUC..U.A..G.UUCUGC.AAUGCAAAA
JCVI_SCAF_1096626342623/28-158    AUACUGAAAUGCAUGG.UGGGAAAUCAGUGUGAA.....AUUCAUUGGCUGUCCCUGCAACCGU..........AA.A...................GUCGGAGCGCCACCCAGUAU.AGCCCGCUGUUGAA.CGAAGGC.CAGGAAAAGUC..U.A..G.UUCUGC.AAUGCAAAA
JCVI_SCAF_1096628133600/1261-1131 AUACCGAAAUGCAUGG.UGGGAAAUCAGUGUGAA.....AUUCAUUGGCUGUCCCUGCAACCGU..........AA.A...................GUCGGAGCGCCACCCGGUAU.AGCCCGCUGUUGGA.CGAUGAC.CAGGAAAAGUC..U.A..G.UUCUGC.AAUGCAAAA
JCVI_SCAF_1096627559529/1746-1616 AUACUGAAAUGCAUGG.UGGGAAAUCAGUGUGAA.....AUUCAUUGGCUGUACCUGCAACCGU..........AG.A...................GUCGGAGCGCCACCCAGUAU.AGUCCGCUGUUGAA.UAAUGGC.CAGGGAAAGCC..U.A..G.UUCUAC.AAUGAAAAA
JCVI_SCAF_1096626626183/425-555   UGACUGAAAUGCAUGG.UGGGAAAUCUGUGUGAA.....ACUCAUAGGCUGUACCUGCAACCGU..........AA.A...................GUCGGAGCGCCACCCAGUUA.AGUCCGCUGUUGAA.UGAUGGC.CAGGAAAAGUC..U.A..G.UUCUGC.AAUGAAAAA
JCVI_SCAF_1096628274095/1673-1803 AGGCUGAAAUGCAUGG.UGGGAAAUCAGUGUGAA.....AUUCAUUGGCUGUUCCUGCAACCGU..........AA.A...................GUCGGAGCGCCACCCAGCUU.AGUCCGCUGAUGAA.UGAUGGC.CAGGAAAAGUC..U.A..A.UUCUAU.AAUGAAAAA
JCVI_SCAF_1096627184957/1942-2072 GUACUGAAAUGCAUGG.UGGGAAAUCAAUGUGUA.....AUUCAUUGGCUGUACCUGCAACCGU..........AA.A...................GUCGGAGCGCCACCCAGUAU.AGUCCGCUGUUGAA.CAAUGGC.CAGGAAAAGUC..U.A..G.UUCUAC.AAUGAAAAA
JCVI_SCAF_1096627599646/1443-1573 GUACUGAAAUGCAUGG.UGGGAAAUCAGUGUGUA.....AUUCAUUGGCUGUGCCUGCAACCGU..........AA.A...................GUCGGAGCGCCACCCAGUAU.AGUCCGCUGUUGAA.UGAUGGC.CAGGAAAAGUC..U.A..G.UUCUAC.AAUUAAAAA
JCVI_SCAF_1101668433054/312-182   AUACUGAAAUGCAUGG.UGGGAAAUCAGUGUGAA.....AUUCAUUGGCUGUUCCUGCAACCGU..........AA.A...................GUCGGAGCGCCACCCGGUAU.AGUCCGCUGUUGAA.UGAUGGC.CAGGAAAAGUC..U.A..G.UUCUAC.AAUGAGAAA
JCVI_SCAF_1096628072499/592-722   AUACUGAAAUGCAUGG.UGGGAAAUCAGUGUGAA.....AUUCAUUGGCUGUACCUGCAACCGU..........AA.A...................GUCGGAGCGCCACCCAGUAA.AGUCCGCUGUUGAA.UGAUGGC.CAGGAAAAGUC..U.A..G.UUCUGC.GAUGAAAAA
JCVI_SCAF_1096627825342/570-441   UUGCUGAAAUGCAUGG.UGGGAAAUCAGUGUGAA.....AUUCAUUGGCUGUACCUGCAACCGU..........AA.A...................GUCGGAGCGCCACCCAGUA..AGUCCGCUGUUGAA.UGAGGGC.CAGGAAAAGUC..U.A..G.UUCUAC.AAUGAAAAA
JCVI_SCAF_1096627794834/1956-1826 AUACCGAAAUGCUUGG.UGGGAAAUCAGUGUGAA.....AUUCAUUGGCUGUACCUGCAACCGU..........AA.A...................GUCGGAGCGCCACCCGGUAA.AGUCCGCUGUUGAA.UGAAGGC.CAGGAAAAGUC..U.A..A.UUCUGC.AAUGAAAAA
JCVI_SCAF_1096628049855/1223-1093 GUGCUGAAAUGCAUGG.UGGGAAAUCAGUGUGAA.....AUUCAUUGGCUGUUCCUGCAACCGU..........AA.A...................GUCGGAGCGCCACCCAGCAU.AGUCCGCUGUUGAA.UGAAGGC.CAGGAAAAGUC..U.A..A.UUCUAC.GAUGAAAAA
JCVI_SCAF_1096628121198/484-354   GUAUUGAAAUGCAUGG.UGGGAAAUCAGUGUGAA.....AUUCGCUGGCUGUUCCUGCAACCGU..........AA.A...................GUCGGAGCGCCACCCAGUAU.AGUCCGCUGUUGAA.UGAAGGC.CAGGAAAAGUC..U.A..G.UUCUAC.AAUUAGAAA
JCVI_SCAF_1101667419775/622-753   GUACUGAAAUGCAUGG.UGGGAAAUCAGUGUGAA.....AUUCAUUGGCUGUUCCUGCAACCGU..........AA.A...................GUCGGAGCGCCACCCAGUAU.AGUCCGCUGUUGAA.UGAUGGC.CAGGAAAAGUC..U.A..G.UUCUACUAAUGUUUCU
JCVI_SCAF_1096628119255/580-711   GUACUGAAAUGCAUGG.UGGGAAAUCAGUGUGAA.....AUUCAUUGGCUGUUCCUGCAACCGU..........AA.A...................GUCGGAGCGCCACCCAGUAU.AGUCCGCUGUUGAA.UGAUGGC.CAGGAAAAGUC..U.A..G.UUCUACUAAUGUUUCU
JCVI_SCAF_1096628284445/760-634   AUAUUGAU....AUGG.UGGGGAAUCAGUGUGAA.....AUACAUUGGCUGUACCUGCAACCGU..........AA.A...................GUCGGAGCGCCACCCAAUAU.AGUCCGCUGUUGAA.UGAAGGC.CAGGAAAAGUC..U.A..G.UUCUGC.AAUGAAAAA
JCVI_SCAF_1096627115721/242-372   AAGUCGAAAUGCUUGG.UGGGAAAUCAGUGUGAA.....AUUCACUGGCUGUACCUGCAACCGU..........AA.A...................GUCGGAGCGCCACCCGAUAA.AGUCCACUGUUGAA.UGAAGGC.CAGGAAAAGUC..U.A..G.UUCUAC.AAUGAAAAG
JCVI_SCAF_1101668527442/1012-862  ACACUGAAGUACAUGG.UGGGAAA.UAAUGUGAG.....AAUCAUUAACUGUUCGUGCAACGGU.AUUUUUUAUUUAA........AUAAAAAAAA.GUCUGAGCGCCACCCAGUGU.AGUCCGCUGUUGAA.UGAAGGC.CAGGAAAUGUC..U.A..G.UUCUACUAAUAAUAUU
JCVI_SCAF_1101668519723/854-994   AUACUGAAAG.CAUGG.UGGAAAA.CAAUGUGUG.....AUUCAUUGGCUGUACUCGCAACGGUAAGAAC....GU.A............GUUUAA.GUCCGAAUGCCAUCCAGUAU.AGUCCGCUGUUGAA.UGAAGGC.CGAGGAAAGUC..U.A..G.UUCUAC.AAUUUAAAU
JCVI_SCAF_1096626860966/57-194    UAACUCUCAC.GAGGU.UGGGAAA.GUCAGUGAAUACAUAAUCUGACACUGCCCCCGCAACGGUGA........ACAACA.................GUCCGAAUGCCAACGAGGUG.AGACC........A.ACAUUAG.CGGUGGUGCUAUGAAAAUUAUCUUAAUCAUAUAAAA
JCVI_SCAF_1096628185343/860-742   GUGCAUUU...GAAGU.AGGGAAAAUUCUGU.AA.....AUUCAGAUACUACACCCGUAACGGUUA........AA.A...................GUCCGAACGCCUACAUGAAA................UGAUGCC.CAUGAAGCGGG..G.AGGCUUCUUAAGGAUGGGAGA
JCVI_SCAF_1096627388192/1248-1134 CAUUUGAA......GU.AGGGAAAAUUCUGUAAA......UUCAGAUACUACACCCGUAACGGU..........UAAAA..................GUCCGAACGCCUA.CAAGAAAUGAUGCCCAU........GAAG.CGGGGAGGCUU..C.A.......UAA.GAUGGGAAA
JCVI_SCAF_1101668310910/603-724   GUGCAUUU...GAAGU.AGGGAAAAUUCUGU.AA.....AUUCAGAUACUACACCCGUAACGGUUA........AA.A...................GUCCGAACGCCUACAUGAAA.UGAUGCCCAU........GAAG.CGGGGAGGCUU..CUUAA.....UGAUGGGGGAAAA
#=GC SS_cons                      <<<<<<........((.(((...--<<<<<____.....___>>>>>--<<<..,,>>>-<<<_..<<<<<<<<__._........>>>>>>>>...__>>>-..,)))))>>>>>>.-..........<<<.<--<<<<.________>>>..>.-..>.>>>.............
#=GC SS_cons_1                    .....................................................<<<......................................................................................>>>................................
#=GC SS_cons_2                    ...............................................<<................................................>>..............................................................................
//
