# Supplementary material for: Comparative genomics reveals 104 candidate structured RNAs from bacteria, archaea, and their metagenomes
Source: Genome Biol. 2010 Mar 15;11(3):R31. doi: 10.1186/gb-2010-11-3-r31 (PMC2864571; doi:10.1186/gb-2010-11-3-r31)
Supplement: Additional file 5 — Raw text alignment files, just the motifs. Raw alignments of RNA motifs with minimal annotation and no flanking sequences, in "Stockholm" text format. The Stockholm files can be retrieved from the .tar.gz archive file by using programs such as WinZip (Windows), StuffIt Expander (Mac), or tar/gzip (UNIX). [file gb-2010-11-3-r31-S5.GZ › clean-sto/manA.sto]

# STOCKHOLM 1.0
#=GF ID manA
#=GF AU Weinberg Z
#=GF TP Cis-reg;
#=GF DE manA RNA
#=GF WK http://en.wikipedia.org/wiki/ManA_RNA_motif
BABC01000017.1/4078-3906          AA..........UGGACUGC.....................UUUCA..GGGAGUG.AUCGAACAA......UCGCAUCGGAAA..........CGAGGCGAUAAGAU.G.AGC.CGG.....GCCCGGCAGGGUGGUUUGC.GACCGAA.....................................................................................CCG..GCGGCACGUCCAGA..........GGGGA.UCUGACAUGA.................UCUCGUUUGUCCUCGACGUUGCUGGUAA.AACCCAA.UCCAGUCUCCC.GAUUC
JCVI_SCAF_1101668077758/594-782   UGCUC........GACG.....................GAGCGACAAAGGGUAUG.ACGGAAUAAA..CU.GCUGU...CGCG.............GCAGUUAACGU.G.CAAUGCUC.............................................AUUGGC...AGGACUU..ACC......AAGUCUGGGGGCCGAU...........................GAGG.GUUGGC.UC.AAAGUAGGGUUUUGACUUGA.AAACUCA.AGCUGUGACCCCAAAAC..................GAU.GGAGGUAA.AUGAGAA.UCCUCCUACCC.AUUAA
JCVI_SCAF_1101668133563/1274-1446 CGCUUC.......GACG....................GAAGAGCUG..GAGUAUG.GCUGAAUAA......UCUG....AUAGUUGUAUGGG.....CAGAUAAAGC.A.CUA.GAG.....GGCGUAACGGCUGGGUGUA.ACCCAA......................................................................................CUC..UAGGU.GUGCU..GAUUA.......GCGGG....CUU.GAC...............UCCGU.AACAAAUAGGCACU.GGUGGUAA.AAAGCAU.CCCACCUACUC.ACCUU
JCVI_SCAF_1101668685699/846-1019  AGUC.UGCCU...CGAUCA..............AGGUAUGACU.....GACGGUG.ACUGAAUAA......GGCG....UUAUGC............UGCCUAAAGU.A.AAC.AGU..............................................CCUAGGUGAACGGCC...AAGC......GGCU..CUGACUAGGU...........................ACU..GUGGU.AGAGUGU...............C.CUGCCUAGCAUAGUAU......................ACACUCUU.ACAGGUAAUAAAGUAAAUCCUGUCCGUC.AACUA
JCVI_SCAF_1096626939122/284-490   UGCUAGUU.....GACG..................GACUAGUA.C...GGUAGUG.ACGGAAAG.......CCCC....UCCUCC............GGGGCAACGU.G.CAA.UAUU..C............................CCU.GUCGUGGGG...CAAUCACACCUA....GAGA.......UAGGAGUCGUUGUA.AAGG..ACACUAACGA..GU..CU..AAUA..UUGGC.GGUUUCGGUAAU......UCUGC.AAUUAUG.UA.................GGGG...GACAGGAAACUU.CCGGGUAU.ACAUUAG.CCCCGGCUACC.ACCAA
JCVI_SCAF_1096626582184/627-807   AUGCCU.......UAGC....................GGGCAUUUCA.GGACGUG.GCCGAACAA..CUCCCUCC....CAAC..............GGAGUAAGGC.ACACAAUGGU.............................................AUAGGAACGGAC......AAGU.........GUCUGA.CGUAU...........................ACCG.GAGUGGUAGAUAUGUAUAA......CUACC.U..UCAG.CU.................GGUAGUUGGGGCGUAUCUU.GAGGGUUAACCAUGAA.UCCCUUCGUCC.ACCCU
JCVI_SCAF_1101667041980/196-396   GUGGG........UAAGGGUAAAACCGAAAU.......CCCACUUUA......UG.ACCGAAUUAAUCUAAACUC....AGA...............GAGAUAAGGU.A.AUG.ACAC..A............................GAG.GUUGUACUCACU..UUGACGAUG.....AUUAA......CCAUCAUUGAGGAG.AACCAAA.....GUAACU.UUUGG..GUGU..UAGGUA...CAAGGUAAAAAAAAU..........CUGAG.............................CUUGAAGUUGUGAGUAA.UCGCAAA.UCUCAC......AUCCC
JCVI_SCAF_1101667233102/752-951   GUGGG........UAAGGGUAAUACCGAACU.......CCCACUUUA......UG.ACCGAAUAAA.CUAAACUC....AGA...............GAGUUAAGGU.A.AUG.GCAC..A............................GAG.GUUGUACUCACU..UUGACGAUG.....ACUAA......CCAUCAUUGAGGAG.AACUUUC.....GUAACU.GAAAG..GUGU..UAGGUA...CAAGGGAGAAAAAAU..........CUGAG.............................CUUGAAGUUGUAGGUAA.UCGUUAA.UCCUAC......AUCCC
JCVI_SCAF_1101668483252/508-708   AUGGG........UAAGGGUAACUCUGAAAU.......CCCAUCUUG......UG.GCUGAAUCAAUCUAAACUC....AGA...............GAGAUAAAGC.A.AUA.GCAC..A............................GAG.GUUAUACUCACUUUGACGUAGA......CUAACCA......UCUAUG.AGGAG.AAUCAAC.....GUAACU.GUUGG..GUGU..UAGGU.AC......................AAGGGCAAAAAAAUCUGAGUCGAGA..................GUU.GUUGGUAA.UCGCUAA.UCCAAC......AUCCC
JCVI_SCAF_1101668008650/691-491   GUGGG........UAAGGGUAAAACCAAAAU.......CCCACUUUA......UG.GCUGAAAAAAUCUAUUCUC....AGA...............GAGAUAAAGC.A.AUA.ACAU..A............................GAG.GUUGUACUCGAUUCUACGAUGAU.....UAACC.......AUCAUUUAAGAAU.AACUAUC.....GUAACU.GGUAG..AUGU..UAGGU.A.......................UGAAGUAAUAAAAUCUGUGCUAAAAG..................UU.GUAGGUAA.UCGCAAA.UCCUAC......AUCCC
JCVI_SCAF_1096627847578/529-333   GUGGG........UA.GGGUAAAACCAAG.U.......CCCACCUUG......UG.ACAGAAUUAA.....GCU.....ACUCUUGGAG.........AGCUAAUGU.A.AUC.ACAU..A............................GGA.GUUGUAUCCACUUCGACGACC.......UUAACCU.......GGUUGA.GAAG.AAUUUUC.....GUAACU.GAAAG..AUGU..GAGGU.AU.....................GAAGUAAA.GAAAAUCCAAGACGGAA..................AUU.GUGAGUAA.UCAUUAA.UCUCAC......AUCCC
NZ_AAOJ01000001.1/468855-469051   GCUUUAGGC....GACG.................GCUUGAAGC.G...GGGAGUGCAGAGAAUAA......UAGU....AUUCAGCG..........ACUAUAAUCU.G.GCU.UAUC..A............................CGG.GUUGUGCCGACCUAACUU.GCG......GUGA.........CGUUAAGUUAGGACAUCGCC....GACAU...GGCGG..GAUU..AAGGUUCAAUGAG...............A.U...CGG.AGCUGA........................CUCAUUGUUGUAGGUAU.UCCAAAG.UCCUACCUCCC.ACCUU
NZ_AAOU01000012.1/1213-1409       GCUUUAGAC....GACG.................GUUUGAAGC.G...GGGAGUGCAGAGAAUAA......UAGU....AAUCAGCG..........ACUAUAAUCU.G.GCU.UAUC..A............................CGG.GUUGUGCCGACCUAACUU.GCG......GUGA.........CGUUAAGUUAGGACAUCGCC....GACAU...GGCGG..GAUU..AAGGUUCGAUGAG...............A.U...CGG.AGCUGA........................CUCAUUGUUGUAGGUAU.UCCAAAG.UCCUACCUCCC.ACCUU
JCVI_SCAF_1101668063070/1157-956  UGUUCUC......GACG...................GAGAACACC....GAGUUG.GCUGAAUAAU.CCU.UUUCCU..A...AA..........AGGGGAUAAAGC.U.AAC.AACU..A............................GGUUAUAGUGACCACUCAAUGAUCC.......GAAU..........GGAUUG.AGAG.AACUAUC...GUAACU...GAUAG..AGUU..GUUGA.AUAUGUGAUAA........UAGA.A...UUG.UA.................UUUA...AGG.CACAUAUU.GGAGGUAAUACAAUAA.UCCUUCACUC..ACCUU
JCVI_SCAF_1101667156636/446-261   UUACUCGAC....GACG.................GUUGAGUAA.A...GGGAAUG.ACUGAAUAAU.....CCUCUG..ACAU............UGGGGAUAAGGU.G.CUG.CUGC.............................................GUUGCUAUAU.GCG....AAGACCAAA..CGCUAGGGGGUAAC...........................GUGG..UAGAC.UAAGGGC...........UACAC.UGAACUG.UACC...............GUGU...CACUGUCCUUAU.GUGAGUAAUGCAGAAA.UCUCACUUCCC.ACUAA
JCVI_SCAF_1096627831874/360-543   UAAUGGGA....UAGCU..................UCCCGUUAUA...GUGAGUG.GCUGAAUAA......AUCC....UACCCAAC..........GGAUUAAGGC.A.CACAAACC..UG.........................................CUCCAACGGUC.......AAGU..........GACUGA.GGAGGU.........................GGUG.AGUGGUAAGCGAUUACAAAU......UAAC.U.ACUUAGGUA................GUUG...GG..AGUCGCUUUGGGGGUCAACCAAGAA.UCCCCCCUCGC.ACCCU
JCVI_SCAF_1096627576479/1253-1464 GGAAGG.......GCUUAUAAU...............CCUUCC.U...GUGGGUG.ACUCGAAAUA.....ACCUG...UCGUGAG..........CGGGUUAAGGU.A.UGC.AGAU..C............................CCU.GUGGUGGGGCUGGCAGAGUCC.......AAUC..........GGAUGA.GCCA.AA.AGACA.AAUACCA..AGUCUA..AUCU..GUAGU......UCGAAGUAGGUAAUCCAU.GA.ACUG....................AUGUUCACGCCGAAAAGUU.GGAGGUAU.UCAGUAA.UCCUCCCCCAC.GCCAA
JCVI_SCAF_1101668015939/539-330   GGAAGG.......GCUUAUAAU...............CCUUCC.U...GUGGGUG.ACCGAAUAAG.CCU.GUC.....GUGAGCG............GGCUAAAGU.A.UGC.AGAU..C............................CCU.GUGGUAGGGUUGGUAGAGUUC.......AAUC..........GAAUGA.GCCA.AAU.GAC..AAUACCAU..GUCUA..GUCU..GUAGU..UUGAAGUAGGUACACAA.UGA.....ACUGAUGU.................UCA...CGCCGAAAAAUU.GGAGGUAU.ACAGUAG.UCCUUCCCCAC.AUCUA
JCVI_SCAF_1096627496128/1315-1114 GGAAGG.......GCUUAUAAU...............CCUUCC.U...GUGGGUG.ACUGAAAUA......ACCUGUU.GUG............AGCGGGUUAAGGU.A.UAC.GAUU...............................CUCUGUGGUGGAG.UACCGAUGGGC.......AAAU..........GUCUGA.GGUA....GGAU...UUCCCA...AUCC...AAUU..GUAGU.AC..GAGUAGGCACAUAAUGAA......CUA.AU.................GUUC...ACACCGAAAGUU.GGGAGUAU.GUAGUAG.UCUCCCCCCAC.ACCUA
JCVI_SCAF_1096628383680/543-372   UAAGGAAG....UAGCU..................CUUCCUUAUC...GGGUAUG.GCCGAAUAA......GUCCG...CCA..............CGGACUAAGGC.ACAGGGCACGCAAA.........................................CCAAGAACC.........GACU............GGU.GGAGG.AA......................UGCGUG.ACUGGU.AACGCGU............CUAC....ACUG.UA.................GUGG...CAUAACGCGUUU.GGAGGUAU.ACAGCAAGGCCUCCUACCC.ACCUU
JCVI_SCAF_1101668335187/1175-1398 UGCAGUUAGGU..GACG...............GCCUAACUGUA.G...GGAUGUGCGUUGAAUAACAUCUUCGUC....C.AC.U............GAUGUAAAAC.G.GCG.UGUC..A............................CAG.GUGGAGCUGAGGCCACCCUUCUG.....GUAA........CAGUAGGG.AGCCACAUCACUC..AAUCCA..GAGUGG..GACA..CG.GC.AG...GGAGGGAACGAAUGCCAA.UA.ACUG.GA.................GUGAG..UACCCCAAACUU.GUAGGUAAUCCAGAG..UCCUACCAUCC.CCCGA
JCVI_SCAF_1096628395834/371-593   UGUCGGGAGG...GACG................CCAAACGACA.....GGAGAUG.ACUGAACAAC.....CCUUA...UGUGGUCCACCG...C.UGGGGUAUAGU.UGAGUAGGAC..A............................GGCUGUGGUGGCCGC.CCUGAUUAACCA....GAGA.......UGG..GAGCAGGUG.AAUCC....GAAACCAAA...GGA..GUCC.GAAAGA.UCACGGGUAUAACUUAGC..........AGU.AA.................GUGUA..GACCCCCGUGUU.GUGGGUAU.AACUGAAGUCCCACUCUCC.ACCCA
JCVI_SCAF_1101668007515/1391-1178 UGGAGAUU.....GAUC..................A.UCUCCAUA...GGGUAUG.GCUGAAUAA..CUG.UUGUG...GUCAUCA..........CGCAGUAAGGCUGAAGUAGAAC..A............................GGCUGUGGUGGCCGCCAAGGAAUACCGG....GAGA.......CCGG.AGUCUUGUG.AAUC...C.UUAACCG..G...GA..GUUC.GAAAAGAUCAGAGG...........UUUAC.UAAGCAU.UA.................GUGA...GACCCCUCUGUU.GAAGGUAU.AAUGUAA.UCCUUCUACCC.ACCUU
JCVI_SCAF_1101668455072/466-666   UAGAGAACU....GAUC.................A.UUCUCUAUA...GGGUAUG.CCAGAAUAA......CAGAUGUGGUCAUG........CAC.UCUGUAAUGGUGAAGUAAGUC..A............................GGG.GUGGUGCCCGCUGUG.............GAAG................CACAG.AACU..C...UAACCAA..G..AG..GACUGAAAAGAAUGAGGAUCACUA.......UUAC.U....AC.UA.................GUGA...GACCAUCUUCAUUGAGGGUAU.AGUAAAA.UCCCUCUACCC.ACCCA
JCVI_SCAF_1096627787760/727-927   UAGAGAACU....GAUC.................A.UUCUCUAUA...GGGUAUG.CCAGAAUAA......CAGAUGUGGUCAUG........CAC.UCUGUAAUGGUGAAGUAAGUC..A............................GGG.GUGGUGCCCGCUGUG.............GAAG................CACAG.AACU..C...UAACCAA..G..AG..GACUGAAAAGAAUGAGGAUCACUA.......UUAC.U....AC.UA.................GUGA...GACCAUCUUCAUUGAGGGUAU.AGUAAAA.UCCCUCUACCC.AACCA
JCVI_SCAF_1101667251432/356-156   UAGAGAACU....GAUC.................A.UUCUCUAUA...GGGUAUG.CCAGAAUAA......CAGAUGUGGUCAUG........CAC.UCUGUAAUGGUGAAGUAAGUC..A............................GGG.GUGGUGCCCGCUGUG.............GAAG................CACAG.AACU..C...UAACCAA..G..AG..GACUGAAAAGAAUGAGGAUCACUA.......UUAC.U....AC.UA.................GUGA...GACCAUCUUCAUUGAGGGUAU.AGUAAAA.UCCCUCUACCC.AACCA
JCVI_SCAF_1096627182270/995-1197  UGGAUUCUC....GACG.................GAGAGUCCAUA...GGGUGUG.ACCGAAUAAC.....CCUUGU..GGAGGC..........ACGGGGUAAGGU.AUAUUAGGAC..A............................GGG.GUGGUGCCCGCUGUG.............CUUG................CACAG.AAUC..C..GAUACCAA..G..GA..GUCC.GAAAGU.CUGGAAGUCC..UCAUAUUACAC.....CUA.CAA................GUGU...AUCCCUUCCAGU.GAAGGUAUAGUAGAA..CCCUUUCACCC.ACUAA
JCVI_SCAF_1096628019100/61-263    UGGAUUCUC....GACG.................GAGAGUCCAUA...GGGUGUG.ACCGAAUAAC.....CCUUGU..GGAGGC..........ACGGGGUAAGGU.AUAUUAGGAC..A............................GGG.GUGGUGCCCGCUGUG.............CUUG................CAUAG.AAUC..C..GAUACCAA..G..GA..GUCC.GAAAGU.CUGGAAGUCC..UCAUAUUACAC.....CUA.CAA................GUGU...AUCCCUUUCAGU.GAAGGUAUAGUAGAA..CCCUUUCACCC.ACUAA
JCVI_SCAF_1101668197246/1203-993  CGUUG........GACG.....................CAACAUA...GGGAGUG.ACUGAAUUAAACUU.GCUGGC..A.AUAG..........GCUGGUUAAGGU.G.AUG.AGUC..A............................GAG.GUGGUGCUCGCAGGAUGCCUCUU.....GAGA........AAGAAGCGACCUG.AACUAUC...UUACCA...GAUGG..GACU..CAUGC.AACGCAGUAAAA......AUUAC.UAAG.....A.................GUAGCAAUGCCCUGCGUUU.GUAAGCAU.ACUCAAA.UCUUACCUCCC.ACUUU
JCVI_SCAF_1096627922983/1555-1758 UGUUGGG.CC...GACG................GGUUCCAACA.C...GGGAGUG.ACUGAAUUAAACUU.GCUGGC..A.AUAG..........GCUGGUUAAGGU.G.AUG.AGUC..A............................GAG.GUGGUACUCGCUUUCC............UUCG...............GGAUAG.AACCAUC...CUACCA...GAUGG..GACU..CAUGC.AACGCAGUAAAA.......UUAC.UA.AGAG.UA.................GCAA...UGCCCUGCGUUU.GUAAGCAU.ACUCAAA.UCUUACCUCCC.UCAUA
JCVI_SCAF_1101668723105/635-443   UGUAAG.......GACG....................CUUACAUC...GGGAGUG.ACUGAAUAAA.CUU.GCUGGC..AUAC.G..........UCUAGUUAAGGU.G.AUG.AGUU..A............................GAG.GUGGUGCUCGCUGCUG............GGAA...............CAGUAG.AACU.AC...AAACCAA..GU.AG..AGCU..CAGGU.CUGAUGGU..........CUUUC.UA.ACUG.UA.................GAAA...UGCCCCAUCAGU.GUUGGAAU.ACAGAAA.CCCAACCUCCC.UCUUU
JCVI_SCAF_1096627173391/1868-1676 UGUAAG.......GACG....................CUUACAUC...GGGAGUG.ACUGAAUAAA.CUU.GCUGGC..AUAC.G..........UCUAGUUAAGGU.G.AUG.AGUU..A............................GAG.GUGGUGCUCGCUGCUG............GGAA...............CAGUAG.AACU.AC...AAACCAA..GU.AG..AACU..CAGGU.CUGAUGGU..........CUUUC.UA.ACUG.UA.................GAAA...UGCCCCAUCAGU.GUUGGAAC.ACAGAAA.CCCAACCUCCC.UCUUU
JCVI_SCAF_1101668704815/344-544   GUAAGGGGGC...GACG................GUUCUCUUAC.A...GGGAGUG.ACUGAAUAAA.CUU.ACUGGC..AUUU.U..........GCUAGUUAAGGU.G.AUG.AGUC..A............................GAG.GUGGUGCUCGCUGUUG............GCAA...............CGACAG.AAUCGUC...UUACCA...GACGG..GACU..CAGGC.AGGCAAGU..........CUUUC.UA.ACUG.UA.................GAAA...UGCCCUUGUCUU.GUUGGUAU.ACAGGAA.UCCAACCUCCC.ACCCC
JCVI_SCAF_1096627081214/162-356   CGACG........GUCA.....................CCUUGCA...GGGAGUG.ACUGAAUAAU.CUU.UCUGGC..AUAU.A..........GCUGGAUAAGGU.G.AUG.AGAU..A............................CAG.GUGGUGCUG.CUGUGG............UUUU...............CCACAG.AACCGAC...AAACCA...GUCGG..AUCU..CAGGC.AAGGAUGUAAAA......UUUAC.U..ACUG.UA.................GUAA...UGCCCGUCCUUU.GUUGGUAAUACAGAAA.CCCAACCUCCC.ACUUU
JCVI_SCAF_1096626975268/410-600   UGACG........AACU.....................CAACA.U...GGGAGUG.ACUGAAUAAA.CUU.ACUGGC..AUUU.U..........GCUAGUUAAGGU.G.AUG.AGAC..A............................GAG.GUGGUGCUCGCUGUUG............GGAA...............CAACAG.AACU.AC...AAACCAA..GU.AG..GUCU..CAUGC.AAAGACGU..........AUUUC.UAAACUG.UA.................GAAA...UGCCCGUCUUUU.GUAGGUAC.ACAGGAA.UCCUACCUCCC.ACCUC
JCVI_SCAF_1096626936369/684-882   CGUUGAGUU....GACG.................AACUCAGCA.U...GGGAGUG.ACUGAAUAAA.CUU.ACUGGC..AUUU.U..........GCUAGUUAAGGU.G.AUG.AGAC..A............................GAG.GUGGUGCUCGCUGUUG............GGAA...............CAACAG.AACU.AC...AAACCAA..GU.AG..GUCU..CAUGC.AAAGACGU..........AUUUC.UAAACUG.UA.................GAAA...UGCCCGUCUUUU.GUAGGUAC.ACAGGAA.UCCUACCUCCC.ACCUC
JCVI_SCAF_1101667114676/114-306   AGUUGA......UCAC.....................UCAACA.U...GGGAGUG.ACUGAAUAAA.CUU.ACUGGC..AUUU.U..........GCUAGUUAAGGU.G.AUG.AGAC..A............................GAG.GUGGUGCUCGCUGUUG............GGAA...............CAACAG.AACU.AC...AAACCAA..GU.AG..GUCU..CAUGC.AAAGACGU..........AUUUC.UAAACUG.UA.................GAAA...UGCCCGUCUUUU.GUAGGUAC.ACAGGAA.UCCUACCUCCC.ACCUC
JCVI_SCAF_1096627908392/1160-959  UAUCGGGU......UCGCU................ACCUGAUA.C...GGGAGUG.ACUGAAUAAG.CUU.GCUGGC..AUAA.G..........GCUAGUUAAGGU.G.AUG.AGAC..A............................CAG.GUGGUGCUG.CUGCUC............GCAA...............GAGUAG.AACCGAC...CUACCA...GUCGG..GUCU..CAGAU.AGUACAGUAAAAA.....UCUAC.UC.AAU.....................GUAGCAAUGCCCUGUACUU.GUUGGUAA.ACAUGAA.CCCAACCUCCC.ACCAA
JCVI_SCAF_1101668469441/966-1168  UGUUGAGGC....GACG.................GUCUUGACA.C...GGGAGUG.ACUGAAUAAA.CUU.GCUGGC..AUAA.G..........GCUAGUUAAGGU.G.AUG.AGAC..A............................CAG.GUGGUGCUG.CUGCUC............GCAA...............GAGUAG.AACCGAC...CUACCA...GUCGG..GUCU..CAGAU.AGUACAGUAAAAA.....UCUAC.UC.AAU.....................GUAGCAAUGCCCUGUACUU.GUUGGUAA.ACAUGAA.CCCAACCUCCC.ACCCC
JCVI_SCAF_1096627918656/518-718   UGUUGAGUU....GACG.................AACCCAACA.C...GGGAGUG.ACUGAACAAA.CUU.GCUGGC..AUAA.G..........GCUAGUUAAGGU.G.AUG.AGAC..A............................CAG.GUGGUGCUG.CACGUU............G.AA...............AACGUG.AAUCGAC...UUACCA...GUCGG..GUCU..CAGAC.AGUAAGGUAAAAA.....UCUAC.U..AAU.....................GUAGCAAUGCCCCUUACUU.GUUGGUAC.ACAUUAU.UCCAACCUCCC.ACACC
JCVI_SCAF_1096627611218/1543-1738 UACCUGACU....GAUC.................A.UCGGGUA.U...GGGAGUG.ACUGAAUAAA.CUU.ACUGGC..A.AC.C..........GCUAGUUAAGGU.G.AUG.AGAC..A............................CAG.GUGGUGCUG.CUGAU.............GCGA................GUCAG.AACCGAC...CAACCA...GUCGG..GUCU..CAGGCAAGGAAUGUAU........UUUAC....ACUG.UA.................GUAA...UGCCCAUUCCUUUGUUGGUAU.ACAGUAA.UCCAACCUCCC.CCCUU
JCVI_SCAF_1101668210533/1366-1555 UGUUG........GACG.....................CAACGUUA..GGGAGUG.ACUGAAUAAU.CUU.UCUGGC..AAAC............GCUGGAUAAGGU.G.AUG.AGAC..A............................CAG.GUGGUGCUG.CACC..............GAGA.................GGUG.AAUCGAC...UUACCA...GUCGG..GUCU..CAGGC.AAGGACGUAAAA......UUUAC.U..ACUG.UA.................GUAA...UGCCCGUUCUUU.GUUGGUAU.ACAGGAA.UCCAACCUCCC.CCCUU
JCVI_SCAF_1101668718596/655-470   UGUUG........GACG.....................CAACGUU...GGGAGUG.ACUGAAUAAU.CUU.UCUGGC..AAAC............GCUGGAUAAGGU.G.AUG.AGAC..A............................CAG.GUGGUGCUG.CUUC..............GAGA.................GAAG.AAUCGAC...UUACCA...GUCGG..GUCU..CAGGC.AAGAACGUAU........UUUAC....UCUG.UA.................GUAA...UGCCCGUUCUUU.GUUGGUAU.ACAGUAA.UCCAACCUCCC.UUUUU
JCVI_SCAF_1101668713148/1022-835  AGUAAC.......GACG....................GUUACGUC...GGGAGUG.ACUGAAUAAU.CUU.UCUGGC..AAAC............GCUGGAUAAGGU.G.AUG.AGAC..A............................CAG.GUGGUGCUG.CUUC..............GAGA.................GAAG.AAUCGAC...UUACCA...GUCGG..GUCU..CAGGC.AAGAACGUAU........UUUAC....UCUG.UA.................GUAA...UGCCCGUUCUUU.GUUGGUAU.ACAGGAA.UCCAACCUCCC.UUUUC
JCVI_SCAF_1096627048294/1122-923  UAAGCGAAG....GACG.................CUUUGCUUACA...GGGAGUG.ACUGAAUAAA.CUU.ACUGGC..A.AC.C..........GCUGGUUAAGGU.G.AUG.AGUC..A............................GAG.GUGGUGCUCGCUGUUC............GCAA...............GAACAG.AACUACU...GAACCA...AGUAG..GACU..CAGGC.AACAACGUA.........UUUAC.UU.UCUG.UA.................GUAA...UGCCCGUUGUUU.GUUGGUAU.ACAGGAA.CCCAACCUCCC.ACCCA
JCVI_SCAF_1096627160072/462-661   UAGGCGAAG....GACG.................CUUUGCUUACA...GGGAGUG.ACUGAAUAAA.CUU.ACUGGC..A.AC.C..........GCUGGUUAAGGU.G.AUG.AGUC..A............................GAG.GUGGUGCUCGCUGUUC............GCAA...............GAACAG.AACUACU...GAACCA...AGUAG..GACU..CAGGC.AACAACGUA.........UUUAC.UU.UCUG.UA.................GUAA...UGCCCGUUGUUU.GUUGGUAU.ACAGGAA.CCCAACCUCCC.ACCCA
JCVI_SCAF_1096627748636/1307-1497 AGUCG........GACG.....................CGACG.U...GGGAGUG.ACCGAAUAAA.CUU.ACUGGC..A.AC.C..........GCUAGUUAAGGU.G.AUG.AGUC..A............................GAG.GUGGUGCUCGCUGUCA............GGAA...............UGGCAG.AACUACU...CAACCA...AGUAG..GACU..CAGGC.AAUAACGUAU........UUUAC.U..UCUG.UA.................GUAA...UGCCCGUUAUUU.GUUGGUAC.ACAGGAA.UCCAACCUCCC.UUUCA
JCVI_SCAF_1096627307099/1677-1488 UGUUG........GACG.....................CAACA.U...GGGAGUG.ACUGAAUAAA.CUU.ACUGGC..A.AC.C..........GCUAGUUAAGGU.G.AUG.AGUC..A............................GAG.GUGGUGCUCGCUGUCC............GCAG...............GGGCAG.AACUACU...CAACCA...AGUAG..GACU..CAGGC.AAGGACGUA.........UUUAC.U..UCUG.UA.................GUAA...UGCCCGUUCUUU.GUUGGUAU.ACAGAAA.CCCAACCUCCC.UCUUC
JCVI_SCAF_1101668289945/833-644   UGUUG........GACG.....................CAACA.U...GGGAGUG.ACUGAAUAAA.CUU.ACUGGC..A.AC.C..........GCUGGUUAAGGU.G.AUG.AGUC..A............................GAG.GUGGUGCUCGCUGUUC............GCAA...............GGACAG.AACUACU...CAACCA...AGUAG..GACU..CAGGC.UGUAACGUA.........UUUAC.U..UCUG.UA.................GUAA...UGCCCGUUACUU.GUUGGUAU.ACAGGAA.CCCAACCUCCC.UCUUU
JCVI_SCAF_1096626329237/610-800   UGUUG........GACG.....................CAACA.U...GGGAGUG.ACCGAAUAAA.CUU.ACUGGC..A.AC.C..........GCUAGUUAAGGU.G.AUG.AGUC..A............................GAG.GUGGUGCUCGCUGUCA............GGAA...............UGGCAG.AACUACU...CAACCA...AGUAG..GACU..CAGGC.AAUAACGUAU........UUUAC.U..ACUG.UA.................GUAA...UGCCCGUUAUUU.GUUGGUAU.ACAGGAA.UCCAACCUCCC.UCCUU
JCVI_SCAF_1101668294092/46-234    UGUUG........GACG.....................CAACA.U...GGGUGUG.ACUGAAUAAA.CUU.ACUGGC..A.AC.C..........GCUGGUUAAGGU.G.AUG.AGUC..A............................GAG.GUGGUGCUCGCUGUC.............GCAA................GACAG.AACUACU...CAACCA...AGUAG..GACU..CAGGC.AAUAACGUA.........UUUAC.UU.UCUG.UA.................GUAA...UGCCCGUUAUUU.GUUGGUAU.ACAGGAA.UCCAACCACCC.UCCUU
JCVI_SCAF_1101668296375/242-432   UGUUG........GACG.....................CAACA.U...GGGAGUG.ACUGAAUAAA.CUU.ACUGGC..A.AC.C..........GCUGGUUAAGGU.G.AUG.AGUC..A............................GAG.GUGGUGCUCGCUGUUC............GCAA...............GGACAG.AACUACU...CAACCA...AGUAG..GACU..CAGGC.AACAACGUA.........UUUAC.UU.UCUG.UA.................GUAA...UGCCCGUUGUUU.GUUGGUAU.ACAGGAA.UCCAACCUCCC.UCUUU
JCVI_SCAF_1101667215635/598-408   UGUUG........GACG.....................CAACA.U...GGGAGUG.ACUGAAUAAA.CUU.ACUGGC..A.AC.C..........GCUGGUUAAGGU.G.AUG.AGUC..A............................GAG.GUGGUGCUCGCUGUUC............GCAA...............GGACAG.AACUACU...CAACCA...AGUAG..GACU..CAGGC.AACAACGUA.........UUUAC.UU.UCUG.UA.................GUAA...UGCCCGUUGUUU.GUUGGUAU.ACAGGAA.UCCAACCUCCC.UCCUU
JCVI_SCAF_1096627045643/598-408   UGUUG........GACG.....................CAACA.U...GGGAGUG.ACUGAAUAAA.CUU.ACUGGC..A.AC.C..........GCUGGUUAAGGU.G.AUG.AGUC..A............................GAG.GUGGUGCUCGCUGUUC............GCAA...............GGACAG.AACUACU...CAACCA...AGUAG..GACU..CAGGC.AACAACGUA.........UUUAC.UU.UCUG.UA.................GUAA...UGCCCGUUGUUU.GUUGGUAU.ACAGGAA.UCCAACCUCCC.UCCUU
JCVI_SCAF_1096627054734/489-301   UGUUG........GACG.....................CAACA.U...GGGAGUG.ACUGAAUAAA.CUU.ACUGGC..A.AC.C..........GCUGGUUAAGGU.G.AUG.AGUC..A............................GAG.GUGGUGCUCGCUACC.............GCAG................GGUAG.AACUACU...CAACCA...AGUAG..GACU..CAGGC.AACAACGUA.........UUUAC.UU.UCUG.UA.................GUAA...UGCCCGUUGUUU.GUUGGUAC.ACAGGAA.UCCAACCUCCC.UCUUU
JCVI_SCAF_1096627559863/482-670   UGUUG........GACG.....................CAACA.U...GGGAGUG.ACUGAAUAAA.CUU.ACUGGC..A.AC.C..........GCUGGUUAAGGU.G.AUG.AGUC..A............................GAG.GUGGUGCUCGCUACC.............GCAG................GGUAG.AACUACU...CAACCA...AGUAG..GACU..CAGGC.AACAACGUA.........UUUAC.UA.ACUG.UA.................GUAA...UGCCCGUUGUUU.GUUGGUAC.ACAGGAA.UCCAACCUCCC.UCUUU
JCVI_SCAF_1096626980180/1523-1711 UGUUG........GACG.....................CAACA.U...GGGAGUG.ACUGAAUAAA.CUU.ACUGGC..A.AC.C..........GCUGGUUAAGGU.G.AUG.AGUC..A............................GAG.GUGGUGCUCGCUACC.............GCAG................GGUAG.AACUACU...CAACCA...AGUAG..GACU..CAGGC.AACAACGUA.........UUUAC.UA.ACUG.UA.................GUAA...UGCCCGUUGUUU.GUUGGUAC.ACAGGAA.UCCAACCUCCC.UCUUU
JCVI_SCAF_1101668211897/1319-1506 UGUUG........GACG.....................CAACA.U...GGGAGUG.ACUGAAUAAA.CUU.ACUGGC..A.AC.U..........GCUGGUUAAGGU.G.AUG.GGUC..A............................GAG.GUGGUGCUCGCUACC.............GCAG................GGUAG.AACUACU...CAACCA...AGUAG..GACU..CAGGC.AACAACGUA.........UUUAC.U..ACUG.UA.................GUAA...UGCCCGUUGUUU.GUUGGUAU.ACAGGAA.UCCAACCUCCC.UCUUA
JCVI_SCAF_1101667356596/84-271    UGUUG........GACG.....................CAACA.U...GGGAGUG.ACUGAAUAAA.CUU.ACUGGC..A.AC.C..........GCUGGUUAAGGU.G.AUG.GGUC..A............................GAG.GUGGUGCUCGCUACC.............GCAG................GGUAG.AACUACU...CAACCA...AGUAG..GACU..CAGGC.AACAACGUA.........UUUAC.U..ACUG.UA.................GUAA...UGCCCGUUGUUU.GUUGGUAU.ACAGGAA.UCCAACCUCCC.UCUUU
JCVI_SCAF_1101668222853/566-377   UGUUG........GACG.....................CAACA.U...GGGAGUG.ACUGAAUAAA.CUU.ACUGGC..A.AC.C..........GCUAGUUAAGGU.G.AUG.GGUC..A............................GAG.GUGGUGCUCGCUGUCC............GCAG...............GGGCAG.AACUACU...CAACCA...AGUAG..GACU..CAGGC.AACAACGUA.........UUUAC.U..ACUG.UA.................GUAA...UGCCCGUUGUUU.GUUGGUAU.ACAGGAA.UCCAACCUCCC.UCUUU
JCVI_SCAF_1096626939304/49-238    UGUUG........GACG.....................CAACA.U...GGGAGUG.ACUGAAUAAA.CUU.ACUGGC..A.AC.C..........GCUAGUUAAGGU.G.AUG.GGUC..A............................GAG.GUGGUGCUCGCUGUCC............GCAG...............GGGCAG.AACUACU...CAACCA...AGUAG..GACU..CAGGC.AACAACGUA.........UUUAC.U..ACUG.UA.................GUAA...UGCCCGUUGUUU.GUUGGUAU.ACAGGAA.UCCAACCUCCC.UCUUU
JCVI_SCAF_1096627737247/610-421   UGUUG........GACG.....................CAACA.U...GGGAGUG.ACUGAAUAAA.CUU.ACUGGC..A.AC.C..........GCUGGUUAAGGU.G.AUG.AGUC..A............................GAG.GUGGUGCUCGCUGUCC............GCAG...............GGGCAG.AACUACU...CAACCA...AGUAG..GACU..CAGGC.AACAACGUA.........UUUAC.U..ACUG.UA.................GUAA...UGCCCGUUGUUU.GUUGGUAU.ACAGGAA.UCCAACCUCCC.UCUUA
JCVI_SCAF_1101668196475/349-160   UGUUG........GACG.....................CAACA.U...GGGAGUG.ACUGAAUAAA.CUU.ACUGGC..A.AC.C..........GCUGGUUAAGGU.G.AUG.AGUC..A............................GAG.GUGGUGCUCGCUGUCC............GCAG...............GGGCAG.AACUACU...CAACCA...AGUAG..GACU..CAGGC.AACAACGUA.........UUUAC.U..ACUG.UA.................GUAA...UGCCCGUUGUUU.GUUGGUAC.ACAGGAA.UCCAACCUCCC.UCUUA
JCVI_SCAF_1096627033404/1144-1334 UGUUG........GACG.....................CAACA.U...GGGAGUG.ACUGAAUAAA.CUU.ACUGGC..A.AC.C..........GCUGGUUAAGGU.G.AUG.AGUC..A............................GAG.GUGGUGCUCGCUGUCA............GCAA...............UGGCAG.AACUACU...CAACCA...AGUAG..GACU..CAGGC.AAUAACGUA.........UUUAC.UA.UCUG.UA.................GUAA...UGCCCGUUAUUU.GUUGGUAU.ACAGGAA.UCCAACCUCCC.UCUUU
JCVI_SCAF_1101668225031/377-567   UGUUG........GACG.....................CAACA.U...GGGAGUG.ACUGAAUAAA.CUU.ACUGGC..A.AC.C..........GCUGGUUAAGGU.G.AUG.AGUC..A............................GAG.GUGGUGCUCGCUGUCA............GCAA...............UGACAG.AACUACU...CAACCA...AGUAG..GACU..CAGGC.AAUAACGUA.........UUUAC.UA.ACUG.UA.................GUAA...UGCCCGUUAUUU.GUUGGUAU.ACAGGAA.UCCAACCUCCC.UCUUU
JCVI_SCAF_1096627736474/579-389   UGUUG........GACG.....................CAACA.U...GGGAGUG.ACUGAAUAAA.CUU.ACUGGC..A.AC.U..........GCUGGUUAAGGU.G.AUG.AGUC..A............................GAG.GUGGUGCUCGCUGUCA............GCAA...............UGGCAG.AACUACU...CAACCA...AGUAG..GACU..CAGGC.AAUAACGUA.........UUUAC.UU.ACUG.UA.................GUAA...UGCCCGUUAUUU.GUUGGUAC.ACAGGAA.UCCAACCUCCC.UCUUU
JCVI_SCAF_1096627732527/215-25    UGUUG........GACG.....................CAACA.U...GGGAGUG.ACUGAAUAAA.CUU.ACUGGC..A.AC.U..........GCUGGUUAAGGU.G.AUG.AGUC..A............................GAG.GUGGUGCUCGCUGUCA............GCAA...............UGGCAG.AACUACU...CAACCA...AGUAG..GACU..CAGGC.AACAACGUA.........UUUAC.UU.UCUG.UA.................GUAA...UGCCCGUUGUUU.GUUGGUAU.ACAGGAA.UCCAACCUCCC.UCUUU
JCVI_SCAF_1096627743775/1190-1379 UGUUG........GACG.....................CAACA.U...GGGAGUG.ACUGAAUAAA.CUU.ACUGGC..A.AC.C..........GCUGGUUAAGGU.G.AUG.AGUC..A............................GAG.GUGGUGCUCGCUGUCU............GCAA...............UGGCAG.AACUACU...CAACCA...AGUAG..GACU..CAGGC.AACAACGUA.........UUUAC.U..ACUG.UA.................GUAA...UGCCCGUUGUUU.GUUGGUAU.ACAGGAA.UCCAACCUCCC.UCUUU
JCVI_SCAF_1096627712495/1339-1529 UGUUG........GACG.....................CAACA.U...GGGAGUG.ACUGAAUAAA.CUU.ACUGGC..A.AC.C..........GCUGGUUAAGGU.G.AUG.AGUC..A............................GAG.GUGGUGCUCGCUGGCA............GGAA...............UGUCAG.AACUACU...CAACCA...AGUAG..GACU..CAGGC.AAUAACGUA.........UUUAC.UU.UCUG.UA.................GUAA...UGCCCGUUAUUU.GUUGGUAC.ACAGGAA.UCCAACCUCCC.UCUUA
JCVI_SCAF_1096627047562/440-251   UGUUG........GACG.....................CAACA.U...GGGAGUG.ACUGAAUAAA.CUU.ACUGGC..A.AC.C..........GCUGGUUAAGGU.G.AUG.AGUC..A............................GAG.GUGGUGCUCGCUGUCA............GGAA...............UGGCAG.AACUACU...CAACCA...AGUAG..GACU..CAGGC.AACAACGUA.........UUUAC.U..UCUG.UA.................GUAA...UGCCCGUUGUUU.GUUGGUAC.ACAGGAA.UCCAACCUCCC.UCUUA
JCVI_SCAF_1096627706162/1568-1754 UGUUG........GACG.....................CAACA.U...GGGAGUG.ACUGAAUAAA.CUU.ACUGGC..A.AC.U..........GCUGGUUAAGGU.G.AUG.AGAC..A............................CAG.GUGGUGCUG.CUGAU.............GCGA................GUCAG.AACCGAU...CAACCA...AUCGG..GUCU..CAGGC.AAACAGGUA.........UUUAC.A..ACUG.UA.................GUAA...UGCCCCUGUUUU.GUUGGUAC.ACAGGAA.UCCAACCUCCC.UCUUA
NC_006884.1/165110-165295         UGUCU........GACG.....................AGACA.U...GGGAGUG.ACUGAAUAAA.CUU.ACUGGC..A.AC.C..........GCUAGUUAAGGU.G.AUG.AGAC..A............................CAG.GUGGUGCUG.CUAC..............GAAA.................GUAG.AACCGAU..UCAACCG...AUCGG..GUCU..CAGGC.AAUAACGUU.........UUUAC.U..ACUG.UA.................GUAA...UGCCCGUUAUUU.GUUGGUAC.ACAGGAA.UCCAACCUCCC.UCUUU
JCVI_SCAF_1096627268413/736-921   UGUCU........GACG.....................AGACA.U...GGGAGUG.ACUGAAUAAA.CUU.ACUGGC..A.AC.C..........GCUAGUUAAGGU.G.AUG.AGAC..A............................CAG.GUGGUGCUG.CUAC..............GAAA.................GUAG.AACCGAU..UCAACCG...AUCGG..GUCU..CAGGC.AAUAACGUU.........UUUAC.U..ACUG.UA.................GUAA...UGCCCGUUAUUU.GUUGGUAC.ACAGGAA.UCCAACCUCCC.UCUUU
JCVI_SCAF_1101668751778/315-500   UGUCU........GACG.....................AGACA.U...GGGAGUG.ACUGAAUAAA.CUU.ACUGGC..A.AC.C..........GCUAGUUAAGGU.G.AUG.AGAC..A............................CAG.GUGGUGCUG.CUAC..............GAAA.................GUAG.AACCGAU..UCAACCG...AUCGG..GUCU..CAGGC.AAUAACGUU.........UUUAC.U..ACUG.UA.................GUAA...UGCCCGUUAUUU.GUUGGUAC.ACAGGAA.UCCAACCUCCC.UCUUU
JCVI_SCAF_1096626957881/1314-1499 UGUUG........GACG.....................CAACA.U...GGGAGUG.ACUGAAUAAA.CUU.ACUGGC..A.AC.U..........GCUGGUUAAGGU.G.AUG.AGAC..A............................CAG.GUGGUGCUG.CUAC..............GAAA.................GUAG.AACUGAC..UCAACCA...GUCAG..GUCU..CAGGC.AAUAACGUU.........UUUAC.U..ACUG.UA.................GUAA...UGCCCGUUAUUU.GUUGGUAU.ACAGGAA.UCCAACCUCCC.UCUUU
JCVI_SCAF_1096626978678/902-718   CGUUG........GACG.....................CAACA.U...GGGAGUG.ACUGAAUAAA.CUU.ACUGGC..A.AC.U..........GCUGGUUAAGGU.G.AUG.AGAC..A............................CAG.GUGGUGCUG.CUAC..............GAAA.................GUAG.AACCGAU...CAACCA...AUCGG..GUCU..CAGGC.AAUAACGUU.........UUUAC.U..ACUG.UA.................GUAA...UGCCCGUUAUUU.GUUGGUAU.ACAGGAA.UCCAACCUCCC.UCUUA
JCVI_SCAF_1101667156622/245-59    UGUUG........GACG.....................CAACA.U...GGGAGUG.ACUGAAUAAA.CUU.ACUGGC..A.AC.C..........GCUAGUUAAGGU.G.AUG.AGAC..A............................CAG.GUGGUGCUG.CUGCA.............GCGA................UGCAG.AACCGAU...CAACCA...AUCGG..GUCU..CAGGC.AAUAACGUU.........UUUAC.U..ACUG.UA.................GUAA...UGCCCGUUAUUU.GUUGGUAU.ACAGGAA.UCCAACCUCCC.UCCUU
JCVI_SCAF_1096627631107/989-1175  UGUUG........GACG.....................CAACA.U...GGGAGUG.ACUGAAUAAA.CUU.ACUGGC..A.AC.C..........GCUAGUUAAGGU.G.AUG.AGAC..A............................CAG.GUGGUGCUG.CUGCA.............GCGA................UGCAG.AACCGAU...CAACCA...AUCGG..GUCU..CAGGC.AAUAACGUU.........UUUAC.U..ACUG.UA.................GUAA...UGCCCGUUAUUU.GUUGGUAU.ACAGGAA.UCCAACCUCCC.UCUUA
JCVI_SCAF_1101667203659/460-647   UGUUG........GACG.....................CAACA.U...GGGAGUG.ACUGAAUAAA.CUU.ACUGGC..A.AC.C..........GCUAGUUAAGGU.G.AUG.AGAC..A............................CAG.GUGGUGCUG.CUGCA.............GCGA................UGCAG.AACCGAU...CAACCA...AUCGG..GUCU..CAGGC.AAUAACGUAU........UUUAC.U..ACUG.UA.................GUAA...UGCCCGUUAUUU.GUUGGUAU.ACAGGAA.UCCAACCUCCC.UCUUU
JCVI_SCAF_1096627592454/418-231   UGUUG........GACG.....................CAACA.U...GGGAGUG.ACUGAAUAAA.CUU.ACUGGC..A.AC.C..........GCUAGUUAAGGU.G.AUG.AGAC..A............................CAG.GUGGUGCUG.CUGCA.............GCGA................UGCAG.AACCGAU...CAACCA...AUCGG..GUCU..CAGGC.AAUAACGUAU........UUUAC.U..UCUG.UA.................GUAA...UGCCCGUUAUUU.GUUGGUAU.ACAGGAU.UCCAACCUCCC.UCUUU
JCVI_SCAF_1101668322298/317-130   UGUUG........GACG.....................CAACA.U...GGGAGUG.ACUGAAUAAA.CUU.ACUGGC..A.AC.C..........GCUAGUUAAGGU.G.AUG.AGAC..A............................CAG.GUGGUGCUG.CUGCA.............GCGA................UGCAG.AACCGAU...CAACCA...AUCGG..GUCU..CAGGC.AAUAACGUAU........UUUAC.U..UCUG.UA.................GUAA...UGCCCGUUAUUU.GUUGGUAU.ACAGGAA.UCCAACCUCCC.UCUUU
JCVI_SCAF_1101668231230/187-373   UGUUG........GACG.....................CAACA.U...GGGAGUG.ACUGAAUAAA.CUU.ACUGGC..A.AC.C..........GCUGGUUAAGGU.G.AUG.AGAC..A............................CAG.GUGGUGCUG.CUGCA.............GCGA................UGCAG.AACCGAU...CAACCA...AUCGG..GUCU..CAGGC.AAUAACGUA.........UUUAC.U..UCUG.UA.................GUAA...UGCCCGUUAUUU.GUUGGUAU.ACAGGAA.UCCAACCUCCC.UCUUU
JCVI_SCAF_1096627056617/96-282    UGUUG........GACG.....................CAACA.U...GGGAGUG.ACUGAAUAAA.CUU.ACUGGC..A.AC.C..........GCUAGUUAAGGU.G.AUG.AGAC..A............................CAG.GUGGUGCUG.CUGCA.............GCGA................UGCAG.AACCGAU...CAACCA...AUCGG..GUCU..CAGGC.AAUAACGUU.........UUUAC.U..ACUG.UA.................GUAA...UGCCCGUUAUUU.GUUGGUAU.ACAGGAA.UCCAACCUCCC.UCUUU
JCVI_SCAF_1096627750439/1267-1454 UGUUG........GACG.....................CAACA.U...GGGAGUG.ACUGAAUAAA.CUU.ACUGGC..A.AC.U..........GCUGGUUAAGGU.G.AUG.AGAC..A............................CAG.GUGGUGCUG.CUGCA.............GCGA................UGCAG.AACCGAU...CAACCA...AUCGG..GUCU..CAGGC.AAUAACGUAU........UUUAC.U..ACUG.UA.................GUAA...UGCCCGUUAUUU.GUUGGUAU.ACAGGAA.UCCAACCUCCC.UCUUU
JCVI_SCAF_1096627750132/1368-1554 CGUUG........GACG.....................CAACA.U...GGGAGUG.ACUGAAUAAA.CUU.ACUGGC..A.AC.U..........GCUGGUUAAGGU.G.AUG.AGAC..A............................CAG.GUGGUGCUG.CUGCA.............GCGA................UGCAG.AACCGAU...CAACCA...AUCGG..GUCU..CAGGC.AAUAACGUU.........UUUAC.U..ACUG.UA.................GUAA...UGCCCGUUAUUU.GUUGGUAU.ACAGGAA.UCCAACCUCCC.UCUUU
JCVI_SCAF_1101668230000/623-437   UGUUG........GACG.....................CAACA.U...GGGAGUG.ACUGAAUAAA.CUU.ACUGGC..A.AC.U..........GCUGGUUAAGGU.G.AUG.AGAC..A............................CAG.GUGGUGCUG.CUGCA.............GCGA................UGCAG.AACCGAU...CAACCA...AUCGG..GUCU..CAGGC.AAUAACGUU.........UUUAC.U..ACUG.UA.................GUAA...UGCCCGUUAUUU.GUUGGUAU.ACAGGAA.UCCAACCUCCC.UCUUU
JCVI_SCAF_1101668308241/1006-1192 UGUUG........GACG.....................CAACA.U...GGGAGUG.ACUGAAUAAA.CUU.ACUGGC..A.AC.U..........GCUGGUUAAGGU.G.AUG.AGAC..A............................CAG.GUGGUGCUG.CUGCA.............GCGA................UGCAG.AACCGAU...CAACCA...AUCGG..GUCU..CAGGC.AAUAACGUU.........UUUAC.U..ACUG.UA.................GUAA...UGCCCGUUAUUU.GUUGGUAU.ACAGGAA.UCCAACCUCCC.UCUUU
JCVI_SCAF_1096627606460/1351-1537 UGUUG........GACG.....................CAACA.U...GGGAGUG.ACUGAAUAAA.CUU.ACUGGC..A.AC.U..........GCUGGUUAAGGU.G.AUG.AGAC..A............................CAG.GUGGUGCUG.CUGCA.............GCGA................UGCAG.AACCGAU...CAACCA...AUCGG..GUCU..CAGGC.AAUAACGUU.........UUUAC.U..ACUG.UA.................GUAA...UGCCCGUUAUUU.GUUGGUAU.ACAGGAA.UCCAACCUCCC.UCUUU
JCVI_SCAF_1096627518205/243-57    UGUUG........GACG.....................CAACA.U...GGGAGUG.ACUGAAUAAA.CUU.ACUGGC..A.AC.U..........GCUGGUUAAGGU.G.AUG.AGAC..A............................CAG.GUGGUGCUG.CUGCA.............GCGA................UGCAG.AACCGAU...CAACCA...AUCGG..GUCU..CAGGC.AAUAACGUU.........UUUAC.U..ACUG.UA.................GUAA...UGCCCGUUAUUU.GUUGGUAU.ACAGGAA.UCCAACCUCCC.UCUUU
JCVI_SCAF_1096627546301/614-428   UGUUG........GACG.....................CAACA.U...GGGAGUG.ACUGAAUAAA.CUU.ACUGGC..A.AC.U..........GCUGGUUAAGGU.G.AUG.AGAC..A............................CAG.GUGGUGCUG.CUGCA.............GCGA................UGCAG.AACCGAU...CAACCA...AUCGG..GUCU..CAGGC.AAUAACGUU.........UUUAC.U..ACUG.UA.................GUAA...UGCCCGUUAUUU.GUUGGUAU.ACAGGAA.UCCAACCUCCC.UCUUU
JCVI_SCAF_1096627620789/229-43    UGUUG........GACG.....................CAACA.U...GGGAGUG.ACUGAAUAAA.CUU.ACUGGC..A.AC.U..........GCUGGUUAAGGU.G.AUG.AGAC..A............................CAG.GUGGUGCUG.CUGCA.............GCGA................UGCAG.AACCGAU...CAACCA...AUCGG..GUCU..CAGGC.AAUAACGUU.........UUUAC.U..ACUG.UA.................GUAA...UGCCCGUUAUUU.GUUGGUAU.ACAGGAA.UCCAACCUCCC.UCUUU
JCVI_SCAF_1101667152283/758-572   UGUUG........GACG.....................CAACA.U...GGGAGUG.ACUGAAUAAA.CUU.ACUGGC..A.AC.U..........GCUGGUUAAGGU.G.AUG.AGAC..A............................CAG.GUGGUGCUG.CUGCA.............GCGA................UGCAG.AACCGAU...CAACCA...AUCGG..GUCU..CAGGC.AAUAACGUU.........UUUAC.U..ACUG.UA.................GUAA...UGCCCGUUAUUU.GUUGGUAC.ACAGGAA.UCCAACCUCCC.UCUUA
JCVI_SCAF_1096626951480/541-727   UGUUG........GACG.....................CAACA.U...GGGAGUG.ACUGAAUAAA.CUU.ACUGGC..A.AC.U..........GCUGGUUAAGGU.G.AUG.AGAC..A............................CAG.GUGGUGCUG.CUGCA.............GCGA................UGCAG.AACCGAU...CAACCA...AUCGG..GUCU..CAGGC.AAUAACGUU.........UUUAC.U..ACUG.UA.................GUAA...UGCCCGUUAUUU.GUUGGUAC.ACAGGAA.UCCAACCUCCC.UCUUU
JCVI_SCAF_1096627631984/465-278   UGUUG........GACG.....................CAACA.U...GGGAGUG.ACUGAAUAAA.CUU.ACUGGC..A.AC.U..........GCUGGUUAAGGU.G.AUG.AGAC..A............................CAG.GUGGUGCUG.CUGCA.............GCGA................UGCAG.AACCGAU..UCAACCA...AUCGG..GUCU..CAGGC.AAUAACGUU.........UUUAC.U..ACUG.UA.................GUAA...UGCCCGUUAUUU.GUUGGUAC.ACAGGAA.UCCAACCUCCC.UCUUU
JCVI_SCAF_1096626962396/1150-1337 UGUUG........GACG.....................CAACA.U...GGGAGUG.ACUGAAUAAA.CUU.ACUGGC..A.AC.U..........GCUGGUUAAGGU.G.AUG.AGAC..A............................CAG.GUGGUGCUG.CUGCA.............GCGA................UGCAG.AACCGAU..UCAACCA...AUCGG..GUCU..CAGGC.AAUAACGUU.........UUUAC.U..ACUG.UA.................GUAA...UGCCCGUUAUUU.GUUGGUAC.ACAGGAA.UCCAACCUCCC.UCUUU
JCVI_SCAF_1096626974384/924-737   UGUUG........GACG.....................CAACA.U...GGGAGUG.ACUGAAUAAA.CUU.ACUGGC..A.AC.U..........GCUGGUUAAGGU.G.AUG.AGAC..A............................CAG.GUGGUGCUG.CUGCA.............GCGA................UGCAG.AACCGAU..UCAACCA...AUCGG..GUCU..CAGGC.AAUAACGUU.........UUUAC.U..ACUG.UA.................GUAA...UGCCCGUUAUUU.GUUGGUAC.ACAGGAA.UCCAACCUCCC.UCUUU
JCVI_SCAF_1096626134187/8-194     UGUUG........GACG.....................CAACA.U...GGGAGUG.ACUGAAUAAA.CUU.ACUGGC..A.AC.U..........GCUGGUUAAGGU.G.AUG.AGAC..A............................CAG.GUGGUGCUG.CUGCA.............GCGA................UGCAG.AACCGAU...CAACCA...AUCGG..GUCU..CAGGC.AACAACGUU.........UUUAC.U..ACUG.UA.................GUAA...UGCCCGUUGUUU.GUUGGUAC.ACAGGAA.UCCAACCUCCC.UCUUU
JCVI_SCAF_1096626957409/2648-2835 UGUUG........GACG.....................CAACA.U...GGGAGUG.ACUGAAUAAA.CUU.ACUGGC..A.AC.U..........GCUGGUUAAGGU.G.AUG.AGAC..A............................CAG.GUGGUGCUG.CUGCA.............GCGA................UGCAG.AACCGAU..UCAACCA...AUCGG..GUCU..CAGGC.AACAACGUU.........UUUAC.U..ACUG.UA.................GUAA...UGCCCGUUGUUU.GUUGGUAC.ACAGGAA.UCCAACCUCCC.UCUUU
JCVI_SCAF_1096627734913/341-154   UGUUG........GACG.....................CAACA.U...GGGAGUG.ACUGAAUAAA.CUU.ACUGGC..A.AC.U..........GCUGGUUAAGGU.G.AUG.AGAC..A............................CAG.GUGGUGCUG.CUGCA.............GCGA................UGCAG.AACCGAU...CAACCA...AUCGG..GUCU..CAGGC.AAUAACGUAU........UUUAC.U..UCUG.UA.................GUAA...UGCCCGUUAUUU.GUUGGUAC.ACAGGAA.UCCAACCUCCC.UCUUU
JCVI_SCAF_1096626967180/1201-1388 UGUUG........GACG.....................CAACA.U...GGGAGUG.ACUGAAUAAA.CUU.ACUGGC..A.AC.C..........GCUGGUUAAGGU.G.AUG.AGAC..A............................CAG.GUGGUGCUG.CUGCA.............GCGA................UGUAG.AACCGAU...CAACCA...AUCGG..GUCU..CAGGC.AAUAACGUA.........UUUAC.UU.ACUG.UA.................GUAA...UGCCCGUUAUUU.GUUGGUAC.ACAGGAA.UCCAACCUCCC.UCCUU
JCVI_SCAF_1101668352769/839-1026  UGUUG........GACG.....................CAACA.U...GGGAGUG.ACUGAAUAAA.CUU.ACUGGC..A.AC.C..........GCUGGUUAAGGU.G.AUG.AGAC..A............................CAG.GUGGUGCUG.CUGCA.............GCGA................UGCAG.AACCGAU...CAACCA...AUCGG..GUCU..CAGGC.AAUGACGUA.........UUUAC.UU.ACUG.UA.................GUAA...UGCCCGUUAUUU.GUUGGUAC.ACAGGAA.UCCAACCUCCC.UCCUU
JCVI_SCAF_1096627706424/352-165   UGUUG........GACG.....................CAACA.U...GGGAGUG.ACUGAAUAAA.CUU.ACUGGC..A.AC.C..........GCUGGUUAAGGU.G.AUG.AGAC..A............................CAG.GUGGUGCUG.CUGCA.............GCGA................UGCAG.AACCGAU...CAACCA...AUCGG..GUCU..CAGGC.AAUAACGUA.........UUUAC.UU.ACUG.UA.................GUAA...UGCCCGUUAUUU.GUUGGUAC.ACAGGAA.UCCAACCUCCC.UCCUU
JCVI_SCAF_1101668231541/588-775   UGUUG........GACG.....................CAACA.U...GGGAGUG.ACUGAAUAAA.CUU.ACUGGC..A.AC.C..........GCUGGUUAAGGU.G.AUG.AGAC..A............................CAG.GUGGUGCUG.CUGCA.............GCGA................UGCAG.AACCGAU...CAACCA...AUCGG..GUCU..CAGGC.AAUAACGUA.........UUUAC.UU.ACUG.UA.................GUAA...UGCCCGUUAUUU.GUUGGUAC.ACAGGAA.UCCAACCUCCC.UCCUU
JCVI_SCAF_1096627060928/1032-1221 UGUUG........GACG.....................CAACA.U...GGGAGUG.ACUGAAUAAA.CUU.ACUGGC..A.AC.C..........GCUGGUUAAGGU.G.AUG.AGAC..A............................CAG.GUGGUGCUG.CUGCUC............GCAA...............GGGUAG.AACCGAU...CAACCA...AUCGG..GUCU..CAGGC.UGUAACGUA.........UUUAC.UU.ACUG.UA.................GUAA...UGCCCGUUACUU.GUUGGUAU.ACAGGAA.CCCAACCUCCC.UCCUU
JCVI_SCAF_1101668300139/471-659   UGUUG........GACG.....................CAACA.U...GGGAGUG.ACUGAAUAAA.CUU.ACUGGC..A.AC.C..........GCUGGUUAAGGU.G.AUG.AGAC..A............................CAG.GUGGUGCUG.CUGCUC............GCAA...............GGGUAG.AACCGAU...CAACCA...AUCGG..GUCU..CAGGC.UGUAACGUA.........UUUAC.U..UCUG.UA.................GUAA...UGCCCGUUACUU.GUUGGUAU.ACAGGAA.CCCAACCUCCC.UCCUU
JCVI_SCAF_1096627323972/3658-3846 UGUUG........GACG.....................CAACA.U...GGGAGUG.ACUGAAUAAA.CUU.ACUGGC..A.AC.C..........GCUGGUUAAGGU.G.AUG.AGAC..A............................CAG.GUGGUGCUG.CUGCUC............GCAA...............GGGUAG.AACCGAU...CAACCA...AUCGG..GUCU..CAGGC.UGUAACGUA.........UUUAC.U..UCUG.UA.................GUAA...UGCCCGUUACUU.GUUGGUAU.ACAGGAA.CCCAACCUCCC.UCCUU
JCVI_SCAF_1101668321206/408-596   UGUUG........GACG.....................CAACA.U...GGGAGUG.ACUGAAUAAA.CUU.ACUGGC..A.AC.C..........GCUGGUUAAGGU.G.AUG.AGAC..A............................CAG.GUGGUGCUG.CUGCUC............GCAA...............GGGUAG.AACCGAU...CAACCA...AUCGG..GUCU..CAGGC.UGUAACGUA.........UUUAC.U..UCUG.UA.................GUAA...UGCCCGUUACUU.GUUGGUAU.ACAGGAA.CCCAACCUCCC.UCCUU
JCVI_SCAF_1096627769377/1507-1319 UGUUG........GACG.....................CAACA.U...GGGAGUG.ACUGAAUAAA.CUU.ACUGGC..A.AC.C..........GCUGGUUAAGGU.G.AUG.AGAC..A............................CAG.GUGGUGCUG.CUGCUC............GCAA...............GGGUAG.AACCGAU...CAACCA...AUCGG..GUCU..CAGGC.UGUAACGUA.........UUUAC.U..UCUG.UA.................GUAA...UGCCCGUUACUU.GUUGGUAU.ACAGGAA.CCCAACCUCCC.UCCUU
JCVI_SCAF_1096627697478/1381-1569 UGUUG........GACG.....................CAACA.U...GGGAGUG.ACUGAAUAAA.CUU.ACUGGC..A.AC.C..........GCUGGUUAAGGU.G.AUG.AGAC..A............................CAG.GUGGUGCUG.CUGCUC............GCAA...............GGGUAG.AACCGAU...CAACCA...AUCGG..GUCU..CAGGC.UGUAACGUA.........UUUAC.U..UCUG.UA.................GUAA...UGCCCGUUACUU.GUUGGUAU.ACAGGAA.CCCAACCUCCC.UCCUU
JCVI_SCAF_1096626966619/1167-979  UGUUG........GACG.....................CAACA.U...GGGAGUG.ACUGAAUAAA.CUU.ACUGGC..A.AC.C..........GCUGGUUAAGGU.G.AUG.AGAC..A............................CAG.GUGGUGCUG.CUGCUC............GCAA...............GGGUAG.AACCGAU...CAACCA...AUCGG..GUCU..CAGGC.UGUAACGUA.........UUUAC.U..UCUG.UA.................GUAA...UGCCCGUUACUU.GUUGGUAU.ACAGGAA.UCCAACCUCCC.UCUUA
JCVI_SCAF_1096627780060/278-466   UGUUG........GACG.....................CAACA.U...GGGAGUG.ACUGAAUAAA.CUU.ACUGGC..A.AC.C..........GCUGGUUAAGGU.G.AUG.AGAC..A............................CAG.GUGGUGCUG.CUGCUC............GCAA...............GGGUAG.AACCGAU...CAACCA...AUCGG..GUCU..CAGGC.UGUAACGUA.........UUUAC.U..UCUG.UA.................GUAA...UGCCCGUUACUU.GUUGGUAU.ACAGGAA.UCCAACCUCCC.UCUUU
JCVI_SCAF_1096627324210/1868-2056 UGUUG........GACG.....................CAACA.U...GGGAGUG.ACUGAAUAAA.CUU.ACUGGC..A.AC.C..........GCUGGUUAAGGU.G.AUG.AGAC..A............................CAG.GUGGUGCUG.CUGCUC............GCAA...............GGGUAG.AACCGAU...CAACCA...AUCGG..GUCU..CAGGC.UGUAACGUA.........UUUAC.U..UCUG.UA.................GUAA...UGCCCGUUACUU.GUUGGUAU.ACAGGAA.UCCAACCUCCC.UCUUU
JCVI_SCAF_1096627732798/245-56    UGUUG........GACG.....................CAACA.U...GGGAGUG.ACUGAAUAAA.CUU.ACUGGC..A.AC.C..........GCUGGUUAAGGU.G.AUG.AGAC..A............................CAG.GUGGUGCUG.CUGCUC............GCAA...............GGGUAG.AACCGAU...CAACCA...AUCGG..GUCU..CAGGC.AAUGACGUA.........UUUAC.UU.ACUG.UA.................GUAA...UGCCCGUUAUUU.GUUGGUAC.ACAGGAA.UCCAACCUCCC.UCUUU
JCVI_SCAF_1096626936888/692-503   UGUUG........GACG.....................CAACA.U...GGGAGUG.ACUGAAUAAA.CUU.ACUGGC..A.AC.C..........GCUGGUUAAGGU.G.AUG.AGAC..A............................CAG.GUGGUGCUG.CUGCUC............GCAA...............GGGUAG.AACCGAU...CAACCA...AUCGG..GUCU..CAGGC.AAUGACGUA.........UUUAC.UU.ACUG.UA.................GUAA...UGCCCGUUAUUU.GUUGGUAC.ACAGGAA.UCCAACCUCCC.UCUUU
JCVI_SCAF_1096626955402/1932-1743 UGUUG........GACG.....................CAACA.U...GGGAGUG.ACUGAAUAAA.CUU.ACUGGC..A.AC.C..........GCUGGUUAAGGU.G.AUG.AGAC..A............................CAG.GUGGUGCUG.CUGCUC............GCAA...............GGGUAG.AACCGAU...CAACCA...AUCGG..GUCU..CAGGC.AAUGACGUA.........UUUAC.UU.ACUG.UA.................GUAA...UGCCCGUUAUUU.GUUGGUAC.ACAGGAA.UCCAACCUCCC.UCUUU
JCVI_SCAF_1096626975016/1814-1625 UGUUG........GACG.....................CAACA.U...GGGAGUG.ACUGAAUAAA.CUU.ACUGGC..A.AC.C..........GCUGGUUAAGGU.G.AUG.AGAC..A............................CAG.GUGGUGCUG.CUGCUC............GCAA...............GGGUAG.AACCGAU...CAACCA...AUCGG..GUCU..CAGGC.AAUGACGUA.........UUUAC.UU.ACUG.UA.................GUAA...UGCCCGUUAUUU.GUUGGUAC.ACAGGAA.UCCAACCUCCC.UCUUU
JCVI_SCAF_1096627625997/1299-1488 UGUUG........GACG.....................CAACA.U...GGGAGUG.ACUGAAUAAA.CUU.ACUGGC..A.AC.C..........GCUGGUUAAGGU.G.AUG.AGAC..A............................CAG.GUGGUGCUG.CUGCUC............GCAA...............GGGUAG.AACCGAU...CAACCA...AUCGG..GUCU..CAGGC.AAUAACGUA.........UUUAC.UU.ACUG.UA.................GUAA...UGCCCGUUAUUU.GUUGGUAU.ACAGGAA.UCCAACCUCCC.UCUUU
JCVI_SCAF_1096627026722/725-914   UGUUG........GACG.....................CAACA.U...GGGAGUG.ACUGAAUAAA.CUU.ACUGGC..A.AC.C..........GCUGGUUAAGGU.G.AUG.AGAC..A............................CAG.GUGGUGCUG.CUGCUC............GCAA...............GGGUAG.AACCGAU...CAACCA...AUCGG..GUCU..CAGGC.AAUAACGUA.........UUUAC.UU.ACUG.UA.................GUAA...UGCCCGUUAUUU.GUUGGUAU.ACAGGAA.UCCAACCUCCC.UCUUU
JCVI_SCAF_1096626976928/3010-3199 UGUUG........GACG.....................CAACA.U...GGGAGUG.ACUGAAUAAA.CUU.ACUGGC..A.AC.C..........GCUGGUUAAGGU.G.AUG.AGAC..A............................CAG.GUGGUGCUG.CUGCUC............GCAA...............GGGUAG.AACCGAU...CAACCA...AUCGG..GUCU..CAGGC.AAUGACGUA.........UUUAC.UU.ACUG.UA.................GUAA...UGCCCGUUAUUU.GUUGGUAU.ACAGGAA.UCCAACCUCCC.UCCUU
JCVI_SCAF_1096627057469/370-559   UGUUG........GACG.....................CAACA.U...GGGAGUG.ACUGAAUAAA.CUU.ACUGGC..A.AC.C..........GCUGGUUAAGGU.G.AUG.AGAC..A............................CAG.GUGGUGCUG.CUGCUC............GCAA...............GGGUAG.AACCGAU...CAACCA...AUCGG..GUCU..CAGGC.AAUAACGUA.........UUUAC.UU.ACUG.UA.................GUAA...UGCCCGUUAUUU.GUUGGUAU.ACAGGAA.UCCAACCUCCC.UCCUU
JCVI_SCAF_1096627054103/1130-1318 UGUUG........GACG.....................CAACA.U...GGGAGUG.ACUGAAUAAA.CUU.ACUGGC..A.AC.C..........GCUGGUUAAGGU.G.AUG.AGAC..A............................CAG.GUGGUGCUG.CUGCUC............GCAA...............GGGUAG.AACCGAU...CAACCA...AUCGG..GUCU..CAGGC.AAGGACGUA.........UUUAC.U..UCUG.UA.................GUAA...UGCCCGUUCUUU.GUUGGUAC.ACAGGAA.UCCAACCUCCC.UCUUA
JCVI_SCAF_1101668311091/924-736   UGUUG........GACG.....................CAACA.U...GGGAGUG.ACUGAAUAAA.CUU.ACUGGC..A.AC.C..........GCUGGUUAAGGU.G.AUG.AGAC..A............................CAG.GUGGUGCUG.CUGCUC............GCAA...............GGGUAG.AACCGAU...CAACCA...AUCGG..GUCU..CAGGC.AAGGACGUA.........UUUAC.U..UCUG.UA.................GUAA...UGCCCGUUCUUU.GUUGGUAU.ACAGGAA.UCCAACCUCCC.UCUUU
JCVI_SCAF_1096626984808/469-284   UGUUG........GACG.....................CAACA.U...GGGAGUG.ACUGAAUAAA.CUU.ACUGGC..A.AC.C..........GCUGGUUAAGGU.G.AUG.AGAC..A............................CAG.GUGGUGCUG.CUAC..............GAAA.................GUAG.AACCGAU..UCAACCA...AUCGG..GUCU..CAGGC.AACAACGUU.........UUUAC.U..ACUG.UA.................GUAA...UGCCCGUUGUUU.GUUGGUAC.ACAGGAA.UCCAACCUCCC.UCUUU
JCVI_SCAF_1096627307461/953-1137  UGUUG........GACG.....................CAACA.U...GGGAGUG.ACUGAAUAAA.CUU.ACUGGC..A.AC.U..........GCUGGUUAAGGU.G.AUG.AGAC..A............................CAG.GUGGUGCUG.CUAC..............GAAA.................GUAG.AACCGAU...CAACCA...AUCGG..GUCU..CAGGC.AACAACGUU.........UUUAC.U..ACUG.UA.................GUAA...UGCCCGUUGUUU.GUUGGUAU.ACAGGAA.UCCAACCUCCC.UCCUU
JCVI_SCAF_1101667124967/594-779   UGUUG........GACG.....................CAACA.U...GGGAGUG.ACUGAAUAAA.CUU.ACUGGC..A.AC.U..........GCUGGUUAAGGU.G.AUG.AGAC..A............................CAG.GUGGUGCUG.CUUC..............GAGA.................GAAG.AACCGAC..UCAACCA...GUCGG..GUCU..CAGGC.AAUAACGUU.........UUUAC.U..ACUG.UA.................GUAA...UGCCCGUUAUUU.GUUGGUAC.ACAGGAA.UCCAACCUCCC.UCUUU
JCVI_SCAF_1096627381047/2336-2521 UGUUG........GACG.....................CAACA.U...GGGAGUG.ACUGAAUAAA.CUU.ACUGGC..A.AC.U..........GCUGGUUAAGGU.G.AUG.AGAC..A............................CAG.GUGGUGCUG.CUUC..............GAGA.................GAAG.AACCGAC..UCAACCA...GUCGG..GUCU..CAGGC.AAUAACGUU.........UUUAC.U..ACUG.UA.................GUAA...UGCCCGUUAUUU.GUUGGUAC.ACAGGAA.UCCAACCUCCC.UCUUU
JCVI_SCAF_1096627755306/466-650   UGUUG........GACG.....................CAACA.U...GGGAGUG.ACUGAAUAAA.CUU.ACUGGC..A.AC.U..........GCUGGUUAAGGU.G.AUG.AGAC..A............................CAG.GUGGUGCUG.CUCC..............GAAA.................GGAG.AACCGAU...CAACCA...AUCGG..GUCU..CAGGC.AACAACGUU.........UUUAC.U..ACUG.UA.................GUAA...UGCCCGUUGUUU.GUUGGUAU.ACAGGAA.UCCAACCUCCC.UCUUU
JCVI_SCAF_1096627050529/623-439   UGUUG........GACG.....................CAACA.U...GGGAGUG.ACUGAAUAAA.CUU.ACUGGC..A.AC.U..........GCUGGUUAAGGU.G.AUG.AGAC..A............................CAG.GUGGUGCUG.CUUC..............GAGA.................GAAG.AACCGAU...CAACCA...AUCGG..GUCU..CAGGC.AAUAACGUU.........UUUAC.U..ACUG.UA.................GUAA...UGCCCGUUAUUU.GUUGGUAU.ACAGGAA.UCCAACCUCCC.UCCUU
JCVI_SCAF_1096626976647/1403-1587 UGUUG........GACG.....................CAACA.U...GGGAGUG.ACUGAAUAAA.CUU.ACUGGC..A.AC.U..........GCUGGUUAAGGU.G.AUG.AGAC..A............................CAG.GUGGUGCUG.CUAC..............GAAA.................GUAG.AACCGAU...CAACCA...AUCGG..GUCU..CAGGC.AAUAACGUU.........UUUAC.U..ACUG.UA.................GUAA...UGCCCGUUAUUU.GUUGGUAC.ACAGGAA.UCCAACCUCCC.UCCUU
JCVI_SCAF_1096626969882/674-858   UGUUG........GACG.....................CAACA.U...GGGAGUG.ACUGAAUAAA.CUU.ACUGGC..A.AC.U..........GCUGGUUAAGGU.G.AUG.AGAC..A............................CAG.GUGGUGCUG.CUUC..............GAAA.................GAAG.AACCGAU...CAACCA...AUCGG..GUCU..CAGGC.AAUAACGUU.........UUUAC.U..UCUG.UA.................GUAA...UGCCCGUUAUUU.GUUGGUAU.ACAGGAA.UCCAACCUCCC.UCUUU
JCVI_SCAF_1096627569486/365-181   UGUUG........GACG.....................CAACA.U...GGGAGUG.ACUGAAUAAA.CUU.ACUGGC..A.AC.U..........GCUGGUUAAGGU.G.AUG.AGAC..A............................CAG.GUGGUGCUG.CUUC..............GAAA.................GAAG.AACCGAU...CAACCA...AUCGG..GUCU..CAGGC.AACAACGUU.........UUUAC.U..ACUG.UA.................GUAA...UGCCCGUUGUUU.GUUGGUAC.ACAGGAA.UCCAACCUCCC.UCUUU
JCVI_SCAF_1096627733466/469-653   UGUUG........GACG.....................CAACA.U...GGGAGUG.ACUGAAUAAA.CUU.ACUGGC..A.AC.U..........GCUGGUUAAGGU.G.AUG.AGAC..A............................CAG.GUGGUGCUG.CUUC..............GAAA.................GAAG.AACCGAU...CAACCA...AUCGG..GUCU..CAGGC.AAUAACGUU.........UUUAC.U..ACUG.UA.................GUAA...UGCCCGUUAUUU.GUUGGUAC.ACAGGAA.UCCAACCUCCC.UCCUU
JCVI_SCAF_1096627590788/205-21    UGUUG........GACG.....................CAACA.U...GGGAGUG.ACUGAAUAAA.CUU.ACUGGC..A.AC.U..........GCUGGUUAAGGU.G.AUG.AGAC..A............................CAG.GUGGUGCUG.CUUC..............GAAA.................GAAG.AACCGAU...CAACCA...AUCGG..GUCU..CAGGC.AAUAACGUU.........UUUAC.U..ACUG.UA.................GUAA...UGCCCGUUAUUU.GUUGGUAC.ACAGGAA.UCCAACCUCCC.UCUUU
JCVI_SCAF_1096627750656/762-575   UGUUG........GACG.....................CAACA.U...GGGAGUG.ACUGAAUAAA.CUU.ACUGGC..A.AC.C..........GCUGGUUAAGGU.G.AUG.AGAC..A............................CAG.GUGGUGCUG.CUACC.............GAGA................GGUAG.AACCGAU...CAACCA...AUCGG..GUCU..CAGGC.AAUGACGUA.........UUUAC.UU.ACUG.UA.................GUAA...UGCCCGUUAUUU.GUCGGUAC.ACAGGAA.UCCGACCUCCC.UCUUU
JCVI_SCAF_1096627057290/731-918   UGUUG........GACG.....................CAACA.U...GGGAGUG.ACUGAAUAAA.CUU.ACUGGC..A.AC.C..........GCUGGUUAAGGU.G.AUG.AGAC..A............................CAG.GUGGUGCUG.CUACC.............GAGA................GGUAG.AACCGAU...CAACCA...AUCGG..GUCU..CAGGC.AACAACGUA.........UUUAC.UU.UCUG.UA.................GUAA...UGCCCGUUGUUU.GUUGGUAC.ACAGGAA.UCCAACCUCCC.UCUUU
JCVI_SCAF_1101668231536/745-932   UGUUG........GACG.....................CAACA.U...GGGAGUG.ACUGAAUAAA.CUU.ACUGGC..A.AC.C..........GCUGGUUAAGGU.G.AUG.AGAC..A............................CAG.GUGGUGCUG.CUACC.............GAGA................GGUAG.AACCGAU...CAACCA...AUCGG..GUCU..CAGGC.AACAACGUA.........UUUAC.UU.UCUG.UA.................GUAA...UGCCCGUUGUUU.GUUGGUAC.ACAGGAA.UCCAACCUCCC.UCUUU
JCVI_SCAF_1101667105674/323-136   UGUUG........GACG.....................CAACA.U...GGGAGUG.ACUGAAUAAA.CUU.ACUGGC..A.AC.C..........GCUGGUUAAGGU.G.AUG.AGAC..A............................CAG.GUGGUGCUG.CUACC.............GAGA................GGUAG.AACCGAU...CAACCA...AUCGG..GUCU..CAGGC.AACAACGUA.........UUUAC.UU.UCUG.UA.................GUAA...UGCCCGUUGUUU.GUUGGUAC.ACAGGAA.UCCAACCUCCC.UCCUU
JCVI_SCAF_1096627387858/1139-952  UGUUG........GACG.....................CAACA.U...GGGAGUG.ACUGAAUAAA.CUU.ACUGGC..A.AC.C..........GCUGGUUAAGGU.G.AUG.AGAC..A............................CAG.GUGGUGCUG.CUAUC.............GAGA................GGUAG.AACCGAU...CAACCA...AUCGG..GUCU..CAGGC.AAUGACGUA.........UUUAC.UU.ACUG.UA.................GUAA...UGCCCGUUAUUU.GUUGGUAC.ACAGGAA.UCCAACCUCCC.UCCUU
JCVI_SCAF_1096626957510/352-539   UGUUG........GACG.....................CAACA.U...GGGAGUG.ACUGAAUAAA.CUU.ACUGGC..A.AC.C..........GCUGGUUAAGGU.G.AUG.AGAC..A............................CAG.GUGGUGCUG.CUAUC.............GAGA................GGUAG.AACCGAU...CAACCA...AUCGG..GUCU..CAGGC.AAUAACGUA.........UUUAC.UU.ACUG.UA.................GUAA...UGCCCGUUAUUU.GUUGGUAC.ACAGGAA.UCCAACCUCCC.UCCUU
JCVI_SCAF_1101667125164/216-403   UGUUG........GACG.....................CAACA.U...GGGAGUG.ACUGAAUAAA.CUU.ACUGGC..A.AC.C..........GCUGGUUAAGGU.G.AUG.AGAC..A............................CAG.GUGGUGCUG.CUACC.............GAGA................GGUAG.AACCGAU...CAACCA...AUCGG..GUCU..CAGGC.AAUAACGUA.........UUUAC.UU.ACUG.UA.................GUAA...UGCCCGUUAUUU.GUUGGUAC.ACAGGAA.UCCAACCUCCC.UCUUU
JCVI_SCAF_1101667071738/393-206   UGUUG........GACG.....................CAACA.U...GGGAGUG.ACUGAAUAAA.CUU.ACUGGC..A.AC.C..........GCUGGUUAAGGU.G.AUG.AGAC..A............................CAG.GUGGUGCUG.CUACC.............GCAG................GGUAG.AACCGAU...CAACCA...AUCGG..GUCU..CAGGC.AAUGACGUA.........UUUAC.UU.ACUG.UA.................GUAA...UGCCCGUUAUUU.GUCGGUAC.ACAGGAA.UCCGACCUCCC.UCCUU
JCVI_SCAF_1096627571067/627-440   UGUUG........GACG.....................CAACA.U...GGGUGUG.ACUGAACAAA.CUU.ACUGGC..A.AC.C..........GCUAGUUAAGGU.G.AUG.AGAC..A............................CAG.GUGGUGCUG.CUGCA.............GCGA................UGCAG.AACCGAU...CAACCA...AUCGG..GUCU..CAGGC.AAUAACGUAU........UUUAC.U..UCUG.UA.................GUAA...UGCCCGUUAUUU.GUUGGUAU.ACAGGAC.UCCAACCACCC.UCCUU
JCVI_SCAF_1101667207126/699-512   UGUUG........GACG.....................CAACA.U...GGGUGUG.ACUGAACAAA.CUU.ACUGGC..A.AC.C..........GCUAGUUAAGGU.G.AUG.AGAC..A............................CAG.GUGGUGCUG.CUGCA.............GCGA................UGCAG.AACCGAU...CAACCA...AUCGG..GUCU..CAGGC.AAUAACGUAU........UUUAC.U..UCUG.UA.................GUAA...UGCCCGUUAUUU.GUUGGUAU.ACAGGAC.UCCAACCACCC.UCCUU
JCVI_SCAF_1096627770179/1559-1372 UGUUG........GACG.....................CAACA.U...GGGUGUG.ACUGAACAAA.CUU.ACUGGC..A.AC.C..........GCUAGUUAAGGU.G.AUG.AGAC..A............................CAG.GUGGUGCUG.CUGCA.............GCGA................UGCAG.AACCGAU...CAACCA...AUCGG..GUCU..CAGGC.AAUAACGUAU........UUUAC.U..UCUG.UA.................GUAA...UGCCCGUUAUUU.GUUGGUAU.ACAGGAC.UCCAACCACCC.UCCUU
JCVI_SCAF_1096627041192/2458-2271 UGUUG........GACG.....................CAACA.U...GGGUGUG.ACUGAACAAA.CUU.ACUGGC..A.AC.C..........GCUAGUUAAGGU.G.AUG.AGAC..A............................CAG.GUGGUGCUG.CUGCA.............GCGA................UGCAG.AACCGAU...CAACCA...AUCGG..GUCU..CAGGC.AAUAACGUAU........UUUAC.U..UCUG.UA.................GUAA...UGCCCGUUAUUU.GUUGGUAU.ACAGGAC.UCCAACCACCC.UCCUU
JCVI_SCAF_1096626929735/1080-892  UGUUG........GACG.....................CAACA.U...GGGAGUG.ACUGAAUAAA.CUU.ACUGGC..A.AC.C..........GCUGGUUAAGGU.G.AUG.AGAC..A............................CAG.GUGGUGCUG.CUGCUC............GCAA...............GGGUAG.AACCGAU...CAACCA...AUCGG..GUCU..CAGGC.AACAAUGUA.........UUUAC.U..UCUG.UA.................GUAA...UGCCCGUUGUUU.GUCGGUAU.ACAGGAA.UCCGACCUCCC.UCUUU
JCVI_SCAF_1096627700131/116-301   UGUUG........GACG.....................CAACAUA...GGGAGUG.ACUGAAUAAA.CUU.ACUGGC..A.AC.U..........GCUGGUUAAGGU.G.AUG.AGAC..A............................CAG.GUGGUGCUG.CUAC..............GAAA.................GUAG.AACCGAC...CUACCA...GUCGG..GUCU..CAGGC.AAGAACGUU.........UUUAC.U..UCUG.UA.................GUAA...UGCCCGUUCUUU.GUUGGUAU.ACAGGAA.UCCAACCUCCC.CCCUU
JCVI_SCAF_1096626970126/3204-3019 UGUUG........GACG.....................CAACA.U...GGGAGUG.ACUGAAUAAA.CUU.ACUGGC..A.AC.C..........GCUGGUUAAGGU.G.AUG.AGAC..A............................CAG.GUGGUGCUG.CUACC.............GCAG................GGUAG.AACCGAC...CUACCA...GUCGG..GUCU..CAGGC.AAGA.CGUU.........UUUAC....ACUG.UA.................GUAUA..UGCUCGUUCUUU.GUUGGUAU.ACAGGAA.UCCAACCUCCC.UCUUU
JCVI_SCAF_1096627056381/1978-1792 UGUUG........GACG.....................CAACA.U...GGGAGUG.ACUGAAUAAA.CUU.ACUGGC..A.AC.C..........GCUAGUUAAGGU.G.AUG.AGAC..A............................CAG.GUGGUGCUG.CUACC.............GCAG................GGUAG.AACCGAC...CUACCA...GUCGG..GUCU..CAGGC.AACAACGUU.........UUUAC.U..GCUG.UA.................GUAA...UGCCCGUUGUUU.GUUGGUAU.ACAGGAU.UCCAACCUCCC.UCUUA
JCVI_SCAF_1096627572274/1109-1306 UGUUGGGUU....GACG.................AACCUGACA.U...GGGAGUG.ACUGAAUAAU.CUU.UCUGGC..AUAU.A..........GCUGGAUAAGGU.G.AUG.AGAC..A............................CAG.GUGGUGCUG.CUGC..............GAAA.................GCAG.AAUCGUC...UUACCA...GACGG..GUCU..CAGGC.AAGGACGUAAAA......UUUAC.U..ACUG.UA.................GUAA...UGCCCGUUCUUU.GUUGGUAAUACAGGAA.UCCAACCUCCC.ACCCC
NC_006883.1/144844-145042         UUGAAUC......GACG...................GGUUCAACG...GGGAGUG.ACUGAAUAAA.CUU.UCUGGC..AUAU.A..........GCUGGUUAAGGU.G.ACG.AGAC..A............................CAG.GUGGUGCUG.CUACUC............GCAA...............GAGUAG.AAUCGAC...UUACCA...GUCGG..GUCU..CAGGC.AAGGACGUAAAA......UUUAC.U..ACUG.UA.................GUAA...UGCCCGUUCUUU.GUUGGUAAUACAGAAA.CCCAACCUCCC.ACCCC
JCVI_SCAF_1101668462221/903-703   UGUUGAAUC....GACG.................GGUUCAACG.....GGGAGUG.ACUGAAUAAA.CUU.UCUGGC..AUAU.A..........GCUGGUUAAGGU.G.ACG.AGAC..A............................CAG.GUGGUGCUG.CUACUC............GCAA...............GAGUAG.AAUCGAC...UUACCA...GUCGG..GUCU..CAGGC.AAGGACGUAAAA......UUUAC.U..ACUG.UA.................GUAA...UGCCCGUUCUUU.GUUGGUAAUACAGAAA.CCCAACCUCCC.ACCCU
JCVI_SCAF_1096627117046/338-538   UGUUGAAUC....GACG.................GGUUCAAC..G...GGGAGUG.ACUGAAUAAA.CUU.UCUGGC..AUAU.A..........GCUGGUUAAGGU.G.ACG.AGAC..A............................CAG.GUGGUGCUG.CUACUC............GCAA...............GAGUAG.AAUCGAU...UUACCA...AUCGG..GUCU..CAGGC.AAGGACGUAAAA......UUUAC.U..ACUG.UA.................GUAA...UGCCCGUUCUUU.GUUGGUAAUACAGAAA.CCCAACCUCCC.ACACC
JCVI_SCAF_1101668525944/893-704   UGUUG........GACG.....................CAACGCA...GGGAGUG.ACUGAAUAAU.CUU.UCUGGC..A.AA.C..........GCUGGAUAAGGU.G.AUG.AGAC..A............................CAG.GUGGUGCUG.CACC..............GAAA.................GGUG.AAUCGAC...UUACCA...GUCGG..GUCU..CAGGC.AGAGAUGUAAAA......UUUAC.U..ACUG.UA.................GUAA...UGCCCGUCUCUU.GUUGGUAC.ACAGAAA.CCCAACCUCCUCACACU
JCVI_SCAF_1096627921795/853-655   UGUUGGAUC....GACG.................GAUCUGACA.C...GGGAGUG.ACUGAAUAAU.CUU.UCUGGC..AUAU.G..........GCUGGAUAAGGU.G.AUG.AGAC..A............................CAG.GUGGUGCUG.CUCC..............GAAA.................GGAG.AAUCGAC...UUACCA...GUCGG..GUCU..CAGGC.AGAGGCG.AAAA......CUUAC.UU.ACUG.UA.................GUAA...UGCCCUCCUCUU.GUUGGUAAUACAGGAA.UCCAACCUCCCCACCCC
JCVI_SCAF_1096627734146/481-287   UGGUGACU.....GAUC..................A.UCACCAUA...GGGAGUG.ACUGAAUAAA.CUU.ACUGGC..A.AC.C..........GCUAGUUAAGGU.G.AUG.AGAC..A............................CAG.GUGGUGCUG.CUGCA.............GCGA................UGCAG.AAUCGAC...UUACCA...GUCGG..GUCU..CAGGCAAAGGACGUAU........UUUAC....ACUG.UA.................GUAA...UGCCCGUCCUUUUGUUGGUAU.ACAGUAA.UCCAACCUCCC.ACCCA
JCVI_SCAF_1101668715696/173-368   GGG.AGUAAC...GACG................GUUACA.UC......GGGAGUG.ACUGAAUAAA.CUU.ACUGGC..AUAU.A..........GCUGGUUAAGGU.G.AUG.AGAC..A............................CAG.GUGAUGCUG.CUGCUC............GUAA...............GAGUAG.AAUCGAC...CAAUCA...AUCGG..GUCU..CAGGC.AGAGAAG...........UUUUC.UAAUCUG.UA.................GAAA...UGCCCUUCUCUU.GUUGGUAU.ACAGGAA.UCCAACCUCCC.CCUUU
JCVI_SCAF_1096627059528/264-456   UGUUG........GACG.....................CAACACU...GGGAGUG.ACUGAAUAAA.CUU.ACUGGC..AUAU.A..........GCUGGUUAAGGU.G.AUG.UGAU..A............................CAG.GUGGUGCUG.CUGCUUC...........GGAA..............GAAGUAG.AACCGAU...CAACCA...AUCGG..AUCA..CAGGC.AGAGAUG...........AUUUC.UAAACUG.UA.................GAAA...UGCCCAUCUCUU.GUUGGUAU.ACAGGAA.CCCAACCUCCC.CUCUU
JCVI_SCAF_1101668699012/656-851   UGUGCCU......GAUC...................A.GCACACU...GGGAGUG.ACUGAAUAAA.CUU.ACUGGC..AUAU.A..........GCUGGUUAAGGU.G.AUA.CAUU..A............................GAG.GUGGUGCUCGCUGUCA............GCAA...............UGACAG.AACUACU...CAACCA...AGUAG..AAUG..UAGGC.AGAGAAGU..........UUUUC.UAAUCUG.UA.................GAAA...UGCCCUUCUCUU.GUUGGUAU.ACAGGAU.UCCAACCUCCC.UCUUU
JCVI_SCAF_1101668713317/705-511   AGUAAC.......GACG....................GUUACAUC...GGGAGUG.ACUGAAUAAA.CUU.ACUGGC..AUAU.A..........GCUGGUUAAGGU.G.AUG.CGAC..A............................GAG.GUGGUGCUCGCUGUCA............GGAA...............UGGCAG.AACUACU...GAACCA...AGUAG..GUCG..UAGGC.AGAGAAGU..........UUUUC.UAAUCUG.UA.................GAAA...UGCCCUUCUCUU.GUUGGUAU.ACAGGAU.UCCAACCUCCC.UCUUC
JCVI_SCAF_1101668182917/757-563   UGUGCCU......GAUC...................A.GCACAUC...GGGAGUG.ACUGAAUAAA.CUU.ACUGGC..AUAU.A..........GCUGGUUAAGGU.G.AUG.CGAC..A............................GGG.GUGGUGCCCGCUGCUG............GGAA...............CAGUAG.AAUCGA....AAACCAA...UCGG..GUCG..UAGGC.UGAGGUGU..........AUUUC.UAAACUG.UA.................GAAA...UGCCCGCCUCUU.GUUGGUAC.ACAGGAA.UCCAACCUCCC.UCUUC
JCVI_SCAF_1101668180709/1537-1343 UGUGCCU......GAUC...................A.GCACAUC...GGGAGUG.ACUGAAUAAA.CUU.ACUGGC..AUAU.A..........GCUGGUUAAGGU.G.AUG.CGAC..A............................GGG.GUGGUGCCCGCUGCUG............GGAA...............CAGUAG.AAUCGA....AAACCAA...UCGG..GUCG..UAGGC.AAAGGUGU..........AUUUC.UAAACUG.UA.................GAAA...UGCCCGCCUUUU.GUUGGUAC.ACAGGAA.UCCAACCUCCC.UCUUU
JCVI_SCAF_1101667227178/25-217    UGUUG........GACG.....................CAACAACU..GGGUGUG.ACUGAAUAAA.CUU.ACUGGC..AUAU.A..........GCUGGUUAAGGU.G.AUG.CGAC..A............................GAG.GUGGUGCUCGCUGUCA............GGAA...............UGGCAG.AACU.AC...AAACCAA..GU.AG..GUCG..UAGGC.AGAGUGGU..........AAUUC.UAAACUG.UA.................GAAA...UGCCCUGCUCUU.GUUGGUAU.ACAGGAU.UCCAACCACCC.UCCUU
JCVI_SCAF_1101667226279/572-380   UGUUG........GACG.....................CAACAACU..GGGUGUG.ACUGAAUAAA.CUU.ACUGGC..AUAU.A..........GCUGGUUAAGGU.G.AUG.CGAC..A............................GAG.GUGGUGCUCGCUGUCA............GGAA...............UGGCAG.AACU.AC...AUACCAA..GU.AG..GUCG..UAGGC.AGAGUGGU..........AAUUC.UAAACUG.UA.................GAAA...UGCCCUGCUCUU.GUUGGUAU.ACAGGAU.UCCAACCACCC.UCCUU
JCVI_SCAF_1096627318828/1140-1334 UGUGCCU......GAUC...................A.GCACAUU...GGGUGUG.ACUGAAUAAA.CUU.ACUGGC..AUAU.A..........GCUGGUUAAGGU.G.AUG.CGAC..A............................GAG.GUGGUGCUCGCUGUCA............GGAA...............UGGCAG.AACU.AC...AAACCAA..GU.AG..GUCG..UAGGC.AGAGUGGU..........AAUUC.UAAACUG.UA.................GAAA...UGCCCUGCUCUU.GUUGGUAU.ACAGGAU.UCCAACCACCC.UCCCU
JCVI_SCAF_1096627086450/1375-1181 UGUGCCU......GAUC...................A.GCACAUC...GGGAGUG.ACUGAAUAAA.CUU.ACUGGC..AUAU.A..........GCUGGUUAAGGU.G.AUG.CGAC..A............................GAG.GUGGUGCUCGCUGCUG............GGAA...............CAGUAG.AACU.AC...AAACCAA..GU.AG..GUCG..UAGGC.UGAGUGGU..........AAUUC.UAAACUG.UA.................GAAA...UGCCCUGCUCUU.GUUGGUAU.ACAGGAA.UCCAACCUCCC.ACAUG
JCVI_SCAF_1096627319509/103-295   AGUAAG.......GACG....................CUUACGUC...GGGUGUG.ACUGAAUAAA.CUU.ACUGGC..AUAU.A..........GCUGGUUAAGGU.G.AUG.AGAC..A............................CAG.GUGGUGCUG.CUGUCC............GCAG...............GGGCAG.AACCGAU....GACCA...AUCGG..GUCU..CAGGC.AGAGGAGU..........AAUUC.UAAACUG.UA.................GAAA...UGCCCUUCUCUU.GUUGGUAU.ACAGGAA.UCCAACCACCC.UCUUU
JCVI_SCAF_1096626948055/631-823   AGUAAG.......GACG....................CUUACGUU...GGGUGUG.ACUGAAUAAA.CUU.ACUGGC..AUAU.A..........GCUGGUUAAGGU.G.AUG.AGAC..A............................CAG.GUGGUGCUG.CUGUCC............GCAG...............GGGCAG.AACCGAU....GACCA...AUCGG..GUCU..CAGGC.AGAGGAGU..........AAUUC.UAAACUG.UA.................GAAA...UGCCCUCCUCUU.GUUGGUAU.ACAGGAA.UCCAACCACCC.UCUUU
JCVI_SCAF_1096626954078/1361-1550 UGUGCU.......GAUC....................AACACAUC...GGGAGUG.ACUGAAUAAA.CUU.ACUGGC..AUAU.A..........GCUAGUUAAGGU.G.AUG.AGAC..A............................CAG.GUGGUGCUG.CACC..............GAAA.................GGUG.AAUCGAC...UUACCA...GUCGG..GUCU..CAGGC.AGAGAUGU..........UUUUC.UAAACUG.UA.................GAAA...UGCCCAUCUCUU.GUUGGUAU.ACAGGAU.UCCAACCUCCC.CCUUU
JCVI_SCAF_1096627227614/2007-2197 UGUGCCU......GAUC...................A.GCACAUC...GGGAGUG.ACUGAAUAAA.CUU.ACUGGC..AUAU.A..........GCUGGUUAAGGU.G.AUG.AGAC..A............................CAG.GUGGUGCUG.CUGC..............GAAA.................GCAG.AAUCGAC...UUACCA...GUCGG..GUCU..CAGGC.AGAGGAGU..........UUUUC.UAAACUG.UA.................GAAA...UGCCCUCCUCUU.GUCGGUAC.ACAGGAA.UCCGACCUCCC.UCUUU
JCVI_SCAF_1096627374940/1435-1624 UGUAAG.......GACG....................CUUACAUC...GGGAGUG.ACUGAAUAAA.CUU.ACUGGC..AUAU.A..........GCUGGUUAAGGU.G.AUG.AGAC..A............................CAG.GUGGUGCUG.CUUC..............UUCG.................GAAG.AAUCGAC...UUACCA...GUCGG..GUCU..UAGGC.AGAGACGU..........UUUUC.UAAUCUG.UA.................GAAA...UGCCCGUCUCUU.GUUGGUAU.ACAGGAU.UCCAACCUCCC.UCUCU
JCVI_SCAF_1101667215213/458-267   UGUAAG.......GACG....................CUUACACU...GGGUGUG.ACUGAAUAAA.CUU.ACUGGC..AUCU.A..........GCUGGUUAAGGU.G.AUG.AGAC..A............................CAG.GUGGUGCUG.CUAUC.............UUCG................GAUAG.AAUCGAC...UUACCA...GUCGG..GUCU..CAGGC.AGAGGUGU..........UUUUC.UAAACUG.UA.................GAAA...UGCCCGCCUCUU.GUUGGUAU.ACAGGAA.UCCAACCACCC.UCCUU
JCVI_SCAF_1096627787443/1082-1276 UGUAAG.......GACG....................CUUACGUC...GGGAGUG.ACUGAAUAAA.CUU.ACUGGC..AUAU.A..........GCUGGUUAAGGU.G.AUG.AGAU..A............................CAG.GUGGUGCUG.CUUCUAG...........GGAA..............CUAGAAG.AAUCGAC...UUACCA...GUCGG..AUCU..CAGGC.AGAGAUGA..........UUUUC.UA.ACUG.UA.................GAAA...UGCCCAUCUCUU.GUUGGUAC.ACAGGAG.UCCAACCUCCC.UCUUU
JCVI_SCAF_1096627038945/1710-1521 UGUAAG.......GACG....................CUUACGUC...GGGAGUG.ACUGAAUAAA.CUU.ACUGGC..AUCU.A..........GCUGGUUAAGGU.G.AUG.AGAC..A............................CAG.GUGGUGCUG.CUGC..............GAAA.................GCAG.AAUCGAC...UUACCA...GUCGG..GUCU..CAGGC.AGAGGUGU..........UUUUC.UAAACUG.UA.................GAAA...UGCCCGCCUCUU.GUUGGUAU.ACAGGAA.UCCAACCUCCC.UCUUU
JCVI_SCAF_1096628005072/1204-1394 AGUAAC.......GACG....................GUUACAUC...GGGAGUG.ACUGAAUAAA.CUU.ACUGGC..AUAU.A..........GCUGGUUAAGGU.G.AUG.AGAC..A............................CAG.GUGGUGCUG.CUAUC.............GAAA................GAUAG.AAUCGAC...UUACCA...GUCGG..GUCU..CAGGC.AGAGAUGU..........UUUUC.UA.ACUG.UA.................GAAA...UGCCCGUCUCUU.GUUGGUAU.ACAGGAA.UCCAACCUCCC.UCUUU
JCVI_SCAF_1096626973123/776-970   UUGUUG.......GACG....................CAACAACU...GGGUGUG.ACUGAAUAAA.CUU.ACUGGC..AUAU.A..........GCUGGUUAAGGU.G.AUA.CGAC..A............................CAG.GUGGUGCUG.CUCCUAG...........GGAA..............CUAGGAG.AAUCGAC...UUACCA...GUCGG..GUUG..UAGGC.AGAGAUG...........AUUUC.UAAACUG.UA.................GAAA...UGCCCAUCUCUU.GUUGGUAU.ACAGGAC.UCCAACCACCC.UCCUU
JCVI_SCAF_1096627058092/1052-857  UUGUUG.......GACG....................CAACAACU...GGGUGUG.ACUGAAUAAU.CUU.ACUGGC..AUAU.A..........GCUAGAUAAGGU.G.AUG.AGAC..A............................CAG.GUGGUGCUG.CUCCUAG...........GGAA..............CUAGGAG.AAUCGAC...UUACCA...GUCGG..GUCU..CAGGC.AGAGACGU..........UUUUC.UAAACUG.UA.................GAAA...UGCCCGUCUCUU.GUUGGUAU.ACAGGAC.UCCAACCACCC.UCCUU
JCVI_SCAF_1101668193024/584-398   UGUUG........GACG.....................CAACAUU...GGGAGUG.ACUGAAUAAA.CUU.ACUGGC..AUAU.A..........GCUGGUUAAGGU.G.AUA.CAAC..A............................CAG.GUGGUGCUG.CUGC..............GAAA.................GCAG.AAUCGAC...UUACCA...GUCGG..GUUG..UAGGC.AGAGAUGA..........UUUUC.UA.ACUG.UA.................GAAA...UGCCCAUCUCUU.GUUGGUAC.ACAGGAA.UCCAACCUCCC.ACCUC
JCVI_SCAF_1096627570335/13-202    CGUGCCU......GAUC...................A.GCACAUU...GGGUGUG.ACUGAAUAAA.CUU.ACUGGC..AUAU.A..........GCUGGUUAAGGU.G.AUA.CAAC..A............................CAG.GUGGUGCUG.CUCC..............GAAA.................GGAG.AAUCGAC...UUACCA...GUCGG..GUUG..UAGGC.AGAGAUG...........AUUUC.UAAACUG.UA.................GAAA...UGCCCAUCUCUU.GUUGGUAU.ACAGGAU.UCCAACCACCC.UCCCU
JCVI_SCAF_1096627708510/1218-1028 GGUC........UGACGAGAUU.................GAUC......GGAGUG.ACUGAAUAAA.CUU.ACUGGC..AUAU.A..........GCUGGUUAAGGU.A.CUA.GGAC..A............................CAG.GUGGUGCUG.CUGGCA............GGAA...............UGUCAG.AAUCGAC...UUACCG...GUCGG..GUCU..UAGGU.AGAGAAG...........UAUUC.UA.ACUG.UA.................GAAA...UGCCCUUCUCUU.GUUGGUAU.ACAGUAA.UCCAACCUCCA.CCCUU
JCVI_SCAF_1096627310704/268-459   GGUC........UGACGAGAUU.................GAUC......GGAGUG.ACUGAAUAAA.CUU.ACUGGC..AUAU.A..........GCUGGUUAAGGU.A.CUA.GGAC..A............................CAG.GUGGUGCUG.CUGGCA............GAAA...............UGUCAG.AAUCGAC...UUACCA...GUCGG..GUCU..UAGGU.AGAGAAG...........UUUUC.UUAACUG.UA.................GAAA...UGCCCUUCUCUU.GUUGGUAU.ACAGUAG.UCCAACCUCCA.CCCUU
JCVI_SCAF_1101667224646/708-899   GGUC........UGACGAGAUU.................GAUC......GGAGUG.ACUGAAUAAA.CUU.ACUGGC..AUAU.A..........GCUGGUUAAGGU.A.CUA.GGAC..A............................CAG.GUGGUGCUG.CUGGCA............GUCA...............UGUCAG.AAUCGAC...UAACCA...GUCGG..GUCU..UAGGU.AGAGAAG...........UUUUC.UUAACUG.UA.................GAAA...UGCCCUUCUCUU.GUUGGUAU.ACAGUAU.UCCAACCUCCA.CCCUU
JCVI_SCAF_1101667147392/510-318   UUGGUCU......GACG...................AGAUUAAU....CGGAGUG.ACUGAAUAAA.CUU.ACUGGC..AUAU.A..........GCUGGUUAAGGU.A.CUA.GGAC..A............................CAG.GUGGUGCUG.CUGGCA............GUCA...............UGUCAG.AAUCGAC...UUACCA...GUCGG..GUCU..UAGGU.AGAGAAG...........UUUUC.UU.ACUG.UA.................GAAA...UGCCCUUCUCUU.GUUGGUAU.ACAGUAU.UCCAACCUCCA.CCCUU
JCVI_SCAF_1096627742844/91-290    UGUUGAUCU....GACG.................AGGUUGACA.U...GGGUGUG.ACAGAACAA......UCCUGUU.GGAAAUA........GGCGGGAUAAUGU.A.UAG.ACUC..A............................GAG.GUGGUGCUCGCAAUCC............CUAAA..............GGAUUG.AACU..C...UGACCAA..G..AG..GUGU..CUAGU.UAAUCGGUA...UUAAAUUUCG......CUU.UA.................GCGA...UUCCCCGAUUAU.GUUGGUAU.GAAGUAA.UCCAAUCACCC.ACCCU
JCVI_SCAF_1101667347489/167-366   UGUUGAUUC....GACG.................GAAUUGACA.C...GGGUGUG.ACAGAACAA......CCCUGUU.GGAAAUA........GGCGGGGUAAUGU.A.UAG.ACUC..A............................GAG.GUGGUGCUCGCAAUCC............CUAAA..............GGAUUG.AACU..C...UGACCAA..G..AG..GUGU..CUAGU.UAACCAGUA...UUAAAUUUCG......CUU.UA.................GCGA...UUCCCUGGUUAU.GUUGGUAU.GAAGUAA.UCCAAUCACCC.UCCCU
JCVI_SCAF_1101668528260/684-484   UGUUGGAGC....GACG.................GUUCUGACA.C...GGAAGUG.ACUGAAGAAC.CCU.GUUGGA..AUUA.G..........GCGGGGUAAAGU.A.UUG.AGUC..A............................GGC.GUGGUGGCCGCUGCUA............GGAA...............UAGUAG.AACC..C...CGACCAA..G..GG..GACU..CAAGU.UGUAACG.AA..CCUACUAUCGC....ACAC.UA.................GCGA...UUCCCGUUACUU.GAGGGUAA.AAUGAAU.UCCCUUCUUCC.ACCCU
JCVI_SCAF_1101668337341/198-396   UGUUGGGU....UGAUC..................ACCUAACA.C...GGAAGUG.ACUGAAGAA......CCCUGUU.GGAAUUA........GGCGGGGUAAAGU.A.UUG.AGUU..A............................GAG.GUGGUGCUCGCUG.AC............AUU................GUGCAG.AACC.CU...UUACCA...AG.GG..AACU..CAAGU.UGUAAUG...AACCUUACAUCGC....ACAC.UA.................GCGA...UUCCCGUUACUU.GAGGGUAA.AAUGAAU.UCCCUCCUUCC.ACACC
JCVI_SCAF_1096627725200/763-570   UGUCGG....ACCGAUCAA..................CCGACA.U...GGAAGUG.ACUGAAUAA......CCCUGUU.GGAAUUA........GGCGGGGUAAUGU.A.GAC.AGUU..A............................GGG.GUGGUGCCCGCUAC..............UUCG.................GUAG.AACU..A...UUACCAA..U..AG..AACU..GUUGU.UGUUAUGUA...CUAAUUUUCG......CAC.UA.................GCGA...UUCCCAUAGCAU.GAGGGUAA.AAUGUAU.UCCCUCCUUCC.ACCCU
JCVI_SCAF_1096626402892/565-365   UGGUGACU.....GAUC..................A.UCACCAUC...GGGAGUG.ACGGAAUAA......CCCUGUU.GGAAUUU........GGCGGGGUAACGU.A.AAU.GGUU..A............................GAG.GUGGUGCUCGCUGCUGGG..........UCCG.............UCCUGGAG.AACC..C...AUACCAA..G..GG..AACC..AUUGU.UGUUAUGCA...CAAAUAUUCG......CUU.UA.................GCGA...UUCCCAUAACAU.GAGGGUAC.GAAGUAU.UCCCUCCUCCC.ACUCG
JCVI_SCAF_1101668352580/225-27    UGGAACCU.....GAUC..................A.GUUCCAUA...GGGUGUG.ACUGAAUAA......CUCUGUU.GGAAUUA........GGCGGAGUAAUGU.A.AAU.GGUU..A............................GAG.GUGGUACUCGCCUUCCC...........UAAA..............GGAAGUG.AACC..C...GAACCAA..G..GG..AACC..AUUGU.UGUUAUGUA...CUAAUUUUCG......CUU.UA.................GCGA...UUCCCAUAACUU.GAGGGUAC.GAAGUAG.UCCCUCCACCC.AACCC
JCVI_SCAF_1096627174089/1231-1429 UGGUGACU.....GAUC..................A.UCACCAUC...GGGAGUG.ACUGAACAA......CCCUGUU.GGAAUUA........GGCGGGGUAAAGU.A.AAU.GGUU..A............................GAG.GUGGUACUCGCCUUCCC...........UAAA..............GGAAGUG.AACC..C...GCACCAA..G..GG..AACC..AUUGU.UGUUAUGUA...CUAAUUUUCG......CUU.UA.................GCGA...UUCCCAUAACUU.GAGGGUAU.GAAGUAU.UCCCUCCUCUC.ACUCG
JCVI_SCAF_1101668668425/1115-917  UGGUGACU.....GAUC..................A.UCACCAUC...GGGAGUG.ACUGAAUAA......CCCUGUU.GGAAUUU........GGCGGGGUAAUGU.A.AAU.GGUU..A............................GAG.GUGGUACUCGCCUUCCC...........UAAA..............GGAAGUG.AACC..C...GAACCAA..G..GG..AACC..AUUGU.UGUUAUGCA...CAAAUAUUCG......CUU.UA.................GCGA...UUCCCAUAACAU.GAGGGUAC.GAAGUAU.UCCCUCCUCCC.ACACG
JCVI_SCAF_1096627743248/1361-1161 UGUUGACCU....GACG.................AGGUUAACA.C...GGGAGUG.ACUGAAUAA......CCCUGUU.GGAAUUA........GGCGGGGUAAUGU.A.AAU.GGUU..A............................GAG.GUGGUACUCGCCUUCCC...........UAAA..............GGAAGUG.AACC..C...GAACCAA..G..GG..AACC..AUUGU.UGUUAUGUA...CUAAUUUUCG......CAC.UA.................GCGA...UUCCCAUAACUU.GAGAGUAA.AAUGUAA.UCUCUCCUCCC.CCCUC
#=GC SS_cons                      <<<<<<<<<<<<.____..............>>>>>>>>>>>>.-...[[[[[,,.<<,,,,,,,,.....<<<<<<<<..____._......>>>>>>>>-...>>.,.,((.((((((,.<<<......>>><<<<....>>>>...<<<.______>>>,<<<<<<<<<<<<<<<<<._.__....>>>>>>>>>>>>>>>>>.,,<<<<<<..______..>>>>>>))))))..))....<<<<<<<-----......-<<<<<_._____.__................>>>>>...---->>>>>>>-.<<<<<..,,.,,,,,,,.>>>>>]]]]]..,,,.
#=GC SS_cons_1                    ..........................................................................................................................................................<<<<.............................................................>>>>...............................................................................................................................
#=GC SS_cons_2                    .................................................................................................................................................................................................................................................................................<<<.<...............................................>>>>.....................
//
