# Supplementary material for: Comparative genomics reveals 104 candidate structured RNAs from bacteria, archaea, and their metagenomes
Source: Genome Biol. 2010 Mar 15;11(3):R31. doi: 10.1186/gb-2010-11-3-r31 (PMC2864571; doi:10.1186/gb-2010-11-3-r31)
Supplement: Additional file 5 — Raw text alignment files, just the motifs. Raw alignments of RNA motifs with minimal annotation and no flanking sequences, in "Stockholm" text format. The Stockholm files can be retrieved from the .tar.gz archive file by using programs such as WinZip (Windows), StuffIt Expander (Mac), or tar/gzip (UNIX). [file gb-2010-11-3-r31-S5.GZ › clean-sto/epsC.sto]

# STOCKHOLM 1.0
#=GF ID epsC
#=GF AU Yang J, Weinberg Z
#=GF TP Cis-reg;
#=GF DE epsC RNA
#=GF WK http://en.wikipedia.org/wiki/EpsC_RNA_motif
NZ_ABHZ01000002.1/284014-284130 AGGUGAUUUCUCCUGCACCUUUAUCAAUGGAGGAACUCGACUUUGCUGUGGGUCC...C........AAA.....G.....GGACCUUAGGUGCAGACAGUUACCGGCGGUGAAGUGUGAGGUGAGGUUGGAUGCCUU
NZ_ABRG01000007.1/296142-296022 AGGUAAUGCCUACUGAACCUCUACCACCGUAGGCACUCGAUUAUGCUGUGGG......CAUCCGUCAAACAGGAUG........GCUUAGACGUUC...AUCGUCGAUGGCGUAAAGUGAGGAAGGGUUAGAUGCCCU
NC_006582.1/3853484-3853372     CGGUUACGCCUUCUUUACCGUUAUCAAGGAAGGUACUCGGCCAUGCUAAGGG..A...A....GCAUUA......U.....U..CCUUAGGCGCAU...GUCGCCGCCAGCAUGGUGUGAGGGGAGGUUCGAUGCCUC
NC_002570.2/3844415-3844295     AGGUAAUGUCUCC.UUACCUUUAUCGACGGAGGCACUCGGCCAUGUUGUGGGUCG...U.C..AAUCAGC...G.A.....UGACCUUAGACGCGUC.CGUUGUCAUUGAUGUGGCGUGAGGUGAGGUUCAAUGCCUC
NZ_ABKS01000003.1/262896-263009 AGGUCAAGUCUGCUGCACCUUUAUCACUGCAGGCACUCGGUCACGCUGUGGGUUU.........AAUAGC...........AAACCUUAGGCAUU....AUUGCCAAGGGUGUGAUGUGAGGAGGGGUUAAAUGCCCC
NZ_ABFU01000061.2/6074-6193     AGGUAAUGUCUCCUCUACCUUUAUCAAGGGAGGCACUCGGUCAUGCUGUGGGUCU...U....UAGGAUU.....A.....AGACCUUAGACACGAA.AGUUGUCGAUGGUGGGAUGUGAGGGUGGGUUAAAUGCCCA
NZ_AAOX01000001.1/153591-153706 CGGUGAUGUCUCC.UCGCCGUUAUCCAAGGGGGCACUCGGCCAUUCUGUGGG......AUC..AGG.......GAUCUUUU...CCUUAGACGCUU...GUCGUCAUUGGAGUGGUGUGAGGGCGGGUUGGAUGCCCU
NZ_ABDA02000004.1/319655-319532 GGGUGAUGUCUCC.UAACCUUUAUCAAUGGGGGCACUCGGUCGUGCUGUGGG.UA...GAAA.UUUUA....UUUCGUGCCUA.CCUUAGACGCUU...GUCGUCGGGAGUAUGGCGUGAGGUUGGGUUAGAUGCCCA
NZ_AAJM01000088.1/3912-4034     UGGUGAUGUCUCC.UAACCGUUAUCAACGGAGGCACUCGGUCGUGCUGUGGG.UA...GAAA.UUAUA....UUUC.AACCUA.CCUUAGACGCUU...GUCGUCGGGAGUAUGGCGUGAGGAUGGGUUGGAUGCCCA
NZ_ABDJ01000008.1/39213-39337   UGGUGAUGUCUCC.UAACCGUUAUCAAUGGGGGCACUCGGUCGUGCUGUGGG.UA...GAAAUUUUU....AUUUCGCACCUA.CCUUAGACGCUU...GUCGUCGGGAGUAUGACGUGAGGAUGGGUUAGAUGCCCA
NZ_ABDL02000017.1/36572-36696   UGGUGAUGUCUCC.UAACCGUUAUCAACGGAGGCACUCGGUUGUGCUGUGGG.UA...GAAAUUUUU....AUUUCGAACCUA.CCUUAGACGCUU...GUCGUCGGGAGUAUGGCGUGAGGUUGGGUUAGAUGCCCA
NC_010184.1/5040395-5040271     UGGUGAUGUCUCC.UAACCGGUAUCAACGGGGGCACUCGGUCGUGCUGUGGG.UA...GAAAUUUUU....AUUUCGAACCUA.CCUUAGACGCUU...GUCGUCGGGAGUAUGGCGUGAGGAUGGGUUAGAUGCCCA
NZ_AAUF01000043.1/27981-27857   UGGUGAUGUCUCC.UAACCGUUAUCAACGGAGGCACUCGGUCGUGCUGUGGG.UA...GAAAUUUUU....AUUUCGAACCUA.CCUUAGACGCUU...GUCGUCGGGAGUAUGACGUGAGGAUGGGUUGGAUGCCCA
NC_004722.1/5186485-5186361     UGGUGAUGUCUCC.UAACCGUUAUCAAAGGAGGCACUCGGUCGUGCUGUGGG.UA...GAAAUUUUU....AUUUCGAACCUA.CCUUAGACGCUU...GUCGUCGGGAGUAUGACGUGAGGAUGGGUUAGAUGCCCA
NC_008600.1/5036733-5036609     UGGUGAUGUCUCC.UAACCGUUAUCAACGGAGGCACUCGGUCGUGCUGUGGG.UA...GAAAUUUUU....AUUUCGAACCUA.CCUUAGACGCUU...GUCGUCGGGAGUAUGGCGUGAGGAUGGGUUAGAUGCCCA
NC_005957.1/5012340-5012216     UGGUGAUGUCUCC.UAACCGUUAUCAACGGAGGCACUCGGUCGUGCUGUGGG.UA...GAAAUUUUU....AUUUCGAACCUA.CCUUAGACGCUU...GUCGUCGGGAGUAUGACGUGAGGAUGGGUUAGAUGCCCA
NC_003909.8/4986228-4986105     UGGUGAUGUCUCC.UAACCGUUAUCAACGGAGGCACUCGGUCGUGCUGUGGG.UA...G.AAAUUUUA...UUU.CAUGCCUA.CCUUAGACGCUU...GUCGUCGGGAGUAUGACGUGAGGAUGGGUUAGAUGCCCA
NZ_ABDM02000010.1/36823-36946   UGGUGAUGUCUCC.UAACCGUUAUCAACGGGGGCACUCGGUCGUGCUGUGGG.UA...GAAA.UUUUA....UUUCAUGCCUA.CCUUAGACGCUU...GUCGUCGGGAGUAUGACGUGAGGAUGGGUUGGAUGCCCA
NC_006270.3/3521520-3521404     AGGUGAUGUCUCC.UUGCCUUUACCGAUGGAGGCACUCGGCUCUACCGUGGG.CA...GAC..UACCU.....GUC.....UG.CCUUAGACGCAA...GUCGUCGAUGGCGGGGCGUGAGGACGGGUUAAAUGCCCA
NC_009725.1/3285925-3285809     AGGUGAUGUCUCC.UUACCUUUAUCAACGGAGGCACUCGGCUCUGCUGUGGG.CG...GCG..CUUUU.....CGC.....CG.CCUUAGAUGCUG...GUCGUCGGUGGCGGGGUGUGAGGACGGGUUAAAUGCCCA
NC_000964.2/3527482-3527366     AGGUGAUGUCUCC.UGACCUGUAUCAAUGGAGGCACUCGGCUCUGCUGUGGG.CA...GC...UGAAGUU....GC.....UG.CCUUAGAUGCUG...GUCGUCGCUGGCGGGGCGUGAGGAUGGGUUAAAUGCCCA
NC_009848.1/3064659-3064548     AGGUGAUGUCUCC.UAAUCUUUAACAAUGGAGGCACUCGAUCCUGCUGUGGG.CA...U....GACA........A.....UG.CCUUAGAUGCUC...GUCAUCAAUAGUGGGAUGUGAGGACGGGUUUGAUGCCCA
NZ_ABRX01000002.1/446041-445929 AGGUGAUGUCUCC.UAAUCUUUAACAAUGGAGGCACUCGAUCCUGCUGUGGGCAU........GACCA.............AUGCCUUAGAUGCUC...GUCAUCAAUAGUGGGAUGUGAGGACGGGUUUGAUGCCCA
NZ_ABDK02000003.1/291375-291262 UGGUGAUGUCUCC.UGACCGCUAUCAAUGGAGGCACUCGAUUAUGCUGUGGGUUG...U....GAAA........A.....CAACCUUAGAUGCCA...GUCGUCAAAAGUGUAAUGUGAGGGAGGGUUAGAUGCCCA
NC_010184.1/3464620-3464507     UGGUGAUGUCUCC.UUACCGCUAUCAACGGAGGCACUCGAUUAUGCUGUGGGUUG...U....GAAA........A.....CAACCUUAGAUGCGA...GUCAUCAAGAGUGUAAUGUGAGGGAGGGUUAGAUGCCCC
NC_006510.1/3368754-3368630     CGGUGAUGUCUCC.UUACCGUUAUCAACGGAGGCACUCGGCCAUGCCGUGGG.UGGGGAC...GAUGACG....GUCCCGGCA.CCUUAGACGCCC...GUCGUCGAGGGUGUGGCGUGAGGGCGGGUUAGAUGCCCG
NC_009328.1/3376553-3376429     CGGUGAUGUCUCC.UUACCGUUAUCAAUGGAGGCACUCGGCCAUGCCGUGGG.UGGGGAC...GAUGACG....GUCCUAUCA.CCUUAGACGCCC...GUCGUCGAGGGUGUGGCGUGAGGGCGGGUUAGAUGCCCG
NZ_ABVH01000011.1/99992-99868   CGGUGAUGUCUCC.UUACCGUUAUCAACGGAGGCACUCGGCCAUGCCGUGGG.UG...GGGACGAUGACG.GUCCUAU...CA.CCUUAGACGCUC...GUCGUCGAGGGUGUGGCGUGAGGGCGGGUUAGAUGCCCG
NZ_ABLJ01000003.1/87590-87714   CGGUGAUGUCUCC.UUACCGUUAUCAAUGGAGGCACUCGGCCAUGCCGUGGGUGG...G.GACGAUGACG.GUC.CUG...CCACCUUAGACGCUA...GUCGUCGAGGGUGUGGUGUGAGGGCGGGUUAGAUGCCCG
NZ_AAWV01000020.1/35683-35572   CGGGUAUGUCUCU.CAUCCGUUAUCGUGCGAGGCACUCGGCCAUGCUGUGGGUGU........GUGU..............GCACCUUAGACGCCU...GUCGUCAAGAGUGUGGUGUGAGGGCGGGUUAGAUGCCCG
#=GC SS_cons                    ...:::<<<<<<<.______________>>>>>>>((((((((((((..<<<<<<...<<<<<._____..>>>>>.....>>>>>>,,<<<<.__..___>>>>,..))))))))-)))),,<<<<<_____>>>>>
#=GC SS_cons_1                  <<<<............>>>>......................................................................................................................
//
