# Supplementary material for: Comparative genomics reveals 104 candidate structured RNAs from bacteria, archaea, and their metagenomes
Source: Genome Biol. 2010 Mar 15;11(3):R31. doi: 10.1186/gb-2010-11-3-r31 (PMC2864571; doi:10.1186/gb-2010-11-3-r31)
Supplement: Additional file 5 — Raw text alignment files, just the motifs. Raw alignments of RNA motifs with minimal annotation and no flanking sequences, in "Stockholm" text format. The Stockholm files can be retrieved from the .tar.gz archive file by using programs such as WinZip (Windows), StuffIt Expander (Mac), or tar/gzip (UNIX). [file gb-2010-11-3-r31-S5.GZ › clean-sto/SAM-SAH.sto]

# STOCKHOLM 1.0
#=GF ID SAM/SAH riboswitch
#=GF AU Yang J, Weinberg Z
#=GF TP Cis-reg; riboswitch;
#=GF DE SAM/SAH riboswitch
#=GF WK http://en.wikipedia.org/wiki/SAM-SAH_riboswitch
NZ_AATR01000003.1/91067-91114     UAA..GGCUUACAACGGCUACCUGAAGUAAG.UU..GACAUAAA..AACGGAGCA
JCVI_SCAF_1101667010544/622-575   UGA..AACUUAUAACGGCUACCUGAAGUAAG.UU..UUUUUAUA..AACGGAGCA
NZ_ABSK01000009.1/52599-52551     UUU..UAUCCACAACGGCUUCCUGAAGUGGA.UC..GACAUUUAA.ACUGGAGCA
NC_009952.1/1046963-1046915       CCG..ACGCUGCAACGGCUUCCUGGCGCAGCGGU..CGCUAUUC..AAUGGAGCA
JCVI_SCAF_1096627477496/1357-1311 CCG..UAGCUGCAACGGCUUCCUGGCGCAGCUUA..CAUUUU....AUUGGAGCA
JCVI_SCAF_1096627420315/1577-1623 UCC..UAGCUGCAACGGCUUCCUGGCGCAGCUUA..CAUUUU....AUUGGAGCA
JCVI_SCAF_1096626908805/1378-1332 UCC..UAGCUGCAACGGCUUCCUGGCGCAGCUUA..CAUUUU....AUUGGAGCA
JCVI_SCAF_1096627427430/1264-1217 AAU..GUUCUACAACGGCUUCCUGACGUAGG.GC..AAUUCUUU..UUUGGAGCA
JCVI_SCAF_1096626925902/989-1034  AGA....CACGCAACGGCUUCCUGACGCGUG.....AAAUUAAAUUAUUGGAGCA
JCVI_SCAF_1101668680689/90-135    UAG....CACGCAACGGCUUCCUGACGCGUG.....AGCUUUAAUUAUCGGAGCA
JCVI_SCAF_1096626987208/1022-977  UGG....CACGCAACGGCUUCCUGACGCGUG.....AGAUAAAAUUAUUGGAGCA
JCVI_SCAF_1096627600923/1335-1380 UGG....CACGCAACGGCUUCCUGACGCGUG.....AGAUUGAAUUAUUGGAGCA
JCVI_SCAF_1096627832706/1214-1261 ACA..UGUACGCAACGGCUUCCUGGCGCGUG.AA..CCGUAAUU..AUUGGAGCA
JCVI_SCAF_1096627086091/1080-1127 UCC..UACACGCAACGGCUUCCUGACGCGUGAGG..UGUAAUC...AUUGGAGCA
JCVI_SCAF_1096627847607/224-271   UGA..UGCACGCAACGGCUUCCUGACGCGUGAGA..UUAAAUU...AUUGGAGCA
JCVI_SCAF_1096627093504/246-293   AAU..UGCACGCAACGGCUUCCUGACGCGUG.AG..UUUUAAUU..AUCGGAGCA
JCVI_SCAF_1101668567300/393-346   UAU..UGCACGCAACGGCUUCCUGACGCGUG.AG..UUGUAAUU..AUCGGAGCA
JCVI_SCAF_1096627095309/785-738   UAU..UGCACGCAACGGCUUCCUGACGCGUG.AG..UUUUAAUU..AUCGGAGCA
JCVI_SCAF_1096627841121/508-461   UAU..UGCACGCAACGGCUUCCUGACGCGUG.AG..UUUUAAUU..AUCGGAGCA
JCVI_SCAF_1096627064213/3303-3256 UAU..UGCACGCAACGGCUUCCUGACGCGUG.AG..UUUUAAUU..AUCGGAGCA
wf1_Contig785/253-301             GAA..UUGCUACAACGGCUUCCUGACGUGGC.GA..UCUAUAUGA.ACUGGAGCA
NZ_ABSH01000031.1/84911-84863     ACU..CGUCCGCAACGGCUUCCUGACGCGGAUCG..ACAUUUAA..ACUGGAGCA
NZ_AAMO01000011.1/96876-96925     CCG..CUGUCCCAACGGCUUCCUGACGGGAC.GG..UAUGACAUCCAUCGGAGCG
NZ_AAXZ01000012.1/36217-36265     UGU..CCCCCUCAACGGCUUCCUGACGAGGCGGG..CUUAACAA..AACGGAGCA
NZ_AAMS01000003.1/12007-12055     GUU..CUGUCACAACGGCUUCCUGGCGUGAC.AG..GUUUUUCAU.AUCGGAGCA
NC_007802.1/678143-678190         ACU..CCUCCACAACGGCUUCCUGACGUGGG.GG..AUUAUUUG..AAUGGAGCA
NZ_AANB01000001.1/292634-292681   U..CCUC.UCACAACGGCUUCCUGACGUGA.CGAGG..UUAACCC.AAUGGAGCA
JCVI_SCAF_1096627354361/1534-1483 CCG..CUGUCACAACGGCUUCCUGGCGUGGC.GGCUAAACCAUUUUAUCGGAGCA
JCVI_SCAF_1096627970754/251-203   ACG..UCGUCACAACGGCUUCCUGGCGUGAC.GA..UACACAUCU.AAUGGAGCA
JCVI_SCAF_1096627362274/2663-2615 GCG..ACCCCACAACGGCUUCCUGGCGUGGG.GA..CACACACAU.AAUGGAGCA
NZ_AAYC01000001.1/142050-142098   UA..CCUGUCACAACGGCUUCCUGGCGUGACGAGG..UGACCUC..AGUGGAGCA
wf2_AHAA9457_y1/319-270           AUG..CCGCCCCAACGGCUUCCUGACGGGGC.GG..AUUCACUUUAAAUGGAGCA
JCVI_SCAF_1101668636529/189-238   GCG..CUGCCACAACGGCUUCCUGGCGUGGC.GG..UCUGACAGUCAAUGGAGCA
JCVI_SCAF_1096627147823/1017-1066 GCG..CUGCCACAACGGCUUCCUGGCGUGGC.GG..UCUGACAGUCAAUGGAGCA
NZ_AAMV01000006.1/34838-34885     AAU..CCCCCACAACGGCUUCCUGGCGUGGC.GG..UGACAUUC..AAUGGAGCA
NZ_ABCL01000003.1/82568-82521     AAU..CCCCCACAACGGCUUCCUGGCGUGGC.GG..UGACAUCA..AAUGGAGCA
NC_009429.1/776419-776468         CAA..CCGUCACAACGGCUUCCUGGCGUGGC.GG..GGAUAACCCCAACGGAGCA
NC_009050.1/343169-343120         CAA..CCGUCACAACGGCUUCCUGGCGUGAC.GG..GGUUAACCCCAACGGAGCA
NC_007494.1/688624-688575         CAA..CCGUCACAACGGCUUCCUGGCGUGAC.GG..GGUUAACCCCAACGGAGCA
NZ_AAMT01000035.1/1434-1386       CAA..CCGCCACAACGGCUUCCUGACGUGGC.GG..GGAUAUCAU.AACGGAGCA
NC_008686.1/1874599-1874647       UGA..CCGCCACAACGGCUUCCUGGCGUGGC.GG..CGUCAUUUC.AACGGAGCA
NC_008044.1/211359-211407         AUG..CCGCCACAACGGCUUCCUGGCGUGGC.GG..AUCUCAUCC.AAUGGAGCA
JCVI_SCAF_1096627351014/2673-2625 AUC..UCGCCACAACGGCUUCCUGACGUGGC.GG..CAGAACCCU.AAUGGAGCA
NZ_AAYA01000008.1/121966-121918   ACC..CCGUCACAACGGCUUCCUGGCGUGAC.GG..AGAAACCCG.AAUGGAGCA
NZ_AATQ01000051.1/20133-20085     UCC..CCGUCACAACGGCUUCCUGGCGUGAC.GG..CUGGUACCC.AAUGGAGCA
NZ_ABCR01000003.1/393478-393430   AAC..CCGUCACAACGGCUUCCUGGCGUGAC.GG..CUGACAUAC.AAUGGAGCA
NZ_AALY01000001.1/139779-139732   UCC..CCGUCACAACGGCUUCCUGGCGUGGC.GG..AUGACCCU..AAUGGAGCG
NC_006569.1/9372-9422             GAC..CUGCCACAACGGCUUCCUGGCGUGGCGAG..GGAAACCUUCAAUGGAGCA
NZ_ABIE01000005.1/70619-70571     UUA..CUGCCACAACGGCUUCCUGGCGUGGC.AG..GCUAAACCC.AACGGAGCA
NZ_ABIF01000007.1/192066-192114   UUA..CUGCCACAACGGCUUCCUGGCGUGGC.AG..GCUAAACCC.AACGGAGCA
NZ_ABXM01000011.1/241752-241702   UUA..CUGCCACAACGGCUUCCUGGCGUGGCAGG..CUGAACCCCCAACGGAGCA
NZ_ABXF01000008.1/119484-119533   UAC..CUGCCACAACGGCUUCCUGGCGUGGCGGG..CUGAACCUC.AAUGGAGCA
NZ_AAOT01000020.1/3283-3235       UCG..CUGUCACAACGGCUUCCUGGCGUGGC.GG..UAAGAUCCC.AAUGGAGCG
JCVI_SCAF_1096627934609/246-198   GUG..CUGUCACAACGGCUUCCUGGCGUGGC.GG..CGAAAACCU.AAUGGAGCA
JCVI_SCAF_1096627355058/2154-2202 CUC..CUGUCACAACGGCUUCCUGGCGUGGCGGG..CAACAUCC..AAUGGAGCA
NZ_ABXE01000008.1/209807-209759   AGA..CUGCCACAACGGCUUCCUGACGUGGU.GG..AAAAAUCUU.ACUGGAGCA
NZ_AALZ01000001.1/70323-70276     AAU..CGGCCACAACGGCUUCCUGACGUGGC.UA..AGAAAUCU..AUUGGAGCA
NZ_AALV01000001.1/126167-126120   AAU..CGGCCACAACGGCUUCCUGACGUGGC.UA..AGAAAUCU..AUUGGAGCA
NZ_AAYB01000002.1/503668-503715   AUU..CUGUCACAACGGCUUCCUGACGUGGC.AG..AGAUUUUU..AAUGGAGCA
NZ_ABXS01000051.1/24818-24865     AAU..CUGCCACAACGGCUUCCUGACGUGGCUAU..UUAAUCU...AUUGGAGCA
NZ_ABID01000011.1/17084-17036     AGA..GCAUCACAACGGCUUCCUGACGUGGU.GC..GUAAUUUUU.AUUGGAGCA
NC_008209.1/3781791-3781742       AGC..GAACCACAACGGCUUCCUGACGUGGU.UC..UUCAUUGGCGAUUGGAGCG
NZ_ABIG01000009.1/69706-69755     AGC..GAACCACAACGGCUUCCUGACGUGGU.UC..UUCAUUGGCGAUUGGAGCG
#=GC SS_cons                      ...<<<<<<<<<--<<<____>>>-->>>>>.>>>>...................
//
