# Supplementary material for: Comparative genomics reveals 104 candidate structured RNAs from bacteria, archaea, and their metagenomes
Source: Genome Biol. 2010 Mar 15;11(3):R31. doi: 10.1186/gb-2010-11-3-r31 (PMC2864571; doi:10.1186/gb-2010-11-3-r31)
Supplement: Additional file 5 — Raw text alignment files, just the motifs. Raw alignments of RNA motifs with minimal annotation and no flanking sequences, in "Stockholm" text format. The Stockholm files can be retrieved from the .tar.gz archive file by using programs such as WinZip (Windows), StuffIt Expander (Mac), or tar/gzip (UNIX). [file gb-2010-11-3-r31-S5.GZ › clean-sto/STAXI.sto]

# STOCKHOLM 1.0
#=GF ID STAXI
#=GF AU Weinberg Z
#=GF TP Gene; sRNA;
#=GF DE STAXI RNA
#=GF WK http://en.wikipedia.org/wiki/STAXI_RNA_motif
NZ_ABFH02000001.1/1901911-1902034 UGCUGUC.GUU...GACAGCGC..CCAACGCUUCA..CAACCUGAAA.GAAGCGCCUGUUAUC.AGGACGGUUG.................AUCCAUUUACCGGUGCAGACCUCUGCAAACACCG.GGUUGCAGAACAUCG...CGACGGAGGUC.............................................................................................
NZ_CAAS01001077.1/1629-1752       UGCUGUC.GUC...GACAGCGC..CCAACGCUUCA..CAACCUGAAA.GAAGCGCCUGUUAUC.AGGACGGUUG.................AUCCGUUUACCGGUGCAGACCUCUGCAAACACCG.GGUCGCAGAACAUCG...CGACGGAGGCC.............................................................................................
NZ_CAAY01001733.1/729-852         UGCUGUC.GUC...GACAGCGC..CCAACGCUUCA..CAACCUGAAA.GAAGCGCCUGUUAUC.AGGACGGUUG.................AUCCGUUUACCGGUGCAGACCUCUGCAAACACCG.GGUCGCAGAACAUCG...CGACGGAGGCC.............................................................................................
NC_004631.1/4520498-4520621       UGCUGUC.GUC...GACAGCGC..CCAACGCUUCA..CAACCUGAAA.GAAGCGCCUGUUAUC.AGGACGGUUG.................AUCCGUUUACCGGUGCAGACCUCUGCAAACACCG.GGUCGCAGAACAUCG...CGACGGAGGCC.............................................................................................
NZ_AALF01000047.1/31503-31609     CGUUGUC.AUC...GACAACAC..CCUAUGCAUUC.AUGCUCUGUAAGGAUGCGCC.GAAA.....GGUGAGCAA...................G.CCCGAGUUGCC.CAGACCUGAAAUGCAAC..ACU..UUAG.........AGC.GGUAAC.............................................................................................
NZ_AALF01000086.1/136-243         CGUUGUC.UUC...GACAACAC..CCGAUGCUGCC.AUGACCUGUAAGGUAGCACU.GUAC.....AGUGGUCAA...................A.CCCCAGUUGCC.UGGACCUGAAAUGCAAC..ACU..UUUAG........AGU.GGUAAC.............................................................................................
BAAW01011162.1/362-187            UGCCGU..UUUU...ACGACCA..CCAAUGUUUCA.GCGGUCUGUGA.GAAACGCC.UUCG.....GGUGGCUGC................AAA..AGAAUUCUCCC.GUAGCCUGAAAGGGAGA..GCAU.AUUGA.......AUGU.GG.UAC.........AUCUGCG.CACCUUUGAAA.GCAGAUAUCGCCAGUACAUGCGCAC...............UAUGACGCGGCGAUGAAGGUUUCU
NC_004547.2/602159-602313         CGUCAU..CUCUG..AUGACCA..CCAAUGAUCUA.UCAGUCUGUGA.AGAUCGCC.UUCG.....GGUGACUGA................AUC.....ACUUUUCC.AAAGCCUGCAAGGAAAAGGGCGU.GAUUAAGAA...ACGC.GGC..........AAAUUUGCC.AUCCUUUGAGA.GCAAAU...GUC........AUCA........................GGU....AA.UUUAAA
NC_004547.2/648593-648750         CAUCGUCCACUC.GGACGAUCA..CCAAUGAUCUU.UCAGUCUGUGA.GGAUCGCC.UUCG.....GGUGACUGA................AUC.....ACUUUUCC.AGAGCCUGUAAGGAAAAGGGCGU.GAUUAAGAA...GCGC.GGU..........AAAUCUGCC.AUCCUUUGAGA.GCAGAU...GUC........ACCA........................GGU....AG.UUUAAA
NC_004547.2/650861-651015         UGUCGU..CUCUG..ACGACCA..CCAAUGAUCUU.UCAGUCUGUGA.GGAUCGCC.UUCG.....GGUGACUGA................AUC.....ACUUUUCC.AAAGCCUGCAAGGAAAAGGGCGU.GAUUAAGAA...GCGC.GGU..........AAAUCUGCC.AUCCUUUGAGA.GCAGAU...GUC........ACCA........................GGU....AG.UUUGAA
NC_009832.1/4503612-4503435       UGUCGUC.UUUG..GACGACCA..CCAAUGCUCAG.UGGGUCUGUGA.UGAGCGCC.UUCG.....GGUGACCCUGCUGUCGAUAGACAGCCA...CCAAUGAUCUA.GCCAUCUGCGA.GGAUC..GCC..UUCG.........GGU.GAUGGC..AAAAGAAAGCUUCC.GUAGCCUGAGAGGGAGC..ACGCCA.......GGUC.......................UGGUGU..GG.UACAUC
NC_009832.1/4501549-4501373       CGUUGUC.UUCG..GACAACCA..CCAAUGCUCAA.UGGGUCUGUGA.UGAGCGCC.UUCG.....GGUGACCUAGCUGUCAGUCGACAGCCA...CCAAUGAUCCA.GUCACUUGUGA.GGAUC..GCC..UUCG.........GGU.AGUGGC..AAAA.AACGCUUCC.GUAGCUUGGAAGGAAGC..ACGCCG.......UUUA.......................CGGUGU..AG.UACAUC
NC_009832.1/4560724-4560545       UGUUGUC.UUCG..GACAACCA..CCAAUGCUCAG.UGGGUCUGUGA.UGAGCGCU.UUCG.....GGUGACCCUGCUGUUAAUUGACAGCCA...CUAAUGAUCCC.GUUACCUGUGA.GGAUC..GCC..UUCG.........GGU.GGUAAC..AAAAGAACACUUCC.UGAGCCUGAGAGGGAGU..ACACAG.......UUUGA......................CUGUGU..GGUACAUCU
NC_010554.1/2805661-2805504       CGUUGC..UUAAU..GCAACAUUGCCAAUGCUUCG.GUUGUCUGAGA.GAAGCGCC.UACG.....GGUGACAAC................AAUG.CCAAU...CCG.GCAAUCUGAGA.GGAAC..GCC..UACG.........GGU.GAUUGCCACUGCCAAUCCUCGG.GUCAUCUGAGA.CGAGG....GCC........UACG........................GGC....GAUGACAGA
NC_010554.1/2803227-2803068       CGUUGC..GUAAU..GCAACUU.GCCAAUGCUUCG.GUUGUCUGAGA.GAAGCGCC.UACG.....GGUGACAAC................AAUG.CCAAUGUUCCG.GCAAUCUGAGA.GGAAC..GCC..UACG.........GGU.GAUUGCCACUGCCAAUCCUCGG.GUCAUCUGAGA.CGGGA....GCC........UACG........................GGC....GAUGACAGA
NC_010554.1/2873824-2873664       CGUUGC..UUAAU..GCAACAUUGCCAAUGCUUCA.GUUGUCUGAGA.GAAGCGCC.UACG.....GGUGACAAC................GAUG.CCAAUGUUCCG.GCAAUCUGAGA.GGAAC..GCC..UACG.........GGU.GAUUGCCACUGCCAAUCCUCGG.GUCAUCUGAGA.CGGGA....GCC........UACG........................GGC....GAUGACAGA
NC_009832.1/440732-440887         UGUUGUC.UUCG..GACAACCA.GCUAAUGCUUCA.GCACUCUGUGA.GAAGCGCC.UUCG.....GGUGAGUGC................CAA..CCAAAGUUUCA.GCGGUCUGUGA.GAAAC..ACC..UUCG.........GGU.GACUGC..A....AAUAGCCUC.GUAGCCUGCAAGAGGCA....GCC........CAUGU.......................GGC....GGUAACUCC
NC_009832.1/366915-367070         CGUUGUC.UUCG..GACAACCA.GCCAAUGCUUCA.GCACUCUGUGA.GAAGUGCC.UUCG.....GGUGAGUGC................CAA..CCAAAGUUUCA.GCAGUCUGUGA.GAAAC..GCC..UUCG.........GGU.GACUGC..C....AAUAGCCUU.GUAGCCUGAAAGAGGAA....GCC........CAUGU.......................GGC....GGUAACUCC
NC_009832.1/4581610-4581456       UGUUGUC.CUUG..GACAACCA.GCUAAUGCUUCA.GCACUCUGUGA.GAAGCGCC.UUUG.....GGUGAGUGC................CAG..CCAAAGUUUAA.GCGGUCUGUGA.GAAAC..GCC..UUCG.........GGU.GACUGC..A....AAUAACCUC.UUAGCCUGAAAGAGGCA....GCC........CAUGU.......................GGC....GGU.AACUC
NC_009832.1/4584247-4584093       UGUCGUU.UUCG..GACGACCA.UCCAAUGUCUCA.GCACUCUGUGA.GAGGCGCC.UUCG.....GGUGAGUGC................CAU..CCAAUGUUUCAUGUGACCUGUGA.GAAAC..GCC..UUCG.........GGU.GGUCGC.......AAUAUCCUC.GUAGCCUGGAAGAUGAU....GCC........CAUGU.......................GGC....GGU.ACCUC
NC_009832.1/437613-437768         UGUCGUU.UUCG..GACGACCA.UCCAAUGUCUCA.GCACUCUGUGA.GAGGCGCC.UUCG.....GGUGAGUGC................CAU..CCAAUGUUUCAUGUGACCUGUGA.GAAAC..GCC..UUCG.........GGU.GGUCAC.......AAUAUCCUC.GUAGCCUGAAAGAGGAU....GCC........CAUGU.......................GGC....GGUACCUCC
BABG01007993.1/655-806            UGUCGC..UUUU...GCGACCA.GCCAAUGUUCCA.GCAGUCUGAGA.GGGACGCC.UUCG.....GGUGAUUGC................CAG..CCAAUGUUUCA.GCAAUCUGAGA.GAAAC..GCC..UUCG.........GGU.GAUUGC.......AAUAUCCUC.GUAGCCUGAAAGAGGAU....GCC........UUUAU.......................GGU....GG.UACAUC
NC_002695.1/1399050-1399201       UGUCGC..UUUU...GCGACCA.GCCAAUGUUCCA.GCAGUCUGAGA.GGGACGCC.UUCG.....GGUGACUGC................CAG..CCAAUGUUUCA.GCAAUCUGAGA.GAAAC..GCC..UUCG.........GGU.GAUUGC.......AAUAUCCUC.GUAGCCUGAAAGAGGAU....GCC........UUUAU.......................GGU....GG.UACAUC
NZ_ABHP01000002.1/105833-105682   UGUCGC..UUUU...GCGACCA.GCCAAUGUUCCA.GCAGUCUGAGA.GGGACGCC.UUCG.....GGUGACUGC................CAG..CCAAUGUUUCA.GCAAUCUGAGA.GAAAC..GCC..UUCG.........GGU.GAUUGC.......AAUAUCCUC.GUAGCCUGAAAGAGGAU....GCC........UUUAU.......................GGU....GG.UACAUC
NZ_CAAR01000141.1/205-49          CGUUGC..CUUAG..GCAACCA..CCAAUGUUCCA.GUGAUCUGAGA.GGAACGCC.UUUG.....GGUGAUCAC................AUAA.CCAAUGUUCCG.GCAAUCUGAGA.GGAAC..GCC..UUCG.........GGU.GAUUGC..ACACCAAUGUCACC.GUAGCCUGAGAGGUGAC....GCC........UUCG........................GGU....GG.UACAGC
NZ_CAAX01000002.1/18122-18278     CGUUGC..CUUAG..GCAACCA..CCAAUGUUCCA.GUGAUCUGAGA.GGAACGCC.UUUG.....GGUGAUCAC................AUAA.CCAAUGUUCCG.GCAAUCUGAGA.GGAAC..GCC..UUCG.........GGU.GAUUGC..ACACCAAUGUCACC.GUAGCCUGAGAGGUGAC....GCC........UUCG........................GGU....GG.UACAGC
NC_004631.1/4448069-4448225       CGUUGC..CUUAG..GCAACCA..CCAAUGUUCCA.GUGAUCUGAGA.GGAACGCC.UUUG.....GGUGAUCAC................AUAA.CCAAUGUUCCG.GCAAUCUGAGA.GGAAC..GCC..UUCG.........GGU.GAUUGC..ACACCAAUGUCACC.GUAGCCUGAGAGGUGAC....GCC........UUCG........................GGU....GG.UACAGC
NC_004631.1/4405724-4405878       UGUCGC..UUA....GCGACCA..CCAAUGUUCCA.GUGAUCUGAGA.GGAGCGCC.UUCG.....GGUGAUCAC................AACA.CCAAUGUUCCG.GCAAUCUGAGA.GGGAC..GCC..UUCG.........GGU.GAUUGC..ACACCAAUGUCAUC.GUAGCCUGAGAGGUGAC....GCC........UUCG........................GGU....GG.UACAGC
NC_005126.1/1220999-1221153       UGUUGUC.UUCG..GACAAUCG..CCAAUAUUCCC.GCAGUCUGAGA.GGAAUGCC.UUUG.....GGUGACUGC................UC...UCAAUGUCAGA.AAGGUCUGAGA.CUGAC..GCU..UUCG.........UGU.GACCUG...UCACAAAGCCAUU.GUAGCCUGAGAGGUGGU....GCC........UGCG........................GGC....GG.UAAACC
NC_005126.1/1338968-1339125       UAUCGC..GUAA...GCGAUCG..UUAAUGUUCCC.GUAGUCUGAGA.GGAACGCC.UUCG.....GGUGACUGA................UC...UCAAUGCCAUC.AUAGCCUGAGAGAUGGC..GUC..UUCG.........GAC.GGCA..........AAUCCGUUUAUCCUUUGAAA.ACGGGU...AUCACUA....ACAA....................UAGUGAU...GAAGGUGCAA
NC_005126.1/1340745-1340904       UGUUGUU.UUCG..GACAACGG..CCAAUGUCAGA.CGAGUCUGAGA.CUGACGCC.UUUG.....GGUGACUCG................UC...AUAAAACCAUU.GUAACCUGAGAGAUGGU..GCC..UUUG.........GGC.GG.UAC.........ACCCGUUUAUCCUUUGAAA.ACGGGU...AUCACUG....AUUA....................CAGUGAU...GAAGGUGCAU
NZ_CAAV01003008.1/2147-1986       UGGUGCA.UUAGC.UGCACCCA..CCAAUGCCCCG.GUGAUCUGAGA.GGGGCGCC.UUCG.....GGUGAUUGC................AUA..CCAAUGUCACC.GUAGCCUGAGAGGUGGC..GCC..UUCG.........GGU.GG.UAC.........AGCCCUUUAAUCUUUGGAA.ACGGC...UGUCGUG.....UACUUC...................UGCGACG...AAGAUAUUU
NZ_CAAW01001007.1/4425-4586       UGGUGCA.UUAGC.UGCACCCA..CCAAUGCCCCG.GUGAUCUGAGA.GGGGCGCC.UUCG.....GGUGAUUGC................AUA..CCAAUGUCACC.GUAGCCUGAGAGGUGGC..GCC..UUCG.........GGU.GG.UAC.........AGCCCUUUAAUCUUUGGAA.ACGGC...UGUCGUG.....UACUUC...................UGCGACG...AAGAUAUUU
NC_004631.1/4445927-4446088       UGGUGCA.UUAGC.UGCACCCA..CCAAUGCCCCG.GUGAUCUGAGA.GGGGCGCC.UUCG.....GGUGAUUGC................AUA..CCAAUGUCACC.GUAGCCUGAGAGGUGGC..GCC..UUCG.........GGU.GG.UAC.........AGCCCUUUAAUCUUUGGAA.ACGGC...UGUCGUG.....UACUUC...................UGCGACG...AAGAUAUUU
NC_010102.1/4503610-4503764       CGUUGUC.AUC...GACAACUG..CCAAUGCCCUG.GUGAUUUGAGA.AGGGCGCC.UUCG.....GGUAAUCAC................AUG..CCAAUGCCACAUAAAACCUGAGA.GUGGC..GCC..UUCG.........GGU.GGU..........AAACCUGUUUAACCUCUGAGA.ACAGGU...ACUC.......CUGGC......................GAGUU...GAGGUCCAU
NC_010102.1/4566669-4566826       CGUUGU..CUCUG..ACAACUG..CCAAUGCCUGA.GUGAUUUGAGA.CAGGCGCC.UUCG.....GGUAAUCAC................AUG..CCAAUGCCAUC.AUAACCUGAGAGAUGGC..GCU..UUCG.........GGC.GGUUC........AAACCUGUUUAACCUUUGCAA.ACAGG..AACCUG.......AUUA.......................CAGGUU..AAGGUCCUU
NC_009708.1/4162859-4162704       UGUUGUC.UUU...GACAACGG..CCAAUGUUCCC.GUGAUUUGAGA.GGAACGCU.UUCG.....GGUAAUCAC................AUG..CCAAUGCCAUC.AUGACCUGUGAGAUGGC..GCU..UUCG.........GGC.GG.UAC...ACCUAAAUCUGUU.AACCUUUGCAA.ACAGA...GACC........UUCG........................GGUU...AAG.GCUCA
NC_009708.1/4214684-4214528       UGUUGU..CGAUG..ACAACUG..CCAAUGUUCCA.GUGAAUUGAGA.GGAACGCC.UUCG.....GGUAAUCAC................AUG..CCAAUGCCAUC.AUGACCUGUGAGAUGGC..GCU..UUCG.........GGC.GGUUAA....CCCAAAUCUGUC.AACCUUUGCAA.ACAGA....GACC.......UUCG.......................GGUU....AAGGCAGAC
NC_008800.1/3821315-3821159       UGUUGU..CUACG..ACAACUG..CCAAUGUUCCG.GUGACUUGAGA.GGAACGCC.UUCG.....GGUAAUCAC................CUG..CCAAUGCCAUC.AUGACCUGAGAGAUGAC..GCU..UUCG.........AGC.GGUCAA....CCUAAAUCUGUC.AACCUUUGCAA.ACAGA...GACC........UUCG........................GGUU...AAGGCCUAU
NC_008800.1/3772495-3772339       CGUUGU..CUAUG..ACAACUG..CCAAUGUUCCG.GUGACUUGAGA.GGAACGCC.UUCG.....GGUAAUCAC................CUG..CCAAUGCCAUC.AUGACCUGAGAGAUGGC..GCU..UUCG.........AGC.GGUUAA....CUUAAAUCUGUC.AACCUUUGCAA.ACAGA...GACC........UUCG........................GGUU...AAGGCCUAC
NC_010102.1/4564505-4564663       CGUUGCG.UUGUA.UGCAACAU.GCCAAUGCCUCG.GCGAUCUGAGA.GAGGCGCC.UUCG.....GGUGAUCGC................CAUG.CCAAUGCCACC.GUGACCUGAGAGGUGGC..GCC..UUCG.........GGC.GGU..........AACUUCGUUUACCCUUUGAAA.ACGAAG...AUCG.......CAUA.......................CAGUUU..GAAUCUGGC
NC_009708.1/4172667-4172518       CGUUGU..UUUGA..GCAACAU.GCCAAUGUCCUG.GCGAUUUGAAA.GGGACGCC.UUCG.....GGUAAUCGC................AUG..CCAAUGUCACC.UUAACCUGAGAGGUGAC..GCC..UUCG.........GGC.GG.UA.........CCCCCGUU.AACCUUUGAGA.AUGGG....GAU........CGCA........................AUC....AAGUCGCGA
NC_008800.1/3774300-3774141       UGUUGC..AUCGC..GCAACAU.GCCAAUGUCCUG.GUGAUUUGAGA.GGGACGCC.UUCG.....GGUAAUCGC................AUG..CCAAUGUCACC.UUAGCCUGAGAGGUGAC..GCC..UUCG.........GGC.GG.UA..........CCCUCGUUAACCUUUGAAAAUGGGG.AUCGCAA.......CAGAG......................UUGCGGU.AAGGUCUCU
#=GC SS_cons                      .<<<<<<<____.>>>>>>>,,.,,,,,,,,,,,,.<<<<<<-----.----.<<<<____....>>>>>>>>>><<<<<<....>>>>>>,,,..,,,,,,,,,,..<<<<<<-----.----...<<<<<____....>...>>>>.>>>>>>.........,,,,,...<<<<<<-----.----..<<<<<<<<<<<<<<____................>>>>>>>>>>>>>>.>>>>>>...
#=GC SS_cons_1                    .............................<<<<<..............>>>>>................................................<<<<<..............>>>>>........................................<<<<<..............>>>>>...........................................................
//
