# Supplementary material for: Comparative genomics reveals 104 candidate structured RNAs from bacteria, archaea, and their metagenomes
Source: Genome Biol. 2010 Mar 15;11(3):R31. doi: 10.1186/gb-2010-11-3-r31 (PMC2864571; doi:10.1186/gb-2010-11-3-r31)
Supplement: Additional file 5 — Raw text alignment files, just the motifs. Raw alignments of RNA motifs with minimal annotation and no flanking sequences, in "Stockholm" text format. The Stockholm files can be retrieved from the .tar.gz archive file by using programs such as WinZip (Windows), StuffIt Expander (Mac), or tar/gzip (UNIX). [file gb-2010-11-3-r31-S5.GZ › clean-sto/PhotoRC-II.sto]

# STOCKHOLM 1.0
#=GF ID PhotoRC-II
#=GF AU Weinberg Z
#=GF TP Cis-reg;
#=GF DE PhotoRC-II RNA
#=GF WK http://en.wikipedia.org/wiki/PhotoRC_RNA_motifs
JCVI_SCAF_1101668145886/835-742   UUACGUUUC.CUUUAC.ACUUC..UC...................AAACCGGGAUCAA...G.A..GAAGC.....A..AAG....CAUCCCUCAU...A.UCCACGA.UGGAGGG.UG..................UCGUGGAGUAUACUGUACCAA
JCVI_SCAF_1096628394641/1565-1661 UUAUCGUGA.CACUUG.UCGGC..UU.....................ACCGAGAC.UCA..A.C..GUCGACAAU.A..AACA.UUAGUCUCUCAU...A.CCUCUCC.UUCAGGG.U...................GGAGAGGA.AUAUUCUUUUCG
JCVI_SCAF_1101668269954/472-553   UUCCUUAA...AAACG.GUC.........................CCACC.AGGUUC...........GAC.CUU.A.......AACGCCU.UAAU...A.UCUCUAC.UGGAGGG.UG..................GUAGAGAA.AUACUUAUUACC
JCVI_SCAF_1101668735638/1372-1454 UUAAGUGU..AUCUGA.GUCCU...U..................U.AACCGAGACCUGU..G....AGGAC.UUU.A..AACAGU.AGUCUCU...............UUCUUACCCUUC........................ACAUAAAUCGCACU
JCVI_SCAF_1101668736673/331-238   UCACUAAA...UACUG.CUCCC..GA..................U.AACCAAGAC......U.G..GGGAG.GAU.A..AAU..A.UGUCUUU...............UUUAUACCCUUCAUAUACAACGUACUCAU.......A.AAAAUGACAACA
JCVI_SCAF_1101668461597/702-798   UUGCUCAU...AUAUU.UCCCC..UG.....................ACCAAGACUAAA..C....GGGGU.UAU....AAU..U.AGUCU.UCAUCAUG.CCUAUAGAUGCAAGGGUA..................CUAUAGGAAAUCAAGUUCUGC
JCVI_SCAF_1101667029380/235-321   UUUCUCUA....CUAC.UUGCCGUUA......................CCGAGAC......U.A..GGCAG.GAC....AAU..C.CGUCUCUAAU...A.UCCUGAU.U..AGGG.C...................UUCAGGAAAUAACUUAAUACA
JCVI_SCAF_1101668740403/1207-1304 UAAUGUGUU.GCAAAC.ACGCC.......................UCACCAAGAC.UAA..A.C..AGCGU.GUCUA..AACA.ACAGUCUUUCAU...A.CCUCAGA.UGGAGGG.UG..................UCUGAGGA.AUAUUAAUACCG
JCVI_SCAF_1096627094069/281-358   CAACACUU...CUUUC.GACCC...G..................CUAACCGAGACCUA...U....GGGUC.GUU.A..AAU..UACGUCUCU...............AUCUUACUC...........................ACAUAACAUCGCAC
JCVI_SCAF_1096627025173/3994-4087 UCUCAUAA...ACACC.UUGCC.CCA......................CCAGGAC.UAA..U.G..GGCAA.GUA.A..AAU..C.CGUCCUUCAU...A.UCUGCGA.UGGAGGG.UG..................UCGCAGAACAUAACUGUAACU
JCVI_SCAF_1096627636189/603-510   UCUCAUAA...ACACC.UUGCC.CCA......................CCAGGAC.UAA..U.G..GGCAA.GUA.A..AAU..C.CGUCCUUCAU...A.UCUGCGA.UGGAGGG.UG..................UCGCAGAGCAUAACUGUAUUA
JCVI_SCAF_1096627010530/1058-952  UAACAUA.....GUUC.AUGGA....GAAACGGGAC.UCAUCUCCUUACCGAGAC.UA........UCCAU.GUA.A..AAU..A.UGUCUCUCAU...A.UCCACAC.UGGAGGG.UG..................GUGUGGAGCAUACUGAUACCA
JCVI_SCAF_1101667065672/555-662   AAACUUUU....GUGA.CUUGC...UGAAACGGGACUAAUCUCCUC.ACCGAGGC.UA...A....GCAAG...U.A..AAA..UACGCCUCUCAU...AUCCUUACC.U.GAGGG.U...................GGUAAGGAAAUAAGUACCUCC
JCVI_SCAF_1101668736183/920-837   UGUUUUCA...CUCGA.CUCCC..CG..................UAAACCAAGACCUA...U.A..GGGAG.UAU.A..AAA..UACGUCUUU...............UUCUUACCCCCUC.......................AUAUACCCGUAUUC
JCVI_SCAF_1101668361280/181-99    UUACAACA..CACACG.CUCCC..CG..................UAAACCAAGACCUA...U.A..GGGAG.GAU.A..AAU..UACGUCUUU...............UCUUACCCUUC.........................AUAUACCCGUACUU
JCVI_SCAF_1096627470674/374-286   UCCCAAUA..CAAAUC.UUGCC.......................CUACCGAGAC.UA........GGCAA.GUA.A..AAU..C.CGUCUCUAAU...A.UCUUCUC.U..AGGGGU...................GAGAAGAA.AUAAUAAACUCG
JCVI_SCAF_1096626963273/644-558   UCAUCAUA....UCUU.CCCCC...U....................AACCAAGACC.....A....CGGGGUUAU.A.......A.UGUCU.UCUU...A.UCCACUAUUGAAGGGAU...................UAGUGGAA.AUACUGUAUCGU
JCVI_SCAF_1096626912631/441-550   UCACUUUUU.CUAUCC.UUGGA....GCAACGGGUCUAAUCACCUU.ACCGAGAC.UA........UCCAA.GUA.A..AAU..A.CGUCUCUCAU...A.CCUCUGG.UGGAGGG.UG..................CCAGAGGA.AUACUUCAUACA
JCVI_SCAF_1101668170117/1078-1186 AAUCUCUU..GUAAAC.UUGGA....GAAACGGGUCUAAUCACCUU.ACCGAGGC.UA........UCCAA.GUA.A..AAU..A.CGCCUCUCAU...A.CCUGUGG.CGGAGGG.UG..................UCACAGGA.AUAUUAAUACUA
JCVI_SCAF_1101668738346/1224-1332 AAUCUGUU..GUAAAC.UUGGA....GAAACGGGUCUAAUCACCUU.ACCGAGAC.UA........UCCAA.GUA.A..AAU..A.CGUCUCUCAU...A.CCUGUGA.CGGAGGG.UG..................UCGCAGGA.AUAAUAAUACUA
JCVI_SCAF_1101668336309/263-155   UAACGUAA..CACCAU.CUUGG...AGAACCGGACUAAUACUCCU..ACCGAGAC.UA...U....CCAAG...U.A..AAA..UACGUCUCUCAU...A.CCUGUCU.CUGAGGG.UG..................AGACAGGA.AUACUAUAACUU
JCVI_SCAF_1096627166940/1159-1264 GUUUUUUG...UUGCC.UUGGA....GAAACGGCCG..AAACGCUU.ACCGAGAC.UA........UCCAA.GUA.A..AAU..A.CGUCUCUCAU...A.CCAACUC.UGGAGGG.UA..................GAGUUGGA.AUACUAUACCCA
JCVI_SCAF_1096627990528/490-385   UCACCACU....CUUC.UUGGA....GACCGGGCCUAAUACGCCU..ACCGAGAC.UA........UCCAA.GUA.A..AAU..A.CGUCUCUCAU...A.CCAACCC.UGGAGGG.UA..................GGGUUGGA.AUACUAUACUCU
JCVI_SCAF_1096627870624/856-961   UCACCUUU....UCUC.UUGGA....GACCCGGACUAACACUCCU.A.CCGAGAC.UA........UCCAA.GUA.A..AAU..A.CGUCUCUCAU...A.CCAACUC.UGGAGGG.UA..................GAGUUGGA.AUACUAUACUCA
JCVI_SCAF_1096627335206/1718-1823 UAACACAA....CAUC.UUGGA....GAACCGGACUAAUACUCCU..ACCGAGAC.UA........UCCAA.GUA.A..AAU..A.CGUCUCUCAU...A.CCUGGCC.UGGAGGG.UA..................GGUCAGGA.AUACUAUAACUU
JCVI_SCAF_1096627166294/232-127   UAACGUAA....CACC.UUGGA....GAACCGGACUAACACUCCU..ACCGAGAC.UA........UCCAA.GUA.A..AAU..A.CGUCUCUCAU...A.CCUGGCC.UGGAGGG.UA..................GGUCAGGA.AUACUAUAACUU
JCVI_SCAF_1096627651027/482-579   UAACAGUU....GUUC.CUCUU.UCA.....................ACCGAGACCUA...U.G..GGGAG.GUU.A..AACA.U.AGUCUCUCAUCUUA.CCUUCAC.UUGAGGG.UG..................GUGAAGGAAAUCGGUAAAUUG
JCVI_SCAF_1096626954874/269-349   UCCUCACU...UAUUA.CUCCC...G..................CUAACCGAGACCUA...U....GGGAG.AAU.A..AAU..UACGUCUCU...............UUUUUACCCUUC........................AUAUACCGCACUUA
JCVI_SCAF_1101667215307/441-521   UCACUUAU....UUUG.CUCCC...G..................CUAACCGAGACCUA...U....GGGAG.GAU.A..AAU..UACGUCUCUC..............GUACUACCCUUC........................AUAUACAACGUACU
JCVI_SCAF_1096626946312/658-742   CCUCACUU...UUUUG.CUCCU..UU....................AACCGAGACCUUUA.A.A..GGGAG.GAUAA..AAC..UUCGUCUCUC..............GUACUACCCUUC........................AUAUACAACGUACU
NC_006884.1/170791-170875         CCUCACUU...UUUUG.CUCCU..UU....................AACCGAGACCUUUA.A.A..GGGAG.GAUAA..AAC..UUCGUCUCUC..............GUACUACCCUUC........................AUAUACAACGUACU
JCVI_SCAF_1101668662976/785-882   CAACACUCA.UUGUAA.ACACG.CCU..................C..ACCAAGAC.UAAACA.G..CGUGU.CUA.AACAAC....AGUCUUUCAU...A.CCUUGCC.U.UAGGG.U...................GGCAAGGA.AUAGUAACUCCA
JCVI_SCAF_1096627104624/370-273   CAACACUCA.UUGUAA.ACACG.CCU..................C..ACCAAGAC.UAAACA.G..CGUGU.CUA.AACAAC....AGUCUUUCAU...A.CCUUGCC.U.UAGGG.U...................GGCAAGGA.AUAGUAACUCCA
JCVI_SCAF_1096627595284/688-788   CACCCUUGC.UACAAA.CUGCU..CG..................CAAACCGAGACCUA...C.A..GGCAG.UAU.AAUAAU..U.CGUCUCUCAU...A.UCCAGAA.GGGAAGGGAU..................UUCUGGAA.AUAUAGUAUCGC
JCVI_SCAF_1096626934894/1695-1793 CCCUGUUG...CACAA.CUGCUCUUA....................AACCGAGACCUA...U.A..GGCAG.AAU.AAUACU..U.CGUCUCUAAU...A.UCCAGAA.GGGAAGGGAU..................UUCUGGAA.AUAUAGUAUCAC
JCVI_SCAF_1101667098365/281-191   UCACCAUA....CAUC.UUCCUGCUA.....................ACCAAGAC......U.G..AGGAA.GUA.A..AAC..A.CGUCU.UCUU...GUCCACCAG.UGAAGGG.A...................UUGGUGGAAAUAACAGUAUCG
JCVI_SCAF_1101668264510/1412-1315 AAACCGAC...ACAUU.UGACC.CCU..................UCAACCGAGACCUAU..A.G..GGUCA..UU.A..AAC..UACGUCUCUAAU...ACCUCUACC.U.GAGGG.U...................GGUAGAGGAAUACUAACUUCA
JCVI_SCAF_1101667287216/122-30    UGACCCCU..UUUUAC.UUCCC..UU.....................ACCAAGACUUA...A.C..GGGGU.UAU....AAU..U.AGUCU.UCUU...AUCCACCAG.UGAAGGG.A...................UUGGUGGAAAUACUGUAUCGU
JCVI_SCAF_1096627464384/1173-1077 UAAUCAUU...UGUAA.CACGC......................CUCACCGGGACUAAA..C.A..GCGUG.UCUAA..AAAA.C.AGUCUCUAAU...A.UCCACUC.GCAAGGG.UA..................GAGUGGAG.AUACUACUACCU
JCVI_SCAF_1096627177539/927-1024  UCACAGUAC.GUUACA.UUCUCCUUA....................AACCGAGACCUA...U.A..GGGAA.UUC.A..AAC..A.CGUCUCUCAU...A.CCAACCC.UGGAGGG.UA..................GGGUUGGA.AUACUAUACUCA
JCVI_SCAF_1096627731277/608-510   CCCUGUUG....CACA.ACUGC.UCU..................UAAACCGAGACCUAU..A.G..GCAGU.CUA.A..UAC..CUCGUCUCUAAU...A.UCCAGAA.GGGAAGGGAU..................UUCUGGAA.AUAUAGUAUCAC
JCVI_SCAF_1096627052295/845-944   CAACAUAU....UCCC.ACUGC.UCU...................CAACCGAGACCUCUAUA.G..GCAGU.AUA.A..UAC..UUCGUCUCUCAU...A.CCUGUAA.GUGAGGGAU...................UUACAGGAAUAAGUUUCGCAU
JCVI_SCAF_1096627057334/801-899   AUCCAAUG....CACA.ACUGC.UCU..................CAAACCGAGACCUAU..A.G..GCAGU.AUA.A..UAC..UUCGUCUCUCAU...AUCCGACAG.UGAAGGG.A...................UUGUCGGAAAUAAGUAUCGCU
JCVI_SCAF_1096626926948/666-764   AUCCAAUG....CACA.ACUGC.UCU..................CAAACCGAGACCUAU..A.G..GCAGU.AUA.A..UAC..UUCGUCUCUCAU...AUCCGACAG.UGAAGGG.A...................UUGUCGGAAAUAAGUAUCGCU
JCVI_SCAF_1096626931783/1207-1305 CAUCCAAU....GCAA.ACUGC.UCU..................CAAACCGAGACCUAU..A.G..GCAGU.AUA.A..UAC..UUCGUCUCUAAU...AUCCACUAG.UGAAGGG.A...................UUGGUGGAAAUAAAGUAUCGC
JCVI_SCAF_1096627761059/1397-1495 CAUCCAAU....GCAA.ACUGC.UCU..................CAAACCGAGACCUAU..A.G..GCAGU.AUA.A..UAC..CUCGUCUCUAAU...AUCCAUCAG.UGAAGGG.A...................UUGAUGGAAAUAAAGUAUCGC
JCVI_SCAF_1096627519287/1405-1307 CAUCCAAU....GCAA.ACUGC.UCU..................CAAACCGAGACCUAU..A.G..GCAGU.AUA.A..UAC..CUCGUCUCUAAU...AUCCACCAG.UGAAGGG.A...................UUGGUGGAAAUAAAGUAUCGC
JCVI_SCAF_1096627380576/2066-2164 AUCCAAUG....CACA.ACUGC.UCU..................UAAACCGAGACCUAU..A.G..GCAGU.AUA.A..UAC..CUCGUCUCUAAU...AUCCAUCAG.UGAAGGG.A...................UUGAUGGAAAUAAAGUAUCGC
JCVI_SCAF_1096627770928/447-545   ACCCUAAG....UACA.ACUGC.UCU..................UAAACCGAGACCUAU..A.G..GCAGU.AUA.A..UAC..CUCGUCUCUAAU...AUCCACCAG.UGAAGGG.A...................UUGGUGGAAAUAUAGUAUCGC
JCVI_SCAF_1096626957319/245-344   CAACAUAU....UCCU.ACUGC.UCU...................CAACCGAGACCUCUAUA.G..GCAGU.CUA.A..UAC..UUCGUCUCUCAU...AUCCGAAAG.UGAAGGG.A...................UUUUCGGAAAUAAGUAUCGCA
JCVI_SCAF_1096626996235/1380-1477 UAACCCUU..GCUACA.AGUGC.UCU..................CAAACCAAGACCUAU..A.G..GCACU.AUA.A..UAC..UUCGUCUUUUAU.....CCAGUAG.U.GAGGG.A...................UUACUGGAAAUAAGUUUCACA
JCVI_SCAF_1096627618865/449-544   CCUCCUUU....GAAG.ACUGC.UCU..................CAAACCAAGACCUAU..A.G..GCAGU.AUA.A..UAC..UUCGUCUUUUAU.....CCAGUAG.U.GAGGG.A...................UUACUGGAAAUAAGUUUCGCA
JCVI_SCAF_1096626969559/700-605   CCUCCUUU....GAAG.ACUGC.UCU..................CAAACCAAGACCUAU..A.G..GCAGU.AUA.A..UAC..UUCGUCUUUUAU.....CCAGUAG.U.GAGGG.A...................UUACUGGAAAUAAGUUUCGCA
JCVI_SCAF_1096626957050/1469-1564 CCUCCUUU....GAAG.ACUGC.UCU..................CAAACCAAGACCUAU..A.G..GCAGU.AUA.A..UAC..UUCGUCUUUUAU.....CCAGUAG.U.GAGGG.A...................UUACUGGAAAUAAGUUUCGCA
JCVI_SCAF_1096627612178/694-599   CCUCCUUU....GAAG.ACUGC.UCU..................CAAACCAAGACCUAU..A.G..GCAGU.AUA.A..UAC..UUCGUCUUUUAU.....CCAGUAG.U.GAGGG.A...................UUACUGGAAAUAAGUUUCGCA
JCVI_SCAF_1096626962154/890-795   CCUCCUUU....GAAG.ACUGC.UCU..................CAAACCAAGACCUAU..A.G..GCAGU.AUA.A..UAC..UUCGUCUUUUAU.....CCAGUAG.U.GAGGG.A...................UUACUGGAAAUAAGUUUCGCA
JCVI_SCAF_1096626981090/1089-1187 CAUCCAGU....GCAA.ACUGC.UCU..................CAAACCGAGACCUAU..A.G..GCAGU.AUA.A..AAC..UUCGUCUCUCAU...A.UCCAGUA.GCGAGGGGU...................UACUGGAAAUAAGUUUCGCAU
JCVI_SCAF_1096627568392/304-206   CAUCCAUU....GCAA.ACUGC.UCU..................CAAACCGAGACCUAU..A.G..GCAGU.CUA.A..UAC..UUCGUCUCUCAU...A.UCCAGUA.GCGAGGGGU...................UACUGGAAAUAAGUUUCGCAU
JCVI_SCAF_1096626155386/204-302   CAUCCAGU....GCAA.ACUGC.UCU..................CAAACCGAGACCUAU..A.G..GCAGU.CUA.A..UAC..UUCGUCUCUCAU...A.UCCAGUA.GCGAGGGGU...................UACUGGAAAUAAGUUUCGCAU
JCVI_SCAF_1096627574333/896-798   CAUCCAGU....GCAA.ACUGC.UCU..................CAAACCGAGACCUAU..A.G..GCAGU.CUA.A..UAC..UUCGUCUCUCAU...A.UCCAGUA.GCGAGGGGU...................UACUGGAAAUAAGUUUCGCAU
JCVI_SCAF_1096626651488/648-746   CAUCCAAU....GCAA.ACUGC.UCU..................CAAACCGAGACCUAU..A.G..GCAGU.CUA.A..UAC..UUCGUCUCUCAU...A.UCCUGUA.GCGAGGGGU...................UACAGGAAAUAAGUUUCGCAU
JCVI_SCAF_1096627053816/394-296   CAUCCAUU....GCAA.ACUGC.UCU..................CAAACCGAGACCUAU..A.G..GCAGU.CUA.A..UAC..UUCGUCUCUCAU...A.UCCUGUA.GCGAGGGGU...................UACAGGAAAUAAGUUUCGCAU
JCVI_SCAF_1101668292268/848-750   CAUCCAUU....GCAA.ACUGC.UCU..................CAAACCGAGACCUAU..A.G..GCAGU.CUA.A..UAC..UUCGUCUCUCAU...A.UCCUGUA.GCGAGGGGU...................UACAGGAAAUAAGUUUCGCAU
JCVI_SCAF_1101667219081/141-239   CAUCCAGU....GCAA.ACUGC.UCU..................CAAACCGAGACCUAU..A.G..GCAGU.CUA.A..UAC..UUCGUCUCUCAU...A.UCCUGUA.GCGAGGGGU...................UACAGGAAAUAAGUUUCGCAU
JCVI_SCAF_1096626971465/798-700   CAUCCAGU....GCAA.ACUGC.UCU..................CAAACCGAGACCUAU..A.G..GCAGU.CUA.A..UAC..UUCGUCUCUCAU...A.UCCUGUA.GCGAGGGGU...................UACAGGAAAUAAGUUUCGCAU
JCVI_SCAF_1096627322220/1722-1624 CAUCCAGU....GCAA.ACUGC.UCU..................CAAACCGAGACCUAU..A.G..GCAGU.CUA.A..UAC..UUCGUCUCUCAU...A.UCCUGUA.GCGAGGGGU...................UACAGGAAAUAAGUUUCGCAU
JCVI_SCAF_1101668694388/412-314   CUCCUGAG....UACA.ACUGC.UCU..................UAAACCGAGACCUAU..A.G..GCAGU.AUA.A..AAC..UUCGUCUCUCAU...A.UCCAGUA.GUGAGGGAU...................UACUGGAAAUAAGUUAUCGCA
JCVI_SCAF_1101667122965/2-98      CCUCCUAU....GCAA.ACUGC.UCU..................UAAACCAAGACCUAC..A.G..GCAGU.AUA.A..UAC..UUCGUCUUUC.U...A.UCCAGUA.GUGAGGGAU...................UACUGGAA.AUAAGUUUCGCA
JCVI_SCAF_1096627320100/850-753   UAUCAAAC....GCAC.ACUGC.UCU..................CAAACCGAGACCUAU..A.G..GCAGU.AUA.A..UAC..UUCGUCUCUCAU...A.UCCUGUA.GUGAGGGAU...................UACAGGAA.AUAAGUUUCGCA
JCVI_SCAF_1101667214441/853-759   UAACAU......CGCC.ACUGC.UCU..................CAAACCAAGACCUAU..A.G..GCAGU.AUA.A..UAC..UUCGUCUUUC.U...A.UCCAGUA.GUGAGGGAU...................UACUGGAA.AUAAGUUUCGCA
JCVI_SCAF_1096626985974/1073-1169 ACCCAUUG....UGCA.ACUGC.UCU..................CAAACCAAGACCUAU..A.G..GCAGU.AUA.A..UAC..UUCGUCUUUC.U...A.UCCAGUA.GUGAGGGAU...................UACUGGAA.AUAAGUUUCGCA
JCVI_SCAF_1096627057731/816-912   ACCCAUUG....UGCA.ACUGC.UCU..................CAAACCAAGACCUAU..A.G..GCAGU.AUA.A..UAC..UUCGUCUUUC.U...A.UCCAGUA.GUGAGGGAU...................UACUGGAA.AUAAGUUUCGCA
JCVI_SCAF_1096627058321/1529-1625 ACCCAUUG....UGCA.ACUGC.UCU..................CAAACCAAGACCUAU..A.G..GCAGU.AUA.A..UAC..UUCGUCUUUC.U...A.UCCAGUA.GUGAGGGAU...................UACUGGAA.AUAAGUUUCGCA
JCVI_SCAF_1096628014473/195-287   GUACGUUA....CAUU.CUCCU......................CAAACCGAGACCUAU.......AGGGA.AUU.A..AAA..CACGUCUCUAAU...A.CCAACCC.UGGAGGG.UA..................GGGUUGGA.AUACUUAUAUCA
JCVI_SCAF_1101668018289/548-641   UAACGGUUC.GUAACA.CUCCC......................CAAACCAAGACCUA...U.A..GGGUG.UAU.A..AAA..A.CGUCUUUAAU...A.CCUCUGC.C.UAGGG.C...................GCAGAGGA.AUAGUAAAACCA
JCVI_SCAF_1096627094464/393-297   CCUCACUA...UCCAA.CACGC......................CUCACCAAGACUAAA..C.A..GCGUG.UAU.A..AACA.AUAGUCUUUAAU...ACCUCAGGC.G.GAGGG.U...................GUCUGAGGAAUAUUCUAACUU
JCVI_SCAF_1096628018827/485-389   CAACUUGG...UGUAA.CACGCCUUA......................CCGAGACUAAA..C.A..GCGUG.UUUAA..AAAA.C.AGUCUCUCAU...A.CCCACGA.UGGAGGG.UG..................UCGUGGGA.AUACUAAUACCG
JCVI_SCAF_1096626917691/1417-1513 AAUCUCUU...GUAAA.CACCC..CU..................UAAACCGAGACCUCU..A....GGGUG.UAU.A..AAU..CACGUCUCUCAU...A.CCUCAGG.CGGAGGG.UG..................UCUGAGGA.AUAAUCUAACUG
JCVI_SCAF_1101668661405/879-977   GAACGUUGU.CUCACC.CACGC......................CUCACCAAGACUAAA..C.A..GCGUG.GUA.A..AAUA.AUAGUCUUUCAU...A.CCUACAU.CGGAGGG.UG..................AUGUAGGA.AUAUCUUACUCG
JCVI_SCAF_1101668287630/475-380   UCACUUUC....CAAA.CACGCCUUA......................CCGAGACUAAA..C.A..GCGUG.UCUAA..AAAA.C.AGUCUCUCAU...ACCUCAGGC.G.GAGGG.U...................GUCUGAGGAAUAUUUUACCUA
JCVI_SCAF_1096627175407/802-706   UUACGUUG...UACCA.CACGCCUUA......................CCGAGACUAAA..C.A..GCGUG.UUUAA..AAAA.C.AGUCUCUCAU...ACCUCAGGC.G.GAGGG.U...................GUCUGAGGAAUAUUCUAACUU
JCVI_SCAF_1096628037299/352-256   UAACUUGG...UGUAA.CACGCCUUA......................CCGAGACUAAA..C.A..GCGUG.UCUAA..AAAA.C.AGUCUCUCAU...ACCUCAGGC.G.GAGGG.U...................GUCUGAGGAAUAUUCUAACUC
JCVI_SCAF_1101667347463/339-243   UAACUUGG...UGUAA.CACGCCUUA......................CCGAGACUAAA..C.A..GCGUG.UCUAA..AAAA.C.AGUCUCUCAU...ACCUCAGGC.G.GAGGG.U...................GUCUGAGGAAUAAUCUAACUU
JCVI_SCAF_1101668668819/1427-1523 UAACUUGG...UGUAA.CACGCCUUA......................CCGAGACUAAA..C.A..GCGUG.UCUAA..AAAA.C.AGUCUCUCAU...ACCUCAGGC.G.GAGGG.U...................GUCUGAGGAAUAAUCUAACUU
JCVI_SCAF_1096627181509/434-539   UAACAUUU...CUUUA.CCUCC..UG.........CACACCCCUCAAACCGAGACCUC...U.A..GGGUG.UAU.A..AAA..CACGUCUCUCAU...A.CCAACUC.UGGAGGG.UA..................GAGUUGGA.AUAUUUUACCUA
JCVI_SCAF_1101668260392/804-709   UCACUUUC....CAAA.CACCC..CU..................CAAACCGAGACCUAU..A....GGGUG.UAU.A..AAU..CACGUCUCUCAU...A.CCCGACC.UGGAGGG.UA..................GGUUGGGA.AUAUUUUACUCG
JCVI_SCAF_1096627380323/3152-3247 UCACCAUC....CACA.CACCC..CU..................CAAACCGAGACCUAU..A....GGGUG.UAU.A..AAU..CACGUCUCUCAU...A.CCAACCC.UGGAGGG.UA..................GGGUUGGA.AUAUUUUACUCA
JCVI_SCAF_1096626631643/744-839   UCACUUUC....CAAA.CACUC..CU..................CAAACCGAGACCUAU..A....GGGUG.UAU.A..AAU..CACGUCUCUCAU...A.CCAACUC.UGGAGGG.UA..................GAGUUGGA.AUAUUUUACCUA
JCVI_SCAF_1096628022421/873-968   UCACUUUC....CAAA.CACCC..CU..................CAAACCGAGACCUAU..A....GGGUG.UAU.A..AAU..CACGUCUCUCAU...A.CCAGCCC.UGGAGGG.UA..................GGGUUGGA.AUAUUUUACCUA
JCVI_SCAF_1096627843116/1350-1445 UCACCAUC....CACA.CACGC..CU..................U..ACCAGGAC.UAAACA....GCGUG.GCU.A..AAAAAC.AGUCCUUCAU...A.CCUGAUC.UGGAGGG.UA..................GAUCAGGA.AUACUAUACUCA
JCVI_SCAF_1096627870751/803-881   ...............A.CACGC..CU..................U..ACCAGGAC.UAAACA....GCGUG.UCU.A..AAAAAC.AGUCCUUCAU...A.CCUGAUC.UGGAGGG.UA..................GAUCAGGA.AUACUA......
JCVI_SCAF_1096627168565/2109-2189 ...............A.CACGC..CU..................C..ACCGAGAC.UAAACA....GCGUG.UUU.A..AAAAAU.AGUCUCUAAU...A.CCUCAGG.CGGAGGG.UG..................UCUGAGGA.AUAUUCUA....
JCVI_SCAF_1101667073072/717-812   UCACUAUC....CAAA.CACGC..CU..................C..ACCGAGAC.UAAACA....GCGUG.UCU.A..AAAAAC.AGUCUCUCAU...A.CCUCAGG.CGGAGGG.UG..................UCUGAGGA.AUAUUUUACCUA
JCVI_SCAF_1096628034240/131-36    UCACUUUC....CAAA.CACGC..CU..................U..ACCGAGAC.UAAACA....GCGUG.UCA.A..AAAAAC.AGUCUCUCAU...A.CCUCAGG.CGGAGGG.UG..................UCUGAGGA.AUAUUUUACCUA
JCVI_SCAF_1096627318775/480-385   UCACCAAC....CACA.CACGCCUUA......................CCGAGACUUAA..C.A..GCGUG.UCUAA..AAAA.C.AGUCUCUCAU...A.CCCGACC.UGGAGGG.UA..................GGUUGGGA.AUAUUUUACCGA
JCVI_SCAF_1096627099408/272-177   UCACCAUC....CAAA.CACGC..CU..................U..ACCGAGAC.UAAACA....GCGUG.UUU.A..AAAAAC.AGUCUCUCAU...A.CCCGACC.UGGAGGG.UA..................GGUUGGGA.AUAUUUUACCGA
JCVI_SCAF_1101668743230/1400-1493 UAACGUUU....UUUU.GUCGCCUUA......................CCAAGACUAAA..C.A..GCGAC.AUU.A..AAUA.ACAGUCUUUCAU...A.CCUCUAC.U.AAGGG.U...................GUAGAGGA.AUAGUAACUCCA
JCVI_SCAF_1101668699051/39-135    UCACCUUUU.CAUUCU.GUCGC......................CUCACCAAGACUAAA..C.A..GCGAC.AUU.A..AAUA.ACAGUCUUUCAU...A.CCUCUGC.U.UAGGG.U...................GCAGAGGA.AUAGUAACUCCA
JCVI_SCAF_1096627986033/416-326   UAACAUA.......CC.CACGC......................CUCACCAGGACUAAA..C.A..GCGUG.GUA.A..AACA.ACAGUCCUUCAU...A.CCUCUGC.U.UAGGG.U...................GCAGAGGA.AUAGUAACUCCA
JCVI_SCAF_1101668169754/1392-1298 UAACAGU.....UGAA.CACGC......................CUCACCGAGACUAAA..C.A..GCGUG.UCUAA..AAAA.C.AGUCUCUCAU...A.CCAACUC.UGGAGGG.UA..................GAGUUGGA.AUAUUUUACCUA
JCVI_SCAF_1096627168582/2114-2209 UAAUCCUU....GUAA.CACGC.CUG.....................ACCGAGACUAAA..C.A..GCGUG.UAU.A..AACA.ACAGUCUCUCAU...A.CCAACUC.UGGAGGG.UA..................GAGUUGGA.AUAUUUUACCUA
JCVI_SCAF_1096628037492/1035-1130 UCACCAUC....CAAA.CACGC.CUG.....................ACCGAGACUAAA..C.A..GCGUG.UCU.A..AACA.ACAGUCUCUCAU...A.CCAACUC.UGGAGGG.UA..................GAGUUGGA.AUAUUUUACCUA
JCVI_SCAF_1101668256124/737-833   UCACCAUC....CAAA.CACGC.CUG.....................ACCGAGACUAAA..C.A..GCGUG.UCU.A..AACA.AUAGUCUCUCAU...A.CCAACUC.UGGAGGGGUA..................GAGUUGGA.AUAUUUUACCUA
JCVI_SCAF_1096627166188/320-223   UUACAUGU..CUCACC.CACGC......................CUCACCAGGACUAAA..C.A..GCGUG.GUA.A..AACA.AGAGUCCUUCAU...A.CCCACUC.UGGAGGG.UA..................GAGUGGGA.AUACUAUACCCA
JCVI_SCAF_1096627165554/498-595   UUUCGUUA..CAUACC.CACGCCUUA......................CCAGGACUAAA..C.A..GCGUG.GUA.A..AACA.ACAGUCCUUCAU...A.CCUACAU.CGGAGGG.UG..................AUGUAGGA.AUAUUUUAUCUG
JCVI_SCAF_1096627179518/2082-1990 UAACAUA.......CC.CACGCCUUA......................CCAGGACUAAA..C.A..GCGUG.GUA.A..AACA.ACAGUCCUUCAU...A.CCCACGA.UGGAGGG.UG..................UCGUGGGA.AUAUUUUAUUCG
JCVI_SCAF_1096627369278/831-923   UAACAUA.......CC.CACGCCUUA......................CCAGGACUAAA..C.A..GCGUG.GUA.A..AACA.ACAGUCCUUCAU...A.CCCACAC.UGGAGGG.UG..................GUGUGGGA.AUACUACUACCG
JCVI_SCAF_1096628011253/1240-1334 UCACCAU.....CCAU.CACGCCUUA......................CCAGGACUAAA..C.A..GCGUG.ACU.A..AACA.ACAGUCCUUCAU...A.CCCACUC.UGGAGGG.UA..................GAGUGGGA.AUACUAUACUCA
JCVI_SCAF_1096627369480/980-885   UAUCGUUA....CAAA.CUCUC..CG..................CAAACCGAGACCUC...U.A..GGGAG.UAU.A..AAU..CACGUCUCUAAU...A.CCUGACC.UGGAGGG.UA..................GGUCAGGA.AUAUUCUACCUA
JCVI_SCAF_1096627370048/815-720   UAUCGUUA....CAAA.CUCUC..CG..................CAAACCGAGACCUC...U.A..GGGAG.UAU.A..AAU..CACGUCUCUAAU...A.CCUGACC.UGGAGGG.UA..................GGUCAGGA.AUAUUCUACCUA
JCVI_SCAF_1101668163438/419-324   AAACCUUCC.UGGACA.CUCCC......................CAAACCAAGACCUA...U.A..GGGUG.UAU.A..AAA..A.CGUCUUUCAU...AUCUCAAUC.U.UAGGG.U...................GAUUGAGAAAUAGUAAAACCA
JCVI_SCAF_1096627023265/1-91      UA...GUU....CCCU.CUUCC..UA.....................ACCGAGACCUA...U.G..GGGAG.GUU.A..AACA.C.AGUCUCUCAU...A.UCCACAC.UGGAGGG.UG..................GUGUGGAGCAUACUUGUAACU
JCVI_SCAF_1101667175632/706-612   UAACAUU...GUCUUC.CUGCC..GU..................UUGACCGAGAC.UA........GGCAGGGUU.ACCAAU..C.CGUCUCUCAU...A.UCCCCGC.U.AAGGG.U...................GCGGGGAGCAUAGUAUCUCCA
JCVI_SCAF_1101667176908/606-512   UAAUAUU...GUCUUC.CUGCC..GU..................UUGACCGAGAC.UA........GGCAG.GAUUACCAAU..C.CGUCUCUCAU...A.UCCCCGC.U.AAGGG.U...................GCGGGGAGCAUAGUAUCUCCA
JCVI_SCAF_1096627017221/2282-2376 UAACAUU...GUUAAA.CUCCCAUUA.....................ACCGAGACCUA...U.G..GGGAG.UAU.A..AAU..UACGUCUCUCAU...A.UCCCGCC.U.GAGGG.U...................GGCGGGAGCAUAGUAACUCCA
JCVI_SCAF_1101668244342/741-834   UAACAAUU...GUCCU.CUUCC..UA.....................ACCGAGACCUA...U.G..GGGAG.GUU.A..AACA.C.AGUCUCUCAU...A.UCCCCGC.U.AAGGGGU...................GCGGGGAGCAUAGUAACUCCA
JCVI_SCAF_1096627007159/228-137   UAACGA....GUUCCU.CUUCC..UA.....................ACCGAGACCUA...U.G..GGGAG.GUU.A..AACA.C.AGUCUCUCAU...A.UCCCCGC.U.AAGGG.U...................GCGGGGAGCAUAGUAUCUCCA
JCVI_SCAF_1096627656396/1549-1640 UAACAA....GUUCCU.CUUCC..UA.....................ACCGAGACCUA...U.G..GGGAG.GUU.A..AACA.C.AGUCUCUCAU...A.UCCCCGC.U.AAGGG.U...................GCGGGGAGCAUAGUAUCUCCA
JCVI_SCAF_1101668242450/169-78    UAACAA....GUUCCU.CUUCC..UA.....................ACCGAGACCUA...U.G..GGGAG.GUU.A..AACA.C.AGUCUCUCAU...A.UCCCCGC.U.AAGGG.U...................GCGGGGAGCAUAGUAUCUCCA
JCVI_SCAF_1096626191519/551-642   UAACAA....GUUCCU.CUUCC..UA.....................ACCGAGACCUA...U.G..GGGAG.GUU.A..AACA.C.AGUCUCUCAU...A.UCCCCGC.U.AAGGG.U...................GCGGGGAGCAUAGUAUCUCCA
JCVI_SCAF_1096627012170/743-652   UAACAA....GUUCCU.CUUCC..UA.....................ACCGAGACCUA...U.G..GGGAG.GUU.A..AACA.C.AGUCUCUCAU...A.UCCCCGC.U.AAGGG.U...................GCGGGGAGCAUAGUAUCUCCA
JCVI_SCAF_1101667178191/111-202   UAACAA....GUUCCU.CUUCC..UA.....................ACCGAGACCUA...U.G..GGGAG.GUU.A..AACA.C.AGUCUCUCAU...A.UCCCCGC.U.AAGGG.U...................GCGGGGAGCAUAGUAUCUCCA
JCVI_SCAF_1096627010007/998-907   UAACAA....GUUCCU.CUUCC..UA.....................ACCGAGACCUA...U.G..GGGAG.GUU.A..AACA.C.AGUCUCUCAU...A.UCCCGCU.U.GAGGG.U...................GGCGGGAACAUAGUAUCUCCA
JCVI_SCAF_1101668237307/532-624   UAACGUUG....CUCA.CACCC..GU..................U.AACCGAGACCU....A.U..GGGUG.UAU.A..AAG..UACGUCUCUCAU...A.UCCUGCC.U.GAGGG.U...................GGCGGGAGCAUAGUAUCACCA
JCVI_SCAF_1096627012505/1310-1401 UAACGUUG....GACA.CACCC..GU..................U.AACCGAGACCU....A.U..GGGUG.UAU.A..AGA..A.CGUCUCUCAU...A.UCCCGCU.U.GAGGG.U...................GGCGGGAACAUAGUAACACCA
JCVI_SCAF_1096627007497/934-841   UAACAUA...GUUAAA.CACCC..GU..................U.AACCGAGACCU....A.U..GGGUG.UAU.A..AAU..CACGUCUCUCAU...A.UCCCCGC.U.AAGGG.U...................GCGGGGAGCAUAGUAUCUCCA
JCVI_SCAF_1096627024160/682-774   UAACAUU....GUCCA.CACCC..GC..................U.AACCGAGACCUA.....U..GGGUG.UAU.A..AAU..UACGUCUCUCAU...A.UCCCCGC.U.AAGGG.U...................GCGGGGAGCAUAGUAUCUCCA
JCVI_SCAF_1101668253167/57-151    UAACAUUG....UCUU.CCUGCCGUU..................UG.ACCGAGAC.U....A.G..GCAGG.GUU.ACCAAU..C.CGUCUCUCAU...A.UUUCCGC.U.AAGGG.U...................GCGGGGAGCAUAGUAUCUCCA
JCVI_SCAF_1096627392877/1451-1358 UUACUGUU....CGUA.ACACC.CCU..................CAAACCAAGACCUCU..A.G..GGUGU.CUA.A..AAA....CGUCUUUAAU...A.CCUCUGC.C.UAGGG.C...................GCAGAGGA.AUAGUAACUCCA
JCVI_SCAF_1096627182374/1016-922  UAAUCUUU...UGUAA.CUCCC..CU..................CCAACCGAGACCUAU..A....GGGAG.UAU.A..AAG..CACGUCUCUCAU...A.CCUUGCC.U.AAGGG.U...................GGCAAGGA.AUAGUAACUCCA
JCVI_SCAF_1096628026872/1130-1226 AAAUGCUU...CUGGA.CACCC..CU..................CAAACCAAGACCUAU..A....GGGUG.UAU.A..AAC..CACGUCUUUCAU...A.CCUAAGC.CUGAGGG.UG..................GCUUAGGA.AUAGUAAAACCG
JCVI_SCAF_1101667001806/257-162   UUACUGUU...CGUAA.CACCCCU.U..................C.AACCAAGACCUAU..A....GGGUG.UCU.A..AAA..A.CGUCUUUCAU...A.CCUGUGU.CUAAGGG.UG..................AUACAGGA.AUAGUAAAACCA
JCVI_SCAF_1096628024106/429-334   AAAAUGUU...CUGGA.CACCCCGUA....................AACCAAGACCUC...U.A..GGGUG.UAU.A..AAU..A.CGUCUUUCAU...A.CCCACGC.CCGAGGG.UG..................GUGUGGGA.AUAGUAAAACCG
JCVI_SCAF_1096627396296/1490-1395 UAACAAGU....CUUC.ACACC.CCU..................CAAACCAAGACCUCU..A.G..GGUGU.AUA.A..AAA....CGUCUUUCAU...A.UCCUUGC.CUUAGGG.UG..................GCGAGGAA.AUAGUAAAACCA
JCVI_SCAF_1096627177034/583-678   GCACAUUC..GUCUAA.CACCCCGUA....................AACCGAGACCUC...U.A..GGGUG.UCU.A..AAU..CACGUCUCUCAU...A.CCUUGUC.U.AAGGG.U...................GGCAAGGA.AUAGUAACUCCA
JCVI_SCAF_1096628029483/1774-1680 UAAUGUGU..UGUGAA.CACCC..CA..................UAAACCGAGACCUC...U.A..GGGUG.UAU.A..AAC..A.CGUCUCUCAU...A.UCCUCUC.U.AAGGG.U...................GAGAGGAG.AUAGUAACUCCA
JCVI_SCAF_1101667083080/794-701   AAUCCGUU...GUACA.CACCC..CG..................CAAACCAAGACCUC...U.A..GGGUG.UAU.A..AAA..A.CGUCUUUCAU...A.UCCUCUC.U.AAGGG.U...................GAGAGGAA.AUAGUAACUCCA
JCVI_SCAF_1096627168342/39-133    UAACCGUU...GUGAA.CACCCCGUA....................AACCGAGACCUC...U.A..GGGUG.UCU.A..AAU..CACGUCUCUAAU...A.UCCUGUC.U.UAGGG.U...................GACAGGAA.AUAGUAACUCCA
JCVI_SCAF_1096627980574/1199-1293 AUCCGUUG...GACCA.CACCC..CG..................CAAACCGAGACCUC...U.A..GGGUG.UCU.A..AAA..CACGUCUCUUAU...A.UCCUGUC.U.AAGGG.U...................GACAGGAA.AUAGUAACUCCA
JCVI_SCAF_1096628019210/522-615   UAACGCUU....CAAA.CACCC..CG..................CAAACCGAGACCUC...U.A..GGGUG.UCU.A..AAU..UACGUCUCUCAU...A.UCCUGUC.U.AAGGG.U...................GACAGGAA.AUAGUAACUCCA
JCVI_SCAF_1096627182510/838-746   UAAUUCUU....GUAG.CACCCCUUA....................AACCAAGACCUA...U.A..GGGUG.CAU.A..AAA..A.CGUCUUUCAU...A.UCCUCGC.U.AAGGG.U...................GCGAGGAA.AUAGUAACUCCA
JCVI_SCAF_1096627286923/1085-1179 AAUCAUUU....GUAA.CACCCCCCA....................AACCAAGACCUA...U.A..GGGUG.UAU.A..AAA..A.CGUCUUUCAU...AUCCCGGAC.U.UAGGG.U...................GUCUGGGAAAUAGUAACUCCA
JCVI_SCAF_1096626848495/1075-980  UAACUGUU...CUUAA.CACCC..CU..................CAAACCAAGACCUCU..A....GGGUG.UCU.A..AAC..A.CGUCUUUCAU...AUCCCAGAC.U.UAGGG.U...................GUCUGGGAAAUAGUAACUCCA
JCVI_SCAF_1096627285375/3902-3997 UAACUGUU...CUUAA.CACCC..CU..................CAAACCAAGACCUCU..A....GGGUG.UCU.A..AAC..A.CGUCUUUCAU...AUCCCAGAC.U.UAGGG.U...................GUCUGGGAAAUAGUAACUCCA
JCVI_SCAF_1101668005604/1423-1328 UAACUGUU...UGUAA.CACCC..CU..................CAAACCAAGACCUAU..A....GGGUG.UCU.A..AAC..A.CGUCUUUCAU...AUCCCAGAC.U.UAGGG.U...................GUCUGGGAAAUAGUAACUCCA
JCVI_SCAF_1101668008941/1042-947  UAACUGUU...UGUAA.CACCC..CU..................CAAACCAAGACCUAU..A....GGGUG.UCU.A..AAC..A.CGUCUUUCAU...AUCCCAGAC.U.UAGGG.U...................GUCUGGGAAAUAGUAACUCCA
JCVI_SCAF_1101667033800/39-134    UAACUGUU...UGUAA.CACCC..CU..................CAAACCAAGACCUAU..A....GGGUG.UCU.A..AAC..A.CGUCUUUCAU...AUCCCAGAC.U.UAGGG.U...................GUCUGGGAAAUAGUAACUCCA
JCVI_SCAF_1101667002217/682-587   UAACUGUU...UGUAA.CACCC..CU..................CAAACCAAGACCUAU..A....GGGUG.UCU.A..AAC..A.CGUCUUUCAU...AUCCUAGAC.U.UAGGG.U...................GUCUGGGAAAUAGUAACUCCA
JCVI_SCAF_1096626848975/333-238   UAACUGUU...UGUAA.CACCC..CU..................CAAACCAAGACCUAU..A....GGGUG.UCU.A..AAC..A.CGUCUUUCAU...AUCCUAGAC.U.UAGGG.U...................GUCUGGGAAAUAGUAACUCCA
JCVI_SCAF_1096626611574/9-104     UAACCAUU...UGUAA.CACCCCUUA....................AACCAAGACCUC...U.A..GGGUG.UCU.A..AAC..A.CGUCUUUCAU...A.UCCUUGC.CUUAGGG.UG..................GCGAGGAA.AUAGUAAAACCA
JCVI_SCAF_1096626848446/742-837   UAACUGUU...CUUAA.CACCCCGUA....................AACCAAGACCUC...U.A..GGGUG.UCU.A..AAC..A.CGUCUUUCAU...A.UCCUUGC.CUUAGGG.UG..................GCGAGGAG.AUAGUAAAACCA
JCVI_SCAF_1096627291072/568-663   UAACUGUU...CGUAA.CACUC..CU..................CAAACCAAGACCUCU..A....GGGUG.UAU.A..AAC..A.CGUCUUUAAU...A.UCCUUGC.CUUAGGG.UG..................GCGAGGAG.AUAGUAAAACCA
JCVI_SCAF_1096626857392/1261-1356 UAACUGUU...CGUAA.CACCC..CU..................CAAACCAAGACCUAU..A....GGGUG.UCU.A..AAC..A.CGUCUUUCAU...A.UCCUUGC.CUUAGGG.UG..................GCGAGGAA.AUAGUAACUCCA
JCVI_SCAF_1096627405323/1422-1517 UAACUGUU...CUUAA.CACCC..CU..................CAAACCAAGACCUCU..A....GGGUG.UAU.A..AAC..A.CGUCUUUCAU...A.UCCUUGC.CUUAGGG.UG..................GCGAGGAA.AUAGUAACUCCA
JCVI_SCAF_1101668046479/1153-1248 UAACUGUU...CUUAA.CACCC..CU..................CAAACCAAGACCUCU..A....GGGUG.UAU.A..AAC..A.CGUCUUUCAU...A.UCCUUGC.CUUAGGG.UG..................GCGAGGAA.AUAGUAACUCCA
JCVI_SCAF_1096626875644/1208-1303 UAACAAGU...CGUAA.CACCC..CU..................CAAACCAAGACCUAU..A....GGGUG.UCU.A..AAC..A.CGUCUUUCAU...A.UCCUUGC.CUUAGGG.UG..................GCGAGGAA.AUAGUAAAACCA
JCVI_SCAF_1101668040437/917-1012  UAACGCUU...CUUAA.CACUC..CU..................CAAACCAAGACCUAU..A....GGGUG.UCU.A..AAC..A.CGUCUUUCAU...A.UCCUUGC.CUUAGGG.UG..................GCGAGGAA.AUAGUAAAACCA
JCVI_SCAF_1101668016070/1052-1147 UAACAAGU...CGUAA.CACCC..CU..................CAAACCAAGACCUCU..A....GGGUG.UAU.A..AAC..A.CGUCUUUCAU...AUCUCUAUC.U.UAGGG.U...................GAUAGAGAAAUAGUAACUCCA
JCVI_SCAF_1096628023051/361-269   CACCGUUG...GACCA.CACCC......................CAAACCGAGACCUA...U.A..GGGUG.UCU.A..AAU..CACGUCUCUCAU...A.CCUCAGC.U.AAGGG.U...................GCUGAGGA.AUAGUAACUCCA
JCVI_SCAF_1096627682273/355-449   AUCCGUUG...GACCA.CACCC......................CAAACCGAGACCUA...U.A..GGGUG.UCU.A..AAU..CACGUCUCUCAU...ACCUCCAGC.U.GAGGG.U...................GCUGGAGGAAUAGUAAAACCA
JCVI_SCAF_1101668226855/1141-1047 AUCCGUUG...GACCA.CACCC......................CAAACCGAGACCUA...U.A..GGGUG.UCU.A..AAU..CACGUCUCUCAU...ACCUCCAGC.U.GAGGG.U...................GCUGGAGGAAUAGUAAAACCA
JCVI_SCAF_1096627286105/1556-1647 UUAUACUU.......A.CUCCCCUUA....................AACCAAGACCUA...U.A..GGGAG.UAU.A..AAA..A.CGUCUUUCAU...ACCUGUGUC.U.AAGGG.U...................GAUACAGGAAUAGUAAAACCA
JCVI_SCAF_1101667450443/288-193   AAUCGUUC...GAACA.CUCCC..CA..................CAAACCGAGACCU....CAA..GGGAG.AAU.A..AAU..A.CGUCUCUCAU...A.CCUGCAC.UGGAGGG.UG..................GUGCAGGA.AUACUAAAACUA
JCVI_SCAF_1101667355987/252-155   AAUCUUUU...GUAAA.CUCCC..CG..................UAAACCGAGACCUC...U.A..GGGAG.UAU.A..AAUG.CACGUCUCUAAU...A.CCCACAC.UGGAGGG.UG..................GUGUGGGA.AUAUCAUAACCG
JCVI_SCAF_1096627302966/633-537   UAACGAUA...UACUA.CUCCC..UG..................UAAACCGAGACCUC...U.A..GGGAG.UCU.A..AAU..UACGUCUCUAAU...A.CCUUCGC.CUGAGGG.UG..................GUGAAGGA.AUAUUUACUUCA
JCVI_SCAF_1096626716218/155-58    ACACUUCG...UCCUA.CUCCC..CG..................CAAACCGAGACCUC...U.A..GGGAG.UCU.A..AACG.CACGUCUCUAAU...A.CCUACGC.CUGAGGG.UG..................GUGUAGGA.AUAUUCUAUCCG
JCVI_SCAF_1101668273469/1413-1313 UAACAAAGC.GACAUCUUGACC.CCU..................CAAACCGAGACCUAU..A.G..GGUCA..UU.A..AAC..UACGUCUCUAAU...A.CCUUCAC.CUGAGGG.UG..................GUGAAGGA.AUACUUAACACA
JCVI_SCAF_1096627751112/506-409   UAACAAUUC.AAUCUU.GCUCC..CG..................CUAACCGAGACCUA...U.G..GGAG..AAU.A..AAU..UACGUCUCUAAU...A.CCUUCAC.CUGAGGG.UG..................GUGAAGGA.AUAUUUAAUUCA
JCVI_SCAF_1101668737534/577-483   UAACAGU.....UGAA.CACCC..CU..................UCAACCGAGACCUAU..A....GGGUG.UCU.A..AAU..UACGUCUCUCAU...ACCUUUCUC.U.GAGGG.U...................GAGAAAGGAAUAUUUUACCGA
JCVI_SCAF_1096628038160/708-804   UUAGUGAG...UUGAA.CACCC..CU..................UCAACCGAGACCUAU..A....GGGUG.UCU.A..AAU..CACGUCUCUCAU...ACCUUUCUC.U.GAGGG.U...................GAGAAAGGAAUAUUUUACCGA
JCVI_SCAF_1096627046103/1092-996  CAACACC.....GCCA.CUGCUCUUA....................AACCAAGACCUA...U.A..GGCAG.UAU.AAUACU..U.CGUCUUUCAU...A.CCUGUAA.GUGAGGGAU...................UUACAGGAAUAAGUUUCGCAU
JCVI_SCAF_1101667201221/409-311   AUAAAUAA...UACAA.CUGAU..CA..................CAAACCGAGACCUA...U.A..GUCAG.UCU.AAUACU..U.CGUCUCUCAU...A.CCUGUAA.GCGAGGGGU...................UUACAGGAAUAAGUUUCGCAU
JCVI_SCAF_1096626936052/1404-1308 CACCCAUU...GCAAA.CUGCU.UUA.....................ACCGAGACCUG...U.G..AGCAG.UAUAAGCAAU....AGUCUCUCAU...A.UCCAGUA.GCGAGGGGU...................UACUGGAAAUAAGUUUCGCAU
JCVI_SCAF_1101667201261/307-404   CAUCCAAU...GCAAA.CUGCUUUUA.....................ACCGAGACCUA...U.A..GGCAG.GAU.AAUACU..U.CGUCUCUCAU...A.UCCAGUA.GCGAGGGGU...................UGCUGGAAAUAAGUUUCGCAU
JCVI_SCAF_1096627756729/666-569   CAUCCAAU...GCAAA.CUGCUUUUA.....................ACCGAGACCUA...U.A..GGCAG.GAU.AAUACU..U.CGUCUCUCAU...A.UCCAGUA.GCGAGGGGU...................UGCUGGAAAUAAGUUUCGCAU
JCVI_SCAF_1096627604052/1631-1538 UAAGGCA.....UUUU.CUCCC.CUA.....................ACCGAGACCUA...U.A..GGGAG.AAU.A..AAU..UACGUCUCUCAU...A.UCCACCA.UUAAAGGGAC..................UGGUGGAA.AUAUUAAUAUCG
JCVI_SCAF_1096627760234/558-465   UAAGGCA.....UUUU.CUCCC.CUA.....................ACCGAGACCUA...U.A..GGGAG.AAU.A..AAU..UACGUCUCUCAU...A.UCCACCA.UUAAAGGGAC..................UGGUGGAA.AUAUUAAUAUCG
JCVI_SCAF_1101667225197/222-315   UAAGGCA.....UUUU.CUCCC.CUA.....................ACCGAGACCUA...U.A..GGGAG.AAU.A..AAU..UACGUCUCUCAU...A.UCCACCA.UUAAAGGGAC..................UGGUGGAA.AUAUUAAUAUCG
JCVI_SCAF_1096627055940/673-766   UAAGGCA.....UUUU.CUCCC......................UAAACCGAGACCUA...C.A..GGGAG.AAU.A..AAU..UACGUCUCUCAU...A.UCCACCA.UUAAAGGGAC..................UGGUGGAA.AUAUUAAUAUCG
JCVI_SCAF_1101667199569/463-556   UAAGGCA.....UUUU.CUCCC......................CAAACCGAGACCUA...U.A..GGGAG.AAU.A..AAU..UACGUCUCUCAU...A.UCCACCA.UUAAAGGGAC..................UGGUGGAA.AUAUUAAUAUCG
JCVI_SCAF_1096627055486/1578-1485 UAAGACA.....UUCU.CUCCC......................CAAACCGAGACCUA...C.A..GGGAG.AAU.A..AAU..UACGUCUCUCAU...A.UCCACCA.UUAAAGGGAC..................UGGUGGAA.AUAUUAAUAUCG
JCVI_SCAF_1096627722016/203-107   CCAUCCAA..UGCAAA.CUGCU...U..................U.AACCGAGACCUGU..G....AGCAG.UAU.A..AGCAAU.AGUCUCUCAU...A.UCCAGUA.GCGAGGGGU...................UACUGGAA.AUAAGUUUCGCA
JCVI_SCAF_1101668503669/573-657   UCAUCUUA...AUAUA.CCCCU........................AACCGAGACCA.........CGGGG.....A.......AAAGUCUCUCAU...AUCCACCAG.UGAAGGG.A...................UUGGUGGAAAUACCAGUAUCG
JCVI_SCAF_1101668682639/954-1042  UCAUCUUA...AUAUA.CCCCU........................AACCGAGAC.UAA.......ACGGG.GAU.A.....A.C.AGUCUCUCAU...AUCCACUAG.UGAAGGG.A...................UUAGUGGAAAUAACAGUACCG
JCVI_SCAF_1101668516185/794-881   UGACAUUA....UAAU.CCCCC...U....................AACCGAGAUC.....A....UGGGG...U.AAUAAU.....AUCUCUCAU...AUCCACUAG.UGAAGGG.A...................UUAGUGGAAAUAUCCGUAUCG
JCVI_SCAF_1101668541498/466-381   UCAUCAUA....UAUU.CCCUC...U....................AACCGAGAUC.....A.C..GGGGG..UU.A.........CAUCUCUCAU...AUCCACUAG.UGAAGGG.A...................UUAGUGGAAAUAUCCGUAUCG
JCVI_SCAF_1101668355240/114-28    UUGCUCAC....AUCU.UCCCU..CU....................AACCGAGAUC.....A....AGGGG.GUU.A.........CAUCUCUCAU...AUCCACUAG.UGAAGGG.A...................UUAGUGGAAAUAACUGUAUCA
JCVI_SCAF_1101668459296/411-324   UGACCUAC...UAUUC.CCCCU........................AACCGAGAUCA.........UGGGG.UUA.A..AAU.....AUCUCUCAU...AUCCGCCAG.UAAAGGG.A...................UUGGUGGAAAUAAUCGUAUCG
JCVI_SCAF_1101668478872/700-616   CAUCACAU....AUUC.CCUCU........................AACCGAGAUCA.........CGGGG.GUU.A.........CAUCUCUCAU...AUCCACUAG.UGAAGGG.A...................UUAGUGGAAAUAUCCGUAUCG
JCVI_SCAF_1096627890505/907-823   UCACAUAU....AUUC.CCUCU........................AACCGAGAUCA.........UGGGG.GUU.A.........CAUCUCUCAU...AUCCACUAG.UGAAGGG.A...................UUAGUGGAAAUAAUCGUAUCG
JCVI_SCAF_1096628396232/916-1002  UUGCUCAC....AUAA.UCCCU......................CUAACCGAGAUCA.........CGGGG.GUU.A.........CAUCUCUCAU...AUCCACCAG.UGAAGGG.A...................UUGGUGGAAAUAUUAUAUCGC
JCVI_SCAF_1096628234340/249-163   UUGCUCAC....AUAA.UCCCU......................CUAACCGAGAUCA.........CGGGG.GUU.A.........CAUCUCUCAU...AUCCACCAG.UGAAGGG.A...................UUGGUGGAAAUAUUAUAUCGC
JCVI_SCAF_1096628232739/151-233   UCACAU......AAUC.CCUCU........................AACCGAGAUCA.........CGGGG.GUU.A.........CAUCUCUCAU...AUCCACCAG.UGAAGGG.A...................UUGGUGGAAAUAUUAUAUCGC
JCVI_SCAF_1101667116905/437-328   AAACAAUC..GUAACC.CUGAC..UACAACUGCUCU........CAAACCAAGACCUA...U.A..GGCAG.UAU.AAUACU..U.CGUCUUUCAU...A.UCCAGUA.GUGAGGGAU...................UACUGGAAAUAAGUUUCGCUU
JCVI_SCAF_1096626958699/2416-2307 AAACAAUC..GUAACC.CUGAC..UACAACUGCUCU........CAAACCAAGACCUA...U.A..GGCAG.UAU.AAUACU..U.CGUCUUUCAU...A.UCCAGUA.GUGAGGGAU...................UACUGGAAAUAAGUUUCGCUU
JCVI_SCAF_1101667102314/154-45    AAACAAUC..GUAACC.CUGAC..UACAACUGCUCU........CAAACCAAGACCUA...U.A..GGCAG.UAU.AAUACU..U.CGUCUUUCAU...A.UCCAGUA.GUGAGGGAU...................UACUGGAAAUAAGUUUCGCUU
JCVI_SCAF_1101668543023/1148-1059 CCUCAUUU...UUAUC.AUCCC..C...................CUAACCAAGACCAC........GGGGU.UAU.A.......A.UGUCU.UCUU...AUCCACUAG.UGAAGGG.A...................UUAGUGGAAAUAUCCGUAUCG
JCVI_SCAF_1096627160490/1148-1237 UCCCCAUC..AGUUUA.UCCCC..CU....................AACCAAGACC.....A.U..GGGGU.UAU.A.......A.UGUCU.UCUU...AUCCACUAG.UGAAGGG.A...................UUAGUGGAAAUACCGUAUCGC
JCVI_SCAF_1101668283203/635-724   UGCUCAUC..GUAUCA.UCCCC..CU....................AACCAAGACC.....A.U..GGGGU.UAU.A.......A.UGUCU.UCUU...AUCCACUAG.UGAAGGG.A...................UUAGUGGAAAUACCGUAUCGC
JCVI_SCAF_1101668511277/997-1085  GGACAUAC....UUUA.AUCCC..C...................CUAACCAAGACCAA........GGGGU.UAU.A.......A.UGUCU.UCUU...AUCCACUAG.UGAAGGG.A...................UUAGUGGAAAUACCGUAUCGC
JCVI_SCAF_1101668523685/821-909   GGACAUAC....UUUA.AUCCC..C...................CUAACCAAGACCAC........GGGGU.UAU.A.......A.UGUCU.UCUU...AUCCACUAG.UGAAGGG.A...................UUAGUGGAAAUACCGUAUCGC
JCVI_SCAF_1096627113251/692-603   UGCUCAUC...AUAUC.AUCCC..C...................CUAACCAAGACCAC........GGGGU.UAU.A.......A.UGUCU.UCUU...AUCCACUAG.UGAAGGG.A...................UUAGUGGAAAUAUCGUAUCGC
JCVI_SCAF_1096627888393/1152-1241 UCCUCAUC...UGUUU.AUCCC..C...................CUAACCAAGACCAC........GGGGU.UAU.A.......A.UGUCU.UCUU...AUCCACUAG.UGAAGGG.A...................UUAGUGGAAAUAUCGUAUCGC
JCVI_SCAF_1101668685064/934-1023  UCCUCAUC...UGUUU.AUCCC..C...................CUAACCAAGACCAC........GGGGU.UAU.A.......A.UGUCU.UCUU...AUCCACUAG.UGAAGGG.A...................UUAGUGGAAAUAUCGUAUCGC
JCVI_SCAF_1101668536575/1533-1622 UGCUCAUC...GUAUC.AUCCC..C...................CAAACCAAGACCAA........GGGGU.UAU.A.......A.UGUCUUUU.U...AUCCACCAG.UGAAGGG.A...................UUGGUGGAAAUAUCGUAUCGC
JCVI_SCAF_1096627618648/315-415   UAACCCUGC.GUACAA.CUGCUCUUA....................AACCGAGACCUA...U.A..GGCAG.UCU.AAUACU..U.CGUCUCUCAU...AUCCAUCAG.UGAAGGG.A...................UUGAUGGAAAUAUAAGUUUCG
JCVI_SCAF_1096627769958/921-821   UAACCCUGC.GUACAA.CUGCUCUUA....................AACCGAGACCUA...U.A..GGCAG.UCU.AAUACU..U.CGUCUCUCAU...AUCCAUCAG.UGAAGAG.A...................UUGAUGGAAAUAUAAGUUUCG
JCVI_SCAF_1101667258422/664-762   UAACCCUGC.GUAAAA.CUGCU...U..................U.AACCGAGACCUAU..G....AGCAG.UAU.A..AGCAAU.AGUCUCUCAU...AUCCGAAAG.UGAAGGG.A...................UUUUCGGAAAUAAGUUUCGCA
JCVI_SCAF_1096626963113/649-747   CUCCCUUG...UAGAA.CUGCUCCUA....................AACCGAGACCUA...U.A..GGCAG.UAU.AAUACU..U.CGUCUCUCAU...AUCCGAAAG.UGAAGGG.A...................UUUUCGGAAAUAAGUAUCGCA
JCVI_SCAF_1096626111347/160-258   CUCCCUUG...UAGAA.CUGCUCUUA....................AACCGAGACCUA...U.A..GGCAG.UCU.AAUACU..U.CGUCUCUCAU...AUCCGAAAG.UGAAGGG.A...................UUUUCGGAAAUAAGUAUCGCA
JCVI_SCAF_1096627754377/232-134   UCCCUCAG...UAGAA.CUGCUCUUA....................AACCGAGACCUA...U.A..GGCAG.UAU.AAUACU..U.CGUCUCUCAU...AUCCGAAAG.UGAAGGG.A...................UUUUCGGAAAUAAGUAUCGCA
JCVI_SCAF_1101668288475/597-499   UCCCUCAG...UAGAA.CUGCUCUUA....................AACCGAGACCUA...U.A..GGCAG.UAU.AAUACU..U.CGUCUCUCAU...AUCCGAAAG.UGAAGGG.A...................UUUUCGGAAAUAAGUAUCGCA
JCVI_SCAF_1096626984839/1379-1478 CAACAUAU...UCCUA.CUGCU...C..................CCAACCGAGACCUAC..GUA..GGCAG.UAU.AAUACU..U.CGUCUCUCAU...AUCCGAAAG.UGAAGGG.A...................UUUUCGGAAAUAAGUAUCGCA
JCVI_SCAF_1096627569467/749-845   CCUCUGAG...AACAA.CUGCU.UUA.....................ACCGAGACCUA...U.G..AGCAG.UAU.A..AGCA.UUAGUCUCUCAU...AUCCAUCAG.UGAAGGG.A...................UUGGUGGAAAUAUAGUUUCGC
JCVI_SCAF_1101668277535/966-1064  GCCCUCUG..AGACAA.CUGCU..CU..................UAAACCGAGACCU....A.C..AGCAG.UCUAA..AAC..UUCGUCUCUCAU...AUCCACUAG.UGAAGGG.A...................UUAGUGGAAAUAUAGUAUCGC
JCVI_SCAF_1096627044725/129-224   UAACACAU...AUUUG.CUCCC..GC..................U.AACCAAGACCUAU.......GGGAG.AAU.A..AAU..UACGUCUUUCAU...A.UCGUUAA.GUGAAGG.GA..................UUGAUGGAAAUAUAGUAUCGC
JCVI_SCAF_1096628005240/1454-1551 AAUCAUCAG.UGUUUG.CUCCC..GU..................U.AACCGAGACCU....A.U..GGGAGGGUA.A..AAU..A.CGUCUCUCAU...AUCCACCAG.UGAAGGG.A...................UUGGUGGAAAUAAAGUAUCGC
JCVI_SCAF_1096628009532/1340-1437 AAUCAUCAG.UGUUUG.CUCCC..GU..................U.AACCGAGACCU....A.U..GGGAGGGUA.A..AAU..A.CGUCUCUCAU...AUCCACCAG.UGAAGGG.A...................UUGGUGGAAAUAAAGUAUCGC
JCVI_SCAF_1101668723508/409-315   UCACCCCA....GUUU.UUCCC..GU..................U.AACCGAGACCU....A.U..GGGAA.GUA.A..AAU..UACGUCUCUCAU...AUCCACCAG.UGAAGGG.A...................UUGGUGGAAAUAAAGUAUCGC
JCVI_SCAF_1096626722011/1186-1091 UUCGCCCA...AGUUU.UUCCC..GU..................U.AACCGAGACCU....A.U..GGGAA.GUA.A..AAU..UACGUCUCUCAU...AUCCACCAG.UGAAGGG.A...................UUGGUGGAAAUAUAGUUUCGC
JCVI_SCAF_1101668730926/588-683   UUCGCCCA...AGUUU.UUCCC..GU..................U.AACCGAGACCU....A.U..GGGAA.GUA.A..AAU..UACGUCUCUCAU...AUCCACCAG.UGAAGGG.A...................UUGGUGGAAAUAUAGUUUCGC
JCVI_SCAF_1101668715312/344-437   UACCGAA.....GUUU.UUCCC..GU..................U.AACCGAGACCU....A.U..GGGAA.GUA.A..AAU..UACGUCUCUCAU...AUCCACCAG.UGAAGGG.A...................UUGGUGGAAAUAUAAUAUCGC
JCVI_SCAF_1101667349428/665-572   UACCGAA.....GUUU.UUCCC..GU..................U.AACCGAGACCU....A.U..GGGAA.GUA.A..AAU..UACGUCUCUCAU...AUCCACCAG.UGAAGGG.A...................UUGGUGGAAAUAUAGUAUCGC
JCVI_SCAF_1101668736635/914-1007  UACCGAA.....GUUU.UUCCC..GU..................U.AACCGAGACCU....A.U..GGGAA.GUA.A..AAU..UACGUCUCUCAU...AUCCACCAG.UGAAGGG.A...................UUGGUGGAAAUAUAGUUUCGC
JCVI_SCAF_1096627999758/1090-1183 UACCGAA.....GUUU.UUCCC..GU..................U.AACCGAGACCU....A.U..GGGAA.GUA.A..AAU..UACGUCUCUCAU...AUCCACCAG.UGAAGGG.A...................UUGGUGGAAAUAUAGUUUCGC
JCVI_SCAF_1096628004431/1318-1411 UACCGAA.....GUUU.UUCCC..GU..................U.AACCGAGACCU....A.U..GGGAA.GUA.A..AAU..UACGUCUCUCAU...AUCCACCAG.UGAAGGG.A...................UUGGUGGAAAUAAAGUAUCGC
JCVI_SCAF_1096628013145/159-252   UACCGAU.....GUUU.UUCCC..GU..................U.AACCGAGACCU....A.U..GGGAA.GUA.A..AAU..UACGUCUCUCAU...AUCCACCAG.UGAAGGG.A...................UUGGUGGAAAUAAAGUAUCGC
JCVI_SCAF_1096628009689/727-820   UACCGAA.....GUUU.UUCCC..GU..................U.AACCGAGACCU....A.U..GGGAA.GUA.A..AAU..UACGUCUCUCAU...AUCCACCAG.UGAAGGG.A...................UUGGUGGAAAUAUAGUUNNNN
JCVI_SCAF_1101668728652/1162-1066 AUUCAUCU..CAGUUU.UUCCC..GU..................U.AACCGAGACCU....A.U..GGGAA.GUA.A..AAU..UACGUCUCUCAU...AUCCACCAG.UGAAGGG.A...................UUGGUGGAAAUAAAGUAUCGC
JCVI_SCAF_1096626122918/943-846   CAACACCUA.UAAAUC.UUCCC..GU..................U.AACCGAGACCU....A.U..GGGAA.GUA.A..AAU..UACGUCUCUCAU...AUCCACUAG.UGAAGGG.A...................UUAGUGGAAAUACAGUAUCGC
JCVI_SCAF_1101667222016/445-538   UUUCUA......UGUG.CACCC..GC..................UUAACCGAGACCUAU.......GGGUG.GUU.A..AAU..UACGUCUCUAAU...AUCCUGUAG.UGAAGGG.A...................UUACAGGAAAUAUAGUAUCGC
JCVI_SCAF_1096627863713/1156-1060 AGACAUAU....ACCU.CUCCCCUUA....................AACCGAGACCUA...U.A..GGGAG.UUU.A..AAU..UACGUCUCUCAU...AUCCACCAG.UGAAGGG.A...................UUGGUGGAAAUAUAGUUUCGC
JCVI_SCAF_1096627730548/912-817   NNNNNNNN...NNUUG.CACCC..GU..................U.AACCGAGACCU....A.U..GGGUG.GAU.A..AAU..UACGUCUCUCAU...AUCCUGUAG.UGAAGGG.A...................UUACAGGAAAUAUAGUAUCGC
JCVI_SCAF_1096627596685/1263-1358 GAACAUAU...AUUUG.CACCC..GU..................U.AACCGAGACCU....A.U..GGGUG.GAU.A..AAU..UACGUCUCUCAU...AUCCAUCAG.UGAAGGG.A...................UUGAUGGAAAUAUAGUAUCGC
JCVI_SCAF_1096627321943/487-393   UCACCAUU....UUUG.CACCC..GU..................U.AACCGAGACCU....A.U..GGGUG.GAU.A..AAU..UACGUCUCUCAU...AUCCAUCAG.UGAAGGG.A...................UUGAUGGAAAUAUAGUAUCGC
JCVI_SCAF_1096627315747/1860-1766 UCACCAUU....UUUG.CACCC..GU..................U.AACCGAGACCU....A.U..GGGUG.GAU.A..AAU..UACGUCUCUCAU...AUCCAUCAG.UGAAGGG.A...................UUGAUGGAAAUAUAGUAUCGC
JCVI_SCAF_1096627626344/701-607   UCACCAUU....UUUG.CACCC..GU..................U.AACCGAGACCU....A.U..GGGUG.AAU.A..AAU..UACGUCUCUCAU...AUCCUGUAG.UGAAGGG.A...................UUACAGGAAAUAUAGUAUCGC
JCVI_SCAF_1096627767613/199-105   UCACCAUU....UUUG.CACCC..GU..................U.AACCGAGACCU....A.U..GGGUG.AAU.A..AAU..UACGUCUCUCAU...AUCCUGUAG.UGAAGGG.A...................UUACAGGAAAUAUAGUAUCGC
JCVI_SCAF_1101667226368/317-223   UCACCAUU....UUUG.CACCC..GU..................U.AACCGAGACCU....A.U..GGGUG.AAU.A..AAU..UACGUCUCUCAU...AUCCUGUAG.UGAAGGG.A...................UUACAGGAAAUAUAGUAUCGC
JCVI_SCAF_1096626176586/359-453   UCACCAUA....UUUG.CACCC..GU..................U.AACCGAGACCU....A.U..GGGUG.GAU.A..AAU..UACGUCUCUCAU...AUCCUGUAG.UGAAGGG.A...................UUACAGGAAAUAUAGUAUCGC
JCVI_SCAF_1096627316135/1012-1106 UCACCAUA....UUUG.CACCC..GU..................U.AACCGAGACCU....A.U..GGGUG.GAU.A..AAU..UACGUCUCUCAU...AUCCUGUAG.UGAAGGG.A...................UUACAGGAAAUAUAGUAUCGC
JCVI_SCAF_1101668182803/998-1092  UCACCAUU....UUUG.CACCC..GU..................U.AACCGAGACCU....A.U..GGGUG.GGU.A..AAU..UACGUCUCUCAU...AUCCUGUAG.UGAAGGG.A...................UUACAGGAAAUAUAGUAUCGC
JCVI_SCAF_1101668180624/994-900   UCACCAUU....UUUA.CACCC..GU..................U.AACCGAGACCU....A.U..GGGUG.GAU.A..AAU..UACGUCUCUCAU...AUCCUGUAG.UGAAGGG.A...................UUACAGGAAAUAUAGUAUCGC
JCVI_SCAF_1096626984236/919-825   UCACCAUU....UUUG.CACCC..GU..................U.AACCGAGACCU....A.U..GGGUG.GAU.A..AAU..UACGUCUCUCAU...AUCCUGUAG.UGAAGGG.A...................UUACAGGAAAUAUAGUAUCGC
JCVI_SCAF_1096627551591/443-537   UCACCAUU....UUUG.CACCC..GU..................U.AACCGAGACCU....A.U..GGGUG.GAU.A..AAU..UACGUCUCUCAU...AUCCUGUAG.UGAAGGG.A...................UUACAGGAAAUAUAGUAUCGC
JCVI_SCAF_1101667099554/168-262   UCACCAUU....UUUG.CACCC..GU..................U.AACCGAGACCU....A.U..GGGUG.GAU.A..AAU..UACGUCUCUCAU...AUCCUGUAG.UGAAGGG.A...................UUACAGGAAAUAUAGUAUCGC
JCVI_SCAF_1101668228317/1266-1360 UCACCAUU....UUUG.CACCC..GU..................U.AACCGAGACCU....A.U..GGGUG.GAU.A..AAU..UACGUCUCUCAU...AUCCUGUAG.UGAAGGG.A...................UUACAGGAAAUAUAGUAUCGC
JCVI_SCAF_1101667126431/203-297   UCACCAUU....UUUG.CACCC..GU..................U.AACCGAGACCU....A.U..GGGUG.GAU.A..AAU..UACGUCUCUCAU...AUCCUGUAG.UGAAGGG.A...................UUACAGGAAAUAUAGUAUCGC
JCVI_SCAF_1096627608448/721-627   UCACCAUU....UUUG.CACCC..GU..................U.AACCGAGACCU....A.U..GGGUG.GAU.A..AAU..UACGUCUCUCAU...AUCCUGUAG.UGAAGGG.A...................UUACAGGAAAUAUAGUAUCGC
JCVI_SCAF_1096626984912/1841-1747 UCACCAUU....UUUG.CACCC..GU..................U.AACCGAGACCU....A.U..GGGUG.GAU.A..AAU..UACGUCUCUCAU...AUCCUGUAG.UGAAGGG.A...................UUACAGGAAAUAUAGUAUCGC
JCVI_SCAF_1101667122650/53-147    UCACCAUU....UUUG.CACCC..GU..................U.AACCGAGACCU....A.U..GGGUG.GAU.A..AAU..UACGUCUCUCAU...AUCCUGUAG.UGAAGGG.A...................UUACAGGAAAUAUAGUAUCGC
JCVI_SCAF_1096627536554/473-567   UCACCAUU....UUUG.CACCC..GU..................U.AACCGAGACCU....A.U..GGGUG.GAU.A..AAU..UACGUCUCUCAU...AUCCUGUAG.UGAAGGG.A...................UUACAGGAAAUAUAGUAUCGC
JCVI_SCAF_1096626984647/482-388   UCACCAUU....UUUG.CACCC..GU..................U.AACCGAGACCU....A.U..GGGUG.GAU.A..AAU..UACGUCUCUCAU...AUCCUGUAG.UGAAGGG.A...................UUACAGGAAAUAUAGUAUCGC
JCVI_SCAF_1096627050473/3058-3152 UCACCAUU....UUUG.CACCC..GU..................U.AACCGAGACCU....A.U..GGGUG.GAU.A..AAU..UACGUCUCUCAU...AUCCUGUAG.UGAAGGG.A...................UUACAGGAAAUAUAGUAUCGC
JCVI_SCAF_1096627542854/1324-1419 UCACCCAU...UUUUG.CACCC..GU..................U.AACCGAGACCU....A.U..GGGUG.GAU.A..AAU..UACGUCUCUCAU...AUCCUGUAG.UGAAGGG.A...................UUACAGGAAAUAUAGUAUCGC
JCVI_SCAF_1096627746705/1316-1414 UCACCUUUUCUAUGUG.CACCC..GU..................U.AACCGAGACCU....A.U..GGGUG.GAU.A..AAU..UACGUCUCUCAU...AUCCUGUAG.UGAAGGG.A...................UUACAGGAAAUAAAGUAUCGC
JCVI_SCAF_1101668182082/903-1001  UCACCUUUUCUAUGUG.CACCC..GU..................U.AACCGAGACCU....A.U..GGGUG.GAU.A..AAU..UACGUCUCUCAU...AUCCUGUAG.UGAAGGG.A...................UUACAGGAAAUAAAGUAUCGC
JCVI_SCAF_1101668232856/336-238   UCACCUUUUCUAUGUG.CACCC..GU..................U.AACCGAGACCU....A.U..GGGUG.GAU.A..AAU..UACGUCUCUCAU...AUCCUGUAG.UGAAGGG.A...................UUACAGGAAAUAAAGUAUCGC
JCVI_SCAF_1101668181423/549-643   UCACCAUU....CUUG.CACCC..GU..................U.AACCGAGACCU....A.U..GGGUG.GGU.A..AAU..UACGUCUCUCAU...AUCCACUAG.UGAAGGG.A...................UUAGUGGAAAUAUAGUAUCGC
JCVI_SCAF_1096626958514/945-851   UCACCAUU....UUUG.CACCC..GU..................U.AACCGAGACCU....A.U..GGGUG.GAU.A..AAU..UACGUCUCUCAU...AUCCACUAG.UGAAGGG.A...................UUAGUGGAAAUAUAGUAUCGC
JCVI_SCAF_1096627775462/843-937   UCACCAUU....UUUG.CACCC..GU..................U.AACCGAGACCU....A.U..GGGUG.GAU.A..AAU..UACGUCUCUCAU...AUCCACUAG.UGAAGGG.A...................UUAGUGGAAAUAUAGUAUCGC
JCVI_SCAF_1096627632630/256-350   UCACCAUU....UUUA.CACCC...G..................UUAACCGAGACCUA...U....GGGGG.GAU.A..AAU..UACGUCUCUCAU...AUCCUGUAG.UGAAGGG.A...................UUACAGGAAAUAUAGUAUCGC
JCVI_SCAF_1101668227572/1163-1258 CAACACUU...UCCUG.CACCC..GU..................U.AACCGAGACCU....A.U..GGGUG.GAU.A..AAU..UACGUCUCUCAU...AUCCAUCAG.UGAAGGG.A...................UUGAUGGAAAUAAAGUAUCGC
JCVI_SCAF_1101667101678/699-793   UCACCAUU....CUUG.CACCC...G..................UUAACCGAGACCUA...U....GGGUG.GUU.A..AAU..UACGUCUCUCAU...AUCCAGUAG.UGAAGGG.A...................UUACUGGAAAUAUAGUUUCGC
JCVI_SCAF_1101668730427/238-335   AAUCAUCAA.AGUUUG.CUCCC..GC..................U.AACCGAGACCUAU.......GGGAG.GGU.A..AAU..UACGUCUCUCAU...AUCCACCAG.UGAAGGG.A...................UUGGUGGAAAUAUAGUUUCGC
JCVI_SCAF_1101667353824/6-86      .................CUCCC...G..................UUAACCGAGACCUA...U....GGGAG.GGU.A..AAA..UACGUCUCUCAU...AUCCACCAG.UGAAGGG.A...................UUGGUGGAAAUAAAGUAUC..
JCVI_SCAF_1101668727855/982-1077  UCAUCAAU...GUUUG.CUCCC...G..................CUAACCGAGACCUA...U....GGGAG.GGU.A..AAU..UACGUCUCUCAU...AUCCACCAG.UGAAGGG.A...................UUGGUGGAAAUAUAGUAUCGC
JCVI_SCAF_1096628002645/301-397   UUGAUCAG...AUUUG.CUCCC..GU..................UUAACCGAGACCU....A.U..GGGAG.GAU.A..AAA..UACGUCUCUCAU...AUCCACCAG.UGAAGGG.A...................UUGGUGGAAAUAAAGUAUCGC
JCVI_SCAF_1101667585598/107-202   UAACACAU...AUUUG.CUCCC..GC..................UUAACCAAGACCUAU.......GGGAG.GAU.A..AAU..UACGUCU.UAAU...AUCGUUAAG.UGAAGGG.A...................UUUAACGAAAUAUAGUAUCGC
JCVI_SCAF_1096627050228/1554-1459 UAACACAU...AUUUG.CUCCC..GC..................UUAACCAAGACCUAU.......GGGAG.GAU.A..AAU..UACGUCU.UAAU...AUCGUUAAG.UGAAGGG.A...................UUUAACGAAAUAUAGUAUCGC
JCVI_SCAF_1096627026548/1850-1755 AAACACAU...AUUUG.CUCCC..GC..................U.AACCAAGACCUAU.......GGGAG.GAU.A..AAU..UACGUCUUUCAU...AUCGUUAAG.UGAAGGG.A...................UUUAACGAAAUAUAGUAUCGC
JCVI_SCAF_1096627054082/1294-1389 UAACACAU...AUUUG.CUCCC..GC..................U.AACCAAGACCUAU.......GGGAG.GAU.A..AAU..UACGUCUUUCAU...AUCGUUAAG.UGAAGGG.A...................UUUAACGAAAUAUAGUAUCGC
JCVI_SCAF_1101668201319/1120-1025 UAACACAU...AUUUG.CUCCC..GC..................U.AACCAAGACCUAU.......GGGAG.GAU.A..AAU..UACGUCUUUCAU...AUCGUUAAG.UGAAGGG.A...................UUUAACGAAAUAUAGUAUCGC
JCVI_SCAF_1101668320141/1405-1310 UAACACAU...AUUUG.CUCCC..GC..................U.AACCAAGACCUAU.......GGGAG.GAU.A..AAU..UACGUCUUUCAU...AUCGUUAAG.UGAAGGG.A...................UUUAACGAAAUAUAGUAUCGC
JCVI_SCAF_1101667142490/761-666   UAACACAU...AUUUG.CUCCC..GC..................U.AACCAAGACCUAU.......GGGAG.GAU.A..AAU..UACGUCUUUCAU...AUCGUUAAG.UGAAGGG.A...................UUUAACGAAAUAUAGUAUCGC
JCVI_SCAF_1096626930282/796-891   UAACACAU...AUUUG.CUCCC..GC..................U.AACCAAGACCUAU.......GGGAG.GAU.A..AAU..UACGUCUUUCAU...AUCGUUAAG.UGAAGGG.A...................UUUAACGAAAUAUAGUAUCGC
JCVI_SCAF_1096626994968/629-724   UACCUUAU...AUGUG.CUCCC..GC..................U.AACCAAGACCUAU.......GGGAG.GAU.A..AAU..UACGUCUUUCAU...AUCCAUCAG.UGAAGGG.A...................UUGAUGGAAAUAAAGUAUCGC
JCVI_SCAF_1101667130594/277-182   ACACCAUU...GUUUG.CUCCC..GC..................U.AACCAAGACCUAU.......GGGAG.GAU.A..AAU..UACGUCUUUCAU...AUCCAUCAG.UGAAGGG.A...................UUGAUGGAAAUAUAGUAUCGC
JCVI_SCAF_1096627710961/723-628   ACACCAUU...GUUUG.CUCCC..GC..................U.AACCAAGACCUAU.......GGGAG.GAU.A..AAU..UACGUCUUUCAU...AUCCAUCAG.UGAAGGG.A...................UUGAUGGAAAUAUAGUAUCGC
JCVI_SCAF_1101667333165/56-151    ACACCAUU...GUUUG.CUCCC..GC..................U.AACCAAGACCUAU.......GGGAG.GAU.A..AAU..UACGUCUUUCAU...AUCCAUCAG.UGAAGGG.A...................UUGAUGGAAAUAUAGUAUCGC
JCVI_SCAF_1096627707988/1418-1323 ACACCAUU...GUUUG.CUCCC..GC..................U.AACCAAGACCUAU.......GGGAG.GAU.A..AAU..UACGUCUUUCAU...AUCCAUCAG.UGAAGGG.A...................UUGAUGGAAAUAUAGUAUCGC
JCVI_SCAF_1096627838011/1284-1189 ACACCAUU...GUUUG.CUCCC..GC..................U.AACCAAGACCUAU.......GGGAG.GAU.A..AAU..UACGUCUUUCAU...AUCCAUCAG.UGAAGGG.A...................UUGAUGGAAAUAUAGUAUCGC
JCVI_SCAF_1101667142929/719-624   ACACCAUU...GUUUG.CUCCC..GC..................U.AACCAAGACCUAU.......GGGAG.GAU.A..AAU..UACGUCUUUCAU...AUCCAUCAG.UGAAGGG.A...................UUGAUGGAAAUAUAGUAUCGC
JCVI_SCAF_1101667224709/255-350   ACACCAUU...GUUUG.CUCCC..GC..................U.AACCAAGACCUAU.......GGGAG.GAU.A..AAU..UACGUCUUUCAU...AUCCAUCAG.UGAAGGG.A...................UUGAUGGAAAUAUAGUAUCGC
JCVI_SCAF_1096627710197/398-493   ACACCAUU...GUUUG.CUCCC..GC..................U.AACCAAGACCUAU.......GGGAG.GAU.A..AAU..UACGUCUUUCAU...AUCCAUCAG.UGAAGGG.A...................UUGAUGGAAAUAUAGUAUCGC
JCVI_SCAF_1096627741804/1300-1205 ACACCGAU...AUUUG.CUCCC..GC..................U.AACCAAGACCUAU.......GGGAG.GAU.A..AAU..UACGUCUUUCAU...AUCCAUCAG.UGAAGGG.A...................UUGAUGGAAAUAUAGUAUCGC
JCVI_SCAF_1101668285781/1474-1379 ACACCAAU...AUUUG.CUCCC..GC..................U.AACCAAGACCUAU.......GGGAG.GAU.A..AAU..UACGUCUUUCAU...AUCCAUCAG.UGAAGGG.A...................UUGAUGGAAAUAAAGUAUCGC
JCVI_SCAF_1101668299507/1380-1285 ACACCAAU...AUUUG.CUCCC..GC..................U.AACCAAGACCUAU.......GGGAG.GAU.A..AAU..UACGUCUUUCAU...AUCCAUCAG.UGAAGGG.A...................UUGAUGGAAAUAUAGUAUCGC
JCVI_SCAF_1096626932606/315-220   ACACCAAU...AUUUG.CUCCC..GC..................U.AACCAAGACCUAU.......GGGAG.GAU.A..AAU..UACGUCUUUCAU...AUCCAUCAG.UGAAGGG.A...................UUGAUGGAAAUAUAGUAUCGC
JCVI_SCAF_1096627767996/659-754   ACACCAAU...AUUUG.CUCCC..GC..................U.AACCAAGACCUAU.......GGGAG.GAU.A..AAU..UACGUCUUUCAU...AUCCAUCAG.UGAAGGG.A...................UUGAUGGAAAUAUAGUAUCGC
JCVI_SCAF_1101667209554/187-93    ACACCAAU...AUUUG.CUCCC...G..................CUAACCAAGACCUA...U....GGGAG.GAU.A..AAU..UACGUCU.UUAU...AUCCAUCAG.UGAAGGG.A...................UUGAUGGAAAUAUAGUAUCGC
JCVI_SCAF_1101667132249/102-7     UUACCAUU...GUUUG.CUCCC...G..................CUAACCAAGACCUA...U....GGGAG.GAU.A..AAU..UACGUCUUUCAU...AUCCAUCAG.UGAAGGG.A...................UUGAUGGAAAUAUAGUAUCGC
JCVI_SCAF_1101667225521/323-418   UUACCAUU...GUUUG.CUCCC...G..................CUAACCAAGACCUA...U....GGGAG.GAU.A..AAU..UACGUCUUUCAU...AUCCACCAG.UGAAGGG.A...................UUGGUGGAAAUAUAGUUUCGC
JCVI_SCAF_1101668225210/927-1023  UUACCUUA..UAUUUG.CUCCC..GC..................U.AACCAAGACCUAU.......GGGAG.GGU.A..AAU..UACGUCUUUCAU...AUCCAUCAG.UGAAGGG.A...................UUGAUGGAAAUAUAGUAUCGC
JCVI_SCAF_1101667130225/518-422   UUACCUUA..UAUUUG.CUCCC..GC..................U.AACCAAGACCUAU.......GGGAG.GGU.A..AAU..UACGUCUUUCAU...AUCCAUCAG.UGAAGGG.A...................UUGAUGGAAAUAUAGUAUCGC
JCVI_SCAF_1096626972338/2141-2237 UUACCUUA..UAUUUG.CUCCC..GC..................U.AACCAAGACCUAU.......GGGAG.GGU.A..AAU..UACGUCUUUCAU...AUCCUGUAG.UGAAGGG.A...................UUACAGGAAAUAAAGUAUCGC
JCVI_SCAF_1096627558561/889-793   UUACCUUA..UAUUUG.CUCCC..GC..................U.AACCAAGACCUAU.......GGGAG.GGU.A..AAU..UACGUCUUUCAU...AUCCUGUAG.UGAAGGG.A...................UUACAGGAAAUAAAGUAUCGC
JCVI_SCAF_1101667141403/603-699   UUACCUUA..UAUUUG.CUCCC..GC..................U.AACCAAGACCUAU.......GGGAG.GGU.A..AAU..UACGUCUUUCAU...AUCCUGUAG.UGAAGGG.A...................UUACAGGAAAUAAAGUAUCGC
JCVI_SCAF_1096627566621/1417-1513 UUACCUUA..UAUUUG.CUCCC..GC..................U.AACCAAGACCUAU.......GGGAG.GGU.A..AAU..UACGUCUUUCAU...AUCCUGUAG.UGAAGGG.A...................UUACAGGAAAUAAAGUAUCGC
JCVI_SCAF_1101667203478/224-319   UAACACAU...AUUUG.CUCCC..GC..................U.AACCAAGACCUAU.......GGGAG.GAU.A..AAU..UACGUCUUUCAU...AUCCUGUAG.UGAAGGG.A...................UUACAGGAAAUAAAGUAUCGC
JCVI_SCAF_1096628273009/1582-1678 UAACACAU...AUUUG.CUCCC..GC..................UUAACCAAGACCUAU.......GGGAG.GAU.A..AAU..UACGUCU.UAAU...A.UCGUUAAGUGAAGGGAU...................UUAACGAAAAUAUAGUAUCGC
JCVI_SCAF_1096626929650/5-100     UGACGU......ACAA.CUGCUCUUA....................AACCGAGACCUA...U.A..GGCAG.UAUAA..AAC..CUCGUCUCUCAU...AUCCACUAG.UGAAGGG.A...................UUAGUGGAAAUAUAGUAUCGC
JCVI_SCAF_1101668267155/993-898   UGACGU......ACAA.CUGCUCUUA....................AACCGAGACCUA...U.A..GGCAG.UAUAA..AAC..CUCGUCUCUCAU...AUCCACUAG.UGAAGGG.A...................UUAGUGGAAAUAUAGUAUCGC
JCVI_SCAF_1096626951160/1099-1199 UCACCCUGA.GUACAA.CUGCUCUUA....................AACCGAGACCUA...U.A..GGCAG.UAU.A..AGUA.UUAGUCUCUCAU...AUCCUGUAG.UGAAGGG.A...................UUACAGGAAAUAUAGUAUCGC
JCVI_SCAF_1101667104108/726-626   UCACCCUGA.GUACAA.CUGCUCUUA....................AACCGAGACCUA...U.A..GGCAG.UAU.A..AGUA.UUAGUCUCUCAU...AUCCUGUAG.UGAAGGG.A...................UUACAGGAAAUAUAGUAUCGC
JCVI_SCAF_1096627560839/726-626   UCACCCUGA.GUACAA.CUGCUCUUA....................AACCGAGACCUA...U.A..GGCAG.UAU.A..AGUA.UUAGUCUCUCAU...AUCCUGUAG.UGAAGGG.A...................UUACAGGAAAUAUAGUAUCGC
JCVI_SCAF_1096626307653/67-160    GAUCAUA.....UUCA.CUCCCCGUA....................AACCGAGACCUA...U.A..GGGAG.GAU.A..AAU..UACGUCUCUCAU...A.CCCACAG.UGAAGGG.A...................UUGUGGGA.AUAUAAGUUUCG
JCVI_SCAF_1096627056996/910-812   UAACACAA..UAUUCG.CUCCCCCUC....................AACCGAGACCUA...U.A..GGGAG.GAU.A..AAU..UACGUCUCUCAU...AUCCACUAG.UGAAGGG.A...................UUAGUGGAAAUAUUAAUAUCG
JCVI_SCAF_1096627065901/1153-1249 UAGUGGUA..CAUUCU.CUCCC......................CAAACCGAGACCUA...U.A..GGGAG.AAU.A..AAU..UAUGUCUCUCAU...AUCCACCAG.UGAAGGG.A...................UUGGUGGAAAUAUUAAUAUCG
JCVI_SCAF_1096627263771/1374-1279 GAUAAUUA...AAAUA.CUCCC......................CAAACCGAGACCUA...C.A..GGGAG.AAU.A..AAU..UACGUCUCUCAU...AUCCGUAAG.UGAAGGG.A...................UUUACGGAAAUAUAAGUUUCG
JCVI_SCAF_1101668346464/755-654   UAACCGUGC.GUACAA.CUGCU..CU..................CAAACCAAGACCUAU..A....GGCAG.UAU.AAUACU..U.CGUCUUUCAU...A.UCCGAAAGUAAAGGGAU...................UUUCGGAAAUAAGUUUCGCUU
JCVI_SCAF_1096626225851/310-402   UGACUA......CAAA.CUGCU..CU..................CAAACCAAGACCUAU..A....GGCAG.UAU.AAUACU..U.CGUCUUUUAU.....CCAGUAG.U.GAGGG.A...................UUACUGGAAAUAAAUAUCGCU
JCVI_SCAF_1096627595241/1-95      CUCCUUUG....AAGA.CUGCU..CU..................CAAACCAAGACCUAU..A....GGCAG.UAU.AAUACU..U.CGUCUUUUAU.....CCAGUAG.U.GAGGG.A...................UUACUGGAAAUAAGUUUCGCA
JCVI_SCAF_1096627551456/1405-1313 CAACAC......UUAA.CUGCU..CU..................CAAACCAAGACCUAU..A....GGCAG.UAU.AAUACU..U.CGUCUUUUAU.....CCAGUAG.U.GAGGG.A...................UUACUGGAAAUAAGUUUCGCA
JCVI_SCAF_1096627748636/199-306   AAUUAUCG...UCACC.CUGCG..UACAAACUGCUCG.......CAAACCAAGACCUA...U.A..GGCAG.UAU.AAUACU..U.CGUCUUUC.U...A.UCCAGUA.GUGAGGGAU...................UACUGGAA.AUAAGUUUCGCA
JCVI_SCAF_1096627716232/475-573   AUAAACUU...ACACA.CUGCU...C..................CCAACCGAGACCUAC..GUA..GGCAG.UAUAA..UACA.U.CGUCUCUCAU...A.UCCUGUA.GUGAGGGAU...................UACAGGAA.AUAAGUUUCGCA
JCVI_SCAF_1096627526776/666-762   CCCUCCUC...UGAAGACUGCU..CU..................CAAACCAAGACCUAU..A....GGCAG.UAU.AAUACC..U.CGUCU.UC.U...A.UCCAGUA.GUGAGGGAU...................UACUGGAA.AUAAGUUUCGCA
JCVI_SCAF_1096627041526/161-60    UAACCCAUC.GUACAA.CUGCU..CC..................C.AACCAAGACCUUU..GUA..GGCAG.UAU.AAUACU..U.CGUCUUUCAU...A.UCCAGUA.GUGAGGGAU...................UACUGGGAAAUAAGUUUCGCA
JCVI_SCAF_1096627055819/2005-1907 ACCCAUUG...UGCAA.CUGCUCUCA....................AACCAAGACCUAU..U.A..GGCAG.UAU.AAUACU..U.CGUCUUUCAU...A.UCCAGUA.GUGAGGGAU...................UACUGGAA.AUAAGUUUCGCA
JCVI_SCAF_1096627785158/162-64    UAACCCUG..CGUAAA.CUGCU..CU..................CAAACCAAGACCUAU..A....GGCAG.UAU.AAUACU..U.CGUCUUUCAU...A.UCCUGUA.GCGAGGGGU...................UACAGGAA.AUAAGUUUCGCA
JCVI_SCAF_1096627557851/143-48    CAUCCAUU...GCAAA.CUGCU..CU..................CAAACCAAGACCUAC..A....GGCAG.UAU.AAUACU..U.CGUCUUU..U...A.UCCAGUA.GCGAGGGGU...................UACUGGAA.AUAAGUUUCGCA
JCVI_SCAF_1101668271280/945-1041  CAACACC.....GUCA.CUGCUCCCA.....................ACCAAGACCUC...U.GUAGGCAG.UAU.AAUACU..U.CGUCUUUCAU...A.UCCAGUA.GUGAGGGAU...................UACUGGAA.AUAAGUUUCGCA
JCVI_SCAF_1096627760811/1519-1616 UUCAACAC...CAUAA.CUGCU..CC..................C.AACCAAGACCUCU..GUA..GGCAG.UAU.AAUACU..U.CGUCUUUC.U...A.UCCAGUA.GUGAGGGAU...................UACUGGAA.AUAAGUUUCGCA
JCVI_SCAF_1096627593034/1389-1487 AACCCAUU..GUGCAA.CUGCU..CU..................CAAACCAAGACCUAU..A....GGCAG.UAU.AAUACU..U.CGUCUUUCAU...A.UCCAGUA.GUGAGGGAU...................UACUGGAA.AUAAGUUUCGCA
JCVI_SCAF_1096627560201/634-540   CAACAC......CUAA.CUGCU..CU..................CAAACCAAGACCUAU..A....GGCAG.UAU.AAUACU..U.CGUCUUUCAU...A.UCCAGUA.GUGAGGGAU...................UACUGGAA.AUAAGUUUCGCA
JCVI_SCAF_1096627705536/1437-1530 CAACAC......CUAA.CUGCU..CU..................CAAACCAAGACCUAU..A....GGCAG.UAU.AAUACU..U.CGUCUUUC.U...A.UCCAGUA.GUGAGGGAU...................UACUGGAA.AUAAGUUUCGCA
JCVI_SCAF_1101668208180/763-857   CAACAC......CUAA.CUGCU..CU..................CAAACCAAGACCUAU..A....GGCAG.UAU.AAUACU..U.CGUCUUUCAU...A.UCCAGUA.GUGAGGGAU...................UACUGGAA.AUAAGUUUCGCA
JCVI_SCAF_1096627543309/152-245   CAACAC......CUAA.CUGCU..CU..................CAAACCAAGACCUAU..A....GGCAG.UAU.AAUACU..U.CGUCUUUC.U...A.UCCAGUA.GUGAGGGAU...................UACUGGAA.AUAAGUUUCGCA
JCVI_SCAF_1096627714386/582-489   CAACAC......CUAA.CUGCU..CU..................CAAACCAAGACCUAU..A....GGCAG.UAU.AAUACU..U.CGUCUUUC.U...A.UCCAGUA.GUGAGGGAU...................UACUGGAA.AUAAGUUUCGCA
JCVI_SCAF_1096627758463/364-458   CAACAC......CUAA.CUGCU..CU..................CAAACCAAGACCUAU..A....GGCAG.UAU.AAUACU..U.CGUCUUUCAU...A.UCCAGUA.GUGAGGGAU...................UACUGGAA.AUAAGUUUCGCA
JCVI_SCAF_1096627382162/2321-2415 CAACAC......CUAA.CUGCU..CU..................CAAACCAAGACCUAU..A....GGCAG.UAU.AAUACU..U.CGUCUUUCAU...A.UCCAGUA.GUGAGGGAU...................UACUGGAA.AUAAGUUUCGCA
JCVI_SCAF_1096626980834/1659-1754 CAACACC.....GACA.CUGCU..CU..................CAAACCAAGACCUAU..A....GGCAG.UAU.AAUACU..U.CGUCUUUCAU...A.UCCAGUA.GUGAGGGAU...................UACUGGAA.AUAAGUUUCGCA
JCVI_SCAF_1101668291157/1623-1721 UUUCAACA..CCAUAA.CUGCU..CU..................CAAACCAAGACCUAU..A....GGCAG.UAU.AAUACU..U.CGUCUUUCAU...A.UCCAGUA.GUGAGGGAU...................UACUGGAA.AUAAGUUUCGCA
JCVI_SCAF_1096627389395/3808-3717 UUGCACAA.........CUGCU..CU..................CAAACCAAGACCUAU..A....GGCAG.UAU.AAUACU..U.CGUCUUUC.U...A.UCCAGUA.GUGAGGGAU...................UACUGGAA.AUAAGUUUCGCA
JCVI_SCAF_1096627602047/428-331   UAUCAAAC...GCACA.CUGCU..CG..................CAAACCGAGACCUA...U.A..GGCAG.UAUAA..UACA.U.CGUCUCUCAU...A.UCCUGUA.GUGAGGGAU...................UACAGGAA.AUAAGUUUCGCA
JCVI_SCAF_1101668202738/764-861   UAUCAAAC...GCACA.CUGCU..CG..................CAAACCGAGACCUA...U.A..GGCAG.UAUAA..UACA.U.CGUCUCUCAU...A.UCCUGUA.GUGAGGGAU...................UACAGGAA.AUAAGUUUCGCA
JCVI_SCAF_1096627737735/721-627   CAACACC.....AUAA.CUCCU..CG..................CAAACCGAGACCUA...U.A..GGGAG.UAUAA..AACA.U.CGUCUCUU.U...A.UCCAGUA.GUGAGGGAU...................UACUGGAA.AUAAGUUUCGCA
JCVI_SCAF_1096627782477/910-1003  UAACACAU...UUCAG.CUCCC..GC..................U.AACCAAGACCUAU.......GGGAG.GAU.A..AAU..UACGUCUUUU.U...A.CCUGUAA.GUGAGGGAU...................UUACAGGA.AUAAGUUUCGCA
JCVI_SCAF_1101667107204/447-354   UAACACAU...UUCAG.CUCCC..GC..................U.AACCAAGACCUAU.......GGGAG.GAU.A..AAU..UACGUCUUUU.U...A.CCUGUAA.GUGAGGGAU...................UUACAGGA.AUAAGUUUCGCA
JCVI_SCAF_1096626954123/1060-1153 UAACACAU...UUCAG.CUCCC..GC..................U.AACCAAGACCUAU.......GGGAG.GAU.A..AAU..UACGUCUUUU.U...A.CCUGUAA.GUGAGGGAU...................UUACAGGA.AUAAGUUUCGCA
JCVI_SCAF_1096626960853/102-196   UAACACAU...UUCAG.CUCCC..GC..................UUAACCAAGACCUAU.......GGGAG.GAU.A..AAU..UACGUCUUUU.U...A.CCUGUAA.GUGAGGGAU...................UUACAGGA.AUAAGUUUCGCA
JCVI_SCAF_1096627724170/1371-1278 UAACACAU...UUCAG.CUCCC..GC..................U.AACCAAGACCUAU.......GGGAG.GAU.A..AAU..UACGUCUUUU.U...A.CCUGUAA.GUGAGGGAU...................UUACAGGA.AUAAGUUUCGCA
JCVI_SCAF_1096626930686/586-680   UAACACAU...UUCAG.CUCCC..GC..................UUAACCAAGACCUAU.......GGGAG.GAU.A..AAU..UACGUCUUUU.U...A.CCUGUAA.GUGAGGGAU...................UUACAGGA.AUAAGUUUCGCA
JCVI_SCAF_1096627597054/979-886   UAACACAU...UUCAG.CUCCC..GC..................U.AACCAAGACCUAU.......GGGAG.GAU.A..AAU..UACGUCUUUU.U...A.CCUGUAA.GUGAGGGAU...................UUACAGGA.AUAAGUUUCGCA
JCVI_SCAF_1096626981244/1396-1490 UAACACAU...UUCAG.CUCCC..GC..................UUAACCAAGACCUAU.......GGGAG.GAU.A..AAU..UACGUCUUUU.U...A.CCUGUAA.GUGAGGGAU...................UUACAGGA.AUAAGUUUCGCA
JCVI_SCAF_1096627055616/148-239   UCAUAU......UCUG.CUCCC..GC..................UUAACCAAGACCUAU.......GGGAG.GAU.A..AAU..UACGUCUUUU.U...A.CCUGCAA.GUGAGGGAU...................UUGCAGGA.AUAAGUUUCGCU
JCVI_SCAF_1101668271599/984-1076  UAUCAAUA....UUUG.CUCCC..GC..................U.AACCAAGACCUAU.......GGGAG.GAU.A..AAU..UACGUCUUUU.U...A.CCUGCAA.GUGAGGGAU...................UUGCAGGA.AUAAGUUUCGCA
JCVI_SCAF_1101668315155/489-397   UAUCAAUA....UUUG.CUCCC..GC..................U.AACCAAGACCUAU.......GGGAG.GAU.A..AAU..UACGUCUUUU.U...A.CCUGCAA.GUGAGGGAU...................UUGCAGGA.AUAAGUUUCGCA
JCVI_SCAF_1101667138541/527-435   UAUCAAUA....UUUG.CUCCC..GC..................U.AACCAAGACCUAU.......GGGAG.GAU.A..AAU..UACGUCUUUU.U...A.CCUGCAA.GUGAGGGAU...................UUGCAGGA.AUAAGUUUCGCA
JCVI_SCAF_1101667211228/705-613   UAUCAAUA....UUUG.CUCCC..GC..................U.AACCAAGACCUAU.......GGGAG.GAU.A..AAU..UACGUCUUUU.U...A.CCUGCAA.GUGAGGGAU...................UUGCAGGA.AUAAGUUUCGCA
JCVI_SCAF_1101668303290/1272-1180 UAUCAAUA....UUUG.CUCCC..GC..................U.AACCAAGACCUAU.......GGGAG.GAU.A..AAU..UACGUCUUUU.U...A.CCUGCAA.GUGAGGGAU...................UUGCAGGA.AUAAGUUUCGCA
JCVI_SCAF_1101667218481/694-786   UAUCAAUA....UUUG.CUCCC..GC..................U.AACCAAGACCUAU.......GGGAG.GAU.A..AAU..UACGUCUUUU.U...A.CCUGCAA.GUGAGGGAU...................UUGCAGGA.AUAAGUUUCGCA
JCVI_SCAF_1096627769584/1203-1111 UAUCAAUA....UUUG.CUCCC..GC..................U.AACCAAGACCUAU.......GGGAG.GAU.A..AAU..UACGUCUUUU.U...A.CCUGCAA.GUGAGGGAU...................UUGCAGGA.AUAAGUUUCGCA
JCVI_SCAF_1101667135048/663-755   UAUCAAUA....UUUG.CUCCC..GC..................U.AACCAAGACCUAU.......GGGAG.GAU.A..AAU..UACGUCUUUU.U...A.CCUGCAA.GUGAGGGAU...................UUGCAGGA.AUAAGUUUCGCU
JCVI_SCAF_1096626942091/483-575   UAUCAAUA....UUUG.CUCCC..GC..................U.AACCAAGACCUAU.......GGGAG.GAU.A..AAU..UACGUCUUUU.U...A.CCUGCAA.GUGAGGGAU...................UUGCAGGA.AUAAGUUUCGCU
JCVI_SCAF_1096627047791/1949-2041 UAUCAAUA....UUUG.CUCCC..GC..................U.AACCAAGACCUAU.......GGGAG.GAU.A..AAU..UACGUCUUUU.U...A.CCUGCAA.GUGAGGGAU...................UUGCAGGA.AUAAGUUUCGCU
JCVI_SCAF_1096626967995/662-754   UAUCAAUA....UUUG.CUCCC..GC..................U.AACCAAGACCUAU.......GGGAG.GAU.A..AAU..UACGUCUUUU.U...A.CCUGCAA.GUGAGGGAU...................UUGCAGGA.AUAAGUUUCGCU
JCVI_SCAF_1096626997884/2089-1997 UAUCAAUA....UUUG.CUCCC..GC..................U.AACCAAGACCUAU.......GGGAG.GAU.A..AAU..UACGUCUUUU.U...A.CCUGCAA.GUGAGGGAU...................UUGCAGGA.AUAAGUUUCGCU
JCVI_SCAF_1096626978634/924-832   UAUCAAUA....UUUG.CUCCC..GC..................U.AACCAAGACCUAU.......GGGAG.GAU.A..AAU..UACGUCUUUU.U...A.CCUGCAA.GUGAGGGAU...................UUGCAGGA.AUAAGUUUCGCU
JCVI_SCAF_1096627572272/1341-1249 UAUCAAUA....UUUG.CUCCC..GC..................U.AACCAAGACCUAU.......GGGAG.GAU.A..AAU..UACGUCUUUU.U...A.CCUGCAA.GUGAGGGAU...................UUGCAGGA.AUAAGUUUCGCU
JCVI_SCAF_1101668284553/647-555   UAUCAGUG....UUUG.CUCCC..GC..................U.AACCAAGACCUAU.......GGGAG.GAU.A..AAU..UACGUCUUUU.U...A.CCUGCAA.GUGAGGGAU...................UUGCAGGA.AUAAGUUUCGCA
JCVI_SCAF_1101668296868/383-291   UAUCAGUG....UUUG.CUCCC..GC..................U.AACCAAGACCUAU.......GGGAG.GAU.A..AAU..UACGUCUUUU.U...A.CCUGCAA.GUGAGGGAU...................UUGCAGGA.AUAAGUUUCGCA
JCVI_SCAF_1096627058848/691-783   UAUCAGUG....UUUG.CUCCC..GC..................U.AACCAAGACCUAU.......GGGAG.GAU.A..AAU..UACGUCUUUU.U...A.CCUGCAA.GUGAGGGAU...................UUGCAGGA.AUAAGUUUCGCA
JCVI_SCAF_1096627382288/2964-2872 UAUCAGUG....UUUG.CUCCC..GC..................U.AACCAAGACCUAU.......GGGAG.GAU.A..AAU..UACGUCUUUU.U...A.CCUGCAA.GUGAGGGAU...................UUGCAGGA.AUAAGUUUCGCA
JCVI_SCAF_1101667222949/365-457   UAUCAGUG....UUUG.CUCCC..GC..................U.AACCAAGACCUAU.......GGGAG.GAU.A..AAU..UACGUCUUUU.U...A.CCUGCGA.GUGAGGGAU...................UUGCAGGA.AUAAGUUUCGCA
JCVI_SCAF_1096627764980/636-541   UAACACAU...AUUUG.CUCCC..CU..................UCAACCAAGACCUAU..A....GGGAG.GAU.A..AAU..UACGUCUUUU.U...A.CCUGCAA.GUGAGGGAU...................UUGCAGGA.AUAAGUUUCGCA
JCVI_SCAF_1096627771283/1177-1272 UAACACAU...AUUUG.CUCCC..CU..................UCAACCAAGACCUAU..A....GGGAG.GAU.A..AAU..UACGUCUUUU.U...A.CCUGCAA.GUGAGGGAU...................UUGCAGGA.AUAAGUUUCGCA
JCVI_SCAF_1101668298883/1169-1264 UAACACAU...AUUUG.CUCCC..CU..................UCAACCAAGACCUAU..A....GGGAG.GAU.A..AAU..UACGUCUUUU.U...A.CCUGCAA.GUGAGGGAU...................UUGCAGGA.AUAAGUUUCGCA
JCVI_SCAF_1096627171064/1434-1529 UAACACAU...AUCUG.CUCCC..GC..................U.AACCAAGACCUAU.......GGGAG.GAU.A..AAU..UACGUCUUUCAU...A.UCCGAAA.GUGAGGGAU...................UUUCGGAAAUAAGUUUCGCUU
JCVI_SCAF_1096627999423/1171-1078 UCACUA......AUCA.CUCCC..CU..................CCAACCAAGACCUAU..A....GGGAG.UAU.A..AAU..UACGUCU.UCAU...A.UCCGUAA.GUGAGGGAU...................UUACGGAAAUAAGUUUCGCAU
JCVI_SCAF_1096627972420/1176-1269 UCACCA......AUCA.CUCCC..CU..................CCAACCAAGACCUAU..A....GGGAG.UAU.A..AAU..UACGUCUUUCAU...A.UCCAGUA.GUGAGGGAU...................UGCUGGAA.AUAAGUUUCGCU
JCVI_SCAF_1101668733431/612-706   UCACCA......AUCA.CUCCC..CU..................CCAACCAAGACCUAU..A....GGGAG.UAU.A..AAU..UACGUCUUUCAU...A.UCCGAAA.GUGAGGGAU...................UUUCGGAAAUAAGUUUUCGCA
JCVI_SCAF_1096627171368/975-882   UCACUA......AUCA.CUCCC..CU..................CCAACCAAGACCUAU..A....GGGAG.UAU.A..AAU..UACGUCUUUCAU...A.UCCGAAA.GUGAGGGAU...................UUUCGGAA.AUAAGUUUCGCA
JCVI_SCAF_1101667350638/573-478   ACACAUAU...AUCUG.CUCCCCUUA....................AACCAAGACCUA...U.A..GGGAG.GAU.A..AAU..UACGUCUUU.AU...A.UCCGUAA.GUGAGGGAU...................UUACGGAA.AUAUGUUUCGCA
JCVI_SCAF_1096627170071/1551-1647 ACACAUAU...AUCUG.CUCCCCUUA....................AACCAAGACCUA...U.A..GGGAG.GAU.A..AAU..UACGUCUUUCAU...A.UCCGAAA.GUGAGGGAU...................UUUCGGAA.AUAAGUUUCGCA
JCVI_SCAF_1096627765614/809-905   ACACAUAU...AUCUG.CUCCCCUUA....................AACCAAGACCUA...U.A..GGGAG.GAU.A..AAU..UACGUCUUUCAU...A.UCCGAAA.GUGAGGGAU...................UUUCGGAA.AUAAGUUUCGCA
JCVI_SCAF_1096627162087/1157-1253 ACACAUAU...AUCUG.CUCCCCUUA....................AACCAAGACCUA...U.A..GGGAG.GAU.A..AAU..UACGUCUUUCAU...A.UCCGAAA.GUGAGGGAU...................UUUCGGAA.AUAAGUUUCGCA
JCVI_SCAF_1096627705999/953-860   UACCACAU...UCUUG.CUCCC..GC..................U.AACCAAGACCUAU.......GGGAG.GAU.A..AAU..UACGUCUUU.AU...A.UCCAGUA.GUGAGGGAU...................UACUGGAA.AUAAGUUUNNNN
JCVI_SCAF_1101667353653/491-584   UAACACAU...AUCUG.CUCCC..GC..................U.AACCAAGACCUAU.......GGGAG.GAU.A..AAU..UACGUCU.UCAU...A.UCCGAAA.GUGAGGGAU...................UUUCGGAA.AUAAGUUUCGCA
JCVI_SCAF_1096628002965/260-166   UAACACAU..AUCUUG.CUCCC..GC..................U.AACCAAGACCUAU.......GGGAG.GAU.A..AAU..UACGUCUUU.AU...A.UCCGUAA.GUGAGGGAU...................UUACGGAA.AUAUGUUUCGCA
JCVI_SCAF_1096628011544/42-136    UAACACAU..AUCUUG.CUCCC..GC..................U.AACCAAGACCUAU.......GGGAG.GAU.A..AAU..UACGUCUUU.AU...A.UCCGUAA.GUGAGGGAU...................UUACGGAA.AUAUGUUUCGCA
JCVI_SCAF_1101668704329/24-118    UAACACAU..AUCUUG.CUCCC..GC..................U.AACCAAGACCUAU.......GGGAG.GAU.A..AAU..UACGUCUUU.AU...A.UCCGAAA.GUGAGGGAU...................UUUCGGAA.AUAAGUUUCGCU
JCVI_SCAF_1096627088370/919-825   UAACACAU...AUCUG.CUCCC..GC..................U.AACCAAGACCUAU.......GGGAG.GAU.A..AAU..UACGUCUUUCAU...A.UCCACCA.GUGAGGGAU...................UGGUGGAA.AUAUGUUUCGCA
JCVI_SCAF_1096626958669/500-594   UCACCUCA..UAUGUG.CUCCC..GC..................U.AACCAAGACCUAU.......GGGAG.GAU.A..AAU..UACGUCUUU.AU...A.UCCUGUA.GUGAGGGAU...................UACAGGAA.AUAAGUUUCGCA
JCVI_SCAF_1096627731752/491-398   UACCACAA...UCUUG.CUCCC..GU..................U.AACCAAGACCU....A.U..GGGAG.GAU.A..AAU..UACGUCU.UAAU...A.UCCAGUA.GUGAGGGAU...................UACUGGAA.AUAAGUUUCGCA
JCVI_SCAF_1096626938383/1232-1325 CUCCGAAU...AUCUG.CUCCC..GC..................U.AACCAAGACCUAU.......GGGAG.GAU.A..AAU..UACGUCU.UCAU...A.UCCAGUA.GUGAGGGAU...................UACUGGAA.AUAAGUUUCGCA
JCVI_SCAF_1101668210846/1065-972  CUCCGAAU...AUCUG.CUCCC..GC..................U.AACCAAGACCUAU.......GGGAG.GAU.A..AAU..UACGUCU.UCAU...A.UCCAGUA.GUGAGGGAU...................UACUGGAA.AUAAGUUUCGCA
JCVI_SCAF_1101668693828/836-931   UAACACCA....CCUA.CUCCCCCUA....................AACCAAGACCUA...U.A..GGGAG.UAU.A..AAU..UACGUCUUUCAU...A.UCCAGUA.GUGAGGGAU...................UACUGGAA.AUAAGUUUCGCA
JCVI_SCAF_1096627169396/311-406   UCACAAUA....CUUA.CUCCCCUUA....................AACCAAGACCUA...U.A..GGGAG.GAU.A..AAU..UACGUCUUUCAU...A.UCCAGUA.GUGAGGGAU...................UACUGGAA.AUAAGUUUCGCU
JCVI_SCAF_1101667211999/571-479   UAUCAAUA....UUUG.CUCCC..GC..................U.AACCAAGACCUAU.......GGGAG.GAU.A..AAU..UACGUCU.UCAU...A.UCCAGUA.GUGAGGGAU...................UACUGGAA.AUAAGUUUCGCA
JCVI_SCAF_1101667531418/177-271   CACCAAUU...AUUUG.CUCCC..GC..................U.AACCAAGACCUAU.......GGGAG.GAU.A..AAU..UACGUCUUUCAU...A.UCCAGUA.GUGAGGGAU...................UACUGGAA.AUAAGUUUCACU
JCVI_SCAF_1096627568803/759-665   UACCAAUU...AUUUG.CUCCC..GC..................U.AACCAAGACCUAU.......GGGAG.GAU.A..AAU..UACGUCUUUCAU...A.UCCAGUA.GUGAGGGAU...................UACUGGAA.AUAAGUUUCACU
JCVI_SCAF_1096627738885/613-519   UACCAAUU...AUUUG.CUCCC..GC..................U.AACCAAGACCUAU.......GGGAG.GAU.A..AAU..UACGUCUUUCAU...A.UCCAGUA.GUGAGGGAU...................UACUGGAA.AUAAGUUUCACU
JCVI_SCAF_1096626963926/1077-983  UACCAAUU...AUUUG.CUCCC..GC..................U.AACCAAGACCUAU.......GGGAG.GAU.A..AAU..UACGUCUUUCAU...A.UCCAGUA.GUGAGGGAU...................UACUGGAA.AUAAGUUUCACU
JCVI_SCAF_1096626965120/1969-1875 UACCAAUU...AUUUG.CUCCC..GC..................U.AACCAAGACCUAU.......GGGAG.GAU.A..AAU..UACGUCUUUCAU...A.UCCAGUA.GUGAGGGAU...................UACUGGAA.AUAAGUUUCACU
JCVI_SCAF_1096627715831/910-1004  UCACUAAU..UAUUUG.CUCCC..GC..................U.AACCAAGACCUAU.......GGGAG.GAU.A..AAU..UACGUCU.UCAU...A.UCCAGUA.GUGAGGGAU...................UACUGGAA.AUAAGUUUCACU
JCVI_SCAF_1096627055876/2612-2705 U..CGUCAA.UAUUUG.CUCCC..GC..................U.AACCAAGACCUAU.......GGGAG.GAU.A..AAU..UACGUCU.UCAU...A.UCCAGUA.GUGAGGGAU...................UACUGGAA.AUAAGUUUCGCA
JCVI_SCAF_1096627058540/2318-2414 UGAUCAUA...UUCUG.CUCCCCGUA....................AACCAAGACCUC...U.A..GGGAG.GAU.A..AAU..UACGUCUUUCAU...A.UCCAGUA.GUGAGGGAU...................UACUGGAA.AUAAAUAUCGCA
JCVI_SCAF_1101668667692/1220-1316 UGAUCAUA...UUCUG.CUCCCCUUA....................AACCAAGACCUC...U.A..GGGAG.GAU.A..AAU..UACGUCUUUCAU...A.UCCAGUA.GUGAGGGAU...................UACUGGAA.AUAAAUAUCGCA
JCVI_SCAF_1101667205985/727-632   UGAUCAUA...UUCUG.CUCCCCUUA....................AACCAAGACCUA...U.A..GGGAG.GAU.A..AAU..UACGUCU.UCAU...A.UCCAGUA.GUGAGGGAU...................UACUGGAA.AUAAGUUUCGCA
JCVI_SCAF_1096626249123/143-234   UCAUAU......UCUG.CUCCC..GC..................UUAACCAAGACCUAU.......GGGAG.GAU.A..AAU..UACGUCU.UAAU...A.UCCAGUA.GUGAGGGAU...................UACUGGAA.AUAAGUUUCGCA
JCVI_SCAF_1101667106088/629-722   UUAUCAAU...AUUUG.CUCCC...G..................CUAACCAAGACCUA...U....GGGAG.GAU.A..AAU..UACGUCUUUU.U...A.UCCAGUA.GUGAGGGAU...................UACUGGAA.AUAAGUUUCGCU
JCVI_SCAF_1101668187804/1183-1275 UAACACAU....UUCA.CUCCC..GC..................U.AACCAAGACCUAU.......GGGAG.GAU.A..AAU..UACGUCU.UAAU...A.UCCAGUA.GUGAGGGAU...................UACUGGAA.AUAAGUUUCGCA
JCVI_SCAF_1096627725473/1300-1208 UAACACAU....UUCA.CUCCC..GC..................U.AACCAAGACCUAU.......GGGAG.GAU.A..AAU..UACGUCU.UCAU...A.UCCAGUA.GUGAGGGAU...................UGCUGGAA.AUAAGUUUCGCA
JCVI_SCAF_1096627051824/561-653   UAACACAU....UUCA.CUCCC..GC..................U.AACCAAGACCUAU.......GGGAG.GAU.A..AAU..UACGUCU.UCAU...A.UCCAGUA.GUGAGGGAU...................UACUGGAA.AUAAGUUUCGCA
JCVI_SCAF_1096627719197/592-684   UAACACAU....UUCA.CUCCC..GC..................U.AACCAAGACCUAU.......GGGAG.GAU.A..AAU..UACGUCU.UCAU...A.UCCAGUA.GUGAGGGAU...................UACUGGAA.AUAAGUUUCGCA
JCVI_SCAF_1096627775356/314-222   UAACACAU....UUCA.CUCCC..GC..................U.AACCAAGACCUAU.......GGGAG.GAU.A..AAU..UACGUCU.UCAU...A.UCCAGUA.GUGAGGGAU...................UACUGGAA.AUAAGUUUCGCA
JCVI_SCAF_1101668297370/1089-1181 UAACACAU....UUCA.CUCCC..GC..................U.AACCAAGACCUAU.......GGGAG.GAU.A..AAU..UACGUCU.UCAU...A.UCCUGUA.GUGAGGGAU...................UACAGGAA.AUAAGUUUCGCA
JCVI_SCAF_1096626248335/134-40    GAACACAU...AACUG.CUCCC..GC..................UUAACCAAGACCUA.....U..GGGAG.GAU.A..AAU..UACGUCU.UAAU...A.UCCAGUA.GUGAGGGAU...................UACUGGAA.AUAAGUUUCGCA
JCVI_SCAF_1096627044404/754-660   UAACACAU..AUUCUG.CUCCC..GC..................U.AACCAAGACCUAU.......GGGAG.GAU.A..AAU..UACGUCUUU.AU...A.UCCAGUA.GUGAGGGAU...................UACUGGAA.AUAAGUUUCGCA
JCVI_SCAF_1096627057497/723-817   UAACACAU..AUUCUG.CUCCC..GC..................U.AACCAAGACCUAU.......GGGAG.GAU.A..AAU..UACGUCUUU.AU...A.UCCAGUA.GUGAGGGAU...................UACUGGAA.AUAAGUUUCGCA
JCVI_SCAF_1096627710339/213-306   UAACACAU...AACUG.CUCCC..GC..................U.AACCAAGACCUAU.......GGGAG.GAU.A..AAU..UACGUCU.UCAU...A.UCCAGUA.GUGAGGGAU...................UACUGGAA.AUAAGUUUCGCA
JCVI_SCAF_1096627722063/269-176   UAACACAU...AACUG.CUCCC..GC..................U.AACCAAGACCUAU.......GGGAG.GAU.A..AAU..UACGUCU.UCAU...A.UCCAGUA.GUGAGGGAU...................UACUGGAA.AUAAGUUUCGCA
JCVI_SCAF_1101668232687/1007-914  UAACACAU...AACUG.CUCCC..GC..................U.AACCAAGACCUAU.......GGGAG.GAU.A..AAU..UACGUCU.UCAU...A.UCCAGUA.GUGAGGGAU...................UACUGGAA.AUAAGUUUCGCA
JCVI_SCAF_1096627043198/395-488   UAACACAU...AUCUG.CUCCC..GC..................U.AACCAAGACCUAU.......GGGAG.GAU.A..AAU..UACGUCU.UAAU...A.UCCAGUA.GUGAGGGAU...................UACUGGAA.AUAAGUUUCGCA
JCVI_SCAF_1096627744946/1514-1607 UAACACAA...UACAA.CUCCC..GC..................U.AACCAAGACCUAU.......GGGAG.GAU.A..AAU..UACGUCU.UAAU...A.UCCAGUA.GUGAGGGAU...................UACUGGAA.AUAAGUUUCGCA
JCVI_SCAF_1101667214905/456-549   UAACACAU...UUCAG.CUCCC..GC..................U.AACCAAGACCUAU.......GGGAG.GAU.A..AAU..UACGUCU.UCAU...A.UCCAGUA.GUGAGGGAU...................UACUGGAA.AUAAGUUUCGCA
JCVI_SCAF_1096627317941/941-848   UAACACAU...UUCAG.CUCCC..GC..................U.AACCAAGACCUAU.......GGGAG.GAU.A..AAU..UACGUCU.UCAU...A.UCCAGUA.GUGAGGGAU...................UACUGGAA.AUAAGUUUCGCA
JCVI_SCAF_1096627963947/479-386   UAACACAA...UACAG.CUCCC..GC..................U.AACCAAGACCUAU.......GGGAG.GAU.A..AAU..UACGUCU.UCAU...A.UCCAGUA.GUGAGGGAU...................UACUGGAA.AUAAGUUUCGCA
JCVI_SCAF_1101668311345/1166-1259 UAACACAU...UACAG.CUCCC..GC..................U.AACCAAGACCUAU.......GGGAG.GAU.A..AAU..UACGUCU.UCAU...A.UCCAGUA.GUGAGGGAU...................UACUGGAA.AUAAGUUUCGCA
JCVI_SCAF_1101668290907/1398-1491 UAACACAU...AUCUG.CUCCC..GC..................U.AACCAAGACCUAU.......GGGAG.GAU.A..AAU..UACGUCUUU.AU...A.UCCUGUA.GUGAGGGAU...................UACAGGAA.AUAAGUUUCGCA
JCVI_SCAF_1096627055378/763-670   UAACACAU...AUCUG.CUCCC..GC..................U.AACCAAGACCUAU.......GGGAG.GAU.A..AAU..UACGUCU.UCAU...A.UCCUGUA.GUGAGGGAU...................UACAGGAA.AUAAGUUUCGCA
JCVI_SCAF_1101668223745/1534-1440 GAACACAU...UACUG.CUCCC..GC..................UUAACCAAGACCUAU.......GGGAG.GAU.A..AAU..UACGUCU.UCAU...A.UCCUGUA.GUGAGGGAU...................UACAGGAA.AUAAGUUUCGCA
JCVI_SCAF_1096627304898/908-1002  GAACACAU...UACUG.CUCCC..GC..................UUAACCAAGACCUAU.......GGGAG.GAU.A..AAU..UACGUCU.UCAU...A.UCCUGUA.GUGAGGGAU...................UACAGGAA.AUAAGUUUCGCA
JCVI_SCAF_1096626973470/1074-1168 GAACACAU...UACUG.CUCCC..GU..................UUAACCAAGACCU....A.U..GGGAG.GAU.A..AAU..UACGUCU.UCAU...A.UCCUGUA.GUGAGGGAU...................UACAGGAA.AUAAGUUUCGCA
JCVI_SCAF_1096627046483/2313-2406 UACCACAU...UCUUG.CUCCC...G..................CUAACCAAGACCUA...U....GGGAG.GAU.A..AAU..UACGUCU.UUAU...A.UCCAGUA.GUGAGGGAU...................UACUGGAA.AUAAGUUUCGCA
JCVI_SCAF_1101668294065/1380-1473 UAACACAA...UACAG.CUCCC...G..................CUAACCAAGACCUA...U....GGGAG.GAU.A..AAU..UACGUCU.UAAU...A.UCCAGUA.GUGAGGGAU...................UACUGGAA.AUAAGUUUCGCA
JCVI_SCAF_1096627055630/2148-2068 .................CUCCC...G..................CUAACCAAGACCUA...U....GGGAG.GAU.A..AAU..UACGUCU.UAAU...A.UCCAGUA.GUGAGGGAU...................UACUGGAA.AUAAGUUUCGCA
JCVI_SCAF_1096627047491/791-884   CACUAAUU...AUUUG.CUCCC...G..................CUAACCAAGACCUA...U....GGGAG.GAU.A..AAU..UACGUCU.UAAU...A.UCCAGUA.GUGAGGGAU...................UACUGGAA.AUAAGUUUCACU
JCVI_SCAF_1101668295461/332-239   UGAUCAUA...UUCUG.CUCCC..GC..................U.AACCAAGACCUAU.......GGGAG.GAU.A..AAU..UACGUCU.UAAU...A.UCCAGUA.GUGAGGGAU...................UACUGGAA.AUAAGUUUCGCA
JCVI_SCAF_1096627730061/999-904   GAACAUAU..AUUCUG.CUCCC..GU..................UUAACCAAGACCU....A.U..GGGAG.GAU.A..AAU..UACGUCUUU.AU...A.UCCAGUA.GUGAGGGAU...................UACUGGAA.AUAAGUUUCGCA
JCVI_SCAF_1096627596052/911-1005  GAACAUAU...AUUUG.CUCCC..GU..................UUAACCAAGACCU....A.U..GGGAG.GAU.A..AAU..UACGUCUUU.AU...A.UCCAGUA.GUGAGGGAU...................UACUGGAA.AUAAGUUUCGCA
JCVI_SCAF_1101667218504/686-591   GAACAUAU...AUUUG.CUCCC..CU..................UCAACCAAGACCUAU..A....GGGAG.GAU.A..AAU..UACGUCU.UCAU...A.UCCAGUA.GUGAGGGAU...................UACUGGAA.AUAAGUUUCGCA
JCVI_SCAF_1096627745463/1169-1264 GAACAUAU...AUUUG.CUCCC..CU..................UCAACCAAGACCUAU..A....GGGAG.GAU.A..AAU..UACGUCUUU.AU...A.UCCAGUA.GUGAGGGAU...................UACUGGAA.AUAAGUUUCGCA
JCVI_SCAF_1096627773919/492-396   GAACAUAU..AUUCUG.CUCCC..CU..................UCAACCAAGACCUAU..A....GGGAG.GAU.A..AAU..UACGUCU.UCAU...A.UCCAGUA.GUGAGGGAU...................UACUGGAA.AUAAGUUUCGCA
JCVI_SCAF_1096626952722/1604-1510 UAACUGAA..UAUCUG.CUCCC..GC..................U.AACCAAGACCUAU.......GGGAG.GAU.A..AAU..UACGUCUUUU.U...A.UCCAGUA.GUGAGGGAU...................UACUGGAA.AUAAGUUUCGCU
JCVI_SCAF_1096626991215/66-160    UAUCCUAA..UAUCUG.CUCCC..GC..................U.AACCAAGACCUAU.......GGGAG.GAU.A..AAU..UACGUCU.UCAU...A.UCCAGUA.GUGAGGGAU...................UACUGGAA.AUAAGUUUAGCU
JCVI_SCAF_1096626949868/1213-1116 UAUCAAAC...CCACA.CUCCU..CG..................CAAACCGAGACCUA...U.A..GGGAG.UAU.AAUACU..U.CGUCUCUCAU...A.UCCAGUA.GUGAGGGAU...................UACUGGAA.AUAAGUUUCGCA
JCVI_SCAF_1096627043739/724-627   UAUCAAAC...CCACA.CUCCU..CG..................CAAACCGAGACCUA...U.A..GGGAG.UAU.AAUACU..U.CGUCUCUAAU...A.UCCAGUA.GUGAGGGAU...................UACUGGAA.AUAAGUUUCGCA
JCVI_SCAF_1096627172387/1228-1323 UCAAUAUU...ACAUA.CUCCC..CU..................UCAACCAAGACCUAU..A....GGGAG.UCU.A..AAU..UACGUCU.UCAU...A.UCCAGUA.GUGAGGGAU...................UACUGGAA.AUAAGUUUCGCA
JCVI_SCAF_1096627710828/215-308   UAUCAAUA....UCUG.CUCCC..GC..................U.AACCAAGACCUAU.......GGGAG.GAU.A..AAU..UACGUCG.UCAU...A.UCCAGUA.GUGAGGG.AG..................UACUGGAAAUAAGUUUCGCAU
JCVI_SCAF_1101667097099/507-414   UCACCAU.....AAUG.CUCCC..GC..................U.AACCAAGACCUAU.......GGGAG.GAU.A..AAU..UACGUCUUUCAU...A.UCCAGUA.GCGAGGGGU...................UACUGGAAAUAAGUUUCGCAU
JCVI_SCAF_1101667124924/427-520   UCACCAU.....AAUG.CUCCC..GC..................U.AACCAAGACCUAU.......GGGAG.GAU.A..AAU..UACGUCUUUCAU...A.UCCAGUA.GCGAGGGGU...................UACUGGAAAUAAGUUUCGCAU
JCVI_SCAF_1096627718236/1105-1011 ACACAUAU...AUUUG.CUCCC..GC..................U.AACCAAGACCUAU.......GGGAG.GAU.A..AAU..UACGUCU.UCAU...A.UCCAGUA.GCGAGGGGU...................UACUGGAAAUAAGUUUCGCAU
JCVI_SCAF_1096627305863/431-525   ACACAUAU...AUCUG.CUCCC..GC..................U.AACCAAGACCUAU.......GGGAG.GAU.A..AAU..UACGUCU.UCAU...A.UCCAGUA.GCGAGGGAU...................UACUGGAAAUAAGUUUCGCAU
JCVI_SCAF_1101667543230/269-363   ACACAUAU...AUCUG.CUCCC..GC..................U.AACCAAGACCUAU.......GGGAG.GAU.A..AAU..UACGUCU.UCAU...A.UCCAGUA.GCGAGGGAU...................UACUGGAAAUAAGUUUCGCAU
JCVI_SCAF_1096627003584/1277-1183 ACACAUAU...AUCUG.CUCCC..GC..................U.AACCAAGACCUAU.......GGGAG.GAU.A..AAU..UACGUCU.UCAU...A.UCCAGUA.GCGAGGGAU...................UACUGGAAAUAAGUUUCGCAU
JCVI_SCAF_1096626250697/826-733   CAUCAGUA....UUUG.CUCCC..GC..................U.AACCAAGACCUAU.......GGGAG.GAU.A..AAU..UACGUCU.UCAU...A.UCCAGUA.GCGAGGGGU...................UACUGGAAAUAAGUUUCGCAU
JCVI_SCAF_1096627720223/49-142    CAUCAGUA....UUUG.CUCCC..GC..................U.AACCAAGACCUAU.......GGGAG.GAU.A..AAU..UACGUCU.UCAU...A.UCCAGUA.GCGAGGGGU...................UACUGGAAAUAAGUUUCGCAU
JCVI_SCAF_1096628022640/975-1072  UAAUCUUA....CACA.CUGCUCCCA.....................ACCGAGACCUA...U.GUAGGCAG.UAUAA..UACA.U.CGUCUCUCAU...A.UCCUGUA.GUGAGGGAU...................UACAGGAA.AUAAGUUUCGCA
JCVI_SCAF_1101668693837/1018-1114 UCACAAUA....CCUA.CUCCCCUUA....................AACCAAGACCUA...U.A..GGGAG.GAU.A..AAU..UACGUCUUUCAU...A.UCCGAAA.GUGAGGGAU...................UUUCGGAAAUAAGUUUCGCUC
JCVI_SCAF_1096627054839/102-201   AUAAACUU...ACACA.CUGCU...C..................CCAACCGAGACCUAC..GUA..GGCAG.UAUAA..UACA.U.CGUCUCUCAU...A.UCCAGUA.GCGAGGGGU...................UGCUGGAAAUAAGUUUCGCAU
JCVI_SCAF_1096627675232/535-631   UAACGUUUC.UUAAGA.CUCCC..GU..................U.AACCGAGACCU....A.U..GGGAG.GAU.A..AAU..UACGUCUCUCAU...A.CCCACAC.UGGAGGG.UG..................GUGUGGGA.AUAAUGUAUCAU
JCVI_SCAF_1096627025173/2592-2685 UAACGA.....CUGUG.CUCCC..GU..................U.AACCGAGACCU....A.U..GGGAG.GGU.A..AAU..CACGUCUCUCAU...A.UCCACAC.UAGAGGG.UG..................GUGUGGGUGAGAUUUAUAAAU
JCVI_SCAF_1096627103424/728-633   UUAAGUUG...UACAA.CACCC..UG..................UAAACCGAGACCUC...U.A..GGGUG.UCU.A..AAC..A.CGUCUCUAAU...ACCUCAGGC.G.GAGGG.U...................GUCUGAGGAAUAUUCAUACUA
JCVI_SCAF_1096627980844/1153-1248 UAAUCUCU...UGUAA.CACUCCGUA....................AACCGAGACCUC...U.A..GGGUG.UAU.A..AAC..A.CGUCUCUAAU...ACCUCAGGC.G.GAGGG.U...................GUCUGAGGAAUAUUCAUACUA
JCVI_SCAF_1101668686991/802-901   UAACAGGAA.UACUCC.ACCCC.AUU...........AAUACCCCAAACCGAGACCAA...G.G..GGGGU.....A.........AGUCUCUCAU...AUCCACCAG.UAAAGGG.A...................UUGGUGGAAAUAAUCGUAUCG
JCVI_SCAF_1096627074648/863-955   UUUCUA......UGUG.CUCCC..CG..................CAAACCGAGACCUA...U.A..GGGAG.GUU.A..AAC..G.AGUCUCUCAU...ACCUUUUCC.U.GAGGG.U...................GGAAAAGGAAUAUUUAAUUCA
JCVI_SCAF_1101668147882/617-725   UAACUUUU...GUGAC.UUGCU....GAAAAGGGACUAAAACUCCUCACCGAGGC.UA........AGCAA.GUA.A..AAU..A.CGCCUCUCAU...AUCUCAGUC.U.GAGGG.U...................GACUGAGAAAUAAGUACCUCC
JCVI_SCAF_1096627018250/651-540   UGACAGUU....GUUC.UUGCU....GAAACGGGACGAUAACUCCUUACCGAGAC.UA........UGCAA.GUA.A..AAU..A.CGUCUCUUAUGCUACCUUUCUC.UUGAGGG.UA..................GAGAAAGG.AAAUCAAGUAAA
#=GC SS_cons                      .................<<<<<..<<..................___.__________...>.>..>>>>>.,,,.,..,,,,.,.,,,,,,,,,,...,.<<<<<<<..______._...................>>>>>>>:::::.........
#=GC SS_cons_1                    ..................................................<<<<<................................>>>>>..................................................................
//
