# Supplementary material for: Comparative genomics reveals 104 candidate structured RNAs from bacteria, archaea, and their metagenomes
Source: Genome Biol. 2010 Mar 15;11(3):R31. doi: 10.1186/gb-2010-11-3-r31 (PMC2864571; doi:10.1186/gb-2010-11-3-r31)
Supplement: Additional file 5 — Raw text alignment files, just the motifs. Raw alignments of RNA motifs with minimal annotation and no flanking sequences, in "Stockholm" text format. The Stockholm files can be retrieved from the .tar.gz archive file by using programs such as WinZip (Windows), StuffIt Expander (Mac), or tar/gzip (UNIX). [file gb-2010-11-3-r31-S5.GZ › clean-sto/radC.sto]

# STOCKHOLM 1.0
#=GF ID radC
#=GF AU Weinberg Z
#=GF TP Cis-reg;
#=GF DE radC RNA
#=GF WK http://en.wikipedia.org/wiki/RadC_RNA_motif
NZ_ABBN01001396.1/99650-99488     ACCCUCGCCCGAUG.U...UCGCUGAU.UC......................GUCAGC..CGCAUGCCC..AGGUGGCCG.CGAUCUUCAAGGCUAC..GGCGCGGA..UAGG.....UCCGCGCU..GAU..CGUUUUCC..UCCAACGACGCU....AUGGCGUCUUUCCUUCACCCGCAGG.GGCGUUCAGUCCCUCGGGGCUGCGCUCCUG
NC_003919.1/2605044-2605188       UUGCGCCUCC...GAU...UCGCCG..U..........................CGGCAUUUC...CCC..A.GCAGCCA.UGACCUACCAGGCUGC..GGUGCGG...CUCG......CCGCACA..GGU..CAUC.......CCUCAUCGGGCGCGUCCUGCGUCCUUCCACGCCAACCCAC.AAGGGAUCUUCCU..CCCUU.GCG...GGC
JCVI_SCAF_1101668523961/181-27    GGCUAUGACUCGUG.U...CCGUCGGCGUA......................GCCGAC..AACAUGCCC..AGGUAGCCC.AGACCUUCAAGGCUAC..GGUGCGU...UGCG......ACGCAC...GGU..CUGA.UUC..UUCACAACGACGUUCACC.GCGUCUUCUUCCAUCCCCCUGG.GGCAG...UGA....CUGCC.CUCGCGGGU
NZ_ABDZ01000015.1/55684-55530     AGGCUACGCCCAUG.U...CCGUCGGCGUU......................GCCGAC..AACAUGCCC..AGGUAGCCC.AGACCUUCAAGGCUAC..GGUGCGU...UGCG......ACGCAC...GGU..CUGAAUUUUCUCCACGACGCU....CACCGCGUUUUCUUCCAUCCCCCUGG.GGCAG...UGA....CUGCC.CUCGCCGGU
NZ_ABYM01000018.1/15519-15373     GGCUACUUCCCAUG.U...CCGUCGGCGUU......................GCCGAC..AACAUGCCC..AGGUAGCCA.AGACCUUCAAGGCUAC..GGUGCGU...UGCG......ACGCACU..GGU..UGUU......CUCUUUGCCAA....GAC.GCUCACGG..GCGUUCCCUUCC.AUCCC...CUU....GGGGC.AGUGACUGC
NC_008344.1/108863-108709         AUCCUUAAAACAUG.U...UCGCUGGCGUA......................GCUGGC..AGCAU.CCC..AGGCAGUCA.AGGCCAUCAAGACUGC..GGCGAAC...CUACA.....GUUCGCU..GGC..UGAU......CUCAUCUCCGG.....AC.GCUCAUCGUCCAUUCCAACCCC.AAGGGACCAUUCAUCCCUAU.GGGGGUGAG
NZ_AAKW01000063.1/23023-22892     AGAUGCAAGCGCUGCU...........GA...............................GGCAGCCGA..AUGUGGCCAGAAACCUGAAAGGUCAC..GCCGC.....AACC........GCGGU..GGU..UCAACC....CCCAAGUACGA....UUC.GCAUCCGGCAGCUCGUACGGUC.AC...UACCCAU......GU.GAUGGAUGC
NZ_AAQW01000001.1/6030570-6030704 GGGAGUCGCA.....A...GAGCUGUCGAU......................GACAGC..A.....CCC..AGGUGGCCC.GAACCUUAAAGGUCAC..GCCGC.....UCCC........GCGGU..GGU..UCACCC....GCAAGUACGAU.....UC.GCGUCCGGCAGCUCGUACGGUC.AC...UACCCAU......GU.GAUGGAUGC
NC_010501.1/5450160-5450296       CGGGAGUCGC....AA...GAGCUGUCGAU......................GACAGC..AC....CCC..AGGUGACCC.GAACCUUGGAGGUCAC..GCCGC.....UCCC........GCGGU..GGU..UCACCC....GCAAGUACGAU.....UC.GCGUCCGGCAGCUCGUACGGUC.AC...UACCCAU......GU.GAUGGAUGC
NC_009512.1/5156412-5156550       ACGAAGGUUC......AAAGCGCUGCCUUA......................GGCAGCAC......CCC..AGAUGACCA.GAGCCUUCAAGGUCAU..GCCGC.....UAAC........CCGGU..GGU..UCAU......CCCAAAGUGCG....AUUCGCGCCCGGAGGCUCGCACGGUC.AUUCG...CC.....AGAAU.GAUGGACGC
NC_009512.1/3339390-3339527       CCACUUGUGC....AA...UCGCUGGUUUU......................UCCGGC..AU....CCC..AGGUAGCCA.UAACCUUUGAGGCUAC..GUCAC.....GCAU........GUGAU..GGU..UACC.......CCGAAAUGCG....AUUCGCGUUCGGCAGCUCGCAUGGUC.ACCGU...UCC....CCGGU.GAUGAACGC
NC_007492.1/3444997-3445139       UACAAAGGGCGUGG.U...UCGCUGUCGUU......................GACAAC....CCAGCCC..AGGUAGCUU.GAACCUUCAAGGCUAC..GCCAC.....GUUC........GUGGU..GGU..UUAC.......CCAAGUGCGA.....UCAGCGUUCGGAAGCUCGCGCGGUU.ACCGC...UUCA...GCGGU.GAUGAAUGC
NC_010501.1/3676296-3676402       ..................................................................CCC..AGGUGGCCU.CAACCUUCAAGGCCAC..GUCAC.....UCCC........GUGAU..GGU..UGUC.......CCAAGGGCGA.....UUAGCGUUCGGUGGCUCGCCCGGUU.GCCGC...UCCC...GCGGU.GAUGAGCGC
NC_007492.1/3469195-3469339       AACCCGAGGUACGG.A...UCGCUGUUAUC......................GACAGC..A.CUUUCCC..AGGUAGCCA.GAACCUUCAAGGCUAC..GUUAC.....UUCG........AUGAU..GGU..UCUC......CCCAAGUGCGA.....UUAGCGUUCGGUGGCUCGCACGGUG.ACCGU...UGCU...ACGGU.GAUGAACGC
JCVI_SCAF_1096627186203/1265-1125 ......AAGGUAUGGA...UCGCUGUUAUC......................GACAGC..ACCUU.CCC..AGGUAGCCA.GAGCCUUCAAGGCUACG.UUCAC.....UUCG........GUGAU..GGU..UCUC......CCCAAGUGCGA.....UUAGCGUUCGGUGGCUCGCACGGUG.ACCGU...UUCU...ACGGU.GAUGAACGC
JCVI_SCAF_1096627929620/725-593   AGAUCGGGCA.....A...GCGCUGUCGUU......................GACAGCA.A.....CCC..AGGUAGCCA.GAACCUUUAAGGCUAC..GCCA......CACCA........UGGU..GGU..UCCC.......CCAAAGUGCG....AUUAGCGUCCGGCGGCUCGCACGGUC.ACAGC..........GAUGU.GAUGGAUGC
NC_007492.1/873551-873694         CAAUUGGCGCACGG.A...UCGCUGUCGUU......................GACAGC..U.CCAGCCC..AGAUAGCCA.GAACCUUUAAGGCUAU..GCCAC.....UUGC........GUGGU..GGU..UCUC.......CCAAAGUGCG....AUUAGCAUCCGGCGGCUCGCACGGUC.ACUCC...CCA....AGAGU.GAUGGAUGC
NC_009512.1/3312138-3312275       UGAGCUGCAC.....A...CCGCUGUCGUU......................GACAGC..A.....CCC..AGGUAGCCA.GGACCUUCAAGGCUAC...GCCCG....UUU........CGGGUG..GUU..CUCC......CCCAAAGUGCG....ACUCGCGCUCGGCAGCUCGCACGGUC.ACCGU...CCCA...UCGGU.GAUGAGCGC
NC_010501.1/3637927-3638064       UGAGCUGCAC.....A...CCGCUGUCGUU......................GACAGC..A.....CCC..AGGUAGCCA.GGACCUUCAAGGCUAC...GCCCG....UUU........CGGGUG..GUU..CUCC......CCCAAAGUGCG....ACUCGCGCUCGGCAGCUCGCACGGUC.ACCGU...CCCA...UCGGU.GAUGAGCGC
NC_007086.1/2470043-2469891       AUCCUUUCCCCAUG.U...UCGUCGGCGUU......................GCCGAC..A.CAUGCCC..AGGCAGCCG.AGACCUUCAAGGCUGCA.AGUGCGG...GAAA......CCGCACA..GGU..CGUUUCAU..UCCAAGGACGC....GUCCGCGUCCAUCAACGCCACCCACA.AGGGA...CCUC...UCCCU.UGCG..GGC
NC_009719.1/3635395-3635546       AUUCUUGCCCCAUG.U...UCGUCGGCGUU......................CCCGAC..A.CAUGCCC..AGGCAGCCA.AGACCUUCAAGGCUGCA.AGCACGG...GAAG......CCGUGCU..GGU..CGAUGUUU..UCCACGGACGU....ACC.GCGUCCAUCCACACCACCCACA.AGGGA...CCUC...UCCCU.UGCG..GGC
NZ_AAUJ01000001.1/1027307-1027458 AUGCUUACCCCAUG.U...CCGUCGGCGCU......................GCCGAC..A.CAUGCCC..AGGCAGUCG.AGACCUUCGAGGCUGCA.AGCACGG...GAAA......CCGUGCU..GGU..CGUUUCUU..CCUACGGACCU....ACC.GCGUCCAUCCACGCCACCCACA.AGGGA...CCUC...UCCCU.UGCG..GGC
NC_008782.1/1372297-1372146       AUGCUUGCCCCAUG.U...UCGUCGGCGUU......................GCCGGC..A.CAUGCCC..AGGCAGUCG.AGACCUUCGAGGCUGCA.AGCGCGG...GAAA......CCGUGCU..GGU..CGUUUCUU..CCUACGGACCU....ACC.GCGUCCAUCCACGCCACCCACA.AGGGA...CCUC...UCCCU.UGCG..GGC
NC_010170.1/1116746-1116892       AUGCUUGCCCCAUG.U...UCGUCGGCGUU......................GCCGGC..A.CAUGCCC..AGGCAGUCG.AGACCUUCGAGGCUGCA.AGCGCGG...GAAG......CCGCGCU..GGU..CGUU......UCUUCCUCCGG.....AC.GUACCGCGUCCAUCCACCCACA.AGGGA...CCUU...UCCCU.UGCG..GGA
sludgeOz_Contig2460/592-738       AUCCUUGCCCCAUG.U...UCGUCGGCGUU......................GCCGAC..A.CAUGCCC..AGGCAGCCA.AGACCUUCGAGGCUGCA.AGCGCGG...GAAA......CCGUGCU..GGU..CGUU......UCUUCCUACGG.....AC.GUACCGCGUCCAUCCACCCACA.AGGGA...CCUC...UCCCU.UGUG..GGC
NC_010170.1/4560875-4560729       AUCUUUACCCCAUG.U...UCGUCGGCGUU......................GCCGAC..A.CAUGCCC..AGGCAGCCA.AGACCUUCAAGGCUGCA.AGCGCGG...GAAA......CCGUGCU..GGU..UGUU......UCUUUCUACGG.....AC.GCAUCGCGCCCAUCCACCCACA.AGGGA...CCUC...UCCCU.UGCG..GGC
NC_002488.3/1681828-1681680       UCCUGCCCCCCAUG.U...UCGUCGGCGUU......................GCCGAC..A.CAUGCCC..AGGCAGCCG.AGACCUUCGAGGCUGCA.AGCACGG...GAAG......CCGUGCU..GGU..CGUU......UCUUCCUAUGG.....AC.GCACCGCGUCCAUCCACCCACA.AGGGA...CCUC...UCCCU.UGCGGGCGG
NC_008782.1/1499393-1499248       UCCUUGCGCC.AUGU....UCGUCGGCGUU......................GCCGAC...ACAUGCCC..AGGCAGCCG.AGACCUUCGAGGCUGCA.AGCGCGG...GAAA......CCGUGCU..GGU..CGUU......UCUUCCUACGG.....AC.GCUCCGCGUCCAUCCACCCACA.AGGGA...CCUC...UCCCU.UGCG..GGC
NC_007508.1/2724046-2723901       UCCUUGCGCC.AUGU....UCGUCGGCGUU......................GCCGAC...ACAUGCCC..AGGCAGCCG.AGACCUUCGAGGCUGCA.AGCGCGG...GAAA......CCGUGCU..GGU..CGUU......UCUUCCUACGG.....AC.GCUCCGCGUCCAUCCACCCACA.AGGGA...CCUC...UCCCU.UGCG..GGC
NC_007951.1/3576431-3576582       AUCCUUGCCCCAUG.U...UCGUCGGCGUU......................GCCGAC..A.CAUGCCC..AGACAGCCG.AGACCUUCAAGGCUGCA.AGUGCGG...GAAA......CCGUGCU..GGU..CUUU.......UUUCUUAUCGGACGUUCCGCGUCCAUCCACGCCACCCACA.AGGGA...UCUC...UCCCU.UGCG..GGC
JCVI_SCAF_1096628044192/1759-1608 AUCCUUGCUCCAUG.U...UCGUCGGCGUU......................GCCGAC..A.CAUGCCC..UGGCAGCCG.AGACCUUCAAGGCUGCA.AGUGCGG...GAAA......CCGUGCU..GGU..CGUU......UCUUCCUAUGGACGUACC.CCGUCCGUUCACGCCACCCACA.AGGGA...CCUC...UCCCU.UGCG..GGC
NZ_ABDZ01000015.1/60751-60591     ACGCUGAUUGCAUG.U...UCGCUGGCGUU......................GCCGGCA.AGCAUGCCC..AGGCAGUCG.AGACCUUCGAGACUGC..GGUGCGG...UUCG......CCGUGCU..GGU..UGUUUUUC..CUUCCCCGGGCGCAUGUC.GCGUCCAUCCACCUCACCCCCA.AGGGAUACACC....UCCCU.UGCGGGCGG
NC_008782.1/2364053-2363900       ACGCUGGCCGCAUG.U...UCGCUGGCGUU......................GCCGGC..AGCAUGCCC..AGGCAGUCG.AGACCUUCAAGACUGC..GGCGCGG...UUCG......CCGUGCU..GGU..UGCU......UCGUUCUCCGGGCGCACCCGCGUCCAUCCACCUCACCCUCA.AGGGAC..AGACC..UCCCU.UGC...GGG
NC_010170.1/1373516-1373669       AACCUGACGACAUG.U...UUGCUGGCGUU......................GCCGGC..UGCAUGCCC..AGGCAGUCG.AGACCUUCAAGACUGC..GGUGC.....CUCGUU......GCACU..GGU..UGGUCUGUUCUACCGGCGCAU.....UCCGCGCCA.AUCACUCAACCCACA.AGGGA...CGCCC..UCCCU.UGUGGCGGG
NZ_ABKT01000008.1/47409-47564     AGGCUGACGCCUUGCC...CCGCCGACUGAC.....................GUCGGC..AGCAC.CCC..AGGCAGCCA.AGAUCUUCAAGGCUGC..GGCGCGA...UCCG......UCGCGCU..GGU..CGUU.....GUCCUGCUCGACGCCUCGGCGCGUCA.CUUCCUCAACCCUCA.AGGGA...UUUCC..UCCCU.UGCAG.GGC
NC_003919.1/2668338-2668489       AUCCUGCGGCGCAG.GCAGCGGGGACGUUUG.....................CGUCUC..CACUUCCCA..GCACAGCCG.CGGUCUUCGAGGCUGU..GGCGCGG...GCCA......CCGCGUC..GAU..CGCU.......CCCGUCCGCA.....CC.GCAUCCGACACCGCGGACGCCC.AGCGC...CCAG...GCGCU.GGAGGAUGC
NC_009656.1/4617908-4618045       CGAAUUCGAA.UUGGC...UCGCUGUCGUU......................GACAGC..GCC..UCCC..AAGGAGCCA.GGGUU..UAAGGCUCC..GGCGC.....GCAA........GCGCU..AAC..CCAC......CCAAGACCGCC.....ACAGCACUCGGCAGCGCGGUCG..C.AUCAC...GCAA...GUGAU.GGAG..UGC
NC_008463.1/5292563-5292700       CGAAUUCGAA.UUGGC...UCGCUGUCGUU......................GACAGC..GCC..UCCC..AAGGAGCCA.GGGUU..UAAGGCUCC..GGCGC.....GCAA........GCGCU..AAC..CCAC......CCAAGACCGCC.....ACAGCACUCGGCAGCGCGGUCG..C.AUCAC...GCAA...GUGAU.GGAG..UGC
NZ_AAKV01000112.1/73439-73302     CGAAUUCGAA.UUGGC...UCGCUGUCGUU......................GACAGC..GCC..UCCC..AAGGAGCCA.GGGUU..UAAGGCUCC..GGCGC.....GCAA........GCGCU..AAC..CCAC......CCAAGACCGCC.....ACAGCACUCGGCAGCGCGGUCG..C.AUCAC...GCAA...GUGAU.GGAG..UGC
NZ_AAKW01000073.1/69153-69016     CGAAUUCGAA.UUGGC...UCGCUGUCGUU......................GACAGC..GCC..UCCC..AAGGAGCCA.GGGUU..UAAGGCUCC..GGCGC.....GCAA........GCGCU..AAC..CCAC......CCAAGACCGCC.....ACAGCACUCGGCAGCGCGGUCG..C.AUCAC...GCAA...GUGAU.GGAG..UGC
NZ_AAQW01000001.1/958497-958360   CGAAUUCGAA.UUGGC...UCGCUGUCGUU......................GACAGC..GCC..UCCC..AAGGAGCCA.GGGUU..UAAGGCUCC..GGCGC.....GCAA........GCGCU..AAC..CCAC......CCAAGACCGCC.....ACAGCACUCGGCAGCGCGGUCG..C.AUCAC...GCAA...GUGAU.GGAG..UGC
NC_004129.6/5414183-5414317       CCAUUCCGGA.UUGGU...UCGCUGUCGUC......................GACAGC..GCC..UCCA..AAGGAGC..CAGGGUUUCAA.GCUCC..GGCG......CGUCG........CGCU..AAC..CCAC......CCAAGAUCGCU.....UA.GCACUCGGUAGCGCGAUCA..C.AUCAC...CUA....GUGAU.GGAG..UGC
NZ_AAKW01000073.1/72757-72610     AUGAUGAGCGCGUGAU...CUGCUGACGUU......................GUCAGC..GACAUGCCCC.AUGCAGCUC.GGAUCCGAAGUGCUGC..AGCAC.....AGCCCAGC....GUGUU..GAU..CCAA......CCCAAGACCGU.....AUAGCUUCUGGUAGCACGGUCGGUC.GGCCU..........CGGUC.GAUAGAAGC
NZ_AAQW01000001.1/962101-961954   AUGAUGAGCGCGUGAU...CUGCUGACGUU......................GUCAGC..GACAUGCCCC.AUGCAGCUC.GGAUCCGAAGUGCUGC..AGCACAG...CCCA......CCGUGUU..GAU..CCAA......CCCAAGACCGC.....AUAGCUUCUGGUAGCGCGGUCGGUC.GGCCU..........CGGUC.GAUAGAAGC
NZ_AAKV01000112.1/77053-76905     AUGAUGAACGAGUGAU...CUGCUGACGUU......................GUCAGC..GACAUGCCCCCAUGCAGCUC.GGAUCCGAAAUGCUGC..AGCACAG...CCCA......CCGUGUU..GAU..CCAA......CCCAAGACCGC.....AUAGCUUCUGGUAGCGCGGUCGGUC.GGCCU..........CGGUC.GAUAGAAGC
NC_009656.1/4614401-4614549       AUGAUGAACGCGUGAU...CUGCUGACGUU......................GUCAGC..GACAUGCCCCCAUGCAGCUC.GGAUCCGAAAUGCUGC..AGCACAG...CCCA......CCGUGUU..GAU..CCAA......CCCAAGACCGC....AUA.GCUUCUGGUAGCGC....GGUC.GGUCG...GCCU...CGGUC.GAUAGAAGC
NC_008463.1/5288768-5288916       AUGAUGAACGCGUGAU...CUGCUGACGUU......................GUCAGC..GACAUGCCCCCAUGCAGCUC.GGAUCCGAAAUGCUGC..AGCACAG...CCCA......CCGUGUU..GAU..CCAA......CCCAAGACCGC....AUA.GCUUCUGGUAGCGC....GGUC.GGUCG...GCCU...CGGUC.GAUAGAAGC
NC_004129.6/5411071-5411217       AUUAUUGAACCGUGAU...CUGCUGACGUC......................GUCAGC..AACAUGCCCC.AUGCAGCUC.GGAUCCGUAACGCUGC..AGCACG....UUAAU......CGUGU...GAU..CCUC......CUCAAGGUCGU.....UCAGCUUCUGGUAGCACGACCGGUC.GAC.....UAUCC....GUC.GAUAGAAGC
NC_004129.6/5412448-5412599       UAUUUUCAACCAUGUA...CCGCUGACGUU......................GUCAGC..AACAUGCCC..UAGUAGUCA.CGAUCUGUGAGACUAC..GACACGA...AAAU......UCGUGUU..GAU..CAGA......CCCAAGACCGC.....CCAGCUUCCGGUAGUGCGGUUGAUC.AGUCA...AUAAU..UGACU.GAUGGAAGC
NZ_AAKV01000112.1/59821-59674     UCCUUUGAGCCGUGAG...CUGCUGACGUU......................GUCGGC..AUCCCUCCA....GUAGCCG.UGAUCUGCGAGGCUAC..AGCACGG...AUUA......CCGUGUA..GAU..CACUCC.....CUAGGUCGCA.....CCAGCUUCCGGAAGCGCGAUCAAUCGACC.....AUCA.....GGUUGAUGGAAGC
NZ_AAKV01000112.1/75975-75825     UUCUUUGCACCGUGAG...CUGCUGACGUU......................GUCGGCA.AUCCUCCCC..CAGUAGUCA.UGAUCUGAAAGACUAC..GACACGG...AUUU......CCGUGUA..GAU..CGAA......CCCAAGAUCGC....ACCAGCUUCCGGUAGCGCGAUCAAUC.AGCCC...AC.....AGGUU.GAUGGAAGC
NC_009656.1/4615660-4615809       UUCUUUGCACCGUGAG...CUGCUGACGUU......................GUCGGCA.AUCCUCCCC..CAGUAGUCA.UGAUCUGAAAGACUAC..GACACGG...AUUU......CCGUGUA..GAU..CGAA......CCCAAGAUCGC....ACCAGCUUCCGGUAGCGCGAUCAAUC.AACC......ACA...GGUU.GAUGGAAGC
NZ_AAKW01000073.1/71679-71530     UCCUUUACCCCGUGAG...CUGCUGACGUU......................GUCGGCA.ACCCUCCCC..CAGUAGUCA.UGAUCUGAAAGACUAC..GACACGG...ACUU......CCGUGUA..GAU..CGAA......CCCAAGAUCGC....ACCAGCUUCCGGUAGCGCGAUCAAUC.AACCA...C......AGGUU.GAUGGAAGC
NZ_AAQW01000001.1/961023-960874   UCCUUUACCCCGUGAG...CUGCUGACGUU......................GUCGGCA.ACCCUCCCC..CAGUAGUCA.UGAUCUGAAAGACUAC..GACACGG...ACUU......CCGUGUA..GAU..CGAA......CCCAAGAUCGC....ACCAGCUUCCGGUAGCGCGAUCAAUC.AACCA...C......AGGUU.GAUGGAAGC
NC_008463.1/5290021-5290173       CAUCCUUUACCACG.UGAGCUGCUGACGUU......................GUCGGCA.ACCCUCCCC..CAGUAGUCA.UGAUCUGAAAGACUAC..GACACGG...ACUU......CCGUGUA..GAU..CGAA......CCCAAGAUCGC....ACCAGCUUCCGGUAGCGCGAUCAAUC.AACCC...AC.....AGGUU.GAUGGAAGC
NC_008752.1/531393-531251         CUAUCGACCGCAGGUC...GCGGAGGACUUC.....................UCCUCC.....CUUCCC..AGGCAGCCA.UGAUCUUCAAGGCUGC..GGCGC.....GCUG........GCGCC..GAU..CACA.......CCAGUCCGCU.....CC.GCAUCCGAAACGGUGGACGCCC.AGCGC...GAAA...GCGCU.GGUGGAUGC
NC_007005.1/1657819-1657666       AUUCUGAAGCCAUGUA...CCGCUGACGUU......................GUCAGC..AACAUGCCCG.AGGUAGUCU..GGAUUUCAUGACUAC..GAUGCG....UUUUU......CGCAUU..AAU..CCAA......CCCCCAGUUCG....CAAAGCAUUCGGAAGCGCGAACGGUUGAUCAG...UUUAU..CUGGUUGAUGGAUGC
NC_007005.1/1658497-1658347       AUUCUCAAGACAUGUA...CCGCUGACGUU......................GUCAGC..AACAUGCCC..GGGUAGUCA.GGAUC.UCACGACUAC..GAUGCG....UCCCA......CGCAUU..GAU..CCCU......CCCAAAGUUCG....CAAAGCUUCCGGAGGCGCGAACGAUC.GGUGU...UUCAA..ACGCC.GAUGGAUGC
NZ_AAHW02000025.1/23298-23445     AUGUUUAUUCCGUACG...CGGUCGAUCUU.......................UCGAC..CU.GUGCCC..AGGCAGCCGAUGGUCUUCAAGGCUGC..GCUGCGU...GUCA......UCGCAGU..GAC..UCAUCG.....CCAGUCCGCU.....UC.GCAUCGCUUGCCGCGGACGCUC.AUCCG...CAC....CGGAU.GACGA.UGC
NZ_AAMM02000010.1/124116-123970   AUGGUGCAUCCGUACG...CGGUCGAUCCC......................CUCGAC..CU.GUGCCC..AGGCAGCCGAUGGUCUUCAAGGCUGC..GCUGCGU...GUCA......UCGCAGU..GAC..UGCG.......CCAGUCCGCU.....UC.GCAUCGCUCGCCGCGGACGCUC.AUCCC...CAC....CGGAU.GACGA.UGC
NZ_ABBN01001396.1/102254-102109   AUGGUGCGUCCGUA.C...AUGGUCGAUCCC.....................UCGACC..G..GUGCCC..AGGCAGCCGAUGGUCUUCAAGGCUGC..GCUGCGA...GUCA......UCGCAGU..GAC..UGCG.......CCAGUCCGCU.....UC.GCAUCGCUCGCCGCGGACGCUC.AUCCC...CAC....CGGAU.GACGA.UGC
JCVI_SCAF_1096626436570/521-354   ACCGCGCGAACGGG.G...CUGUUGAUGCUUUGCCCCAAGCAUCGCUGAUCUGUCAGC..G.CCCGCCC..AGGCAGUCA.GGGUCUUCGAGGCUGCGCCGCGUGC...UCCC......GCACGCC..GAC..CCGG.......CCCGUCCGCU.....UC.GCAUCG.CCUGCGCGGACACGC.GCCCC...CCA....AGGUC.GCGGA.UGC
NC_007508.1/2727905-2727768       AUUCUCCCUCC.UGCA...UUGCCGAUGGU.......................UCGGC..AGCA.GCCC....GCAGCCA.GGGUG.UCAAGGCUGC..CGCGGG....UUCCA......CCCGCGC.CAC..CCA........CCAGUUCGCC.....UCGGCAUCU.CACCGGCGAACGCUG.CCC.....ACCG.....GGG.CAUCGAUGC
NC_007951.1/3572546-3572683       AUUCUUCCUCC.UGCA...UUGCCGACGU.......................GUCGGC..AGCA.GCCA....GCAGCCG..GGGUGUCCAGGCUGC..CGUGGG....UUCUA......CCCGCGCCACC..CA.........CCAGUUCGCC.....UCGGCAUCU.CACCGGCGAACGCUG.CCC.....ACCG.....GGG.CAUCGAUGC
NC_002488.3/1689983-1689846       AUUCUCCCUCC.UGCA...UUGCCGAUGU.......................AUCGGC..AGCA.GCCC....GCAGCCA..GGGUGUCAAGGCUGC..CGCGGG....UUCCA......CCCGUGCCACC..CA.........CCAGUUCGCC.....UCGGCAUCU.CACCGGCGAACGCUG.CCC.....ACCG.....GGG.CAUCGAUGC
NZ_ABFH02000001.1/1099005-1098868 AUUCUCCCUCC.UGCA...UUGCCGACGUA.......................UCGGC..AGCA.GCCC....GCAGCCA..GGGUGUCAAGGCUGC..CGUGGG....UUCCC......CCCGCGCCACC..CG.........CCAGUUCGCC.....UCGGCAUCU.CACCGGCGAACGCUG.CCC.....ACCG.....GGG.CAUCGAUGC
JCVI_SCAF_1096628063987/1311-1177 UGGCAUCCGC..UG.....UUGCCGACAUU......................GUCGGC..UUCG..CCA....GCAGCCA..G.GGUUUCAGGCUGC..CGUGGAG...CUUG......CUCCAUG..CCA..CCCG.......CCAGUUCGCC....GUC.GCAUCG.CUCGGGCGAACGCUG.CCC..AUGC........GGG.CAUCGAUGC
NC_008344.1/78726-78571           AAACGACUGAAUUG.U...CCGCCGUCCCA......................GACGGU..AACAAGCCC..AGGUAGCCCGCGAUCUUAAAGGCUAC..GGCGUGGC..GUAU.....GCCGCGUU..GAUUGCGCA......CCCCCGUUCCG....CACCGCAUCC.CCUGCGCGGAUACCC.ACCUG...ACACG..AAGGU.GGUGGAUGC
NC_008782.1/1502364-1502228       AAGCUGUCCGCAUG.U...UCGCUGAU.UC......................GUCAGC..A.CAUGCCA....GCAGCCA..GGGUUUCA.GGCUGC..CGCGGGG...UUCU......CUCCGCGCAACC..CA.........CCAGUCCGCA.....UC.GCAUCC.AUUGCGCGGACGCGC.GUC.....CCCAA....GAC.GCUGA.UGC
NC_010170.1/1113738-1113874       AAGCUGUCCGCGUG.U...UCGCUGAU.UC......................GUCAGC..A.CAUGCCA....GCAGCCA..GGGUUUCA.GGCUGC..CGCGGGG...UUCU......CUCCGCGCAACC..CA.........CCAGUCCGCA.....UC.GCAUCC.AUUGCGCGGACGCGC.GUU.....CCCAA....GAC.GCUGA.UGC
NZ_AAUJ01000001.1/1024305-1024441 AAGCUGCCCGCAUG.C...UCGCUGAU.UC......................GUCAGC..A.CAUGCCA....GCAGCCA..GGGUUUCA.GGCUGC..CGCGGGG...UUCU......CCCCGCGCAACC..CA.........CCAGUCCGCA.....UC.GCAUCC.AUUGCGCGGACGCGC.GUC.....GCCAA....GAC.GCUGA.UGC
NC_002488.3/1689085-1688948       AAGCUGCCCACAUG.U...UCGCUGAUUCCG.....................AUCAGC..A.CAUGCCA....GCAGCCA..GGG.UUCCAGGCUGC..CGCGGG....UCUCU......CCCGCGUUGCC..CA.........CCAGUCCGCA.....UC.GCAUCA.AUUCCGCGGACGCGC.GUCCC...C......GUGAC.GUCGA.UGC
NC_007508.1/2727007-2726872       AAGCUGCCCGCAUG.U...UCGCUGAU.UC......................GUCAGC..A.CAUGCCA....GCAGCCA..GGG.UUCCAGGCUGC..CGCGGG....UCUCU......CCCGCGU.UGC..CCA........CCAGUCCGCA.....UC.GCAUCA.GGUCUGCGGACGCGC.GUCCC...C......GUGAC.GUCGA.UGC
NC_007951.1/3573444-3573579       AAGCUGCCCGCAUG.U...UCGCUGAU.UC......................GUCAGC..A.CAUGCCA....GCAGCCA..GGGUUUCA.GGCUGC..CGCGGG....UCUCU......CCCGCGUUGCC..CA.........CCAGUCCGCA.....UC.GCAUCA.AGUCUGCGGACGCGC.GUCCC...C......GUGAC.GUCGA.UGC
JCVI_SCAF_1101667372641/455-320   AAGCUGCCUGCAUG.U...UCGCUGAU.UC......................GUCAGC..A.CAUGCCA....GCAGCCA..GGG.UUCCAGGCUGC..CGCGGG....UCUCU......CCCGCGU.CAC..CCA........CCAGUCCGCA.....UC.GCAUCA.AUUCUGCGGAUGAGC.GUCCC...C......GUGAC.GCUGA.UGC
NC_010170.1/4563132-4562996       AAGCUGCCCGCAUG.U...UCGCUGAU.UC......................GUCAGC..A.CAUGCCA....GCAGCCA.UGGG.UUCCAGGCUGC..CGUGGG....UUCUU......CCCGCGUAACC..CG.........CCAGUCCGUA.....UC.GCAUCA.AGUCUGCGGACACGC.GUCCC...C......GUGAC.GCCGA.UGC
NC_007086.1/2474704-2474565       AAGCUGCCCGCAUGUG...UCGCUGA.UCCG......................UCAGC..ACCAUGCCA....GCAGCCA..GGGUUUCCAGGCUGC..CGCGGAG...UUU.......CUCCGCGCUACC..CG.........CCAGUCCGCC....AUC.GCAUCG.AGUCUGCGGACGCGC.GUC..CUCGU.......GAU.GCCGG.UGC
NC_007508.1/2618952-2618813       AAGCUGCCCGCAUGUG...UCGCUGA.UCCG......................UCAGC..ACCAUGCCA....GCAGCCA..GGGUUUCCAGGCUGC..CGCGGAG...UUU.......CUCCGCGCUACC..CG.........CCAGUCCGCC....AUC.GCAUCG.AGUCUGCGGACGCGC.GUC..CUCGU.......GAU.GCCGG.UGC
NC_009138.1/1993906-1994045       AAGCUGCCUGCAUGUG...UCGCUGA.UCCG......................UCAGC..ACCAUGCCA....GCAGCCA..GGGUUUCCAGGCUGC....CGCGGA..UUCUC....UCCGCG..CCACC..CG.........CCAGUCCGCC....AUC.GCAUCG.AGUCUGCGGACGCGC.GUC..CUCGU.......GAC.GCCGA.UGC
JCVI_SCAF_1096628039386/392-253   AAGCUGCCUGCAUGUG...UCGCUGA.UCCG......................UCAGC..ACCAUGCCA....GCAGCCA..GGGUUUCCAGGCUGC....CGCGGA..UUCUC....UCCGCG..CCACC..CG.........CCAGUCCGCC....AUC.GCAUCG.AGUCUGCGGACGCGC.GUC..CUCGU.......GAC.GCCGA.UGC
NC_007973.1/2527412-2527552       AAGCUGCCCGCAUGUG...UCGCUGAU.UC......................GUCAGC..ACCAUGCCA....GCAGCCA..GAGUUUCCAGGCUGC....CGCGGA..UUCUU....UCCGCG..CUACC..CG.........CCAGUCCGCC....AUC.GCAUCG.AGUCUGCGGACGCGC.GUCAC...CC.....GUGAC.GCCGA.UGC
NC_009138.1/2030494-2030641       CCGCCACCGAAAUG.C...CUGCCGACGUU......................GUCGGC..GACAUGCCC..AGGUAGCCCGCGGUCCUUGAGGCUAC..GGCGCAG...UCUU......CUGCGCU..GAC..CGCU......CCCCGUUCGCU.....CC.GCAUCC.UGGCCGCGAACAAUC.ACCUC...UGC....GUGGU.GGUGGAUGC
NC_010170.1/4524050-4523902       CCACUACGGAAAUG.C...CUGCCGACGUC......................GUCGGC..GACAUGCCC..AGGUAGCCCGCGGUCAUUGAGGCUAC..GGCGCAG...CACG......CUGCGCU..GAC..CGCU......ACCCGUUCGCC.....CC.GCAUCC.UGGCCGCGAACGAUC.ACCGC...UGCU...GCGGU.GAUGGAUGC
NC_010002.1/4572348-4572496       CCACUACGGAAAUG.C...CUGCCGACGUC......................GUCGGC..GACAUGCCC..AGGUAGCCCGCGGUCAUUGAGGCUAC..GGCGCAG...CACG......CUGCGCU..GAC..CGCU......ACCCGUUCGCC.....CC.GCAUCC.UGGCCGCGAACGAUC.ACCGC...UGCU...GCGGU.GAUGGAUGC
NC_007086.1/2444672-2444524       CCACCACCGAAAUG.C...CUGCCGACGUU......................GUCGGC..GACAUGCCC..AGGUAGCCUGCGGUCCUUGAGGCUAC..GGCGCAG...CCCG......CUGCGCU..GAC..CGCU......ACCCGUUCGCC.....UC.GCAUCC.UGGCCGCGAACGAUC.ACCGC...AGCC...GCGGU.GGUGGAUGC
NC_009719.1/3663513-3663661       CGACCACCGAAAUG.C...CUGCCGACGUU......................GUCGGC..GACAUGCCC..AGGUAGCCUGCGGUCCUUGAGGCUAC..GGCGCAG...UCCU......CUGCGCU..GAU..CGCU......ACCCGUUCGCC.....UC.GCAUCC.UGGCCGCGAACGAUC.ACCGC...ACCC...GCGGU.GGUGGAUGC
NC_008782.1/1332744-1332597       CCACAUCGGAAAUG.C...CUGCCGACGUU......................GUCGGC..GACAUGCCC..AGGUAGCCC.CGGUCUUCAAGGCUAC..GGCGCAG...UCCA......CUGCGCU..GAC..CGAA......ACCCGUUCGCC.....UC.GCAUCC.UGGCCGCGAACGGUC.ACUGC...AAUC...GCGGU.GAUGGAUGC
NC_008782.1/1463970-1463823       CCACAUCCGAAAUG.C...CUGCCGACGUU......................GUCGGC..GACAUGCCC..AGGUAGCCC.CGGUCUUCAAGGCUAC..GGCGCAG...UCCA......CUGCGCU..GAC..CGAA......ACCCGUUCGCC.....UC.GCAUCC.UGGCCGCGAACGGUC.ACUGC...AAUC...GCGGU.GAUGGAUGC
NC_007973.1/2567864-2568011       CCACAUCGGAAAUG.C...CUGCCGACGUC......................GUCGGC..GACAUGCCC..AGGUAGCCC.CGGUCUUCAAGGCUAC..GGCGCAG...UCCG......CUGCGCU..GAC..CGCA......ACCCGUUCGCC.....UC.GCAUCC.UGGCCGCGAACGAUC.ACCGC...CACC...GCGGU.GAUGGAUGC
sludgeOz_Contig9137/396-544       CCACAUCGGAAAUG.C...CUGCCGACGUC......................GUCGGC..GACAUGCCC..AGGUAGCCC.CGGUCUUCAAGGCUAC..GGCGCAG...UCCG......CUGCGCU..GAC..CACA......ACCCCGUUCGC....CUC.GCAUCC.UGGCCGCGAACGAUC.ACCGC...UGCC...GCGGU.GAUGGAUGC
NZ_AAUJ01000001.1/1065457-1065605 CCACAUCGGAAAUG.C...CUGCCGACGUC......................GUCGGC..GACAUGCCC..AGGUAGCCC.CGGUCUUCAAGGCUAC..GGCGCAG...UCCG......CUGCGCU..GAC..CACA......ACCCCGUUCGC....CUC.GCAUCC.UGGCCGCGAACGAUC.ACCGC...UGCC...GCGGU.GAUGGAUGC
NC_010170.1/1148088-1148234       CCACAUCGAAAAUG.C...CUGCCGACGUC......................GUCGGC..GACAUGCCC..AGGUAGCCC.CGGUCUUCAAGGCUAC..GGCGCAG...UCCG......CUGCGCU..GAC..CGCA......ACCGUUCGCC......UC.GCAUCC.UGGUCGCGAACGAUC.ACCGC...UGCC...GCGGU.GGUGGAUGC
NC_007951.1/3604961-3605108       CUACCGCCGAAAUG.C...CUGCCGACGUU......................GUCGGC..GACAUGCCC..AGGUAGUCCUCGGUCUUCAAGGCUAC..GGCGCGG...UUGC......CCGCGCU..GAC..CGAU......ACCCGUUCGCU.....CC.GCAUCC.UGGCCGCGAACAAUC.ACCGC...UGC....GCGGU.GGUGGAUGC
NC_007508.1/2694905-2694758       CCACAUCCGAAAUG.C...CUGCCGACGUU......................GUCGGC..GACAUGCCC..AGGUAGCCCUCGGUCUUGGAGGCUAC..GGCUCGG...CUUG......CCGCGCU..GAC..CGCU......ACCCGUUCGCU.....UC.GCAUCC.UGGCUGCGAACAAUC.ACCGC...UGC....GCGGU.GGUGGAUGC
JCVI_SCAF_1096627691118/772-624   CCACAUCCGAAAUG.C...CUGCCGACGUU......................GUCGGC..GACAUGCCC..AGGUAGCCCUCGGUCUUGAAGGCUAC..GGCGCGG...CUCG......CCGCGCU..GAC..CGCU......ACCCGUUCGCU....UUC.GCAUCC.UGGCCGCGAACAAUC.ACCGC...CGC....GCGGU.GAUGGAUGC
NZ_ABDZ01000015.1/36427-36279     CAUCGAAGGAAAUG.C...CUGCCGAGUCU......................CUCGGC..GACAUGCCC..AGGUAGCCA.CGAUCUUCAAGGCUAC..GACGCGG...CUUGG.....CCGCGCU..GAU..CGAC.......CCCGUUCGCU.....GC.GCAUCCCUGGACGCGAACAGCC.ACUGC...GCAU...GCGGU.GGCGGAUGC
NC_006513.1/1434850-1434698       GACCCCCAGACAUG.C...CCGCCG.CGUCC.....................GUCGGC..GACAUGCCC..AGGUAGCUCUCGAUCUUCAAGGCUAC..GGCGCGG...CGCGA.....CCGCGCU..GAU..CGAA......ACCCCCGUUCG....CUUCGCAUCGCUUGCCGCGAACAGCC.ACCGU...ACAA...GCGGU.GGCGGAUGC
NC_006513.1/1513825-1513675       AUUCCCCAGAUAUG.C...CCGCCGGCGUU......................GCCGGU..GACAUGCCC..AGGUAGCCAUCGAUCUUCAAGGCUGC..GGCGCGG...CUUGU.....CCGCGUU..GAU..CGAC......ACCCGUUCGCA.....UC.GCAUCCCUUGACGCGAACAGCC.ACUGC...AUCC...GCGGU.GGUGGAUGC
NC_008782.1/2312741-2312591       AUUCCCCAGACAUG.C...CCGCCGGCGUU......................GCCGGU..GACAUGCCC..AGGUAGCCAUCGAUCUUCAAGGCUGC..GGCGCGG...CUCGU.....CCGCGUU..GAU..CGAA......ACCCGUUCGCA.....UC.GCAUCCCUUGACGCGAACAGCC.ACCGC...ACCU...GCGGU.GGUGGAUGC
sludgePhrap_Contig6275/675-825    AUCCCCCAGACAUG.C...CCGCCGGCGUU......................GCCGGU..GACAUGCCC..AGGUAGCCAUCGAUCUUCAAGGCUGC..GGCGCGG...CUCGU.....CCGCGUU..GAU..CGAA......ACCCGUUCGCA.....UC.GCAUCCCUUGACGCGAACAGCC.ACCGC...AUCC...GCGGU.GGCGGAUGC
NC_008825.1/2560890-2561040       AUUCCCCAGACAUG.C...CCGCCGGCGUU......................GCCGGU..GACAUGCCC..AGGUAGCCAUCGAUCUUCAAGGCUGC..GGCGCGG...CUCGU.....CCGCGUU..GAU..CGAA......ACCCGUUCGCA.....UC.GCAUCCCUUGACGCGAACGGCC.ACCGC...AUCC...GCGGU.GGUGGAUGC
NZ_ABKT01000008.1/90856-91006     AUUCCCCAGACAUG.C...CCGCCGGCGUU......................GCCGGU..GACAUGCCC..AGGUAGCCAUCGAUCUUCAAGGCUGC..GGCGCGG...CUCGU.....CCGCGUU..GAU..CGAA......ACCCGUUCGCA.....UC.GCAUCCCUUGACGCGAACAGCC.ACCGC...AUCC...GCGGU.GGUGGAUGC
JCVI_SCAF_1096628079251/637-487   AUUCCCCAGACAUG.C...CCGCCGGCGUC......................GCCGGU..GACAUGCCC..AGGUAGCCAUCGAUCUUCAAGGCUGC..GGCGCGG...CUCGU.....CCGCGUU..GAU..CGAA......ACCCGUUCGCA.....UC.GCAUCCCUUGACGCGAACAGCC.ACCGC...AUCC...GCGGU.GGUGGAUGC
NZ_ABBN01001396.1/97405-97260     GGCUCAAGACCAUGUU...CCGCUGAC.UC......................GUCAGC..AACAUGCCC..AGGUAGCCA.UGAUCUUCAAGGCUAC..GGCGCGGUG.UUCU....CACCACGUU..GAU..CG.........CCCGUUCACA....UAAGGCAUCCAU...GGCGAACAUCC.AUCAG...CC.....CUGAU.GGAGA.UGC
NZ_ABYM01000006.1/223191-223045   AGAUACCCGAGAUG.C...CUGCUGACAAC......................GUCAGC..GACAUGCCC..AGGUAGCCG.CGAUCUUCAAGGCUGC..GGCGCGGU..UUCG.....ACCGCGUU..GAU..CGUU.......CCAGUUCGCA.....CC.GCAUCC.CACGCGCGAACAUCC.AUCGU...UU.....UCGAU.GGAGGAUGC
NZ_ABYM01000018.1/18883-18735     UGCUUGCGGCCAUGUU...CCGCUGAU..CC.....................GUCAGC..GACAUGCCC..AGGUAGCCA.CGGUCUUCGAGGCUAC..GACGCGGU..UCCG.....ACCACGU...GAC..CGAU.......CCAGUUCGCA.....CCAGCAUCC.CAUGCGCGAACGUUC.GCCCC...UCCC...AGGGU.GAUGGAUGC
ABEF01007626.1/149-295            ACCCUGCCAGCAUGUU...CCGCUGAUGC.......................GUCAGC..GACAUGCCC..AGGUAGCCA.CGGUCUUCAAGGCUAC..GGCGCGGU..UCCG.....ACCGCGU...GAC..CCAA.......CCAGUUCGCC.....UCAGCAUCC.CCAGCGCGAACGGCC.GUCCC...UC.....GGGAU.GGUGGAUGC
NC_010170.1/1375792-1375941       ACGCUACCGCCAUGUU...GCGCUGACUCCG.....................GUCAGC..AACAUGCCC..AGGUAGCCA.CGGUCUUCAAGGCUAC..GACGCGG..UUCCGU.....CCGCGU...GAU..CACA.......CCAGUUCGCA....CUCGGCAUCCCA..GCGCGAACGACC.GUCGA...GCAA...UCGAC.GGUGA.UGC
sludgePhrap_Contig13626/1466-1615 ACGCUUGGCCCAUGUU...CCGCUGACUUCG.....................GUCAGC..AGCAUGCCC..GGGCAGUCU.CGAUCUUCAAGACUGC..GACGCGGU..UCCG.....ACCGCGUU..GAU..CAA........CCAGUUCGCU....CCG.GCAUCCCU..GCGCGAACGGCC.AUCGG...UUCUC..CCGAU.GGUGA.UGC
NZ_ABDZ01000015.1/58265-58115     ACGCUUCCCGCAUGUU...CCGCUGACACCC.....................GUCAGC..AGCAUGCCC..AGGUAGCCA.CGAUCUUCAAGGCUAC..GGCGCGGU..UCCG.....ACCGCGUU..GAU..CACA.......CCAGUUCGCU.....CCGGCAUCCCA..GCGCGAACGGCC.AUCGG...UUCUC..CCGAU.GGUGA.UGC
sludgeOz_Contig6458/798-944       CUGUUAUCACCAUGUU...CCGCUGACUCCC.....................GUCAGC..AGCAUGCCC..AGGUAGCCA.CGAUCCUCAAGGCUAC..GACGCGG..UUCCG......CCGCGUU..GAU..CAUC.......CCAGUUCGCA.....CCGGCAUCCAU..GCGCGAACGCCC.AUCGG...CUU....CCGAU.GGGA..UGC
NC_008825.1/2530285-2530433       CGCUUCCGGCCAUGUU...CCGCUGACGUCC.....................GUCAGC..GACAUGCCC..AGGCAGCCA.CGAUCUUCAAGGCUGC..GACGCGGU..UCCG.....ACCGCGUU..GAU..CACU.......CCAGUUCGCA.....CCGGCAUCCAA..GCGCGAACGGCC.AUCGG...UUC....UCGAU.GGCGA.UGC
NZ_ABKT01000008.1/48927-49075     CGCUUCCGGCCAUGUU...CCGCUGACGUCC.....................GUCAGC..GACAUGCCC..AGGCAGCCA.CGAUCUUCAAGGCUGC..GACGCGGU..UCCG.....ACCGCGUU..GAU..CACC.......CCAGUUCGCA.....CCGGCAUCCAU..GCGCGAACGGCC.AUCGG...UUC....UCGAU.GGCGA.UGC
sludgeOz_Contig8211/192-340       CGCUUCCGGCCAUGUU...CCGCUGACGUCC.....................GUCAGC..GACAUGCCC..AGGCAGCCA.CGAUCUUCAAGGCUGC..GACGCGGU..UCCG.....ACCGCGUU..GAU..CACA.......CCAGUUCGCA.....CCGGCAUCCAU..GCGCGAACGGCC.AUCGG...UUC....UCGAU.GGCGA.UGC
NC_008782.1/2362535-2362387       CGCUUCCGCCCAUGUU...CCGCUGACGUCC.....................GUCAGC..GACAUGCCC..AGGCAGCCA.CGAUCUUCAAGGCUGC..GAUGCGGU..UCCG.....ACCGCGUU..GAU..CACC.......CCAGUUCGCA.....CCGGCAUCCAU..GCGCGAACGGCC.AUCGG...UUC....UCGAU.GGCGA.UGC
NC_006513.1/1470276-1470128       CGCUUCCUGCCAUGUU...CCGCUGACUCCC.....................GUCAGC..AGCAUGCCC..AGGUAGCCA.CGAUCUUCAAGGCUAC..GACGCGGU..UCCG.....ACCGCGUU..GAU..CACC.......CCAGUUCGCA.....CCGGCAUCCAC..GCUCGAACGCCC.AUCGG...UUU....CCGAU.GGCGA.UGC
NZ_AAMM02000010.1/119452-119305   ACGCUUGGCCCAUGUU...CCGCUG.CUCC......................GUCAGC..GACAUGCCC..AGGUCUCCA.CGAUCUUCAAGGCGAC..GCCGGAG...GUUUCCA...CUCCGUU..GAU..CGAU.......CCCGUUCGCU....UUCGGCAUCCAC..GCGCGAACGACC.AUCGG...UU.....UCGAU.GGUGA.UGC
NZ_AAHW02000025.1/26964-27111     AAGCUUCGCGCAUGUU...CCGCUG.CUUC......................GUCAGC..GACAUGCCC..AGGUCGCCA.CGAUCUUCAAGGCGAC..GCCGGAG...AUUUCCA...CUCCGUU..GAU..CGAG.......CCCGUUCGCU....UUCGGCAUCCAC..GCGCGAACAACC.AUCGG...CC.....UCGAU.GGUGA.UGU
NC_008752.1/593292-593146         ACGCUCCACGCAUG.C...CUGCUGACUGAA.....................GUCAGC..GACAUGC.C..AGGCAACCUUUGGUCUUCGAGGUUGC...GCGCAGCC.GCCA....GGCUGCGU...GAC..CGAG.......CCAGUUCGCA.....UC.GCAUCCUC..GCGCGAACGGCC.ACUGG...ACC....CCGGU.GGCGA.UGC
NC_007086.1/2466860-2466713       AUGCUGCCCCCAUG.C...CUGCUGACGUU......................GUCAGC..AACAUGC.C..AGGCAACCAUCGGUCUUCGAGGUUGC..GGCGCAGU..UCCC.....ACUGCGU...GAC..CGAG.......CCAGCUCGCA.....CC.GCAUCCAU..CUGCGAGCGACC.ACCGG...CCUGU..CCGGU.GGCGGAUGC
NC_007508.1/2602146-2601999       AUGCUGCCCCCAUG.C...CUGCUGACGUU......................GUCAGC..AACAUGC.C..AGGCAACCAUCGGUCUUCGAGGUUGC..GGCGCAGU..UCCC.....ACUGCGU...GAC..CGAG.......CCAGUUCGCA.....CC.GCAUCCAU..CUGCGAGCGACC.ACCGG...CCUGU..UCGGU.GGCGGAUGC
NC_010688.1/2821286-2821433       AUGCUGCCCCCAUG.C...CUGCUGACGUU......................GUCAGC..AACAUGC.C..AGGCAACCAUCGGUCUUCGAGGUUGC..GGCGCAGU..UCCC.....ACUGCGU...GAC..CGAG.......CCAGCUCGCA.....CC.GCAUCCAU..CUGCGAGCGACC.ACCGG...CCUGU..UCGGU.GGCGGAUGC
NC_007951.1/3581310-3581455       AUGCUGCCCCCAUG.C...CUGCUGACGUU......................GUCAGC..GACAUGC.C..AGGCAACCAUCGGUCAUCGAGGUUGC..GGCGCAGU..UCCC.....ACUGCGU...GAC..CGAG.......CCAGCUCGCA.....CC.GCAUCCGU..CCGCGAGCGGCC.ACCAG...UCU....CUGGU.GGCGGAUGC
NC_009719.1/3637020-3637165       AUGCUGACCCCAUG.C...CUGCUGACGCU......................GUCAGC..GACAUGC.C..AGGCAACCAUCGGUCUUCGAGGUUGC..GGCGCAGU..UUCC.....ACUGCGU...GAC..CGAG.......CCAGCUCGCA.....CC.GCAUCCAU..CCGCGAGCGGCC.ACCAG...UCC....CUGGU.GGCGGAUGC
NZ_AAUJ01000001.1/1029477-1029622 AUGCUGACCCCAUG.C...CUGCUGACGUU......................GUCAGC..GACAUGC.C..AGGCAACCAUCGGUCUUCGAGGUUGC..GGCGCAGU..UCCC.....ACUGCGU...GAC..CGAG.......CCAGCUCGCA.....CC.GCAUCCAU..CCGCGAGCGGCC.ACCAG...CCU....CUGGU.GGCGGAUGC
NC_010170.1/1118341-1118486       AUGCUGACCCCAUG.C...CUGCUGACGUU......................GUCAGC..GACAUGC.C..AGGCGACCAUCGGUCUUCGAGGUUGC..GGCGCAGU..UCCC.....ACUGCGU...GAC..CGAG.......CCAGCUCGCA.....CC.GCAUCCAU..CCGCGAGCGGCC.ACCAG...CCU....CUGGU.GGCGGAUGC
NC_002488.3/1678879-1678735       AUGCUACCCCCAUG.C...CUGCUGACGUU......................GUCAGC..GACAUGC.C..AGGCAACCAUCGGUCUUCGAGGUUGC..CGCGCAGU..UCCC.....ACUGCGU...GAC..CGAG.......CCAGCUCGCA.....CC.GCAUCCAU..CCGCGAGCGGCC.ACCAG...UC.....CUGGU.GGCGGAUGC
NC_008782.1/1497620-1497476       AUGCUGACCCCAUG.C...CUGCUGACGUU......................GUCAGC..GACAUGC.C..AGGCAACCAUCGGUCUUCGAGGUUGC..CGCGCAGU..UCCC.....ACUGCGU...GAC..CGAG.......CCAGCUCGCA.....CC.GCAUCCAU..CCGCGAGCGGCC.ACCAG...UC.....CUGGU.GGCGGAUGC
NC_007508.1/2722273-2722129       AUGCUGACCCCAUG.C...CUGCUGACGUU......................GUCAGC..GACAUGC.C..AGGCAACCAUCGGUCUUCGAGGUUGC..CGCGCAGU..UCCC.....ACUGCGU...GAC..CGAG.......CCAGCUCGCA.....CC.GCAUCCAU..CCGCGAGCGGCC.ACCAG...UC.....CUGGU.GGCGGAUGC
NC_008782.1/1366182-1366037       AUGCUGGCCCCAUG.C...CUGCUGACGUC......................GUCAGC..GACAUGC.C..AGGCAACCAUCGGUCUUCGAGGUUGC..GGCGCAGU..UCCC.....ACUGCGU...GAC..CGAG.......CCAGCUCGCA.....CC.GCAUCCUU..CCGCGAGCGGCC.ACCAG...CCU....CUGGU.GGCGGAUGC
NC_007973.1/2536533-2536678       AUGCUGGCCCCAUG.C...CUGCUGACGUC......................GUCAGC..GACAUGC.C..AGGCAACCAUCGGUCUUCGAGGUUGC..GGCGCAGU..UCCC.....ACUGCGU...GAC..CGAG.......CCAGCUCGCA.....CC.GCAUCCUU..CCGCGAGCGGCC.ACCAG...CCU....CUGGU.GGCGGAUGC
JCVI_SCAF_1096628076737/1187-1332 AUGCUGACCCCAUG.C...CUGCUGACGUU......................GUCAGC..GACAUGC.C..AGGCAACCAUCGGUCUUCGAGGUUGC..GGCGCAGU..UUCC.....ACUGCGU...GAC..CGAG.......CCAGCUCGCA.....CC.GCAUCCAU..ACGCGAGCGGCC.ACCAG...UCU....CUGGU.GGUGGAUGC
NC_009138.1/1996181-1996326       AUGCUGACCCCAUG.C...CUGCUGACGUU......................GUCAGC..GACAUGC.C..AGGCAAUCAUCGGUCUUCGAGGUUGC..GGCGCAGU..UUCC.....ACUGCGU...GAC..CGAG.......CCAGCUCGCA.....CC.GCAUCCAU..ACGCGAGCGGCC.ACCAG...UCU....CUGGU.GGUGGAUGC
NC_010170.1/4559739-4559594       AUGCUGAGCCCAUG.C...CUGCUGACGUU......................GUCAGC..GACAUGC.C..AGGCAACCAUCGGUCUUCGAGGUUGC..GGCGCAGU..UCCC.....ACUGCGU...GAC..CGAG.......CCAGCUCGCA.....CC.GCAUCCAU..CCGCGAGCGGCC.ACCAG...UCU....CUGGU.GGUGGAUGC
JCVI_SCAF_1096626463033/358-504   UGCUGCCCCCCAUG.C...CUGCUGACGUU......................GUCAGC..GACAUGC.C..AGGCAACCAUCGGUCUUCG.GGUUGC..CGCGCAGC..GCCC.....GCUGCGU...GAC..CGAG.......CCAGUUCGCA.....CC.GCAUCCUU..GCGCGAACGGCC.ACCGG...ACUUU..CCGGU.GGUGGAUGC
NC_008752.1/595771-595624         ACGCUUCGGCUAUG.C...CUGCCGACAGAU.....................GUCGGC..GACAUGCCC...GGCAACCACCGGUCUUCGAGGUUGC...GCGCAGC..GCCCC....GCUGCGU...GGC..CGGA.......CCAGUUCGCU.....UC.GCAUCACU..UCGCGAACGGCC.UCCGG...UUCC...ACGGG.GGCGCAUGC
NC_003919.1/2619655-2619805       ACGCUCACCGCAUG.C...CUGCCGAAAGAU.....................UUCGGC..GACAUGC.C..AGGCAACCUCCGGUCUUCGAGGUUGC...GCGCGG...CCCGCAAA..CUGCGU...GAC..CGAA.......CCAGUUCGCU.....UC.GCAUCC.UUCGCGCGAACGGCC.GCCGG...UUUUC..CCGGU.GGCGGAUGC
NC_008344.1/107737-107590         ACCCUUACCCCAUG.A...UUGCUGACGUU......................GUCAGC..GACAUGC.C..GGGCAACCAUUGGUCUUUAAGGUUGC..GGCGCGAC..ACCU.....GCCGCGU...GAC..CACA.......CCAGUUCGCA.....CC.GCAUCCAC..GCGCGAACGACU.GCCAG...UUUUU.UCUGGU.GGUGA.UGC
NC_010170.1/1370935-1371077       AGUCUUGCGGCAUGUG...UUGCUGAUCCCG.....................AUCAGC..ACCAUGCCA....GCAGCCA..GGUCUUCA.GGCUGC..GCCGUGG...AACGA.....CCACGUA..GAC..CGAU.......CCAGUCCGCU.....UC.GCAUCG.UUUUCGCGGACGCAC.GCC..ACAGCC......GGC.GUCGA.UGC
NC_008752.1/598085-597946         AUGCUGGAUGCAUGUG...UAGCUGACGCC......................GUCAGC..GCCAUGCCA....GCAGCCU.GGAUC.UCAGGGCUGC..CGCGGGA...CACG......UCCUGCGC.GAU..CCA........CCAGUCCGCU.....UC.GCAUCGGU..CCGCGGACGAGC.GCC..CUCGU.......GGC.GUCGA.UGC
NC_003919.1/2603319-2603458       AUGCUGCGCGCAUGUG...UUGCUGACGUC......................GUCAGC..GCCAUGCCA....GCAGCCG.GGAUCCCUG.GGCUGC..CGCGGGA...UACG......UCCCGCGC.GAU..CCA........CCAGUCCGCU.....UC.GCAUCGGU..CCGCGGACGAGC.GCC.....UUUCU....GGC.GCCGA.UGC
NC_006513.1/1477955-1477810       AUGCUGCUGCCAUGCG...CUGCUGACAGCC.....................GUCAGC..ACCAUGCCC..UGGCAGCUC.CGGUCUUCAAGGCUGC..AACGCGG...UUCG......CCGCGUG..GAU..CGAA.......CCAGUCCGCU.....UC.GCAUCGCCCGCCGCGGACGAGC.GUC.....UUCAC....GAC.GCCGG.UGC
NC_008825.1/2516445-2516590       AGCUCACCCUCAUGCG...UUGCUGACCGUC.....................GUCAGC..GGCAUGCCC..UGGCAGUCU.CGGUCUUCAAGACUGC..AACGCGG...UUCG......CCGCGUU..GAC..CGAU.......CCAGUCCGCU.....UC.GCAUCGCCCACCGCGGACGCUC.GCCGG...C......CUGGC.GACGA.UGC
NZ_ABKT01000008.1/38351-38496     AUCCUCACGCCAUGCG...UUGCUGAAAGUC.....................GUCAGC..GGCAUGCCC..UGGCAGUCU.CGGUCUUCAAGACUGC..AACGCGG...UUCG......CCGCGUC..GAC..CGAU.......CCAGUCCGCU.....UC.GCAUCGCCCACCGCGGACGCUC.GCCGG...C......CUGGC.GACGA.UGC
NC_008782.1/2365997-2365852       AUCCUCACGCCAUGCG...UUGCUGACAGUC.....................GUCAGC..GGCAUGCCC..UGGCAGUCU.CGGUCUUCAAGACUGC..AACGCGG...UUCG......CCGCGUC..GAC..CGAU.......CCAGUCCGCU.....UC.GCAUCGCCCACCGCGGACGCUC.GCCGG...C......CUGGC.GACGA.UGC
NZ_ABYM01000018.1/23385-23239     ACCUACACCCCAUG.C...GCGCUGACCUCC.....................GUCAGC..ACCAUGCCC..AGGCAGCUU.CGGUCUUCAAAGCUGC..GGCGCGG...UUCUU.....CCGCGUU..GAC..CGAU.......CCAGUCCGCU.....UC.GCAUCG.CUCCUGCGGACGAUC.GCCAU...GUC....CUGGC.GACGA.UGC
NZ_ABDZ01000015.1/63434-63295     UGCUUUGCGGCACGUG...UUGCUGACCUG......................AUCAGC...ACAUGCCA....GCAGCCU..GGGUCUUUCGGCUGC..CGCGGGA...AUCC......UCUCGUGCGACC..CA.........CCAGUCCGCU.....UC.GCAUCGACCACCGCGGACGGGC.GUU.....UCAC.....AAC.GCCGA.UGU
JCVI_SCAF_1096628083237/389-531   CGCAGUUCGC..UGCA...CUGCGUUCGACU.....................GA.UGC..GGCA..AGU..CGGUAGCCU.GGGUCUGCAAGGCUAC..GGCGC.....AAUUUGCC....GCGCU..GAC..CCGC.......CCCGUUCGCC.....CC.GCAUCCUC..GUGCGAACAGCC.ACCGC...CAAC...GCGGU.GGUCGAUGC
#=GC SS_cons                      ..........<<<<<<...--<<<<<<____.....................>>>>>>..>>>>>>,,,..,,<<<<<<_.__________>>>>>>..<<<<<<<<<.____....>>>>>>>>>..,,,..,........................................<<<....<<<.<<<<<..........>>>>>.>>>...>>>
#=GC SS_cons_1                    ..................................................................................<<<<..........................................>>>..>.................................................................................
//
