# Supplementary material for: Comparative genomics reveals 104 candidate structured RNAs from bacteria, archaea, and their metagenomes
Source: Genome Biol. 2010 Mar 15;11(3):R31. doi: 10.1186/gb-2010-11-3-r31 (PMC2864571; doi:10.1186/gb-2010-11-3-r31)
Supplement: Additional file 5 — Raw text alignment files, just the motifs. Raw alignments of RNA motifs with minimal annotation and no flanking sequences, in "Stockholm" text format. The Stockholm files can be retrieved from the .tar.gz archive file by using programs such as WinZip (Windows), StuffIt Expander (Mac), or tar/gzip (UNIX). [file gb-2010-11-3-r31-S5.GZ › clean-sto/Bacteroides-2.sto]

# STOCKHOLM 1.0
#=GF ID Bacteroides-2
#=GF AU Weinberg Z
#=GF TP Gene; sRNA;
#=GF DE Bacteroides-2 RNA
#=GF WK http://en.wikipedia.org/wiki/Bacteroides-2_RNA_motif
BABD01006177.1/420-476          GGGGCAA.........................................................AUGAAUUGCCCCU.CCGC.CAAUGCUUC..GCA....C....UGC..GAAGC.AUUGACGCGCUG
BABB01012787.1/923-862          GGGCCAA.........................................................GGGA.UUUGCCCGGACAU.UAAGGGUUU..GCCGUC.G....GGCC.AAACCGCUUGGACGGCGC
BABD01026837.1/161-220          GCCCGAA.........................................................GUGAAUUCAGCCG.AUUU.CAAGGGUUU..GCC.UG.C....GGC..AAACCGCUUGACGCCGGA
BABD01026837.1/346-405          GCCCGAA.........................................................GUGAAUUCAGCCG.AUUU.CAAGGGUUU..GCC.UG.C....GGC..AAACCGCUUGACGCCGGA
BABA01023012.1/391-329          GCCCGAA.........................................................GUGAAUUCGGGCG.GGGU.CAGGGUUCC.GGCC.UGCC....GGCC.GGAACGCUUGGCGCGGCA
BABD01023490.1/297-359          GCCCGAA.........................................................GUGAAUUCGGGCG.GGGU.CAGGGUUCC.GGCC.UGCC....GGCC.GGAACGCUUGGCGCGGCA
BABB01003135.1/807-746          GCCCGAA.........................................................GUGA.UUCGGGCG.AGUU.CAGGGUUCC.GGCC.UGCC....GGCC.GGAACGCUUGGCGCAGCA
BABA01023012.1/188-126          GCCCGAA.........................................................GUGAAUUCGGGCG.AGUU.CAAGGUUCC.GGCC.UGCC....GGCC.GGAACGCUUGGCGCGGCA
BABD01023490.1/500-562          GCCCGAA.........................................................GUGAAUUCGGGCG.GGUU.CAAGGUUCC.GGCC.UGUC....GGCC.GGAACGCUUGGCGCGGCA
BABB01003677.1/906-956          GGGCGGA.........................................................AUGAAUCCGCCCU.GCGG.....AAAUC..GCC.UG.C....GGC..GAUUU.....UGCGGCGC
BABB01017599.1/202-262          GGACGAA.........................................................AUCAAUUCGCCCC.GCCAUCGAGGUUUU..GCC.UG.C....GGC..AAAACGCUCGGACGCUAC
BABD01023181.1/345-406          GGCGGAA.........................................................GUAAAUUCCGCCU.UCGG.CAAGGUUUU..GUC.CG.GGG..GAC..AAAACGCUUGGACGCGGC
BAAY01006515.1/627-567          GUCGGAA.........................................................GUGAAUUCCGUCC.GCGC.CAAGGUUUU..GCC.UGUC....GGC..AAAACGUUUGAACGCCGC
BABG01020158.1/574-517          GGGCGAA.........................................................GUCAAUUCGCCCU.GCGC.AAAGGUUUU..GCC.UU.U....GGC..AAAAC.CUU.GUACGCGC
BABB01010706.1/437-494          GGCGGAA.........................................................AUGAAUUCCGCCU.GCGC.CAAGGUUU......UGCUCCCGC......AAACGCUUGUACGCGCC
BABD01029485.1/372-431          GGCGGGA.........................................................GUGAAUCCCGCCU.GCGG.CGAGGUUUG..GCC.UG.C....GGC..CAAACGCUCGGACGGCGC
BAAX01015758.1/773-834          GGCGGAA.........................................................GUAAAUUCCACCUUGCGC.CAAGGUUUU..GGC.UUCC....ACC..AAAACGCUUGUACGGGCC
BAAV01027752.1/834-892          GGCGGAA.........................................................AUGAAUUCCGCUU.GCGC.CAAGGUUUU..GGC.U..C....GCC..AAAAACCUUGUACGCGCC
BAAZ01007067.1/359-417          GAGCGAA.........................................................AUAAAUCCGCUCU.GGGC.CAAGGGUUU..GCC.UG.C....GGC..AAGCC.CUUGUGCGGCGC
BAAY01006259.1/378-317          GGGGCAA.........................................................AUGAAUUGCCCCU.GCGC.CAAGGUUUU..CGC.CU.CUG..GCG..AAAACGCUUGUACGGCGC
BABD01002881.1/1028-971         GGGGCAA.........................................................GUGAAUUGCCCCU.GCGG.CAAGGUUUC..GC..UG.C.....GC..GAAACGCUUGGACGCCGC
BABA01027753.1/861-922          GGGGCAA.........................................................AUGAAUUGCCCCU.GCGC.CAAAGGUUU.CGCC.UC.C....GGCG.AAAACCCCUGGACGGGGC
BABB01009884.1/396-339          GGGGCAA.........................................................GUGAAUUGCCCCU.GCGC.CAAGAUUUU..GC..UC.C.....GC..AAAAUACUUGUAUGGCGC
BAAY01006259.1/593-532          GGGGCAA.........................................................AUGAAUUGCCCCU.GCGC.CAAGGUUUU.CGCC.UC.C....GGCG.AAAACGCUUGUACGGCGC
NZ_AAXG02000041.1/20454-20396   GGGGCAA.........................................................AUGAAUUGCCCCU.GCGG.CAAGGUUUU..GCC.UG.A....GGC..AAAAC.CUUGGACGCGCC
BABA01007724.1/485-426          GGGACAA.........................................................UUCAAUUGCCCCU.GCGC.CAAGGUUUU..GCC.UG.C....GGC..AAAACGCUUGUGCGCGCC
BABB01011836.1/318-260          GGGGUAA.........................................................AUAAAUUGCCUCU.GCG..CAAGGUUUU..ACU.UG.C....GGC..AAAACACUUGUGCGGCGC
NZ_AAXG02000019.1/42448-42391   GGGGCAA.........................................................AUGAAUUGCCCCU.GCGC.CAAGGUUUU..GCG....C....GGC..AAAACGCUUGACGGCGCA
BAAX01027037.1/205-262          GGGGCGA.........................................................AUGAAUCGCCCCG.GCAU.CAAGGUUUU..GC.AGA.......GC..AAAACGCUUGGACGCGCC
BAAX01027037.1/435-492          GGGGCGA.........................................................AUGAAUCGCCUCG.GCAU.CAAGGUUUU..GC.AGA.......GC..AAAACGCUUGGACGCGCC
BABA01007680.1/711-650          GGGGCAA.........................................................GUGAAUUGCCCCG.GCAU.CAAGGUUUU.GGCC.GA.C....GGCC.AAAACACUUGGACGGCGC
BABD01023182.1/19-79            GGGCGGA.........................................................GUGAAUCCGCCCU.GCGC.CAAGGGUUU.CGCU.CU.C....GGCG.AAACC.CUUGUACGGCGC
BAAZ01005461.1/884-827          GGGCGGA.........................................................GUGAAUCCGCCCG.GCAU.CCAGAUUUU..GC..UC.C.....GC..AAAAUGCUUGACGCCGCU
BABD01023870.1/89-150           GGGCGGA.........................................................GUGGAUCCGCCCU.GCGC.CAAGGUUUU.CGCC.UA.C....GGCG.AAAACGCUUGUUCAGGCG
BABD01024680.1/99-41            GGGCGGC.........................................................A..AAGCCGCCCCUUCGC.CGAGGUUUU..GCC.UG.C....GGC..AAAACGCUCGAACGCCGC
BAAZ01009952.1/406-522          GGGCGAAACACCCGCAAGGGGUACGCCGCAUCCGUACAGCGGCAGAGCCUCUAACGGCUGCGCAGUGAAUUCGCCCG.GCAU.CGAGGUUUU..GCC.UC.C....GGC..AAAACGCUCGGGGCGCGC
NZ_AAXG02000006.1/58384-58443   GGGCGGA.........................................................GUGAAUCCGCCCG.GCAU.CGAGGUUUU..GCC.AC.G....GGC..AAAACGCUCGGUGACGAG
BAAZ01029945.1/420-361          GGGCGGA.........................................................AUGAAUCCGCCCU.CCGG.CGAGAUUUU..GCC.UC.C....GGC..AAAAUGCUCGGACGCCGC
BAAZ01015734.1/284-229          GGGCGGA.........................................................AUGAAUCCGCCCU.GCGG.CAAGGUUUG.....CUCUG.........CAAACGCUUGGCGCGCCG
NZ_AAXG02000006.1/93579-93636   GGCGGAA.........................................................AUGAAUUCCGCCG.GCAU.CAAGAUUUU..GC..UC.C.....GC..AAAAUGCUUGGGACGCGC
BAAZ01029758.1/489-548          GGCGGAA.........................................................AUGAAUUCCGCCU.GCGG.CAAGGUUUU..GGC.UG.C....GCC..AAAACGCUUGGAGCGCGG
BAAV01030571.1/354-413          GGCGGAA.........................................................AUGAAUUCCGCCU.ACGG.CAAGGUUUU..GCU.UG.C....AGC..AAAACGCUUGGGACGCGU
BAAX01027502.1/395-456          GUCCGGA.........................................................AUGAAUCCGUCCG.AUUU.CAAGAUUUU..GCGCUAUG....CGC..AAAAUGCUUGUGCGCCGC
BAAY01013091.1/1353-1413        GGGCGGA.........................................................GUGA.UCCGCCCG.GCAU.CAAGAUUUU.UGCC.GA.A....GGCA.AAAAUGCUUGGCACGCCG
BAAY01022414.1/366-309          GGGCGGA.........................................................GUGAAUCCGCCCU.UCGG.CAAGGUUUU..GCU....G....GGC..AAAACGCUUGGGACGCGG
BAAY01022414.1/154-97           GGGCGGA.........................................................AUGAAUCCGCCCU.GCGG.CAAGGUUUU..GC..UG.C.....GC..AAAACGCUUGGGACGCAG
NZ_AAXG02000011.1/55260-55319   GGGCGGA.........................................................GUGAAUCCGCCCG.GCAU.CAAGGUUUU..GGC.UU.C....GCC..AAAACGCUUGGGACGCCG
NZ_AAXG02000010.1/39737-39678   GGGCGGA.........................................................GUAAAUCCGCCCG.GCAU.CAAGGUUUU..GGC.UC.C....GCC..AAAACGCUUGGUACGGCG
BAAZ01022445.1/602-542          GGGCGUA.........................................................GUGAUUCCGUCCCGGCAU.CGAGGUUUU..GGU.GG.A....GCC..AAAACGCUUGGACCUUCU
BAAY01009092.1/436-376          GGGCGGA.........................................................GUGAAUCCGCCCU.GCGG.CGAGGUUUU..CGC.UCCG....GCG..AAAACGCUCGGGCGCGCC
BABA01009539.1/34-94            GGGCGGA.........................................................GCGAAUCCGCCCU.GCGG.CGAGGUUUU..CGC.UCCG....GCG..AAAACGCUCGGGCGCGCC
BAAZ01022446.1/519-459          GGGCGGA.........................................................GUGAAUCCGCCCCGGCAU.CGAGGUUUU..GGC.GG.A....GCC..AAAACGCUCGGACGCGCC
BAAZ01022446.1/308-248          GGGCGGA.........................................................GUGAAUCCGCCCCGGCAU.CGAGGUUUU..GGC.UC.C....GCC..AAAACGCUCGGACGCGCC
BABB01011814.1/103-163          GGGCGGA.........................................................GUGAAUCCGCCCCGGCAU.CGAGGUUUU..GGC.UC.C....GCC..AAAACGCUCGGACGCGCC
BAAY01009092.1/642-582          GGGCGGA.........................................................GUGAAUCCGCCCU.GCGG.CGAGGUUUU..CGCCUC.C....GCG..AAAACCCUCGGCGCGCCU
BAAX01006424.1/687-744          GUCCGAA.........................................................AUGAAUUCGGCCC.AUUU.CAAGGUUUU..GC..UC.C.....GC..AAAACGCUUGUACGCCGC
BABA01022941.1/154-213          GGGCGAA.........................................................AUGAAUCCGCCCC.AAUC.CAAGGUUUU..GCC.UC.C....GGC..AAAACGCUUGUACGCGCC
BABE01019904.1/317-376          GGGCGAA.........................................................CUGAAUUCGCCCG.GCAU.CAAGGUUUU..GCC.UC.C....GGC..AAAACGCUUGUACGCGCC
BABA01013052.1/751-690          GGGCAAA.........................................................CUAAAUUCGCCCG.GCAU.CAAGGUUUU..GCC.CG.CAG..GGC..AAAACGCUUGUACGCGCG
BABA01013052.1/535-474          GGGCGAA.........................................................CUGAAUUCGCCCG.GCAU.CAAGGUUUU..GCC.CG.CAG..GGC..AAAACGCUUGUACGCGCA
NZ_AAXG02000047.1/151807-151748 GGGCGGA.........................................................GUGAAUCCGCCCU.GCGG.CAAGAUUUU..GCC.AC.A....GGC..AAAAUGCUUGUACGCGCU
NZ_AAXG02000045.1/57489-57431   GGGCGGA.........................................................GUGAAUCCGCCCA.UGAU.CAAGGUUUU..GCC.AG......GGC..AAAACGCUUGGACGCGCU
NZ_AAXG02000047.1/23814-23754   GGGCGGA.........................................................GUGAAUCUGCCCC.GCAU.CAGGGUUUU..CCC.UUUC....GGG..AAAACGCCUGGACGCCGC
BABD01004318.1/1157-1216        GGGAUGG.........................................................CAGAGCCAUCCCU.CCGC.CGAGGUUUU..GCC.UC.C....GGC..AAAACGCUCGUACGCCGC
BABG01015003.1/206-147          AGGGCGG.........................................................CAGAGCCGCCCCU.CCGC.CAAGGUUUU..UCC.UA.C....GGA..AAAACGCUUGCACGCGCU
BABG01015003.1/458-399          AGGGUGG.........................................................CAGAGCCGCCCCU.CCGC.CAAGGUUUU..UCC.UA.C....GGA..AAAACGCUUGCACGCGCU
#=GC SS_cons                    <<<<<<<_____.........................................................>>>>>>>,.,....<<<<<<<<<..<<<.__._....>>>..>>>>>->>>>,,,,,,,,
//
