# Supplementary material for: Comparative genomics reveals 104 candidate structured RNAs from bacteria, archaea, and their metagenomes
Source: Genome Biol. 2010 Mar 15;11(3):R31. doi: 10.1186/gb-2010-11-3-r31 (PMC2864571; doi:10.1186/gb-2010-11-3-r31)
Supplement: Additional file 5 — Raw text alignment files, just the motifs. Raw alignments of RNA motifs with minimal annotation and no flanking sequences, in "Stockholm" text format. The Stockholm files can be retrieved from the .tar.gz archive file by using programs such as WinZip (Windows), StuffIt Expander (Mac), or tar/gzip (UNIX). [file gb-2010-11-3-r31-S5.GZ › clean-sto/wcaG.sto]

# STOCKHOLM 1.0
#=GF ID wcaG
#=GF AU Weinberg Z
#=GF TP Cis-reg;
#=GF DE wcaG RNA
#=GF WK http://en.wikipedia.org/wiki/WcaG_RNA_motif
JCVI_SCAF_1096627988848/1360-1459 AAGAGUUUCUCUGU.UCUCUAAAAUAAA........AACAGAGUGGUG.GAG......UCAUUAUGACCCU......CUUA..GAG.UUUCCAGUUU..CUC...UA....AAA.....AACUGGUGGC.GAGCCUGCUC
JCVI_SCAF_1101668710796/226-128   AUAGUCUUGGGAUGAC...U....UAAAAA......GCA.CCCUGGUCGGGAUGGGUUCUU...AC.......GACCCCUC..GGG.UUUCUUGCUU..UUC...CAU...AAG.....AGCAAGUGGU.GGAGCUGAGU
JCVI_SCAF_1101667281504/651-557   CACGUCUCGGGACG.A...CGC..UAAAC.......UCG.CCCUGGUCGGGAUGGGUUUA....AC.......GACCCCUC..GGG.UUUCCUAGUU..CCU.........AAA.....ACUAGGUGGU.GGAGUCAUAU
JCVI_SCAF_1096627349584/641-548   CAGUCUCGGGAUGACU...C....UAAA........AGCGCCCUGGUGCGGGUGG...AUGUUG............CCGCU..UGG.UUUGUGUGUU..CCA...GUCA..AAG.....ACACUCUGGU.AAAUCCCCUU
JCVI_SCAF_1096628390190/595-676   UUCAGAUGGU......GUCUU....................ACUGGUUCGUA......CCAAGGGAC............AUAAUGG.UUUCUUGUUU..CCA...ACCA..AAG.....AACAAGUGGC.GAGCCUGAAU
JCVI_SCAF_1096627284163/1003-1097 CUAAGUUUCCUAGU.U...C....UUAA........AACUAGGUGGUG.GAG......UCC...UAGGACCCU......CU.AAGGAAUUAGUUAUUA.CCUU..AUAA..AA......AUAACUUGGC.GUGCAUGGAA
JCVI_SCAF_1101667028124/199-100   AGUUAUUCGU......CACGGAUGGACGUUAACAGC.....ACUGGUGCGGGUGAAGAUA.............UCGCUGCC..UGG.UUUCUUGUUU..CCA...GUUA..AAG.....AACAAGUGGC.GUGCAUGUGC
JCVI_SCAF_1096626871951/1789-1887 AAUUAUUCGU......CACGGAUGGACGUUAACAGC.....ACUGGUGCGGGUGAAGAUA.............UCGCCGCC..UGG.UUUCCAAUUU..CCA...GUAA...AG.....AAUUGGUGGC.GCGGCAUGUA
JCVI_SCAF_1101668738526/1535-1436 AAAGAGUCGG..UA.U...CUCGAUAAA........CUAGCCCUGGUCGGGAUGG.GUUGA...CC.......CC.CCUCCGCUGG.UUUCUUGCUU..CCA...GUCA..AAG.....AGCAAGUGGC.GCGGCAUGAU
JCVI_SCAF_1101668672382/116-206   CUGAGUUUCUUGCU.U...UUCUAUAA.........GAGCAAGUGGUGCGCU......ACAUCCG..............CG..UAG.UUUCCUAGUU..CUA...CACA..AAA.....ACUAGGUGGC.GAGCAUAUUA
JCVI_SCAF_1101668240460/137-234   AAGAGUUUCCAGUU.U...CUU..UCAA........AAACUGGUGGUGCGGA......ACAUCUGC...............AACGG.UUUCCUAUUUUUCCGUUCGUCUCAAAG.....AAUAGGUGGC.GAGCCUGAGU
JCVI_SCAF_1096628017379/1409-1506 UAUACCCCGUUGGA.U...AAGGGUUA.........AGCCAACUGGUGCGGA......CAUCU................GCAAAGG.UUUCUUGUUUUUCCUUACGUCUAAAAG.....AACAAGUGGC.GAGCCUGCAA
JCVI_SCAF_1096627180125/593-690   AAUACCCCGUAGGA.U...AAGGGUUA.........AGCCUGCUGGUGCGGAUGG.GAUC....UU.......UC.CCGCC..UGU.UUUGUUUGUU..UCA...GUAA..AAA.....ACAAGCACCC.CAUAAAUAAU
JCVI_SCAF_1096627326740/1278-1183 UUGAAUCUCGGAAA.G...AUU..UAAAA.......AUUGCCCUGGUCGGGAUGG.GUUAU...UG.......AC.CCCUC..GGG.UUUCCUGUUU..CCU.........AAA.....AACAGGUGGUGGAGUCACUUA
JCVI_SCAF_1096627287958/734-637   AAGAGACUCGG.UAAG...UCGUAUAAA........CUAGCCCUGGUGCGGAUGG.GUUAC............UC.CCGCU..CUG.UUUCUUACUU..CAG...GUUA..AAG.....AGUAAGUGGC.GUGCAUGACA
JCVI_SCAF_1096627515878/1605-1702 AAGUCCUCGUCGGAUG...GACAAUAAAUA......UGCCGACUGGUGCGGAUGG.GGUUA............CC.CCGCC...UG.UUUCUUAUUU..CA....GUCA..AA......AAUAAGUGGC.GAGCAUACAA
JCVI_SCAF_1101668743236/561-491   ...........................................UGGUGCGGAUGG.GAUUA...UC.......UC.CCGCA..GAGAUUUAGUUAUUA.CUC...UUCA..AAA.....AUAACUUGGC.GUGCAUGAAA
JCVI_SCAF_1101668740399/1193-1295 AUGGGUUUCUUGCU.U...C.C..UAA.........AAGCAAGUGGUGCGGAUGGAGUAAU............GCUCCCGCUUGAGAUUUAGUUAUUA.CUCAACAUAA..AAA.....AUAACUUGGC.GUGCAUGAUC
JCVI_SCAF_1096627314381/3304-3207 CAACUUUUCCUAGUUU...CG...UAA.........AACUAGGUGGUGCGGAUGG.GAUA....AC.......UC.CCGCC..GAG.UUUCUUGUUUU.CUC...GUACUCAA......AACAAGUGGC.GAGCCUGAGU
JCVI_SCAF_1096627301567/1523-1620 AGAUCCCCGUAGGA.U...AAGGGUUA.........AGCCUACUGGUGCGGAUGG.GAUA....AC.......UC.CCGCC..UGG.UUUCCAAUUU..CCA...GUAA..AAG.....AAUUGGUGGC.GAGCCUGCAA
JCVI_SCAF_1101668606612/492-390   UGGAGUUUCCAAUU.U...CUC..UAAA........GAAUUGGUGGUGCGGAUGG.GGUUUUCAAC.......UC.CCGCC..GAG.UUUCCAAUUUU.CUC...GUAAUCAA......AAUUGGUGGC.GAGCCUAAGG
JCVI_SCAF_1096626846327/1082-1177 UUAAGUUUCUUUGUUU...AGA..UAA.........AACAAAGUGGUGCGGAUGG.G.UUA..CU.........C.CCGCU..CAG.UUUCUUGCUU..CUG...AUUA..AAA.....AGCAAGUGGC.GUGCAUGACA
JCVI_SCAF_1096627987509/991-1089  UCGGGUUUCCAGUUUU...UCC..AUAA........GAACUGGUGGUGCGGAUGG.GAAAC...UC.......UC.CCGCC..UGG.UUUCUUAUUU..CCA...GUCA..AAA.....AAUAAGUGGU.GGAUCCAAAU
JCVI_SCAF_1096627174567/666-568   UCGGGUUUCCAAUU.U...UUCCAUAA.........GAAUUGGUGGUGCGGAUGG.GAUAC...UC.......UC.CCGCC..UGG.UUUCUUAUUU..CCA...GUCA..AAG.....AAUAAGUGGU.GGAUCCAAAU
JCVI_SCAF_1096626415574/417-514   UCGGGUUUCUUGUU.U...UUCCAUAA.........GAACAAGUGGUGCGGAUGG.GAUA....UA.......UC.CCGCC..UGG.UUUCUUAUUU..CCA...GUCA..AAA.....AAUAAGUGGU.GGAUCCAAAU
JCVI_SCAF_1096627018987/2128-2032 GUAGGUUUCCAAUU.U...C.C..UAAAA.......GAAUUGGUGGUGCGGAUGGGGAAUU...UU.......UCUCCGCC..U.G.UUUCCUAGUU..C.A...GUCA..AA......ACUAGGUGGC.GAGCCUAGCA
JCVI_SCAF_1096627315204/926-830   GUAGGUUUCCAAUU.U...C.C..UAAAA.......GAAUUGGUGGUGCGGAUGGGGAAUU...UU.......UCUCCGCC..U.G.UUUCCUAGUU..C.A...GUCA..AA......ACUAGGUGGC.GAGCCUAGCA
JCVI_SCAF_1096627012476/1252-1156 GUAGGUUUCCAAUU.U...C.C..UAAAA.......GAAUUGGUGGUGCGGAUGG.GAUA....AC.......UC.CCGCC..UGG.UUUCUUGCCU..CCA...GUCA..AAG.....GGCAAGUGGC.GAGCCGAGCA
JCVI_SCAF_1096627022633/1426-1330 GUAGGUUUCCAAUU.U...C.C..UAAAA.......GAAUUGGUGGUGCGGAUGG.GAUA....AC.......UC.CCGCC..CAG.UUUCUUGCCU..CUG...GUCA..AAG.....GGCAAGUGGC.GAGCCUGGCA
JCVI_SCAF_1096627315058/450-555   UGGUGCCCGCAAGAUAAGGCACAAUAAAAA......UUCUUGCUGGUGCGGAUGG.GACUC...UC.......UC.CCGCC..UGG.UUUCCAAUUU..CCA...GUCA..AAG.....AAUUGGUGGC.GAGCCUGAGU
JCVI_SCAF_1096627638638/262-367   UGGUGCCCGCAAGAUAAGGCACAAUAAAAA......UUCUUGCUGGUGCGGAUGG.GACUC...UC.......UC.CCGCC..UGG.UUUCCAAUUU..CCA...GUCA..AAG.....AAUUGGUGGC.GUGCAUGAAA
JCVI_SCAF_1101667281504/551-454   CAUGGUUUCCUGCUUC...C.U..UAAA........GAGCAGGUGGUGCGGAUGGAG.UUUA..C.........UCCCGCC..UGG.UUUCUUGUUU..CCA...GUUA..AAG.....AACAAGUGGC.GAGCCUAGGG
JCVI_SCAF_1096627178336/1719-1622 CAUGGUUUCCUGCUUC...C....UCAAA.......GAGCAGGUGGUGCGGAUGGAG.UUUA..C.........UCCCGCC..UGG.UUUCUUGUUU..CCA...GUCA..AAG.....AACAAGUGGC.GAGCCUAGGG
JCVI_SCAF_1096626664626/487-392   UCGGGUUUCUUGCU.U...C.C..UAA.........AAGUAAGUGGUGCGGAUGG.GAUA....AC.......UC.CCGCC..UGG.UUUCUAUGUU..CCA...GUCA..AAA.....AUGUAGUGGUGGAGUCAAUUA
JCVI_SCAF_1096627986644/191-93    UCGGGUUUCUUGCUUU...UCC..UUAA........GAGUAAGUGGUGCGGAUGG.GUUU....AC.......UC.CCGCC..UGG.UUUACAUGUU..CCA...GUCA..AAA.....AUAUGUUGGUGGAGUCAAUUA
JCVI_SCAF_1096627155304/451-353   UCGGGUUUCUUGUUUC...UCC..UCAA........GAACAAGUGGUGCGGAUGGAGAAU....AC.......UC.CCGCC..UGG.UUUACAUGUU..CCA...GUCA..AAA.....AUAUGUUGGU.GGUAAAUCCC
JCVI_SCAF_1101667007739/475-570   AUGAGUUUACGGCA.U...CUC..UCAA........AUGCCGUUGGUGCGGGUGG...GUU.ACUA..........CCGUC..CAG.UUUCUUGCUU..CUG...GUCA..AAG.....AGCAAGUGGC.GUGCAUGGCA
JCVI_SCAF_1096627153909/3337-3436 UCGGGUUUCUUGCU.U...CUCC.UUAA........AAGCAAGUGGUGCGGAUGG.GACUC...UC.......UC.CCGCC..UGG.UUUCUUUCUU..CCA...GUCA..AAG.....AGAAAGUGGUGGUGCCAAAAC
JCVI_SCAF_1096627656112/423-518   UGGAGUUUCCAGUU.U...CUC..UCAA........AAACUGGUGGUGCGGAUGG.GGCA....A........CC.CCGCC..CAG.UUUCUUGCUU..CUG...GAUA..AAG.....AGCAAGUGGC.GAGCCUGAAA
JCVI_SCAF_1101667166959/715-811   AUGAGUUUACGGCA.U...CUC..UCAA........AUGACGUUGGUGCGGAUGG.GGUU....AC.......UC.CCGCC..CAG.UUUCUUGCCU..CUG...GUCA..AAG.....GGCAAGUGGC.GAGCCUGAGU
JCVI_SCAF_1096627505316/157-60    UAAGGUUUCUUGCUUU...UCC..UAA.........GAGCAAGUGGUGCGGAUGG...AUUUAACUC.........CUGCC..CUG.UUUCUUGCUU..CAG...GAUA..AAG.....AGCAAGUGGC.GAGCCUGCAA
JCVI_SCAF_1101668355177/1166-1069 UUUGGUUUCUUGCUUU...C.C..CAAA........GAGCAAGUGGUGCGGAUGGAGGAAA............CUCCCGCC..AGG.UUUCUUGUUU..CCU...GUAA..AAG.....AAUAAGUGGC.GUGCAUGGCA
JCVI_SCAF_1096627750892/62-161    CGGAGUUUCUUGCU.U...CUC..UCAA........GAGCAAGUGGUGCGGAUGG.GGUU.UAUAC.......UC.CCGCC..CAG.UUUCUUGCUU..CUG...GUUA..AAG.....AGCAAGUGGC.GUGCAUGUAA
JCVI_SCAF_1096627057077/1049-954  UGAGGUUUCCUUGU.U...C.C..UAA.........AAUAAGGUGGUGCGGAUGG.GAUUA...UC.......UC.CCGCC..AGG.UUUCUUGUUU..CCU...GUAA..AAG.....AACAAGUGGC.GUGCAUGUAA
JCVI_SCAF_1101667346321/517-612   UUCGGUUUCCUUGU.U...C.C..UAA.........AAUAAGGUGGUGCGGAUGG.GAUUA...UC.......UC.CCGCC..AGG.UUUCUUAUUU..CCU...GUAA..AAG.....AAUAAGUGGC.GUGCAUGUAA
JCVI_SCAF_1096628017369/492-587   UUCGGUUUCCUUGU.U...C.C..UAA.........AAUAAGGUGGUGCGGAUGG.GAUUA...UC.......UC.CCGCC..AGG.UUUCUUGUUU..CCU...GUAA..AAG.....AACAAGUGGC.GUGCAUGUAA
JCVI_SCAF_1096627178865/240-335   UUCGGUUUCCUUGU.U...C.C..UAA.........AAUAAGGUGGUGCGGAUGG.GAUUA...UC.......UC.CCGCC..AGG.UUUCUUGUUU..CCU...GUAA..AAG.....AAUAAGUGGC.GUGCAUGUAA
JCVI_SCAF_1096626921072/391-486   UUUAGUUUCCUUGU.U...C....UUAA........AAUAAGGUGGUGCGGAUGG.GAUUA...UC.......UC.CCGCC..AGG.UUUCUUGUUU..CCU...GUAA..AAG.....AACAAGUGGC.GUGCAUGUAA
JCVI_SCAF_1096627175424/2449-2354 UUUAGUUUCCUUGU.U...C....UUAA........AAUAAGGUGGUGCGGAUGG.GAUUA...UC.......UC.CCGCC..AGG.UUUCUUGUUU..CCU...GUAA..AAG.....AACAAGUGGC.GUGCAUGUAA
JCVI_SCAF_1096627164048/52-147    UUUGGUUUCUUGCU.U...C.C..UAA.........AAGCAAGUGGUGCGGAUGG.GAUUA...UC.......UC.CCGCC..AGG.UUUCUUGUUU..CCU...GUAA..AAG.....AACAAGUGGC.GUGCAUGUAA
JCVI_SCAF_1096627181460/1685-1780 UUUGGUUUCUUGCU.U...C.C..UAA.........AAGCAAGUGGUGCGGAUGG.GAUUA...UC.......UC.CCGCC..AGG.UUUCUUAUUU..CCU...GUAA..AAG.....AAUAAGUGGC.GUGCAUGUAA
JCVI_SCAF_1096627326740/1176-1081 UUUGGUUUCUUGAU.U...C.C..UAA.........AAUCAAGUGGUGCGGAUGGAGAUA....AC.......UC.CCGCC..AGG.UUUCUUGUUU..CCU...GUAA..AAG.....AACAAGUGGC.GUGCAUGGAG
JCVI_SCAF_1096627905439/372-471   UAGAGUUUCUUGCU.U...CUC..UCAA........GAGCAAGUGGUGCGGAUGG.GGUU.UAUAC.......UC.CCGCC..AGG.UUUCUUGUUU..CCU...GUAA..AAG.....AAUAAGUGGC.GUGCAUGGCA
JCVI_SCAF_1096627163819/1766-1666 UAAAGUUUCCUGCU.U...CUA..UCAA........AAGCAGGUGGUGCGGAUGG.GGUUUUAUAC.......UC.CCGCC..AGG.UUUCUUGUUU..CCU...GUAA..AAG.....AACAAGUGGC.GUGCAUGGUA
JCVI_SCAF_1096628017574/132-232   UAAAGUUUCCUGCU.U...CUA..UCAA........AAGCAGGUGGUGCGGAUGG.GGUUUUAUAC.......UC.CCGCC..AGG.UUUCUUGUUU..CCU...GUAA..AAG.....AACAAGUGGC.GUGCAUGGUA
JCVI_SCAF_1101668742161/336-436   UAAAGUUUCCUGCU.U...CUA..UCAA........AAGCAGGUGGUGCGGAUGG.GGUUUUAUAC.......UC.CCGCC..AGG.UUUCUUGUUU..CCU...GUAA..AAG.....AACAAGUGGC.GUGCAUGGUA
JCVI_SCAF_1101668276391/185-282   UCUAAUUUCUUGCUUU...A.C..UUUA........AAGCAAGUGGUGCGGAUGGAGGUAA............CUCCCGCU..CUG.UUUCUUACUU..CAG...GUAA..AAG.....AGUAAGUGGC.GUGCAUGUAA
JCVI_SCAF_1096626914328/563-659   ACUUUUUUCUUGCUUU...A.C..UUAA........AAGCAAGUGGUGCGGAUGG.GGUA....AC.......UC.CCGCC..CUG.UUUCUUGCUU..CAG...GUAA..AAG.....AGUAAGUGGC.GAGCCUGCAA
JCVI_SCAF_1096627854511/286-191   AUAGGUUUCUUGCU.U...AUC..CUAA........AAGUAAGUGGUGCGGAUGG.GUAAC............UC.CCGCC..CUG.UUUCUUGCUU..CAG...GAUA..AAG.....AGCAAGUGGC.GUGCAUGUAA
JCVI_SCAF_1096627509257/441-536   AUAGGUUUCUUGCU.U...AUC..CUAA........GAGCAAGUGGUGCGGAUGG.GUAAC............UC.CCGCC..CUG.UUUCUUGCUU..CAG...GAUA..AAG.....AGCAAGUGGC.GUGCAUGAAA
JCVI_SCAF_1101668171059/876-974   GAUGGUUUCUUGCU.U...AUC..CUAA........GAGCAAGUGGUGCGGAUGG.GGUUC.AUAC.......UC.CCGCC..CUG.UUUCUUGCUU..CA....GAUA..AAG.....AGCAAGUGGC.GUGCAUGAAA
JCVI_SCAF_1101668336457/239-334   UCUGGUUUCUUGCU.U...C.C..UAA.........AAGCAAGUGGUGCGGAUGGAGGAAA............CUCCCGUC..CUG.UUUCUUACUU..CAG...GAUA..AAA.....AGUAAGUGGC.GUGCAUGGCA
JCVI_SCAF_1096628033863/1622-1721 UGAGGUUUCUUGCUUC...UCC..UAA.........GAGCAAGUGGUGCGGAUGGGGUUUA...UA.......CUCCCGCC..CUG.UUUCUUGCUU..CAG...GACA..AAG.....AGCAAGUGGC.GUGCAUGAAA
JCVI_SCAF_1096627078485/519-614   GAUGGUUUCUUGCUUU...A.C..CAAA........GAGCAAGUGGUGCGGAUGG.GUUAC............UC.CCGCC..CUG.UUUCUUGCUU..CAG...GUAA..AAG.....AGCAAGUGGC.GAGCCUGCAA
JCVI_SCAF_1096628036419/933-835   UAAGGUUUCUUGCUUU...ACC..UAA.........GAGCAAGUGGUGCGGAUGG.GUUAC...GA.......CC.CCGCC..CUG.UUUCUUGCUU..CAG...GUAA..AAGG....AGCAAGUGGC.GAGCCUGUAG
JCVI_SCAF_1101668323164/1399-1302 AAAAGUUUCUUGCU.U...CUU..CCAA........GAGCAAGUGGUGCGGAUGGAGGAAA............CUCCCGCU..CAG.UUUCUUGCUU..CUG...AUCA..AAG.....AGCAAGUGGC.GUGCAUGUAA
JCVI_SCAF_1101668738374/219-314   UCUGGUUUCUUGUU.U...C.C..UAA.........AAACAAGUGGUGCGGAUGGAGGAAA............CUCCCGCC..CUG.UUUCUUGCUU..CAG...GUUA..AAG.....AGCAAGUGGC.GUGCAUGAAA
JCVI_SCAF_1096627793364/1399-1496 UGAGGUUUCUUACUUU...ACC..UAA.........GAGUAAGUGGUGCGGAUGGAGGUAA............CUCCCGCC..CUG.UUUCUUACUU..CAG...GUAA..AAG.....AGUAAGUGGC.GUGCAUGUAA
JCVI_SCAF_1096627078401/2256-2159 UGAGGUUUCUUACUUU...ACC..UAA.........GAGUAAGUGGUGCGGAUGGAGGUAA............CUCCCGCC..CUG.UUUCUUACUU..CAG...GUAA..AAG.....AGUAAGUGGC.GUGCAUGUAA
JCVI_SCAF_1101668365448/628-529   AUAAGUUUCUUGCU.U...CUU..UCAA........GAGCAAGUGGUGCGGAUGGAGGUAA...CA.......CUCCCGCC..CUG.UUUCUUGCUU..CAG...GUUA..AAG.....AGCAAGUGGC.GUGCAUGUAA
JCVI_SCAF_1101668346227/509-608   AUAGGUUUCUUGCUUU...ACC..UAA.........AAGCAAGUGGUGCGGAUGGAGGUAA...CA.......CUCCCGCC..CUG.UUUCUUGCUU..CAG...GAUA..AAG.....AGCAAGUGGC.GUGCAUGUAA
JCVI_SCAF_1096627177447/1019-1117 UUGAGUUUCUUGCU.U...CUC..CUAA........AAGCAAGUGGUGCGGAUGGAGGUAA...CA.......CUCCCGCC..CUG.UUUCUUGCUU..CAG...GUA...AAG.....AGCAAGUGGC.GUGCAUGAAA
JCVI_SCAF_1096627316054/475-573   UUGAGUUUCUUGCU.U...CUC..CCAA........AAGCAAGUGGUGCGGAUGGAGGUAA...CA.......CUCCCGCC..CUG.UUUCUUGCUU..CAG...GUA...AAG.....AGCAAGUGGC.GUGCAUGAAG
JCVI_SCAF_1096628027324/1399-1301 UUGAGUUUCUUGCU.U...CUC..CCAA........AAGCAAGUGGUGCGGAUGGAGGUAA...CA.......CUCCCGCC..CUG.UUUCUUGCUU..CAG...GUA...AAG.....AGCAAGUGGC.GUGCAUGAAA
JCVI_SCAF_1096627178851/547-645   UUGAGUUUCUUGCU.U...CUC..CCAA........AAGCAAGUGGUGCGGAUGGAGGUAA...CA.......CUCCCGCC..CUG.UUUCUUGCUU..CAG...GUA...AAG.....AGCAAGUGGC.GUGCAUGAAA
JCVI_SCAF_1101668387418/846-943   UUGAGUUUCUUGCU.U...CUC..CUAA........AAGCAAGUGGUGCGGAUGGAGGUAA...CA.......CUCCCGCC..CUG.UUUCUUGCUU..CAG.....UA..AAG.....AGCAAGUGGC.GUGCAUGAAG
JCVI_SCAF_1096627765138/354-453   UUUGGUUUCUUGCU.U...CUC..CCAA........GAGCAAGUGGUGCGGAUGGAGGUAA...CA.......CUCCCGCC..CUG.UUUCUUGCUU..CAG...GUAA..AAG.....AGCAAGUGGC.GUGCAUGUAA
JCVI_SCAF_1096627372755/218-121   GAUGGUUUCUUGCUUU...A.C..CCAA........GAGCAAGUGGUGCGGAUGGAGGUAA............CUCCCGCC..CUG.UUUCUUGCUU..CAG...GUAA..AAG.....AGCAAGUGGC.GUGCAUGAAA
JCVI_SCAF_1096626851108/1315-1216 GAUGGUUUCUUGCUUU...UCC..UAA.........GAGCAAGUGGUGCGGAUGGAGGUAA...CA.......CUCCCGCC..CUG.UUUCUUGCUU..CAG...GUUA..AAG.....AGCAAGUGGC.GUGCAUGAAA
JCVI_SCAF_1101668331227/945-1044  GAUGGUUUCUUGCUUU...ACC..UAA.........GAGCAAGUGGUGCGGAUGGAGGUAA...CA.......CUCCCGCC..CUG.UUUCUUGCUU..CAG...GUUA..AAG.....AGCAAGUGGC.GUGCAUGAAA
JCVI_SCAF_1096628386119/1531-1432 AAUGGUUUCUUGCUUU...ACC..UAA.........GAGCAAGUGGUGCGGAUGGAGGUAA...CA.......CUCCCGCC..CUG.UUUCUUGCUU..CAG...GUAA..AAG.....AGCAAGUGGC.GUGCAUGAAA
JCVI_SCAF_1096627064305/1598-1501 AGUGGUUUCUUGCUUU...ACC..UAA.........GAGCAAGUGGUGCGGAUGGAGGUAA............CUCCCGCC..CUG.UUUCUUGCUU..CAG...GUAA..AAG.....AGCAAGUGGC.GUGCAUGAAA
JCVI_SCAF_1096627180401/670-571   GAUGGUUUCUUGCUUU...ACC..UAA.........GAGCAAGUGGUGCGGAUGGAGGUAA...CA.......CUCCCGCC..CUG.UUUCUUGCUU..CAG...GUAA..AAG.....AGUAAGUGGC.GUGCAUGAAA
JCVI_SCAF_1101667348771/383-284   UAGAGUUUCCUGCU.U...CUC..UAAA........AAGCAGGUGGUGCGGAUGGAGGUAA...CA.......CUCCCGCC..CUG.UUUCUUGCUU..CAG...GUCA..AAG.....AGCAAGUGGC.GUGCAUGUAA
JCVI_SCAF_1096627180449/516-608   AAUGGUUUCUUACU.U...C.C..UAA.........AAGUAAGUGGUGCGGAUGG.GAUU.............UC.CUGCC..UGG.UUUCUAAUUU..CCA...GUUA..AAA.....AAUUAGUGGC.GAGCCUGCAA
JCVI_SCAF_1096627007615/1316-1219 AUGAGUUUCUUGCU.U...CUC..UCAA........GAGCAAGUGGUGCGGAUGG.GACUC...UC.......UC.CCGCC..CAG.UUUCCUGCCU..CUG...GUCA..AAG.....GGCAGGUGGC.GAGCCUGAGU
JCVI_SCAF_1096627009603/709-807   UCUGGUUUCUUGCU.UUC.C.CA.UAAAA.......AAGCAAGUGGUGCGGAUGG.GGCA....A........CC.CCGCC..CAG.UUUCUUGCUU..CUG...GUCA..AAG.....AGCAAGUGGC.GAGCCUGCAU
JCVI_SCAF_1101668252080/383-288   UAAGGUUUCUUGCUUC...C....UUAAA.......GAGCAAGUGGUGCGGAUGG.GGUUA............CC.CCGCC..UGG.UUUCCAAUUU..CCA...GUUA..AAG.....AAUUGGUGGC.GAGCCUGAAU
JCVI_SCAF_1101668244897/946-849   UUUGGUUUCUUGCUUC...C....UCAAA.......GAGCAAGUGGUGCGGAUGGAGGUUA............CUCCCGCC..UGG.UUUCCAAUUU..CCA...GUCA..AAA.....AAUUGGUGGC.GAGCCUGAGU
JCVI_SCAF_1096627673078/390-290   UCUGGUUUCUUGCU.UUU.C.CA.UCAAA.......AAGCAAGUGGUGCGGAUGG.GACUC...UC.......UC.CCGCC..UGG.UUUCCAAUUU..CCA...GUUA..AAG.....AAUUGGUGGC.GAGCAACCUG
JCVI_SCAF_1096627648430/713-811   UAAGGUUUAUUGCU.U...C.CUUUAAA........GAGCAAUUGGUGCGGAUGG.GACUC...UC.......UC.CCGCC..UGG.UUUCCAAUUU..CCA...GUUA..AAG.....AAUUGGUGGC.GAGCCUGAGU
JCVI_SCAF_1096627008095/1869-1966 AUGAGUUUACUGCC.U...CUC..UCAA........GGGCAGUUGGUGCGGAUGG.GACUC...UC.......UC.CCGCC..UGG.UUUCCAAUUU..CCA...GUUA..AAG.....AAUUGGUGGC.GAGCCUGAGU
JCVI_SCAF_1096627636250/530-627   AUGAGUUUACUGCC.U...CUC..UCAA........GGGCAGUUGGUGCGGAUGG.GACUC...UC.......UC.CCGCC..UGG.UUUCCAAUUU..CCA...GUUA..AAG.....AAUUGGUGGC.GAGCCUGAGU
JCVI_SCAF_1101668249861/1000-1097 AUGAGUUUACUGCC.U...CUC..UCAA........GGGCAGUUGGUGCGGAUGG.GACUC...UC.......UC.CCGCC..UGG.UUUCCAAUUU..CCA...GUUA..AAG.....AAUUGGUGGC.GAGCCUGAGU
JCVI_SCAF_1101667171027/152-249   AUGAGUUUACUGCC.U...CUC..UCAA........GGGCAGUUGGUGCGGAUGG.GACUC...UC.......UC.CCGCC..UGG.UUUCCAAUUU..CCA...GUUA..AAG.....AAUUGGUGGC.GAGCCUGAGU
JCVI_SCAF_1096627023165/560-463   AUGAGUUUACUGCC.U...CUC..UCAA........GGGCAGUUGGUGCGGAUGG.GACUC...UC.......UC.CCGCC..UGG.UUUCCAAUUU..CCA...GUCA..AAG.....AAUUGGUGGC.GAGCCUGAGU
JCVI_SCAF_1096627660620/441-538   UUGAGUUUACUGCC.U...CUC..UAAA........GGGCAGUUGGUGCGGAUGG.GACUC...UC.......UC.CCGCC..UGG.UUUCCAAUUU..CCA...GCCA..AAG.....AAUUGGUGGC.GAGCCUGAAA
JCVI_SCAF_1096627007582/731-634   UAGAGUUUACGGCA.U...CUC..UCAA........AUGCCGUUGGUGCGGAUGG.GACUC...UC.......UC.CCGCC..UGG.UUUCCAAUUU..CCA...GUAA..AAG.....AAUUGGUGGC.GAGCCUGAGU
JCVI_SCAF_1096627660981/1029-1126 AUGAGUUUACGGCA.U...CUC..UCAA........AUGACGUUGGUGCGGAUGG.GACUC...UC.......UC.CCGCC..UGG.UUUCCAAUUU..CCA...GUCA..AAG.....AAUUGGUGGC.GAGCCUGAGU
JCVI_SCAF_1101668243849/646-743   UUUGGUUUCUUGCUUC...C.A..UAAA........GAGCAAGUGGUGCGGAUGG.GACUC...UC.......UC.CCGCC..UGG.UUUCCAAUUU..CCA...GUCA..AAG.....AAUUGGUGGC.GAGCCUGAAU
JCVI_SCAF_1096627017934/31-128    UUUGGUUUCUUGCUUC...C.A..UAAA........GAGCAAGUGGUGCGGAUGG.GACUC...UC.......UC.CCGCC..UGG.UUUCCAAUUU..CCA...GCCA..AAG.....AAUUGGUGGC.GAGCCUGAAU
JCVI_SCAF_1096627379300/2476-2379 AUGAGUUUCUUGCU.U...CUC..UCAA........GAGCAAGUGGUGCGGAUGG.GACUC...UC.......UC.CCGCC..UGG.UUUCCAAUUU..CCA...GUUA..AAG.....AAUUGGUGGC.GAGCCUGAGU
JCVI_SCAF_1101668236646/699-796   AUGAGUUUCUUGCU.U...CUC..UCAA........GAGCAAGUGGUGCGGAUGG.GACUC...UC.......UC.CCGCC..UGG.UUUCCAAUUU..CCA...GUUA..AAG.....AAUUGGUGGC.GAGCCUGAGU
JCVI_SCAF_1101668254996/875-779   AUGAGUU.CUUGCU.U...CUC..UCAA........GAGCAAGUGGUGCGGAUGG.GACUC...UC.......UC.CCGCC..UGG.UUUCCAAUUU..CCA...GUCA..AAG.....AAUUGGUGGC.GAGCCUGAGU
JCVI_SCAF_1101668154241/1037-937  UUUGGUUUCUUGCU.U...UUCCAUCAAA.......AAGCAAGUGGUGCGGAUGG.GACUC...UC.......UC.CCGCC..UGG.UUUCCAAUUU..CCA...GUCA..AAG.....AAUUGGUGGC.GAGCCUGAAU
JCVI_SCAF_1096627678759/335-432   AUUGUUUUCUUGCU.U...UUC..UCAA........AAGCAAGUGGUGCGGAUGG.GACUC...UC.......UC.CCGCC..UGG.UUUCCAAUUU..CCA...GUCA..AAG.....AAUUGGUGGC.GAGCCUGAGU
JCVI_SCAF_1101667168679/548-643   CCAGGUUUCUUGCU.U...C.C..UAA.........AAGCAAGUGGUGCGGAUGG.GACUC...UC.......UC.CCGCC..UGG.UUUCCAAUUU..CCA...GUCA..AAG.....AAUUGGUGGC.GAGCCUGAGU
JCVI_SCAF_1096627015860/308-207   UCUGGUUUCUUGCU.UUUUC.CA.UAAAA.......AAGCAAGUGGUGCGGAUGG.GACUC...UC.......UC.CCGCC..UGG.UUUCCAAUUU..CCA...GUUA..AAG.....AAUUGGUGGC.GAGCCUGAGU
JCVI_SCAF_1096627663931/265-363   UCUGGUUUCUUGCU.U...CUCCAUAAAA.......AAGCAAGUGGUGCGGAUGG.GGUA....A........CC.CCGCC..UGG.UUUCUUGCCU..CCA...GUCA..AAG.....GGCAAGUGGC.GAGCCUGAGU
JCVI_SCAF_1096627639048/1412-1312 UUUGGUUUCUUGCU.UUU.C.CA.UUAAA.......AAGCAAGUGGUGCGGAUGG.GACUC...UC.......UC.CCGCC..UGG.UUUCUUGCCU..CCA...GUUA..AAG.....GGCAAGUGGC.GAGCCUGAGU
JCVI_SCAF_1096627674418/925-823   UUAGGUUUCUUGCCAUU..C.CU.UUAAA.......AGGCAAGUGGUGCGGAUGG.AGGUU...AC.......UC.CCGCC..GAG.UUUCCAAUUUU.CUC...GUAAUCAA......AAUUGGUGGC.GAGCCUGAGU
NC_008296.2/163184-163278         GACAGUUUCUUACUUU...A....GAAA........AAGUAAGUGGUGCGGAUGG.GGUUA............CC.CCGCC..UGG.UUUCUACAUU..CCA...GUA...AAG.....AUGUAGUGGUGGAGUCAACGA
JCVI_SCAF_1096627012844/1767-1863 CGAAGUCCUGG.AAUG...ACU..UGAAU.......CUUACCCUGGUGCGGAUGG.GGCAA............CC.CCGCC..CAG.UUUCUUGCUU..CUG...GAUA..AAG.....AGCAAGUGGC.GAGCCUGAAG
NC_006820.1/122806-122905         CCGAGUCUUGG.AAUG...ACU..UAAAU.......CUUACCCUGGUGCGGAUGG.GAUCU..CUC.......UC.CCGCC..UGG.UUUCUUGCUU..CCA...GUCA..AAA.....AGCAAGUGGU.GGUGCCAAAU
JCVI_SCAF_1096627158073/175-274   CUGUGUCUUGG.AAUG...A.CAUUAAA........CUUACCCUGGUGCGGAUGG.GAUAU..CUC.......UC.CCGCC..UGG.UUUCUUGUUU..CCA...GUCA..AAG.....AACAAGUGGU.GGAUCCAAUU
JCVI_SCAF_1096628029727/454-355   CUGUGUCCUGG.AAUG...A.CAUUAAA........CUUACCCUGGUGCGGAUGG.GAUAU..CUC.......UC.CCGCC..UGG.UUUCUUAUUU..CCA...GUCA..AAG.....AAUAAGUGGU.GGAUCCAAUU
JCVI_SCAF_1101668239056/989-1088  UGUGUCUUGA..AAUG...A.CAUUAAA........CUUACUCUGGUGCGGAUGG.GAUAU..CUC.......UC.CCGCC..UGG.UUUCUUGCUU..CCA...GUUA..AAA.....AGCAAGUGGUGGUGCCAAAUC
JCVI_SCAF_1096626914328/216-310   CAAAGACUCGG.UAAG...UCG..UAAAA.......CUAGCCCUGGUCGGGAUGGUCUUU.............AGACCCCU..GCG.UUUCUUAGUU..CGU.........AAA.....ACUAAGUGGUGGAGUCAAUUU
#=GC SS_cons                      ......::<<<<<<.<...___..____._......>>>>>>>,...,,..-<<<<<<___...__.......>>>>>>....,....--<<<<<<_..___...____..___.....>>>>>>----.--........
#=GC SS_cons_1                    ................................................................................<<<<<<.............>>>>>.>..................................
//
