# Supplementary material for: Comparative genomics reveals 104 candidate structured RNAs from bacteria, archaea, and their metagenomes
Source: Genome Biol. 2010 Mar 15;11(3):R31. doi: 10.1186/gb-2010-11-3-r31 (PMC2864571; doi:10.1186/gb-2010-11-3-r31)
Supplement: Additional file 5 — Raw text alignment files, just the motifs. Raw alignments of RNA motifs with minimal annotation and no flanking sequences, in "Stockholm" text format. The Stockholm files can be retrieved from the .tar.gz archive file by using programs such as WinZip (Windows), StuffIt Expander (Mac), or tar/gzip (UNIX). [file gb-2010-11-3-r31-S5.GZ › clean-sto/Bacteroides-1.sto]

# STOCKHOLM 1.0
#=GF ID Bacteroides-1
#=GF AU Weinberg Z
#=GF TP Gene; sRNA;
#=GF DE Bacteroides-1 RNA
#=GF WK http://en.wikipedia.org/wiki/Bacteroides-1_RNA_motif
NZ_ABIY02000058.1/8754-8822       AUGCAGACG...CUUAA...AACACUUGGAUGUAUGUGAAUAUGUGUAAGU...GUUAC..CUG....UUC........CAGAAG....UGGAAAA
BABD01000872.1/1354-1286          AUGCAGACG...CUUAA...AACACUUGGAUGUAUGUGAAUAUGUGUAAGU...GUUAC..CUG....UUC........CAGAAG....UGGAAAA
NC_004663.1/2410752-2410667       AUGCAAAUC.GCCUGAUAAAGCUUCUUAUGGGUAUGCGAAUAUAGAUAAGUCA.AGCAAG.GUAUGCCUCCCC.GGCAUUACA......GGUAAGA
BAAV01015564.1/659-744            AUGCAAAUCA.CCUGAUAAAGCUUCUUAUGGGUAUGCGAAUAUAGAUCAGUCA.AGCAAG.AUAUGCCUCCCC.GGCAUUACA......GGUAAGA
NZ_AAVM02000011.1/62850-62766     AUGCAAAUC.GCCUGAUAAAGCUUCUUAUGGGUAUGUGAAUAUAGAUAAGUCA.AGCAAGA.UAUGCCUCCCC.GGCA.UA.AC.....AGGAAGA
NZ_AAXF02000043.1/119625-119709   GUGCAAAUC.GCCUGAUAAAGCUUCUUGUGUGUAUGCGAAUAUAGAUAAGUCA.AGCAAGG.UAUGCCUCCCC.GGCA.UG.AC.....AGGAAGA
NZ_AAXF02000043.1/119356-119436   AUGCAAAUC.GCCUGAUG..GCUACUUGUAGGUAUGCGAAUAUAUAUAGGCU..AGUGAA..UAUGCCUCCCC.GGCA.UA.AC.....AGGAAGA
NZ_AAVM02000011.1/71894-71814     AUGCAAAUC.GCCUGAUG..ACUACUUGUAGGUAUGCGAGUAUAUAUGAGUC..GGUGAA..UAUGCCUCCCC.GGCA.UA.AC.....AGGUAGA
BAAV01015564.1/424-504            GUGCAAAUC.GCCUGAUG..GCUGCUUGUAGGUAUGCGAAUAUAUAUGAGUC..AGUGAA..UAUGCCUCCCC.GGCA.UA.AC.....AGGAAGA
NC_004663.1/2410987-2410907       GUGCAAAUC.GCCUGAUG..ACUGCUUGUAGGUAUGCGAAUAUAUAUGAGUC..AGUGAA..UAUGCCUCCCC.GGCA.UA.AC.....AGGAAGA
NC_004663.1/768695-768775         AUGCUAAUCAGCUUGA....UCUGUUUGUGAGUAUGUGAAUAUGAGUAAAU...GGUAC..UUAUGCCUCUCC.GGCA.UAGACA....GGUAUGA
NZ_AAVM02000001.1/1013664-1013584 AUGCAAGUCGACCUGAA...GCUGUUUGUGAGUAUGUGAAUAUACAUGGAU...AGUAC..UUAUACCUCCCC.GGUA.UAGAC.....AGGGAGA
BABG01016634.1/466-385            AUGCUAAUCGACCUGAA...GCUGUUUAUGAGUAUGCGAAUAUACGUAAAU...GGUAC..UUAUGCCUCCCC.GGCA.UAGACA....GGAAAGA
NZ_AAXF02000048.1/20925-21006     AUGCUAAUCGACCUGAA...GCUGUUUAUGAGUAUGCGAAUAUACGUAGAU...AGUAC..UUAUGCCUCCCC.GGCA.UAGACA....GGAAAGA
BABB01010445.1/346-262            AUGCAAAUCGGCCUGAA...GCGCUUUAUGCCUAUGGGAAUAUCCAUAAUAGU.CGCACCG.UAUGCCUCCCC.GGCA.UAGACA....GGUAAGA
NC_003228.3/3358325-3358409       AUGCAAAUCGGCCUGAA...GCGCUUUAUGCCUAUGGGAAUAUCCAUAAUAGU.CGCACCG.UAUGCCUCCCC.GGCA.UAGACA....GGUAAGA
BABA01000991.1/1142-1226          AUGCAAAUCGGCCUGAA...GCGCUUUAUGCCUAUGGGAAUAUCCAUAAUAGU.CGCACCG.UAUGCCUCCCC.GGCA.UAGACA....GGUAAGA
NC_006347.1/3456921-3457005       AUGCAAAUCGGCCUGAA...GCGCUUUAUGCCUAUGGGAAUAUCCAUAAUAGU.CGCACCG.UAUGCCUCCCC.GGCA.UAGACA....GGUAAGA
BAAZ01000465.1/2353-2434          UUGCAAAUCAGCCUGAU...GCUGUUUAUGUAUAUGUGAAUAUCCGUAACU...AGUAC..UUAUGCCUCCCC.GGCA.UAGACA....GGUAAGA
NZ_ABJL02000008.1/538328-538247   UUGCAAAUCAGCCUGAU...GCUGUUUAUGUAUAUGUGAAUAUCCGUAACU...AGUAC..UUAUGCCUCCCC.GGCA.UAGACA....GGUAAGA
BABD01020940.1/232-313            GUGCAAAUCAGCCUGAA...GCUGUUUAUGUAUAUGUGAAUAUCCGUAACU...AGUAC..GUAUGCCUCCCC.GGCA.UAGACA....GGUAAGA
BABG01021432.1/589-670            GUGCAAAUCAGCCUGAA...GCUGUUUAUGUAUAUGUGAAUAUCCGUAACU...AGUAC..GUAUGCCUCCCC.GGCA.UAGACA....GGUAAGA
NZ_AAYH02000045.1/87516-87435     GUGCAAAUCAGCCUGAA...GCUGUUUAUGUAUAUGUGAAUAUCCGUAACU...AGUAC..GUAUGCCUCCCC.GGCA.UAGACA....GGUAAGA
BAAU01022191.1/354-273            GUGCAAAUCAGCCUGAA...GCUGUUUAUGUAUAUGUGAAUAUCCGUAACU...AGUAC..GUAUGCCUCCCC.GGCA.UAGACA....GGUAAGA
BABD01004454.1/837-918            AUGCAAAUCGGCCUGAC...GCUGCUUAUGUAUAUGUGAAUAUCCGUAAUU...AGUAC..AUAUGCCUCCCC.GGCA.UAGACA....GGUAAGA
BABB01007489.1/586-505            AUGCAAAUCGGCCUGAU...GCUGCUUAUGUAUAUGUGAAUAUCCGUAAUU...AGUAC..AUAUGCCUCCCC.GGCA.UAGACA....GGUAAGA
NZ_ABFZ02000018.1/247284-247365   AUGCAAAUCGGCCUGAU...GCUGCUUAUGUAUAUGUGAAUAUCCGUAAUU...AGUAC..AUAUGCCUCCCC.GGCA.UAGACA....GGUAAGA
BAAU01022945.1/559-640            AUGCAAAUCGGCCUGAC...GCUGCUUAUGUAUAUGUGAAUAUCCGUAAUU...AGUAC..AUAUGCCUCCCC.GGCA.UAGACU....GGUNAGA
NC_003228.3/3042077-3041996       AUGCAAAUCGGCCUGAA...GCUGUUUAUGUGUAUGUGAAUAUCCAUAAUU...AGUAC..UUAUGCCUCCCC.GGCA.UAGACA....GGUAAGA
NC_006347.1/2980257-2980176       AUGCAAAUCGGCCUGAA...GCUGUUUAUGUGUAUGUGAAUAUCCAUAAUU...AGUAC..UUAUGCCUCCCC.GGCA.UAGACA....GGUAAGA
BAAY01000403.1/207-288            AUGCAAAUCAGCCUGAA...GCUGCUUAUGUGUAUGUGAAUAUCCAUAAUU...AGUAC..GUAUGCCUCCCC.GGCA.UAGACA....GGUACGA
NZ_ABVO01000039.1/26199-26280     AUGCAAAUCAGCCUGAA...GCUGCUUAUGUGUAUGUGAAUAUCCAUAAUU...AGUAC..GUAUGCCUCCCC.GGCA.UAGACA....GGUACGA
BAAX01008592.1/313-232            GUGCAAAUCGGCCUGAA...GCCAUUUAUGUAUAUGUGAAUAUCCAUACUC...GGUAC..AUAUGCCUCCCC.GGCA.UAGACA....GGUAAGA
BABB01000399.1/1462-1380          AUGCAAAUAA.CCUGAA...CCCCUUCUGGGAUAUGUGAAU..ACCUGAUUGNCGGUAG..UUAUGUUACUCAAAACA.UAGAGC....AGGCUAA
BAAU01002748.1/674-588            AUGCAAAUA.ACCUGAAACC.CCUCUUGGA..UAUGUGAAUAC..CUGAUUGGCGGUAG..UUAUGUUACUCAAAACA.UAGAGCAGGCUAAAAAA
NZ_ABWZ01000015.1/81732-81818     AUGCAAAUA.ACCUGAAACC.CCUCUUGGA..UAUGUGAAUAC..CUGAUUGGCGGUAG..UUAUGUUACUCAAAACA.UAGAGCAGGCUAAAAAA
BAAV01002879.1/654-568            AUGCAAAUA.ACCUGAAACC.CCUCUUGGA..UAUGUGAAUAC..CUGAUUGGCGGUAG..UUAUGUUACUCAAAACA.UAGAGCAGGCUAAAAAA
NC_009614.1/4788592-4788506       AUGCAAAUA.ACCUGAAACC.CCUCUUGGA..UAUGUGAAUAC..CUGAUUGGCGGUAG..UUAUGUUACUCAAAACA.UAGAGCAGGCUAAAAAA
BABA01008930.1/1160-1074          AUGCAAAUA.ACCUGAAACC.CCUCUUGGA..UAUGUGAAUAC..CUGAUUGGCGGUAG..UUAUGUUACUCAAAACA.UAGAGCAGGCUAAAAAA
BABG01024910.1/369-455            AUGCAAAUA.ACCUGAAACC.CCUCUUGGA..UAUGUGAAUAC..CUGAUUGGCGGUAG..UUAUGUUACUCAAAACA.UAGAGCAGGCUAAAAAA
#=GC SS_cons                      ..........:...,,.,,.<<<--<<<<<-<<<<____>>>>->>>>>....->>>,.,.<<<<<<<_____.>>>>.>>>,,,...........
//
