# Supplementary material for: Comparative genomics reveals 104 candidate structured RNAs from bacteria, archaea, and their metagenomes
Source: Genome Biol. 2010 Mar 15;11(3):R31. doi: 10.1186/gb-2010-11-3-r31 (PMC2864571; doi:10.1186/gb-2010-11-3-r31)
Supplement: Additional file 5 — Raw text alignment files, just the motifs. Raw alignments of RNA motifs with minimal annotation and no flanking sequences, in "Stockholm" text format. The Stockholm files can be retrieved from the .tar.gz archive file by using programs such as WinZip (Windows), StuffIt Expander (Mac), or tar/gzip (UNIX). [file gb-2010-11-3-r31-S5.GZ › clean-sto/Pseudomon-Rho.sto]

# STOCKHOLM 1.0
#=GF ID Pseudomon-Rho
#=GF AU Weinberg Z
#=GF TP Cis-reg;
#=GF DE Pseudomon-Rho RNA
#=GF WK http://en.wikipedia.org/wiki/Pseudomon-Rho_RNA_motif
NC_009434.1/602149-602251         UUCGGC.CACGCGACG....CUUUCUUC.CGUCGCCCUCUGCAUGCCGUCGCCGA.CGCACUUCAGCCUCAU....AAAGCAC.AACGAACCUCGUUCGUC.UC.CUGCUGCGCGGC
NC_009656.1/6182387-6182288       UUCGGG.CUCGCGACG...UUUUUUC...CGUCGCCUUCUGCAUGCCG.UCCCGGACGCACUUC..C..UACUCGAACUUUCU.AGCGC.UCCUG.UCGCC.CC.UUGCGACACGGC
NC_008463.1/6172494-6172394       UUCGGG.UUCGCGACG...UUUUUUC...CGUCGCCUUCUGCAUGCCG.UCCCGGACGCACUUC..C..UACUCGAACUUUCU.AGCGC.UCCUG.UCGCCCCC.UUGCGACACGGC
NZ_AAAU03000002.1/309629-309521   UUCGGCUCUCGCAGCGAAUCUAUCUUUAUCGCUGUCCUCCGUCAGUCGUCGCCGA.CGCACCUC.....UUUUAGAACAAGUACAGCGA.UCCGA.UCGCCUUCCCUGCGGCGCGGC
JCVI_SCAF_1096628042271/1643-1543 UUCGAU.CCCGCUGCA...UCCUCCA...UGCAGCUCUCUGCACGCCGUCGCCGA.UUCAU.UC..C..UAUACGAAUUCGUU.CGCGA.UCCUG.UCGCCUUCUCUGCGGCGCGGC
JCVI_SCAF_1096628075208/1034-1134 UUCGAC.CCCGCUGCA...UCCUCCA...UGCAGCUCUUUGCACGCCGUCGCGGA.UUCAU.UC..C..UAUACGAACUCGUU.CGCGA.UCCUG.UCGCUUCUUCUGCGGCGCGGC
NC_009439.1/316056-316157         UUCGGC.CUCGCUGCA....UUUCCUUA.UGCAGCCCUCUGCAUGCCGUCGCCGA.UUCAU.UC..C..UACUCGAACUCGUU.CGCGA.UCCUG.UCGCCUUCUCUGCGGCGCGGC
NC_004578.1/5963068-5962969       UUCGGC.CCCGCAACG...GCUUCUC...CGUUGCCCCCUGCUAGCCGUCGCCGA.CGC...UCU.CCU..UUCGAUUUAGUA.CGCGA.UCCUG.UCGCCUUUUCUGCGGCGCGGC
NC_005773.3/330473-330572         UUCGGC.CCCGCAACG...GCUUCUC...CGUUGCCCCCUGCUAGCCGUCGCCGA.CGC...UCU.CCU..UUCGAUUUAGUA.CGCGA.UCCUG.UCGCCUUUUCUGCGGCGCGGC
NC_007005.1/320164-320263         UUCGGC.CCCGCAACG...GCUUCUC...CGUUGCCCCCUGCUAGCCGUCGCCGA.CGC...UCU.CCU..UUCGAUUUAGUA.CGCGA.UCCUG.UCGCCUUUUCUGCGGCGCGGC
NC_007492.1/6124613-6124513       UUCGGC.CCCGCACUG...GUUUCUC...CACUGCCCCCUGCUAGCCGUCGCCGA.CGCAC.UC..C..UUUUCGAAUAAGUA.CGCGA.UCCUG.UCGCCUUCUCCGCGGCGCGGC
NC_004129.6/6800498-6800398       UUCGGC.CCCGCACUG...GUUUCUC...CAUUGCCCCCUGCAAGCCGUCGCCGA.CGC...UCUCC..UUUUCGAAUUAGUA.CGCGA.UCCUG.UCGCCUUCUCUGCGGCGCGGC
JCVI_SCAF_1096626956697/1873-1774 UUCGGC.CCCGCACUG...GUUUCUC...CACUGCCCCCUGCAAGCCGUCGCCGA.CGCAU.UC..C..UUUUCG.AUUAGUA.CGCGA.UCCUG.UCGCCUUCUCUGCGGCGCGGC
NC_010501.1/5563696-5563597       UUCGGC.CUCGCACUG....UUUCUC...CAGUGCCCCCUGCACGCCGUCGCCGA.CGCACU....CCUAAUUAGAAUCUGUG.CGCGA.UCCUA.UCGCCUUC.UAGCGGCGCGGC
NC_008027.1/5652749-5652649       UUCGGC.CUCGCACUG...ACCCUUU...CAGUGCCCUCUGCACGCCGUCGCCGA.AGCA..UC..CCUAAUUCGAAUCAGUA.CGCGA.UCUUG.UCGCCAUC.UAGCGGCGCGGC
NC_010322.1/5894889-5894790       UUCGGC.CUCGCACUG....CUUUUC...CAGUGCCCUCUACACGCCGUCGCCGA.AGCA..UC..CCUAAUUCGAAUCAGUA.CGCGA.UCCUG.UCGCCAUC.UAGCGGCGCGGC
NC_002947.3/5948619-5948520       UUCGGC.CUCGCACUG....CUUUUC...CAGUGCCCUCUACAUGCCGUCGCCGA.AGCA..UC..CCUAAUUCGAAUCAGUA.CGCGA.UCCUG.UCGCCAUC.CAGCGGCGCGGC
NC_009512.1/5757664-5757565       UUCGGC.CUCGCACUG....CUUUUC...CAGUGCCCUCUACAUGCCGUCGCCGA.AGCA..UC..CCUAAUUCGAAUCAGUA.CGCGA.UCCUG.UCGCCAUC.CAGCGGCGCGGC
#=GC SS_cons                      ::::...---<<<<<<<.._________>>>>>>>-----,,--<<<<-<<<<<-.---------.-----------------.-<<<<<<___>>>>>>-------->>>>>>>>>
//
