# Supplementary material for: Comparative genomics reveals 104 candidate structured RNAs from bacteria, archaea, and their metagenomes
Source: Genome Biol. 2010 Mar 15;11(3):R31. doi: 10.1186/gb-2010-11-3-r31 (PMC2864571; doi:10.1186/gb-2010-11-3-r31)
Supplement: Additional file 5 — Raw text alignment files, just the motifs. Raw alignments of RNA motifs with minimal annotation and no flanking sequences, in "Stockholm" text format. The Stockholm files can be retrieved from the .tar.gz archive file by using programs such as WinZip (Windows), StuffIt Expander (Mac), or tar/gzip (UNIX). [file gb-2010-11-3-r31-S5.GZ › clean-sto/GUCCY-hairpin.sto]

# STOCKHOLM 1.0
#=GF ID GUCCY-hairpin
#=GF AU Weinberg Z
#=GF TP Gene; sRNA;
#=GF DE GUCCY-hairpin RNA
#=GF WK http://en.wikipedia.org/wiki/GUCCY-hairpin_RNA_motif
NC_007677.1/2503472-2503438       GUCGUC.GCUCCAAGCU.UGACUUGGAGC.CUAUCCAU
NC_007677.1/2503378-2503412       UCCGUC.GCUCCAGACU.UGAUCUGGAGC.CUAUCUGA
NC_007677.1/2631441-2631475       UUCGUC.GCUCCAAACU.UGAUUUGGAGC.CCAUGAUG
JCVI_SCAF_1101668563340/164-130   CAUGUC.AUCCUGAUCU.UGAAUCAGGAU.CUAGGCUU
wf3_AHAI11607_x1/492-528          UUCGUCAUCCUAGGGCU.UGGCCCUAGGAUCCAUUCCG
JCVI_SCAF_1096627189024/839-873   CUUGUC.AAGCUGAACU.CGAUUCAGCUU.CUAAAAUA
wf3_AHAI14153_x1/367-332          UUUGUC.AUUCCGUGCAACGACACGGAAU.CCAUCAUG
wf2_AHAA16149_x1/359-394          UACGCC.AUACUCGACCCCGACCGAGUAU.UCAUGUAA
wf2_AHAA9624_x1/495-459           ACCGUCAUCCCGGGACU.UGAUCCCGGGAUCCAUGUAG
JCVI_SCAF_1101668606422/364-330   CACGUC.AUCCCAAACU.UGAUUUGGGAU.CUAUUGAA
NC_010831.1/2054795-2054759       CCAGUCAUUCCCGUGCU.UGACACGGGAAUCCAUUCUU
NC_010831.1/2658989-2659025       CCUGUCAUUCCCGUGCU.UGACACGGGAAUCCAUUCUU
NC_010831.1/2265338-2265302       CCUGUCAUUCCCGUGCU.UGACACGGGAAUCCAUUCUU
NC_010831.1/2055131-2055095       CCUGUCAUUCCCGUGCU.UGACACGGGAAUCCAUUCUU
NC_010831.1/1165871-1165835       CCUGUCAUUCCCGUGCU.UGACACGGGAAUCCAUUCUU
NC_010831.1/873662-873626         CCUGUCAUUCCCGUGCU.UGACACGGGAAUCCAUUCUU
NC_010831.1/2036783-2036819       CCUGUCAUUCCCGUGCU.UGACACGGGAAUCCAUUCUU
NC_010831.1/2372357-2372393       CCUGUCAUUCCCGUGCU.UGACACGGGAAUCCAUUCUU
NC_010831.1/2077580-2077544       CCUGUCAUUCCCGUGCU.UGACACGGGAAUCCAUUCUU
NC_010831.1/2054626-2054590       CCUGUCAUUCCCGUGCU.UGACACGGGAAUCCAUUCUU
NC_010831.1/874303-874267         CCUGUCAUUCCCGUGCU.UGACACGGGAAUCCAUUCUU
NC_010831.1/873571-873535         CCUGUCAUUCCCGUGCU.UGACACGGGAAUCCAUUCUU
NC_010831.1/2131681-2131717       CCUGUCAUUCCCGUGCU.UGACACGGGAAUCCAUUCUU
NC_010831.1/2132099-2132135       CCUGUCAUUCCCGUGCU.UGACACGGGAAUCCAUUCUU
NC_010831.1/2062776-2062740       CCUGUCAUUCCCGUGCU.UGACACGGGAAUCCAUUCUU
NC_010831.1/2032719-2032683       CCUGUCAUUCCCGUGCU.UGACACGGGAAUCCAUUCUU
NC_010831.1/874028-873992         CCUGUCAUUCCCGUGCU.UGACACGGGAAUCCAUUCUU
NC_010831.1/1524680-1524716       CCUGUCAUUCCCGUGCU.UGACACGGGAAUCCAUUCUU
NC_010831.1/2131973-2132009       CCUGUCAUUCCCGUGCU.UGACACGGGAAUCCAUUCUU
NC_010831.1/2368393-2368357       CCUGUCAUUCCCGUGCU.UGACACGGGAAUCCAUUCUU
NC_010831.1/2062609-2062573       CCUGUCAUUCCCGUGCU.UGACACGGGAAUCCAUUCUU
NC_010831.1/1714522-1714486       CCUGUCAUUCCCGUGCU.UGACACGGGAAUCCAUUCUU
NC_010831.1/873937-873901         CCUGUCAUUCCCGUGCU.UGACACGGGAAUCCAUUCUU
NC_010831.1/910818-910854         CCUGUCAUUCCCGUGCU.UGACACGGGAAUCCAUUCUU
JCVI_SCAF_1101668633095/173-207   CUUGUC.GCCCCGCACU.UGAUGCGGGGU.CCAGUAUA
JCVI_SCAF_1101668590036/288-322   GCCGUC.GCCCCGCACU.UGAUGCGGGGC.CCAGAAUA
soil_Contig25495/511-545          UUUGUC.AUGCCGGACC.AGAUCCGGCAU.CUCGCAAU
JCVI_SCAF_1101668610559/1165-1199 UAUGUC.ACCCCGCACU.CGAUGCGGGGU.CCAGCUGU
wf2_AHAA744_b1/664-700            GUCGUCACCCUCGGACU.UGAUCCGAGGGCCCAAGAUG
soil_XZS98530_b1/508-474          AAGGUC.AUGCUGAACU.UGAUUCAGCAU.CUUUUAAC
JCVI_SCAF_1101668115658/878-912   GACGUC.GCCCCGGACU.UGAUCCGGGGC.CUAUUCAU
wf3_AHAI20491_b2/852-816          UUCGUCUUCCUCGGGCU.UGACCCGGGGAUCCAGAGCU
wf3_AHAI1709_g1/422-386           CUCGUCAUCCCCGGGCU.UGUCCCGGGGAUCCAGAAUC
wf3_AHAI1027_g1/221-257           UCCGUCAUCCUCGGACU.UGUUCCGAGGAUCCAGGCCU
wf2_AHAA9624_x1/407-443           AAUGUCGUCCCGGGACU.UGAUCCCGGGACCCAUCCCA
wf2_Contig447/381-345             GAUGUCGUCCCGUGACU.UGAUCGCGGGACCCAUGUUU
wf2_AHAA10811_x1/242-276          UUCGUC.AUCCCGAACU.UGUUUCGGGAU.CUUAUGUA
ABEF01009878.1/636-670            UUCGUC.GUCCUGAACU.CGAUUCAGGAC.CCAUGGGC
NZ_AAMP01000001.1/1202353-1202387 UUUGUC.AACCUGAACU.UGAUUCAGGUU.CUCUUAUU
NZ_ABAH01000013.1/125524-125490   CUAGUC.AUCCUGAACU.UGAUUCAGGAU.CUCAUAAU
JCVI_SCAF_1101667020378/191-225   AUGGUC.AUUCCGUGCU.UGACACGGAAU.CUUUUGUU
JCVI_SCAF_1101668604990/828-862   UUCGUC.GUCCCGGGCU.UGACCCGGGAU.CUAGAAAU
JCVI_SCAF_1096627479218/1060-1094 AUCGUC.ACCCCGCACU.UGAUGCGGGGU.CGAUGCCU
wf2_AHAA2242_g1/351-385           UAGGUC.AUCCCGGACU.UGAUCCGGGAU.CUGUGUAA
wf2_AHAA8239_y1/146-180           GCCGUC.GUUCCGGGCU.UGACCCAGAAU.CCAUUUUG
wf3_AHAI18676_g2/743-777          UUCGUC.AUCCUGAACU.CGGUUCAGCAU.CCAAGAAG
wf2_AHAA6174_x1/587-621           UUCGUC.AUCCUGAACU.UGUUUCAGGAU.CCCGCGAG
wf3_Contig7131/3020-2986          UUCGUC.AUCCUGAACU.CGUUUCAGGAU.CCCUCAAG
NC_007794.1/1239615-1239581       UGCGUC.AUCCCGAACU.UGAUUCAGGAU.CCAUUUUG
JCVI_SCAF_1101668567100/1453-1419 UUUGUC.AUCCUGAACU.UGAUUCAGGAU.CCAUCGUG
JCVI_SCAF_1096627132434/591-625   AAAGUC.AUCCUGAACU.UGAUUCAGGAU.CCCUAAUG
JCVI_SCAF_1096628043581/498-464   UGUGUC.AUCCCCGGCU.UGACCGGGGAU.CCCAGAGA
JCVI_SCAF_1101668066154/1128-1162 UCCGUC.AUCCCGCACA.UGAUGCGGGAU.CCAGUUGA
NC_010831.1/507736-507702         UGAGUC.AUUCCGCACU.UGAUGCGGAAU.CCAUCCCC
soil_XZS49895_b1/414-380          UUCGUC.ACUCCGGGCC.UGACCCGGAGU.CCCGCUUA
NZ_AANC01000002.1/392992-393026   UGCGUC.AUUCCGAACU.UGAUUCGGAAU.CUCACAAA
JCVI_SCAF_1096626614167/1257-1291 ACUGUC.AUUCCAAACU.UGAUUUGGAAU.CUCACAAA
NZ_AAQH01000002.1/31948-31982     AACGUC.AUCCUCAGCU.UGACUGAGGAU.CCAAAAAA
JCVI_SCAF_1101668135384/316-350   AGUGUC.AUUCUGAACU.UGAUUCAGAAU.CUAUCUAU
JCVI_SCAF_1096627950213/1388-1422 AACGUC.AUUCUGAACU.UGAUUCAGAAU.CUAUCCGC
JCVI_SCAF_1096627621690/844-810   CGUGUC.AUUCUGAACU.UGAUUCAGAAU.CCACCCGA
JCVI_SCAF_1101668553963/924-890   AAUGUC.AUCCCGGAUU.UAGUCCGGGAU.CCAGCCAU
JCVI_SCAF_1101668553963/878-844   AAUGUC.AUCCCGGAUU.UAGUCCGGGAU.CCAGCCAU
JCVI_SCAF_1101668553963/832-798   AAUGUC.AUCCCGGAUU.UAGUCCGGGAU.CCAGCCAU
JCVI_SCAF_1101668553963/786-752   AAUGUC.AUCCCGGAUU.UAGUCCGGGAU.CCAGCCAU
NC_008048.1/3118317-3118283       GUCGUC.AUCGCGGACU.UGAUCCGCGAU.UCACUGCG
NZ_AAPD01000004.1/129200-129234   UUUGUC.AUGCUGAACU.UGAUUCAGCAU.CUUGAUUG
NZ_AAQH01000002.1/51511-51477     AUCGUC.AUUCCCGACU.UGAUCGGGAAU.CUACAACC
JCVI_SCAF_1101668528582/472-506   AACGUC.ACCCUGAACU.UGAUUCAGGGU.CUUUCUCU
NC_007794.1/3277600-3277634       AACGUC.ACCCUGAACU.UGUUUCAGGGU.CCAACUUU
wf3_AHAI13901_x1/673-639          UGCGUC.ACCCUGAACU.UGUUUCAGGGU.CCAUGGUG
wf3_AHAI13901_x1/201-235          CUCGUC.ACCCUGAACU.UGUUUCAGGGU.CCAUUUCU
NC_007794.1/3481136-3481170       AUCGUC.ACCCUGAACU.UGUUUCAGGGU.CCAUCUCU
NC_007794.1/2437858-2437824       AUCGUC.ACCCUGAACU.UGUUUCAGGGU.CCAUCUCU
NC_007794.1/910681-910647         UUCGUC.ACCCUGAACU.UGUUUCAGGGU.CCAUGUUU
wf3_AHAI10348_x1/599-565          CUCGUC.ACCCUGAACU.UGUUUCAGGGU.CCAGAGCG
JCVI_SCAF_1096627925836/219-185   CUUGUC.AUCCUCAGCU.UGACUGAGGAU.CCAUACUA
wf1_AGZO18857_g2/562-528          GAUGUC.AUUCCCAGCU.UGACUGGGAAU.CCAGACAA
NZ_AAQH01000010.1/69162-69128     AGCGUC.ACCCUCAGCU.UGACUGAGGGU.CCAUUUAU
NZ_AAQH01000012.1/33667-33633     ACCGUC.ACCCUCAACU.UGAUUGAGGGU.CCAUCUAA
NZ_AAQH01000002.1/60512-60478     AUCGUC.AUUCUCAGCU.UGACUGAGAAU.CCACUUCA
NZ_AAQH01000012.1/22920-22954     GAAGUC.AUUCUCAGCU.UGACUGAGAAU.CCAUCUAA
NZ_AAQH01000002.1/16980-16946     AUCGUC.AUUCUCAGCU.UGACUGAGAAU.CCAGCUAG
NZ_AAQH01000006.1/24646-24612     CGUGUC.AUUCUCAGCU.UGACUGAGAAU.CCAUCCAA
NZ_AAQH01000002.1/29169-29135     ACUGUC.AUUCUCAGCU.UGACUGAGAAU.CCAUCCAA
NZ_AAQH01000012.1/41465-41499     GCUGUC.AUUCUCAGCU.UGACUGAGAAU.CCAUGCAA
NZ_AAQH01000012.1/41289-41323     GCUGUC.AUUCUCAGCU.UGACUGAGAAU.CCAUCCAA
NZ_AAQH01000002.1/65811-65777     AUUGUC.AUUCUCAGCU.UGACUGAGAAU.CCAUCCGA
NZ_AAQH01000004.1/37225-37191     GUCGUC.AUUCUCAGCU.UGACUGAGAAU.CCAUCCAA
NZ_AAQH01000002.1/15444-15410     UUCGUC.AUUCUCAGCU.UGACUGAGAAU.CCAUCCAA
NZ_AAQH01000002.1/15355-15321     UUCGUC.AUUCUCAGCU.UGACUGAGAAU.CCAUCCAA
NZ_AAQH01000002.1/15533-15499     UUCGUC.AUUCUCAGCU.UGACUGAGAAU.CCAUCCAA
NZ_AAQH01000024.1/16710-16744     AUCGUC.AUUCUCAGCU.CGACUGAGAAU.CCAUCCAA
NZ_AAQH01000008.1/41000-41034     AUCGUC.AUUCUCAGCU.UGACUGAGAAU.CCAUCCAA
NZ_AAQH01000014.1/76982-77016     AUCGUC.AUUCUCAGCU.UGACUGAGAAU.CCAUCCAA
NZ_AAQH01000004.1/37313-37279     AUCGUC.AUUCUCAGCU.UGACUGAGAAU.CCAUCCAA
NZ_AAQH01000001.1/503096-503130   AAUGUC.AUUCUCAACU.UGAUUGAGAAU.CCAUGGAA
NZ_AAQH01000001.1/503010-503044   UCUGUC.AUUCUCAACU.UGAUUGAGAAU.CCAUGGAA
wf2_AHAA6604_x1/422-388           GGCGUC.AUCCUCAACU.UGAUUGAGGAU.CCAUAGCC
NZ_AAQH01000004.1/37024-37058     GCCGUC.AUCCUCAACU.UGAUUGAGGAU.CCAUCCAC
NZ_AAQH01000024.1/16793-16759     CUCGUC.AUCCUCAACU.UGAUUGAGGAU.CCAUUAUU
NZ_AAQH01000004.1/37230-37264     GUUGUC.AUCCUCAACU.CGAUUGAGGAU.CCAUUAUU
NZ_AAQH01000001.1/510187-510221   CCCGUC.AUCCUCAACU.CGAUUGAGGAU.CCAUUUAA
NZ_AAQH01000002.1/61459-61425     UUUGUC.AUCCUCAACU.CGAUUGAGGAU.CCAUCUAA
NZ_AAQH01000011.1/59903-59937     UUCGUC.AUCCUCAACU.CGAUUGAGGAU.CCAUUUAU
NZ_AAQH01000011.1/55209-55243     UCUGUC.AUCCUCAACU.UGAUUGAGGAU.CCAUGUAU
NZ_AAQH01000011.1/55383-55417     UUCGUC.AUCCUCAACU.UGAUUGAGGAU.CCAUGUAU
NZ_AAQH01000011.1/55296-55330     UUCGUC.AUCCUCAACU.UGAUUGAGGAU.CCAUGCAU
wf2_AHAA6604_x1/127-93            UCCGUC.AUCCUCAACU.CGAUUGAGGAU.CCAGCAAU
ABEF01035071.1/182-216            GUUGUC.AUUCCUGACU.UGAUCAGGAAU.CCAGAAUC
JCVI_SCAF_1101668637199/31-65     UUUGUC.AUCCUGGACC.UGAUCCAGGAU.CAUUAGCU
JCVI_SCAF_1096627473590/1475-1509 AUCGUC.AUCCUGGACU.UGAUCCAGGAU.CUUUAGAA
JCVI_SCAF_1101668550812/119-153   UCCGUC.AUCCCUGACG.UGAUCAGGGAU.CCAAAACG
wf2_Contig82/189-223              UUUGUC.GUUCCGGGCU.UGACCCGGAAU.CUGUGUAG
JCVI_SCAF_1101668149540/1175-1209 GCUGUC.ACCCCCGACU.UGAUCGGGGGU.CCACGCAG
ABEF01014020.1/271-305            ACCGUC.AUCCCAAACU.UGAUUUGGGAU.CCAUGAGC
wf3_Contig7757/2649-2684          AGCGUCAACCCCGGACU.UGAUCCGGGGU.CUGGUUAC
wf1_Contig1736/215-181            UACGUC.AUUCCGCACU.UGAUGCGGAAU.CUUUUUAA
JCVI_SCAF_1101668613633/805-771   CCUGUC.AUUCCCGACC.UGAUCGGGAAU.CUAUACAU
ABDH01006045.1/5-39               GCCGUC.AUUGCGGGCU.UGACCCGCAAU.CUUUGUUU
ABDH01008616.1/421-387            GCCGUC.AUUGCGGGCU.UGACCCGCAAU.CUACUUGA
wf2_AHAA16979_x1/545-511          CCCGUC.AUUCCGGACU.UGAUCCGGAAU.CUUGUGAA
NZ_AAQH01000001.1/416898-416932   ACCGUC.AUGCCCGACC.UGAUCGGGCAU.UCAUUUAA
wf1_AGZO6705_g2/539-505           UUUGUC.AUGCCCGACU.UGAUCGGGCAU.CCAGUAUU
wf1_AGZO6705_b2/79-113            CUUGUC.AUGCCCGACC.UGAUCGGGCAU.CCAGUAUU
NZ_AAQH01000001.1/417582-417616   UUCGUC.AUGCCCGACC.UGAUCGGGCAU.CCAUUAGA
NZ_AAQH01000002.1/31986-32020     AGCGUG.AUUCCCGACU.CGAUCGGGAAU.CCAAACAA
wf2_AHAA6604_x1/274-309           AACGUC.AUCCCCGACCCCGAUCGGGGAU.CCAGUGUG
wf2_AHAA6604_x1/430-465           CACGUC.AUCCCCGACCCCGAUCGGGGAU.CCAGUGUG
NZ_AAQH01000012.1/22827-22793     GUUGUC.AUACCCGACU.CGAUCGGGUAU.CCAUUUUC
NZ_AAQH01000002.1/30685-30719     GACGCC.AUUCCCGACU.UGAUCGGGAAU.CCAUGUGU
NZ_AAQH01000002.1/31908-31942     AGCGUC.AUUCCCGACU.UGAUCGGGAAU.CCAGGUAA
NZ_AAQH01000006.1/52682-52716     GACGUC.AUACCCGACU.UGAUCGGGUAU.CCAUUUCU
NZ_AAQH01000006.1/24563-24597     UUCGUC.AUUCUCGACG.UGAUCGGGAAU.CCAUUUUU
NZ_AAQH01000001.1/348759-348793   AUAGUC.AUUCCCGACU.UGAUCGGGAAU.CCAUCUAA
NZ_AAQH01000011.1/55292-55258     AAUGUC.AUUCCCGACU.UGAUCGGGAAU.CCAUCUAA
NZ_AAQH01000011.1/55182-55148     CUCGUC.AUUCCCGACU.UGAUCGGGAAU.CCAUCCAA
NZ_AAQH01000011.1/59987-59953     CAAGUC.AUUCCCGACU.UGAUCGGGGAU.CCAUCUAA
NZ_AAQH01000012.1/41460-41426     AUCGUC.AUUCCCGACU.AGAUCGGGAAU.CCAUCAAG
NZ_AAQH01000012.1/41548-41514     AUCGUC.AUUCCCGACU.CGAUCGGGAAU.CCAUCAAG
NZ_AAQH01000012.1/41196-41162     AUCGUC.AUUCCCGACU.CGAUCGGGAAU.CCAUCAAG
NZ_AAQH01000012.1/41636-41602     AUCGUC.AUUCCCGACU.CGAUCGGGAAU.CCAUCAAG
NZ_AAQH01000002.1/15361-15395     CCUGUC.GUUCCCGACU.UGAUCGGGAAU.CCAUUGAG
NZ_AAQH01000002.1/15450-15484     CCUGUC.GUUCCCGACU.UGAUCGGGAAU.CCAUUGAG
NZ_AAQH01000002.1/15539-15573     CCUGUC.GUUCCCGACU.UGAUCGGGAAU.CCAUUGAG
NZ_AAQH01000002.1/15628-15662     CCUGUC.GUUCCCGACU.UGAUCGGGAAU.CCAUUGAG
NZ_AAQH01000002.1/6166-6200       ACCGUC.AUUCCCGACU.UGAUCGGGAAU.CCAUUGAU
NZ_AAQH01000012.1/41372-41338     AUCGUC.AUUCCCGACU.CGAUCGGGAAU.CCAUUGUG
NZ_AAQH01000002.1/16897-16931     CCCGUC.AUUCCCGACU.UGAUCGGGAAU.CCAUUGAG
NZ_AAQH01000012.1/41284-41250     AUCGUC.AUUCCCGACU.UGAUCGGGAAU.CCAUUGAG
NZ_AAQH01000002.1/30722-30756     AACGUC.AUUCCCGACU.UGAUCGGGAAU.CCAUGGGG
NZ_AAQH01000010.1/72036-72070     ACCGUC.AUUCCCAACU.UGAUUGGGAAU.CCAUUUUU
NZ_AAQH01000010.1/71963-71997     ACCGUC.AUUCCCAACU.UGAUUGGGAAU.CCAUUUUG
NZ_AAQH01000010.1/69078-69112     AUCGUC.AUUCCCAACU.UGAUUGGGAAU.CCAUUAAG
NZ_AAQH01000006.1/24713-24747     CCCGUC.AUUCCCGACU.UGAUCGGGAAU.CCAUUUUU
NZ_AAQH01000002.1/49831-49797     CCCGUC.AUACCCGACU.UGAUCGGGUAU.CCAUUGAU
NZ_AAQH01000002.1/61463-61497     ACUGUC.AUUCCCGACU.UGAUCGGGAAU.CCAUUGUC
NZ_AAQH01000012.1/39688-39722     AGUGUC.AUGCCCGACU.CGAUCGGGUAU.CCAUUGUG
NZ_AAQH01000004.1/4680-4714       ACCGUC.AUACCCGACU.UGAUCGGGUAU.CCAUUAUU
NZ_AAQH01000012.1/39959-39993     ACUGUC.AUACCCGACU.UGAUCGGGUAU.CCAUUGUG
NZ_AAQH01000012.1/82185-82151     UUCGUC.AUACCCGACU.UGAUCGGGUAU.CCAUUGUA
NZ_AAQH01000004.1/37142-37176     UUAGCC.AUACCUGACU.UGAUCGGGUAU.CCAUUGCA
NZ_AAQH01000002.1/61376-61410     GAUGUC.AUUCCCGACC.UGAUCGGGAGU.CCAUUGUC
NC_007948.1/3322711-3322677       UUUGUC.AUUCCGGCCU.UGAGCCGGAAU.CCAGGCUG
NC_010831.1/1129954-1129920       AUUGUC.AUGCCGGACC.CGAUCCGGCAU.CCAUCUUU
JCVI_SCAF_1101668032871/477-511   CUUGUC.AUUCCGGGUU.UGACCCGGAAU.CCAUUCCA
sludgePhrap_Contig7695/173-139    ACCGUC.AUCCCGGGCU.UGCCCCGGGAU.CCAUCGAA
JCVI_SCAF_1101668557757/903-869   UGCGUC.AUCCCCGGCU.UGAUCGGGGAU.CCAGGAAG
wf1_AGZO6863_g2/833-798           CUCGUU.AUCCCGGACCCCGAUCCGGGAU.CCAGCAGC
JCVI_SCAF_1101668570623/849-815   UUCGUC.AUUCCGGACU.UGAUCCGGAAU.CUCAGUCA
soil_XZS14765_b1/515-549          ACUGUC.AUCCCGGGCU.UGACCCGGGAU.CUCCAACA
NC_007722.1/1690838-1690872       AACGUC.AUCCCGGACU.UGAUCCGGGAU.CUUUCUCC
JCVI_SCAF_1101668580956/31-65     ACCGUC.AUCCCGGACU.UGAUCCGGGAU.CUCCAACG
NC_007722.1/1557065-1557099       ACCGUC.AUCCCGGACU.UGAUCCGGGAU.CUUUAUCG
ABDH01049625.1/208-242            CCAGUC.AUGCCGGACU.UGAUCCGGCAU.CUCCAUGA
ABDH01016308.1/529-563            ACUGUC.AUGCCGGGCU.UGACCCGGCAU.CUCCUUGA
ABDH01052590.1/209-243            ACCGUC.AUGCCGGGCU.CGACCCGGCAU.CUCUAUGA
JCVI_SCAF_1096628049322/940-906   ACUGUC.ACCCCGGACU.UGAUCCGGGGU.CUAUGAGG
ABDH01016308.1/600-566            UCCGUC.AUUGCGGGCU.UGACCCGCAAU.CCCUUACA
wf2_AHAA15655_x1/762-796          GUCGUC.ACCCCGGCCU.UGAGCCGGGGU.CCAGAGUA
ABEF01047781.1/883-849            AUUGUC.ACCCCGGACU.CGAUCCGGAGU.CCAGCGAA
ABEF01038460.1/1456-1490          AUUGUC.ACCCCGGACU.CGAUCCGGGGU.CCAGCCAA
ABEF01051355.1/1415-1449          AUUGUC.ACCCCAGACU.UGAUCCGGGGU.CCAAGAAA
NC_007948.1/222170-222204         AUUGUC.AUUCCGGGCU.UGACCCGGAAU.CCACCGUU
JCVI_SCAF_1101668579874/828-794   GUUGUC.AUCCCGGACU.UGAUCCGGGAU.CUUGUAGA
JCVI_SCAF_1101668567100/1379-1413 UUUAUC.AUUCCGGACC.UGAUCCGGAAU.CUAUUGUU
wf2_AHAA11964_y1/335-301          AACGUC.ACCCCGGGCU.CGACCCGGGGU.CCAUUUUG
JCVI_SCAF_1101668133812/1510-1476 UUUGUC.AUCCCGUACU.UGAUACGGGAU.CUAUAUAA
NZ_AAXX01000003.1/121096-121062   UUUGUC.AUUCCGAACU.UGUUUCGGAAU.CUAUCUUA
JCVI_SCAF_1096627451797/32-66     UGUGUC.UUUCCGGACU.UGAUCCGGAAU.CCAGGUUA
NC_009663.1/296326-296360         UACGUC.AUUCCGGGCU.UGAUCCGGAAU.CUAUCUUU
JCVI_SCAF_1096627812332/269-303   AACGUC.AUUCCGGGCU.UGAUCCGGAAU.CUCUCUAG
NZ_ABAH01000013.1/57292-57258     AUUGUC.AUUCCGGGCU.UGAUCCGGAAU.CUCUAAAA
NZ_ABXZ01000002.1/236551-236585   AUUGUC.AUUCCGGGCU.UGAUCCGGAAU.CUCUAAAA
NZ_AAYF01000010.1/54073-54039     AUUGUC.AUUCCGGGCU.UGAUCCGGAAU.CUCUAAAA
soil_Contig5138/347-313           UUUGUC.AUUGCGGACC.UGAUCCGCAAU.CCACCGUG
NC_007948.1/3322638-3322672       UUUGUC.AUUGCGGACU.UGAUCCGCAAU.CCACCGCC
JCVI_SCAF_1101668155579/64-98     AAUGUC.AUCCCAGCCU.UGAGCCGGGAU.CCAGUGCU
NZ_AAMQ01000006.1/40179-40145     UUUGUC.AUCCCGGCCC.UGAGCCGGGAU.CUACUGCA
NZ_AAMQ01000002.1/503835-503869   CCCGUC.AUCCCGGCCU.UGAGCCGGGAU.CUACUGCA
NZ_AAMQ01000002.1/504245-504279   GUCGUC.AUCCCGGCCU.UGAGCCGGGAU.CUACUGCA
NZ_AAMQ01000001.1/797839-797805   AGUGUC.AUCCCGGCCU.UGAGCCGGGAU.CUACUGAU
NZ_AAMQ01000002.1/575832-575866   AGCGUC.AUCCCGGCCU.UGAGCCGGGAU.CUACCCGU
JCVI_SCAF_1101668633095/46-12     AUUGUC.AUGCCGUACU.UGAUACGGCAU.CCAGGACU
JCVI_SCAF_1101668584978/192-158   AACGUC.AUCCCGGGCU.UGACCCGGGAU.CCUGGUCU
JCVI_SCAF_1101668633095/329-295   AUUGUC.AUCCCGUGCU.UGACACGGGAU.CCAGGUCU
NC_003063.2/459957-459991         UCCGUC.AUGCCGGCCU.UGAGCCGGCAU.CCAGCCGC
NC_003063.2/1652643-1652677       UCCGUC.AUACCGGCCU.UGAGCCGGUAU.CCAGCCAG
NC_003062.2/935215-935181         UCCGUC.AUACCGGCCU.CGAGCCGGUAU.CCACCCAG
NC_003062.2/1163912-1163878       UCCGUC.AUACCGGCCU.CGAGCCGGUAU.CCAGUCGA
NC_007948.1/3580382-3580416       GCUGUC.AUGCCGGGCU.UGACCCGGCAU.CCAGGCUG
NC_007948.1/3577201-3577235       GCUGUC.AUGCCGGGCU.UGACCCGGCAU.CCAUCCUG
wf2_AHAA7366_x1/512-478           AUUGUC.GCCCCGGGCC.UGACCCGGGGU.CCAUUUUA
JCVI_SCAF_1101668329979/582-548   UUCGUC.AUUCCGGACU.CGAUCCGGAAU.CCACACCC
NZ_AAQH01000016.1/65469-65503     UUCGUC.AUUCCCGACU.CGAUCGGGAAU.CCAUGCCC
NZ_AAQH01000008.1/41083-41049     UGCGUC.AUUCCCGGCU.CGAUCGGGAAU.CCAUGUUU
JCVI_SCAF_1101668572351/205-239   UCCGUC.AUCCUGGACU.UGAUCCAGGAU.CUGGAUCG
wf2_AHAA16729_y1/695-729          UACGUC.ACCCCGGACU.UGAUCCCGGGU.CCAUUUUU
NZ_AAMV01000001.1/71792-71758     CCCGUC.ACCCCGGACU.UGAUCCGGGGU.CUCUUGAG
NC_007948.1/5038662-5038628       UCUGUC.AUUGCGGGCC.UGACCCGCAAU.CCAUGCCA
NC_007948.1/3580471-3580437       UCUGUC.AUUGCGGGCC.UGACCCGCAAU.CCAUGCCA
NC_007948.1/1431332-1431298       CAUGUC.AUCCCGGACU.CGAUCCGGGAU.CCAUGACC
NC_007948.1/2940061-2940027       GCUGUC.AUGCCGGACU.CGAUCCGGCAU.CCAUGAAU
soil_Contig31790/852-818          CCUGUC.AUGCCGGACU.CGAUCCGGCAU.CCAUGACU
soil_Contig31790/781-747          CCUGUC.AUGCCGGACU.CGAUCCGGCAU.CCAUGACU
soil_Contig31790/923-889          CCUGUC.AUGCCGGACU.CGAUCCGGCAU.CCAUGACU
NC_007948.1/1767879-1767845       CAUGUC.AUGCCGGACU.UGAUCCGGCAU.CCAUGACC
NZ_AAAP01003746.1/1856-1890       CUCGUC.GUCCCGGGCU.CGACCCGGGAC.CCAGGAGU
NZ_AAAP01003851.1/8797-8763       CUCGUC.GUCCCGGGCU.CGACCCGGGAC.CCAGGAGU
JCVI_SCAF_1101668615421/65-31     UGUGUC.AUGCCGGACU.CGAUCCGGCAU.CCACACUC
NC_007948.1/222246-222212         UUUGUC.AUGCCGGACU.CGAUCCGGCAU.CCAUGCUG
soil_Contig10267/1604-1638        UCUGUC.AUGCCGGACU.CGAUCCGGCAU.CCACGUUG
JCVI_SCAF_1096628080544/1646-1612 ACCGUC.AUGCCGGACU.UGUUCCGGCAU.CCAUGUUU
gws2_d4_0169_47/31203-31237       AUCGUC.AUGCCGGACU.UGAUCCGGCAU.CCAGCUGU
soil_Contig12548/863-897          UCCGUC.AUGCCGGACU.UGAUCCGGCAU.CCACCUUU
soil_XZS67761_b1/448-414          GUUGUC.AUUGCGGGCU.UGACCCGCAAU.CCAGUCUG
soil_XZS100995_g1/660-626         UUCGUC.AUUGCGGGCU.UGACCCGCAAU.CCAUGGCU
NC_007948.1/578420-578386         GCUGUC.AUUGCGGGCU.UGACCCGCAAU.CCAUGAAC
NC_007948.1/1431383-1431417       CUUGUC.AUUGCGGGCC.UGACCCGCAAU.CCAUGACU
NC_007948.1/1767787-1767821       CCUGUC.AUUGCGGGCU.UGACCCGCAAU.CCAUGGUG
soil_XZS1879_b1/187-221           CUUGUC.AUUGCGGGCU.UGACCCGCAAU.CCAUGUCC
soil_Contig35217/259-225          CUUGUC.AUUGCGGGCU.UGACCCGCAAU.CCAUGUUG
NC_007948.1/2881782-2881816       UUUGUC.AUUGCGGGCU.UGACCCGCAAU.CCAUGGAC
NC_007948.1/2137193-2137159       CUUGUC.AUUGCGGGUC.UGACCCGCAAU.CCAUGGAU
NC_007948.1/745712-745746         UUUGUC.AUUGCGGGCC.UGACCCGCAAU.CCAUGGAU
NC_007948.1/3921049-3921015       UUUGUC.AUUGCGGGCC.UGACCCGCAAU.CCAUGGUU
NC_007948.1/2662932-2662966       CUUGUC.AUUGCGGGCU.UGACCCGCAAU.CCAUGGAU
NC_007948.1/4356788-4356754       CUUGUC.AUUGCGGGCU.UGACCCGCAAU.CCAUGGAU
NC_007948.1/1409867-1409833       CUUGUC.AUGGCGGGCU.UGGCCCGCCAU.CCAUGGAU
soil_Contig31790/714-748          UUUGUC.AUUGCGGGCC.UGACCCGCAAU.CCAGGAAG
JCVI_SCAF_1101668582610/133-167   UUUGUC.AUUCCGGGCU.UGACCCGGAAU.CCAUACAC
gws2_d1_0542_84/36163-36129       UCUGUC.AUUCCGGGCU.UGACCCGGAAU.CCAGAUAA
JCVI_SCAF_1101668559813/99-133    AUUGUC.AUUCCGGACU.UGAUCCGGAAU.CCAUACAU
wf2_AHAA16979_x1/466-500          UUUGUC.AUUCCGGACU.UGAUCCGGAAU.CUAUACUA
soil_XZS2824_g1/642-676           UUCGUC.AUUCCGGACU.UGAUCCGGAAU.CUAUACAU
ABEF01048853.1/494-460            UCUGUC.AUCCCGGACU.UGAUCCAGGAU.CCAAAUCG
JCVI_SCAF_1101668595544/768-734   GUUGUC.AUCCCCGACU.UGAUCGGGGAU.CCAGGAAU
JCVI_SCAF_1101668051072/395-361   CUUGUC.AUCCCCGACC.UGAUCGGGGAU.CCAUGCAC
JCVI_SCAF_1101668051072/198-164   CUUGUC.AUCCCCGACU.UGAUCGGGGAU.CCAUGCAC
soil_XZS49895_b1/301-335          UUCGUC.AUCCCGGCCU.UGAGCCGGGAU.CCCGCUGC
NZ_AAQG01000019.1/66858-66824     AUCGUC.AUCCCGGCCU.UGAGCCGGGAU.CCCACUUC
NZ_AAQG01000003.1/235744-235778   ACCGUC.AUCCCGGCCU.UGAGCCGGGAU.CCCGCUUC
NZ_AAQG01000002.1/66272-66238     AUCGUC.ACCCCGGCCU.UGAGCCGGGGU.CCGGCUUC
NC_008048.1/1366747-1366781       UCCGUC.ACCCCGGACU.UGAUCCGGGGU.CCACGACU
NC_008048.1/3118241-3118275       ACCGUC.ACCCCGGACC.UGAUCCGGGGU.UCAUGACU
JCVI_SCAF_1101668066154/1237-1203 CUUGUC.ACCCCGGACU.UGAUCUGGGGU.CCAUCUUU
JCVI_SCAF_1096627461402/623-657   CUUGUC.ACCCCGGGCU.UGACCCGGGGU.CCAUCUUG
NC_008048.1/1926702-1926668       UUCGUC.ACCCCGGACU.UGAUCCGGGGU.CCACCGCC
NC_007722.1/1710434-1710400       UUCGUC.ACCCCGGACU.UGAUCCGGGGU.CCAGCUUC
NC_007722.1/1947408-1947374       ACCGUC.ACCCCGGACU.UGAUCCGGGGU.CCCGCUGU
NC_007722.1/2149312-2149278       CUCGUC.ACCCCGGACU.UGAUCCGGGGU.CCCGCUUU
soil_XZS84691_b1/110-76           ACUGUC.ACCCCGGACU.UGAUCCGGGGU.CCAGUCGC
wf3_AHAI4765_x1/593-627           CCCGUC.ACCCCGGACU.UGAUCCGGGGU.CCAGCCAC
NC_007722.1/1691421-1691455       GCCGUC.ACCCCGGACU.UGAUCCGGGGU.CCAGCUAA
JCVI_SCAF_1101668067676/373-407   GCCGUC.ACCCCGGACU.UGACCCGGGGU.CCACUCAA
NZ_AAQG01000002.1/136926-136892   UUCGUC.AUGCUGGGCU.UGACCCGGCAU.CCCACUUA
JCVI_SCAF_1096628067911/1053-1019 UUCGUC.AUGCCGGGCU.UGACCCGGCAU.CCCGCUUU
JCVI_SCAF_1096628066931/1216-1182 CUCGUC.AUGCCGGGCU.UGACCCGGCAU.CCCGCUUU
gws2_d4_0142_71/4797-4763         UCCGUC.AUGCCGGACU.CGAUCCGGCAU.CCAGUCAA
NC_003063.2/1583228-1583262       UCCGUC.AUGCUGGACU.UGAUCCGGCAU.CCAGCCAG
NC_003063.2/1620249-1620215       UCCGUC.AUGCCGGACC.CGAUCCGGCAU.CCAGCCAG
soil_Contig3739/46-80             GCCGUC.AUGCCGGACU.UGAUCCGGCAU.CCACCGCC
gws2_d1_0068_1/30068-30102        UCCGUC.AUGCCGGACU.UGAUCCGGCAU.CCAGUGCA
gws2_d1_0011_1/119604-119638      GCCGUC.AUGCCGGACU.UGAUCCGGCAU.CCAGUGCU
gws2_d1_0008_4/4709-4743          UCCGCC.AUGCCGGACU.UGAUCCGGCAU.CCAGUAAG
gws2_d4_0371/5558-5592            UCCGUC.AUGCCGGACU.UGAUCCAGCAU.CCAGAAAU
gws2_d4_0178_49/15248-15282       CCCGUC.AUGCCGAACU.UGAUCCGGCAU.CCAGAAGU
ABEF01034290.1/1640-1606          CUCGUC.ACCCCGGACU.UGAUCCGGGGU.CCAUUAGG
NC_008048.1/555182-555148         CUCGUC.ACCCCGGACU.UGAUCCGGGGU.CCAUUCGG
NC_008048.1/2956151-2956117       GUCGUC.ACCCCGGACU.UGAUCCGGGGU.CCAUAACG
JCVI_SCAF_1101668565414/503-537   AUUGUC.AUCCCGGACU.UGAUCCGGGAU.CUCGUUAU
sludgeOz_Contig8012/277-243       ACUGUC.AUCCCGGACU.UGAUCCGGGAU.CCAAUCAU
JCVI_SCAF_1101668579514/758-792   AUUGUC.AUCCCGGACU.UGAUCCGGGAU.CUAAUAAU
NC_009943.1/2493662-2493628       UUUGUC.AUUCCGGGCU.UGACCCGGAGU.CCAGUGCG
NC_009943.1/2489677-2489643       UUUGUC.AUUCCGGGCU.UGACCCGGAGU.CCAGUGCG
soil_XZS67761_b1/369-403          CUUGUC.AUCCCGGGCU.UGACCCGGGAU.CCAGGGGU
JCVI_SCAF_1101668142573/394-360   UUUGUC.AUCCCGGGCU.UGACCCGGGAU.CCAGGGCG
soil_XZS3001_g1/175-209           UGAGUC.AUCCCGGGCC.UGACCCGGGAU.CCAUGAAC
soil_XZS44342_g1/732-766          GGAGUC.AUCCCGGGCU.UGACCCGGGAU.CCAUGAAC
soil_XZS1879_b1/163-129           GCUGUC.AUCCCGGGCU.UGACCCGGGAU.CCAUGGAU
gws2_d4_0016_47/136075-136041     GCUGUC.AUGCCGGGCU.UGAUCCGGCAU.CCAAAGGG
NC_010831.1/1330271-1330305       UUGGUC.AUGCCGCACU.UGAUGCGGCAU.CCACCCGG
JCVI_SCAF_1096626896474/1356-1390 UUCGUC.ACCCCCGACU.UGAUCGGGGGU.CUGUGCCU
JCVI_SCAF_1101668099018/1025-991  CUUGUC.ACCCCCGACU.UGAUCGGGGGU.CUAUGCCU
JCVI_SCAF_1096627348822/994-1028  GAUGUC.AUUCCGGACU.UGAUCCGGAAU.CCAGGAGA
ABEF01042264.1/725-691            CUUGUC.AUUCCGGACU.UGAUCCGGAAU.CCAGGGAA
ABEF01052502.1/548-582            AUUGUC.AUUCCGGACU.UGAUCCGGAAU.CCAGGGGA
NC_007964.1/34941-34977           UUCGUCAUUGCCGGACU.UGAUCCGGCAAUCCAUCCGC
wf3_AHAI13919_y1/391-355          CUCGUCAUUGCCGGACU.UGAUCCGGCAAUCCAUGCUG
NC_010831.1/2173847-2173881       AUAGUC.AUGCCGCACU.UGAUGCGGCAU.CCAUCAAA
NC_010831.1/1892459-1892425       CCAGUC.AUGCCGCACU.UGAUGCGGCAU.CCUUCUUU
NC_010831.1/2164092-2164058       AAAGUC.AUGCCGCACU.UGAUGCGGCAU.CCAUCUGC
NC_010831.1/1561029-1561063       AUAGUC.AUGCCGCACU.UGAUGCGGCAU.CCAUCUUU
JCVI_SCAF_1101668598461/1154-1120 GCCGUC.AUCCCGGGCU.UGUCCCGGGAU.CUAUUUCU
gws2_d4_0513/4294-4260            UUUGUC.AUUCCGGACU.UGAUCCGGAAU.CCAAUUGU
wf2_AHAA15655_x1/520-485          UUCGUC.AUCCCGGUCUCCGAGCCGGGAU.CCAGCAAC
JCVI_SCAF_1101668127707/1018-1052 UGUGUC.AUCCCGGGCU.UGACCCGGGAU.CCAGUAAA
NC_009511.1/1682165-1682199       UGCGUC.AUCCCGGACG.UGAUCCGGGAU.CCAGAUAC
NC_009445.1/961411-961377         ACCGUC.GUUCCGGCCU.CGAGCCGGGAC.CCAUAUUC
wf2_AHAA8239_y1/237-203           CCCGUC.AUCCCGGGCU.UGACCCGGGAU.CCAUUUUC
NC_009445.1/6143066-6143032       ACUGUC.GUCCCGGGCU.UGACCCGGGAC.CCAUACUC
NC_009445.1/565240-565206         GCCGUC.AUCCCGGCCU.UGAGCCGGGAU.CCAUACUC
NC_009445.1/7247950-7247916       AACGUC.GUCCCGGCCU.UGAGCCGGGAC.CCAUACCA
NC_009445.1/6840351-6840317       GUCGUC.GUCCCGGCCU.UGAGCCGGGAC.CCAAACGC
NC_009445.1/768074-768040         GCCGUC.GUCCCGGCCU.UGAGCCGGGAC.CCAUACAC
NC_009445.1/7134019-7134053       ACCGUC.GUCCCGGGCU.UGACCCGGGAC.CCAUAACC
NC_009445.1/2311337-2311371       ACUGUC.GUCCCGGGCU.AGACCCGGGAC.CCAUAACC
NC_009445.1/898696-898730         AGUGUC.GUCCCGGGCU.UGACCCGGGAC.CCAUAACC
NC_009445.1/518131-518165         AGUGUC.GUCCCGGGCU.UGACCCGGGAC.CCAUAACC
NC_009445.1/518258-518224         GGUGUC.GUCCCGGGCU.CGACCCGGGAC.CCAUAACC
NC_009445.1/822240-822206         GGUGUC.GUCCCGGGCU.UGACCCGGGAC.CCAUAACC
NC_009445.1/4509731-4509697       GGUGUC.GUCCCGGGCU.UGACCCGGGAC.CCAUAACC
NC_009445.1/2560181-2560147       GGUGUC.GUCCCGGGCU.UGACCCGGGAC.CCACAAUC
NC_009445.1/6501288-6501322       GUUGUC.GUCCCGGGCU.UGACCCGGGAC.CCAUACCC
NC_009445.1/767945-767979         AGUGUC.GUCCCGGCCU.UGAGCCGGGAC.CCAUAAAC
NC_009445.1/7283189-7283223       GUCGUC.GUCCCGGCCU.UGAGCCGGGAC.CCAUAACC
NC_009445.1/1853006-1853040       GCCGUC.GUCCCGGCCU.UGAGCCGGGAC.CCAUAUCC
NC_009445.1/782094-782128         GCCGUC.GUCCCGGCCU.UGAGCCGGGAC.CCAUAACC
NC_009445.1/735886-735920         GCCGUC.GUCCCGGCCU.UGAGCCGGGAC.CCAUAACC
NC_009445.1/696813-696847         GAUGUC.GUCCCGGCCU.UGAGCCGGGAC.CCAUAACC
NC_009445.1/1205770-1205736       GCUGUC.GUCCCGGCCU.CGAGCCGGGAC.CCAUAAAC
NC_009445.1/5956817-5956783       GCUGUC.GUCCCGGCCU.CGAGCCGGGAC.CCAUAACC
NC_009485.1/7467253-7467219       GCUGUC.GUCCCGGCCU.CGAGCCGGGAC.CCAUAACC
NC_009445.1/696937-696903         GCCGUC.GUCCCGGCCU.UGAGCCGGGAC.CCAUACCG
NC_009445.1/1726928-1726962       GCCGUC.GUCCCGGCCU.UGAGCCGGGAC.CCAUACCG
NC_009445.1/604262-604228         GGUGUC.GUCCCGGCCU.UGAGCCGGGAC.CCAUACCG
NC_009445.1/3114292-3114326       GGUGUC.GUCCCGGCCU.UGAGCCGGGAC.CCAUACCG
NC_009445.1/7134147-7134113       GGUGUC.GUCCCGGCCU.UGAGCCGGGAC.CCAUACCG
NC_009445.1/6259364-6259398       GGUGUC.GUCCCGGCCU.UGAGCCGGGAC.CCAUACCG
NC_009445.1/2534511-2534477       GCUGUC.GUCCCGGCCU.UGAGCCGGGAC.CCAUACCG
NC_009445.1/386695-386661         GAUGUC.GUCCCGGCCU.UGAGCCGGGAC.CCAUACUC
NC_009445.1/260585-260619         GGUGUC.GUCCCGGCCU.UGAGCCGGGAC.CCAUACCC
NC_009445.1/6299127-6299161       GGUGUC.GUCCCGGCCU.UGAGCCGGGAC.CCAUACUC
NC_009445.1/6498655-6498689       GGUGUC.GUCCCGGCCU.UGAGCCGGGAC.CCAUAACC
NC_009445.1/665886-665852         GGUGUC.GUCCCGGCCU.UGAGCCGGGAC.CCAUAACC
NC_009445.1/260428-260462         GGUGUC.GUCCCGGCCU.UGAGCCGGGAC.CCAUAACC
NC_009445.1/1991515-1991481       GGUGUC.GUCCCGGCCU.UGAGCCGGGAC.CCAUAACC
NC_009445.1/5790814-5790780       GGUGUC.GUCCCGGCCU.UGAGCCGGGAC.CCAUAACC
NC_009445.1/386568-386602         GGUGUC.GUCCCGGCCU.UGAGCCGGGAC.CCAUAACC
NC_009445.1/7283316-7283282       GCUGUC.GUCCCGGCCU.UGAGCCGGGAC.CCAUAGCC
NC_009445.1/3114415-3114381       GCUGUC.GUCCCGGCCU.UGAGCCGGGAC.CCAUAGCC
NC_009445.1/93392-93358           GCUGUC.GUCCCGGCCU.UGAGCCGGGAC.CCAUAGCC
NC_009445.1/339049-339015         GCUGUC.GUCCCGGCCU.UGAGCCGGGAC.CCAUACCC
NC_009445.1/6299255-6299221       GCUGUC.GUCCCGGCCU.UGAGCCGGGAC.CCAUACCC
NC_009485.1/2403993-2404027       ACUGUC.GUCCCGGCCU.UGAGCCGGGAC.CCAUACCC
NC_009445.1/5792442-5792476       ACUGUC.GUCCCGGCCU.UGAGCCGGGAC.CCAUACCG
NC_009445.1/1790717-1790751       GCUGUC.GUCCCGGCCU.UGAGCCGGGAC.CCAUAACC
NC_009445.1/1911512-1911478       GCUGUC.GUCCCGGCCU.UGAGCCGGGAC.CCAUAACC
NC_009485.1/1439127-1439093       GCUGUC.GUCCCGGCCU.UGAGCCGGGAC.CCAUAACC
NC_009445.1/6996174-6996140       GCUGUC.GUCCCGGCCU.UGAGCCGGGAC.CCAUAACC
NC_009445.1/1991388-1991422       GCUGUC.GUCCCGGCCU.UGAGCCGGGAC.CCAUAACC
NC_009445.1/364018-364052         GCUGUC.GUCCCGGCCU.UGAGCCGGGAC.CCAUAACC
NC_009445.1/6259495-6259461       GCUGUC.GUCCCGGCCU.UGAGCCGGGAU.CCAUAACC
NC_009445.1/1790844-1790810       AGUGUC.GUCCCGGCCU.UGAGCCGGGAC.CCAUAGCC
NC_009445.1/990972-990938         GGUGUC.GUCCCGGCCU.UGAGCCGGGAC.CCAUAGCC
NC_009445.1/1891657-1891691       GGUGUC.GUCCCGGCCU.UGAGCCGGGAC.CCAUAGCC
NC_009445.1/992693-992659         GGUGUC.GUCCCGGCCU.UGAGCCGGGAC.CCAUAGCC
NC_009445.1/5956689-5956723       GGUGUC.GUCCCGGCCU.UGAGCCGGGAC.CCAUAGCC
NC_009445.1/1191774-1191808       GAUGUC.GUCCCGGCCU.CGAGCCGGGAC.CCAUACCC
NC_009445.1/260271-260305         AGUGUC.GUCCCGGCCU.CGAGCCGGGAC.CCAUACCC
NC_009445.1/984807-984773         ACCGUC.GUCCCGGCCU.UGAGCCGGGAC.CCAUAGCC
NC_009445.1/6498932-6498898       AGCGUC.GUCCCGGCCU.UGAGCCGGGAC.CCAAACUC
NC_009445.1/6501416-6501382       AGCGUC.GUCCCGGCCU.UGAGCCGGGAC.CCAUGCUC
NC_009445.1/4509604-4509638       GCCGUC.GUCCCGGGCU.UGACCCGGGAU.CCAUACUC
NC_009445.1/2560054-2560088       GCCGUC.GUCCCGGGCU.UGACCCGGGAC.CUAUACGC
JCVI_SCAF_1101668155579/139-105   UCUGUC.ACCCCGGACU.UGAUCCGGGGU.CCAUCCCC
gws2_d4_0265_9/3476-3442          CCCGUC.AUCCCGGACU.UGAUCCGGGAU.CCAGUCCG
gws2_d4_0144_58/3655-3689         CCCGUC.AUCCCGGACU.UGAUCCGGGAU.CCAGUGUG
JCVI_SCAF_1096626899633/1004-970  UCUGUC.ACCCCGGACU.UGAUCCGGGGU.CUAGGCUU
JCVI_SCAF_1096626899633/966-932   UUUGUC.ACCCCGGACU.UGAUCCGGGGU.CUAGGGUU
wf2_AHAA16729_y1/783-749          GCCGUC.UUUCCGGACU.UGAUCCGGAAU.CCACCUUG
NC_007948.1/605789-605755         GGUGUC.AUGCCGGACC.UGAUCCGGCAU.CCAUGGUG
NZ_AAUW01000017.1/159884-159850   GAUGUC.AUCCCGGGCU.UGACCCGGGAU.CUGAUCCC
NZ_AAUW01000017.1/160160-160126   GAUGUC.AUCCCGGGCU.UGACCCGGGAU.CCAAUCCC
NC_010831.1/2291094-2291060       AUAGUC.AUCCCGGACU.UGAUCCGGGAU.CCAUCAUC
soil_Contig31279/455-421          GAUGUC.AUCCCGGCCU.UGAGCCGGGAU.CCAUCUUG
JCVI_SCAF_1096627479218/1148-1114 AUCGUC.AUCCCGCACU.UGAUGCGGGAU.CCAGUGAC
JCVI_SCAF_1101668576954/624-590   UUUGUC.AUCCCGGACU.UGAUCCGGGAU.CUUACAUC
NC_010831.1/1200410-1200376       AAUGUC.AUGCCGGACU.UGAUCCGGCAU.CCACAAAA
sludgeOz_Contig10742/4347-4381    CUCGUC.AUUCCGGACU.CGAUCCGGAAU.CCAGCUUC
sludgeOz_Contig10742/3966-4000    CUCAUC.AUUCCGGACU.UGAUCCGGAAU.CCAGCUUU
sludgeOz_Contig10909/3921-3955    CUUGUC.AUUCCGGACU.UGAUCCGGAAU.CCAGCUUU
sludgeOz_Contig10742/4220-4254    CUCGUC.AUUCCGGACU.UGAUCCGGAAU.CCCGCUUU
sludgeOz_Contig10592/1328-1294    GUCGUC.AUUCCGGACU.UGAUCCGGAAU.CCAGCUUU
sludgeOz_Contig5748/476-442       GGCGUC.AUUCCGGACU.UGAUCCGGAAU.CCAGCUGU
NZ_AAAP01003863.1/42607-42641     AUCGUC.AUCCCGGCCU.UGAGCCGGGAC.CCAGGAGU
NZ_AAAP01003877.1/50801-50767     AUCGUC.AUCCCGGCCU.UGAGCCGGGAC.CCAGGAGU
NZ_AAAP01003622.1/2648-2682       GCUGUC.AUCCCGGCCU.UGAGCCGGGAU.CCAGGAGU
NZ_AAAP01003819.1/5196-5230       AUCGUC.AUCCCGGCCU.UGAGCCGGGAU.CCAGGAAC
NZ_AAAP01003835.1/15085-15119     AUCGUC.AUCCCGGCCU.UGAGCCGGGAU.CCAGGGAG
NZ_AAAP01003834.1/1400-1366       AUCGUC.AUCCUGGCCU.UGAGCCGGGAU.CCAGGGGG
NZ_AAAP01003813.1/12679-12713     GUCGUC.AUCCCGGCCU.UGAGCCGGGAU.CCAGGAGU
NZ_AAAP01003836.1/18120-18086     GUCGUC.AUCCCGGCCU.UGAGCCGGGAU.CCAGGAGU
NZ_AAAP01003811.1/10391-10357     UUCGUC.AUCCCGGCCU.UGAGCCGGGAU.CCAGGAGU
NZ_AAAP01003742.1/1443-1477       CUCGUC.AUCCCGGCCU.UGAGCCGGGAU.CCAGGAGU
NZ_AAAP01003796.1/11087-11121     CUCGUC.AUCCCGGCCU.UGAGCCGGGAU.CCAGGAGU
NZ_AAAP01003864.1/16684-16650     CUCGUC.AUCCCGGCCU.CGAGCCGGGAU.CCAGGAGU
NZ_AAAP01003879.1/5146-5180       UUCGUC.AUCCCGGCCU.CGAGCCGGGAU.CCAGGAGU
NZ_AAAP01003622.1/731-697         UCCGUC.AUCCCGGCCU.UGAGCCGGGAU.CCAGGAGG
NZ_AAAP01003862.1/33803-33837     UUCGUC.AUCCCGGCCU.UGAGCCGGGAU.CCAGGGGG
NZ_AAAP01003877.1/50706-50740     CUCGUC.AUCCCGGCCU.UGAGCCGGGAU.CCAGGGGG
NZ_AAAP01003803.1/16319-16353     CCCGUC.AUCCCGGCCU.UGAGCCGGGAU.CCAGGGGG
NZ_AAAP01003851.1/8702-8736       ACCGUC.AUCCCGGCCU.UGAGCCGGGAU.CCAGGGGG
NZ_AAAP01003744.1/1615-1581       UCCGUC.AUCCCGGCCC.UGAGCCGGGAU.CCAGGAGU
NZ_AAAP01003746.1/1951-1917       AUCGUC.AUCCCGGCCC.CGAGCCGGGAU.CCAGGAGG
NZ_AAAP01003848.1/6630-6664       GUCGUC.AUCCCGGCCU.UGAGCCGGGAU.CCAUGGUG
JCVI_SCAF_1101668115658/972-938   GGCGUC.AUCCCGGACU.UGAUCCGGGAU.CCAUUCCA
NC_008048.1/738789-738755         UUCGUC.AUGCCGGACU.UGAUCCGGCAU.CCAUUCUA
NC_008048.1/555106-555140         UUCGUC.AUGCCGGACU.UGAUCCGGCAU.CUAUCGCC
NC_008048.1/1366823-1366789       UUCGUC.AUGCCGGACU.UGAUCCGGCAU.CCAUCGCG
NC_007948.1/3920977-3921011       AUUGUC.AUGCCGGACU.UGAUCCGGCAU.CCAUGUCG
soil_Contig35217/180-214          CUUGUC.AUGCCGGACU.UGAUCCGGCAU.CCAUCUCG
NC_010831.1/1880495-1880529       GGAGUC.AUGCCGGACU.UGAUCCGGCAU.CCAUCAAG
NC_010831.1/2031997-2032031       AUAGUC.AUGCCGGACU.CGAUCCGGUAU.CCAUGCCC
NC_010831.1/2032037-2032071       AUAGUC.AUGCCGGACU.CGAUCCGGUAU.CCAUGCCC
NC_010831.1/2032157-2032191       AUAGUC.AUGCCGGACU.CGAUCCGGUAU.CCAUGCCC
NC_010831.1/2032077-2032111       AUAGUC.AUGCCGGACU.CGAUCCGGUAU.CCAUGCCC
NC_010831.1/2032237-2032271       AUAGUC.AUGCCGGACU.CGAUCCGGUAU.CCAUGCCC
NC_010831.1/2032317-2032351       AUAGUC.AUGCCGGACU.CGAUCCGGUAU.CCAUGCCC
NC_010831.1/2032477-2032511       AUAGUC.AUGCCGGACU.CGAUCCGGUAU.CCAUGCCC
NC_010831.1/2032117-2032151       AUAGUC.AUGCCGGACU.CGAUCCGGUAU.CCAUGCCC
NC_010831.1/2032397-2032431       AUAGUC.AUGCCGGACU.CGAUCCGGUAU.CCAUGCCC
NC_010831.1/2032557-2032591       AUAGUC.AUGCCGGACU.CGAUCCGGUAU.CCAUGCCC
NC_010831.1/2032277-2032311       AUAGUC.AUGCCGGACU.UGAUCCGGCAU.CCAUGCCC
NC_010831.1/2032517-2032551       AUAGUC.AUGCCGGACU.UGAUCCGGCAU.CCAUGCCC
NC_010831.1/2032597-2032631       AUAGUC.AUGCCGGACU.UGAUCCGGCAU.CCAUGCCC
NC_010831.1/2032197-2032231       AUAGUC.AUGCCGGACU.UGAUCCGGCAU.CCAUGCCC
NC_010831.1/2032357-2032391       AUAGUC.AUGCCGGACU.UGAUCCGGCAU.CCAUGCCC
NC_010831.1/2032437-2032471       AUAGUC.AUGCCGGACU.UGAUCCGGCAU.CCAUGCCC
NC_010831.1/2132357-2132323       AAAGUC.AUGCCGGACU.CGAUCCGGCAU.CCAUGCAG
NC_010831.1/2132055-2132021       AAAGUC.AUGCCGGACU.CGAUCCGGCAU.CCAUGCAG
NC_010831.1/2032637-2032671       AUAGUC.AUGCCGGACU.CGAUCCGGUAU.CCAUGCGU
NC_010831.1/2133243-2133209       AAAGUC.AUGCCGGACC.UGAUCCGGCAU.CCAUCCUC
NC_010831.1/2151282-2151248       AAAGUC.AUGCCGAACU.UGAUCCGGCAU.CCAUCCUC
NC_010831.1/2151522-2151488       AAAGUC.AUGCCGGACU.UGAUCCGGCAU.CCAUCCUC
NC_010831.1/2120104-2120138       ACAGUC.AUGCCGGACU.UGAUCCGGCAU.CCAUCAAC
NC_010831.1/2062291-2062325       AAAGUC.AUGCCGGACU.UGAUCCGGCAU.CCAUACGG
NC_010831.1/2054880-2054914       AAAGUC.AUGCCGGACU.UGAUCCGGCAU.CCAUACGG
NC_010831.1/1275702-1275736       AAAGUC.AUGCCGGACU.UGAUCCGGCAU.CCAUGGGU
NC_010831.1/1275867-1275901       AAAGUC.AUGCCGGACU.UGAUCCGGCAU.CCAUGGGU
NC_010831.1/897795-897829         UAAGUC.AUGCCGGACU.UGAUCCGGCAU.CCAUGGGG
NC_010831.1/1184603-1184637       AAAGUC.AUGCCGGACU.UGAUCCGGCAU.CCAUGGGG
NC_010831.1/1184732-1184766       AAAGUC.AUGCCGGACU.UGAUCCGGCAU.CCAUGGGG
NC_010831.1/2372439-2372405       ACAGUC.AUGCCGGACU.UGAUCCGGCAU.CCAUGGGG
NC_010831.1/1126968-1127002       AAAGUC.AUGCCGGACU.UGAUCCGGCAU.CCAUCCGG
NC_010831.1/2151243-2151209       AAAGUC.AUGCCGGACG.UGAUCCGGCAU.CCAUGCGG
NC_010831.1/2133204-2133170       AAAGUC.AUGCCGGACG.UGAUCCGGCAU.CCAUGCGG
NC_010831.1/1368905-1368871       AAAGUC.AUGCCGGACU.UGAUCCGGCAU.CCAUGCAA
NC_010831.1/388590-388624         AUAGUC.AUGCCGGACU.UGAUCCGGCAU.CCAUGCAA
NC_010831.1/1715478-1715512       AUAGUC.AUGCCGGACU.UGAUCCGGCAU.CCAUUCAA
NC_010831.1/1226928-1226894       AUAGUC.AUGCCGGACU.UGAUCCGGCAU.CCAUGCAU
NC_010831.1/2157826-2157860       ACAGUC.AUGCCGGACU.UGAUCCGGCAU.CCAUGCAC
NC_010831.1/1459078-1459044       ACAGUC.AUGCCGGACU.UGAUCCGGCAU.CCAUGCAG
NC_010831.1/449766-449732         ACAGUC.AUGCCGGACU.UGAUCCGGCAU.CCAUGCAG
NC_010831.1/323832-323866         ACAGUC.AUGCCGGACU.UGAUCCGGCAU.CCAUGCAG
NC_010831.1/2441001-2441035       ACAGUC.AUGCCGGACU.UGAUCCGGCAU.CCAUGCAG
NC_010831.1/2101253-2101287       ACAGUC.AUGCCGGACU.UGAUCCGGCAU.CCAUGCAA
NC_010831.1/2490793-2490759       ACAGUC.AUGCCGGACU.UGAUCCGGCAU.CCAUGCAA
NC_010831.1/1275537-1275571       AAAGUC.AUGCUGGACU.UGAUCCGGCAU.CCAUGCGU
NC_010831.1/1275372-1275406       AAAGUC.AUGCCGGACU.UGAUCCGGCAU.CCAUGCGU
NC_010831.1/2062694-2062728       AAAGUC.AUGCCGGACU.UGAUCCGGCAU.CCAUGCGU
NC_010831.1/2060902-2060936       AUAGUC.AUGCCGGACU.UGAUCCGGCAU.CCAUGCGU
NC_010831.1/2062527-2062561       AUAGUC.AUGCCGGACU.UGAUCCGGCAU.CCAUGCGU
NC_010831.1/2151483-2151449       AAAGUC.AUGCCGGACU.UGAUCCGGCAU.CCAUGCGG
NC_010831.1/2132854-2132820       AAAGUC.AUGCCGGACU.UGAUCCGGCAU.CCAUGCGG
NC_010831.1/939948-939982         AAAGUC.AUGCCGGACU.UGAUCCGGCAU.CCAUGCGG
NC_010831.1/453958-453924         AUAGUC.AUGCCGGACU.UGAUCCGGCAU.CCAUAAGA
NC_010831.1/1102024-1101990       AGAGUC.AUGCCGGACU.UGAUCCGGCAU.CCAUAAGG
NC_010831.1/487804-487838         GGAGUC.AUGCCGGACU.UGAUCCGGCAU.CCAUAGGG
NC_010831.1/487895-487929         GGAGUC.AUGCCGGACU.UGAUCCGGCAU.CCAUAGGG
NC_010831.1/874037-874071         GGAGUC.AUGCCGGACG.UGAUCCGGCAU.CCAUUGGG
NC_010831.1/874129-874163         GGAGUC.AUGCCGGACG.UGAUCCGGCAU.CCAUUGGG
NC_010831.1/873671-873705         GGAGUC.AUGCCGGACG.UGAUCCGGCAU.CCAUUGGG
NC_010831.1/2133092-2133058       GUAGUC.AUGCCGGACG.UGAUCCGGCAU.CCAAGCGG
NC_010831.1/873489-873523         GGAGUC.AUGCCGGACG.UGAUCCGGCAU.CCAUGAGG
NC_010831.1/874221-874255         GGAGUC.AUGCCGGACG.UGAUCCGGCAU.CCAUGAGG
NC_010831.1/873855-873889         GGAGUC.AUGCCGGACG.UGAUCCGGCAU.CCAAGAGG
NC_010831.1/873946-873980         GGAGUC.AUGCCGGACG.UGAUCCGGCAU.CCAAGAGG
NC_010831.1/873763-873797         GGAGUC.AUGCCGGACG.UGAUCCGGCAU.CCAAGAGG
NC_010831.1/873580-873614         GUAGUC.AUGCCGGACG.UGAUCCGGCAU.CCAAGAGG
NC_010831.1/2290875-2290841       CUAGUC.AUGCCGGACU.UGAUCCGGCAU.CCAUACGA
NC_008048.1/1926618-1926652       CUCGUC.AUGCCGGACU.UGAUCCGGCAU.CCAUACGC
NC_010831.1/576655-576621         AAAGUC.AUGCCGGACU.UGAUCCGGCAU.CCAGGCAG
NC_010831.1/576384-576350         AAAGUC.AUGCCGGACU.UGAUCCGGCAU.CCAGGCAG
NC_010831.1/576926-576892         AAAGUC.AUGCCGGACU.UGAUCCGGCAU.CCAGGCAG
NC_010831.1/2055048-2055082       AAAGUC.AUGCCGGACU.UGAUCCGGCAU.CCAUGAAU
NC_010831.1/2077497-2077531       AAAGUC.AUGCCGGACU.UGAUCCGGCAU.CCAUGAAU
NC_010831.1/2055217-2055251       AAAGUC.AUGCCGGACU.UGAUCCGGCAU.CCAUGAAU
NC_010831.1/2054374-2054408       AAAGUC.AUGCCGGACU.UGAUCCGGCAU.CCAUGAAU
NC_010831.1/2054712-2054746       AAAGUC.AUGCCGGACU.UGAUCCGGCAU.CCAUGAAU
NC_010831.1/2054543-2054577       AAAGUC.AUGCCGGACU.UGAUCCGGCAU.CCAUGAAU
NC_010831.1/2036866-2036832       AAAGUC.AUGCCGGACU.UGAUCCGGCAU.CCAUGAAG
NC_010831.1/2070731-2070765       AAAGUC.AUGCCGGACU.UGAUCCGGCAU.CCAUGAAG
NC_010831.1/2126932-2126966       AGCGUC.AUGCCGGACU.CGAUCCGGCAU.CCAUGCGG
NC_010831.1/2127113-2127147       AGCGUC.AUGCCGGACU.CGAUCCGGCAU.CCAUGCGG
NC_010831.1/2126750-2126784       AGCGUC.AUGCCGGACU.CGAUCCGGCAU.CCAUGCAG
NC_010831.1/1524190-1524156       GGAGUC.AUGCUGGACU.UGAUCCAGCAU.CCAUGCAG
NC_010831.1/1714624-1714658       GGAGUC.AUGCUGGACU.UGAUCCGGCAU.CCAUGCAG
NC_010831.1/1714532-1714566       GAAGUC.AUGCCGGACU.UGAUCCGGCAU.CCAUGCAG
NC_010831.1/1524444-1524410       GGAGUC.AUGCCGGACU.UGAUCCGGCAU.CCAUGCAG
NC_010831.1/1524317-1524283       GGAGUC.AUGCCGGACU.UGAUCCGGCAU.CCAUGCAG
NC_010831.1/2132269-2132235       GGAGUC.AUGCCGGACU.CGAUCCGGCAU.CCAUGCAG
NC_010831.1/2131967-2131933       GGAGUC.AUGCCGGACU.CGAUCCGGCAU.CCAUGCAG
NC_010831.1/1908014-1908048       GACGUC.AUGCCGGACU.UGAUCCGGCAU.CCAUGCAA
NC_010831.1/2618536-2618570       ACAGUC.AUGCCGGACU.UGAUCCGGCAU.CCAUAGCG
NC_010831.1/1609652-1609686       AAAGUC.AUGCCGGACU.UGAUCCGGCAU.CCACGCUG
NC_010831.1/976667-976633         AACGUC.AUGCCGCACU.CGAUGCGGCAU.CCAUACGU
NC_010831.1/468137-468171         CAGGUC.AUGCCGCACU.UGAUGCGGCAU.CCAUGCGG
NC_010831.1/1737348-1737382       AACGUC.AUGCCGCACU.UGAUGCGGCAU.CCAUACUG
NC_010831.1/558433-558467         AACGUC.AUGCCGCACU.UGAUGCGGCAU.CCAUGCGG
NC_010831.1/1614494-1614528       AUUGUC.AUGCCGCACU.UGAUGCGGCAU.CCAUGCUG
NC_010831.1/2132181-2132147       GGAGUC.AUGCCGGACU.CGAUCCGGCAU.CCAAACGG
NC_010831.1/2137207-2137241       AUAGUC.AUCCCGGACU.UGAUCCGGGAU.CCAUACGG
JCVI_SCAF_1096627960249/102-68    AUUGUC.AUCCCGGACU.UGAUCCGGGAU.CCAUAGGA
NC_008048.1/2199820-2199854       AUCGUC.AUCCCGGACU.UGAUCCGGGAU.CCAUGCGA
JCVI_SCAF_1096627461402/713-679   CUCGUC.AUCCCGGACU.UGAUCCGGGAU.CCAUGUGG
wf3_AHAI18676_g2/837-803          AUCGUC.AUCCCGGACU.UGAUCCGGGAU.CCAGCGGG
soil_Contig31790/689-655          UCUGUC.AUCCCGGACU.CGAUCCGGGAU.CCAUGGCU
ABEF01048164.1/451-417            CUUGUC.AUCCCGGACU.UGAUCCGGGAU.CCAGAUUU
ABEF01030085.1/1496-1462          CUUGUC.AUCCCGGACU.UGAUCCGGGAU.CCAGAUAU
ABEF01054369.1/2911-2877          UUUGUC.AUCCCGGACU.UGAUCCGGGAU.CCAGGUUU
ABEF01053713.1/2290-2324          UUUGUC.AUCCCGGACU.UGAUCCGGGAU.CCAGCUUU
ABEF01036124.1/1108-1074          UUUGUC.AUACCGGACU.UGAUCCGGUAU.CCAGCUUU
ABEF01052997.1/617-651            CUUGUC.AUCCCGGACU.UAAUCCGGGAU.CCAGAUUC
ABEF01047701.1/2485-2451          UUUGUC.AUCCCGGACU.UGAUCCGGGAU.CCAGAUCU
ABEF01049519.1/1091-1125          GCUGUC.AUCCCGGACU.UGAUCCGGGAU.CCAGAUUA
JCVI_SCAF_1101668567042/73-107    GUUGUC.AUCCCGGACU.UGAUCCGGGAU.CCAGUCCC
ABEF01018597.1/543-577            CUCGUC.AUCCCGGACU.UGAUCCGGGAC.CCAGAGAU
ABEF01018597.1/691-725            CUCGUC.AUCCCGGACU.UGAUCCGGGAC.CCAGAGAU
ABEF01033210.1/316-282            CUCGUC.AUCCCGGACU.UGAUCCGGGAC.CCAGAGAG
NZ_AAMQ01000001.1/730002-729968   CUCGUC.AUCCCGGACU.UGAUCCGGGAC.CCAGAGCC
JCVI_SCAF_1101668112714/622-588   CUUGUC.UCCCCGGACU.UGAUCCGGGGU.CCAUGCCU
JCVI_SCAF_1101668113247/291-257   CUUGUC.AUCCCGGACG.UGAUCCGGGAU.CCAUGUUU
gws2_d4_0304_2/8289-8323          AUCGUC.AUGCCGGACU.UAAUCCGGCAU.CCAGGAGC
ABEF01035364.1/448-414            UUUGUC.AUCCCGGACU.UGAUCCGGGAU.CCAGUGAA
ABEF01004283.1/412-446            UUUGUC.AUCCCGGACU.UGAUCCGGGAU.CCAGCCGA
JCVI_SCAF_1096626899633/886-920   AAUGUC.AUCCCGGACU.UGAUCCGGGAU.CCAGCUGA
ABEF01053726.1/1583-1617          UUUGUC.AUCCCGGACU.UGAUCCGGGAU.CCAGACAC
NC_009511.1/1561222-1561188       UUCGUC.AUCCCGGAUU.UGAUCCGGGAU.CCAGAAAC
NC_009511.1/2181355-2181389       UUCGUC.AUCCCGGACU.UGAUCCGGGAU.CCAGAACC
NC_009511.1/5165076-5165110       GUCGUC.AUCCCGGACU.UGAUCCGGGAU.CCAGAAAC
NC_009511.1/1465185-1465219       GUCGUC.AUCCCGGACU.UGAUCCGGGAU.CCAGAAAC
NC_009511.1/3971601-3971567       AUCGUC.AUCCCGGACU.UGAUCCGGGAU.CCAGAACC
NC_009511.1/2080479-2080445       AUCGUC.AUCCCGGACU.UGAUCCGGGAU.CCAGAACC
NC_009511.1/364033-364067         AUCGUC.AUCCCGGACU.UGAUCCGGGAU.CCAGAAAC
NC_009511.1/5147495-5147461       AUCGUC.AUCCCGGACU.UGAUCCGGGAU.CCAGAAAC
NC_009511.1/2661570-2661536       AUCGUC.AUCCCGGACU.UGAUCCGGGAU.CCAGAAAC
NC_009511.1/1086089-1086055       AUCGUC.AUCCCGGACU.UGAUCCGGGAU.CCAGAAAC
NC_009511.1/1067438-1067404       GUCGUC.AUCCCGGACU.UGAUCCGGGAU.CCAGAACC
NC_009511.1/4652756-4652790       GUCGUC.AUCCCGGACU.UGAUCCGGGAU.CGAGAACC
NZ_AAAP01003860.1/7829-7795       AUCGUC.AUCCCGGACU.UGAUCCGGGAU.CCAGGAGC
NC_007948.1/4224475-4224441       UCUGUC.AUCCCGGACC.UGAUCCGGGAU.CCAUGGAU
NC_007948.1/578327-578361         GUUGUC.AUCCCGGACU.UGAUCCGGGAU.CCAUGCAU
NC_007948.1/118540-118574         UUUGUC.AUCGCGGACU.UGAUCCGGGAU.CCAUGGAU
NC_007948.1/319843-319878         CUUGUC.AUCCCGGACUUUGAUCCGGGAU.CCAUGGAU
NC_007948.1/451348-451314         UUUGUC.AUCCCGGACU.UGAUCCGGGAU.CCAUGGAU
NC_007948.1/4115638-4115604       UUUGUC.AUCCCGGACU.UGAUCCGGGAU.CCAUGGAU
NC_007948.1/4356729-4356763       UUUGUC.AUCCCGGACU.UGAUCCGGGAU.CCAUGGAU
NC_007948.1/2168178-2168144       UUUGUC.AUCCCGGACU.UGAUCCGGGAU.CCAUGGAU
NC_007948.1/4128181-4128147       UUUGUC.AUCCCGGACU.UGAUCCGGGAU.CCAUGGAU
NC_007948.1/631111-631077         UUUGUC.AUCCCGGACU.UGAUCCGGGAU.CCAUGGAU
NC_007948.1/1081359-1081393       UUUGUC.AUCCCGGACU.UGAUCCGGGAU.CCAUGGAU
NC_007948.1/3662321-3662287       UUUGUC.AUUCCGGACU.UGAUCCGGGAU.CCAUGGAU
NC_007948.1/1026625-1026659       UUUGUC.AUCCAGGACU.UGAUCCGGGAU.CCAUGGAU
NC_007948.1/1241334-1241300       UUUGUC.AUCCCGUACU.UGAUCCGGGAU.CCAUGGAU
NC_007948.1/3614971-3614937       UUUGUC.AUCCCGGACU.UGAUCCGGGAU.CCAUGAAU
NC_007948.1/2881841-2881807       CUUGUC.AUCCCGGACU.CGAUCCGGGGU.CCAUGGAU
NC_007948.1/2683163-2683197       UGCGUC.GUCCCGGACU.UGAUCCGGGAU.CCAUGGAU
NC_008048.1/2275314-2275280       UUUGUC.AUCCCGGACU.UGAUCCGGGAU.CCACGACG
NC_008048.1/1531307-1531341       UUCGUC.ACCCCGGACU.UGAUCCGGGGU.CCAUGGAU
NC_008048.1/738714-738748         UUCGUC.ACCCCGGACU.UGAUCCGGGGU.CCAUGCAA
JCVI_SCAF_1101668113247/103-69    UUUGUC.ACCCCGGACU.UGAUCCGGGGU.CCAUGUCU
gws2_d4_0301_2/6425-6459          GUCGUC.AUGCCGGACU.UGAUCCGGCAU.CCAGAGAC
JCVI_SCAF_1096626896474/1463-1497 UUUGUC.ACCCCCGACU.CGAUCGGGGGU.CCAUGUCU
JCVI_SCAF_1101668588731/999-1033  CUUGUC.AUCCCGGGCU.UGACCCGGGAU.CCAUAUCU
wf2_AHAA11964_y1/433-467          UUUGUC.AUCCCGGGCU.UGACCCGGGAU.CCAUUUUU
NZ_AATP01000005.1/101099-101133   UUCGUC.AUCCCGGACU.UGAUCCGGGAU.CCAUGCCU
NZ_AATP01000001.1/825726-825692   UUCGUC.AUCCCGGACU.UGAUCCGGGAU.CCAUUCCU
ABEF01034290.1/1560-1594          UUCGUC.AUCCCGGACU.UGAUCCGGGAU.CCAUUCAU
NC_008048.1/390589-390555         GUCGUC.AUCCCGGACU.UGAUCCGGGAU.CCAUGACU
NZ_AATP01000001.1/654235-654269   CUCGUC.AUCCCGGGCU.UGACCCGGGGU.CCAUGCCU
NZ_AATP01000001.1/825512-825546   CUCGUC.AUCCCGGGCU.UGACCCGGGAU.CCAUUCCU
NZ_AATP01000005.1/101182-101216   CUCGUC.AUCCCGGGCU.UGACCCGGGAU.CCAUUCCU
NZ_AATP01000001.1/133030-133064   GUCGUC.AUCCCGGGCU.UGACCCGGGAU.CCAUUCCU
NZ_AATP01000003.1/2567-2533       GUCGUC.AUCCCGGGCU.UGACCCGGGAU.CCAUGCCU
NZ_AATP01000001.1/825598-825632   CUCGUC.AUCCCGGGCU.UGAUCCGGGAU.CCAUACCU
soil_XZS64445_x1/54-88            UUUGUC.AUCCCGGACU.UGAUCCGGGAU.CUAGAUUC
NC_008048.1/291797-291831         AUCGUC.AUCCCGGACU.UGAUCCGGGAU.CCAUGGCG
JCVI_SCAF_1101668105527/734-768   UCUGUC.ACCCCGGGCU.UGACCCGGGGU.CCAUGACU
JCVI_SCAF_1096627430754/18-52     AUUGUC.AUGCCGGCCU.UGAGCCGGCAU.CCCAUUUU
JCVI_SCAF_1101668642023/107-141   AUGGUC.AUUCCGGGCG.UGACCCGGAAU.CCAGGGCG
JCVI_SCAF_1101668384162/939-905   GUCGUC.AUUCCGGACU.UGAUCCGGAAU.CCCAUACU
wf2_AHAA7366_x1/535-569           CCCGUC.UCCCCGGGCU.UGACCCGGGGU.CCAUUUCU
JCVI_SCAF_1101668627300/792-826   CGUGUC.AUUCCGGGCU.UGACCCGGAAU.CCAGGAGC
wf2_AHAA16149_x1/244-279          UACGUC.AUCCCCGACCCCGAUCGGGGAU.CCAUGUGA
wf2_AHAA14901_x1/305-270          UUCCUC.AUACCCGACCCCGAUUGGGUAU.CCAUGUGA
wf2_AHAA9369_x1/228-193           CUCGUC.AUAUCCGACCCCGAUCGGGUAU.CUAGGUGA
NC_009663.1/46842-46808           UACGUC.AUCCUGAACU.UGUUUCAGGAU.CUAAUUAG
JCVI_SCAF_1101668631463/336-302   GCCGUC.AUCCUGAACU.UGAUUCAGGAU.CCACGGUC
wf3_AHAI13901_x1/295-261          ACCGUC.AUGCUGAACU.CGUUUCAGCAU.CCAUCCCG
NC_009511.1/2410609-2410643       GCCGUC.AUGCUGAACU.UGAUUCAGCAU.CCAUUGCC
NC_008571.1/366995-367029         ACCGUC.AUCCUGAACU.UGAUUCAGGAU.CUAUUCAG
JCVI_SCAF_1096627148666/1720-1754 ACCGUC.AUGCUGAACU.UGAUUCAGCAU.CCAAUAUA
NC_007794.1/638841-638875         ACCGUC.AUGCUGAACU.UGAUUCAGCAU.CCAUUCUG
NC_009511.1/55649-55615           UUCGUC.AUGCUGAACU.UGAUUCAGCAU.CCACCGGC
NC_009511.1/3587240-3587206       UUCGUC.AUGCUGAACG.UGAUUCAGCAU.CCAGAGCC
NC_009511.1/804632-804666         UUCGUC.AUGCUGAACU.UGAUUCAGCAU.CCAGAACC
NC_009511.1/2181454-2181420       UUCGUC.AUGCUGAACU.UGAUUCAGCAU.CCAGAACC
wf3_AHAI10348_x1/505-539          UUCGUC.AUGCUGAAUU.UGAUUCAGCAU.CCAGGGAG
wf3_Contig6965/823-857            UUCGUC.AUGCUGAACU.UGUUUCAGCAU.CCAUUUCG
JCVI_SCAF_1096628181124/1054-1020 AAUGUC.AUCCUGAACU.UGAUUCAGGAU.CCAACUAC
wf2_AHAA9106_y1/408-372           CCCGUCAUGGCCGGACU.UGAUCCGGCCAUUCACGCCU
wf2_Contig2936/546-582            CACGUCAUGGCCGGACU.UGAUCCGGCCAUCCGCGUCU
wf2_AHAA14676_x1/563-599          UGCGUCAUGGCCGGACU.UGAUCCGGCCAUCCACGUCU
wf2_AHAA16792_x1/208-244          ACCGUCAUGGCCGGGCU.UGACCCUGCCAUCCACGUUG
wf2_Contig2452/1022-986           CUCGUCUUGCCCCGGCU.CGACCGGGGCAUCCAGCUUU
wf2_AHAA19774_x1/270-306          ACCGCCUUGGCCCGGCU.UGACCGGGCCAUCCAUCUCU
wf2_Contig4200/652-688            ACCGUCUUCGCCCGACU.UGAUCGGGCGAUCCAUCUUA
wf2_Contig2452/934-970            UUAGUCUUGGCCCGACU.UGAUCGGGCCAUCCAUCUUC
wf2_AHAA19650_x1/413-377          CCCGUCUUGGCCCGACU.UGAUCGGGCCAUCCAUCGUU
#=GC SS_cons                      ..----<<<<<<<<<______>>>>>>>>>---.....
//
