# Supplementary material for: Comparative genomics reveals 104 candidate structured RNAs from bacteria, archaea, and their metagenomes
Source: Genome Biol. 2010 Mar 15;11(3):R31. doi: 10.1186/gb-2010-11-3-r31 (PMC2864571; doi:10.1186/gb-2010-11-3-r31)
Supplement: Additional file 5 — Raw text alignment files, just the motifs. Raw alignments of RNA motifs with minimal annotation and no flanking sequences, in "Stockholm" text format. The Stockholm files can be retrieved from the .tar.gz archive file by using programs such as WinZip (Windows), StuffIt Expander (Mac), or tar/gzip (UNIX). [file gb-2010-11-3-r31-S5.GZ › clean-sto/Chlorobi-RRM.sto]

# STOCKHOLM 1.0
#=GF ID Chlorobi-RRM
#=GF AU Weinberg Z
#=GF TP Cis-reg;
#=GF DE Chlorobi-RRM RNA
#=GF WK http://en.wikipedia.org/wiki/Chlorobi-RRM_RNA_motif
NC_007645.1/455464-455534     GAA...UUAG.CCAGCGGUUGG..CUAGUC..ACU..GACGAU..AAU.U.G.GAGCGUUUG.GUU.UUCGUC..AGUG..UGAUUGCUACA.
NC_009337.1/1000654-1000582   AAU...UCAG.CCAAUGGUUGG..UUGAGA..AGUGUGCGGGU..AAU.U.G.GUGCUAU.G.GUU.AUCUGCA.AGA..CUAUCUUU.UUAU
NC_002932.3/127933-127857     AAUCAUUUAG.CCAGUGGUUGG..CUGAUC..GCU.UGCGAGA.AAAC..AG.GUGCUUU..GGUUAUCUCGU..GGCG..UUUCUUUUUUAU
NC_011059.1/1344490-1344426   AA....CCAC.AGAAUGGUU.....UGG.C..GCU.UUCAGGU..GAU.U.U.GUGCUCUUG.AUU.AUUUGUA.AGCG......UAUAGUAU
NC_010803.1/2339792-2339872   AGUUUGUUAGGCCAACAGUUGG.UCUGAAA..GCU.UUCAAGU..GAU.U.U.GUGCUUUUG.GUU.AUUUGAC.AGCCUUUCUCUUUUUGAU
NZ_AASE01000008.1/61479-61554 AAG...CAAGACCAACGGUUGG.UCUGAAA..ACU.UUCAAGU..GAU.U.U.GUGCUUUUG.GUU.AUUUGAC.AGUG..UCUCUUUUUGAU
NC_010831.1/1507528-1507452   AAUCG.UUAG.CCAAUGGUUGG..UUGAUC..GCUG.UCCGAU..GAU.U.U.GUGCUUUUG.AUU.GUUUGAU.GGCGUUUCUCUCU.UUAU
NC_002932.3/1802605-1802684   AAACUUUCUGGACAACGGUUGGGCCAGA.G..GCU.UUCAAGU..GAU.U.U.GUGCUUUUG.AUU.AUUUGGC.AGCUUUUCUCUUU.CUAU
NC_009337.1/178328-178253     AAA...UCAU.CCAAUGGUUGG..CUGAUC..GCUG.ACAGGU..UAU..GU.GUGCUUU..GGUU.ACCUGUUGAGCGUUUCUUUUUUCUAC
NC_010831.1/100324-100249     AACA..UCAG.CCAAUGGUUGG..CUGAUC..GCUAU.CGGAU..AAC..GU.GUGCUUUU.GGUU.AUUUGAC.AGCGGUUCUCUUU.CUAU
NC_007512.1/94199-94127       AAA...CCAG.CCAAUGGUUGG..CUGGUC..GCU.UACAGGU..AAU.U.U.GUGCCUU.G.GUU.AUCUGCAGAGCG..CCUCUUU.CUAU
NC_011059.1/134270-134199     A.....UUAG.UCAAUGGUUGA..CUGACC..GCA.UUCAAAU..AAU.U.UUGUGCUUUUG.GUU.GUUUGUC.UGCG..CUUCUUU.CUAU
NC_010803.1/100693-100622     AA....UUAG.CCAAUGGUUGG..CUGAUC..GCG.UUCAAAU..AAU.U.U.GUGCCUU.G.GUU.GUUUGCA.UGCG..UUUCUUUUCUAU
NC_008639.1/3066282-3066355   AAU...UUAG.CCAGUGGUUGG..CUGAUC..GCGAUUCAAAU..AAU.U.U.GUGCUUU.G.GUU.AUUUGCU.UGCG..UCUCUAUUCUAU
NC_007514.1/2033621-2033693   AA....UUAG.UCAAUGGUUGA..CUGAUUC.GCUACUCAAGU..AAU.U.U.GUGCGUU.G.GUU.ACUUGAC.GGUA..UCUCUUU.UUCU
NC_007512.1/1162497-1162569   AAA...UCAG.CCAAUGGUUGG..CUGAUCGCGCUAU.CAAGU..AAU.U.G.GUGCUUU.G.GUU.ACUUGCC...UG.CUCUCUUU.UUAU
NZ_AASE01000039.1/9214-9286   AAA...UCAG.CCAAUGGUUGG..CUGAUC..GCUAUGCAAGU..AAU.U.U.GUGCUUU.G.GUU.ACUUGCC.GGCG..UCUCUUU.CUAU
NC_011060.1/1458931-1459003   AAU...UCAG.UCAAUGGUUGG..CUGAUC..GCUAUUCAAGU..AAU.U.U.GUGCUUU.G.GUU.ACUUGCC.GGUA..UCUCUCC.CUAU
NC_011060.1/2187184-2187256   AAA...UCAG.UCAAUGGUUGA..CUGAUC..GCUAUUCAAGU..AAU.U.U.GUGCUUU.G.GUU.ACUUGAC.GGUA..UCUCUUU.CUAU
NC_008639.1/1452008-1452080   AUG...UCAG.UCAAUGGUUGA..CUGAUC..GCUAUUCAGGU..AAU.U.U.GUGCUUU.G.GUU.ACUUGUC.GGUA..UCUCUUU.UUUU
#=GC RF                       AAA...UCAG.CCAAUGGUUGG..CUGAUC..GCuAUuCAAgU..AAU.U.U.GUGCUUU.G.GUU.AcUUGaC.aGCG.UUCUCUUU.CUAU
#=GC SS_cons                  ......<<<<<<<<<___>>>>.>>>>>.<..<<<--<<<<<<..<<<.<._._______.>.>>>.>>>>>>-.>>>>.::::::::.::::
//
