# Supplementary material for: Comparative genomics reveals 104 candidate structured RNAs from bacteria, archaea, and their metagenomes
Source: Genome Biol. 2010 Mar 15;11(3):R31. doi: 10.1186/gb-2010-11-3-r31 (PMC2864571; doi:10.1186/gb-2010-11-3-r31)
Supplement: Additional file 5 — Raw text alignment files, just the motifs. Raw alignments of RNA motifs with minimal annotation and no flanking sequences, in "Stockholm" text format. The Stockholm files can be retrieved from the .tar.gz archive file by using programs such as WinZip (Windows), StuffIt Expander (Mac), or tar/gzip (UNIX). [file gb-2010-11-3-r31-S5.GZ › clean-sto/Desulfotalea-1.sto]

# STOCKHOLM 1.0
#=GF ID Defulfotalea-1
#=GF AU Weinberg Z
#=GF TP Gene; sRNA;
#=GF DE Defulfotalea-1 RNA
#=GF WK http://en.wikipedia.org/wiki/Defulfotalea-1_RNA_motif
NC_006138.1/2160819-2160757           AAGAUCACAGCUCUCUGCCAUCCA....................................................UGGCA.UCGCUUGCGUCC.CCUCAUCCCUGAGGGCAAAAAA
NC_006138.1/2159792-2159730           AAGAUCACAGCUCUCUGCCAUCCA....................................................UGGCA.UCGCUUGCGUAC.CCUCAUCCCUGAGGGCAAAAAA
NC_006138.1/812225-812163             AAGAUCACAGCUCUCUGCCAUCCA....................................................UGGCA.UCGCUUGCGUAC.CCUCAUCCCUGAGGGCAAAAAA
NC_006138.1/1458168-1458230           AAGAUCACAGCUCUCUGCCAUCCA....................................................UGGCA.UCGCUUGCGUAC.CCUCAUCCCUGAGGGCAAAAAA
NC_007907.1/3254431-3254370           CAUGUGGCCGCUCCUGCACGUCCA....................................................UGUGC.CCGCGGCAUCA..GGACCUCCAUGUCCAAGCAACC
NZ_AASF01001432.1/2173-2233           CGUAGGGUCGCUCAAUGACAUCC.....................................................UGUCU.CCGCGACACUU..GCACAUCCUUGUGCGGCGUAAU
JCVI_SCAF_1096626308176/830-769       GGUCAGGCCGUUCUCGAACAUCCC....................................................UGUUCUUCACGACACUC..GUACAUCC.UGUACAUCGUAUG
JCVI_SCAF_1096627348977/2300-2361     AGCUUGGCCGUUCUCGGACAUCC.....................................................UGUCCUUCACGGCAUUC..GUACAUCCUUGUACUUCAUCGA
NZ_AASF01000563.1/448-387             CGCCGGGCCGCUCCUGUCCAUCCA....................................................UGGAC.CCGCGGCAUUC..GGACAUCCAUGUUCAUCAGCCU
wf1_AGZO6492_g2/920-859               GAAGUGACCGCUCUAGUACAUCCA....................................................UGUAC.CCACGGCAUUA..GUACAUCCAUGUACGUCAAACG
NC_009052.1/120367-120306             ACUAUGGUCGCUCAUGUGCAUCCA....................................................UGCACUUCACGACAUUC..AGACAUCC.UGCCUAUCAAAUA
NC_008322.1/489145-489084             GGUAUGGUCGUUCUCUUGCAUCGA....................................................UGCACCUCACGACAUUC..AGGCAUCC.UGCCUAUCAGAUG
NC_008577.1/3929063-3929124           GCCAUGGUCGUUAUCGUGCAUCCA....................................................UACACGUCACGACAUUC..AGGCAUCC.UGCCUAUCAGAUG
NC_004347.1/1172282-1172221           GCCAUGGUCGUUCUCGUGCAUCCA....................................................UGCACUUCACGACAUUC..AGGCAUCC.UGCCUAUCAUCAG
NC_004347.1/4341375-4341436           GGCAUGGUCGUUCUCGUGCAUCCA....................................................UGCACUUCACGACAUUC..AGGCAUCC.UGCCUAUCAGAUG
NZ_ABAU01000009.1/74558-74497         GGCAUGGUCGUUCUCGUGCAUCCA....................................................UGCACUUCACGACAUUC..AGGCAUCC.UGCCUAUCAGAUG
NC_008750.1/620879-620818             GGCAUGGUCGUUCUCGUGCAUCCA....................................................UGCACUUCACGACAUUC..AGGCAUCC.UGCCUAUCAGAUG
NC_009052.1/517146-517085             GGCAUGGUCGCUCAUGUGCAUCCA....................................................UGCACUUCACCACAUUC..AGGCAUCC.UGCCUAUCAGAUG
NC_004347.1/488661-488600             GGCAUGGUCGCUCACGUGCAUCCA....................................................UACACUUCACGACAUUC..AGGCAUCC.UGCCUAUCAGAUG
NC_009997.1/1643237-1643176           GCCAUGGUCGUUCUCAUGCAUCCC....................................................UGCAUUGCACGACAUUC..AGGCGUCC.UGCCUAUCAGAUG
NZ_ABAU01000042.1/9975-10036          GCCAUGGUCGUUCUCAUGCAUCCC....................................................UGCAUUGCACGACAUUC..AGGCGUCC.UGCCUAUCAGAUG
NC_009997.1/1893207-1893268           GCCAUGGUCGUUCUCAUGCAUCCC....................................................UGCAUUGCACGACAUUC..AGGCGUCC.UGCCUAUCAGAUG
NC_009052.1/1546107-1546046           GCCAUGGUCGUUCUCAUGCAUCCC....................................................UGCAUUGCACGACAUUC..AGGCGUCC.UGCCUAUCAGAUA
NC_009665.1/1604137-1604076           GCCAUGGUCGUUCUCAUGCAUCCC....................................................UGCAUUGCACGACAUUC..AGGCGUCC.UGCCUAUCAGAUA
NC_009831.1/3283522-3283462           GGCUAGGUCUUUCUCAUGCGUCCU....................................................UGCAU.UCAAGGCAUUC..AGGUGUCC.UACCUAUCAGAUG
soil_XZS79699_x1/711-771              AGGUCGGCCGCUCUAGCGCAUCC.....................................................UGCGC.CCGCGGCAUUC..ACGCAUCCAUGCGCAUCAGGCU
wf1_AGZO16092_g2/815-876              AAAAUCGUCGUUCCUUGGCAUCCA....................................................UGCCA.UCACGACAUUA..GUGCAUCCGUGCACGUCAACGU
NZ_AAQH01000003.1/35782-35843         UCUCAGGCCGCUCCUGCGCAUCCA....................................................UGCGC.UCGCGGCAUUU..GUACAUCCUUGUACUUCGUUCG
JCVI_SCAF_1096627348411/5981-5920     ACAUACCCUGCUCCAUUGCAUCCG....................................................UGCAA.UCGCAGGAUACC.GUCCGUCC.UGGACAUAAAAAA
wf1_Contig1252/513-574                AGAUGCGCCGCGCCUGCGCAGCCA....................................................UGCGC.UCGCGGCAUAAC.GUACGUCC.CGUACAUAAAAAA
wf1_Contig1312/813-752                AGAUGCGCCGCGCCUGCGCAGCCA....................................................UGCGC.UCGCGGCAUAAC.GUACGUCC.CGUACAUAAAAAA
wf1_Contig2174/228-167                ACAUGCGCCGCUCCUGCGCAUCCA....................................................UGCGC.CCGCGGCAUACC.GUACAUCC.UGUACAUAAAAAA
wf2_AHAA10370_x1/323-263              ACACACGCCGCUCCUGCGCGUCC.....................................................UGCGC.CCGCGGCAUACC.GUUCAUCC.UGAACAUAAAAAA
wf1_Contig2174/280-219                ACAUGCGCCGCUCCUGCGCAUCCA....................................................UGCGC.CCGCGGCAUACC.GUACAUCC.UGUACAUGCGCCG
JCVI_SCAF_1101668564577/673-611       GCAUGUCCUGCUCCUGCGCAUCCA....................................................UGCGC.ACGCAGGAUACC.GUCCAUCCCUGGACAUAAAAAA
NZ_AAQH01000022.1/41614-41675         AACAUAUGCGCUCUUUGCCAUCCA....................................................UGGCA.UCGCGCUAUACC.GUUCAUCC.UGAACAUAAAAAA
NC_006138.1/1458521-1458582           GGUGUCGCGUCUCCAUGCCGUCC.....................................................UGGCA.CCGACGCAUACC.GCCCAUCCAUGGGCAUAAAAAA
NC_006138.1/827237-827176             GAUGUCGCGUCUCCAUGCCGUCC.....................................................UGGCA.CCGACGCAUACC.GCCCAUCCAUGGGCAUAAAAAA
NC_006138.1/1424102-1424040           AGCAUCACUGCUCCUUGGCAUCUC....................................................UGCCA.UCGCAGUAUACA.ACCCAUCCAUGGGUAUAAAAAA
NC_006138.1/2324776-2324838           GAAAACGCCGCUCCUUGGCAUCCC....................................................UGCCA.CCGCAGCAUACC.UCCCAUCCAUGGGCAUAAAAAC
NC_006138.1/1445432-1445494           GGGAUCGCCGCUCUUUGGCAUCCC....................................................UGCCA.CCGCGGCAUACC.GCCCAUCCAUGGGCAUAAAACA
NC_006138.1/1446411-1446473           GGCAUCGCCGCUCUUUGGCAUCCC....................................................UGCCA.CCGCGGCAUACC.GCCCAUCCAUGGGCAUAAAACA
NC_006138.1/1445882-1445944           GGCAUCGCCGCUCUUUGGCAUCCC....................................................UGCCA.CCGCGGCAUACC.GCCCAUCCAUGGGCAUAAAACA
NC_006138.1/2160915-2160863           GACAUCGCCGCUCUUUGGCAUCCC....................................................UACCA.CCGCGGCAUACA......AUCU.....AUAAAAAG
NC_006138.1/812320-812268             GACAUCGCCGCUCUUUGGCAUCCC....................................................UGCCA.CCGCGGCAUACA......AUCU.....AUAAAAUA
NC_006138.1/2159888-2159836           GGUGUCGCCGCUCUUUGGCAUCCC....................................................UGCCA.CCGCGGCAUACA......AUCU.....AUAAAAAU
NC_006138.1/1458072-1458124           GGUGUCGCCGCUCCUUGGCAUCCC....................................................UGCCA.CCGCGGCAUACA......AACU.....AUAAAAAU
NC_006138.1/2049951-2049888           GGCAUUGCCGCUCCUUGCCAUCCC....................................................UGGCA.CCGCGUCAUACAAACCCAUCCCUGGGUAUAAAAAA
NC_006138.1/2735941-2735879           GGCAUCGUCGCUCCCUGGCAUCCC....................................................UGCCA.CCGCGACAUACA.AUCCGUCCCUGGAUAUAAAAAA
NC_006139.1/37032-36970               GGCAUAGCCGCUCCCUGGCAUCCC....................................................UGUCA.CCGCGCCAUACC.GUCCAUCCCUGGACAUAAAAAA
NC_006138.1/2392578-2392640           GAGAAAGUUGCUCCUUGGUAUCUC....................................................UGCCA.CUGCGGCAUACC.UCCCUUCCAUGGGAAUAAAAAC
NC_006138.1/1448411-1448470           GGCAUUGCUGCUCCUUGGC.UGA......................................................GCCA.UCGCAGCAUACC.UCCCAUCCCUGGGCAUAUAAUC
NZ_AAQH01000028.1/29628-29567         GGUGACGUCGUUCCUUGGCAUCCA....................................................UGCCA.CCACGACAUACC.GUACAUCC.UGUACAUACCAGU
NZ_AAQH01000004.1/4024-4085           GGUAACGUCGUUCCUUGGCAUCCA....................................................UGCCA.CCACGACAUACC.GUACAUCC.UGUACAUACCAGU
NZ_AAQH01000014.1/77617-77556         GGUAACGUCGUUCCUUGGCAUCCA....................................................UGCCA.CCACGACAUACC.GUACAUCC.UGUACAUACCAGU
JCVI_SCAF_1096627235929/157-96        CGCGUGGUCGUUCCUGCGCAUCCA....................................................UGCGC.CCACGACAUACC.GUUCGUCC.UGAACAUAAAAGC
NC_009832.1/1300562-1300501           GAGUUGGCCGCUCUGGCGCGUCCA....................................................UGCGC.UCGCGGCAUUU..GUACAUCCCUGUACAGCACAGC
NC_009832.1/3202354-3202415           AAGUUGGCCGCUCUAGCGCGUCCA....................................................UGCGC.UCGCGGCAUUU..GUACAUCCCUGUACAGCACGGC
NC_009832.1/2919065-2919126           AAGUUGGCCGCUCUAGCGCGUCCA....................................................UGCGC.UCGCGGCAUUU..GUACAUCCCUGUACAGCACAGC
NC_009831.1/711934-711994             AUCCAGAUCGUUUAUUGGCAUCC.....................................................UGCCA.CCACGACAUUU..AUGCAUCUCUGCAUGGCACAAG
NC_009831.1/3777195-3777255           CAUAAGGUCGUUCAUCGGCAUCC.....................................................UGCCU.UCACGACAUUU..GUGCAUCCCUGCACGGCACACG
NC_009831.1/2552830-2552889           CAUUAGGUCGUUCUUAGGCAUCC.....................................................UGCCU.UCACGACAUUC..GUAUGUCC.UAUACAGCACCUG
NC_009092.1/1060677-1060738           ACAUACGUCGUUCCUUCACUUCCC....................................................UGUGA.UCACGACAUUC..GUACUUCCAUGUACAGCACCCG
NC_009092.1/2651592-2651531           ACAUCCGUCGCUCCUUCACAUCCA....................................................UGUGA.UCACGACAUUU..GUACUUCCAUGUACAGCACCCG
NC_010506.1/774208-774320             CAUCAGGUCGCUCUUUGGCAUCUGACCCAUAGGGAUAUGGGAAAUGUCAUGAUUAUGUAGGGAACAUCAUUGAC.CUGCCA.CUGCGACAUUG..GUGCAUCCAUGCACGGCACCUG
NC_009092.1/4021098-4021159           CAUAAGGUCGUUCUUUCACAUCCA....................................................UGUGA.UCACGACAUUG..GUAUAUCCUUAUACUGCACCCA
NC_009831.1/5412662-5412549           CUUAAGGUCGUUCAUUCACAUCUGACCUAUAGGGAUAUAGGGAAUGCCGUCAUUAUGUCGGGAAUAUCGUUGGCCAUGUGA.UCACGACAUUC..GCAUAUCCUUAUGCAGCACCGC
NC_010506.1/4595466-4595405           AUUCAGGUCGUUCAUUCACAUCCA....................................................UGUGA.UCACGACAUUC..GUAUAUCCAUAUACAGCACCGC
NC_010506.1/4380115-4380054           AUUAAGGUCGUUCACUCACAUCCG....................................................UGUGA.UCACGACAUUC..GUAUAUCCAUAUACAGCACCGC
NC_010506.1/5910922-5910861           CAUGAGGGCGUUCAUUCACAUCCA....................................................UGUGA.UCACGACAUUC..GUAUAUCCAUAUACAGCACCUG
NC_010506.1/5927100-5927161           AUAAGGGGCGUUCAUUCACAUCCA....................................................UGUGA.UCACGACAUUC..GUAUAUCCAUAUACAGCACCUG
NC_010506.1/4600300-4600361           CAUAAGGUCGUUCUUUCACAUCCA....................................................UGUGA.UCACGACAUUG..GUGCAUCCAUGCACGGCACCUG
NC_010506.1/3624166-3624227           CAUAAGGUCGUUCUUUCACAUCCA....................................................UGUCA.UCACGACAUUC..GUGCAUCCAUGCACAGCACCUG
NC_009092.1/3688293-3688232           CAGUAGGUCGUUCAUUCACAUCCA....................................................UGUGA.UCACGACAUUG..GUGCCUCCAUGCACUGCACCUG
NC_009092.1/1186360-1186299           CAUGAGGUCGUUCAUUCACAUCCC....................................................UGUGA.UCACGACAUUG..GUGCAUCCAUGCACUGCACCUG
NC_009092.1/864553-864492             CAUAAGGUCGCUCAUUCACAUCCA....................................................UGUGA.UUGCGACAUUG..GUGCAUCCAUGCACUGCACCUG
NC_009831.1/2551176-2551116           CAUAAGGUCGUUCUUUCACAUCC.....................................................UGUGA.UUACGACAUUG..GUGCAUCCAUGCACAGCACUCA
NC_009901.1/3591093-3591033           CAUAAGGUCGUUCCUUCACAUCCA....................................................UGUGA.UCACGACAUUC..GGACAUCC.UGUCCAGCACCCG
NC_010334.1/2712982-2712922           CAUAAGGUCGUUCCUUCACAUCCA....................................................UGUGA.UCACGACAUUC..GGACAUCC.UGUCCAGCACCCG
NC_009901.1/4953283-4953223           CAUAAGGUCGUUCAUUCACAUCCA....................................................UGUGU.UCACGACAUUC..GGACAUGC.UGUCCAGCACAGU
NC_009092.1/3066234-3066173           AUAAAGGUCGUUUAAUCACAUCCA....................................................AGUGA.UCUCGACAUUG..GUGCAUCCAUGCACUGCACCUG
NC_009901.1/816712-816773             CAUAAGGUCGUUCACUCACAUCCU....................................................UGUGA.ACACGACAUUU..GCACAUCCAUAUGCGGCACCGG
NC_009831.1/5439863-5439924           GGCGAGACCGCUCAUUAACAUCCA....................................................UGUUA.UCGCGGCAUUC..GUGAAUCCAUUCACAUCAGACG
NC_008345.1/2377787-2377900           GGAAGGGUCGUUCCUUGGCAUCUGAUCCAUAUGGAUAUGGGGAAUGUCAUUAUGAUGUCGGGAACAUCAUUGACCUUGCCA.CCACGACAUUC..GUGAAUCCAUUCACAUAAGACU
NC_008345.1/2432452-2432565           GUACAGGUCGUUCUUUGGCAUCUGACCCAUAUGGAUAUGGGGAAUGUCAUUAUGAUGUCGGGAACAUCAUUGACCUUGCCA.UCACGACAUUC..GUGAAUCCAUUCACAUCAGAUU
JCVI_SCAF_1096627390099/160749-160688 CCCAUGGCUGCUUUUUGACAUAAA....................................................UGCCA.UAGCGGCAUUC..AUGAAUCCAUUCACAUCAGACU
NC_008577.1/2788875-2788814           UCCAUGGCUGUUUUUUGAUAUAAA....................................................UGCCA.UCGCGGCAUUC..GUGAAUCCAUUCACAUCAGACG
JCVI_SCAF_1096627388991/4053-3992     GCCAUGACCGCUCUUUGGCAUCCC....................................................CGCCA.UCGCGGCAUUU..GUGAAUCCAUUCACAUUAGAUU
NC_009438.1/1566542-1566603           CCCCAAGACGCUUUUUGGCAUUAA....................................................UGCCA.UCGCGGCAUUU..GUAAAUCCUUUCACAUCAGACG
NZ_AAWY01000022.1/34792-34853         CCCCAAGACGCUUUUUGGCAUUAA....................................................UGCCA.UCGCGGCAUUU..GUAAAUCCUUUCACAUCAGACG
NC_009092.1/3928538-3928477           AACAGGGCCGCUCUUUGACAUCCA....................................................UGUCA.CCGCGGCAUUU..GUGAAUCCAUUCACUUCAGAUG
NC_008321.1/3905760-3905821           CCCAUAGACACUCUUUAGCAUCCA....................................................UGCCA.UCGCGGCAUUU..GUGAAUCCAUUCACAUCAGACG
NC_008322.1/794304-794243             CCCAUAGACACUCUUUAGCAUCCA....................................................UGCCA.UCGCGGCAUUU..GUGAAUCCAUUCACAUCAGACG
NC_007954.1/334646-334533             CCCAUGGCCGCUCUUUGGCAUCUGACUUACAUGGAAGUGGGAAAUGUCAUUAUGAUGAUGGGAUCAUCAUUGACCAUGCCA.UCGCGGCAUUU..AUGAGUCCUUUCACAUCAGACG
NC_009901.1/3911360-3911421           GGGUAGGCCGCUCCUAGGCAUCCC....................................................UGCCA.UCACGGCAUUU..GUGAAUCCAUUCACAUCAGAUG
NC_010506.1/4687364-4687303           GGCAUGGCCGUUCAAUUACAUCCA....................................................UGUCA.ACACGGCAUUU..GUGAAUCCGUUCACAUCAGAUG
NC_010334.1/968451-968390             GGGCAGGCCGUUCUUUGGCAUCCA....................................................UGCCA.UCACGGCAUUU..GUGAAUCCAUUCACAUCAGAUG
NC_009901.1/3590797-3590736           GGGCAGGCCGUUCUUUGGCAUCCA....................................................UGCCA.UCACGGCAUUU..GUGAAUCCAUUCACAUCAGAUG
NC_009901.1/1415607-1415546           GACAUGGCCGCUCUUUGGCAUCCA....................................................UGCCA.UCACGGCAUUU..GUGAAUCCAUUCACAUCAGAUG
NC_009901.1/898673-898734             GACAUGGCCGUUCUUUGGCAUCCA....................................................UGCCA.UCACGGCAUUU..GUGAAUCCAUUCACAUCAGAUG
NC_007954.1/1309545-1309484           CCCACAGCCGCUCUCUGGCAUCCA....................................................UGCCA.UCGCGGCAUUU..GUGAAUCCUUUCACAUCAGAUG
NZ_ABAU01000046.1/18198-18259         CCCAUGGACGCUCUUUGGCGUCCA....................................................UGCCA.UCGCAGCAUUU..GUGAAUCCUUUCAUAUUAGACG
NC_008322.1/1764328-1764389           CCCAUGGCCGCUCUUUGGCAUCCA....................................................CGCUA.UCACGGCAUUC..GUGAAUCCAUUCUCAUCAGACG
NC_007954.1/733198-733137             CCCAUGGCCGCUCUCUGGCAUCCA....................................................UGCCA.UCGCGGCAUUU..GUGAGUCCCUUCACAUCAGACG
NC_007954.1/4054983-4054922           CCCAUGGCCGCUCUCUGGCAUCCA....................................................UGCCA.UCACGGCAUUC..GUGAGUCCUUUCACAUCAGACG
NC_007954.1/2843798-2843687           CCCAUGGCAGCUCUCUGGCAUCUGAACCAU.AAGG.AUGGUAAAUGUCAUUAUGAUGUCUGGAACAUCAUUGACCAUGCCA.UCGCGGCAUUU..GUGAGUCCCUUCACAUCAGACG
JCVI_SCAF_1096627389125/209051-208990 CCCAUGGCCGCUCUUUGGCAUCCA....................................................UGCCA.UCGCCGCAUUC..GUGAAUCCAUUCACAUCAGAUA
NC_008750.1/3512493-3512432           CCCAUGGCCGCUCUUUGGCGUCCA....................................................UGCCA.CCGCGACAUUU..GUGAAUCCUGUCACGUCAGAUG
NZ_AAWY01000014.1/74425-74486         CCCAUGGCCGCUCUUUGGCGUCCA....................................................UGCCA.CCGCGACAUUU..GUGAAUCCUGUCACGUCAGAUG
NC_009438.1/1220337-1220398           CCCAUGGCCGCUCUUUGGCGUCCA....................................................UGCCA.CCGCGACAUUU..GUGAAUCCUGUCACGUCAGAUG
NZ_ABAU01000018.1/43511-43450         CCCAUGGCCGCUUUUUGGCAUCCA....................................................UGCCA.UCGCGGCAUUU..GUGAAUCUUUUCACAUCAGACG
NC_009997.1/659413-659352             CCCAUGGCCGCUUUUUGGCAUCCA....................................................UGCCA.UCACGGCAUUU..GUGAAUCUUUUCACAUCAGACG
NC_009052.1/4423420-4423481           CCCAUGGCCGCUUUUUGGCAUCCA....................................................UGCCA.UCACGGCAUUU..GUGAAUCUUUUCACAUCAGACG
NC_009665.1/3818743-3818682           CCCAUGGCCGCUUUUUGGCAUCCA....................................................UGCCA.UCGCGGUAUUU..GUGAAUCCUUUCACAUCAGACG
NC_007954.1/2349930-2349991           CUCAUGGCCGCUCUUUGGCAUCCA....................................................UGCCA.UCGCGGCAUUU..GUGAAUCCUUUCACAUCAGACG
NZ_AAWY01000008.1/61270-61209         CCCAUGGCCGCUCUUUGGCGUCCA....................................................UGCCA.UCGCGACAUUU..GUGAAUCCUUUCACAUCAGAUG
NZ_AAWY01000024.1/27004-26943         CCCAUGGCUGCUCAUUGGCGUCCA....................................................UGCCA.UCGCGGCAUUU..GUGAAUCCUUUCACAUCAGAUG
NC_008750.1/2122035-2121974           CCCAUGGCCGCUCAUUGGCGUCCA....................................................UGCCA.UCGCGGCAUUU..GUGAAUCCUUUCACAUCAGAUG
NC_009438.1/4061889-4061828           ACCAUGGCCGCUCUUUGGCGUCCA....................................................UGCCA.UCGCGGCAUUU..GUGAAUCCUUUCACAUCAGAUG
NZ_AAWY01000028.1/10812-10873         ACCAUGGCCGCUCUUUGGCGUCCA....................................................UGCCA.UCGCGGCAUUU..GUGAAUCCUUUCACAUCAGAUG
NC_009997.1/3353343-3353282           CUCAUGGCCGCUCUUUGGCGUCCA....................................................UGCCA.UCGCGGCAUUU..GUGAAUCCUUUCACAUCAGAUG
NC_009052.1/1266290-1266351           CCCAUGGCCGCUCUUUGGCGUCCA....................................................UGCCA.UCGCGGCAUUU..GUGAAUCCUUUCACAUCAGAUG
NC_009997.1/1414133-1414194           CCCAUGGCCGCUCUUUGGCGUCCA....................................................UGCCA.UCGCGGCAUUU..GUGAAUCCUUUCACAUCAGAUG
NC_009438.1/3422364-3422303           CCCAUGGCCGCUCUUUGGCGUCCA....................................................UGCCA.UCGCGGCAUUU..GUGAAUCCUUUCACAUCAGAUG
NC_009438.1/2495246-2495307           CCCAUGGACGCUCUUUGGCGUCCA....................................................UGCCA.UCGCGGCAUUU..GUGAAUCCUUUCACAUCAGAUG
NC_009052.1/4071734-4071673           CCCAUGGCCGCUCUUUGGCGUCCA....................................................UGCUA.UCGUGGCAUUU..GUGAAUCCUUUCACAUCAGACG
NC_009997.1/1062421-1062482           CCCAUGGCCGCUCUUUGGCGUCCA....................................................UGCCA.UCGUGGCAUUU..GUGAAUCCUUUCACAUCAGACG
NC_008322.1/2627196-2627136           CCCAUGGCCGCU.UUUGGCAUCCA....................................................UGCCA.UCGCGACAUUC..GUGAAUCCAUUCAUAUCAGACG
NC_004347.1/3939830-3939891           CCCACGGCCGCUCUUUGGCAUCCA....................................................UGCCA.UCGCGGCAUUU..GUGAAUCCAUUCACAUCAGACG
JCVI_SCAF_1096627385280/42059-41998   CCCAUGGCCGCUCUUUGGCAUCCA....................................................UGUCA.UCGCGUCAUUC..GUGAAUCCAUUCACAUCAGACG
JCVI_SCAF_1096627195755/1607-1668     CCCAAGGCCGCUCUUUGGCAUCCA....................................................UGCCA.UCGCGGCAUCC..GUGAAUCCAUUCACAUCAGACG
NC_008577.1/1067869-1067808           CCCAUGGCCGCUCUUUGGCAUUCA....................................................UGCCA.UCGCGGCAUUC..GUGAAUCCAUUCACAUCAGACU
NC_008322.1/1090676-1090615           CCCAUGGCCGCUCUUUGGCAUCCA....................................................UGCCA.UCGCGGCAUUC..GUGAAUCCAUUCACAUCAGACU
NC_008321.1/1066577-1066516           CCCAUGGCCGCUCUUUGGCAUCCA....................................................UGCCA.UCGCGGCAUUC..GUGAAUCCAUUCACAUCAGACU
NC_008321.1/3245705-3245766           CCCAUGGCCGCUCUUUGGCAUCCA....................................................UGCCA.CCGCGGCAUUC..GUGAAUCCAUUCACAUCAGACG
JCVI_SCAF_1096627387715/52913-52852   CCCAUGGCCGCUCUUUGGCAUCCA....................................................UGCCA.UCGCGGCAUUC..GUGAAUCCAUUCGCAUCAGACG
JCVI_SCAF_1096627208462/192427-192366 CCCAUGGCCGCUCUUUGGCAUCCA....................................................UGCCA.UCGCGGCAUUC..GUGAAUCCAUUCACAUCAGACG
NC_008321.1/3614162-3614223           UCCAUGGCCGCUCUUUGGCAUCCA....................................................UGCCA.UCGCGGCAUUU..GUGAAUCCAUUCACAUCAGACG
JCVI_SCAF_1096627191725/132397-132336 CCCAUGACCGCUUUUUGGCAUCCA....................................................UGCUA.UCGCGGCAUUC..GUGAAUCCAUUCACAUCAGACU
NZ_ABAU01000030.1/9236-9175           CCCAGGGCCGCUUUUUGGCAUCCA....................................................UGCCA.UCGCGGCAUUU..GUAAAUCCUUUCACAUCAGACG
NC_007954.1/1402477-1402538           CCCAUGGCCGCUCUCUGCCAUCCA....................................................UGCCA.UCGCGGCAUUU..GUGAAUCCUUUCACAUCAGACG
NC_009665.1/1024503-1024564           CCGAUGGCCGCUCUUUGGCGUCCA....................................................UGCCA.UCGCGGCAUUU..GUGAAUCCUUUCACAUCAGACA
JCVI_SCAF_1096627390099/205614-205675 CCCAUGGCCGCUCUUUGGCAUCCA....................................................UGUCA.UCGCGGCAUUU..GUGAAUCCAUUUACAUCAGACG
NC_009831.1/2080558-2080497           GACAAGGCCGUUCUAUGACAUCCU....................................................UUUCA.CCACAGCAUUU..GUGAAUCCAUUCACAUCAGAUG
NC_010506.1/5699016-5698955           GACAUGGCCGUUCUAUGACAUCCA....................................................UGUCA.CCACGGCAUUU..GUGAAUCCAUUCACAUCAGACA
NC_010506.1/1288851-1288911           GACAUGGCCGUUCUAUGUCAUCC.....................................................UGUCA.CCACGGCAUUU..GUGAAUCCAUUCACAUCAGAUG
NC_010506.1/567231-567291             UUCAAGGCCGUUCUAUGACAUCC.....................................................UGUCA.CCACGGCAUUU..GUGAAUCCAUUCACAUCAGAUG
NC_010506.1/1261348-1261288           GGCAUGGCCGUUCUAUGACAUCC.....................................................UGUCA.CCACGGCAUUU..GUGAAUCCAUUCACAUCAGAUG
NC_010506.1/4870073-4870133           GGCAAGGCCGUUCUAUGACAUCC.....................................................UGUCA.CCACGGCAUUU..GUGAAUCCAUUCACAUCAGAUG
NC_010506.1/4380230-4380170           GGCAAGGCCGUUCUAUGACAUCC.....................................................UGUCA.CCACGGCAUUU..GUGAAUCCAUUCACAUCAGAUG
NC_009831.1/248456-248395             GACAAGGCCGUUCUAUGACAUCCA....................................................UGUCA.CCACGGCAUUU..GUGAAUCCAUUCACAUCAGAUG
NC_010506.1/1630791-1630852           GACAUGGCCGUUCUAUGACAUCCA....................................................UGUCA.CCACGGCAUUC..GUGAAUCCAUUCACAUCAGAUG
NC_007954.1/4160783-4160723           GGCAAGGCCGCUCCAUAGCAUCC.....................................................UGCUA.UCACGGCAUUC..GUGAAUCCAUUCACAUCAGAUG
NC_007954.1/4438735-4438848           GACAUGGCCGCUCCAUAGCAUCUGACCCAUAGGGAUAUGGGAAAUGUCAUUAAGAUGUAGGGAACAUCAUUGACACUGCUA.UCACGGCAUUC..GUGAUUCCAUUCACAUCAGAUG
NC_007954.1/2847542-2847603           GGCACGGCAGUUCCAUAGCAUCCU....................................................UGCUA.UCACGGCAUUC..GUUAAUCCAUUCAUAUCAGAUG
NC_009092.1/681172-681233             GACAGGGCCGCGUUAUGACAUCCA....................................................UGUCA.UUGCGGCAUUC..GUGAAUCCAUACACAUCAGAUG
NC_008321.1/2558580-2558467           GACAUGGCCGCUAAUUAACAUCUGACCCAUAGGGAUUUAGGAAAUGCCAGUAUGGUGUCGGGAACAUCAUUGGCCAUGUGA.ACGCGGCAUUC..GUGAAUCCAUUCACAUCAGACG
NC_009665.1/1891830-1891717           GGCAUGGCCGCUCUUUCAUAUCUGACCCAUAGGGAUAUGGGGAAUGUCACUAUUAUGUCGGGAACAUAAUUGACCAUGUGA.CCGCGGCAUUC..GCGCAUCCAUAUGCAGUAAAUG
NC_009665.1/4934353-4934413           GACAUGGUCGCUUAUUCACAUCUA....................................................UAUGA.UCGCGGCAUUC..GUAUAUCC.UAUACAGCAGAUA
NC_009052.1/1261597-1261536           GACAUGGCCGCUUUUUCACAUCCC....................................................UGUGA.ACACGGCAUAU..ACACUUCCGUGUGCUGUAGAUG
NC_008577.1/1069306-1069367           GGCAUGGUUGCUUAUUCACAUCCA....................................................UGUGA.UCGCAACAUUC..GUAAAUCCAUAUACAUUAGAUG
NC_009438.1/1219059-1218998           GGCAUGGUUGCUCAUUCGCAUCCA....................................................UAUGA.UCGCAACAUUC..GUAUAUCCAUAUGCAGCAGAUG
NZ_AAWY01000014.1/73147-73086         GGCAUGGUUGCUCAUUCGCAUCCA....................................................UAUGA.UCGCAACAUUC..GUAUAUCCAUAUGCAGCAGAUG
NC_004347.1/2320864-2320751           AACAUGGAUGCUCAUUCACAUCUGACCCAUAGGGAUAUGGGAAAUGCCACUAUGAUGUUGGGAACAUCAUUGGCCAUGUGA.UCGCAACAUUC..GGAUAUCCAUAUACAGCAGAUG
JCVI_SCAF_1096627388974/239576-239515 GACAUGGUUGCUCAUUCACAUCCA....................................................UGUGA.UUGCAACAUUC..GUAUAUCCAUAUACAGCAGAUG
JCVI_SCAF_1096627388987/40406-40345   GACAUGGAUGCUCAUUCACAUCCA....................................................UGUGA.UUGCAACAUUC..GUAUAUCCAUAUACAGCAGAUG
JCVI_SCAF_1096627388963/175755-175695 GACAUGGCAGCUCAUUCACAUCCA....................................................UGUGA.UCGCCGCAUUA..GUACAUCC.UGUACCGCAGAUG
JCVI_SCAF_1101668744010/402-342       GACAUGGCAGCUCAUUCACAUCCA....................................................UGUGA.UCGCUGCAUUA..GUACAUCC.UGUACCGCAGAUG
JCVI_SCAF_1096627388998/175188-175128 GACAUGGCAGCUCAUUCACAUCCA....................................................UGUGA.UCGCUGCAUUA..GUACAUCC.UGUACCGCAGAUG
NC_008321.1/865136-865248             GACAGGGCAGCUCAUUCACAUCUGACCCAUAGGGAUAUGGGAAAUGCCACUAUGAUGUUGGGAACAUCAUUGGCCAUGUGA.UCGCUGCAUUA..GUACAUCC.UGUACCGCAGAUG
JCVI_SCAF_1096627388974/239343-239283 AAUAUGGCAGCUCAUUCACAUCCA....................................................UGUGA.UCGCUGCAUUA..GUACAUCC.UGUACAGCAGAUG
NC_004347.1/923243-923303             GAUAUGGCAGCUCAUUCACAUCCA....................................................UGUGA.UCGCUGCAUUA..GUACGUCC.UGUACAGCAGAUG
JCVI_SCAF_1096627388993/179856-179743 UACAUGGCCGCUCUUUCACAUCUGAUCCAUAGGGAUAUGGGAAAUGUCACUAUGAUGUCUGGAACAUCAUUGACCAUGUGA.UCGCGGCAUUU..GCACUUCCAUGUGCAGCAGAUG
JCVI_SCAF_1096627195142/9098-9158     GGCAUGGCCGCUCUUUCGCAUUC.....................................................UGUGA.UCGCGGCAUUC..GCACUUCCGUGUGCAGCAGAUG
JCVI_SCAF_1096627388986/17055-16994   GGCAUGGCCACUCUUUCACAUCCA....................................................UGUGA.ACGCGACAUUU..ACACUUACAUGUGUUACAGAUG
JCVI_SCAF_1096627388993/181868-181929 GACAUAGCCGCUCAUUCACAUCCA....................................................UGUGA.UCGCGGCAUUC..GCACAUCCAUAUGCUGCAGACG
NC_004347.1/2135235-2135348           GGCAUGGCCGCAUUUUCACAUCUGCUCCAUAGGGAUAUGGGAAAUACUGCUAUGAUGUUGCGAACAUCAUUAGCCAUGUGA.UCGCGGCAUUC..GCACUUCCAUAUGCAGCAGAUG
NC_009438.1/159326-159387             GGCAUGGCCGCUCUUUCAUAUCCA....................................................UGUGA.UCGCGGCAUUU..GCACUUCCGUAUGUAGCUGAUG
NZ_AAWY01000007.1/24167-24106         GGCAUGGCCGCUCUUUCAUAUCCA....................................................UGUGA.UCGCGGCAUUU..GCACUUCCGUAUGCAGCAGAUG
NC_009997.1/826487-826548             GGCAUGGCCGCUCUUUCACAUCCA....................................................UUUGA.UCGCGGCAUUU..GCACUUCCGUAUGCAGCAGAUG
NC_009997.1/823256-823317             GGCAUGGCCGCUCUUUCACAUCCA....................................................UGUGA.UCGCGGCAUUU..GCACUUCCGUAUGCAGCAGAUG
NC_009665.1/790094-790155             GGCAUGGCCGCUCUUUCACAUCCA....................................................UGUGA.UCGCGGCAUUU..GCACUUCCGUAUGCAGCAGAUG
NC_008577.1/2692065-2691952           GGCAUGGCCGCUCUUUCACAUCUGACCCAUAGGGAUAUGGGAAAUGCCACUAUGAUGUAGGGAACAUCAUAGGCCAUGUGA.ACGCGGCAUUC..GUACAUCCAUGUACAGCAGAUG
NC_008577.1/4061579-4061640           GGCAUGGCCGCUCUUUCACAUCCA....................................................UGUGA.UCGCGGCAUUC..GUACAUCCAUGUACAGCAGAUG
JCVI_SCAF_1096627390099/64909-64848   GGCAUGGCCGCUCUUUCACAUCCA....................................................UGUGA.ACGCGGCAUUC..GUACAUCCAUGUACAGCAGAUG
NC_008750.1/4046106-4046045           GGCAUGGCCGCUCAUUCACAUCCA....................................................UGUGA.UCGCGGCAUUC..GCACAUCCAUAUGCAGCAGAUG
NZ_ABAU01000021.1/30672-30733         GGCAUGGCCGCUCAUUCACAUCCA....................................................UAUGA.UCGCGGCAUUC..GCAUAUCCAUAUGCAGCAGAUG
NC_009052.1/707263-707202             GGCAUGGCCGCUCAUUCACAUCCA....................................................UAUGA.UCGCGGCAUUC..GCAUAUCCAUAUGCAGCAGAUG
NC_004347.1/3779844-3779783           GGCAUGGUCACUCUUUCACAUCCA....................................................UGUGA.UCGCGGCAUUC..GCACUUCCAUAUGCAGCAGAUG
JCVI_SCAF_1096627388971/117203-117264 GGCAUGGCCGCUCUUUCACAUCCA....................................................UGUGA.UCGCGGCAUUC..GCACUUCCAUAUGCAGCAGAUG
NC_009997.1/1878992-1879053           GGCAUGGCCGCUCUUUCACAUCCA....................................................UGUGA.UCGCGGCAUUC..GCACUUCCAUGUACAGCAGAUG
NC_009438.1/4063708-4063821           UGCAUGGCCGCUCUUUCACAUCUGACCCAUAGGGAUAUGGGAAAUGCCACUAUGAUGUCGGGAACAUCAUCGGCCAUGUGA.UCGCGACAUUC..GCACUUCCAUAUGCAGCAGAUG
NZ_AAWY01000028.1/8977-8917           GGCAUGGCCGCUCUUUCACAUCA.....................................................UGUGA.UCGCGACAUUC..GCACUUCCAUAUGCAGCAGAUG
NC_009665.1/165983-166044             GGCAUGGCCGCUCUUUCACAUCCA....................................................UGUGA.UCGCAGCAUUC..GCAUUUCCGUAUGCAGCAGAUG
JCVI_SCAF_1096627389620/111480-111367 GGCAUGGCCGCUCUUUCACAUCUGACCCAUAGGGAUAUGGGAAAUGCCAGUAUGAUGUCGGGAACAUCAUCGGUCAUGUGA.ACGCGGCAUUU..ACACUUCCAUGUAUUGCAAAUG
NC_008321.1/1689515-1689402           GGCAUAGCCGCUCUUUCACAUCUGACCCAUAGGGAUAUGGGAAAUGCCACUAUGAUGUCGGAAACAUCAUAGGCCAUGUGA.ACGCGGCAUUU..ACACUUCCAUGUGUUGCAGAUG
NC_008577.1/4728916-4728803           GGCAUGGCCGCUCUUUCACAUCUGACCCAUAGGGAUAUGGGAAAUGCCACAAUGAUGUUGGGAACAUCAUUGGCCAUGUGA.ACGCGGCAUUU..ACACUUCCAUGUGUUGCAGAUG
JCVI_SCAF_1101667373750/882-769       GACAUGACCGCUCUUUCACAUCUGACCCAUAGGGAUAUGGGAAAUGCCACAAUGAUGUUGGGAACAUCAUUGGCCAUGUGA.ACGCGGCAUUU..ACACUUCCAUGUGUUGCAGAUG
JCVI_SCAF_1101667400326/266-205       GAUAUGGCCGCUCUUUCACAUCCA....................................................UGUGA.GCGCGGCAUUU..ACACUUCCAUGUGUUGCAGAUG
JCVI_SCAF_1096627390098/45674-45561   GGCAUGGCCGCUCUUUCACAUCUGACCCAUAAGGAUAUGGGAAAUGCCACUAUGAUGUCGGGAACAUCAUAGGCCAUGUGA.ACGUGGCAUUU..ACACUUCCAUGUGUUGCAGAUG
NC_008321.1/2617054-2617115           GACAUGGCCGCUCUUUCACAUCUA....................................................UGUGA.ACGCGGCAUUU..ACACUUCCAUGUGUUGCAGAUG
NC_008322.1/2844817-2844930           GGCAUGGCCGCUCUUUCACAUCUAACCCAUAAGAAUAUGGGAAAUGCCACUAUGAUGUCGGGAACAUCAUAGGCCAUGUGA.ACGCGGCAUUU..ACACUUCCAUGUGUUGCAGAUG
NC_008322.1/2630493-2630554           GGCAUGGCCGCUCUUUCACAUCCA....................................................UGUGA.ACGCGGCAUUU..ACACUUCCAUGUGUUGCAGAUG
NC_008577.1/3255357-3255296           GGCAUGGCCGCUCUUUCACAUCCA....................................................UGUGA.ACGCGGCAUUU..ACACUUCCAUGUGUUGCAGAUG
JCVI_SCAF_1096627390075/63159-63098   GACAUGGCCGCUCUUUCACAUCCA....................................................UUUGA.ACGCGGCAUUU..ACACUUCCAUGUGUUGCAGAUG
NC_008577.1/734223-734162             GACAUGGCCGCUCUUUCACAUCCA....................................................UGUGA.ACGCGGCAUUU..ACACUUCCAUGUGUAGCAGAUG
NC_008321.1/2562107-2562168           GACAUGGCCGCUCUUUCACAUCCA....................................................UGUGA.ACGCGGCAUUU..ACACUUCCAUGUGUUGCAGAUG
NC_008321.1/2742481-2742420           GACAUGGCCGCUCUUUCACAUCCA....................................................UGUGA.ACGCGGCAUUU..ACACUUCCAUGUAUUGCAGAUG
NC_008322.1/2809537-2809424           GACAUGGCCGCUCUUUCACAUCUGACCCAUAGGGAUAUGGGAAAUGCCAGUAUGAUGUCGGGAACAUCAUUGGCCAUGUGA.ACGCGGCAUUU..ACACUUCCAUGUAUUGCAGAUG
NC_008321.1/3612319-3612258           GGCAUGGCCACUCUUUCACAUCCA....................................................UGUGA.UCGCGGCAUUU..ACACUUCCAUGUGUUGCAGAUG
NC_008322.1/3683793-3683732           GGCAUGGCCACUCUUUCACAUCCA....................................................UGUGA.UCGCGGCAUUU..ACACUUCCAUGUGUUGCAGAUG
NC_008321.1/2746294-2746407           GGCAUGGCCGCUCUUUCACAUCUGACCCAUAGGGAUAUAGGAAAUGCCACUAUGAUGUCGGGAACAUCAUAGGCCAUGUGA.ACGCGGUAUUU..ACACUUCCAUGUGUUGCAGAUA
NC_008321.1/792103-792042             GACAUGGGCGCUCUUUCACAUCCA....................................................UGUGA.ACGCGGCAUUU..ACACUUCCAUGUGCUACAGAUG
JCVI_SCAF_1101667406492/78-139        GGCAUGACCGCUCUUUCACAUCCA....................................................UGUGA.UCGCGGCAUUU..ACACUUCCGUGUGCUGCAGAUG
NC_009665.1/1186168-1186109           GGCAUGGCCGCUUUUUCACAUCC.....................................................UGUGA.UCGCAACAUUA..GUACGUCC.UAUACAGCAGAUG
NC_008750.1/1081336-1081276           GGCAUGGUCGCUUAUUCACAUCCA....................................................UGUGA.UCGCGACAUUA..GUAUGUCC.UAUACAGCAGAUG
NZ_AAWY01000008.1/117088-117148       GGCAUGGUCGCUUAUUCACAUCCA....................................................UGUGA.UCGCGACAUUA..GUAUGUCC.UAUACAGCAGAUG
NC_009438.1/3477323-3477383           GGCAUGGUCGCUUAUUCACAUCCA....................................................UGUGA.UCGCGACAUUA..GUAUGUCC.UAUACAGCAGAUG
NC_009665.1/4215414-4215354           GACAUGGUCGCUUAUUCACAUCCA....................................................UGUGA.UCGCGACAUUA..GUAUGUCC.UAUGCAGCAGAUG
NC_009438.1/4204629-4204568           GGCAUGGCCGCUCAUUCACAUCUA....................................................UGUGA.UCGCGACAUUC..GUAUGUCCAUAUACAGCAGAUG
JCVI_SCAF_1096627205315/46954-47015   GGCAUGGUCGCUCAUUCACAUCCA....................................................UGUGA.UCGCGACAUUC..GUAUGUCUAUAUACAGCAGAUG
NC_009665.1/605388-605449             GACAUGGUCGCUCAUUCACAUCCA....................................................UGUGA.UCGCGACAUUC..GUAAAUCCUGUUACAUCAGAUG
NC_009997.1/5240430-5240369           GGCAUGGUCGCUCUUUCACAUCCA....................................................UGUGA.UCGCGACAUUC..GUAGGUCCUUCUACAUCAGAUG
NZ_AAWY01000001.1/239916-239855       GGCAUGGUCGCUCUUUCACAUCCA....................................................UGUGA.UCGCGACAUUC..GUAAAUCCUUUUACAUCAGAUG
NC_009831.1/4566273-4566212           GGCGAUGCAACUCUUUGACAUCCA....................................................UGUCA.CCGCUACAUUU..GUGAAUCCAUUCACGUCAGACG
#=GC SS_cons                          ::::::::<<<----<<<<<____.<<<<<<....>>>>>>....<<<..<<<<<<<<.....>>>>>>>>>>>..>>>>>.-->>>,,,,,,,.<<<<<____>>>>>,,,,,,,,
//
