# Supplementary material for: Comparative genomics reveals 104 candidate structured RNAs from bacteria, archaea, and their metagenomes
Source: Genome Biol. 2010 Mar 15;11(3):R31. doi: 10.1186/gb-2010-11-3-r31 (PMC2864571; doi:10.1186/gb-2010-11-3-r31)
Supplement: Additional file 5 — Raw text alignment files, just the motifs. Raw alignments of RNA motifs with minimal annotation and no flanking sequences, in "Stockholm" text format. The Stockholm files can be retrieved from the .tar.gz archive file by using programs such as WinZip (Windows), StuffIt Expander (Mac), or tar/gzip (UNIX). [file gb-2010-11-3-r31-S5.GZ › clean-sto/Bacillaceae-1.sto]

# STOCKHOLM 1.0
#=GF ID Bacillaceae-1
#=GF AU Weinberg Z
#=GF TP Gene; sRNA;
#=GF DE Bacillaceae-1 RNA
#=GF WK http://en.wikipedia.org/wiki/Bacillaceae-1_RNA_motif
NC_006270.3/1210076-1210143       GGAGAAGG.AUCGGCG.GCUAAUCGCC.CAGGCGUCCUGCCUG...AACGCCGCCGU.CGUCACUUCCUGUGAAA
NC_006270.3/3243766-3243832       GAGGAAGG.AUCGGCG.GCUAACCGCC.CAGGCAUCCUGCCUG...AACGCCGCCGUCA.UCACCUUCUGUGA.A
NC_006270.3/800841-800907         GAGGAAGG.AUCGGCG.GCUAA.CCGC.CAGGCGUCCUGCCUG...AACGCCGCCGU.AAUCACCUCCUGUGAAA
NC_006270.3/712173-712240         GAGGAAGG.AUCGGCG.GCUAACCGCC.CAGGCGUCCUGCCUG...AACGCCGCCGU.CAUCACCUCCUGUGAAA
NC_000964.2/3773345-3773279       AUAAAAGG.AACGGCG.GCUAA.AUGCUUAGGCGUCCUGCCUAA...ACACCGCCGUCA.UCACAUCCUGUAA.A
NC_000964.2/318564-318631         CGAAGUGG.AUCAACG.GCUAA.AUUCUCAGGCGUCCUGCCUAA...ACGCCGUCGU.CAUCACAUCCUGUGAAU
NC_000964.2/514393-514460         CGAAGUGG.AUCAACG.GCUAA.AUUCUCAGGCGUCCUGCCUAA...ACGCCGUCGU.CAUCACAUCCUGUGAAA
NZ_ABQN01000006.1/53419-53486     CGAAGUGG.AUCAACG.GCUAA.AUUCUCAGGCGUCCUGCCUAA...ACGCCGUCGU.CAUCACAUCCUGUGAAA
NC_006510.1/32949-33016           AGGCUCGU.AAUUUCG.CCUAAAGGCAGCCCGCGUCCUGCGGGC..AACGGCGAAAU.AUCGCCAUCGUGGCG..
NC_006510.1/2946074-2946006       AGCGCCGU.AAUUUCG.CCUAAAGGCAGCCCGCGUCCUGCGGGC..AACGGCGAAAU.AUCGCCAUCCUGGCG.A
NC_009848.1/138237-138304         AGGAUGUG.AUCACAU.GCUAA.GUUC.GCUACAUCGUGUAGC...AACGCAUGUGUGAUAUGCAUCCUGCAUAC
NC_009848.1/905312-905382         AGGAAAUG.AUCACAU.GCUAA.GU.UCGCUACAUCGUGUAGCGACAACGCAUGUGUGAUAUGCAUCCUGCAUAC
NC_009848.1/2738313-2738246       AGGAGAUG.AUCACAU.GCUAA.GUUC.GCUACAUCGUGUAGC...AACGCAUGUGUGAUAUGCAUCCUGCAUAC
NC_009848.1/9503-9570             AGGAAAUG.AUCACAU.GCUAA.GUUC.GCUACAUCGUGUAGC...AACGCAUGUGUGAUAUGCAUCCUGCAUAC
NC_009848.1/531946-532013         AGGAAAUG.AUCACAU.GCUAA.GUUC.GCUACAUCGUGUAGC...AACGCAUGUGUGAUAUGCAUCCUGCAUAC
NZ_ABRX01000002.1/133-66          AGGAAAUG.AUCACAU.GCUAA.GUUC.GCUACAUCGUGUAGC...AACGCAUGUGUGAUAUGCAUCCUGCAUAC
NZ_ABRX01000010.1/918-851         AGGAAAUG.AUCACAU.GCUAA.GUUC.GCUACAUCGUGUAGC...AACGCAUGUGUGAUAUGCAUCCUGCAUAC
NC_009848.1/555169-555236         AGGAAAUG.AUCACAU.GCUAA.GUUC.GCUACAUCGUGUAGC...AACGCAUGUGUGAUAUGCAUCCUGCAUAC
NC_002570.2/561399-561462         GGAAAAGG.A.ACCAC.GCUAA.GGGC.GUGACAUCGUGUCAC...AACGCCUGGU..ACCUACAUCUUGUAG.G
NC_002570.2/52868-52931           GGAAAAGG.A.ACCAC.GCUAA.GGGC.GUGACAUCGUGUCAC...AACGCCUGGU..ACCUACAUCCUGUAG.G
NC_006270.3/3080604-3080669       CUGACUGG.UUGCCCG.GCUA..GACCUUUCACGUCCUGUGAAA..AACGCCCAGU..ACCUUCCUCCUGAAG.G
NC_000964.2/35162-35228           AGGUAAGG.AAACUCC.GCUAA.GGGCUCUCACAUCCUGUGAGA..AACGCCCAGU..ACCUUCAUCCUGAAG.G
NC_006270.3/163014-163080         AGGCAAGG.AAACUCG.GCUAA.AGGCCCUCACAUCCUGUGAGG..AACGCCCAGU..ACCUUCGUCCUGAAG.G
NC_006270.3/3118594-3118528       AGGCAAGG.AAACUCG.GCUAA.AGGCCCUCACAUCCUGUGAGG..AACGCCCAGU..ACCUUCGUCCUGAAG.G
NC_006270.3/616707-616773         AGGCAAGG.AAACUCG.GCUAA.AGGCCCUCACAUCCUGUGAGG..AACGCCCAGU..ACCUUCGUCCUGAAG.G
NC_006270.3/14778-14844           AGGCAAGG.AAACUCG.GCUAA.AGGCCCUCACAUCCUGUGAGG..AACGCCCAGU..ACCUUCGUCCUGAAG.G
NC_006270.3/100058-100124         AGGCAAGG.AAACUCG.GCUAA.AGGCCCUCACAUCCUGUGAGG..AACGCCCAGU..ACCUUCGUCCUGAAG.G
NC_006270.3/39477-39543           AGGCAAGG.AAACUCG.GCUAA.AGGCCCUCACAUCCUGUGAGG..AACGCCCAGU..ACCUUCGUCCUGAAG.G
NC_006270.3/2767403-2767336       GUGAAAGG.AGACUCG.GCUAA.GGUCUUUCGCGUCCUGCGAAA..AACGCCG.GUC.ACCUUCGUCCUGGUGUG
NC_006270.3/2767338-2767272       GUGAAAGG.AGACUCG.GCUAA.GGUCUUUCGCGUCCUGCGAAA..AACGCCGAGU..ACCUUCGUCCUGAAG.G
NC_006270.3/2767468-2767401       UGUGAAAA.GGACUCG.GCUAA.GGGCUUUCACAUCCUGUGAAA..AAAGCCGAGU..ACCUUCGUCCUGGUGUG
NC_006582.1/1440503-1440568       AGCUAAGG.AUCUUCG.GUUAA.GGUC.GCGACGUCCUGUCGC...AACACCGAAGC.CAACACAUCC.GUGUGU
NC_004193.1/423489-423422         ACAGAAGG.ACCUUCU.GCUAA.AAUCGCCCACGUCCUGUGGGC..AACGCAGAAAU.CACCACAUCCUGUGG.G
NC_004193.1/3404930-3404863       CAGGGGGG.ACCUUCU.GCUAA.AAUCGCCCACGUCCUGUGGGC..AACGCAGAAAU.CACCACAUCCUGUGG.A
NC_004193.1/2452262-2452329       AAAAGGAG.ACUUUCU.GCUAA.AAUCGCCCAUGUCCUGUGGCU..AAAGCAAAAAUCA.CCACAUCCUGUGG.A
NC_004193.1/2350186-2350119       AAAUAAGG.AAGUUCG.UUUAA.AACCGUUCACGUCCUGUGAAC..AACACCGAACG.ACCUACAUCCUGUAG.G
NC_004193.1/675233-675300         AAAUAAGG.AAGUUCG.UUUAA.AACCGUUCACGUCCUGUGAAC..AACACCGAACG.ACCUACAUCCUGUAG.G
NC_009725.1/92818-92883           AACAUAGG.AACACCU.GCUAA.AUGC.GCCACUUCCUGUGGC...AACGCAUGUGU.UAGCAUGUCCUAUGC.G
NC_000964.2/634985-634919         AUAAAUGG.AUCACAG.GUUAA.GUC.CACCGCAUCCCGCGGUG...ACACCUGUGUGACCUGCAUCGUGCAG.G
NZ_ABQM01000009.1/3026-3092       AUAAAUGG.AUCACAG.GUUAA.GUU.CACCGCAUCCUGCGGCG...ACACCUGUGUGACCUGCGUCGUGCAG.G
NC_000964.2/3177677-3177743       AUAAAUGG.AUCACAG.GUUAA.GUU.CACCGCAUCCUGCGGCG...ACACCUGUGUGACCUGCGUCGUGCAG.G
NZ_ABQL01000005.1/2159247-2159313 AUAAAUGG.AUCACAG.GUUAA.GUU.CACCGCAUCCUGCGGCG...ACACCUGUGUGACCUGCGUCGUGCAG.G
NC_000964.2/9813-9747             AUAAAUGG.AUCACAG.GUUAA.GUU.CACCGCAUCCUGCGGCG...ACACCUGUGUGACCUGCGUCGUGCAG.G
NZ_ABQK01000005.1/2159201-2159267 AUAAAUGG.AUCACAG.GUUAA.GUU.CACCGCAUCCUGCGGCG...ACACCUGUGUGACCUGCGUCGUGCAG.G
NC_000964.2/946035-945969         AUAAAUGG.AUCACAG.GUUAA.GUU.CACCGCAUCCUGCGGCG...ACACCUGUGUGACCUGCGUCGUGCAG.G
NZ_ABQN01000009.1/3033-3099       AUAAAUGG.AUCACAG.GUUAA.GUU.CACCGCAUCCUGCGGCG...ACACCUGUGUGACCUGCGUCGUGCAG.G
NC_006270.3/920927-920861         AGUAAUGG.AGCGCAG.AUUAA.GUUC.GUCACAUCCUGUGAC...AACAUCUGCAUGACCUGCAUCGUGCAG.G
NC_006270.3/3123307-3123373       AGUAAUGG.AGCGCAG.AUUAA.GUUC.GUCACAUCCUGUGAC...AACAUCUGCAUGACCUGCAUCGUGCAG.G
NC_006270.3/9902-9836             AAUAAUGG.AGCGCAG.AUUAA.GUUC.GUCACAUCCUGUGAC...AACAUCUGCAUGACCUGCAUCGUGCAG.G
NC_006270.3/611992-611926         AAUAAUGG.AGCGCAG.AUUAA.GUUC.GUCACAUCCUGUGAC...AACAUCUGCAUGACCUGCAUCGUGCAG.G
NC_006270.3/34600-34534           AAUAAUGG.AGCGCAG.AUUAA.GUUC.GUCACAUCCUGUGAC...AACAUCUGCAUGACCUGCAUCGUGCAG.G
NC_006270.3/925587-925653         AAUAAGUG.AACGCUG.GCUAA.AUAC.GCCACAUCGUGUGGC...AACGCCUGCAUGACCCACAUCCUGUGG.G
NZ_AAOX01000001.1/32371-32305     UAUCGAGG.AACGCGG.ACUAA.GUAC.GCCACGUCGUAUGGC...AACGUCCUCAUGACCCGCUUCCUGCGG.G
NZ_AAOX01000004.1/108232-108299   CGCCUUGGUCACGCAG.ACUAA.GAAC.GCCACGUCCUGUGGC...AACGUCUGCAUGACCCCCAUCCGGGGG.A
NZ_AAOX01000018.1/15801-15737     CACUAAGG.AACGCAG.ACUAA...AA.ACCACGUACUGCGGC...AACGUCUGCAUAACCCACAUCCCGUGG.C
NZ_AAOX01000026.1/47929-47995     CCUUAAGA.AACGCAG.ACUAA.GAAC.GCCACGUCCUGUGGC...AACGUCUGCAUGGCUCCCAUGCUGGAG.C
NZ_AAOX01000016.1/93298-93232     CAACGAGG.AACGCAG.GCUAA.GGGC.GCCACGUCCUGUGGC...AACGCCUGCAUGACCCGCAUACUGCGG.G
NZ_AAOX01000033.1/19237-19171     UGUCAAGG.AACGCAG.ACUAA.AAAC.GCCACGUCCUGUGGC...AACGUCUGCAUGACCCGCGUCCUGCGG.G
NZ_AAOX01000015.1/33444-33377     AUUAGAGG.AACGCAGGGCUAA.AACC.GCCACGUCCUGUGGC...AACGCCUGCAUGAACCGCGUCCUGCGG.G
NZ_AAOX01000019.1/82190-82124     AAUCAAGG.AACACAG.GCUAA.GAGC.GCCACGUCCUGUGGC...AACGCCUGCAUGACCCGCGUCCUGCGG.G
NZ_AAOX01000026.1/29664-29729     AAUUAAGG.AACGCAG.GCUAAAAACG..CCACGUCCUGUGG....AACGCCUGCAUGACCCGCGUCCUGCGG.G
NZ_AAOX01000011.1/44591-44525     AAUUAAGG.AACGCAG.GCUAA.AGGC.GCCACGUCCUGUGGC...AGCGCCUGCAUGACCCGCGUCCUGCGG.G
NZ_AAOX01000014.1/110839-110773   AAUCAAGG.AACGCAG.GCUAA.AACC.GCCACGUCCUGUGGC...AACGCCUGCAUGACCCGCAUCCUGCGG.G
NZ_AAOX01000014.1/110652-110586   AAUCAAGG.AACGCAG.GCUAA.AACC.GCCACGUCCUGUGGC...AACGCCUGCAUGACCCGCAUCCUGCGG.G
NZ_AAOX01000041.1/673-607         AAUAAAGG.AACGCAG.GCUAA.AGAC.GCCACGUCCUGUGGC...AACGCCUGCAUGACCCGCAUCCUGCGG.G
NZ_AAOX01000017.1/99694-99760     AAUUAAGG.AACGCAG.GCUAA.AAAC.GCCACGUCCUGUGGC...AACGCCUGCAUGACCCGCGUCCUGCGG.G
NZ_AAOX01000006.1/139439-139373   GAUUAAGG.AACGCAG.GCUAA.AGAC.GCCACGUCCUGUGGC...AACGCCUGCAUGACCCGCGUCCUGCGG.G
NZ_AAOX01000027.1/25525-25460     AAUAGAGG.AACGCGG.ACUAA.GAGC.GCCACGUCCUGUGGC...AACGUCCGCAUGACCCGCAU.CUGUGG.G
NZ_AAOX01000017.1/72416-72482     AAUAAAGG.AACGCGG.ACUAA.GAAC.GCCACGUCCUGUGGC...AACGUCCGCAUGACCCGCAUCCUGCGG.G
NZ_AAOX01000009.1/76759-76693     GAUAAAGG.AACGCGU.ACUAA.GAAC.GCCACGUCCUGUGGC...AACGUCCGCAUGACCCACAUCCUGUGG.G
NZ_AAOX01000001.1/33520-33454     GAUUAAGG.AUCGCGG.ACUAA.AAAC.GCCACGUCCUGUGGC...AACGUCCGCAUGACCCGCAUCCUGCGG.G
NZ_AAOX01000070.1/3409-3475       CACUAAGG.AACGCAG.GCUAA.GUAC.GCCACGUCCUGUGGC...AGCGCCUGCAUGGCCCACUUCCUGUGG.G
NZ_AAOX01000004.1/227007-227073   CCUUAAGG.AACGCAG.ACUAG.GAAU.GCCGCAUCCUGUGGC...AACGUCUGCAUGGCCAGCUUCCUGGGG.G
NZ_AAOX01000016.1/19511-19445     CCUUAAGG.AACGCAG.ACUAA.GAAC.GCCACGUCCUGUGGC...AACAUCUGCAUGACCAGCUUCCUGGGG.G
NZ_AAOX01000050.1/9503-9437       CCUUAAGG.AACGCAG.ACUAA.GAAC.GCCACGUCCUGUGGC...AACGUCUGCAUGACCAGCUUCCUGGGG.G
NZ_AAOX01000022.1/85956-85890     CUUUAAGG.AACGAAG.ACUAA.GAAC.GCCGCGUCCUGUGGC...AACAUCUGCAUGACCAGCUUCCUGGGG.G
NZ_AAOX01000020.1/52596-52530     ACUUAAGG.AACGCAG.ACUAA.GAAC.GGCACGUCCUGUGGC...AACGUCUGCAUGACCCCCAUCCUGGGG.G
NZ_AAOX01000014.1/92801-92867     ACUAAAGG.AACGCAG.ACUAA.GAAC.GCCACGUCCUGUGGC...AACGUCUGCAUGACCCCCAUCUUGGGG.G
NZ_AAOX01000032.1/33782-33716     CCUUAAGG.AACGCAG.ACUAA.GAAC.GCCACGUCCUGUGGC...AACGUCUGCAUAACCCCCAUCCUGGGG.G
NZ_AAOX01000004.1/240854-240920   CCUAAAGG.AACGCAG.ACUAA.GAAC.GCCACGUCCUGUGGC...AACGUCUGCAUGACCCCCAUCCUGGGG.G
NZ_AAOX01000020.1/14455-14389     CCUUAAGG.AACGCAG.ACUAA.AAAC.GCCACGUCCUGCUGC...AACGUCUGCAUGACCCCCAUCCUGGGG.G
NZ_AAOX01000016.1/10629-10563     AACUAAGG.AACGCAG.ACUAA.AAAC.GCCACGUCCUGUGGC...AACGUCUGCAUGACCCACAUCCUGUGG.G
NZ_AAOX01000009.1/145067-145001   CAUUAAGG.AGCGCAG.ACUAA.GAAC.GCCACGUCCUGUGGC...AACGUCUGCAUGACCCACAUCCUGUGG.G
NZ_AAOX01000009.1/75104-75038     CACUAAGG.AACGCAG.ACUAA.GAAC.GCCACGUCCUGUGGC...AACGUCUGCAUGACCCACAUCCUGUGG.G
NZ_AAOX01000004.1/234474-234540   CCCUAAGG.AACGCAG.ACUAA.GAAC.GCCACGUCCUGUUGC...AACGUCUGCAUGACCCGCAUCCUGGGG.C
NZ_AAOX01000048.1/12-78           UAUAAAGG.AACGCAG.ACUAA.AAAC.GCCACAUCCUGCGGC...AGCGUCUGCAUGACCCGAAUCCUGUGG.G
NZ_AAOX01000016.1/93112-93046     UAUCGCCG.AGCGCAG.GCUAA.GGGC.GCCAAGUCCUGUGGC...AACGCCUGCAUGACCUGCAUCCUGUGG.G
NC_006270.3/58035-58101           GAGGAAUG.ACCGCAU.GCUAA.GAGC.GAGGCGUCCUGCCUC..AGGCGCAUGCAU.UUGUACGUCCUGUAC.U
NC_006270.3/176604-176667         AUGCAAGG.AAGGCAU.GCUAA.AAGC.GCAACGUCCUGUUGC...AACGCAUGCAC.UUGUACGUCCUGUA...
NC_006270.3/926189-926254         UUUAAAGG.AAGGCAU.GCUAA.GAUC.GCAACGUCCUGCUGC...AACGCAUGCAC.UUGUAGGUCCUGUAC.U
NZ_ABFU01000013.2/842-907         CAAAAAUG.AACUUCU.ACUAA.GUUC.GCCACGUCAUGUGGC...AACGUAGAAGUCA.GCGCGUCGUGCGC.A
NZ_ABFU01000131.1/643-708         CAAAAAUG.AACUUCU.ACUAA.GUUC.GCCACGUCCUGUGGU...AACGUAGAAGUCA.GCGCGUCGUGCGC.A
NZ_ABFU01000134.1/1560-1495       CAAAAAUG.AACUUCU.ACUAA.GUUC.GCCACGUCCUGUGGU...AACGUAGAAGUCA.GCGCGUCGUGCGC.A
NZ_ABFU01000133.1/2038-2104       UAAAAAUG.AACGUCG.AUUAA.GUUU.GCUACGUCCUGUAGC...AACAUCGACAUCAUGUGCAAAGUGAGC.U
NZ_ABFU01000135.1/2040-2106       GUAAAAUG.AACGUCG.AUUAA.GUUC.GCUACGUCCUGUAGC...AACAUCGACAUCAUGCACAUCAUGUGC.A
NZ_ABFU01000002.2/740-674         UAAAAAUG.AACGUCG.AUUAA.GUUC.GCUACGUCCUGUAGU...AACAUCGACAUCAUGCACAUCAUGUGC.A
#=GC RF                           AggAAAGG.AuCacaG.GCUAA.GUuCcguCACAUCCUGUGacg..AACGCCuguGUGACCUgCAUCCUGcAG.G
#=GC SS_cons                      ,,,,,,,,.,,<<<<<.<<---.----<<<<<<_____>>>>>>..--->>>>>>>,,,<<<<<_____>>>>.>
//
