# Supplementary material for: Comparative genomics reveals 104 candidate structured RNAs from bacteria, archaea, and their metagenomes
Source: Genome Biol. 2010 Mar 15;11(3):R31. doi: 10.1186/gb-2010-11-3-r31 (PMC2864571; doi:10.1186/gb-2010-11-3-r31)
Supplement: Additional file 5 — Raw text alignment files, just the motifs. Raw alignments of RNA motifs with minimal annotation and no flanking sequences, in "Stockholm" text format. The Stockholm files can be retrieved from the .tar.gz archive file by using programs such as WinZip (Windows), StuffIt Expander (Mac), or tar/gzip (UNIX). [file gb-2010-11-3-r31-S5.GZ › clean-sto/Gut-1.sto]

# STOCKHOLM 1.0
#=GF ID Gut-1
#=GF AU Weinberg Z
#=GF TP Gene; sRNA;
#=GF DE Gut-1 RNA
#=GF WK http://en.wikipedia.org/wiki/Gut-1_RNA_motif
BAAY01013587.1/1155-1074   CUUUGGUAAUGACCG.CAAG................CGGUCAUUACA...........GUGAAAUUAGC....CGUUG.....GCGAGUGAAAUCUGACUU.U.....GUCAGGUGAAAUUGCCC
hgutS8_s8_175002/1511-1592 CUUUGGUAAUGACCGCAA.................GCGGUCAUUACA...........GUGGAAUUCGC....CGUUG.....GCGAGUGAAAUCUGACUU.U.....GUCAGGUGAAAUCGUCC
BABA01021652.1/1029-1103   CUGUUUUAUUCG....ACUGACCG...............CGAGUGAU................AUUGCC....UUUCG.....GACAGUGAAAUGAUGCCU.U.....GCUUCGUGAUAUUGCCU
BAAZ01025322.1/207-137     CAGUUAUAUUCGCC..UGUC.................GACGAGUGAU................AUUG......CCGUG.......CAGUGAUAUUCGGUCA.U.....ACCGAGUGAUAUUGCCU
BAAZ01000095.1/996-1085    AAAGGAAGUGCGCC..UCUGUUAUAUUCGCCUGAC..GGCGAGCGAU................AUUGUC....CUUUG.....GACAGUGAUAUUAUGCUU.C.....GCAUCGUGAUAUUGCCU
BAAZ01000085.1/2840-2766   CAGUUAUAUUCGC...CUGACA................GCGAGUGAA................AUUGUC....CUUCG.....GACAGUGAUAGGAUACUU.C.....GCAUCGUGAUAUUGCCU
BAAZ01000322.1/194-268     CAAUUAUAUUCGCC..UGAC.................GGCGAGUGAU................AUUGUC....CUUUG.....GACAGUGAUAUUAUGCUU.C.....GCAUCGUGAUAUUGCCU
BAAZ01000187.1/6811-6737   CAGUUAUAUUCGCC..UGAC.................GGCGAGUGAU................AUUGUC....CUUCG.....GACAGUGAUAUUAUGCUU.C.....GCAUCGUGAUAUUGCCU
BAAZ01023714.1/541-467     CAGUGAAAUUCGCCG....U................UGGCGAGUGAA................AUCUGA....CUUUG.....UCAGGUGAAAUCGUCCUGUC.....GGACGGUGAAAUUGCCC
BAAZ01023713.1/569-643     CAAUGUCAUUCGCCG....U................UGGCGAGUGAC................AUCUGA....CUUUG.....UCAGGUGAAAUCGUCCUGUC.....GGACGGUGAAAUUGCCC
BAAV01002358.1/574-499     CAGUGAAAUUUGCCC.UUGU................GGGCAAGUGAA................AUACGC....CUGCG.....GCGUGUGAAAUGCGA.UAAC......UCGCGUGAAAUGUUCG
BAAY01000359.1/865-937     CAAUUAAAUUAAUCC.UUGC................GGAUUAGUGAA................AUAUUC....UUUCA.....GAAUAUGAAAUUGC..UU.A.......GCAAUGAAAUACGCC
BAAV01000249.1/935-1007    CAUUUAAAUUAAUCC.UUGC................GGAUUAGUGAA................AUAUUC....UUUCA.....GAAUAUGAAAUUGC..UU.A.......GCAAUGAAAUACGCC
hgutS8_s8_175014/2866-2792 UAGUGAAAUAAAUCC.UUAC................GGAUUUGUGAA................AUACG.....CUUUG......CGUGUGAAAUAUUCAUU.C.....UGAAUGUGAAAUGCCUA
BAAZ01000840.1/447-370     CAACGAAAUAAAUCCCUU.C...............GGAAUUUGUGAA................AUUGCC....CUUCG.....GGCAGUGAAAUGUUGCUG.C.....GCAACGUGAAAUACCUG
BAAZ01000059.1/8055-8130   AGUAUAAUCU.ACCC.UUGC................GGGUGAGGGAA................AUACCG....CUCCG.....CGGUGUGAUAUACGCCUC.C.....GGCAUGUGAGAUCGCUG
BAAZ01000224.1/3117-3043   CAACGAAAUAAAUCC.UGUC................GGAUUUGUGAA................AUGCG.....CUUCG......CGCGUGAAAUAUGGCUU.C.....GCCAAGUGAAAUGCCUG
BAAV01000831.1/176-100     CAACGAAAUAAAUCUCUUUC...............GGGAUUUGUGAA................AUGCC.....CUGCG......GGCGUGAAAUACGCCUG.C.....AGCGUGUGAAAUCGCUG
BAAV01005774.1/722-647     CAACGAAAUAAAUCCCUU.C...............GGGAUUUGUGAA................AUGCC.....CUGCG......GGCGUGAAAUACGCCUG.C.....GGCGCAUGAAAUCGCUG
BAAZ01000130.1/2480-2404   CAACGAAAUCCACCC.UUUC................GGGUGGGUGAA................AUACUG....CUUCG.....CGGUGUGAUAUACGCCUG.C.....GGUGUGUGAAAUCGCUG
BAAZ01000130.1/2240-2164   CAACGAAAUCCACCC.UUUC................GGGUGGGUGAA................AUACCG....CUUCG.....CGGUGUGAUAUACGCCUG.C.....GGCGUGUGAAAUCGCUG
BABA01009772.1/249-173     CAACGAAAUCCACCC.UUUC................GGGUGGGUGAA................AUACCG....CUUCG.....CGGUGUGAUAUACGCCUG.C.....GGUGUGUGAAAUCGCUG
BAAZ01000130.1/2720-2644   CAACGAAAUCCACCC.UUUC................GGGUGGGUGAA................AUACCG....CUUCG.....CGGUGUGAUAUACGCCUG.C.....GGCGUGUGAAAUUGCUG
BABA01009772.1/489-413     CAACGAAAUCCACCC.UUUC................GGGUGGGUGAA................AUACCG....CUUCG.....CGGUGUGAUAUACGCCUG.C.....GGCGUGUGAAAUUGCUG
BAAZ01000130.1/2960-2884   CAACGAAAUCCACCC.UUUC................GGGUGGGUGAA................AUACCG....CUUCG.....CGGUGCGAUAUACGCCUG.C.....GGCGUGUGAAAUUGCUG
BAAX01002128.1/1051-1127   CAACUAAAUCCACCC.UUGC................GGGUGGGUGAA................ACAUUG....CUUCG.....CAAUAUGAAAUACGCUUU.C.....AGCGUAUGAAACCGCUG
BAAV01000542.1/1906-1830   CAACUAAAUCCACCC.UUGC................GGGUGGGUGAA................AUAUUG....CUUCG.....CAAUAUGAAAUACGCUUU.C.....AGCGUAUGAAAUCGCUG
BAAY01000031.1/2665-2589   CAACUAAAUCCACCC.UUGC................GGGUGGGUGAA................AUAUUG....CUUCG.....CAAUAUGAAAUACGCUUU.C.....AGCGUAUGAAAUCGCUG
BAAV01000007.1/9765-9689   CAACUAAAUCCACCC.UUGC................GGGUGGGUGAA................AUAUUG....CUUCG.....CAAUAUGAAAUACGCUUU.C.....AGCGUAUGAAAUCGCUG
BAAY01000734.1/1413-1489   CAACUAAAUCCACCC.UUGC................GGGUGGGUGAA................ACAUUG....CUUCG.....CAAUAUGAAAUACGCUUU.C.....AGCGUAUGAAAUCGCUG
BAAY01000985.1/3257-3333   CAACUAAAUCCACCC.UUGC................GGGUGGGUGAA................ACAUUG....CUUCG.....CAAUAUGAAAUACGCUUU.C.....AGCGUAUGAAAUCGCUG
BAAY01000139.1/5333-5257   CAACUAAAUCCACCC.UUGC................GGGUGGGUGAA................ACAUUG....CUUCG.....CAAUAUGAAAUACGCUUU.C.....AGCGUAUGAAAUCGCUG
BAAV01000478.1/3780-3704   CAACUAAAUCCACCC.UUGC................GGGUGGGUGAA................ACAUUG....CUUCG.....CAAUAUGAAAUACGCUUU.C.....AGCGUAUGAAAUCACUG
BAAU01007736.1/751-678     CAAUGAAAUCCGUCC..UGC................GGACGGGUGAA................AUCCUG....CCGUG.....CAGGAUGCAAUACGC.GC.C......GCGUGUGAAAUCGCUG
BAAV01002358.1/807-713     CAGUGAAAUUCGUUCCUA.C...............GGAACGAGUGAAAUAUCUUCGAUGUGAAAUAUUUG...CCUCG....CAAAUGUGAGAUAUGCCUG.C.....GGCAUAUGAAG.GAACG
BAAU01005691.1/934-861     CAAUGAAAUUCGUUUCUC.U...............GGAACGAGUGAA................AUAU......CUUAG.......AUGUGAAAUAUGCCUG.C.....GGCAUAUGAAAACAGGU
BAAV01001911.1/1505-1595   AAGUGAAAUAUCUCGCUG.C...............GCUCGAUGUGAA................AUAAUUUGCGCGA.G.CGCAAAUUGUGAAAUAUUGCUCCUGCGUCGCAAUGUGAAAUAAAAU
BAAV01002358.1/1261-1351   AAGUGAAAUAUCCCGCCGAU...............GCGGGAUGUGAA...............AAUGUUUGC..CUUNGC..GCAAACGUGAAAUAUUGCUCCUUCGUCGCAAUGUGAAAUGAAAU
hgutS7_s7_168049/102-169   GGUUGAAAUCUCAC..UG.C.................GUGAGGUGAA................AUCU......CUACG.......AGAUGAAAUCUGC.UA.C......GCAGGUGAAAAGGAAA
#=GC SS_cons               .,,,,,,<<<<<<<<<__._...............>>>>>>>>>,,,................<<<<<<<<<<_____.>>>>>>>>>>,,,<<<<<<<___......>>>>>>>::::......
//
