# Supplementary material for: Comparative genomics reveals 104 candidate structured RNAs from bacteria, archaea, and their metagenomes
Source: Genome Biol. 2010 Mar 15;11(3):R31. doi: 10.1186/gb-2010-11-3-r31 (PMC2864571; doi:10.1186/gb-2010-11-3-r31)
Supplement: Additional file 5 — Raw text alignment files, just the motifs. Raw alignments of RNA motifs with minimal annotation and no flanking sequences, in "Stockholm" text format. The Stockholm files can be retrieved from the .tar.gz archive file by using programs such as WinZip (Windows), StuffIt Expander (Mac), or tar/gzip (UNIX). [file gb-2010-11-3-r31-S5.GZ › clean-sto/sbcD.sto]

# STOCKHOLM 1.0
#=GF ID sbcD
#=GF AU Weinberg Z
#=GF TP Gene; sRNA;
#=GF DE sbcD RNA
#=GF WK http://en.wikipedia.org/wiki/SbcD_RNA_motif
NC_010553.1/294183-294046   CCUGC.GGCGGAGUGGUAUUUCCGAAAAU.GGGCUGUUGCGCGGCGUGACCAUGCUGCGCGAGGACGACCUAACGUCCUCGAU.AUGAGCC......GACC......GGCUCCCU.GAGCGCCACGUCCCCAGAAGGGACGUGGCGCUU..GGGUC
NZ_ABLK01000025.1/8990-8853 CCUGC.GUCGGAAUGGCAUUUCCGAAAAU.GGGCUGUAGCGCAGCGUGACCAUGCUGUGCGAGGACGACCUAACGUCCUCUAU.AUGAGCC......GACC......GGCUCCCU.GAGCACCACGUCCCCGGAAGGGACGUGGUGCUU..GGGUC
NC_009227.1/92362-92499     CCUGC.GUCGGAAUGGCACUUCCGAAAAU.GGGCUGUAGCGCAGCGUGACCAUGCUGUGCGAGGACGACCUAACGUCCUCUCU.AUGAGCC......GACC......GGCUCCCU.GAGCACCACGUCCCCGGAAGGGACGUGGUGCUU..GGGUC
NC_010682.1/1712737-1712884 CCUGCGGU.GGACGAAA..GUCC.UAAAU.GGGUUGUUGUGCGGCGUGAACAUGCUGCACGAGAACGACUUUACGUUCUCCCCCCUGAGCGAAGUGCAUUGGCACGACGCUCCCUGU.GAGCCACGCCCCCGAAAGGGGCGUGGCA..GCAGGUUU
NC_006525.1/102218-102372   CCUGCGGCCGAACCUGUGGGUUCGCGAAAAGGGUUGUUGUGCAGCGUGACCAUGCUGCACGAGGGCGACUUUACGUCCUCAACAUUGAGCCGCGCGCACUAGUGCGCCGCUCCCCG.AGUGCCACGCCCCCGGAAGGGGCGUGGCAGUUCGGGUUC
NC_005241.1/312212-312058   CCUGCGGCCGAACCUGUGGGUUCGCGAAAUGGGUUGCUGUGCAGCGUGACCAUGCUGCACGAGGACGACUUUACGUCCUCAGCAUCGAGCAGCGCGCAAUUGUGCGCCGCUCCCUG.AGUGCCACGCCCCCGGAAGGGGCGUGGCAUUGCAGGUUC
#=GC SS_cons                ........<<<<<______>>>>>,,,,,....,,<<<<<<<<<<<<____>>>>>>>>><<<<<<<______>>>>>>>>>>.,,<<<<<--<<<<____>>>>-->>>>><<<<<<<<<<<<<<<<<<_____>>>>>>>>>>>>>>>>>>...
//
