# Supplementary material for: Comparative genomics reveals 104 candidate structured RNAs from bacteria, archaea, and their metagenomes
Source: Genome Biol. 2010 Mar 15;11(3):R31. doi: 10.1186/gb-2010-11-3-r31 (PMC2864571; doi:10.1186/gb-2010-11-3-r31)
Supplement: Additional file 5 — Raw text alignment files, just the motifs. Raw alignments of RNA motifs with minimal annotation and no flanking sequences, in "Stockholm" text format. The Stockholm files can be retrieved from the .tar.gz archive file by using programs such as WinZip (Windows), StuffIt Expander (Mac), or tar/gzip (UNIX). [file gb-2010-11-3-r31-S5.GZ › clean-sto/potC.sto]

# STOCKHOLM 1.0
#=GF ID potC
#=GF AU Weinberg Z
#=GF TP Cis-reg;
#=GF DE potC RNA
#=GF WK http://en.wikipedia.org/wiki/PotC_RNA_motif
JCVI_SCAF_1101667512334/407-341   UAUAUAGUGCUCAUA.ACC..UUCCCAA....UUAGAUGAUUUACCCC...AUCUAAU.A.....UG...UUAUGAGCACU.UAUAA
JCVI_SCAF_1096627239868/703-769   UAUAUAGUGCUCAUA.ACC..UUCCCAA....UUAGAUGAUUUACCCC...AUCUAAU.A.....UG...UUAUGAGCACU.UACAG
JCVI_SCAF_1101668037411/756-820   AUGAUUGUGCUCAUA.G....CUCUUCG.....AAAGGUAUUUACCCUA..CC....UAAUUUAA.....CUAUGAGCACU.AAAAA
JCVI_SCAF_1101667035129/546-482   AUGAUUGUGCUCAUA.G....CUCUAUA.....AAAGGUAUUUACCCUA..CC....UAAUUUAA.....CUAUGAGCACU.AAAAA
JCVI_SCAF_1101667013937/285-349   AUGAUUGUGCUCAUA.G....CUUUACA.....AAAGGUAUUUACCCUA..CC....UAAUUUAA.....CUAUGAGCACU.AAAAA
JCVI_SCAF_1101668026636/1197-1133 AUGAUUGUGCUCAUA.G....CUCUACA.....AAAGGUAUUUACCCUA..CC....UAAUUUAA.....CUAUGAGCACU.AAAAA
JCVI_SCAF_1101668041109/993-929   AUGAUUGUGCUCAUA.G....CUCUACA.....AAAGGUAUUUACCCUA..CC....UAAUUUAA.....CUAUGAGCACU.AAAAA
JCVI_SCAF_1101668698884/365-430   AAUAAAAUGCUCACAGUUA.........AUAAUUAGGAUUUUUACCCUU..UCCUAAU.A.....AA...CUGUGAGCAUU.CAAUA
JCVI_SCAF_1101667002397/418-349   ACAAUUGUGCCUAUA.AUC..CUCUCUU....CUAGGAUUCUUACCCUU..UCCUUAAAAA....GA...UUAUAGGCAUA.AAAAA
JCVI_SCAF_1101668530459/723-792   GACGGGGUGCUCGCAAUCU..UUCUCCA....UUAGGAUUCUUACCCUU..UCCUAAU.C.....UGA..UCGUGAGCACC.UUAAA
JCVI_SCAF_1096627913997/1529-1458 UUUUUAAUGCCCACUAU..CUUUCUUUU....UUAGGAUUCUUACCCUU..UUCUAAAAA.AUGA.....UUGUGGGCAUG.CAAAA
JCVI_SCAF_1101667385554/419-491   UUUAUAAUGCCCACGAU.CUGUUGAAUU....UUAGGAUUUUUACCCUU..UCCUAAACA.AUUA.....UUGUGGGCAUU.GACAA
JCVI_SCAF_1096626860626/684-621   AUGAUUGUGCUCAAAGUAA........A....UCAGGAUUCUUACCCUU..UCCUAUAUU.....AG...CUUUGAGCACU.AAAAA
JCVI_SCAF_1096626663908/922-854   CUAGACAUGCCCACG.UCA..CCCUUCC.....UAGGAUAUUUACCCUU..UCCUA.G.A.AAU.UG...UCGUGGGCAUU.AAAAA
JCVI_SCAF_1101668477367/507-438   AUAGAGGUGCCCACG.UCA..CUCUCCU....UUAGGAUCUUUACCCUU..UCCUAAA.A.AU..UG...UCGUGGGCAUU.UUAAA
JCVI_SCAF_1096627910193/1593-1524 AGACAAGUGCCCACU.UCA..CUCUCCU....UUAGGAUUUUUACCCUU..UCCUAAA.A.AU..UG...UAGUGGGCAUU.AAAAA
JCVI_SCAF_1096627347580/385-316   UUAAAUAUGCCCACG.UCA..CUCUCCU....CUAGGAUCUUUACCCUU..UCCUAGA.A.AC..UG...UCGUGGGCAUU.AAUAA
JCVI_SCAF_1096627328274/1024-1091 A.AAUGAUGCCCACG.UCA..CUCUCCC.....UAGGAUUUUUACCCUU..UCCUA.G.A.AAU.UG...UCGUGGGCAUU.AAAAG
JCVI_SCAF_1101668435226/689-620   A.GAUGGUGCCCACG.UCA..CUCUCCU....CUAGGAUCUUUACCCUU..UCCUAGA.A.GU..UG...UCGUGGGCAUUUAAUUA
JCVI_SCAF_1101668420392/179-111   A.GACAGUGCCCACG.UCA..UUCUCCU....UUAGGAUAAUUACCCUU..UCCUA.A.A.UAU.UG...UCGUGGGCAUU.AAAAA
JCVI_SCAF_1096627337314/2906-2975 AGACAUGUGCCCACG.UCA..CUCUCCU....CUAGGAUAUUUACCCUU..UCCUAGA.A.AU..UG...UCGUGGGCAUU.AAAAA
JCVI_SCAF_1096627963680/202-271   AGAUAUGUGCUCACG.UCA..CUCUCCU....CUAGGAUAUUUACCCUU..UCCUAGA.A.AU..UG...UCGUGGGCACU.AAAAA
JCVI_SCAF_1101668361177/369-300   AGAUAUGUGCUCACG.UCA..CUCUCCU....CUAGGAUAUUUACCCUU..UCCUAGA.A.AU..UG...UCGUGGGCACU.AAAAA
JCVI_SCAF_1101667343497/505-437   UUAGAUGUGCCCACG.UCA..CUCUCCC.....UAGGAUCUUUACCCUU..UCCUA.G.A.AAC.UG...UCGUGGGCAUU.AAAAA
JCVI_SCAF_1096627325638/1587-1518 GACGGGGUGCCCACG.UCA..CUCUCCU....CUAGGAUCUUUACCCUU..UCCUAGA.A.GU..CG...UCGUGGGCAUU.AAAAA
JCVI_SCAF_1096628256610/199-130   AAAACAGUGCCCGCG.UCA..CUCUCCU....UUAGAAUCUUUACCCUU..UUCUAAA.A.AU..UG...UCGUGGGCAUU.AAAAA
JCVI_SCAF_1101668329984/591-522   UAGAUGGUGCUCACG.UCA..CUCUCCC.....UAGGAUCUUUACCCUU..UCCUA.GAU.AAA.UG...UCGUGGGCACU.AAAAA
JCVI_SCAF_1096627072684/1905-1838 A.GACGGUGCCCACG.UCA..CUCUCCC.....UAGGAUCUUUACCCUU..UCCUA.G.A.AAC.UG...UCGUGGGCAUU.AAAAU
JCVI_SCAF_1096627095442/303-236   UAGAUGGUGCCCACG..CA..CUCUCCC.....UAGGAUCUUUACCCUU..UCCUA.G.A.AAC.UG...UCGUGGGCACU.AAAAA
JCVI_SCAF_1096627788803/647-715   UAAAUGGUGCCCACG.UCA..CUCUCCC.....UAGGAUCUUUACCCUU..UCCUA.G.A.AAC.UG...UCGUGGGCAUU.AAAAA
JCVI_SCAF_1101667278325/68-1      UAAAUGGUGCCCACG.UCA..CUCUCCC.....UAGGAUCUUUACCCUU..UCCUA.G.A.AAC.UG...UCGUGGGCAU..AAAAA
JCVI_SCAF_1096627841184/1512-1580 UAGAUGGUGCCCACG.UCA..CUCUCCC.....UAGGAUCUUUACCCUU..UCCUA.GAA.AA..UG...UCGUGGGCAUU.AAAAA
JCVI_SCAF_1096627099136/1404-1336 UAGAUGGUGCCCACG.UCA..CUCUCCC.....UAGGAUCUUUACCCUU..UCCUA.G.A.AAU.UG...UCGUGGGCAUU.AAAAA
JCVI_SCAF_1101668687970/933-865   UAGAUGGUGCCCACG.UCA..CUCUCCC.....UAGGAUCUUUACCCUU..UCCUA.G.A.AAC.UG...UCGUGGGCAUU.AAAAA
JCVI_SCAF_1096627131098/2171-2103 UAGAUGGUGCCCACG.UCA..CUCUCCC.....UAGGAUCUUUACCCUU..UCCUA.G.A.AAC.UG...UCGUGGGCAUU.AAAAA
JCVI_SCAF_1096627161299/646-714   UAGAUGGUGCCCACG.UCA..CUCUCCC.....UAGGAUCUUUACCCUU..UCCUA.G.A.AAC.UG...UCGUGGGCAUU.AAAAA
JCVI_SCAF_1101667288740/801-733   UAGACGGUGCCCACG.UCA..CUCUCCC.....UAGGAUCUUUACCCUU..UCCUA.G.A.AAC.UG...UCGUGGGCAUU.AAAAA
JCVI_SCAF_1096627100744/1734-1666 UAGACGGUGCCCACG.UCA..CUCUCCC.....UAGGAUCUUUACCCUU..UCCUA.G.A.AAC.UG...UCGUGGGCAUU.AAAAA
JCVI_SCAF_1101668403979/763-831   UAGACGGUGCCCACG.UCA..CUCUCCC.....UAGGAUCUUUACCCUU..UCCUA.G.A.AAC.UG...UCGUGGGCAUU.AAAAA
JCVI_SCAF_1096627072641/1598-1530 UAGACGGUGCCCACG.UCA..CUCUCCC.....UAGGAUCUUUACCCUU..UCCUA.G.A.AAC.UG...UCGUGGGCAUU.AAAAA
JCVI_SCAF_1096627841344/1169-1101 UAGACGGUGCCCACG.UCA..CUCUCCC.....UAGGAUCUUUACCCUU..UCCUA.G.A.AAC.UG...UCGUGGGCAUU.AAAAA
JCVI_SCAF_1101668734904/1527-1459 UAGACGGUGCCCACG.UCA..CUCUCCC.....UAGGAUCUUUACCCUU..UCCUA.G.A.AAC.UG...UCGUGGGCAUU.GAAAU
JCVI_SCAF_1096626946579/656-724   A.GACGGUGCCCACG.UCA..CUCUCCU....UUAGAAUCUUUACCCUU..UUCUA.A.A.AAU.UG...UCGUGGGCAUU.AAAAA
JCVI_SCAF_1101668429312/815-747   A.GACGGUGCCCACG.UCA..CUCUCCU....UUAGAAUCUUUACCCUU..UUCUA.A.A.AAU.UG...UCGUGGGCAUU.AAAAA
JCVI_SCAF_1096627855974/482-414   UAGAAGGUGCCCACG.UCA..CUCUCCU....CUAGGAUCUUUACCCUU..UCCUAGA....AA.UG...UCGUGGGCAUU.AAAAA
JCVI_SCAF_1101668574907/43-112    UAGAUGAUGCCCACG.UCA..CUCUCCU....UUAGAAUCUUUACCCUU..UUCUAAA.A.AU..UG...UCGUGGGCAUU.AAAAA
JCVI_SCAF_1096627779946/408-477   UAUAAGAUGCCCACG.UCA..CUCUCCU....UUAGGAUCUUUACCCUU..UCCUAAA.A.AU..UG...UCGUGGGCAUG.AAAAA
JCVI_SCAF_1096627331178/1298-1230 UAGAUAGUGCCCACG.UCA..CUCUCCU....CUAGGAUCUUUACCCUU..UCCUAGA.A.AU..UG...UCGUG.GCAUU.UAAAA
JCVI_SCAF_1096627174886/1616-1684 A.GACUGUGCCCACG.UCA..CUCUCCU....CUAGGAUCUUUACCCUU..UCCUAGA.A.AU..UG...UCGUGGGCAUU.AAAAA
JCVI_SCAF_1101668270954/130-204   UAGACGGUGCCCACG.UCACACUCUCCU....UUAGGAUCUUUACCCUU..UCCUAAAAA.UAAUUG...UCGUGGGCAUU.AAAAA
JCVI_SCAF_1101668590969/1144-1213 UAGACAGUGCCCACG.UCA..CUCUCCU....CUAGGAUCUUUACCCUU..UCCUAGA.A.GU..CG...UCGUGGGCAUU.AAAAA
JCVI_SCAF_1101668455117/76-7      UAGACGGUGCCCACG.UCA..CUCUCCU....AUAGGAUCUUUACCCUU..UCCUAGA.A.GU..CG...UCGUGGGCAUU.AAAAA
JCVI_SCAF_1096627072716/925-856   UAGACGGUGCCCACG.UCA..CUCUCCU....CUAGGAUCUUUACCCUU..UCCUAGA.A.GU..CG...UCGUGGGCAUU.AAAAA
JCVI_SCAF_1096627318085/325-394   UAGACGGUGCCCACG.UCA..CUCUCCU....CUAGGAUCUUUACCCUU..UCCUAGA.A.GU..CG...UCGUGGGCAUU.AAAAA
JCVI_SCAF_1101667344869/864-933   UAGACGGUGCCCACG.UCA..CUCUCCU....CUAGGAUCUUUACCCUU..UCCUAGA.A.GU..CG...UCGUGGGCAUU.AAAAA
JCVI_SCAF_1096628036144/1639-1570 UAGACGGUGCCCACG.UCA..CUCUCCU....CUAGGAUCUUUACCCUU..UCCUAGA.A.GU..CG...UCGUGGGCAUU.AAAAA
JCVI_SCAF_1096627105346/1566-1635 UAGACGGUGCCCACG.UCA..CUCUCCU....CUAGGAUCUUUACCCUU..UCCUAGA.A.GU..CG...UCGUGGGCAUU.AAAAA
JCVI_SCAF_1101668282680/597-528   UAGACGGUGCCCACG.UCA..CUCUCCU....CUAGGAUCUUUACCCUU..UCCUAGA.A.GU..CG...UCGUGGGCAUU.AAAAA
JCVI_SCAF_1096628399615/1005-1074 UAGACGGUGCCCACG.UCA..CUCUCCU....CUAGGAUCUUUACCCUU..UCCUAGA.A.GU..CG...UCGUGGGCAUU.AAAAA
JCVI_SCAF_1096627992131/225-294   UAGACGGUGCCCACG.UCA..CUCUCCU....CUAGGAUCUUUACCCUU..UCCUAGA.A.GU..CG...UCGUGGGCAUU.AAAAA
JCVI_SCAF_1101668430573/675-606   UAGACGGUGCCCACG.UCA..CUCUCCU....CUAGGAUCUUUACCCUU..UCCUAGA.A.GU..CG...UCGUGGGCAUU.AAAAA
JCVI_SCAF_1096627701009/509-578   UAGACGGUGCCCACG.UCA..CUCUCCU....CUAGGAUCUUUACCCUU..UCCUAGA.A.GU..CG...UCGUGGGCAUU.AAAAA
JCVI_SCAF_1101667273902/669-738   UAGACGGUGCCCACG.UCA..CUCUCCU....CUAGGAUCUUUACCCUU..UCCUAGA.A.GU..CG...UCGUGGGCAUU.AAAAA
JCVI_SCAF_1101668259161/761-830   UAGACGGUGCCCACG.UCA..CUCUCCU....CUAGGAUCUUUACCCUU..UCCUAGA.A.GU..CG...UCGUGGGCAUU.AAAAA
JCVI_SCAF_1101667192012/52-121    UAGACGGUGCCCACG.UCA..CUCUCCU....CUAGGAUCUUUACCCUU..UCCUAGA.A.GU..CG...UCGUGGGCAUU.AAAAA
JCVI_SCAF_1101668718540/945-1014  UAAAUGGUGCCCACG.UCA..CUCUCCU....CUAGGAUCUUUACCCUU..UCCUAGA.A.AC..UG...UCGUGGGCAUU.AAAAU
JCVI_SCAF_1101668480152/234-303   UAGACGGUGCCCACG.UCA..CUCUCCU....CUAGGAUCCUUACCCUU..UCCUAGA.U.AU..UG...UCGUGGGCAUU.AAAAA
JCVI_SCAF_1101668353387/822-753   UAGACUGUGCCCACG.UCA..CUCUCCU....CUAGGAUCUUUACCCUU..UCCUAGA.A.AA..UG...UCGUGGGCAUU.AAAAA
JCVI_SCAF_1096628155684/413-344   UAGACGGUGCCCACG.UCA..CUCUCCU....CUAGGAUUAUUACCCUU..UCCUAGA.A.AU..UG...UCGUGGGCAUU.AAAAA
JCVI_SCAF_1096627325938/1890-1821 UAGACGGUGCCCACG.UCA..CUCUCCU....UUAGGAUAUUUACCCUU..UCCUAAA.A.AU..UG...UCGUGGGCAUU.UAAAA
JCVI_SCAF_1096627180704/2373-2442 UAGCCGGUGCCCACG.UCA..CUCUCCU....UUAGGAUAUUUACCCUU..UCCUAAA.A.AU..UG...UCGUGGGCAUU.AAAAA
JCVI_SCAF_1096627248519/1545-1614 UAGAUGGUGCCCACG.UCA..CUCUCCU....UUAGGAUCUUUACCCUU..UCCUAAA.A.AU..UG...UCGUGGGCAUU.AAAAA
JCVI_SCAF_1101668226220/1227-1296 UAGAUGGUGCCCACG.UCA..CUCUCCU....UUAGGAUCUUUACCCUU..UCCUAAA.A.AU..UG...UCGUGGGCAUU.AAAAA
JCVI_SCAF_1101668376505/933-864   UAGACGGUGCCCACG.UCA..CUCUCCU....UUAGGAUAUUUACCCUU..UCCUA.A.A.AAU.UG...UCGUGGGCAUU.AAAAA
JCVI_SCAF_1096628171252/390-460   UAGACGGUGCCCACG.UCA..CUCUCCU....UUAGGAUCUUUACCCUU..UCCUAAA.A.AUU.UG...UCGUGGGCAUU.AAAAA
JCVI_SCAF_1096627566413/689-617   UAGACGGUGCCCACG.UCA..CUCUCCU....UUAGGAUCUUUACCCUU..UCCUAAAAAUAAU.UG...UCGUGGGCAUU.AAAAA
JCVI_SCAF_1096627782036/1600-1531 UAGACGGUGCCCACG.UCA..CUCUCCU....UUAGGAUCUUUACCCUU..UCCUA.A.A.AAU.UG...UCGUGGGCAUU.AAAAA
JCVI_SCAF_1101668365470/1123-1192 UAGACGGUGCCCACG.UCA..CUCUCCU....UUAGGAUCUUUACCCUU..UCCUA.A.A.AAU.UG...UCGUGGGCAUU.AAAAA
JCVI_SCAF_1101667100719/625-694   UAGACGGUGCCCACG.UCA..CUCUCCU....UUAGGAUCUUUACCCUU..UCCUA.A.A.AAU.UG...UCGUGGGCAUU.AAAAA
JCVI_SCAF_1101668425195/266-335   UAGACGGUGCCCACG.UCA..CUCUCCU....UUAGGAUCUUUACCCUU..UCCUA.A.A.AAU.UG...UCGUGGGCAUU.AAAAA
JCVI_SCAF_1096627253543/1381-1449 UAGACGGUGCCCACG.UCA..CUCUCCU.....UAGGAUCUUUACCCUU..UCCUA.A.A.AAU.UG...UCGUGGGCAUU.AAAAA
JCVI_SCAF_1101668498086/548-620   UAGACGGUGCCCACG.UCA..CUCUCCU....UUAGGAUCUUUACCCUU..UCCUAAAAAUAAU.UG...UCGUGGGCAUU.AAAAA
JCVI_SCAF_1096627856650/677-608   UAGACGGUGCCCACG.UCA..CUCUCCU....UUAGGAUCUUUACCCUU..UCCUA.A.A.AAU.UG...UCGUGGGCAUU.AAAAA
JCVI_SCAF_1101668738454/1358-1286 UAGACGGUGCCCACG.UCA..CUCUCCU....UUAGGAUCUUUACCCUU..UCCUAAAAAUAAU.UG...UCGUGGGCAUU.AAAAA
JCVI_SCAF_1096627567281/1362-1293 UAGACGGUGCCCACG.UCA..CUCUCCU....UUAGGAUCUUUACCCUU..UCCUA.A.A.AAU.UG...UCGUGGGCAUU.AAAAA
JCVI_SCAF_1101668219540/454-385   UAGACGGUGCCCACG.UCA..CUCUCCU....UUAGGAUCUUUACCCUU..UCCUA.A.A.AAU.UG...UCGUGGGCAUU.AAAAA
JCVI_SCAF_1101668290024/1406-1475 UAUACGGUGCCCACG.UCA..CUCUCCU....UUAGGAUCUUUACCCUU..UCCUAAA.A.AU..UG...UCGUGGGCAUU.AAAAA
JCVI_SCAF_1096627834566/73-4      UAAACAGUGCCCACG.UCA..CUCUCCU....UUAGGAUCUUUACCCUU..UCCUAAA.A.AU..UG...UCGUGGGCAUU.AAAAA
JCVI_SCAF_1101668371053/1048-1117 UAGACAGUGCCCACG.UCA..CUCUCCU....UUAGGAUCUUUACCCUU..UCCUAAA.A.AU..UG...UCGUGGGCAUU.AAAAA
JCVI_SCAF_1096627039410/1452-1521 UAGAAAGUGCCCACG.UCA..CUCUCCU....UUAGGAUCUUUACCCUU..UCCUAGA.A.AU..UG...UCGUGGGCAUU.AAAAA
JCVI_SCAF_1096627790331/1449-1380 UAGAAAGUGCCCACG.UCA..CUCUCCU....CUAGGAUCUUUACCCUU..UCCUAGA.A.AU..UG...UCGUGGGCAUU.AAAAA
JCVI_SCAF_1096627996692/363-294   UAGACAGUGCCCACG.UCA..CUCUCCU....CUAGGAUCUUUACCCUU..UCCUAGA.A.AU..UG...UCGUGGGCAUU.AAAAA
JCVI_SCAF_1096626992844/351-420   UAGACAGUGCCCACG.UCA..CUCUCCU....CUAGGAUCUUUACCCUU..UCCUAGA.A.AU..UG...UCGUGGGCAUU.AAAAA
JCVI_SCAF_1101668507005/805-736   UAGACGGUGCCCACG.UCA..CUCUCCU....CUAGGAUCUUUACCCUU..UCCUAGA.A.AU..UG...UCGUGGGCAUU.AAAAA
JCVI_SCAF_1101668513320/397-328   UAGACGGUGCCCACG.UCA..CUCUCCU....CUAGGAUCUUUACCCUU..UCCUAGA.A.AC..UG...UCGUGGGCAUU.AAAAA
JCVI_SCAF_1096627169596/597-528   UAGACGGUGCCCACG.UCA..CUCUCCU....CUAGGAUCUUUACCCUU..UCCUAGA.A.AC..UG...UCGUGGGCAUU.AAAAA
JCVI_SCAF_1096627998679/946-877   UAGACGGUGCCCACG.UCA..CUCUCCU....CUAGGAUCUUUACCCUU..UCCUAGA.A.AC..UG...UCGUGGGCAUU.AAAAA
JCVI_SCAF_1101668584466/600-671   UAGACGGUGCCCACG.UCA..CUCUCCU....CUAGGAUCUUUACCCUU..UCCUAGAAA.AAU.UG...UCGUGGGCAUU.AAAAU
JCVI_SCAF_1101668690257/93-162    UAGACGGUGCCCACG.UCA..CUCUCCU....CUAGGAUCUUUACCCUU..UCCUAGA.A.AC..UG...UCGUGGGCAUU.AAAAU
JCVI_SCAF_1101668533625/971-1040  UAGACGGUGCCCACG.UCA..CUCUCCU....CUAGGAUCUUUACCCUU..UCCUAGA.A.AU..UG...UCGUGGGCAUU.AAGAU
JCVI_SCAF_1096627330646/79-148    UAGACGGUGCCCACG.UCA..CUCUCCU....CUAGGAUCUUUACCCUU..UCCUAGA.U.AU..UG...UCGUGGGCAUU.AAAAU
JCVI_SCAF_1101668664340/191-122   UAGACGGUGCCCACG.UCA..CUCUCCU....CUAGGAUCUUUACCCUU..UCCUAGA.A.AU..UG...UCGUGGGCAUU.AAAUU
JCVI_SCAF_1101668529877/1099-1030 UAGACGGUGCCCACG.UCA..CUCUCCU....CUAGGAUCUUUACCCUU..UCCUAGA.A.AU..UG...UCGUGGGCAUU.AAAAU
JCVI_SCAF_1101668495371/135-66    UAGACGGUGCCCACG.UCA..CUCUCCU....CUAGGAUUUUUACCCUU..UCCUAGA.A.AU..UG...UCGUGGGCAUU.AAAAU
JCVI_SCAF_1101668658199/390-460   UAAACGGUGCCCAUG.GUA..CUCUCCU....UUAGGAUCUUUACCCUU..UCCUAAA.A.AAA.UG...UCAUGGGCAUU.AAAAA
JCVI_SCAF_1096626321794/206-137   AAAAUUGUGCUCAUUAUCU..CUCUCCA.....UAGGAUUUUUACCCUU..UCCUA.U....U..AGCGAUAUUGGGCACA.AACAA
JCVI_SCAF_1101667337990/574-505   AAAAUUGUGCUCAUUAUCU..CUCUCCA.....UAGGAUUUUUACCCUU..UCCUA.U....U..AGCGAUAUUGGGCACA.AACAA
JCVI_SCAF_1096627982342/934-860   AUGAUUGUGCUCAAA.GCAUUGUCUCCGCAGACUAGGAUUCUUACCCUU..UCCUACUUA.....AG...CUUUGGGCACA.AAAAC
JCVI_SCAF_1096627484529/1359-1428 AUGAUUGUGCUCAAGGUCU..UUCUCC......UAGGAUCUUUACCCUU..UCCUA.AAU.AAU.GG...UUUUGGGCACA.AAAAA
JCVI_SCAF_1101668686095/591-659   AUGAUUGUGCUCAAA.GCU..UUCUCC......UAGGAUCUUUACCCUU..UCCUA.AUA.AUC.AG...UUUUGGGCACA.AAAAA
JCVI_SCAF_1101668465438/475-544   AUGAUUGUGCUCAAA.UCU..UUCUCCU.....UAGGAUCUUUACCCUU..UCCUAUA.A.AUU.AG...UUUUGGGCACA.AAAAA
JCVI_SCAF_1096627348752/537-605   AUGAUUGUGCUCAAA.UCU..UUCUCC......UAGGAUCUUUACCCUU..UCCUA.AUA.AUU.AG...UUUUGGGCACA.AAAAA
JCVI_SCAF_1101668323967/1207-1139 AUGAUUGUGCUCAAA.UCU..UUCUCC......UAGGAUCUUUACCCUU..UCCUA.AUA.AUU.AG...UUUUGGGCACA.AAAAA
JCVI_SCAF_1096627084081/1586-1518 AUGAUUGUGCUCAAA.UCU..UUCUCC......UAGGAUCUUUACCCUU..UCCUA.AUA.AUU.AG...UUUUGGGCACA.AAAAA
JCVI_SCAF_1101667303053/490-422   AUGAUUGUGCUCAAA.UCU..UUCUCC......UAGGAUCUUUACCCUU..UCCUA.AUA.AUU.AG...UUUUGGGCACA.AAAAA
JCVI_SCAF_1101668356818/956-1024  AUGAUUGUGCUCAAA.UCU..UUCUCC......UAGGAUCUUUACCCUU..UCCUA.AUA.AUU.AG...UUUUGGGCACA.AAAAA
JCVI_SCAF_1096627101375/1029-1097 AUGAUUGUGCUCAAA.UCU..UUCUCC......UAGGAUCUUUACCCUU..UCCUA.AUA.AUU.AG...UUUUGGGCACA.AAAAA
JCVI_SCAF_1096627912514/1447-1515 AUGAUUGUGCUCAAA.UCU..UUCUCC......UAGGAUCUUUACCCUU..UCCUA.AUA.AUU.AG...UUUUGGGCACA.AAAAA
JCVI_SCAF_1101668538228/1294-1226 AUGAUUGUGCUCAAA.UCU..UUCUCC......UAGGAUCUUUACCCUU..UCCUA.AUA.AUU.AG...UUUUGGGCACA.AAAAA
JCVI_SCAF_1096627131838/401-469   AUGAUUGUGCUCAAA.UCU..UUCUCC......UAGGAUCUUUACCCUU..UCCUA.AUA.AUU.AG...UUUUGGGCACA.AAAAA
JCVI_SCAF_1101668710754/1642-1710 AUGAUUGUGCUCAAA.UCU..UUCUCC......UAGGAUCUUUACCCUU..UCCUA.AUA.AUU.AG...UUUUGGGCACA.AAAAA
JCVI_SCAF_1096627902609/39-106    AUGAUUGUGCUCAAA.UCU..UUCUCC......UAGGAUCUUUACCCUU..UCCUAA..U.AUU.AG...UUUUGGGCACA.AAAAA
JCVI_SCAF_1096627153683/85-153    AAGAUUGUGCUCAAA.UCU..UUCUCCU.....UAGGAUCUUUACCCUU..UCCUA.A.A.CUU.AG...UUUUGAGCACU.AAAAA
JCVI_SCAF_1096627372012/634-566   AAGAUUGUGCUCAAA.UCU..UUCUCCU.....UAGGAUCUUUACCCUU..UCCUA.A.A.CUU.AG...UUUUGAGCACU.AAAAA
JCVI_SCAF_1096627331539/2658-2590 AAGAUUGUGCUCAAA.UCU..UUCUCCU.....UAGGAUCUUUACCCUU..UCCUA.A.A.CUU.AG...UUUUGAGCACU.AAAAA
JCVI_SCAF_1096627107251/233-165   AAGAUUGUGCUCAAA.UCU..UUCUCCU.....UAGGAUCUUUACCCUU..UCCUA.A.A.CUU.AG...UUUUGAGCACU.AAAAA
JCVI_SCAF_1096627328443/1904-1972 AAGAUUGUGCUCAAA.UCU..UUCUCCU.....UAGGAUCUUUACCCUU..UCCUA.A.A.CUU.AG...UUUUGAGCACU.AAAAA
JCVI_SCAF_1101668425231/951-883   AAGAUUGUGCUCAAA.UCU..UUCUCCU.....UAGGAUCUUUACCCUU..UCCUA.A.A.CUU.AG...UUUUGAGCACU.AAAAA
JCVI_SCAF_1096627163365/3046-3114 AAGAUUGUGCUCAAA.UCU..UUCUCCU.....UAGGAUCUUUACCCUU..UCCUA.A.A.CUU.AG...UUUUGAGCACU.AAAAA
JCVI_SCAF_1101668562326/436-368   UAGAUUGUGCUCAAA.UCU..UUCUCCU.....UAGGAUCUUUACCCUU..UCCUA.A.A.CUU.AG...UUUUGAGCACU.AAAAA
JCVI_SCAF_1101667231885/196-128   UAGAUUGUGCUCAAA.UCU..UUCUCCU.....UAGGAUCUUUACCCUU..UCCUA.A.A.CUU.AG...UUUUGAGCACU.AAAAA
JCVI_SCAF_1101668667072/1201-1273 AUGAUUGUGCUCAGA.UCU.UUUCUCCU....UCAGGAUCUUUACCCUU..UCCUAAGCA.AUA.AG...GUCUGGGCGCA.AAAAA
JCVI_SCAF_1096627838700/734-806   AUGAUUGUGCUCAGAUCUU..UUCUCCU....UCAGGAUCUUUACCCUU..UCCUAAGCA.ACA.AG...UUUUGGGCACA.AAAAA
JCVI_SCAF_1096627166035/565-493   AUGAUUGUGCUCAGAUCUU..UUCUCCU....UCAGGAUCUUUACCCUU..UCCUAAGCA.UUA.AG...GUUUGGGCACA.AAAAA
JCVI_SCAF_1101668473132/1217-1146 AUGAUUGUGCUCAGA.CCU..UUCUCCU....UCAGGAUCUUUACCCUU..UCCUAAGAC.ACA.AG...GUUUGGGCACU.AAAAA
JCVI_SCAF_1101668708390/445-514   AAGAAUGUGCUCACU.UUC.UUUCUCCA....UUAGGAUCUUUACCCUU..UCCUAAUUU.....GA...UUGUGGGCACU.CUUAA
#=GC SS_cons                      :::::<<<<<<<<<<.-<<..------......<<<<<___________..>>>>>...-.---.>>-...>>>>>>>>>>.:::::
//
