# Supplementary material for: Comparative genomics reveals 104 candidate structured RNAs from bacteria, archaea, and their metagenomes
Source: Genome Biol. 2010 Mar 15;11(3):R31. doi: 10.1186/gb-2010-11-3-r31 (PMC2864571; doi:10.1186/gb-2010-11-3-r31)
Supplement: Additional file 5 — Raw text alignment files, just the motifs. Raw alignments of RNA motifs with minimal annotation and no flanking sequences, in "Stockholm" text format. The Stockholm files can be retrieved from the .tar.gz archive file by using programs such as WinZip (Windows), StuffIt Expander (Mac), or tar/gzip (UNIX). [file gb-2010-11-3-r31-S5.GZ › clean-sto/Ocean-VI.sto]

# STOCKHOLM 1.0
#=GF ID Ocean-VI
#=GF AU Weinberg Z
#=GF TP Gene; sRNA;
#=GF DE Ocean-VI RNA
#=GF WK http://en.wikipedia.org/wiki/Ocean-VI_RNA_motif
JCVI_SCAF_1101668022703/916-758     UAAAAUGUUCGCGAAAAAUAGAUUAA..UGAUUUUCUU..GCCAAACUUACCAUUAUUAG.GUAAAUUUA.UUAAACACUAAAGAAAAAGA.AGUCGCAAGACCGAAAAUGAAAUAG.UGUAGAAAAUCCCGG.AGGGUCGCAAGAUCAACUGGGAU..UUUUGCUUUCU
JCVI_SCAF_1096626021559/624-782     UAAAAUGUUCGCGAAAAAUAGAUUAA..UGAUUUUCUU..GCCAAACUUACCAUUAUUAG.GUAAAUUUA.UUAAACACUAAAGAAAAAGA.AGUCGCAAGACCGAAAAUGAAAUAG.UGUAGAAAAUCCCGG.AGGGUCGCAAGAUCAACUGGGAU..UUUUGCUUUUA
JCVI_SCAF_1101668094393/431-589     UAAAAUGUUCGCGAAAAAUAGAUUAA..UGAUUUUCUU..GCCAAACUGACCAUUAUUAG.GUAAAUUUA.UUAAACACUAAAGAAAAAGA.AGUCGCAAGACCGAAAAUGAAAUAG.UGUAGAAAAUCCCGG.AGGGUCGCAAGAUCAACUGGGAU..UUUUGCUUUUA
JCVI_SCAF_1101667242610/417-260     UAAAAUGUUCGCGAAAAAUAGGUUAA..UGAAUUUCUU..GCCAAACUACUCAUUAUUAG.GUAAAUUUA.UAAAACACUAAAGAAAAAGA.AGUCGCAAGACCGAAAAUGAUUUAG..UCAGAAAAUCCCGG.AGGGUCGCAAGAUCAACUGGGAU..UUUUGCUUUGU
JCVI_SCAF_1096626894301/805-962     UAAGAUGUUCGCGAAAAAUAGAUUAA..CGAAUAUCUU..GCCAAACUACUCAUUAUUAG.GUAAAUUUA.UAUAACACUAAAGAAAAAGA.AGUCGCAAGACCGAAAAUGAUUUAG..UCAGAAAAUCCCGG.AGGGUCGCAAGAUCAACUGGGAU..UUUUGCUUUUA
JCVI_SCAF_1096627379785/5836-5994   AUAAAAGUUCGCGAAAAAAACAAGCU..CAAUUUUCUU..GCCAAACUCACCAUUAUUAG.GUAAAUUUA.UUAAACACUAAAGAAAAAGA.AGUCGCAAGACCGAAAAUGAAAUAG.UGUAGAAAAUCCCGG.AGGGUCGCAAGAUCAACUGGGAU..UUUUGCUUUCU
JCVI_SCAF_1096626894301/1484-1641   AUAAAAGUUCGCGAAAAAAACAAGAU..CAAUUUUCUU..GCCAAACUACUCAUUAUUAG.GUAAAUUUA.UAAAACACUAAAGAAAAAAA.AGUCGCAAGACCGAAAAUGAUUUAG..UCAGAAAAUCCCGG.AGGGUCGCAAGAUCAACUGGGAU..UUUUGCUUUUU
JCVI_SCAF_1101667049214/566-409     AUAAAAGUUCGCGAAAAAAACAAGAU..CAAUUUUCUU..GCCAAACUACUCAUUAUUAG.GUAGAUUUA.UAAAACACUAAAGAAAAAGA.AGUCGCAAGACCGAAAAUGAUUUAG..UCAGAAAAUCCCGG.AGGGUCGCAAGAUCAACUGGGAU..UUUUGCUUUUU
JCVI_SCAF_1101667256835/346-188     UAAAAACCUCGCGAAAAAUAAAUUAG..UAAACUUCUU..GUAUAAGAAUAAAAACUAAC.GUAUAUUUA.UUAAACACUAUCUAAAUAGA.UAUCGAAAGAUUGAAAUGAAGACAG.UAUAGAAAAUCCCGA.AGGGUCGCAAGAUCAAUCGGGAU..UUUUGCUUUAU
JCVI_SCAF_1101668734638/106-261     AAUGAAUCUCGCGAAAAAUAAAUUAG..UAAAUGUCUU..GCUUAGGGUUUAAAAGUAGU.UUAUAUUUA.UAGAA..CUAUUGGAAAAGA.AAUCGAAAGAUAGAAAAGAAAAUAG.UAU.AAAAAUCCCGA.AGGGCCGAGAGGUCAAUCGGGAU..UUUUGCUUUUU
JCVI_SCAF_1096627154416/1933-2088   AGUAAACCUCGCGAAAAAUAGAUUAG..AAAAUAUCUU..GCUUAGGGUUGAAAAGUAGC.UUAUAUUGA.UAUAA..CUAUCGGAAAAGA.AAUCGAAAGAUAGAAAAGAAGAUAG.UAU.AAAAAUCCCGA.AGGGCCGAGAGGUCAAUCGGGAU..UUUUGCUUUUU
JCVI_SCAF_1096627590455/1251-1406   AGUAAACCUCGCGAAAAAUAGAUUAA..AAAAUAUUUU..GCUUAGGGCUUAAAAGAAGC.CUAUAUUUA.UAUAA..CUAUCAGAAAAGA.AAUCGAAAGAUAGAAAAGAAGAUAG.UAU.AAAAAUCCCGA.AGGGCCGAGAGGUCAAUCGGGAU..UUUUGCUUUUU
JCVI_SCAF_1096627163927/563-408     AGUAAACCUCGCGAAAAAUAGAUUAG..AAAAUAUCUU..GCUUAAGGCUUAAAAAAAGC.UUAUAUUUA.UAUAA..CUAUCGGAAAAGA.AAUCGAAAGAUAGAAAAGAAGAUAG.UAU.AAAAAUCCCGA.AGGGCCGAGAGGUCAAUCGGGAU..UUUUGCUUUUU
JCVI_SCAF_1101667252126/212-367     AGUAAACCUCGCGAAAAAUAGAUUAG..AAAAUAUCUU..GCUUAGGGCUUAAAAGAAGC.UUAUAUUUA.UAUAA..CUAUCGGAAAAGA.AAUCGAAAGAUAGAAAAGAAGAUAG.UAU.AAAAAUCCCGA.AGGGCCGAGAGGUCAAUCGGGAU..UUUUGCUUUCU
JCVI_SCAF_1096627048162/352-197     AGUAAACCUCGCGAAAAAUAGAUUAG..AAAAUAUCUU..GCUUAGGGCUUAAAAGAAGC.UUAUAUUUA.UAUAA..CUAUCGGAAAAGA.AAUCGAAAGAUAGAAAAGAAGAUAG.UAU.AAAAAUCCCGA.AGGGCCGAGAGGUCAAUCGGGAU..UUUUGCUUUUU
JCVI_SCAF_1101668269783/788-943     AGUAAACCUCGCGAAAAAUACAUUAG..AAAAUAUCUU..GCUUAGAGCUUAAAAGAAGC.UUAUAUUUA.UAUAA..CUAUCGGAAAAGA.AAUCGAAAGAUAGAAAAGAAGAUAG.UAU.AAAAAUCCCGA.AGGGCCGAGAGGUCAAUCGGGAU..UUUUGCUUUUU
JCVI_SCAF_1096627064429/660-505     AGUAAACCUCGCGAAAAAUAGAUUAG..AAAAUAUCUU..GCUUAGAGCUUAAAAGAAGC.UUAUAUUUA.UAUAA..CUAUCGGAAAAGA.AAUCGAAAGAUAGAAAAGAAGAUAG.UAU.AAAAAUCCCGA.AGGGCCGAGAGGUCAAUCGGGAU..UUUUGCUUUUU
JCVI_SCAF_1096626937785/271-428     AUCAAAGUUCGCGAAAAAUAGAUUAG..AAAAUAUUUU..GCGUAAACACAGUUUUCUAC.CUAUAUUUA.UAGAA.ACUAUCGGAAAAGA.AAUCGCAAGAUAGAAAAGAAGAUAG.AAUAGAAAAUCCCGA.AGGGUCGCAAGAUCAAUCGGGAU..UUUUGCUUUAU
JCVI_SCAF_1096627380505/3602-3759   AGUAAAGUUCGCGAAAAAUAGAUUAG..AAAAUAUUUU..GCGUAAACUAGGUUUUAUAC.CUAUAUUUA.UAGAA.ACUAUCGGAAAAGA.AAUCGCAAGAUAGAAAAGAAGAUAG.AAUAGAAAAUCCCGA.AGGGUCGCAAGAUCAAUCGGGAU..UUUUGCUUUAU
JCVI_SCAF_1096628290566/542-385     AAUGAAGUUCGCGAAAAAUAGAUUAG..AAAAUAUUUU..GCGUAAACAUGGUUUUUUAC.CUAUAUUUA.UAGAA.ACUAUCGGAAAAGA.AAUCGCAAGAUAGAAAAGAAGAUAG.AAUAGAAAAUCCCGA.AGGGUCGCAAGAUCAAUCGGGAU..UUUUGCUUUAU
JCVI_SCAF_1096626922112/221-64      AAUGAAGUUCGCGAAAAAUAGAUUAG..AAAAUAUUUU..GCAUAAACAUGGUUUUUUAC.CUAUAUUUA.UAGAA.ACUAUCGGAAAAGA.AAUCGCAAGAUAGAAAAGAAGAUAG.AAUAGAAAAUCCCGA.AGGGUCGCAAGAUCAAUCGGGAU..UUUUGCUUUAU
JCVI_SCAF_1101667103670/711-554     AGUAAAGUUCGCGAAAAAUAGAUUAG..AAAAUAUUUU..GCAUAAACAUGGAUUUCUAC.CUAUAUUUA.UAGAA.ACUAUUGGAAAAGA.AAUCGCAAGAUAGAAAAGAAAAUAG.UAUAGAAAAUCCCGA.AGGGUCGCAAGAUCAAUCGGGAU..UUUUGCUUUAU
JCVI_SCAF_1096626958530/1417-1574   AGUAAAGUUCGCGAAAAAUAGAUUAG..AAAAUAUUUU..GCGUAAACAUGGAUUUCUAC.CUAUAUUUA.UAGAA.ACUAUCGGAAAAGA.AAUCGCAAGAUAGAAAAGAAGAUAG.AAUAGAAAAUCCCGA.AGGGUCGCAAGAUCAAUCGGGAU..UUUUGCUUUAU
JCVI_SCAF_1096626952504/984-1141    AGCAAAGUUCGCGAAAAAUAGAUUAG..AAAAUAUUUU..GCGUAAACAUGGAUUUCUAC.CUAUAUUUA.UAGAA.ACUAUCGGAAAAGA.AAUCGCAAGAUAGAAAAGAAGAUAG.AAUAGAAAAUCCCGA.AGGGUCGCAAGAUCAAUCGGGAU..UUUUGCUUUAU
JCVI_SCAF_1096627051058/1899-1744   ...AAAGUUCGCGAAAAAUAGAUUAG..AAAAUAUUUU..GCGUAAAUUACUAAACAUACCCUAUAUUUA.UAGAA.ACUAUCGGAAAAGA.AAUCGCAAGAUAGAAAAGAAGAUAG.AACAGAAAAUCCCGA.AGGGUCGCAAGAUCAAUCGGGAU..UUUUGCUUUUU
JCVI_SCAF_1101667150070/14-171      AUUAAAGUUCGCGAAAAAUAGAUUAG..AAAAUAUUUU..GCGUAAAUUACUUUACAUAC.CUAUAUUUG.UAGAA.ACUAUCGGAAAAGA.AAUCGCAAGAUAGAAAAGAAGAUAG.AAUAAAAAAUCCCGA.AGGGUCGCAAGAUCAAUCGGGAU..UUUUGCUUUUU
JCVI_SCAF_1101668309932/502-659     AUUGCAGUUCGCGAAAAAUAGAUUAG..AAAAUAUUUU..GCGUAAAUUACUUUACAUAC.CUAUAUUUA.UAGAA.ACUAUCGGAAAAGA.AAUCGCAAGAUAGAAAAGAAGAUAG.AAUAGAAAAUCCCGA.AGGGUCGCAAGAUCAAUCGGGAU..UUUUGCUUUUU
JCVI_SCAF_1101668672019/194-351     AUUAAAGUUCGCGAAAAAUAGAUUAG..AAAAUAUUUU..GCGUAAAUUACUUUAUAUAC.CUAUAUUUA.UAGAA.ACUAUCGGAAAAGA.AAUCGCAAGAUAGAAAAGAAGAUAG.AAUAGAAAAUCCCGA.AGGGUCGCAAGAUCAAUCGGGAU..UUUUGCUUUUU
JCVI_SCAF_1096626984476/2163-2006   AUUAAAGUUCGCGAAAAAUAGAUUAG..AAAAUAUUUU..GCAUAAAUUACUUUACAUAC.CUAUAUUUA.UAGAA.ACUAUCGGAAAAGA.AAUCGCAAGAUAGAAAAGAAGAUAG.AAUAGAAAAUCCCGA.AGGGUCGCAAGAUCAAUCGGGAU..UUUUGCUUUUU
JCVI_SCAF_1096627258928/975-1134    AUUAAAGUUCGCGAAAAAUAGAUUAG..AAAAUAUUUU..GCGUAAAUUACUUUACAUAU.CUAUAUUUA.UAGAA.ACUAUCGGAAAAGA.AAUCGCAAGAUAGAAAAGAAGAUAG.AAUAGAAAAUCCCGA.AGGGUCGCAAGAUCAAUCGGGAUGAUUUUGCUUUUU
JCVI_SCAF_1096628200096/685-528     AUUAAAGUUCGCGAAAAAUAGAUUAG..AAAAUAUUUU..GCGUAAAUUACUUUACAUAU.CUAUAUUUA.UAGAA.ACUAUCGGAAAAGA.AAUCGCAAGAUAGAAAAGAAGAUAG.AAUAGAAAAUCCCGA.AGGGUCGCAAGAUCAAUCGGGAU..UUUUGCUUUUU
JCVI_SCAF_1101667129577/526-683     AUUAAAGUUCGCGAAAAAUAGAUUAG..AAAAUAUUUU..GCGUAAAUUACUUUACAUAC.CUAUAUUUA.UAGAA.ACUAUCGGAAAAGA.AAUCGCAAGAUAGAAAAGAAGAUAG.AAUAGAAAAUCCCGA.AGGGUCGCAAGAUCAAUCGGGAU..UUUUGCUUUUU
JCVI_SCAF_1096627052790/1936-2093   AUUAAAGUUCGCGAAAAAUAGAUUAG..AAAAUAUUUU..GCAUAAAUUAAUUUAUAUAU.CUAUAUUUA.UAGAA.ACUAUCGGAAAAGA.AAUCGCAAGAUAGAAAAGAAGAUAG.AAUAGAAAAUCCCGA.AGGGUCGCAAGAUCAAUCGGGAU..UUUUGCUUUUU
JCVI_SCAF_1096627701267/826-983     AUCAAAGUUCGCGAAAAAUAGAUUAG..AAAAUAUUUU..GCGAAAAUUAAUUUACACAC.CUAUAUUUA.UAGAA.ACUAUCGGAAAAGA.AAUCGCAAGAUAGAAAAGAAGAUAG.AAUAGAAAAUCCCGA.AGGGUCGCAAGAUCAAUCGGGAU..UUUUGCUUUUU
JCVI_SCAF_1096627686808/325-167     AUCUAAGUUCGCGAAAAAUAGAUUAG..AAAAUAUCUU..GCAUCAAUAGAAAAUCUGAU.GUAAAUUUA.UUAAACACUAUCGGAAAUGA.AAUCGAAAGAUUGAAAAGAAGAUAG.AACAGAAAAUCCCGA.AAGGUCGCAAGAUCAGUCGGGAU..UUUUGCUUUUU
JCVI_SCAF_1096627180770/1011-853    AUCUAAGUUCGCGAAAAAUAGAUUAG..UAAAUAUCUU..GCAUCAAUACAAAAUCUGAU.GUACAUUAA.UUAAACACUAUCGGAAAAGA.AAUCGAAAGAUAGAAAAGAAGAUAG.AACAAAAAAUCCCGA.AAGGUCGCAAGAUCAGUCGGGAU..UUUUGCUUUUU
JCVI_SCAF_1096627174199/1262-1104   UUGAAACUUCGCGAAAAAUAGAUUAG..UAAAUAUCUU..GCAUCAAGAGAAAAUCUGAU.GUAAAUUUA.UUAAACACUAUCGGAAAAGA.AAUCGAAAGAUAGAAAAGAAGAUAG.AACAGAAAAUCCCGA.AAGGUCGCAAGAUCAGUCGGGAU..UUUUGCUUUUA
JCVI_SCAF_1101668542586/934-776     UUAUAACCUCGCGAAAAAUACAUUAG..UAAAUACCUU..GCACAAGUACAAAAUCUAAC.GUAUAUUUA.UAGAACAUUAUCUGAAAAUA.AAUCGCAAGAUGGAAAAUAAGAUAA.UUUAGAAAAUCCCGA.AGGGUCGCAAGAUCAAUCGGGAU..UUUUGUUUUUU
JCVI_SCAF_1101668164062/130-288     GAAUAACUUCGCGAAAAAUAGAUUAG..UGUUUCUUUU..GCAUAAGAACACAAACUAAC.GUAUAUUUA.UAUAACACUAUCGGAAAAGA.AAUCGAAAGAUAGAAAAGAAGAUAG.AAUAAAAAAUCCCGA.AGGGUCGCAAGAUCAAUCGGGAU..UUUUGCUUUUC
JCVI_SCAF_1096627733888/688-843     GCUAAACCUCGCGAAAAAUAGAUUAG..UAAAUAUCUU..GCUUAGGAACAAAAACUAAC.GUAUAUUUA.UAGAA..CUAUUGGAAAAGA.AAUCGAAAGAUAGAAAAGAAAAUAG.UAU.AAAAAUCCCGA.AGGGCCGAGAGGUCAAUCGGGAU..UUUUGCCUUUU
JCVI_SCAF_1096626957117/2686-2844   CAUAAAGUUCGCGAAAAAUAGAUUAG..UAAAUAUCUU..GCAUAAGUUGAAAAACUGAC.GUAUAUUUA.UAAAACACUAUCGGAAAAGA.AAUCGAAAGAUAGAAAAGAAGAUAG.AACAGAAAAUCCCGA.AGGGUCGCAAGAUCAAUCGGGAU..UUUUGCUUUAA
JCVI_SCAF_1096627163044/419-261     CAUUAACCUCGCGAAAAAUACCUUAG..UAAUUUUCUU..GCACAAGAAUAAAAACUAAC.GUAUAUUUA.AAGAACACUAUCGGAAAAGA.AAUCGCAAGAUAGAAAAGAAGAUAG.AAUAGAAAAUCCCAA.AGGGUCGCAAGAUCAAUUGGGAU..UUUUGCUUUUU
JCVI_SCAF_1101668690854/768-609     GAGAUACUUCGCGAAAAAUACAUUAG..UAAAUAUCUU..GCGUAAGAACAAAAACUAAC.GUAUAUUUA.UAGAACACUAUCUGAAAAGAAAAUCGAAAGAUUGAAAAGAAGAUAG.AAUAAAAAAUCCCGG.AGGGUCGCAAGAUCAACUGGGAU..UUUUGCUUUCU
JCVI_SCAF_1101668532346/387-545     GAGAAACCUCGCGAAAAAUACAUUAG..UAAAUAUCUU..GCGUAAGAACAAAAACUAAC.GUAUAUUUA.UAGAACACUAUCGGAAAAGA.AAUCGAAAGAUUGAAAAGAAGAUAG.AAUAAAAAAUCCCGG.AGGGUCGCAAGAUCAACUGGGAU..UUUUGCUUUUU
JCVI_SCAF_1101667235180/885-727     GUAAAACUUCGCGAAAAAUACAUUAG..UAAAUAUCUU..GCGUAAGAACAAAAACUAAC.GUAUAUUUA.UAGAACACUAUCGGAAAAGA.AAUCGAAAGAUUGAAAAGAAGAUAG.AAUAAAAAAUCCCGG.AGGGUCGCAAGAUCAACUGGGAU..UUUUGCUUUCU
JCVI_SCAF_1101668334939/1656-1498   GUAAAACUUCGCGAAAAAUACAUUAG..UAAAUAUCUU..GCGUAAGAACAAAAACUAAC.GUAUAUUUA.UAGAACACUAUCGGAAAAGA.AAUCGAAAGAUUGAAAAGAAGAUAG.AAUAAAAAAUCCCGG.AGGGUCGCAAGAUCAACUGGGAU..UUUUGCUUUCC
JCVI_SCAF_1096627998000/1412-1254   GUUAAACCUCGCGAAAAAUAGAUUAG..UAAAUAUCUU..GCGUAAGAACAAAAACUAAC.GUAUAUUUA.UUACACACUAUCUGAAAAGA.AAUCGAAAGAUAGAAAAGAAGAUAG.AACAGAAAAUCCCGA.AGGGUCGCAAGAUCAAUCGGGAU..UUUUGCUUUCC
JCVI_SCAF_1096627119051/1067-1225   GUCUAACCUCGCGAAAAAUACAUUAG..UAAAUAUCUU..GCACAAGAACAAAAACUAAC.GUAUAUUUA.AAGAACACUAUCGGAAAAGA.UAUCGCAAGAUUGAAAAGAAGAUAG.AAUAAAAAAUCCCGA.AGGGUCGCAAGAUCAAUCGGGAU..UUUUGCUUUCU
JCVI_SCAF_1096627073520/367-209     GAACAACUUCGCGAAAAAUACAUUAG..UAAAUAUCUU..GCACAAGAACAAAAACUAAC.GUAUAUUUA.AAGAACACUAUCGGAAAAGA.AAUCGCAAGAUUGAAAAGAAGAUAG.AAUAAAAAAUCCCGA.AGGGUCGCAAGAUCAAUCGGGAU..UUUUGCUUUUU
JCVI_SCAF_1096627130271/2383-2225   UUUAUUCCUCGCGAAAAAUACAUUAG..UAAAUAUCUU..GCACAAGAACAAAAACUAAC.GUAUAUUUA.AAGAACACUAUCGGAAAAGA.AAUCGCAAGAUUGAAAAGAAGAUAG.AAUAAAAAAUCCCGA.AGGGUCGCAAGAUCAAUCGGGAU..UUUUGCUUUUU
JCVI_SCAF_1096627323041/1619-1461   UAGAAACCUCGCGAAAAAUAGAUUAG..UAAAUAUCUU..GCUUAGGAACAAAAACUAAC.GUAUAUUUA.UAGAACACUAUCGGAAAAGA.AAUCGAAAGAUGGAAAAGAAGAUAG.AAUAAAAAAUCCCGA.AGGGUCGCAAGAUCAAUCGGGAU..UUUUGCUUUCC
JCVI_SCAF_1096628011377/600-758     AAUAAACCUCGCGAAAAAUAGAUUAG..UAAAUAUCUU..GCUUAAGAACAAAAACUAAC.GUAUAUUUA.UAGAACACUAUCGGAAAAGA.AAUCGAAAGAUGGAAAAGAAGAUAG.AAUAAAAAAUCCCGA.AGGGUCGCAAGAUCAAUCGGGAU..UUUUGCUUUAU
JCVI_SCAF_1101668328517/907-749     GUUAAACCUCGCGAAAAAUAGAUUAG..UAAAUAUCUU..GCUUAGGAACAAAAACUAAC.GUAUAUUUA.UAGAACACUAUCGGAAAAGA.AAUCGAAAGAUGGAAAAGAAGAUAG.AAUAAAAAAUCCCGA.AGGGUCGCAAGAUCAAUCGGGAU..UUUUGCUUUAU
JCVI_SCAF_1096627030455/2781-2623   AAUAAACCUCGCGAAAAAUAGAUUAG..UAAAUAUCUU..GCGUAAGAAUAAAAACUAAC.GUAUAUUUA.UAGAACACUAUCGGAAAAGA.AAUCGCAAGAUAGAAAAGAAGAUAG.AAUAAAAAAUCCCGA.AGGGUCGCAAGAUCAAUCGGGAU..UUUUGCUUUUC
JCVI_SCAF_1096627225102/801-959     UAAAAACCUCGCGAAAAAUACAUUAG..UGAAUUUCUU..GCAUAAAAACAAAAACUAAC.GUAUAUUUA.UAGAACACUAUCGGAAAAGA.AAUCGCAAGAUAGAAAAGAAGAUAG.AAUAGAAAAUCCCGA.AGGGUCGCAAGAUCAAUCGGGGU..UUUUGCUUUUU
JCVI_SCAF_1101668168636/564-406     CAAAAACUUCGCGAAAAAUACAUUAG..UAAUUCUCUU..GCAUAGGAACAGAAACUAAC.GUAUAUUUA.UAGAACACUAUCGGAAAAGA.AAUCGCAAGAUAGAAAAGAAGAUAG.AAUAGAAAAUCCCGA.AGGGUCGCAAGAUCAAUCGGGAU..UUUUGCUUUAU
JCVI_SCAF_1101668263088/1376-1534   CAAAAACUUCGCGAAAAAUACCUUAG..UAAUUCUCUU..GCAUAGGAACAGAAACUAAC.GUAUAUUUA.UAGAACACUAUCGGAAAAGA.AAUCGCAAGAUAGAAAAGAAGAUAG.AACAGAAAAUCCCGA.AGGGUCGCAAGAUCAAUCGGGAU..UUUUGCUUUUU
JCVI_SCAF_1096628027439/1647-1489   UAGAAACUUCGCGAAAAAUACAUUAG..UAAAUCUCUU..GCAUAAGAACAAAAACUAAC.GUAUAUUUA.UAGAACACUAUCGGAAAAGA.AAUCGCAAGAUAGAAAAGAAGAUAG.AACAGAAAAUCCCGA.AGGGUCGCAAGAUCAAUCGGGAU..UUUUGCUUUUA
JCVI_SCAF_1096626665462/1-159       GCUAAACAUCGCGAAAAAUAGAUUAG..UAAUUUUCUU..GCACAAGAACAAAAACUGAC.GUAUAUUUA.UAGAACACUAUCGGAAAAGA.AAUCGCAAGAUAGAAAAGAAGAUAG.AAUAGAAAAUCCCGA.AGGGUCGCAAGAUCAAUCGGGAU..UUUUGCUUUUU
JCVI_SCAF_1101668669207/1200-1042   GCUAAACCUCGCGAAAAAUAGAUUAG..UAAUUUUCUU..GCACAAGAACAAAAACUAAC.GUAUAUUUA.UAGAACACUAUCGGAAAAGA.AAUCGCAAGAUAGAAAAGAAGAUAG.GACAGAAAAUCCCGA.AGGGUCGCAAGAUCAAUCGGGAU..UUUUGCCUUUU
JCVI_SCAF_1096627026801/723-881     GCUAAACCUCGCGAAAAAUAGAUUAG..UAAUUUUCUU..GCACAAGAACAAAAACUAAC.GUAUAUUUA.UAGAACACUAUCGGAAAAGA.AAUCGCAAGAUAGAAAAGAAGAUAG.AACAGAAAAUCCCGA.AGGGUCGCAAGAUCAAUCGGGAU..UUUUGCUUUUU
JCVI_SCAF_1096627312287/962-1120    GUUAAAGCUCGCGAAAAAUACAUUAG..UAUUUUUCUU..GCAUAAGAAUAAAAACUAAC.GUAUAUUUA.UAGAACACUAUCGGAAAAGA.AAUCGCAAGAUAGAAAAGAAGAUAG.AACAGAAAAUCCCGA.AGGGUCGCAAGAUCAAUCGGGAU..UUUUGCUUUUU
JCVI_SCAF_1096626914871/957-1115    ACUAAAGCUCGCGAAAAAUACAUUAG..UAAUUUUCUU..GCAUAAGAAUAAAAACUAAC.GUAUAUUUA.UAGAACACUAUCGGAAAAGA.AAUCGCAAGAUAGAAAAGAAGAUAG.AAUAAAAAAUCCCGA.AGGGUCGCAAGAUCAAUCGGGAU..UUUUGCUUUUA
JCVI_SCAF_1096627856069/1141-1299   GCUAAACAUCGCGAAAAAUACCUUAG..UAAUUUUCUU..GCAUAAGAACAAAAACUAAC.GUAUAUUUA.UAGAACACUAUCGGAAAAGA.AAUCGCAAGAUAGAAAAGAAGAUAG.AACAGAAAAUCCCGA.AGGGUCGCAAGAUCAAUCGGGAU..UUUUGCUUUUU
JCVI_SCAF_1101668168297/144-302     GCUAAAGCUCGCGAAAAAUACAUUAG..UAAAUUUCUU..GCACAAGAACAAAAACUAAC.GUAUAUUAA.UAGAACACUAUCGGAAAAGA.AAUCGCAAGAUAGAAAAGAAGAUAG.AAUAGAAAAUCCCGA.AGGGUCGCAAGAUCAAUCGGGAU..UUUUGCUUUUU
JCVI_SCAF_1096627385161/3249-3091   GCUAAAGCUCGCGAAAAAUACAUUAG..UAAUUCUCUU..GCAUAAGAACAAAAACUAAC.GUAUAUUUA.UAGAACACUAUCUGAAAAGA.AAUCGCAAGAUAGAAAAGAAGAUAG.AAUAGAAAAUCCCGA.AGGGUCGCAAGAUCAAUCGGGAU..UUUUGCUUUUA
JCVI_SCAF_1096627099539/4705-4860   GCUAAAGCUCGCGAAAAAUACCUUAG..UAAUUUUUUU..GCAUAAGAACAAAAACUAAC.GUAUAUUUA.UAGAACACUAUCGGAAAAGA.AAUCGCAAGAUAGAAAAGAAGAUAG.AAUAGAAAAUCCCGA.AGGGUCGCAAGAUCAAUCGGGAU..UUUUGCUU...
JCVI_SCAF_1096627177870/1289-1131   GCUAAAGCUCGCGAAAAAUACCUUAG..UAAUUCUCUU..GCAUAAGAACAAAAACUAAC.GUAUAUUUA.UAGAACACUAUCGGAAAAGA.AAUCGCAAGAUAGAAAAGAAGAUAG.AAUAGAAAAUCCCGA.AGGGUCGCAAGAUCAAUCGGGAU..UUUUGCUUUUA
JCVI_SCAF_1096627174996/890-1048    GCUAAAGCUCGCGAAAAAUACCUUAG..UAAUUUUCUU..GCAUAAGAACAAAAACUAAC.GUAUAUUUA.UAGAACACUAUCGGAAAAGA.AAUCGCAAGAUAGAAAAGAAGAUAG.AAUAGAAAAUCCCGA.AGGGUCGCAAGAUCAAUCGGGAU..UUUUGCUUUUA
JCVI_SCAF_1096628023873/879-1037    GCUAAAGCUCGCGAAAAAUACAUUAG..UAAUUCUCUU..GCAUAAGAACAAAAACUUAC.GUAUAUUUA.UAGAACACUAUCGGAAAAGA.AAUCGCAAGAUAGAAAAGAAGAUAG.AAUAGAAAAUCCCGA.AGGGUCGCAAGAUCAAUCGGGAU..UUUUGCUUUUA
JCVI_SCAF_1096628033048/1566-1408   GCUAAAGCUCGCGAAAAAUACAUUAG..UAAAUCUCUU..GCAUAAGAACAAAAACUAAC.GUAUAUUUA.UAGAACACUAUCGGAAAAGA.AAUCGCAAGAUAGAAAAGAAGAUAG.AACAGAAAAUCCCGA.AGGGUCGCAAGAUCAAUCGGGAU..UUUUGCUUUUA
JCVI_SCAF_1096627034149/501-659     GCUAAAGCUCGCGAAAAAUACAUUAG..UAAUUUUCUU..GCAUAGGAACAAAAACUAAC.GUAUAUUUA.UAGAACACUAUCGGAAAAGA.AAUCGCAAGAUAGAAAAGAAGAUAG.AACAGAAAAUCCCGA.AGGGUCGCAAGAUCAAUCGGGAU..UUUUGCUUUUU
JCVI_SCAF_1101668439724/222-64      GCUAAAGCUCGCGAAAAAUACAUUAG..UAAUUUUCUU..GCAUAAGAACAAAAACUAAC.GUAUAUUUA.UAGAACACUAUCGGAAAAGA.AAUCGCAAGAUAGAAAAGAAGAUAG.AACAGAAAAUCCCGA.AGGGUCGCAAGAUCAAUCGGGAU..UUUUGCUUUUU
JCVI_SCAF_1096627320519/1191-1033   GCUAAAGCUCGCGAAAAAUACAUUAG..UAAUUUUCUU..GCAUAAGAACAAAAACUAAC.GUAUAUUUA.UAGAACACUAUCGGAAAAGA.AAUCGCAAGAUAGAAAAGAAGAUAG.AAUAGAAAAUCCCGA.AGGGUCGCAAGAUCAAUCGGGAU..UUUUGCUUUUU
JCVI_SCAF_1096627514636/154-312     GCUAAAGCUCGCGAAAAAUACAUUAG..UAAUUUUCUU..GCAUAAGAAUAAAAACUAAC.GUAUAUUUA.UAGAACACUAUCGGAAAAGA.AAUCGCAAGAUAGAAAAGAAGAUAG.AACAGAAAAUCCCGA.AGGGUCGCAAGAUCAAUCGGGAU..UUUUGCUUUUA
JCVI_SCAF_1101667084868/467-309     GCUAAAGCUCGCGAAAAAUACAUUAG..UAAUUUUCUU..GCAUAAGAACAAAAACUAAC.GUAUAUUUA.UAGAACACUAUCGGAAAAGA.AAUCGCAAGAUAGAAAAGAAGAUAG.AACAGAAAAUCCCGA.AGGGUCGCAAGAUCAAUCGGGAU..UUUUGCUUUUA
JCVI_SCAF_1096628018580/365-207     GCUAAAGCUCGCGAAAAAUACAUUAG..UAAUUCUCUU..GCAUAAGAACAAAAACUAAC.GUAUAUUUA.UAGAACACUAUCGGAAAAGA.AAUCGCAAGAUAGAAAAGAAGAUAG.AACAGAAAAUCCCGA.AGGGUCGCAAGAUCAAUCGGGAU..UUUUGCUUUUA
JCVI_SCAF_1101668286173/344-502     GUUAAAGCUCGCGAAAAACACCUUAG..UAAUUUUCUU..GCAUAAGAACAAAAACUAAC.GUAUAUUUA.UAGAACACUAUCGGAAAAGA.AAUCGCAAGAUAGAAAAGAAGAUAG.AACAGAAAAUCCCGA.AGGGUCGCAAGAUCAAUCGGGAU..UUUUGCUUUCU
JCVI_SCAF_1101668185452/679-521     GCUAAAGCUCGCGAAAAAUACAUUAG..UAAAUCUCUU..GCACAAGAACAAAAACUAAC.UUAUAUUUA.UAGAACACUAUUGGAAAAGA.AAUCGCAAGAUAGAAAAGAAGAUAG.AACAGAAAAUCCCGA.AGGGUCGCAAGAUCAAUCGGGAU..UUUUGCUUUUU
JCVI_SCAF_1096627961062/1254-1096   UUUUAACUUCGCGAAAAAUACCUUAG..UAAUUUUCUU..GCAUAAGAACAAAAACUAAC.GUAUAUUUA.UAGAACACUAUCGGAAAAGA.AAUCGCAAGAUAGAAAAGAAGAUAG.AAUAGAAAAUCCCGG.AAGGUCGCAAGAUCAAUCGGGAU..UUUUGCUUUUU
JCVI_SCAF_1101667045594/569-727     UUAUAACCUCGCGAAAAAUACAUUAG..UAAUUUUCUU..GCAUAAGAGUAAAAACUAAC.GUAUAUUUA.UAGAACACUAUCGGAAAAGA.AAUCGCAAGAUAGAAAAGAAGAUAG.AAUAAAAAAUCCCGA.AGGGUCGCAAGAUCAAUCGGGAU..UUUUGCUUUUU
JCVI_SCAF_1096627296996/337-495     CUAAAAAUUCGCGAAAAAUACAUUAG..UAAUUUUCUU..GCAUAAGAACAAAAACUAAC.GUAUAUUUA.UAGAACACUAUCGGAAAAGA.AAUCGCAAGAUAGAAAAGAAGAUAG.AACAGAAAAUCCCGA.AGGGUCGCAAGAUCAAUCGGGAU..UUUUGCUUUUA
JCVI_SCAF_1096627547445/1432-1274   CUAAAAGUUCGCGAAAAAUACAUUAG..UAAUUUUCUU..GUGUAAGAACAAAAACUAAC.GUAUAUUUA.UAGAACACUAUCGGAAAAGA.AAUCGCAAGAUAGAAAAGAAGAUAG.AACAGAAAAUCCCGA.AGGGUCGCAAGAUCAAUCGGGAU..UUUUGCUUUUA
JCVI_SCAF_1096626917744/742-900     UAGAAUCCUCGCGAAAAAUAGAUUAG..UAAAUAUCUU..GCGUAAGAAUAAAAACUAAC.GUAUAUUUA.UAGAACACUAUCUGAAAAGA.AAUCGAAAGAUAGAAAAGAAGAUAG.AACAGAAAAUCCCGA.AGGGUCGCAAGAUCAAUCGGGAU..UUUUGCUUUCC
JCVI_SCAF_1101668288696/697-855     UUAAAACCUCGCGAAAAAUAGAUUAG..UAAAUAUCUU..GCGUAAGAAUAAAAACUAAC.GUAUAUUUA.UAGAACACUAUCGGAAAAGA.AAUCGAAAGAUUGAAAAGAAGAUAG.AACAGAAAAUCCCGA.AGGGUCGCAAGAUCAAUCGGGAU..UUUUGCUUUUU
JCVI_SCAF_1101668347478/934-1092    UAUAAACCUCGCGAAAAAUACAUUAG..UAAAUAUCUU..GCAUAAGAAUAAAAACUAAC.GUAUAUUUA.AAGAACACUAUCGGAAAAGA.AAUCGCAAGAUAGAAAAGAAGAUAG.AAUAGAAAAUCCCGA.AGGGUCGCAAGAUCAAUCGGGAU..UUUUGCUUUCC
JCVI_SCAF_1096627175966/1684-1526   AAUAAACCUCGCGAAAAAUAGAUUAG..UAAAUAUCUU..GCGUAAGAAUUAAAACUAAC.GUAUAUUUA.UAGAACACUAUCGGAAAAGA.AAUCGAAAGAUAGAAAAGAAGAUAG.AACAGAAAAUCCCGA.AGGGUCGCAAGAUCAAUCGGGAU..UUUUGCUUUUA
JCVI_SCAF_1096627500144/360-518     UAUAAACCUCGCGAAAAAUACAUUAG..UAAAUAUCUU..GCGUAAGAAUAAAAACUAAC.GUAUAUUUA.UAGAACACUAUCGGAAAAGA.AAUCGCAAGAUAGAAAAGAAGAUAG.AACAGAAAAUCCCGA.AGGGUCGCAAGAUCAAUCGGGAU..UUUUGCUUUCC
JCVI_SCAF_1101668457312/421-579     AAUAAACCUCGCGAAAAAUACAUUAG..UAAAUAUCUU..GCGUAAGAGUAAAAACUAAC.GUAUAUUUA.UAGAACACUAUCGGAAAAGA.AAUCGCAAGAUAGAAAAGAAGAUAG.AACAGAAAAUCCCGA.AGGGUCGCAAGAUCAAUCGGGAU..UUUUGCUUUCC
JCVI_SCAF_1096627371151/994-836     AAUAAACCUCGCGAAAAAUAGAUUAG..UAAAUAUCUU..GCGUAAGAAUUAAAACUAAC.GUAUAUUUA.UAUAACACUAUCGGAAAAGA.AAUCGAAAGAUAGAAAAGAAGAUAG.AACAGAAAAUCCCGA.AGGGUCGCAAGAUCAAUCGGGAU..UUUUGCUUUCU
JCVI_SCAF_1096627696463/1803-1645   AAUAAACCUCGCGAAAAAUAGAUUAG..UAAAUAUCUU..GCGUAAGAUUAAAAACUAAC.GUAUAUUUA.UAGAACACUAUCGGAAAAGA.AAUCGAAAGAUAGAAAAGAAGAUAG.AACAGAAAAUCCCGA.AGGGUCGCAAGAUCAAUCGGGAU..UUUUGCUUUCC
JCVI_SCAF_1096627304742/401-243     AUAAAACCUCGCGAAAAAUAGAUUAG..UAAAUAUCUU..GCGUAAGAAUAAAAACUAAC.GUAUAUUUA.UAGAACACUAUCGGAAAAGA.AAUCGAAAGAUAGAAAAGAAGAUAG.AACAGAAAAUCCCGA.AGGGUCGCAAGAUCAAUCGGGAU..UUUUGCUUUCU
JCVI_SCAF_1096627994896/211-369     AAUAAACCUCGCGAAAAAUAGAUUAG..UAAAUAUCUU..GCGUAAGAAUAAAAACUAAC.GUAUAUUUA.UAGAACACUAUCGGAAAAGA.AAUCGAAAGAUAGAAAAGAAGAUAG.AACAGAAAAUCCCGA.AGGGUCGCAAGAUCAAUCGGGAU..UUUUGCUUUCU
JCVI_SCAF_1096627544027/1305-1147   AAUAAACCUCGCGAAAAAUACAUUAG..UAAAUAUCUU..GCGUAAGAAUAAAAACUAAC.GUAUAUUUA.UAUAACACUAUCGGAAAAGA.AAUCGAAAGAUAGAAAAGAAGAUAG.AACAGAAAAUCCCGA.AGGGUCGCAAGAUCAAUCGGGAU..UUUUGCUUUCU
JCVI_SCAF_1096627329633/287-131     AAUAAACCUCGCGAAAAAUACAUUAG..UAAAUAUCUU..GCGUAAGAAUAAAAACUAAC.GUAUAUUUA.UAGAACACUAUCGGAAAAGA..AUCGAAAGAUAGAAAAGA.GAUAG.AACAGAAAAUCCCGA.AGGGUCGCAAGAUCAAUCGGGAU..UUUUGCUUUCU
JCVI_SCAF_1096626974071/244-86      UAUAAACCUCGCGAAAAAUAGAUUAG..UAAAUAUGUU..GCAUAAGAGUAAAAACUAAC.GUAUAUUUA.UAGAACACUAUCGGAAAAGA.AAUCGAAAGAUAGAAAAGAAGAUAG.AACAGAAAAUCCCGA.AGGGUCGCAAGAUCAAUCGGGAU..UUUUGCUUUCC
JCVI_SCAF_1096627085809/1193-1351   UAUAAACCUCGCGAAAAAUAGAUUAG..UAAAUAUCUU..GCGUAAGAGUAAAAACUAAC.GUAUAUUUA.UAGAACACUAUCGGAAAAGA.AAUCGAAAGAUAGAAAAGAAGAUAG.AACAGAAAAUCCCGA.AGGGUCGCAAGAUCAAUCGGGAU..UUUUGCUUUCC
JCVI_SCAF_1096626924876/1118-961    UAUAAACCUCGCGAAAAAUAGAUUAG..UAAAUAUCUU..GCGUAAGAGUAAAAACUAAC.GUAUAUUUA.UAGAACACUAUCGGAAAAGA.AAUCGCAAGAUAGAAAAGAAGAUAG.AACAGAAAAUCCCGA.AGGGUCGCAAGAUCAAUCGGGAU..UUU.GCUUUCC
JCVI_SCAF_1101668330247/1049-1207   UAAAAACCUCGCGAAAAAUAGAUUAG..UAAAUAUCUU..GCGUAAGAAUUAAAACUAAC.GUAUAUUUA.UAGAACACUAUCGGAAAAGA.AAUCGAAAGAUAGAAAAGAAGAUAG.AACAGAAAAUCCCGA.AGGGUCGCAAGAUCAAUCGGGAU..UUUUGCUUUCC
JCVI_SCAF_1096626219711/775-617     UAAAAACCUCGCGAAAAAUAGAUUAG..UAAAUAUCUU..GCGUAAGAAUAAAAACUAAC.GUAUAUUUA.UAGAACACUAUCGGAAAAGA.AAUCGAAAGAUAGAAAAGAAGAUAG.AACAGAAAAUCCCGA.AGGGUCGCAAGAUCAAUCGGGAU..UUUUGCUUUCU
JCVI_SCAF_1096627827704/1145-987    UAAAAACCUCGCGAAAAAUAGAUUAG..UAAAUAUCUU..GCGUAAGAAUAAAAACUAAC.GUAUAUUUA.UAGAACACUAUCGGAAAAGA.AAUCGAAAGAUAGAAAAGAAGAUAG.AACAGAAAAUCCCGA.AGGGUCGCAAGAUCAAUCGGGAU..UUUUGCUUUCC
JCVI_SCAF_1096627598829/638-796     AAUAAACUUCGCGAAAAAUAGAUUAG..UAAAUAUCUU..GCAUAAGAAUAAAAACUAAC.GUAUAUUUA.UAGAACACUAUCGGAAAAGA.AAUCGAAAGAUAGAAAAGAAGAUAG.AACAGAAAAUCCCGA.AGGGUCGCAAGAUCAAUCGGGAU..UUUUGCUUUCC
JCVI_SCAF_1096627179664/653-811     UAUAAACCUCGCGAAAAAUAGAUUAG..UAAAUAUCUU..GCAUAAGAAUAAAAACUAAC.GUAUAUUUA.UAGAACACUAUCGGAAAAGA.AAUCGAAAGAUAGAAAAGAAGAUAG.AACAGAAAAUCCCGA.AGGGUCGCAAGAUCAAUCGGGAU..UUUUGCUUUCC
JCVI_SCAF_1096626914748/425-267     UAUAAACCUCGCGAAAAAUAGAUUAG..UAAAUAUCUU..GCUUAAGAAUAAAAACUAAC.GUAUAUUUA.UAGAACACUAUCGGAAAAGA.AAUCGAAAGAUAGAAAAGAAGAUAG.AACAGAAAAUCCCGA.AGGGUCGCAAGAUCAAUCGGGAU..UUUUGCUUUCC
JCVI_SCAF_1096628205814/506-662     UAGAAACCUCGCGAAAAAUACAUUAG..UAAUUUUCUU..GCAUAAGAAUAAAAACUAAC.CUAUAUUUA.UAGAACACUAUCGGAAAAGA.AAUCGCAAGAUAGAAAAGAAGAUAG.AACAGAAAAUCCCGA.AGGGUCGCAAGAUCAAUCGGGAU..UUUUGCUUU..
JCVI_SCAF_1101668355515/516-358     GUAAAUCCUCGCGAAAAAUACAUUAG..UAAAUAUCUU..GCACAAGAAUAAAAACUAAC.GUAUAUUUA.UAGAACACUAUCGGAAAAGA.UAUCGCAAGAUUGAAAAGAAGAUAG.AACAGAAAAUCCCGA.AGGGUCGCAAGAUCAAUCGGGAU..UUUUGCUUUUU
JCVI_SCAF_1096627085167/1375-1217   GUAAAACCUCGCGAAAAAUACAUUAG..UAAAUAUCUU..GCACAAGAAUAAAAACUAAC.GUAUAUUUA.UAGAACACUAUCGGAAAAGA.AAUCGCAAGAUAGAAAAGAAGAUAG.AACAGAAAAUCCCGA.AGGGUCGCAAGAUCAAUCGGGAU..UUUUGCUUUUU
JCVI_SCAF_1096627097745/2122-1964   GUAAAUCCUCGCGAAAAAUACAUUAG..UAAAUAUCUU..GCACAAGAAUAAAAACUAAC.GUAUAUUUA.UAGAACACUAUCGGAAAAGA.AAUCGCAAGAUAGAAAAGAAGAUAG.AACAGAAAAUCCCGA.AGGGUCGCAAGAUCAAUCGGGGU..UUUUGCUUUUU
JCVI_SCAF_1101668706160/666-824     UAUAAUCCUCGCGAAAAAUACAUUAG..UAAAUAUCUU..GCACAAGAAUAAAAACUAAC.GUAUAUUUA.UAGAACACUAUCGGAAAAGA.AAUCGCAAGAUAGAAAAGAAGAUAG.AACAGAAAAUCCCGA.AGGGUCGCAAGAUCAAUCGGGAU..UUUUGCUUUUU
JCVI_SCAF_1096627089652/1256-1098   UAUAAACCUCGCGAAAAAUACAUUAG..UAAAUAUCUU..GCACAAGAAUAAAAACUAAC.GUAUAUUUA.UAGAACACUAUCUGAAAAGA.AAUCGCAAGAUAGAAAAGAAGAUAG.AACAGAAAAUCCCGA.AGGGUCGCAAGAUCAAUCGGGAU..UUUUGCUUUUU
JCVI_SCAF_1096627862656/488-330     UAUAAACCUCGCGAAAAAUACAUUAG..UAAAUAUCUU..GCACAAGAAUAAAAACUAAC.GUAUAUUUA.UAGAACACUAUCGGAAAAGA.AAUCGCAAGAUAGAAAAGAAGAUAG.AACAGAAAAUCCCGA.AGGGUCGCAAGAUCAAUCGGGAU..UUUUGCUUUUU
JCVI_SCAF_1101668659723/979-1137    UUAUAACUUCGCGAAAAAUACAUUAG..UAAAUCUCUU..GCAUAAGAACAAAAACUAAC.GUAUAUUUA.UAUAACACUAUCUGAAAAGA.AAUCGCAAGAUAGAAAAGAAGAUAG.UACAGAAAAUCCCGA.AGGGUCGCAAGAUCAAUCGGGAU..UUUUGCUUUUU
JCVI_SCAF_1096628029665/805-647     UUAUAACCUCGCGAAAAAUACAUUAA..UAAUUUUCUU..GCAUAGUAACAAAAACUAAC.GUAUAUUUA.UAGAACACUAUCGGAAAAGA.AAUCGCAAGAUAGAAAAGAAGAUAG.AACAGAAAAUCCCGA.AGGGUCGCAAGAUCAAUCGGGAU..UUUUGCUUUUU
JCVI_SCAF_1096627044366/1911-1753   AAAAAACCUCGCGAAAAAUACCUUAG..UAAAUCUCUU..GCAUAAGAACAAAAACUAAC.GUAUAUUUA.UAGAACACUAUCGGAAAAGA.AAUCGCAAGAUAGAAAAGAAGAUAG.AACAGAAAAUCCCGA.AGGGUCGCAAGAUCAAUCGGGAU..UUUUGCUUUUU
JCVI_SCAF_1096627598378/1621-1463   UAAAAACCUCGCGAAAAAUACCUUAG..UAAAUCUCUU..GCACAAGAACAAAAACUAAC.GUAUAUUUA.UAGAACACUAUCGGAAAAGA.AAUCGCAAGAUAGAAAAGAAGAUAG.AACAGAAAAUCCCGA.AGGGUCGCAAGAUCAAUCGGGAU..UUUUGCUUUUU
JCVI_SCAF_1101667114249/607-449     UAAAAACCUCGCGAAAAAUACAUUAG..UAAAUCUCUU..GCACAAGAACAAAAACUAAC.GUAUAUUUA.UAGAACACUAUCGGAAAAGA.AAUCGCAAGAUAGAAAAGAAGAUAG.AACAGAAAAUCCCGA.AGGGUCGCAAGAUCAAUCGGGAU..UUUUGCUUUUU
JCVI_SCAF_1096628135575/665-507     UAAAAACCUCGCGAAAAAUACAUUAG..UAAAUCUCUU..GCAUAAGACUAAAAACUAAC.GUAUAUUUA.UAGAACACUAUCGGAAAAGA.AAUCGCAAGAUAGAAAAGAAGAUAG.AACAGAAAAUCCCGA.AGGGUCGCAAGAUCAAUCGGGAU..UUUUGCUUUUU
JCVI_SCAF_1096627041458/191-349     UAAAAACCUCGCGAAAAAUACAUUAG..UAAAUCUCUU..GCAUAGGAUCAAAAACUAAC.GUAUAUUUA.UAGAACACUAUCGGAAAAGA.AAUCGCAAGAUAGAAAAGAAGAUAG.AACAGAAAAUCCCGA.AGGGUCGCAAGAUCAAUCGGGAU..UUUUGCUUUUU
JCVI_SCAF_1101668282956/602-444     UUAUAACUUCGCGAAAAAUACAUUAG..UAAUUUUCUU..GCAUAGGAACAAAAACUAAC.GUAUAUUUA.UAGAACACUAUCGGAAAAGA.AAUCGCAAGAUAGAAAAGAAGAUAG.AAUAGAAAAUCCCGA.AGGGUCGCAAGAUCAAUCGGGAU..UUUUGCUUUUU
JCVI_SCAF_1101668275397/1163-1005   UAAAAACCUCGCGAAAAAUACAUUAG..UAAUUUUCUU..GCAUAAGAACAAAAACUAAC.GUAUAUUUA.UAGAACACUAUCGGAAAAGA.AAUCGCAAGAUAGAAAAGAAGAUAG.AACAGAAAAUCCCGA.AGGGUCGCAAGAUCAAUCGGGAU..UUUUGCUUUUU
JCVI_SCAF_1101668691255/987-1145    UUAUAACUUCGCGAAAAAUACAUUAG..UAAUUUUCUU..GCACAAGAACAAAAACUGAC.GUAUAUUUA.UAGAACACUAUCGGAAAAGA.AAUCGCAAGAUAGAAAAGAAGAUAG.AAUAGAAAAUCCCGA.AGGGUCGCAAGAUCAAUCGGGAU..UUUUGCUUUUU
JCVI_SCAF_1096626147351/243-85      CUUUAACUUCGCGAAAAAUACCUUAG..UAAUUUUCUU..GCAUAAGAACAAAAACUAAC.GUAUAUUUA.UAGAACACUAUCGGAAAAGA.AAUCGCAAGAUGGAAAAGAAGAUAG.AACAGAAAAUCCCGA.AGGGUCGCAAGAUCAAUCGGGAU..UUUUGCUUUUU
JCVI_SCAF_1096627601418/718-560     UUAUAACUUCGCGAAAAAUACAUUAG..CAAUUCUCUU..GCAUAAGUACAAAAACUAAC.GUAUAUUUA.UAGAACACUAUCGGAAAAGA.AAUCGCAAGAUAGAAAAGAAGAUAG.AACAGAAAAUCCCGA.AGGGUCGCAAGAUCAAUCGGGAU..UUUUGCUUUUU
JCVI_SCAF_1096627553258/414-572     UUAUAACUUCGCGAAAAAUACAUUAG..UAAAUCUCUU..GCAUAAGAAUAAAAACUAAC.GUAUAUUUA.UAGAACACUAUCGGAAAAGA.AAUCGCAAGAUAGAAAAGAAGAUAG.AACAGAAAAUCCCGA.AGGGUCGAAAGAUCAAUCGGGAU..UUUUGCUUUUU
JCVI_SCAF_1096628273620/129-287     UUAUAACUUCGCGAAAAAUACCUUAG..UAAUUUUCUU..GCAUAAGAACAAAAACUAAC.GUAUAUUUA.UAGAACACUAUCGGAAAAGA.AAUCGCAAGAUGGAAAAGAAGAUAG.AACAGAAAAUCCCGA.AGGGUCGCAAGAUCAAUCGGGAU..UUUUGCUUUUU
JCVI_SCAF_1096628032488/657-499     UUAUAACUUCGCGAAAAAUACCUUAG..UAAUUUUCUU..GCAUAAGAACAAAAACUAAC.GUAUAUUUA.UAGAACACUAUCGGAAAAGA.AAUCGCAAGAUAGAAAAGAAGAUAG.AACAGAAAAUCCCGA.AGGGUCGCAAGAUCAAUCGGGAU..UUUUGCUUUUU
JCVI_SCAF_1096627814143/244-86      UUAUAACUUCGCGAAAAAUACAUUAG..UAAUUUUCUU..GCAUAAGAACAAAAACUAAC.GUAUAUUUA.UAGAACACUAUCGGAAAAGA.AAUCGCAAGAUAGAAAAGAAGAUAG.AACAGAAAAUCCCGA.AGGGUCGCAAGAUCAAUCGGGAU..UUUUGCUUUUU
JCVI_SCAF_1096627087692/597-439     UUAUAACUUCGCGAAAAAUACAUUAG..UAAUUUUCUU..GCACAAGAACAAAAACUAAC.GUAUAUUUA.UAGAACACUAUCGGAAAAGA.AAUCGCAAGAUAGAAAAGAAGAUAG.AACAGAAAAUCCCGA.AGGGUCGCAAGAUCAAUCGGGAU..UUUUGCUUUUU
JCVI_SCAF_1096627067668/3788-3630   UUAUAACCUCGCGAAAAAUACAUUAG..UAAUUUUCUU..GCAUAAGAACAAAAACUAAC.GUAUAUUUA.UAGAACACUAUCUGAAAAGA.AAUCGCAAGAUUGAAAAGAAGAUAG.AACAGAAAAUCCCGA.AGGGUCGCAAGAUCAAUCGGGAU..UUUUGCUUUUU
JCVI_SCAF_1101667075568/158-316     UUAUAACCUCGCGAAAAAUACAUUAG..UAAUUUUCUU..GCAUAAGAACAAAAACUAAC.GUAUAUUUA.UAGAACACUAUCGGAAAAGA.AAUCGCAAGAUAGAAAAGAAGAUAG.AACAGAAAAUCCCGA.AGGGUCGCAAGAUCAAUCGGGAU..UUUUGCUUUUU
JCVI_SCAF_1096627071800/827-669     UUAUAACCUCGCGAAAAAUACAUUAG..UAAUUUUCUU..GCAUAAGAACAAAAACUAAC.GUAUAUUUA.UAGAACACUAUCGGAAAAGA.AAUCGCAAGAUUGAAAAGAAGAUAG.AACAGAAAAUCCCGA.AGGGUCGCAAGAUCAAUCGGGAU..UUUUGCUUUUU
JCVI_SCAF_1096627552814/1556-1398   AUAUAACUUCGCGAAAAAUACAUUAG..UAAAUCUCUU..GCAUAAGAACAAAAACUAAC.GUAUAUUUA.UAGAACACUAUCGGAAAAGA.AAUCGCAAGAUAGAAAAGAAGAUAG.AACAGAAAAUCCCGA.AGGGUCGCAAGAUCAAUCGGGAU..UUUUGCUUUUU
JCVI_SCAF_1096627178922/1849-1691   UUAUAACUUCGCGAAAAAUACAUUAG..UAAAUCUCUU..GCAUAAGAACAAAAACUAAC.GUAUAUUUA.UAGAACACUAUCGGAAAAGA.AAUCGCAAGAUAGAAAAGAAGAUAG.AACAGAAAAUCCCGA.AGGGUCGCAAGAUCAAUCGGGAU..UUUUGCUUUUU
JCVI_SCAF_1096627309562/1314-1472   UUAUAACUUCGCGAAAAAUACAUUAG..UAAAUCUCUU..GCAUAGGAACAAAAACUAAC.GUAUAUUUA.UAGAACACUAUCGGAAAAGA.AAUCGCAAGAUAGAAAAGAAGAUAG.AACAGAAAAUCCCGA.AGGGUCGCAAGAUCAAUCGGGAU..UUUUGCUUUUU
JCVI_SCAF_1101667275442/740-898     UUAUAACUUCGCGAAAAAUACAUUAG..UAAAUCUCUU..GCACAAGAACAAAAACUAAC.GUAUAUUUA.UAGAACACUAUCGGAAAAGA.AAUCGCAAGAUAGAAAAGAAGAUAG.AACAGAAAAUCCCGA.AGGGUCGCAAGAUCAAUCGGGAU..UUUUGCUUUUU
JCVI_SCAF_1096628030576/44-202      UUAUAACUUCGCGAAAAAUACAUUAG..UAAUUCUCUU..GCAUAAGAACAAAAACUAAC.GUAUAUUUA.UAGAACACUAUCGGAAAAGA.AAUCGCAAGAUAGAAAAGAAGAUAG.AACAGAAAAUCCCGA.AGGGUCGCAAGAUCAAUCGGGAU..UUUUGCUUUUU
JCVI_SCAF_1101668201157/183-25      AAAAAACCUCGCGAAAAAUACCUUAG..UAAUUUUCUU..GCAUAAGAACAAAAACUAAC.GUAUAUUUA.UAGAACACUAUCGGAAAAGA.AAUCGCAAGAUGGAAAAGAAGAUAG.AACAGAAAAUCCCGA.AGGGUCGCAAGAUCAAUCGGGAU..UUUUGCUUUUU
JCVI_SCAF_1101667143321/422-579     UAAAAACCUCGCGAAAAAUACAUUAG..UAAAUCUCUU..GCACAAGAACAAAAACUAAC.GUAUAUUUA.UAGAACACUAUCGGAAAAGA.AAUCGCAAGAUAGAAAAGAAGAUAG.AAC.AGAAAUCCCGA.AGGGUCGCAAGAUCAAUCGGGAU..UUUUGCUUUUA
JCVI_SCAF_1096628037417/306-148     UUAUAACCUCGCGAAAAAUAUAUUAG..UAAUUCUCUU..GCAUAAGAACAAAAACUAAC.GUAUAUUUG.UAUAACACUAUCGGAAAAGA.AAUCGCAAGAUAGAAAAGAAGAUAG.AACAGAAAAUCCCGA.AGGGUCGCAAGAUCAAUCGGGAU..UUUUGCUUUUU
JCVI_SCAF_1101667059383/259-103     CUAAAAAUUCGCGAAAAAUACAUUAG..UAAAUCUCUU..GCAUAAGAGUAAAAACUAAC.GUAUAUUUA.UAGAACACUAUCGGAAAAGA.AAUCGCAAGAUAGAAAAGAAGAUAG.AACAGAAAAUCCCGA.AGGGUCGCAAGAUCAAUCGGGAU..UUUUGCUUU..
JCVI_SCAF_1096627321686/563-721     UAAAGAGUUCGCGAAAAUUAGAUUAG..UAAAUAUCUU..GCGUAAGAACAAAAACUAAC.GUAUAUUUA.UAGAACACUAUCGGAAAAGA.AAUCGCAAGAUAGAAAAGAAGAUAG.AACAGAAAAUCCCGA.AGGGUCGCAAGAUCAAUCGGGAU..UUUUGCUUUCU
JCVI_SCAF_1096627171749/2621-2463   GAAAAACCUCGCGAAAAAUACAUUAA..UAAAUUUCUU..GCACAAGAAUAAAAACUAAC.GUAUAUUUA.UAGAACACUAUCGGAAAAUA.AAUCGUAAGAUUGAAAAUAAGAUAG.AACAGAAAAUCCCGA.AGGGUCGCAAGAUCAAUCGGGAU..UUUUGCUUUUU
JCVI_SCAF_1096628002503/856-698     CAAAAACCUCGCGAAAAAUACAUUAA..UGAAUCUCUU..GCAUAGUACUAAAAACUAAC.GUAUAUUUA.UAGAACACUAUCGGAAAAUA.AAUCGCAAGAUUGAAAAUAAGAUAG.AACAGAAAAUCCCGA.AGGGUCGCAAGAUCAAUCGGGAU..UUUUGCUUUUU
JCVI_SCAF_1096627389052/1016-858    CAUAAAGUUCGCGAAAAAUACAUUAG..UAAUUUUCUU..GCGUAUAAGCCAACACUGCC.GUAUAUUUA.UAUAACACUAUCGGAAAAGA.AAUCGCAAGAUAGAAAAGAAGAUAG.AACAGAAAAUCCCGA.AGGGUCGCAAGAUCAAUCGGGAU..UUUUGCUUUUU
JCVI_SCAF_1096627207889/1673-1831   AAUAAAGUUCGCGAAAAAUACAUUAG..UAAUUUUCUU..GCGUAUAAACCAAAACUGCC.GUAUAUUUA.UAGAACACUAUCAGAAAAGA.AAUCGCAAGAUGGAAAAGAAGAUAG.AACAGAAAAUCCCGA.AGGGUCGCAAGAUCAAUCGGGAU..UUUUGCUUUGU
JCVI_SCAF_1101667417475/52-210      CAUAAAGUUCGCGAAAAAUACAUUAG..UAAUUUUCUU..GCGUAUAAACCAAAACUGCC.GUAUAUUUA.UAGAACACUAUCGGAAAAGA.AAUCGCAAGAUAGAAAAGAAGAUAG.AACAGAAAAUCCCGA.AGGGUCGCAAGAUCAAUCGGGAU..UUUUGCUUUGU
JCVI_SCAF_1101668750253/431-273     CAUAAAGUUCGCGAAAAAUACAUUAG..UAAUUUUCUU..GCGUAUAAACCAAAACUGCC.GUAUAUUUA.UAUAACACUAUCGGAAAAGA.AAUCGCAAGAUAGAAAAGAAGAUAG.AACAGAAAAUCCCGA.AGGGUCGAAAGAUCAAUCGGGAU..UUUUGCUUUGU
JCVI_SCAF_1096626915383/1658-1502   GAUAAAGUUCGCGAAAAAAGGAUUAG..UAAAUAUCUU..GCAUAAGGUCAAAAGCUAAU.UUAUAUUUA.UAGCA..UUAUCGGAAAAGA.AAUCGAAAGAUAGAAAAGAAGAUAG.UAUAAAAAAUCCCGA.AGGGCCGAGAGGUCAAUCGGGAU..UUUUGCUUUAU
JCVI_SCAF_1096626979050/1422-1266   GCUAAAGUUCGCGAAAAAAGGAUUAG..UAAUUAUCUU..GCAUAAGAUCAAAAGCUAAU.UUAUAUUUA.UAACA..CUAUCGGAAAAGA.AAUCGAAAGAUGGAAAAGAAGAUAG.AAUAGAAAAUCCCGG.AGGGCCGAGAGGUCAAUCGGGAU..UUUUGCUUUUA
JCVI_SCAF_1096626955441/154-1       UUAAAAGUUCGCGAAAAAUACAUUAA..UAAUUAUUUU..GCAUAGAAGCACUUAGAGG..GUAAAUUAA.UAGAACACUAUU.UAAAUGA.UAUCGCAAGAUUGAAAACA.AAUAG.AAUAGAAAAUCCCGA.AGGGUCGCAAGAUCAAUCGGGAU..UUUUGCUUU..
JCVI_SCAF_1096627330894/1209-1053   UUAAAAGUUCGCGAAAAAUACAUUAA..UAAAUAUUUU..GCAUAGAAGCAUUUAGAGGG.GUAAAUUAG.UAGAACACUAUU.UAAAUGA.UAUCGCAAGAUUGAAAACA.AAUAG.AAUAGAAAAUCCCGA.AGGGUCGCAAGAUCAAUCGGGAU..UUUUGCUUUUC
JCVI_SCAF_1096627117257/2122-1966   UUAAAAGUUCGCGAAAAAUACAUUAA..UAAUUAUUUU..GCAUAGAAGCAUUUAGAGGG.GUAAAUUAG.UAGAACACUAUU.UAAAUGA.UAUCGCAAGAUUGAAAACA.AAUAG.AAUAGAAAAUCCCGA.AGGGUCGCAAGAUCAAUCGGGAU..UUUUGCUUUUC
JCVI_SCAF_1096627345659/777-621     UUAAAAGCUCGCGAAAAAUACAUUAA..UAAUUAUUUU..GCAUAGAAGCACUUAGAGGG.GUAAAUUAG.UAGAACACUAUU.UAAAUGA.UAUCGCAAGAUUGAAAACA.AAUAG.AAUAGAGAAUCCCGA.AGGGUCGCAAGAUCAAUCGGGAU..UUUUGCUUUUC
JCVI_SCAF_1101668489426/866-1022    UUAAAAGUUCGCGAAAAAUACAUUAA..UAAUUAUCUU..GCAUAGAAGCACUUAGAGGG.GUAAAUUAG.UAGAACACUAUU.UAAAUGA.UAUCGCAAGAUUGAAAACA.AAUAG.AAUAGAGAAUCCCGA.AGGGUCGCAAGAUCAAUCGGGAU..UUUUGCUUUUC
JCVI_SCAF_1096627128747/740-896     UUAAAAGUUCGCGAAAAAUACAUUAA..UAAUUAUUUU..GCAUAGAAGCACUUAGAGGG.GUAAAUUAG.UAGAACACUAUU.UAAAUGA.UAUCGCAAGAUUGAAAACA.AAUAG.AAUAGAGAAUCCCGA.AGGGUCGCAAGAUCAAUCGGGAU..UUUUGCUUUUC
JCVI_SCAF_1101668473248/271-427     UUAAAAGUUCGCGAAAAAUACAUUAA..UAAUUAUUUU..GCAUAGAAGCACUUAGAGGG.GUAAAUUAG.UAGAACACUAUU.UAAAUGA.UAUCGCAAGAUUGAAAACA.AAUAG.AAUAGAAAAUCCCGA.AGGGUCGCAAGAUCAAUCGGGAU..UUUUGCUUUUC
JCVI_SCAF_1096626955532/1435-1279   UUAAAAGUUCGCGAAAAAUACAUUAA..UAAUUAUUUU..GCAUAGAAGCACCUAGAGGG.GUAAAUUAG.UAGAACACUAUU.UAAAUGA.UAUCGUAAGAUUGAAAACA.AAUAG.AAUAGAAAAUCCCGA.AGGGUCGCAAGAUCAAUCGGGAU..UUUUGCUUUUC
JCVI_SCAF_1096627114189/1985-1829   UUAAAAGUUCGCGAAAAAUAGAUUAA..UAAUUAUUUU..GCAUAGACCUCAUUAGAGGG.GUAAAUUAG.UAGAACACUAUU.UAAAUGA.UAUCGCAAGAUUGAAAACA.AAUAG.AAUAGAAAAUCCCGA.AGGGUCGCAAGAUCAAUCGGGAU..UUUUGCUUUUC
JCVI_SCAF_1096627390438/21426-21582 UUAAAAGUUCGCGAAAAAUACAUUAA..UAAUUAUUUU..GCAUAGAACCUAUUAGAGGG.GUAAAUUAG.UAGAACACUAUU.UAAAUGA.UAUCGCAAGAUUGAAAACA.AAUAG.AAUAGAAAAUCCCGA.AGGGUCGCAAGAUCAAUCGGGAU..UUUUGCUUUUC
JCVI_SCAF_1096627383440/1288-1444   UUAAAAGUUCGCGAAAAAUACAUUAA..UAAUUAUUUU..GCAUAGAACUAAUUAGAGGG.GUAAAUUAG.UAGAACACUAUU.UAAAUGA.UAUCGCAAGAUUGAAAACA.AAUAG.AAUAGAAAAUCCCGA.AGGGUCGCAAGAUCAAUCGGGAU..UUUUGCUUUUC
JCVI_SCAF_1096626917624/1452-1296   UUAAAAGUUCGCGAAAAAUACAUUAA..UAAUUAUUUU..GCAUAGAACUCAUUAGAAGG.GUAAAUUAG.UAGAACACUAUU.UAAAUGA.UAUCGCAAGAUUGAAAACA.AAUAG.AAUAGAAAAUCCCGA.AGGGUCGCAAGAUCAAUCGGGAU..UUUUGCUUUUC
JCVI_SCAF_1101668191992/1430-1274   UUAAAAGUUCGCGAAAAAUACAUUAA..UAAUUAUUUU..GCAUAGAACCCAUUAGAAGG.GUAAAUUAG.UAGAACACUAUU.UAAAUGA.UAUCGCAAGAUUGAAAACA.AAUAG.UAUAGAAAAUCCCGA.AGGGUCGCAAGAUCAAUCGGGAU..UUUUGCUUUUC
JCVI_SCAF_1096627117257/653-496     UAAAAAGUUCGCGAAAAA.AAUACUG..AAAAUUUCUU..GAUUAGAAACAAUUUUAAGG.GUAAAUUAA.UUAAACACUAUUGAAAAAGA.AGUCGCAAGACCGAAAAUGAAAUAG.AAUAGAAAAUCCCGA.AGGGUCGCAAGAUCAAUCGGGAU..UUUUGCUUUUU
JCVI_SCAF_1101667285953/70-228      UUAAAAGUUCGCGAAAAAAACUAUUU..AAAAUUUCUU..GCUUAGAAACAAUAUUACGA.GUAAAUUAG.UUAAACACUAUUGAAAAUGA.AGUCGCAAGACCGAAAAUGAAAUAG.AAUAGAAAAUCCCGG.AGGGUCGCAAGAUCAAUCGGGAU..UUUUGUUUUUA
JCVI_SCAF_1096627128747/2210-2368   UUAAAAGUUCGCGAAAAAAACUACUU..AAAAUUUCUU..GCUUAGAAGCAAUAUUAUGA.GUAAAUUAG.UUAAACACUAUUGAAAAAGA.AGUCGCAAGACCGAAAAUGAAAUAG.AAUAGAAAAUCCCGA.AGGGUCGCAAGAUCAAUCGGGAU..UUUUGCUUUUA
JCVI_SCAF_1096627125335/756-600     UAAUAAGUUCGCGAAAAAAACUACUU..AAAAAUUCUU..GAUUAAAAGCAAUCUUAAGG.GUAAAUUAG.UUAAACACUAUUGAAAAAGA.AGUCGCAAGACCCAAAAUGAAAUAG.AAUAGAAAAUCCCGA.AGGGUCGCAAGAUCAAUCGGGAU..UUUUGCUUU..
JCVI_SCAF_1096626467676/622-464     UUAAAAGUUCGCGAAAAAAAGAAUCU..AAUUUUUCUU..GCUUAAUAUCUACUUGAGGG.GUAAAUUAU.AUAAACACUAUAGAAAAAGA.AGUCGCAAGACCGAAAAUGAAAUAG.UAUAGAAAAUCCCGA.AGGGUCGCAAGAUCAAUCGGGAU..UUUUGCUUUUC
JCVI_SCAF_1101668746994/272-430     UUAAAAGUUCGCGAAAAAAAGAAUCU..AAUUUUUCUU..GCUUAAUAUCUACUUGAGGG.GUAGAUUAU.AUAAACACUAUAGAAAAAGA.AGUCGCAAGACCGAAAAUGAAAUAG.UAUAGAAAAUCCCGA.AGGGUCGCAAGAUCAAUCGGGAU..UUUUGCUUUUC
JCVI_SCAF_1096627114189/517-359     UAAAAAGUUCGCGAAAAAAACAAUCU..ACUUUUUCUU..GCUUAUUUGUUAAUUUAGAG.UUAAAUUGU.AUACACACUAUUGAAAAUGA.AGUCGCAAGACCGAAAAUGAAAUAG.AAUAGAAAAUCCCGA.AGGGUCGCAAGAUCAAUCGGGAU..UUUUGCUUUUU
JCVI_SCAF_1096627187175/581-425     CCAAAAGUUCGCGAAAAAUACAUUAG..UAAUUAUCUU..GCCAUAAAGCAGAUUUACAU.GUAAAUUUA.AUAAACACUAUCAAAAAAGA.AGUCGCAAGACCGAAAAAGAGAUAG.AACAGAAAAUCCCGA.AGGGUCGCAAGAUCAAUCGGGAU..UUUUGCUUU..
JCVI_SCAF_1096626597251/262-104     CCAAAAGUUCGCGAAAAAUACAUUAG..UAAUUAUCUU..GCCAUAAAGCAGAUUUACAU.GUAAAUUUA.UUAAACACUAUCAAAAAAGA.AGUCGCAAGACCGAAAAAGAGAUAG.AACAGAAAAUCCCGA.AGGGUCGCAAGAUCAAUCGGGAU..UUUUGCUUUGU
JCVI_SCAF_1096627378495/2325-2167   CCAAAAGUUCGCGAAAAAUACAUUAG..UAAUUUUCUU..GCCAUAAAACAGAUUUACAU.GUAAAUUUA.UAAAACACUAUCAAAAAAGA.AGUCGCAAGACCGAAAAUGAGAUAG.AACAGAAAAUCCCGA.AGGGUCGCAAGAUCAAUCGGGAU..UUUUGCUUUGU
JCVI_SCAF_1101667485944/745-587     CUAAAAGUUCGCGAAAAAAACAAUCU..AAAAAUUUUU..GCCAAAAUAUAGAUUUGUAU.GUAAAUUUA.AUACACACUAUCAAAAAAGA.AGUCGCAAGACCGAAAAAGAGAUAG.UACAGAAAAUCCCGA.AGGGUCGCAAGAUCAAUCGGGAU..UUUUGCUUUAU
JCVI_SCAF_1096628203042/1377-1219   CUAAAAGUUCGCGAAAAAAACAAUCU..AAAAAUUUUU..GCCAAAAUAUAGAUUUGUAU.GUAAAUUUA.AUAUACACUAUCAAAAAAGA.AGUCGCAAGACCGAAAAAGAGAUAG.AACAGAAAAUCCCGA.AGGGUCGCAAGAUCAAUCGGGAU..UUUUGCUUUAU
JCVI_SCAF_1101667104153/584-742     UAAAAAGUUCGCGAAAAAAAAGACCU..UAAAUUUUUU..GCUAAAACAUAGAUAAGCAU.GUAAAUUUA.AUACACACUAUCAAAAAAGA.AGUCGCAAGACCGAAAAUGAGAUAG.AAUAGAAAAUCCCGA.AGGGUCGCAAGAUCAAUCGGGAU..UUUUGCUUUAU
JCVI_SCAF_1096626968305/594-752     UAAAAAGUUCGCGAAAAAAAAGACCU..UAAAUUUUUU..GCUAAAACAUAGAUAAGCAU.GUAAAUUUA.UAAGACACUAUCAAAAAAGA.AGUCGCAAGACCGAAAAUGAGAUAG.AAUAGAAAAUCCCGA.AGGGUCGCAAGAUCAAUCGGGAU..UUUUGCUUUAU
JCVI_SCAF_1096626438244/323-481     UAAAAAGUUCGCGAAAAAAAAGAUCU..UAAAUAUUUU..GCCAAAACAUAGAUAUGCAU.GUAAAUUUA.AUACACACUAUCAAAAAAGA.AGUCGCAAGACCGAAAAUGAGAUAG.AAUAGAAAAUCCCGA.AGGGUCGCAAGAUCAAUCGGGAU..UUUUGCUUUAC
JCVI_SCAF_1096626974722/1419-1577   UAAAAAGUUCGCGAAAAAAAAGAUCU..UAAAUUUUUU..GCCAAAACCUAGAUAUGCAU.GUAAAUUUA.AUACACACUAUCAAAAAAGA.AGUCGCAAGACCGAAAAUGAGAUAG.AAUAGAAAAUCCCGA.AGGGUCGCAAGAUCAAUCGGGAU..UUUUGCUUUAU
JCVI_SCAF_1096626438521/558-400     UAAAAAGUUCGCGAAAAAAAAGAUCU..UAAAUUUUUU..GCCUAAACAUAGAAAUGUAU.GUAGAUUUA.AUACACACUAUCAAAAAAGA.AGUCGCAAGACCGAAAAUGAGAUAG.AAUAGAAAAUCCCGA.AGGGUCGCAAGAUCAAUCGGGAU..UUUUGCUUUUU
JCVI_SCAF_1101667145458/534-376     UAAAAAGUUCGCGAAAAAAAAGAUCU..UAAAUUUUUU..GCCAAAACAUAGAAAAGUAU.GUAAAUUUA.AUACACACUAUCAAAAAAGA.AGUCGCAAGACCGAAAAUGAGAUAG.AAUAGAAAAUCCCGA.AGGGUCGCAAGAUCAAUCGGGAU..UUUUGAUUUCU
JCVI_SCAF_1096627380505/5069-5227   UAAAAAGUUCGCGAAAAAAAAGAUCU..UAAAUUUCUU..GCCAAAACAUAGAUUAGUAU.GUAAAUUAA.AUACACACUAUCAAAAAAGA.AGUCGCAAGACCGAAAAUGAGAUAG.AAUAGAAAAUCCCGA.AGGGUCGCAAGAUCAAUCGGGAU..UUUUGCUUUCU
JCVI_SCAF_1096627004813/1214-1056   UAAAAAGUUCGCGAAAAAAAAGAUCU..UAAAUUUUUU..GCCAAAACAUAGAUUAGUAU.GUAAAUUUA.AAACACACUAUCAAAAAAGA.AGUCGCAAGACCGAAAAUGAGAUAG.AAUAGAAAAUCCCGA.AGGGUCGCAAGAUCAAUCGGGAU..UUUUGCUUUCU
JCVI_SCAF_1096626726379/514-356     UAAAAAGUUCGCGAAAAAAAAGAUCU..UAAAUUUUUU..GCCAAAACAAAAAAAAGUAU.GUAGAUUUA.AUUCACACUAUCAAAAAAGA.AGUCGCAAGACCGAAAAUGAGAUAG.AAUAGAAAAUCCCGA.AGGGUCGCAAGAUCAAUCGGGAU..UUUUGAUUUCU
JCVI_SCAF_1096627049841/985-827     UAAAAAGUUCGCGAAAAAAACAGCUU..GAAAUUUCUU..GCGAAAUUAUCGUAAUACAU.GUAAAUUAA.UAAAACACUAUCAAAAAAGA.AGUCGCAAGACCGAAAAUGAGAUAG.AAUAGAAAAUCCCGA.AGGGUCGCAAGAUCAAUCGGGAU..UUUUGCUUUAU
JCVI_SCAF_1096626938145/1562-1404   UUAAAAGUUCGCGAAAAAAACAGCUC..AAAAUUUCUU..GCGAAAGUACUGUAUUACCU.GUAGAUUUA.AUACACACUAUCAAAAAAGA.AGUCGCAAGACCGAAAAUGAGAUAG.AAUAGAAAAUCCCGA.AGGGUCGCAAGAUCAAUCGGGAU..UUUUGCUUUAU
JCVI_SCAF_1096626984476/692-534     UAAAAAGUUCGCGAAAAAAACAGCAC..AGAAUUUCUU..GCGAAAGUAUUGGAUUACCU.GUAAAUUUA.AUACACACUAUCAAAAAAGA.AGUCGCAAGACCGAAAAUGAGAUAG.AAUAGAAAAUCCCGA.AGGGUCGCAAGAUCAAUCGGGAU..UUUUGCUUUAU
JCVI_SCAF_1096628386287/197-355     UAAAAAGUUCGCGAAAAAAACAGCAC..AGAAUUUCUU..GCGAAAGUAUUGGAUUACCU.GUACAUUUA.AUACACACUAUCAAAAAAGA.AGUCGCAAGACCGAAAAUGAGAUAG.AAUAGAAAAUCCCGA.AGGGUCGCAAGAUCAAUCGGGAU..UUUUGCUUUAU
JCVI_SCAF_1096626956850/963-1121    UAAAAAGUUCGCGAAAAAAACAGCAC..AAAAUUUCUU..GCGAAAGUAUUGGAUAACCU.GUACAUUUA.AUACACACUAUCAAAAAAGA.AGUCGCAAGACCGAAAAUGAGAUAG.AAUAGAAAAUCCCGA.AGGGUCGCAAGAUCAAUCGGGAU..UUUUGCUUUAU
JCVI_SCAF_1096627731141/195-37      UUAAAAGUUCGCGAAAAAAACAGCAC..AAAAUUUCUU..GCGAAAGUAUUGGAUAACCU.GUAAAUUUA.AUACACACUAUCAAAAAAGA.AGUCGCAAGACCGAAAAUGAGAUAG.AAUAGAAAAUCCCGA.AGGGUCGCAAGAUCAAUCGGGAU..UUUUGCUUUCU
JCVI_SCAF_1101668737719/1252-1094   UAAAAAGUUCGCGAAAAAAACAGCAC..AAAAUUUCUU..GCGAAAGUAUUGGAUUACAU.GUACAUUUA.AUACAUACUAUCAAAAAAGA.AGUCGCAAGACCGAAAAUGAGAUAG.AAUAGAAAAUCCCGA.AGGGUCGCAAGAUCAAUCGGGAU..UUUUGCUUUUU
JCVI_SCAF_1096627051058/430-272     UAAAAAGUUCGCGAAAAAAACAAUUA..AAAAUUUCUU..GCCAAAGUAUUGGAUAACAU.GUAAAUUUA.UAAGACACUAUCAAAAAAGA.AGUCGCAAGACCGAAAAUGAGAUAG.AACAGAAAAUCCCGA.AGGGUCGCAAGAUCAAUCGGGAU..UUUUGCUUUAU
JCVI_SCAF_1096627296996/1007-1160   AUAAAAGUUCGCGAAAAA...ACUAA..ACAAAAAAUC..UUGCCAAAGUAUCAAAAGUA.CACUAACUU.UAUAUUACUAUCUGAAAUGA.AGUCGCAAGACCAAAUAGAAGAUA...ACAGAAAAUCCCGA.AAGGUCGCAAGAUCAGUCGGGAU..UUUUGCUUUUU
JCVI_SCAF_1096627073520/178-24      AAAAAAGUUCGCGAAAAA...ACAAA..UAAAAAUAUC..UUGCUUUAAUUAUCAAUCUA.UUGUAUUUU.UAUAUAACUAUAAGAAAUGA.AGUCGCAAGACCGAAUUGAAUAUAG.UAC.GAAAAUCCCGG.AAGGUCGAAAGAUCAAUCGGGAU..UUUCACUUUAU
JCVI_SCAF_1096627098763/100-254     AUAAAAGUUCGCGAAAAA...ACAAA..UAAAAAUAUC..UUGCUUUAAUUAUCAAUCUA.CUGUAUUUU.UAUAUAACUAUAAGAAAUGA.AGUCGCAAGACCGAAUUGAAUAUAG.UAC.GAAAAUCCCGG.AAGGUCGAAAGAUCAAUCGGGAU..UUUCACUUUAU
JCVI_SCAF_1096626279136/824-670     AUAAAAGUUCGCGAAAAA...ACAAA..UAAAAAUAUC..UUGCUUUAAUUGUCAAUCCA.CUGUAUUUU.UAUAUAACUAUAAGAAAUGA.AGUCGCAAGACCGAAUUGAAUAUAG.UAC.GAAAAUCCCGG.AAGGUCGCAAGAUCAAUCGGGAU..UUUCACUUUAU
JCVI_SCAF_1096627459803/624-468     GCAUAAAAGUUCGCGAAAAAAACUAA..UUAAAAAUUC..UUGCCAAAAUCUCCAAAGUC.AACUAUUUU.UAUAUAACUAUCUUAAAUAA.AGUCGCAAGACCAAAUUAAAGAUA...AUAGAAAAUCCCGA.AGGGUCGCAAGAUCAAUCGGGAU..UUUUGCUUUUU
JCVI_SCAF_1101668710949/1644-1487   GCAUAAAAGUUCGCGAAAAAAACAAA..UUUAAAUUUC..UUGCCAAAUCCACAUUAACA.GAGUACUUU.UAUAUAACUAUUAGAAAUGA.AGUCGCAAGACCGAAUUGAAAAUAG.UAA.GAAAAUCCCGG.AAGGUCGCAAGAUCAAUCGGGAU..UUUCACUUUUA
JCVI_SCAF_1096627117138/1897-1740   GCAUAAAAGUUCGCGAAAAAAAUAAA..UUUAAAUUUC..UUGCCAAAUCCACAUUAACA.GAGUACUUU.UAUAUAACUAUUAGAAAUGA.AGUCGCAAGACCGAAUUGAAAAUAG.UAA.GAAAAUCCCGG.AAGGUCGCAAGAUCAAUCGGGAU..UUUCACUUUUA
JCVI_SCAF_1096627119051/1255-1410   AUAAAAGUUCGCGAAAAAAACAAAUA..AAAAUAUCUU..GCUUUAAUUGUCAAUCUACA...GUAUUUU.UAUAUAACUAUAAGAAAUGA.AGUCGCAAGACCGAAUUGAAUAUAG.UAC.GAAAAUCCCGG.AAGGUCGCAAGAUCAAUCGGGAU..UUUCACUUUAU
JCVI_SCAF_1096627475504/969-1124    AUAAAAGUUCGCGAAAAAAACUGAUU..AAAAUUUCUU..GCCAAAUAAGCCAAACUAAA...GUAUUUU.UAUAUAACUAUAAGAAAUGA.AGUCGCAAGACCUAAUUGAAUAUAG.UUC.GAAAAUCCCGG.AGGGUCGCAAGAUCAACUGGGAU..UUUCACUUUUC
JCVI_SCAF_1096628002503/652-495     GUAUAAAAGUUCGCGAAAAAAACUAA..CCAAAAAAUA..UUGCCAAAGUAUCAAAAGUA.CACUAUUUU.UAGAUAACUAUUUGAAAUAA.AGUCGCAAGACCGAAUUAAAAAUAG.UAC.GAAAAUCCCGA.AGGGUCGCAAGAUCAAUCGGGAU..UUUCACUUUAU
JCVI_SCAF_1101667235180/692-535     GUAUAAAAGUUCGCGAAAAAAACCGA..UCAAAAUUUC..UUGCCAAAUAAGCCAAACUA.GAGUAUUUU.UAUAUAACUAUCAGAAAUGA.AGUCGCAAGACCUAAUAAAAGAUAG.UUC.GAAAAUCCCGG.AGGGUCGCAAGAUCAACUGGGAU..UUUCACUUUUC
JCVI_SCAF_1101668334939/1463-1306   GUAUAAAAGUUCGCGAAAAAAACUGA..UCUAAAUUUC..UUGCCAAAUAAGCCAAACUC.GAGUAUUUU.UAUAUAACUAUCAGAAAUGA.AGUCGCAAGACCUAAUAGAAGAUAG.UUC.GAAAAUCCCGG.AGGGUCGCAAGAUCAACUGGGAU..UUUCACUUUUC
JCVI_SCAF_1096627866583/66-223      GUAUAAAAGUUCGCGAAAAAAACUGA..UCAAAAUUUC..UUGCCAAAUAAGUCAAACUA.GAGUAUUUU.UAUAUAACUAUCAGAAAUGA.AGUCGCAAGACCUAAUAGAAGAUAG.UUC.GAAAAUCCCGG.AGGGUCGCAAGAUCAACUGGGAU..UUUCACUUUUC
JCVI_SCAF_1096627175966/1005-848    GUAUAAAAGUUCGCGAAAAAAACUAA..CUAAAAUAUC..UUGCCAAAGAGCGCUCAGUA.CACUAUUUU.UAUAUAACUAUCAGAAAUGA.AGUCGCAAGACCUAAUAGAAGAUAG.UUC.GAAAAUCCCGG.AGGGUCGCAAGAUCAAUCGGGAU..UUUCACUUUAU
JCVI_SCAF_1101668288696/881-1038    GUAUAAAAGUUCGCGAAAAAAAUAAA..CUUUAAUUUC..UUGCCAAACAAGCAAAUUUA.CACUAUUUU.UAUAUAACUAUCAGAAAUGA.AGUCGCAAGACCUAAUAAACGAUAG.UUC.GAAAAUCCCGA.AGGGUCGCAAGAUCAAUCGGGAU..UUUCACUUUAU
JCVI_SCAF_1101668269783/969-1126    GUAUAAAAGUUCGCGAAAAAAACUAU..CAAAAAUUUC..UUGCUUAAUGAUAAAAUCUA.CACUAUUUU.AAUAUAACUAUCAGAAAUGA.AGUCGCAAGACCUAAUAGAAGAUAG.UUC.GAAAAUCCCGG.AGGGUCGCAAGAUCAAUCGGGAU..UUUCACUUUGU
JCVI_SCAF_1096627321686/747-904     GUAUAAAAGUUCGCGAAAAAAACUAU..CACAAAUUUC..UUGCCAAAAGAUAAAAUAAA.CACUAUUUU.UAAAUAACUAUCAGAAAUGA.AGUCGCAAGACCUAAUAGAAGAUAG.UUC.GAAAAUCCCGG.AGGGUCGCAAGAUCAAUCGGGAU..UUUCACUUUAU
JCVI_SCAF_1101667257400/799-642     GUAUAAAAGUUCGCGAAAAAAACUAU..CAAAAAUUUC..UUGCCAAAAUAGCAAAUUUA.CACUAUUUU.UAUAUAACUAUCAGAAAUGA.AGUCGCAAGACCUAAUAAAAGAUAG.UUC.GAAAAUCCCGG.AGGGUCGCAAGAUCAAUCGGGAU..UUUCACUUUAU
JCVI_SCAF_1096627163927/382-225     GUAUAAAAGUUCGCGAAAAAAACUAU..CAAAAAUUUC..UUGCCAAAAAAUAAAAUCUA.CACUAUUUU.UAUAUAACUAUCAGAAAUGA.AGUCGCAAGACCUAAUAAAAGAUAG.UUC.GAAAAUCCCGG.AGGGUCGCAAGAUCAAUCGGGAU..UUUCACUUUAU
JCVI_SCAF_1101667252126/393-550     GUAUAAAAGUUCGCGAAAAAAACUAU..CAAAAAUUUC..UUGCCAAAAAAUAAAAUCUA.CACUAUUUU.UAUAUAACUAUCAGAAAUAA.AGUCGCAAGACCUAAUAGAAGAUAG.UUC.GAAAAUCCCGG.AGGGUCGCAAGAUCAAUCGGGAU..UUUCACUUUAU
JCVI_SCAF_1096627590455/1432-1589   GUAUAAAAGUUCGCGAAAAAAACUAU..CAAAAAUUUC..UUGCCAAAAGAUAAAAUCUA.CACUAUUUU.UAUAUAACUAUCAGAAAUGA.AGUCGCAAGACCUAAUAGAAGAUAG.UUC.GAAAAUCCCGG.AGGGUCGCAAGAUCAAUCGGGAU..UUUCACUUUAU
JCVI_SCAF_1096627984317/1799-1642   GUAUAAAAGUUCGCGAAAAAAACUAU..CAAAAAUUUC..UUGCCAAUAGAUAAAAUCUA.CACUAUUUU.UAUAUAACUAUCAGAAAUGA.AGUCGCAAGACCUAAUAGAAGAUAG.UUC.GAAAAUCCCGG.AGGGUCGCAAGAUCAAUCGGGAU..UUUCACUUUAU
JCVI_SCAF_1096627304742/217-60      GUGUAAAAGUUCGCGAAAAAAAUAAA..UUUAAAUUUC..UUGCCAAAAUAGCAAAUAUA.CACUAUUUU.UAUAUAACUAUCAGAAAUGA.AGUCGCAAGACCUAAUAGAAGAUAG.UUC.GAAAAUCCCGA.AGGGUCGCAAGAUCAAUCGGGAU..UUUCACUUUAU
JCVI_SCAF_1096626980093/2725-2568   GUAUAAAAGUUCGCGAAAAAAACAAA..CUUAAAUUUC..UUGCCAAAGUCGCAAAUAUA.CACUAUUUU.UAUAUAACUAUCAGAAAUGA.AGUCGCAAGACCUAAUAGAAGAUAG.UUC.GAAAAUCCCGG.AGGGUCGCAAGAUCAAUCGGGAU..UUUCACUUUAU
JCVI_SCAF_1096627994896/395-552     GUAUAAAAGUUCGCGAAAAAAACAAA..CUUAAAUUUC..UUGCCAAAAUAGCAAAUCUA.CACUAUUUU.UAUAUAACUAUCAGAAAUGA.AGUCGCAAGACCUAAUAGAAGAUAG.UUC.GAAAAUCCCGG.AGGGUCGCAAGAUCAAUCGGGAU..UUUCACUUUAU
JCVI_SCAF_1096627371151/810-653     GUAUAAAAGUUCGCGAAAAAAACAAA..CUUAAAUUUC..UUGCCAAAUUAGCAAAUCUA.CACUAUUUU.UAUAUAACUAUCAGAAAUGA.AGUCGCAAGACCUAAUAGAAGAUAG.UUC.GAAAAUCCCGG.AGGGUCGCAAGAUCAAUCGGGAU..UUUCACUUUAU
JCVI_SCAF_1096627694029/1623-1466   GUAUAAAAGUUCGCGAAAAAAACAAA..CCCAAAUUUC..UUGCCAAAAUAGCAAAUAUA.CACUAUUUU.UAUAUAACUAUCAGAAAUGA.AGUCGCAAGACCUAAUAGAAGAUAG.UUC.GAAAAUCCCGG.AGGGUCGCAAGAUCAAUCGGGAU..UUUCACUUUAU
JCVI_SCAF_1096627225102/1013-1170   GUAUAAAAGUUCGCGAAAAAAACUAA..GCAAAAAAUC..UUGUCAAAAUAUCAAAAACA.UACUAUUUU.UAUAUAACUAUUAGAAAUGA.AGUCGCAAGACCGAAUAGAAAAUAG.UAA.GAAAAUCCCGA.AGGGUCGCAAGAUCAGUCGGGAU..UUUCACUUUCU
JCVI_SCAF_1101668168297/359-516     GUAUAAAAGUUCGCGAAAAAAACUAA..ACAAAAAAUC..UUGCCAAAGUUUUAAAACUG.CACUAUUUU.UAUAUAACUAUCAGAAAUGA.AGUCGCAAGACCGAAUAAAAGAUAG.UAA.GAAAAUCCCGA.AGGGUCGCAAGAUCAAUCGGGAU..UUUCACUUUUU
JCVI_SCAF_1101667072392/271-114     GUAUAAAAGUUCGCGAAAAAAACUAA..ACAAAAAAUC..UUGCCAAAGUAUCAAAAAUA.CAGUAUUUU.UAUAUAACUAUCAGAAAUGA.AGUCGCAAGACCGAAUAGAAGAUAG.UAA.GAAAAUCCCGG.AGGGUCGCAAGAUCAAUCGGGAU..UUUCACUUUUU
JCVI_SCAF_1096627598378/1406-1249   GUAUAAAAGUUCGCGAAAAAAACUAU..CAAAAAAUUC..UUGUCAAAGUAUCAAAAAUA.CAGUAUUUU.UAUAUAACUAUCAGAAAUGA.AGUCGCAAGACCGAAUAAAAGAUAG.UAA.GAAAAUCCCGA.AGGGUCGCAAGAUCAAUCGGGAU..UUUCACUUUUU
JCVI_SCAF_1096627174996/1558-1715   GUAUAAAAGUUCGCGAAAAAAACUAU..CAAAAAAAUC..UUGUCAAAGUAUCAAAAAUA.CAGUAAUUU.UAUAUAACUAUCAGAAAUGA.AGUCGCAAGACCGAAUUGAAGAUAG.UAC.GAAAAUCCCGG.AAGGUCGCAAGAUCAAUCGGGAU..UUUCACUUUUU
JCVI_SCAF_1101668286173/559-716     GUAUAAAAGUUCGCGAAAAAAACUAU..CAAAAAUAUC..UUGUCAAAGUAUCAAAAAUA.CAGUAAUUU.UAUAUAACUAUCAGAAAUGA.AGUCGCAAGACCGAAUAGAAGAUAG.UAC.GAAAAUCCCGG.AAGGUCGCAAGAUCAAUCGGGAU..UUUCACUUUUU
JCVI_SCAF_1096627502744/1681-1527   ...UAAAAGUUCGCGAAAAAAACUAU..CAAAAAAAUC..UUGUCAAAGUUUCAAAAAUA.CAGUAUUUU.UAUAUAACUAUAAGAAAUGA.AGUCGCAAGACCGAAUUGAAGAUAG.UAA.GAAAAUCCCGG.AAGGUCGCAAGAUCAAUCGGGAU..UUUCACUUUUU
JCVI_SCAF_1101667114249/392-235     GUAUAAAAGUUCGCGAAAAAAACUAU..CAAAAAAUUC..UUGUCAAAGUAUCAAAAAUA.CAGUAUUUU.UAUAUAACUAUAAGAAAUGA.AGUCGCAAGACCGAAUAGAAGAUAG.UAA.GAAAAUCCCGG.AAGGUCGCAAGAUCAAUCGGGAU..UUUCACUUUUU
JCVI_SCAF_1096627312287/1149-1306   GUAUAAAAGUUCGCGAAAAAAACUAU..CAAAAAAAUC..UUGUCAAAGUAUCAAAAAUA.CAGUAUUUU.UAUAUAACUAUAAGAAAUGA.AGUCGCAAGACCGAAUAGAAGAUAG.UAA.GAAAAUCCCGG.AAGGUCGCAAGAUCAAUCGGGAU..UUUCACUUUUU
JCVI_SCAF_1101667294195/19-176      GUAUAAAAGUUCGCGAAAAAAACUAU..CAAAAAAAUC..UUGUCAAAGUAUCAAAAAUA.CAGUAUUUU.UAUAUAACUAUCAGAAAUGA.AGUCGCAAGACCGAAUAGAAGAUAG.UAA.GAAAAUCCCGG.AAGGUCGCAAGAUCAAUCGGGAU..UUUCACUUUUU
JCVI_SCAF_1096628205814/712-869     GUAUAAAAGUUCGCGAAAAAAACUAU..CAAAAAAAUC..UUGUCAAAGUUUCAAAAAUA.CAGUAUUUU.UAUAUAACUAUCAGAAAUGA.AGUCGCAAGACCGAAUAGAAGAUAG.UAA.GAAAAUCCCGG.AAGGUCGCAAGAUCAAUCGGGAU..UUUCACUUUUU
JCVI_SCAF_1096627044366/1697-1540   GUAUAAAAGUUCGCGAAAAAAACUAU..CAAAAAAAUC..UUGUCAAAGUAUCAAAAAUA.CAGUAUUUU.UAUAUAACUAUCAGAAAUGA.AGUCGCAAGACCCAAUAGAAGAUAG.UAC.GAAAAUCCCGG.AAGGUCGCAAGAUCAAUCGGGAU..UUUCACUUUUU
JCVI_SCAF_1096627041458/404-561     GUAUAAAAGUUCGCGAAAAAAACUAU..CAAAAAAUUC..UUGUCAAAGGUUCAAAAAUA.CAGUAUUUU.UAUAUAACUAUCAGAAAUGA.AGUCGCAAGACCGAAUAGAAGAUAG.UAC.GAAAAUCCCGG.AAGGUCGCAAGAUCAAUCGGGAU..UUUCACUUUUU
JCVI_SCAF_1096626665462/216-373     GUAUAAAAGUUCGCGAAAAAAACUAU..CAAAAAAUUC..UUGUCAAAGUAUUAAAAAUA.CAGUAUUUU.UAUAUAACUAUCUGAAAUGA.AGUCGCAAGACCGAAUAGAAGAUAG.UAC.GAAAAUCCCGG.AAGGUCGCAAGAUCAAUCGGGAU..UUUCACUUUUU
JCVI_SCAF_1096627687017/86-243      GUAUAAAAGUUCGCGAAAAAAACUAU..CAAAAAAUUC..UUGUCAAAGUAUCAAAAAUA.CAGUAUUUU.UAUAUAACUAUCAGAAAUGA.AGUCGCAAGACCGAAUAGAAGAUAG.UAC.GAAAAUCCCGG.AAGGUCGCAAGAUCAAUCGGGAU..UUUCACUUUUU
JCVI_SCAF_1101668669207/985-828     GUAUAAAAGUUCGCGAAAAAAACUAU..CAAAAAAUUC..UUGUCAAAGUAUUAAAAAUA.CAGUAUUUU.UAUAUAACUAUCAGAAAUGA.AGUCGCAAGACCGAAUAGAAGAUAG.UAC.GAAAAUCCCGG.AAGGUCGCAAGAUCAAUCGGGAU..UUUCACUUUUU
JCVI_SCAF_1101667188900/832-675     GUAUAAAAGUUCGCGAAAAAAACUAU..CAAAAAAUUC..UUGUCAAAGUAUUAAAAAUA.CAGUAUUUU.UAUAUAACUAUCAGAAAUGA.AGUCGCAAGACCGAAUAAAAGAUAG.UAC.GAAAAUCCCGG.AAGGUCGCAAGAUCAAUCGGGAU..UUUCACUUUUU
JCVI_SCAF_1101668185452/464-307     GUAUAAAAGUUCGCGAAAAAAACUAU..CAAAAAAUUA..UUGUCAAAGUAUCAAAAAUA.CAGUAUUUU.UAUAUAACUAUCAGAAAUGA.AGUCGCAAGACCGAAUAGAAGAUAG.UAC.GAAAAUCCCGG.AAGGUCGCAAGAUCAAUCGGGAU..UUUCACUUUCU
JCVI_SCAF_1096627037261/1366-1523   GUAUAAAAGUUCGCGAAAAAAACUAU..CAAAAAAAUC..UUGUCAAAGUACGAGAAAUG.CAGUAAUUU.UAUAUAACUAUCAGAAAUGA.AGUCGCAAGACCGAAUAAAAGAUAG.UAA.GAAAAUCCCGG.AAGGUCGCAAGAUCAAUCGGGAU..UUUCACUUUUC
JCVI_SCAF_1101667356111/798-641     GUAUAAAAGUUCGCGAAAAAAACUAU..CAAAAAAAUC..UUGUCAAAGUACAAGAAAUG.CAGUAUUUU.UAUAUAACUAUCAGAAAUGA.AGUCGCAAGACCGAAUAGAAGAUAG.UAA.GAAAAUCCCGG.AAGGUCGCAAGAUCAAUCGGGAU..UUUCACUUUUC
JCVI_SCAF_1096627177870/621-464     AUAUAAAAGUUCGCGAAAAAAACUAU..CAAAAAAAUC..UUGUCAAAGUACAAGAAAUG.CAGUACUUU.UAUAUAACUAUCAGAAAUGA.AGUCGCAAGACCGAAUAGAAGAUAG.UUA.GAAAAUCCCGG.AAGGUCGCAAGAUCAAUCGGGAU..UUUCACUUUUU
JCVI_SCAF_1101668174371/706-863     GUAUAAAAGUUCGCGAAAAAAACUAU..CAAAAAAAUC..UUGUCAAAGUAUGAGAAAUG.CAGUACUUU.UAUAUAACUAUCAGAAAUGA.AGUCGCAAGACCGAAUAGAAGAUAG.UAA.GAAAAUCCCGG.AAGGUCGCAAGAUCAAUCGGGAU..UUUCACUUUUU
JCVI_SCAF_1101667354916/421-264     GUAUAAAAGUUCGCGAAAAAAACUAU..CAAAAAAAUC..UUGUCAAAGUACGAGAAAUG.CAGUACUUU.UAUAUAACUAUAAGAAAUGA.AGUCGCAAGACCGAAUAGAAGAUAG.UAA.GAAAAUCCCGG.AAGGUCGCAAGAUCAAUCGGGAU..UUUCACUUUUU
JCVI_SCAF_1101667357269/647-804     GUAUAAAAGUUCGCGAAAAAAACUAU..CAAAAAAAUC..UUGUCAAAGUACCAGAAAUG.CAGUAUUUU.UAAAUGACUAUUAGAAAUGA.AGUCGCAAGACCGAAUAGAAGAUAG.UAA.GAAAAUCCCGG.AAGGUCGCAAGAUCAAUCGGGAU..UUUCACUUUUU
JCVI_SCAF_1096626993603/660-817     GUAUAAAAGUUCGCGAAAAAAACUAA..UCAAAAAAUC..UUGUCAAAGUAUCAAAAACA.UACUAUUUU.UAUAUAACUAUCAGAAAUGA.AGUCGCAAGACCGAAUAGAAGAUAG.UAA.GAAAAUCCCGG.AAGGUCGCAAGAUCAAUCGGGAU..UUUCACUUUUU
JCVI_SCAF_1101668168636/350-193     GUAUAAAAGUUCGCGAAAAAAACUAU..GUAAAAAAUC..UUGUCAAAGUAACUAAAACA.UACUAUUUU.UAUAUAACUAUCAGAAAUGA.AGUCGCAAGACCGAAUAAAAGAUAG.UAA.GAAAAUCCCGG.AAGGUCGCAAGAUCAAUCGGGAU..UUUCACUUUUU
JCVI_SCAF_1096628135575/459-304     AUAAAAGUUCGCGAAAAAAACCAAGU..AAAAUAUCUU..GUCAAAGUACAAAAAACAUA...CUAUUUU.UAUAUAACUAUUGAAAAUGA.AGUCGCAAGACCGAAUAGAAAAUAG.UAA.GAAAAUCCCGG.AAGGUCGCAAGAUCAAUCGGGAU..UUUCACUUUUU
JCVI_SCAF_1101667084060/49-205      AUAAAAGUUCGCGAAAAAAACUAAAC..AAAAAAUCUU..GCCAAAGUAUCAAAAAUACA.GU.AAUUUU.UAUAUAACUAUCAGAAAUGA.AGUCGCAAGACCGAAUAGAAGAUAG.UAA.GAAAAUCCCGA.AGGGUCGCAAGAUCAAUCGGGAU..UUUCACUUUUU
JCVI_SCAF_1096627544027/1119-964    AUAAAAGUUCGCGAAAAAAACAAACU..UAAAUUUCUU..GCCAAAAUACCAAAUCUACA...CUAUUUU.UAUAUAACUAUCAGAAAUGA.AGUCGCAAGACCUAAUAGAAGAUAG.UUC.GAAAAUCCCGG.AGGGUCGCAAGAUCAAUCGGGAU..UUUCACUUUAU
JCVI_SCAF_1101668328517/721-566     AUAAAAGUUCGCGAAAAAAACAAUCC..UAAAUUUCUU..GCCAAAAAUGUAAAUUUACA...GUAUUUU.UAUAUAACUAUCAGAAAUGA.AGUCGCAAGACCUAAUAAAAGAUAG.UUC.GAAAAUCCCGA.AGGGUCGCAAGAUCAAUCGGGAU..UUUCACUUUAU
JCVI_SCAF_1096628000408/875-719     AUAAAAGUUCGCGAAAAAAACAAUCA..UAAAUUUCUU..GCCAAAAAUGCAAAUUUACA...GUAUUUU.UAUAUAACUAUCAGAAAUGA.AGUCGCAAGACCUAAUAGAAGAUAG.UUC.GAAAAUCCCGAAAGGGUCGCAAGAUCAAUCGGGAU..UUUCACUUUAU
JCVI_SCAF_1096627851272/131-286     AUAAAAGUUCGCGAAAAAAACUAUCU..GAAAAAUCUU..GCCAAAGAGCGCUUAGUACA...CUAUUUU.UAUAUAACUAUCAGAAAUGA.AGUCGCAAGACCUAAUAGAAGAUAG.UUC.GAAAAUCCCGG.AGGGUCGCAAGAUCAAUCGGGAU..UUUCACUUUAU
JCVI_SCAF_1096628019168/546-391     AUAAAAGUUCGCGAAAAAAACUAUCU..AAAAAAUUUU..GCCAAAGAGCUCUAAAUACA...CUAUUUU.UAUAUAACUAUCAGAAAUGA.AGUCGCAAGACCUAAUAGAAGAUAG.UUC.GAAAAUCCCGG.AGGGUCGCAAGAUCAAUCGGGAU..UUUCACUUUAU
JCVI_SCAF_1101668734638/289-445     AUAAAAGUUCGCGAAA..AAAACUAU..CUAAAAUUUC..UUGCCAAAAUUGCAAAUAUA.CACUAUUUUUUAUAUAACUAUCAGAAAUGA.AGUCGCAAGACCUAAUAGAAGAUAG.UAA.GAAAAUCCCGA.GGGGUCGCAAGAUCAAUCGGGAU..UUUCACUUUAU
JCVI_SCAF_1101667214751/9-164       AUAAAAGUUCGCGAAAAAAACAAACC..CGAAUUUCUU....GCCAAAAUAGCAAAUAUA.CACUAUUUU.UAUAUAACUAUCAGAAAUGA.AGUCGCAAGACCUAAUAAAAGAUAG.UUC.GAAAAUCCCGA.AGGGUCGCAAGAUCAAUCGGGAU..UUUCACUUUAU
JCVI_SCAF_1096626915383/1474-1319   AUAAAAGUUCGCGAAAAAAACAUACG..AAAAUUUCUU....GCCAAAAUAGCAAAUCCA.CACUAUUUU.UAAAUAACUAUCAGAAAUGA.AGUCGCAAGACCUAAUAGAAGAUAG.UAA.GAAAAUCCCGG.AGGGUCGCAAGAUCAAUCGGGAU..UUUCACUUUAU
JCVI_SCAF_1096626979050/1237-1082   AUAAAAGUUCGCGAAAAAAACAUACG..AAAAUUUCUU....GCCAAAAUAGCAAAUCCA.CACUAUUUU.UAUAUAACUAUCAGAAAUGA.AGUCGCAAGACCUAAUAGAAGAUAG.UAA.GAAAAUCCCGA.AGGGUCGCAAGAUCAAUCGGGAU..UUUCACUUUAU
JCVI_SCAF_1096626978143/2264-2109   AUAAAAGUUCGCGAAAAAAACAUACG..AAAAUUUCUU....GCCAAAAUAGCAAAUCCA.CACUAUUUU.UAUAUAACUAUCAGAAAUGA.AGUCGCAAGACCUAAUAAAAGAUAG.UAA.GAAAAUCCCGG.AGGGUCGCAAGAUCAAUCGGGAU..UUUCACUUUAU
JCVI_SCAF_1096627174223/1770-1614   AUAAAAGUUCGCGAAAAAAACACUCU..AAUUUUUCUU..GCACUACUACCUAUUUCGCA.GUACAUUUA.UAUAA..CUAUCAGAAAUGA.AGUCGCAAGACCAAAUAGAAGAUAG.UAAAGAAAGUCCCGA.AAGGUCGAAAGAUCAGUCGGGAU..UUUCACUUUUC
JCVI_SCAF_1096627174199/591-435     AUAAAAGUUCGCGAAAAAAACACUCU..AAUUUUUCUU..GCACUUCUACCUAUUUCAAA.GUACAUUUA.UAUAA..CUAUCAGAAAUGA.AGUCGCAAGACCAAAUAGAAGAUAG.UAAAGAAAGUCCCGA.AAGGUCGAAAGAUCAGUCGGGAU..UUUCACUUUUC
JCVI_SCAF_1096627290531/819-973     CUGAAUGUUCGCGAAA.....AUUAACCUUAUUUUUUG..UUGCAAUUAAUUAAUAAAAU.CAUUAUUUU.UAUAUAACUAUCUCAAAUGA.AAUCGAAAGAUUGAAAACAAGAUAG.UAC.GAGAGUCCCAG.AAGGUCGCAAGAUCAACUGGGAU..UUUCACUUUUU
JCVI_SCAF_1096626873027/1148-1302   CUGAAUGUUCGCGAAA.....AUUAA..UCUUAUUUUUUGUUGCAAUUAAUUAAUAAAAU.CAUUAUUUU.UAUAUAACUAUCUCAAAUGA.AAUCGAAAGAUUGAAAACAAGAUAG.UAC.GAGAGUCCCAG.AAGGUCGCAAGAUCAACUGGGAU..UUUCACUUUUU
JCVI_SCAF_1096626892538/1100-947    CUAGAAUCUCGCGAAAAA....UAAG..UUUAUUUUUU..UUGUAUUUCUUUAUUCGAGA.AGCUAUUUU.UAUAUAACUAUCUGAAAAAA.AAUCGCAAGAUUGAAAAGAAGAUAG.UAA.GAAAGUCCCAG.AAGUUCGCAAGAUCAACUGGGAU..UUUCAAUUUUA
#=GC RF                             gUAAAAguUCGCGAAAAAUAcAUUAG..UAAAUAUCUU..GCgUAAaAAuAAAAAcUAAC.GUAUAUUUA.UAGAACACUAUCGGAAAAGA.AAUCGCAAGAUaGAAAAGAAGAUAG.AACAGAAAAUCCCGA.AGGGUCGCAAGAUCAAUCGGGAU..UUUUGCUUUUU
#=GC SS_cons                        ::::::::::::::::::::::::::..::::::::::..::::::::::::::::::::.:::::::::.:::::::<<<<<--------.-<<<____>>>--------->>>>>.----<<<<<<<<<<<.--<<<<____>>>>-->>>>>>>..>>>>:::::::
//
