# Supplementary material for: Comparative genomics reveals 104 candidate structured RNAs from bacteria, archaea, and their metagenomes
Source: Genome Biol. 2010 Mar 15;11(3):R31. doi: 10.1186/gb-2010-11-3-r31 (PMC2864571; doi:10.1186/gb-2010-11-3-r31)
Supplement: Additional file 5 — Raw text alignment files, just the motifs. Raw alignments of RNA motifs with minimal annotation and no flanking sequences, in "Stockholm" text format. The Stockholm files can be retrieved from the .tar.gz archive file by using programs such as WinZip (Windows), StuffIt Expander (Mac), or tar/gzip (UNIX). [file gb-2010-11-3-r31-S5.GZ › clean-sto/TwoAYGGAY.sto]

# STOCKHOLM 1.0
#=GF ID TwoGGAY
#=GF AU Weinberg Z
#=GF TP Cis-reg;
#=GF DE TwoGGAY RNA
#=GF WK http://en.wikipedia.org/wiki/TwoGGAY_RNA_motif
NC_008709.1/4227970-4227804       CUACGAAAAUUUC.C.GU.ACG.UUUUU.CUUGU.GCUGAACAAGUGCU.UUA..GCA.AG.AGA.AAACAUGGAUGUUUUCUCUAACCU.CAG.CCAGUACAGGGACGUA.AUGU.CUGAGGUGG.UGCGU.........UAAAAAGCGGUUGGGCAGUGCAAGAAUAAAAAACGUCUCGGAACGGCACUUU
NC_008709.1/3672869-3673034       CUACGAAAAUUUC.C.GU.ACGUUUUUCU.....UCCUCAAUCAAUUCCUUUA..GCA.AG.UGG.AAACAUGGAUGUUUCUGCUAAGUU.CGGCUCUGCACAUGGAUGUG.CUGU.CCGGACUGG.UGCGU...UAAAAAGGAAUUUAUUUAGU.AAGA......UAAAAAAACGUCUCGGAACGGCAUUCU
NC_008709.1/1228464-1228624       UAGGCAAUUUCCG.U....ACGUUUUUCU.....UGCUCAAUCAAUCUCUUUA..GCA.AG.UGG.AAACAUGGAUGUUUCCACUAAGUU.CGGCUCUGCACAUGGAUG...CUGU.CCGGACUGG.UGCGU...UAAAAAGAAAUUUAUUUAGU.AAGA......UAAAAAAACGUC.CCGGACGGCACUCU
NC_008709.1/1237521-1237683       UAGGAAAUUUCCG...AC.CGU.UUUUAU.....UGCUCAAUCAAUCUCUUUA..GCA.AG.UGG.AAACAUGGAUGUUUCCACUAAGUU.CGGCUCUGCACAUGGAUGUG.CUGU.CCGGACUGG.UGCGU...UAAAAAGAGAUUUAUUUAGU.AAGA......UAAAAAA.ACGUCCCGGACGGCAUUCU
NC_008709.1/3670339-3670175       UACGGAAAUUUCC...GU.ACG.UUUU...UCUU.GAUCAAUCAAUUCCUUUA..GCA.AA.GGA.AAUCAGGGAUGAUUUCAUUAGGCU.UGGUUCUGCACAUGGAUGUG.CUGU.CCAAGCCGG.UGCGU...UAAAAAGGGAUUUAUU.....UAUCAAGA..UAAAAAAACGUCUCGGACGGCACUCUU
NC_008709.1/4230002-4230171       CGGCUAGGCAAUU.U.CC.GUACGUUUUU..CUU.GUCUGAGAAAUCACUUUA..GCA.AA.GGA.AAUCAUGGAUGAUUUCAUUAGGCU.CGGCUCUGCACAUGGAUGUG.CUGU.CCGAGCCGG.UGCGU........UAAGAAGUUAUUGAGCAGACAAGAAUAAAAAACGUCUCGGAACGGCAUUCUUU
NC_008709.1/1227322-1227152       CGGCUAGGCAAUU.U.CC.GUA.CGUUUUUCUUG.UGCUGAACAAACACUUUA..GCA.AG.AGA.AAACAUGGAUGUUUUCUCUAACCU.CAG.CCAGUACAGGGAUGUA.AUGU.CUGAGGUGG.UGCGUAAAAAAGUGGUUGGGCAGUGCA..AGAAUAA...AAAACG..UGUCGGAACGGCAUUCUUU
BAAZ01005038.1/287-455            UGCAAACUAUGC....AC.AUA.AUAAAAGCAUU.GAGCAAAGUCACUACCUAAGUGUACG.CGC.GUCCACGGACGGACGCGCGAGCUG.UC..UCGUGC.AUGGAU.GC.ACGUU.GACAGCGUAACG.....AGAACUUAAACAGCCUUCCACGCUCAAUGCUUAUUAU..UAU.GUAGCGUAGUUUGUA
BAAX01027538.1/775-609            UAUAAGA.GAAUU.G.UG.AUA.UUACCAGUGUU..CCGCCCC.UAUAA.ACA..GCAAUG.ACC.AGACACG.AGGUCUGGUCAAGCGA.AUA.CUGAGGCA.GGAUGCC.GAA..UAUGAGCGUGUGCGU...CCACCGCCACAACACUCCCU.CGGAAACACCCGGUAA..UAUCCAAUUGUCUUAUCCG
BAAW01000251.1/9337-9272          ........................................................GGACU.GAC.CGCCA.GGACGGUGGUCAGAGGAU.CGG.UCGAGACAGGGACGUC.GAGU.CCGGCCCGGUCC................................................................
NC_008700.1/4244752-4244914       UACGCAUCCCCCU.U.CCGAAG.UUGCCG.....GAGGAAAAUGUCUUCAAUA..GCAAG..CUC.CGUCAGGGACGACGGAG.CAGGCA.CCG.UUGAGCCAUGGAUGGU.GAGU.CGGUGCCGGUUGCGU...GCAUUGAAGGCAUUUUACGC.AGGG......UAACAA..CUUCGGUGGGGCGCCCUUU
BAAU01025327.1/674-835            ACUUGAAAGCUGGUUGUG.CAA.UUCUUA.....UAUUUCCCUCUAGUAUACC..GAUAUG.CGC.GUACACGGAUGUACGCGCAAGUAA.GG..GCGCGCCAAGGAUGGC.GCGU..CCGAACGGU.UAGU...CCAUUCCCAUAUCAAUUUG..AAGU......CUAGAG..AUGCCACCACUUCUUGUGC
BAAU01012842.1/247-79             CUUGAAAGCUGAU.UGUG.AUA.GUUCUUAGAUA.UUCCAUUCAAUUUA.UCA..GCAACG.AUU.UGACACGGAUGUCAAAUCGAGCGA.A.A.ACGCAACA.GGACGUU.GCG..UAUGAGCGGUUGCGU...UCGUAGCAAAAACUUAUAA..GGAAUAUCU.UAGAAA..UAUCCAAUCAGCUUUCUGG
BAAY01006061.1/789-955            CUUGAAAGCUGUU.UGUG.AUA.GUUCUUAAACU.UUCCCUUCAACCCA..CA..GCAGCG.AUU.UGACACGGAUGUCAAAUCGAGCGA.A.A.ACGAAACA.GGACGUU.UCG..UAUGAGCGGCUGCGU...CCACAGAAAAGCAUCUGC...GGAAAGUUU.UAGAAA..UAUCCAGACAGCUUUCUGG
BAAU01018933.1/896-731            CUGAAAAGCUGAU.GAAG.AAA.GUUCUUAAACU.UCCCCUAAGACUA...CA..GCA.CG.GAU.UGACAAGGAGGUCAAAUCGAGCGA.AU..ACGCAACAC.GACGUU.GCGU..AUGAGCGUAUACGU...CCGUAUAAAAGACAUAGAC..GGAAAGUUU.UAGAAA..GAUCCAAUCAGCUUUCUGG
BAAU01010825.1/211-45             CUUGAAAGCUGAU.UGAG.AUA.GUUCUUAAACU.UUCCCUAAAAACUA..CA..GCAACG.AUU.UGACAAGGAGGUCAAAUCGAGCGA.AA..ACGCAACAC.GACGUU.GCGU..AUGAGCGUUUACGU...CCGUAUAAAAACAUAGAC...GGAAAGUUU.UAGAAA..UAUCCAAUCAGCUUUCUCG
BAAZ01011936.1/179-13             UAUGUUUGCAACC.U.UG.AAA.GAACUU.AGUG.UUCUAUUAAGUCAU..CA..GGGAUG.UUU.GUACACG.AUGUUCAAACAAGUCG.CCG.UUGAGCCAUGGACGGC.GAAU.CGGCGACGAUCCCGU...ACGUUAGAAAAGAGUAUAUU.AGA.CACU..UAGUAC..UUUCUGACGAUUCACCCGG
BABA01001199.1/531-366            UAUGUU.UGGAAC.U.UA.GAA.GUACUU.GAUG.UUCUGUAAAUAUC...CA..GCAAUG.UUU.GAACACG.AUGUUCAAACAAGCCG.UCG.UUGAGCCAUGGACGGC.GAAU.CGACGGCGGUUGCGU...ACGAUAUUAUUGUGUAUAUC.AGAACAUU..UAGUAC..UUCUUAGUUUCAAUACAUC
BABD01029348.1/766-601            UAUGUU.UGAAAC.U.UA.GAA.GUGCUU.AAUG.UUCUGUA.UUACAU..UA..GCAAUG.UUU.GAACACG.AUGUUCAAACAAGCCG.CCA.CUGAGCCAUGGAUGGC.GAAU.UGGCGGCGGUUGCGU...ACGGUAAAAUACCGUAGAUC.AGAACAUU..UAGCAC..UUUUUAGUUUCAAUACAUC
BABA01008647.1/531-365            UAUGUU.UGAAUC.C.UA.GAA.GUUCUU.AAUG.UUCUGUAAUUAUAC..UA..GCCAUG.UUU.GAACACG.AUGUUCAAACAAGCCG.CCA.CUGAGCCAUGGAUGGC.GAAU.UGGCGGCGGUGGCGU...AUUAUAUCAAUAUAUAAAUC.AGAACAUU..UAGAAC..UUCUUAGAUUCAAUACAUU
BAAU01005978.1/405-243            UGAAAGCUGAUUG.U.GC.AGU.UUCUUA.UACU.UUCCAUUCGUAAU...CA..GUAACG.AUU.UGACACGGAUGUCAAAUCGAGCGA.AUA..CGCAACAC.GAUGUU.GCG..CAUGAGCGGUUACGU...CCAUAUAGAAAAACUAUGA..GGAAAGUA..UUAGAA..AAU.GCCAAUUAGUUUUCU
BAAU01001958.1/671-504            CUUGAAAGUCGGU.UGAG.CUA.UUUCUUAUACU.UUCCAUCUAAAAC...CA..GAUAGG.CGG.GUACAAGGAUGUACCUGCCAGUGA.G.A.CCGCGCCAAGGACGGC.GCGU.U.CGAACGGUAUCGU...CCAAUAACAAAGCAUCUAU..GGAAAGUAU.UAGAAA..UAACCAACCAACUUUCUGG
BAAU01003657.1/644-477            CUUGAAAGCUGAU.UGUG.CUG.UUUCUUAUACU.UUCCCUCUAUAUA...CA..GAUAGG.CGG.GUACAAGGAUGUACCCGCCAGUGA.GG..CCGUGCCAAGGAGGGC.ACGU..CCGAACGAUAUUGU...CCGGUAACAAUACCAAUAA..GGAAAGUAU.UAGAAA..CAGCCAAUCUGCUUUCUGG
BAAU01005466.1/843-675            CUUGAAAGUCAGU.UGUG.AUA.UUUCUU.AUAC.UUUCCUUUAAUUCU.CCA..GAUAUG.CGG.GUACAAGGAUGUACCCGCAAGUGA.GG..UCGCGCCACGGAUGGC.GCGU..CCGAACGGUAUCGU...CCGAUAACAUAUCUUAUAUG.GAAAGUAU..UAGAAA..UAUCCAACUGGCUUUCUGG
BAAU01021915.1/521-357            GAAAGUCUGCCCC.U.GC.UAA.UUCUUA.UACU.UUCCCUAAAUAUU...CA..GAUAGG.AGG.GUACAAGGAUGUACCCGACAGUGA.GG..UCACGCCAAGGAGGGC.GUGU..CCGAACGGUAUCGU...CCGGUUACAAAACCUAUAC..GGAAAGUA..UUAGAA..GUAGCUGGGGUAACUUUCU
BAAU01002859.1/30-193             UGAAAGUCUGUUG.U.AC.UGU.UUCUUA.UGCU.UUCCCUAGAUAUC...CA..GAUAGG.CGG.GUACACGGAUGUACCCGCCAGUGA.G.A.CCACGCCAAGGACGGC.GUGU.U.CGAACGGUAUCGU...CCGGUAAAAACAUCUAUAU..GGAAAGUA..UUAGAA..ACA.GUAAACAGGCUUUCU
BAAU01005978.1/732-895            UGAAAGUUGAUUG.U.GC.UGU.UUCUUA.UACU.UUCCUUCUUCAUA...CA..GAUAUG.CGG.GUACAAGGAUGUACCCGCAAGUGA.GG..CCGCGCCAAGGACGGC.GCGU..CCGAACGGUAUCGU...CCGUAUUCAAUAUCUAUAU..GGAAAGUA..UUAGAA..ACA.ACCAAUCAGCUUUCU
BAAU01027214.1/624-783            UUUGUUUGAGGCU.U.AC......UCUUA.GACU.UUUCUUUAGUAAUC..CA..GCUAUC.CAC.AGACAUGGAUGUCUGUGGAAGUCA.GAU.AUGGAACAAGGAGGUU.CCGU.AUCUGACGGUAGCGG...UCAUAAUCAUAACCUAUAU..GAAAAGUC..UUAGAA......AUAUCCACUUAAAUC
BABG01023967.1/528-365            UGAAGUUCAAUCG.U.GC.UGA.CUCUUA.GACU.UUUCUUUUGCUUU...CA..GCUAGC.UUC.GUACAUGGAUGUACGAAGCAAUGA.GG..CCGCGCCACGGACGGC.GCGU..CCGAAUGGUAGCGU...CACCUAUAACUACCUAUAU..GAAAAGUC..UUAGAG..UCA.GUCGAUUGAAGCUUC
BABG01000271.1/2224-2061          UGAAGUUCAAUCG.U.GC.UGA.CUCUUA.GACU.UUUCUUUCGCUCC...CA..GCCAGC.UUC.GUACAUGGAUGUACGAAGCAAUGA.GG..CCGCGCCACGGACGGC.GCGU..CCGAAUGGUAGCGU...CACCUAUAAUUACCUAUAU..GAAAAGUC..UUAGAG..ACA.GCCGAUUGAAGCUUC
BABG01000436.1/2508-2345          UGAAGUUCAAUCG.U.GC.UGA.AUCUUA.GACU.UUUCUUUCGCUUU...CA..GCUAGC.UUC.GUACAUGGAUGUACGAAGCAAUGA.GG..CCGCGCCACGGACGGC.GCGU..CCGAAUGGUAGCGU...CACUUAUAACUACCUAUAU..GAAAAGUC..UUAGAG..ACA.GCCGAUUGAAGCUUC
BABG01005079.1/1103-1266          UGAAGUUCAAUCG.U.GC.UGA.CUCUUA.GACU.UUUCUUUCGCUCC...CA..GCUAGC.UUC.GUACAUGGAUGUACGAAGCAAUGA.GG..CCGCGCCACGGACGGU.GCGU..CCGAAUGGUAGCGU...CACCUAUAACUACCUAUAU..GAAAAGUC..UUAGAG..ACA.GCCGAUUGAAGCUUC
BABG01000221.1/4934-4771          UGAAGUUCAAUCG.U.GC.UGA.CUCUUA.GACU.UUUCUUUCGCUCC...CA..GCUAGC.UUC.GUACAUGGAUGUACGAAGCAAUGA.GG..CCGCACCACGGACGGC.GCGU..CCGAAUGGUAGCGU...CACCUAUAACUACCUAUAU..GAAAAGUC..UUAGAG..ACA.GCCGAUUGAAGCUUC
BABG01000508.1/3021-2858          UGAAGUUCAAUCG.U.GC.UGA.CUCUUA.GACU.UUUCUUUCGCUUC...CA..GCUAGC.UUC.GUACAUGGAUGUACGAAGCAAUGA.GG..CCGCGCCACGGACGGC.GCGU..CCGAAUGGUAGCGU...CACCUAUAACUACCUAUAU..GAAAAGUC..UUAGAG..ACA.GCCGAUUGAAGCUUC
BABG01030864.1/800-634            GGAGGUUCAAUCG.U.GC.AGA.CUCUUA.GACU.UGGUCUUAGCGUAC.CCA..GCUAGC.AUC.GUACAUGGAUGAACGAACAAGGAG.GC..CGCGGCCACGGACGGC.GCGU..CCGAAUGGGAGCGU...CACGUAGAACUACGGAUAAU.GAAAAGUC..UUAGAG..ACA.GCCGAUGGAAGCUUC
BAAU01025988.1/467-305            GAAGUUA.AACUG.U.GC.UGA.GUCUUA.GACU.UUUCCUAUACAUC...CA..GCCAGC.UUC.GUACAAGGAUGUACGAAGCAACUA.AG..CCGCGCCACGGAUGGC.GCGU..CUGAGUGGUGGCGU...CCAUUAUCAAUAUAUAUAU..GAAAAGUC..UUAGAG..UCA.GCCGGUUAAAGCUUC
BABG01000900.1/2303-2139          UGAAGUUUGAUUG.U.GA.UAG.UUCUUA.GUCU.UUCCCUUUAUCCAC..CA..GCUAGC.UUC.GUACAUGGAUGUACGAAGCAGCGA.AG..CCGCGCCAUGGACGGC.GCGU..CUGAGCGGUAGCGU...CAGUUACCAUAAUUUAUAU..GGAAAGGC..UUAGAA..AUA.UCCAAUCAAAGCUUC
BABG01034670.1/387-221            UUGAAGUUCAAUC.G.UG.CUG.ACUCUU.AGAC.UUUUUCUUAGCGAC.CCA..GCUAGC.UUC.GUACAUGGAUGUACGAAGCAAUGA.GG..CCGCGCCACGGACGGC.GCGU..CCGAAUGGUAGCGU...CACCUAUAACUACCUAUAUG.AAAAGUCU..UAGAGU..CAGCC.GAUUGAAGCUUCU
BABG01000393.1/2168-2002          UUGAAGUUCAAUC.G.UG.CUG.ACUCUU.AGAC.UUUUUCUUAGCGAC.CCA..GCUAGC.UUC.GUACAUGGAUGUACGAAGCAAUGA.GG..CCGCGCCACGGACGGC.GCGU..CCGAAUGGUAGCGU...CACCUAUAACUACCUAUAUG.AAAAGUCU..UAGAGA..CAGCC.GAUUGAAGCUUCU
BABG01000236.1/4066-3900          UUGAAGUUCAAUC.G.UG.CUG.ACUCUU.AGAC.UUUUUCUUAGCUAC.CCA..GCUAGC.UUC.GUACAUGGAUGUACGAAGCAAUGA.GGC..CGCGCCACGGACGGC.GCG..GCCGAAUGGUAGCGU...CACCUAUAACUACCUAUAUG.AAAAGUCU..UAGAAA..CAGCC.GAUUGAAGCUUCU
BAAU01005512.1/763-597            UGAAGUUUAAUUG.A.GA.UAU.UUGUUA.GACU.UUUCCUUAAUACCA..CA..GCUAUC.CAC.AGACACGGAUGUCUGUGGAAGUUU.GAU.AUGGGACAAGGAUGUC.CCGU.AUCAAACGGUAGCGU...ACAUACCCACUACCUAUAC..GAAAAGUC..UUAGAA..AUA.UCCGAUUAAAGCUUC
BABG01000690.1/1558-1724          UGAAGUUCAAUUG.U.GA.UAG.UUCUUAGACUU.UUCCUUAACUACC...CA..GCUAUC.CAC.AGACACGGAUGUCUGUGGAAGUGA.GAU.AUGGGACACGGAUGUC.ACAU.AUCGAACGGUAGCGG...CAGUAGUCACAACCUAUA...AGAAAAGUC.UUAGAA..AUA.UCCAAUUGAAACUUC
BABG01000393.1/2416-2582          UGAAGUUCAAUUG.U.GA.UAG.UUCUUAGACGU.UUCCUUAACUACC...CA..GCUAUC.CAC.AGACACGGAUGUCUGUGGAAGUGA.GAU.AUGGGACACGGAUGUC.CCGU.AUCGAACGGUAGCGG...CAGUAGUCACAACCUAUA...AGAAAAGUC.UUAGAA..AUA.UCCAAUUGAAACUUC
BABG01014358.1/541-707            UGAAGUUCAAUUG.U.GA.UAG.UUCUUAGACUU.UUCCUUAACUACC...CA..GCUAUC.CAC.AGACACGGAUGUCUGUGGAAGUGA.GAU.AUGGGACACGGAUGUC.CUGU.AUCGAACGGUAGCGG...CAGUAGUCACAACCUAUA...AGAAAAGUC.UUAGAA..AUA.UCCAAUUGAAACUUC
BABG01016197.1/197-363            UGAAGUUCAAUUG.U.GA.UAG.UUCUUAGACUU.UUCCUUAACUACC...CA..GCUAUC.CAC.AGACACGGAUGUCUGUGGAAGUGA.GAU.AUGGGACACGGAUGUC.CUGU.AUCGAACGGUAGCGG...CAGUAGUCACAACCUAUA...AGAAAAGUC.UUAGAA..AUA.UCCAAUUGAAACUUC
BABG01000271.1/2472-2638          UGAAGUUCAAUUG.U.GA.UAG.UUCUUAGACUU.UUCCUUAACUACU...CA..GCUAUC.CAC.AGACACGGAUGUCUGUGGAAGUGA.GAU.AUGGGACAUGGAUGUC.CCGU.AUCGAACGGUAGCGG...CAGUAGUCACAACCUAUA...AGAAAAGUC.UUAGAA..AUA.UCCAAUUGAAACUUC
BABG01001478.1/2351-2518          UGAAGUUCAAUUG.U.GA.UAG.UUCUUA.GACU.UUUCCUUAACCCCC.CCA..GCUAUC.CAC.AGACACGGAUGUCUGUGGAAGUGA.GAU.AUGGGACAUGGAUGUC.CCGU.AUCGAACGGUAGCGG...CAGUAGUCACAACCUAUAA..GAAAAGUC..UUAGAA..AUA.UCCAAUUGAAACUUC
BAAU01027214.1/514-349            UGAAGUUCAAUUG.U.GA.UAG.UUCUUA.GGCU.UUUCCUUAAUACAC..CA..GCUAUC.CAC.AGACACGGAUGUCUGUUGAAGUGA.GAU.AUGGGACA.GGACGUC.CCGU.AUCGAACGGUAGCGG...UCGAUGUUAUUACCUAUAU..GAAAAGCC..UUAGAA..AUA.UCCAAUUGAAGCUUC
BABG01006543.1/58-224             UGAAGUUCAAUUG.U.GA.UAG.UUCUUA.GACU.UUUCCUUAACUCCC..CA..GCUAUC.CAC.AGACACGGAUGUCUGUGGAAGUUC.GAU.AUGGGACACGGAUGUC.CCGU.AUCGAACGGUAGCG....GCAGUAGUCACAACCUAUAU.GAAAAGUC..UUAGAA..AUA.UCCAAUUGAAACUUC
BAAX01012202.1/62-228             UGAAGUUCAAUUG.U.GA.UAG.UUCUUA.GACU.UUUCCUUCACUCAC..CA..GCUAUC.CAC.AGACACGGAUGUCUGUGGAAGUGA.GAU.AUGGGACACGGAUGUC.CCGU.AUCGAGCGGUAGCG....GCAGUAGUCACAACCUAUAA.GAAAAGUC..UUAGAA..AUA.UCCAAUUGAAACUUC
BABG01000704.1/141-1              .................G.AUA.GUUCUUAGACU.UUUCCUUAACUACC..CA..GCUAUC.CAC.AGACACGGAUGUCUGUGGAAGUGA.GAU.AUGGGACACGGAUGUC.ACAU.AUCGAACGGUAGCGG...CAGUAGUCACAACGGAUAA..GAAAAGUCU.UAGAAA..UAUCC..............
BABG01000436.1/2753-2925          UUGAAGUUCAAUU.G.UG.AUA.GUUCUU.AGAC.UUUUCUUUCUCUAC.CCA..GCUAUC.CAC.AGACACGGAUGUCUGUGGAAGUGA.GAU.AUGGGACAUGGAUGUC.CCGU.AUCGAACGGUAGCGG...GAACUACCAUUACGUAUAUGAAAACCUGCAUUAGCAG.GACU.UGUUGAUGGGAGCUU
BABG01030578.1/419-590            CAUGAAUUUCAAU.UGUG.AUA.GUUCUU.AGAC.UUAUCUUUCUCUAC.CCA..GCUAUC.CAC.AGACACGGAUGUCUGUGGAAGUGA.GAU.AUGGGACAUGGAUGUC.CCGAAUUCGAACGGUAACGG...AAACUACCAUAACGUAUAUG.AAACGUCU..UACAAC..UAUCCAUUUGAAGCUUCUG
BABG01000752.1/502-671            UUGGAGUUCAAUU.G.UG.AUA.GUUCUU.AGAC.UUUUCCUUAACUAC.UCA..GCUAUC.CAC.AGACACGGAUGUCUGUGGAAGUGA.GAU.AUGGGACAUGGAUGUC.CCGU.AUCGAACGGUAGCGG...CAGUAGUCACAACCUAUAAG.AAAAGUCU..UAGAAA..UAUCCAAUUGAAACUUCUG
BABG01000982.1/2748-2608          .................G.AUA.GUUCUU.AGAC.UUUUCCUUAACUAC.UCA..GCUAUC.CAC.AGACACGGAUGUCUGUGGAAGUGA.GAU.AUGGGACACGGAUGUC.CCGU.AUCGAACGGUAGCGG...CAGUAGUCACAAGCUAUAAG.AAAAGUCU..UAGAAA..UAUCC..............
BABG01026739.1/558-388            CUUGAAGUCCAAU.UGUG.AUA.GUUCUU.AGAC.UUUUCCUCAACUAC.CCA..GCUAUC.CAC.AGACACGGAUGUCUGUGGAAGUUC.GAU.AUGGGACACGGAUGUC.CCGU.AUCGAACGGUAGCGG...CAACUACCGUUACCUAUAUG.AAAAGUCU..CAGAAA..UAUCCAAUUGGAGCUUCUG
BABG01000222.1/98-267             UUGAAGUUCAAUC.G.UG.AUA.GUUCUU.AGAC.UUUUUCUAGGCUAC.CCA..GCUAUC.CAC.AGACACGGAUGCCUGUGGAAGUGA.GAU.AUGGGACAUGGAUGUC.CCGU.AUCGAACGAUAGCGG...CAACUACCAUUACGUAUAUG.AAAAGUCU..UAGAAA..UAUCCAGCCAUAAUAAACU
BABG01002686.1/791-622            UUGAAGUUCAAUU.G.UG.AUA.AUUCUU.AGAC.UUUUCCUUAACUAC.UCA..GCUAUC.CAC.AGACACGGAUGUCUGUGGAAGUGA.GAU.AUGGGACACGGAUGUC.CCAU.AUCGAACGGUAGCGG...AAACUACCAUUACGUAUAUG.AAAAGUCU..UAGAAA..UAUCCAAUUGAAACUUCUG
BABG01009970.1/135-304            UUGAAGUUCAAUU.G.UG.AUA.GUUCUU.AGAC.UUUUCUUUCUCUAC.CCA..GCUAUC.CAC.AGACACGGAUGUCUGUGGAAGUGA.GAU.AUGGGACACGGAUGUC.CCGU.AUCGAACGGUAGCGA...AAACUACCAUUACGUAUAUG.AAAAGUCU..UAGAAA..UAUCCAAUUGAAACUUCUG
BABG01000900.1/2431-2600          UUGAAGUUCAAUU.G.UG.AUA.GUUCUU.AGAC.UUUUUCUUAGCUAC.CCA..GCUAUC.CAC.AGACACGGAUGUCUGUGGAAGUGA.GAU.AUGGGACAUGGAUGUC.CCGU.AUCGAACGGUAGCGG...AAACUACCAUUACGUAUAUG.AAAAGUCU..UAGAAA..UAUCCAGCCAUAAUAAACU
BABG01002620.1/1696-1527          UUGAAGUUCAAUU.G.UG.AUA.GUUCUU.AGAC.UUUUUCUUAGCUAC.CCA..GCUAUC.CAC.AGACACGGAUGUCUGUGGAAGUGA.GAU.AUGGGACAUGGAUGUC.CCGU.AUCGAACGGUAGCGG...AAACUACCAUUACGUAUAUG.AAAAGUCU..UAGAAA..UAUCCAAUUGAAGCUUCUG
BABG01000236.1/4311-4480          UUGAAGUUCAAUU.G.UG.AUA.GUUCUU.AGAC.UUUUCCUUAACUAC.CCA..GCUAUC.CAC.AGACACGGAUGUCUGUGGAAGUGA.GAU.AUGGGACAUGGAUGUC.CCGU.AUCGAACGGUAGCGG...AAACUACCAUUACGUAUAUG.AAAAGUCU..UAGAAA..UAUCCAAUUGAAGCUUCUG
BABG01001970.1/2862-2722          .................G.AUA.GUUCUU.AGAC.UUUUCCUUAACUAC.CCA..GCUAUC.CAC.AGACACGGAUGUCUGUGGAAGUGA.GAU.AUGGGACAUGGAUGUC.CCGU.AUCGAACGGUAGCGG...AAACUACCAUUACGUAUAUG.AAAAGUCU..UAGAAA..UAUCC..............
BABG01005381.1/998-829            UUGAAGUUUAAUU.G.UG.AUA.GUUCUU.AGAC.UUUUCUUUCUCUAC.CCA..GCUAUC.CAC.AGACACGGAUGUCUGUGGAAGUGA.GAU.AUGGGACAUGGAUGUC.CCGU.AUCGAACGGUAGCGG...AAACUACCAUUACGUAUAUG.AAAAGUCU..UAGAAA..UAUCCAAUUGAAGCUUCUG
BABG01000272.1/136-305            UUGAAGUUCAAUU.G.UG.AUA.GUUCUU.AGAC.UUUUCUUUCUCUAC.CCA..GCUAUC.CAC.AGACACGGAUGUCUGUGGAAGUGA.GAU.AUGGGACAUGGAUGUC.CCGU.AUUGAACGGUAGCGG...AAACUACCAUUACGUAUAUG.AAAAGUCU..UAGAAA..UAUCCAAUUGAAGCUUCUG
BABG01000704.1/846-1015           UUGAAGUUCAAUU.G.UG.AUA.GUUCUU.AGAC.UUUUCUUUCUCUAC.CCA..GCUAUC.CAC.AGACACGGAUGUCUGUGGAAGUGA.GAU.AUGGGACAUGGAUGUC.CCGU.AUCGAACGGUAGCGG...AAACUACCAUUACGUAUAUG.AAAAGUCU..UAGAAA..UAUCCAAUUGAAGCUUCUG
BABG01000732.1/2801-2632          UUGAAGUUCAAUU.G.UG.AUA.GUUCUU.AGAC.UUUUCUUUCUCUAC.CCA..GCUAUC.CAC.AGACACGGAUGUCUGUGGAAGUGA.GAU.AUGGGACAUGGAUGUC.CCGU.AUCGAACGGUAGCGG...AAACUACCAUUACGUAUAUG.AAAAGUCU..UAGAAA..UAUCCAAUUGAAGCUUCUG
BAAU01001873.1/176-7              UUGAAGUUCAAUU.G.UG.AUA.GUUCUU.AGAC.UUUUCUUUCUCUAC.CCA..GCUAUC.CAC.AGACACGGAUGUCUGUGGAAGUGA.GAU.AUGGGACAUGGAUGUC.CCGU.AUCGAACGGUAGCGG...AAACUACCAUUACGUAUAUG.AAAAGUCU..UAGAAA..UAUCCAAUUGAAGCUUCUG
BABG01005079.1/856-687            UUGAAGUUCAAUU.G.UG.AUA.GUUCUU.AGAC.UUUUCCUUAACUAC.CCA..GCUAUC.CAC.AGACACGGAUGUCUGUGGAAGUGA.GAU.AUGGGACACGGAUGUC.CUAU.AUCGAACGGUAGCGG...AAACUAUCAUUACGUAUAUG.AAAAGUCU..UAGAAA..UAUCCAGCCAUAAUAAACU
BAAU01024793.1/91-230             .................G.AUA.GUUCUU.AGAC.UUUUCUUUAAUAAC.CCA..GCUAUC.CAC.AGACACGGAUGUCUGUGGAAGUGA.GAU.AUGGGACA.GGACGUC.CCGU.AUCGAACGGUAGCGG...CAACUGCCGCCACAUAUAUG.AAAAGUCU..UAGAAA..UAUCC..............
BAAU01025327.1/250-81             UUGAAGUUUAAUU.G.AG.AUA.GUUCUU.AGAC.UUUUCAUUAGUUAC.CCA..GCUAUC.CAC.AGACAAGGAUGUCUGUGGAAGUGA.GAU.AUGGGACAAGGAUGUC.CCGU.AUCGAACGGUAGCGG...CAGCUGCCAGUACAUACAUG.AAAAGUCU..UAGAAA..UAUCCAAUUGAAGCUUCUG
BABG01034670.1/631-803            CUUGAAGUCUAAU.UGUG.AUA.GUCCCU.AGAC.UUUUCUUUCUCUAA.CCA..GCUAUC.CACCAGACACGGAUGUCUGUGGAAGUGAAAAU.AUGGGACCUGGAUGUC.CCGU.AUCCAACCGCAGCGG...ACACUACCAUUACGUAUAUC.AAAAGUCU..UAGAAA..UAUCCAAUCGAAGCCUCCU
BAAU01001873.1/419-587            CUUGAAGUUUGAU.UGUG.AUA.GUUCUU.AGUC.UUUCCAUUAGUAAA.CCA..GCUAGC.UUC.GUACAAGGAUGUACGAAGCAGCGA.AG..CCGUGCCAAGGAGGGC.ACGU..CUGAGCGGUAGCGU...CAGUUACCAUAAUUUAUAUG.UAAAGACU..UAGAAA..UAUCCAAUCAAAUCUUCUG
BABG01000690.1/1307-1140          UUGAAGUUUAAUU.G.UG.AUA.GUUCUU.AGUC.UUUCCCUUAGUCAA.CCA..GCUAGC.UUC.GUACACGGAUGUACGAAGCAGCGA.AG..CCGCGCCAUGGACGGC.GCGU..CUGAGCGGUAGCGU...CAGUUAUCAUAGUUUAUAUG.GAAAGACU..UAGAAA..UAUCCAAUCAAAGCUUCUG
BABG01000098.1/5643-5475          CUUGAAGUUUGAU.UGUG.GUA.GUUCUU.AGUC.UUUCCCUUAGCCAA.CAA..GCUAGC.UUC.GUACACGGAUGUACGAAGCAGCGA.AG..CCGCGCCAUGGACGGC.GCGU..CUGAGCGGUAGCGU...CAGUUACCAUAGUUUACAUG.GAAAGACU..UAGAAC..UAUCCAAUCAAAGCUUCUG
BABG01015786.1/315-483            CUUGAAGUUUGAU.UGUG.AUA.GUUCUU.AGUC.UUUCCCUUAGCCAA.UCA..GCUAGC.UUC.GUACACGGAUGUACGAAGCAGCGA.AG..UCGCGCCAUGGACGGC.GCGU..CUGAGCGGUAGCGU...CAGUUAUCAUAGUUUACAAG.GAAAGACU..UAGAAA..UAUCCAAUCAAAGCUUCUG
BABG01000704.1/651-483            CUUGAAGUUUGAU.UGUG.AUA.GUUCUU.AGUC.UUUCCCUUAGUCAA.CCA..GCUAGC.UUC.GUACACGGAUGUACGAAGCAGCGA.AG..CCGCGCCAUGGACGGC.GCGU..CUGAGCGGUAGCGU...CAGUUAUCAUAGUUUAUAUG.GAAAGACU..UAGAAA..UAUCCAAUCAAAGCUUCUG
BABG01002686.1/1035-1203          CUUGAAGUUUGAU.UGUG.AUA.GUUCUU.AGUC.UUUCCCUUAGUCAA.CCA..GCUAGC.UUC.GUACACGGAUGUACGAAGCAGCGA.AG..CCGCGCCAUGGACGGC.GCGU..CUGAGCGGUAGCGU...CAGUUAUCAUAGUUUAUAUG.GAAAGACU..UAGAAA..UAUCCAAUCAAAGCUUCUG
BABG01001970.1/3125-3293          CUUGAAGUUUGAU.UGUG.AUA.GUUCUU.AGUC.UUUCCCUUCGCCAA.CCA..GCAAGC.UUC.GUACACGGAUGUACGAAGCAGCGA.AG..CCGCGCCAUGGACGGC.GCGU..CUGAGCGGUAGCGU...CAGUUACCAUAGUUUAUAUG.GAAAGACU..UAGAAA..UAUCCAAUCAAAGCUUCUG
BABG01002029.1/55-223             CUUGAAGUUUGAU.UGUG.AUA.GUUCUU.AGUC.UUUCUCUUAGCCAA.CCA..GCUAGC.UUC.GUACACGGAUGUACGAAGCAGCGA.AG..CCGCGCCAUGGACGGC.GCGU..CUGAGCGGUAGCGU...CAGUUACCAUAGUUUAUAUG.GAAAGACU..UAGAAA..UAUCCAAUCAAAGCUUCUG
wf3_Contig7384/647-721            .......................................................GUAAU..UAA.UUGCAUGGAUGCAAUUA.AAGGCG.UGA.CUUCGCCAUGGACGGC.GAAU.ACACGGCGGUUACGU...UCAUAU....................................................
NZ_AAOH01000004.1/570569-570658   ....................................................A..GCCAUG..UA.UUUCAUGGAUGAAAUA.CAAGGUG.AAG.CUUGGCCAUGGAUGGC.CUAU.CUUCACCGUUGGCGU...UCACAUCAAUCGAUUAUUUG......................................
JCVI_SCAF_1096628099914/663-497   CACUCCAAUUCCC.C.GU.GAU.CACACC.UGAAACUUAGUUAAUGAU...GA..GUAAUU..UA.CAGCAUGGAUGCUGUA.CAAAGCG.UAG.CUUGGCCAUGGAUGGC.CUAU.CUACGCUGGUUACGU...UUACAUCAUUAACGUAAGUU.GAAGAUAA..AGUGUG..AUCCUCGGGUGCGCCGUGG
NZ_AAVS01000041.1/17899-17733     UACUCCAAUUCCC.C.GU.GAU.CACAC.CUGAA.ACUCAGUUAAUGAU..GA..GUAAUU..UA.CAGCACGGAUGCUGUA.CAAAGCG.UAG.CUUGGCCAUGGAUGGC.CUAU.CUACGCUGGUUACGU...UCACAUCAUUAACGUAAGUUGAAGAUACAG...UGUG..AUCCUCGGGUGCGCCGUGG
JCVI_SCAF_1096628101805/1140-1306 CACUCCAAUUCCC.C.GU.GAU.CACAC.CUGAA.ACUGAGUUAAUGAU..GA..GUAAUU..UA.CAGCAUGGAUGCUGUA.CAAAGCG.UAG.CUUGGCCAUGGAUGGC.CUAU.CUACGCUGGUUACGU...UCACAUCAUUAACGUAAGUUGAAGAUACAG...UGAG..AUCCUCGGGUGCGCCGUGG
NC_007481.1/2620603-2620680       .......................................................GUAAUA..UC.GCGCAUGGAUGCGCGA.UAAGGCG.AAA.CUAGGCCAUGGAUGGC.CUAU.CUUCGCCGUUUACGU...UCACAUCAA.................................................
wf3_AHAI1282_g1/357-445           ....................................................A..GUAAUG..UC.GCGCAUGGAUGCGCGCCCAAGCCA.UG..CUUGUACAUGGAUGUA.CUAU..CAUGGCGUUUACGU...UCACAACAAUUAAUUAUUUG......................................
BABB01000035.1/5490-5654          UACGC.AGUAACU.U.AG.AGU.AUGUUU.GAAA.UCACUUCUAUACA...UA..GCAACG.CUC.GUACACGGAUAUAUGAGUGAGUCC.AUA.CUAAACUAC.GAUGGC.AAA..UAUUGACGGUGGCGU...ACUACUAUCUCAACCUAUAU.GUGAUUUC..UUACAU..ACUCUUGGUUACGGAGUAA
hgutS8_s8_168446/1809-1645        UACGC.AGCAACU.U.AG.AGU.AUGUUU.GAAA.UCACUUCAACACA...UA..GCGACG.CUC.GUACACGGAUGUACGAGCGAGUCC.AUA.CUGAGCCAC.GAUGGC.GAA..UAUCGGCGGUGGCGU...ACUGCUUUCUCAACCUAUAU.GUGAUUUC..UUACAU..ACUAUUAGUUGUGGAAUAA
BAAY01004664.1/626-790            UACGU.AGUGACU.U.AG.AGU.AUGUUU.GAAA.UCACUUCUAUGCA...UA..GCAACG.CUC.GUACACGGAUGUACGAGCGAGUCC.AUA.UUGAGCCAC.GAUGGC.GAA..UAUGGACGGUUGCGU...ACUACUGUCUCAACCCAUAU.GUGAUUUC..UUACAU..ACUCUUAGUUGCGGAGUAA
BABB01000035.1/5824-5988          UACGU.AGUGACU.U.AG.AGU.AUGUUU.GAAA.UCACUUCUAUGCA...UA..GCAACG.CUC.GUACACGGAUGUACGAGCGAGUCC.AUA.UUGAGCCAC.GAUGGC.GAA..UAUGGACGGUUGCGU...ACUACUGUCUCAACCCAUAU.GUGAUUUC..UUACAU..ACUCUUAGUUGCGGAGUAA
BABB01000035.1/6159-6323          UACGU.AGUGACU.U.AG.AGU.AUGUUU.GAAA.UCACUUCUAUGCA...UA..GCAACG.CUC.GUACACGGAUGUACGAGCGAGUCC.AUA.UUGAGCCAC.GAUGGC.GAA..UAUGGACGGUUGCGU...ACUACUGUCUCAACCCAUAU.GUGAUUUC..UUACAU..ACUCUUAGUUGCGGAGUAA
BABG01033689.1/201-365            UACGC.AGUAACU.U.AG.AGU.AUGUAU.GAAA.UCACUUCAACACA...UA..GCAACG.CUC.GUACACGGAUGUACGAGCGAGUCC.AUA.CUGAGCCAC.GAUAGC.GAU..UAUGGACGGUUGCGU...ACUAUUGUCUCAACCUGUAU.GUGAUUUC..UUACAU..ACUCUUAGUUGCGGAGUAU
BABG01033688.1/603-439            UACGC.AGUAACU.U.AG.AGU.AUGUUU.GAAA.UCACCUCAACACU...UA..GCAACG.CUC.GUACUCGGAUGUACGAGCGAGUCC.AUA.CUGAGCCAC.GAUGGC.AAA..UAUGGACGGUUGCGU...ACUAUUGUCUCAACCUAUAU.GUGAUUUC..UUACAU..ACUCUUGGUUACGGAGUAA
BABB01000035.1/6534-6698          UACGC.AGCAACU.U.AG.AGU.AUGUUU.UAAA.UCACUUCAACACA...UA..GCAACG.CUC.GUACACGGAUGUACGAGCGAGUCC.AUA.CUGAGCCAC.GAUGGC.GAA..UAUGGACGGUUGCGU...ACUACUGUCUCAACCUAUAU.GUGAUUUC..UUACAU..ACUCUUAGUUACGGAGUAA
BAAY01004664.1/1001-1165          UACGC.AGUAACU.U.AG.AGU.AUGUUU.GAAA.UCACUUCAACACU...UA..GCAACG.CUC.GUACACGGAUGUACGAGCGAGUCC.AUA.CUGAGCCAC.GAUGGC.GAA..UAUGGACGGUUGCGU...ACUACUGUCUCAACCUAUAU.GUGAUUUC..UUACAU..ACUCUUAGUUACGGAGUAA
BABD01000901.1/293-129            UACGC.AGUAACU.U.AG.AGU.AUGUUU.GAAA.UCACUUAAACACA...UA..GCAACG.CUC.GUACACGGAUGUACGAGCGAGUCC.AUA.CUUAGCCAC.GAUGGC.GAA..UUUGGACGGUGGCGU...ACUACUGUCUCAACCUAUAU.GUGAUUUC..UUACAU..ACUCUUAGUUGCAGAGUAA
hgutS8_s8_168446/1366-1202        UACGC.AGCAACU.U.AG.AGU.AUGUUU.GAAA.UCACUUCUAUACA...UA..GCAACG.CUC.GUACAUGGAUGUACGAGCGAGUCC.AUA.CUGAUCCAC.AAUGGC.GAA..UAUGGACGGUUGCGU...ACUAUUGUCUCAACCUAUAU.GUGAUUUC..UUACAU..ACUCUUGGUUACGAAGUAA
hgutS7_s7_165842_1/346-511        UAUGG.AGCUGCC.U.AG.AGA.CUGUUA.AAAU.UAUGUACACAGCC...CA..GCAACG.CAC.GCACAUGGACGUGCGGGCGAGGCG.UU...AGCGCCAUGGACGGC.GCUA..AAAGCCGGUUGCGU..CAUGGUCUAAGCAAUCCCUAAUCAUAAUUU..UUACAG..UGUCUUGGCAGCGUAAUCA
BAAV01016980.1/240-405            UAUGG.AGCUGCC.U.AG.AGA.CUGUUA.AAAU.UAUGUACACAGCC...CA..GCAACG.CAC.GCACAUGGACGUGCGGGCGAGGCG.UU...AGCGCCAUGGACGGC.GCUA..AAAGCCGGUUGCGU..CAUGGUCUAAGCAAUCCCUAAUCAUAAUUU..UUACAG..UGUCUUGGCAGCGUAAUCA
BAAY01025688.1/25-193             GUACCAAGCGGCC.U.AG.GGA.UUGUUG.GAAU.UGUGUUUGCAAUC...CA..GCAACG.CCC.GUGCACGGAAGCACGGGCGAGACG.UUA.CCGCGCCAUGGACGGC.GCGU.AAAAGUCGGUUGCGU..CCUACCUGUCACAACCUGUAU.CACAAUUC..UUACAA..GCCCUUAGCCGCGUAGUAU
BAAU01014849.1/675-838            UAUGG.AGAUAUU.U.AG.AGU.CUGUUGGAAUU.AUGUCACAACA.....CA..GCAAUG.UCC.GUGCAUGGACGCACGGGACAGGCG.UU...AGCGCCACGGACGGC.GCUA..AAAGCCGGGUGCGU...CCUAUAGCCAAAACCUGAAA.UCAU.AUUCCNUACAG..AGUCUUAAUAUCGAAAUAC
BABB01001311.1/954-792            UAUGG.AGAUAUU.U.AG.AGU.CUGUU..GGAA.UUAUGUCAAAACA...CA..GCAAUG.UCC.GUGCAUGGACGCACGGACAAGGCG.UU...AGCGCCACGGACGGC.GCUA..AAAGCCGGUUGCGU...CCUAUAGCCAAAACCUAAAUCAUAAUUCC..U.ACAG..AGUCUUAAUAUCGAAAUAC
BABG01001480.1/1057-1219          UAUGG.AGAUAUU.U.AG.AGU.CUGUU..GGAA.UUAUGUCACAACA...CA..GCAAUG.UCC.GUGCAUGGACGCACGGACAAGGCG.UU...AGCGCCACGGACGGC.GCUA..AAAGCCGGUUGCGU...CCUAUAGCCAAAACCUAAAUCAUAAUUCC..U.ACAG..AGUCUUAAUAUCGAAAUAC
BAAU01014848.1/872-709            UAUGG.AGAUAUU.U.AG.AGU.CUGUU.GAAAU.UAUGUCAC.AACA...CA..GCAAUG.UCC.GUGCAUGGACGCACGGACAAGGCG.UU...AGCGCCACGGACGGC.GCUA..AAGCCCGGUUGCGU...CCUAUAGCCAAAACCUGAAAUCAU.AUUUCCU.ACAG..AGUCUUAAUAUCGAAAUAC
BABG01027172.1/434-599            UACGA.AGCAGCU.U.AG.AAG.CAGUUA..GAA.UUAUUUCCACAUA...CA..ACAAUG.CCC.CAGCAUGGACGCUGGGGCAAGGUG.UU..AUGAGCCAUGGACGGC.GCAU.AAAAGCCGGUUGUGU..CAUGGUCUAAACACACUAAAUCAUAAUUC...UUACUG..CUUCUUAGCUGCGUAGUAC
BAAY01029070.1/262-101            UUACGAAGCAGCU.U.AG.ACG.CAGUUAGAAGU.AUGUCCA..CCUA...CA..ACAAUG.CCC.CAGCAUGGACGCUGGGGCAAGGCG.UU..AUGUGCCAUGGACGGC.ACAU.AAAAGCCGGUUGUGU...CAUGGUCUAACACACUAA...UCAUAUUC..U.GCAA..GCU.UCAGCCUAGUCCUUC
BAAU01017280.1/548-713            UACGA.AGCAGCU.U.AG.AAG.CAGUUAGAAUU.AUGUCCA..UAUA...CN..ACAAUG.CCC.CAGCAUGGACGCUGGGGCAAGGCG.UU..AUGCGCCAUGGACGGC.GCAU.AAAAGCCGGUUGUGU...CAUGGUCUAAACACACUAAA.UCAUAAUUC.UUACUG..CUUCUUAGCUGCGUAGUAC
BABB01000615.1/1519-1684          UACGA.AGCAGCU.U.AG.AAG.CAGUUAGAAUU.AUGUCCACC.UA....CA..ACAAUG.CCC.CAGCAUGGACGCUGGGGCAAGGCG.UU..AUGUGCCAUGGACGGC.ACAU.AAAAGCCAGUUGUGU...CAUGGUCUAAACACCCUAAA.UCAUAAUUC.UUACUG..CUUCUUAGCUGCGUAGUAC
BABB01001694.1/1795-1629          ACGCUACGCUGUU.U.AG.AUG.CUGUA.GAAUU.AUGCUUCA.CAAA...UA..GAAAUG.CCC.CACCAUGGACGGUGGGGCAAGGCG.UU..ACGCACCACGGACGGU.GCGU.AAAAGCCGGUUUCGU...CAUUCUGUGAAACUCUAUAU.GCAUAAUUCAU.ACAG..CAUCUUAACUGCAAAGCGU
BABG01003660.1/430-264            ACGCUACGCUGUU.U.AG.AUG.CUGUA.GAAUU.AUGCUUCA.CAAA...UA..GAAAUG.CCC.CACCAUGGACGGUGGGGCAAGGCG.UU..ACGCACCACGGACGGU.GCGU.AAAAGCCGGUUUCGU...CAUUCUGUGAAACUCUAUAU.GCAUAAUUCAU.ACAG..CAUCUUAACUGCAAAGCGU
BABD01004484.1/414-248            UAGCGGAGCUAUU.U.AG.AGU.CUGUU.AAAUU.AUGCUUUGAAGCA...CA..GAAAUG.CCG.AGGCAUGGAAGCCGAGGCAAGGAG.AUA.UCGAGCC.CGGACGGC.GAG..UAUCGACGGUUUCGU...CAGGCAUAGAAGUAUUUACU.GCAUAAUUUAU.ACAG..AGUCUUAAUAGCGCAGUGU
BABB01000759.1/2789-2955          UAGCGGAGCUAUU.U.AG.AGU.CUGUU.AAAUU.AUGCUUUGAAGCA...CA..GAAAUG.CCG.AGGCAUGGACGCCGAGGCAAGGAG.AUA.UCGAGCC.CGGACGGC.GAG..UAUCGACGGUUUCGU...CAGGCAUAGAAGUACUUACU.GCAUAAUUUAU.ACAG..AGUCUUAAUAGCACAGCGU
BABB01012412.1/295-129            UAGCGGAGCUAUU.U.AG.AGU.CUGUU.AAAUU.AUGCUUUGAAGCA...CA..GAAAUG.CCG.AGGCAUGGACGCCGAGGCAAGGAG.AUA.UCGAGCC.CGGACGGC.GAG..UAUCGACGGUUUCGU...CAGGCAUAGAAGUACUUACU.GCAUAAUUUAU.ACAG..AGUCUUAAUAGCACAGCGU
hgutS7_s7_164358_2/794-627        UAGCGAAGCUGUU.U.AG.AGU.CUGUA.GAAUU.AUGCUUCGAUACA...CA..GAAAUG.CAC.CGGCAGGGACGCCGGGGCAAGGAG.CUA.UCGAGCCAUGGAGGGC.GAG..UAGCGACGGUUUCGU...CAGCUGGAGAAAAUCUAUAA.GCAUAAUUC.GUACAG..AAUCUUAACAGCGCAGCGU
BABB01000218.1/10258-10425        UAGCGAAGCUGUU.U.AG.AGU.CUGUA.GAAUU.AUGCUUCGAUACA...CA..GAAAUG.CAC.CGGCAGGGACGCCGGGGCAAGGAG.CUA.UCGAGCCAUGGAGGGC.GAG..UAGCGACGGUUUCGU...CAGCCGGAGAAAAUCUAUAA.GCAUAAUUC.GUACAG..AAUCUUAACAGCGCAGCGU
BAAV01011582.1/1247-1090          ..........GUU.U.AG.AGU.CUGUA.GAAUU.AUGCUUCUAUACA...CA..GAAAUG.CAC.CGGCAGGGACGCCGGGGCAAGGAG.CUA.UCGAGCCAUGGAGGGC.GAG..UAGCGACGGUUUCGU...CAGCAAAAGAAAGUCUAUAA.GCAUAAUUC.GUACAG..AAUCUUAAAAGCGCAGCGU
BAAY01014418.1/579-411            UAGCGGAGCUGUU.U.AG.UGG.CUGUA.GAAUU.AUGCAUAGAAACA...CA..GAAAUG.CCC.GGCCAUGGAAGGCAGGGCAAGGAG.AAA.UCGAGCCAUGGAGGGC.GAG..UUUCGACGGUUUCGU...CGAGCAUAGAAAAUGUAAAAAGCAUAAUUC.GUACAG..CCACUUAACAGCAAAGCGU
BABB01012429.1/422-254            UAGCGAAGCGCCU.U.GG.AUA.UUGUAGAAGUU.AAGUCAUGAAACG...CU..GAUACG.CAA.AUGCAUGGACGCAGUGGCGAGGAG.AC..ACGGGCCUCAGAUGAC.UCGU..UUCGGCGGAUUCGU...CAAGAAUUGACCGCCUUCAG.GCAGAAUUUCGAGCAG..AAUAUUAGCCGUGCAGCGU
BABD01008410.1/4-171              UAGCGGAGUCACU.U.AG.AUA.CUGUAGAAUUA.UGCUUCA..CACG...CA..AAAAUG.CCC.CGCCAUGGACGGCGGGGCAAGGCG.UU..AUGCGCCACGGAUGGC.GCAU.AAAAGCCGGUUUUGU...CAAGCAUAGAAAACAUAAAA.AGCAUAAUUCGUACAG..UAUCUUAGUGAUGCAGCGU
BABB01000982.1/9-177              UAGCGAAGCUGCC.U.AG.AUA.CUGUUGAAUUA.UGCACACGAUACA...CA..GAAAUG.AGU.UCCCACGGAUGGGAGCUCAAGGAG.A.A.CCGCGCCACGGACGGC.GCGU.U.UCGACGGUUUCGU...CAAGCAUAGAUACCCUAUAA.AGCAUAAUUCCUACAG..UAUCUUGGCAGUGCAGCGU
BAAV01009409.1/543-375            UAGCGGAGCUGCC.U.AG.AUA.CUGUUGAAUUA.UGCACACUAUACA...CA..GAAAUG.AGC.UCCCACGGAUGGGAGCUCAAGGAG.A.A.CCGCGCCACGGACGGC.GCGU.U.UCGACGGUUUCGU...CGGGUAUCGUAAAUCUUUAA.GGCAUAAUUCCUACAG..UAUCUUGGCUGCGUAGCGU
BAAV01021692.1/208-376            UAGCGAAGCUGCC.U.AG.AUA.CUGUUGAAUUA.UGCACACGAUACA...CA..GAAAUG.CCC.UGCCACGGAUGGCAGGGCAAGGAG.A.A.CCGCGCCACGGACGGC.GCGU.U.UCGACGGUUUCGU...CGAGCAUCGUAAAUCUUUAA.GGCAUAAUUCCUACAG..UAUCUUGGCAGUACAGCGU
BAAY01014083.1/441-609            UAGCGAAGCUGCC.U.AC.AUA.CUGUCGAAUUA.UGCACACGAUACA...CA..GAAAUA.AAC.UGCCACGGAUGGCAGUUCGUGGAG..AA.UCGCGCCACGGACGGC.GCG..UUGCGACGGUUGCGC...CGGGAAUAGAUACCCGAUAA.AGCAUAAUUCCUACAG..UAUCUAGGUCGUGCAGCGU
BABD01026585.1/392-224            UAGCUAAGCCGCU.U.AGUAUA.CUGUAGGAUUA.UGCACAUGAAGCA...CA..GUUAUG.ACU.UGCCAUGGAGGGCAAGUCUAGGUG.UA..CCGCGCCACGGAAGGC.GCGU..UUAGACGGUUUCGU...CAAGCAUAGAAGCGCACAAA..GCAUAAUCCGUACAG..UAUCUUAGCGGCAUAGCGU
BABG01025746.1/314-481            UAGCGAAGCCGCU.U.AG.AUA.CUGUAGGAUUA.UGCACAUGAAGCA...CA..GAAAUG.ACU.UGCCAUGGAGGGCAAGUCAAGGAG.A.A.CCGCGCCACGGAAGGC.GUGU.U.UCGACGGUUUCGU...CAAGCAUAGAAGCGUAAAA..AGCAUAAUCCGUACAG..UAUCUUAGCGGCAAAGCGU
BABB01000066.1/9671-9504          UAGCGAAGCCGCU.U.AG.AUA.CUGUAGGAUUA.UGCACAUGAAGCA...CA..GAAAUG.ACU.UGCCAUGGAGGGCAAGUCAAGGAG.A.A.CCGCGCCACGGAAGGC.GCGU.U.UCGACGGUUUCGU...CAAGCAUAGAAGCGCAAAA..AGCAUAAUCCGUACAG..UAUCUUAGCGGCAAAGCGU
BABG01011318.1/737-576            ......UGCGUUA.U.UG.AAC.CAGUU..AAUU.UUGGCACGCUGUAC.UUG...AAAUG.CAC.CGGCAUGGACGCCGGGGCAAGGCG.UU..AUGUGCCAUGGACGGC.ACAU.AAAAGCCGGUUUAGU...CGAGCAUAGAAAAACUAUGA.GCAUAAUUC.GUACAG..CCUCUUAACAGCGUAGCGU
BABB01010186.1/350-180            UAGCGCAGCCUCU.U.AG.AUA.CUAUAGAAAUU.AUGCCCAU.GAAAC.ACA..GAAAUG.UCC.UGCCAUGGACGGCAGGACAAGGUG.UU..AUGCGCCAUGGAUGGC.GCAU.AAAAGCCGGUUUCGU...CAAGCAUAGAACAACUACAA.GCAUAAUUUCGUACAG..UAUCUUAGAGACGUAGCGU
BAAV01001293.1/234-67             UAGCGAAGCUGUU.U.AG.AGU.CUGUA.GAAUU.AUGCCCUGAUAAC...CA..GAAAUG.CAC.CGGCAUGGACGCCGGGGCAAGGCG.UU..AUGUGCCAUGGACGGC.ACAU.AAAAGCCGGUUUCGU...UGAGCAUAGAAAACCUUCGA.GCAUAAUUC.GUACAG..CCUCUUAACCGCGUAGCGU
BABD01036649.1/946-792            .........GGUU.U.AG.AUA.CUGUA.GAAAU.UAUGCCCAUGAGAC.ACA..GAAACG.CCC.CGCCAUG.ACGCAGGGGCGAGGAG.AC..CCGCGCCAUGGACGGC.GCGU..UUCGACGGUUUCGUCAAAGUAUAGAAAAAACUUCCAGCCAUAAUUUUGGUACAG..UAUUCUAACC.........
BABB01000222.1/7557-7727          UAGCGAAGCUGCU.U.AG.AGA.CUGUAGAAUUA.UGCCCAAGAAAAA...CA..GAAAUG.CCC.GGCCAUGGACGGCCGGGCAAGGCG.UU..AUGCGCCAUGGAAGGC.GCAU.AAAAGCCGGUUUCGU...CAAGCAUAGAACCACCCCAA.GGCAUAAUUCGUACAG.CUCUCUUAGCAGCGUAGCGU
BABB01000066.1/11493-11661        UAGCGAAGCUGUU.U.AG.AUA.CUGUAGGAUUA.UGCCCGUGAAGCA...CA..GAAAUC.CGC.AGCCAUGGACGGCUGGGGAAGGCG.UU..AUGCGCCACGGACGGC.GCAU.AAAAGCCGGUUUCGU...CGAGCAUUGAAAACCCAAA..AGCAUAAUCCGUACAG..UAUCUUAACAGCGCAGCGU
BABB01000043.1/4826-4994          UAGCGAAGCUGUU.U.AG.AUA.CUGUAGAAUUA.UGCACAUGAAACA...CA..GAAAUG.CCC.AGCCAUGGAUGGCUGGGCAAGGUG.UU..AUGCGCCAUGGACGGC.GCAU.AAAAGCCGGUUUCGU...CAAGUAUAGAAACACUAUA..AGCAUAAUUCGUACAG..AAUCUUAACAGCAAAGCGU
BABD01000800.1/2312-2144          UAGCGAAGCUGUU.U.AG.AUA.CUGUAGAAUUA.UGCACAUGAAACA...CA..GAAAUG.CCC.AGCCAUGGAUGGCUGGGCAAGGUG.UU..AUGCGCCAUGGACGGC.GCAU.AAAAGCCGGUUUCGU...CAAGCAUAGAAACACUAUA..AGCAUAAUUCGUACAG..AAUCUUAACAGCAAAGCGU
BAAY01002367.1/1949-1782          UAGCGAAGCUGUU.U.AG.AUA.CUGUA.GGAUU.AUGUUUAAAUACG...CA..GAACUG.CCC.AGCCAUGGACGCCGGGGCAAGGCG.UU..AUGCGCCAUGGACGGC.GCAU.AAAAGCCGGUUUCGU...CAAGCAUAGAAAACCAAAAG.GCAUAAUUCCU.ACAG..AUUCUUAAUGGCGUAGCGU
BABD01001878.1/2188-2332          ...........UU.U.AG.AAU.CUGUU.GAAUU.AUGCUUCACAAC....CA..GAAAUG.CAC.CGGCAUGGACGCCGGGGCAAGGUG.UU..AUGCGCCAUGGACGGC.GCAU.AAAAGCCGGUUUCGU...CAAGCAUAGAAAACCAAAAG.GCAUAAUUCCU.ACAG..AUUCUUAA...........
BAAY01018278.1/527-698            UUACGAAGUGACU.U.AA.AUA.UCGUUAAAAUU.AUGCCAUGAAACA...CA..GAAGUGACCC.UGACAUGGAAGGCAGGACAAGGCG.UA..AUGCGCCAUGGACGGA.GCAU.AAAAGCCGGUUUCGU...CAAGCAUAGAAAACAUAAAA.GCAUAAUUC.UAACAAUUAAUCUUAAAACAAGUAAGA
BABB01000120.1/4140-4308          UACGA.AGUGACU.U.AG.AUA.UUGUUAGAAUU.AUGCCAUGAAACA...CA..GAAAUG.CCC.UGCCAUGGACGGCAGGGCAAGGCG.UU..AUGCGCCACGGACGGC.GCAU.AAAAGCCGGUUUCGU...CAAGCAUAGAAAAUCUUAAA.GCAUAAUUC.UUACAA.UUAUCUUAGCCACGUAGUUU
BABG01008261.1/622-790            UACGA.AGUGACU.U.AG.AUA.UUGUUAGAAUU.AUGCCAUGAAACA...CA..GAAAUG.CCC.UGCCAUGGAAGGCAGGGCAAGGUG.UU..AUGCGCCAUGGACGGC.GCAU.AAAAGCCGGUUUCGU...CAAGCAUAGAAAACCCUAAA.GCAUAAUUC.UUACAA.UUAUCUUAGUCACGUAGUUU
BABD01011793.1/129-1              ........................UGUUAGAAUU.AUGCCAUGAAACA...CA..GAAAUG.CCC.UGCCAUGGAAGGCAGGGCAAGGCG.UU..AUGCGCCAUGGACGGC.GCAU.AAAAGCCGGUUUCGU...CAAGCAUAGAAAACAUUAAA.GCAUAAUUC.UUACA......................
BAAV01008811.1/615-783            UACGA.AGUGACC.U.AG.AUUUCUGUUAGAAUU.AUGCCAUGAAACA...CA..GAAAUG.CCC.UGCCAUGGAAGGCAGGGCAAGGCG.UU..AUGCGCCACGGACGGC.GCAU.AAAAGCCGGUUUCGU...CAAGCAUAGAAAACCUUAAA.GCAUAAUUC.UUACAG..AAUCUUGGCCACGUAGUAC
BABD01016812.1/730-558            UAGCGAAGCGGCU.U.AG.AUA.CUGUAGAAAUUUAUGCCAUGAAACA...CA..GAAAUG.CCC.AGCCAUGGUCGGCUGGUCAAGGCG.UUU.AUGCGCCAUGGACGGC.GCAUUUAAAGCCGGUUUCGU...CAAGCAUAGAAAGACUGUAA.GCAUAAUUUCGUACAG..AAUCUUAGCCGCGCAGCGU
BABB01000628.1/3990-4158          UAGAGAAGUUGCU.U.AG.AGU.CUGUCAGAAUU.AUGCUUAGAGGAG...CA..GAAAUG.CCC.GGCCAUGGACGGCUGGGCAAGGCG.UU..AUGCGCCAUGGACGGC.GCAU.AAAAGCCGGUUUCGU...CUGUCAUAGAAAGAUUAAAA.GCAUAAUUC.CUACAG..ACUCUUAGCAGCGUAGCGU
BABG01023578.1/628-797            UAGCGCAGUGGCU.U.AG.AUA.CUGUAGAAUUA.UGCCCAUGAAACG...CA..GAAAUG.CCC.CGGCAUGGACGCCGGGGCAAUGUG.AAA.CCGCGCCAUGGACGGC.GCG..UAUCGACGGUUUCGU...CAAGCCUAGAAAAUCUACAA.AGCAUAAUUCGUACAG..UACCUUAGCUGCGUAGCGU
BAAU01014784.1/416-585            UANGCGCGUGGCU.U.AG.AUA.CUGUAGAAUUA.UGCACAUGAAACG...CA..GAAAUG.CCC.CGGCAUGGACGCCGGGGCAAGGAG.AAA.CCGCGCCAUGGACGGC.GCG..UUUCGACUGUUUCGU...CAAGCAUAGAAAAUCUAAGA.AGCAUAAUUCGUACAG..UACCUUAGCUGCGUAGCGU
BABB01000738.1/4375-4544          UAACGAAGCUGCU.U.AG.UGU.CUGUAGAAUUA.UGCGCAUGAAACG...CA..GAAACU.CAC.CUGCAUGGACGCAGGUGAGAGGAG.AAG.ACGCGCCAUGGACGGC.GCG..UUUCGACGUUUUCGU...CAAGCAUAGAAGCCCUUCAA.AGCAUAAUUCGUACAG..ACACUUUGCAGCGCAGUGU
BABD01036650.1/491-660            UAGCGAAGAGGUU.U.AG.AUA.CUGUAGAAAUU.AUGCCCAU.GAGAC.ACA..GAAACG.CCC.CGGCAUGGACGCAGGGGCGAGGAG.A.A.CCGCGCCAUGGACGGC.GCGU.U.UCGACGGUUUCGU...CAAGUAUAGAANAACCUCAN.GCAUAAUUUCGUACAG..UAUCUUAGCCACGUAGCGU
BAAV01030986.1/399-567            UAGCGCAGUGGGU.U.AG.AAA.CUGUAGAAAUU.AUGCCACAAAGCA...CA..GAAACG.CCC.CUGCAAGGACGCGGGGGCGAGGAG.A.A.CCGCGCCACGGACGGC.GCGU.U.UCGACGGUUUCGU...CAAGCAUAGAAACCCUUCAA.GCAUAAUUUCGUACAG..UAUCUUACCCACGAAGCGU
BABG01019423.1/456-362            ............................................AACG...CA..GAAACG.CUC.CUGCAUGGACGCAGGAGCGAGGAG.AA..CCGCGCCAUGGACGGC.GCGU..UUCGACGGUUUCGU...CAAGCAUAGAAACCCUAAAA......................................
BABB01000639.1/4945-5113          UAGCGAAGCGGCU.U.AG.AUA.CUGUAGAAAUU.AUGCCAUGAAACA...CA..GAAACG.CUC.CUGCAUGGACGCAGGGGCGAGGAG.A.A.CCGCGCCACGGAUGGC.GCGU.U.UCGACGGUUUCGU...CAAGCAUAGAAACCCUUCAA.GCAUAAUUUCGUACAG..AAUCUUAGCCGCGCAGCGU
BABB01001805.1/359-528            UAGCGAAGUGGCU.U.AG.AUA.CUGUAGAAAUU.AUGCCCAUGAAGCG..CA..GAAACA.CCC.CUGCAUGGACGCAGGGGUGAGGAG.A.A.CCGCGCCACGGACGGC.GCGU.U.UCGACGGUUUCGU...CAAGCAUAGAAACCCAUCAA.GCAUAAUUUCGUACAG..AAUCUUAGCCACGUAGCGU
BAAV01024931.1/129-298            UAGCGAAGUGGCU.U.AG.AUA.CUGUAGAAAUU.AUGCCCAUGAAGUG..CA..GAAACA.CCC.CUGCAUGGACGCAGGGGUGAGGAG.A.A.CCGCGCCACGGACGGC.GCGU.U.UCGACGGUUUCGU...CAAGCAUAGAAACCCAUCAG.GCAUAAUUUCGUACAG..AAUCUUAGCCACGUAGCGU
BABB01018585.1/578-742            UAGCGAAGUGGUU.U.AG.AUA.CUGUA.GAAAA.UAUGCCCAUGAGAC.ACA..GAAACG.CCC.CGGCAUGGAUGCAGGGGCGAGGAG.AAA..CGCGCCAUGGACGGC.GCGU.UUUCGACGGUUUCGU...CAAGUAUAGAAAACCCUCAG.CAUAAAUUC.GUACAG..UAUCUUAGCCAC.....GU
BABB01000031.1/589-760            UAGCGAAGCUGCC.U.AG.AUA.CUGUAGAAAUU.AUGCCCAU.GAAAC.GCA..GAAAUG.CCC.CGCCAAGGACGGCGGGGCAAGGAU.UAU.AUGCGCCAUGGACGGC.GCAU.AUAAUCCGGUUUCGU...CAAUCAUAGAAACCCUAAAA.GCAUAAUUUCGUACAG..AAUCUUGGCAGCGAAGCGU
BABG01001700.1/1701-1529          UAGCGAAGCUGCC.U.AG.AUA.CUGUAGAAAUU.AUGCCUAU.GAAAC.GCA..GAAAUG.CCC.CGCCAAGGACGGCGGGGCAAGGAU.UAU.AUGCGCCAUGGACGGC.GCAU.AUAAUCCGGUUUCGU...CAAGCAUAGAAACCCUAAAAAGCAUAAUUUCGUACAG..AAUCUUGGCUGCGAAGCGU
BAAY01006880.1/32-203             UAGCGAAGCUGCC.U.AG.AUA.CUGUAGAAAUU.AUGCCCAUGAAACG..CA..GAAAUG.CCC.CGCCAAGGAUGGCGGGGCAAGGAU.UAU.AUGCGCCAUGGACGGC.GCAU.AUAAUCCGGUUUCGU...CAAGCAUAGAAACCCUAAAA.GCAUAAUUUCGUAUAG..AAUCUUGGCUGCGAAGCGU
BAAU01016443.1/70-136             ........................................................AAAUG.CCC.CGCCAAGGACGGCGGGGCAAGGAU.UAU.AUGCGCCAUGGACAGC.GCAU.AUAAACUAUAUU................................................................
BAAV01012556.1/776-710            ........................................................AAAUG.CCC.CGCCAAGGACGGCGGGGCAAGGAU.UAU.AUGCGCCAUGGACAGC.GCAU.AUAAACUAUAUU................................................................
BABG01018343.1/594-502            ...................................................CA..GGAAUG.GCC.AGCGAUGGAAGGCAGGGCAAGGGG.UU..AUGGGCCAUGGACGGC.GCAGCAAAGCCCGGGUUCGG...AGAGCAUAGAAAACCAUACA......................................
BABB01008784.1/236-405            UAGCGAAGCUGCU.U.AG.AUA.CUGUCGAAUUA.UGCACAUGCUACA...CA..GAAAUG.CCG.AGGCAUGGACGCCGAGGCAAGGAG.AAA.UCGAGCCAUGGAUGGC.GAG..UUUCUACGUUUUCGU...CAUCCUAUGAAAACCAACAA.AGCAUAAUUUGCACAG..AAUCUUGGCUGCGUAGGGG
BAAU01006263.1/1601-1770          UAGCGAAGCUGCU.U.AG.AUA.CUGUCGAAUUA.UGCACAUGCUACA...CA..GAAAUG.CCG.AGGCAUGGACGUCGAGGCAAGGAG.AAA.UCGAGCCAUGGAUGGC.GAG..UUUCGACGGUUUCGU...CAUCCUAUGAAAACCUACAA.AGCAUAAUUUGCACAG..UAUCUUGGCUGCGCAGCGU
BAAV01012488.1/890-721            UAGCGAAGCUGCU.U.AG.AUA.CUGUCGAAUUA.UGCACAUGCUACA...CA..GAAAUG.CCG.AGGCAUGGACGCCGAGGCAAGGAG.AAA.UCGAGCCAUGGAUGGC.GAG..UUUCGACGGUUUCGU...CAUCCUAUGAAAACCUACAA.AGCAUAAUUUGCACAG..UAUCUNGGCUGCGCAGCGU
BABB01011528.1/151-320            UAGCGAAGCUGCU.U.AU.AUA.CUGUCGAAUUG.GGGGGAUGCUACG...AA..GAAUUG.CCG.AGGCAUGGACGCCGAGGCGAGGAG.AAA.UCGAGCCAUGGAUGGC.GAG..UUUCGACGUUUUCGU...CAUCCUAUGAAAACCUACAA.AGCAUAAUUUGCACAG..UAUCUUGGCUGCGCAGCGU
BABB01000321.1/5277-5446          UAGCGGAGCUGCU.U.AG.AUA.CUGUUGAAUUA.UGCCCAAGAGAAC...CA..GAAAUG.CAC.CGGCAUGGAAGCCGGGGCAAGGAG.CUA.UCGAGCCAUGGAGGGC.GAG..UAGCGACGGUUUCGU...CUGGCAUAGAAAAACUAUAA.GGCAUAAUUCUUACAG..UAUCUUGGCAGCAAAGCGU
BABD01000536.1/5186-5325          CUAGA..GUCUGU.U.AGAAUU.AUGUCA..............AAACA...CA..GCAAUG.CUC.CGACACG.ACGUCGGGGCAAGGCG.UUA.CCGCGCCAUGGACGGC.GCGU.AAAAGCCGGUUGCGU...CAAGCAUAGAAAACCUUU.............AAGCAU..AAUCUUACAGACGAA....
BABB01001613.1/799-965            UACGA.AGCUGCU.U.AG.AGU.CUGUA.GAAUU.GCAUACGAAAAAC...CA..ACAACG.CCC.AUGCAUGGACGCAUGGGCGAGGUG.UU..AUGCGCCAUGGACGGC.GCAU.AAAAGCCGGUUGUGU...CAAAAAGCCACAACCGGCAU.AUGCAAUUC.GUACAG..ACACUUAGCAGCGUAGUUC
BABG01000872.1/465-630            UACGA.AGCUGCU.U.AG.AGU.CUGUA..GAAU.UGCAUACGAAAAC...CA..ACAACG.CCC.AUGCAUGGACGCAUGGGCGAGGUG.UU..AUGCGCCAUGGACGGC.GCAU.AAAAGCCGGUUGUGU...CAAAAAGCCACAACUGGCAUAUGCAAUUC..GUACAG..ACACUUAGCAGCGUAGUUC
BAAY01007451.1/25-190             AUUCGUA.UCGCU.U.AG.AGU.CUGAA..GAAU.UGCAUACGAAAAC...CA..ACAACG.CCC.AUGCAUGGAUAAAUGGGCGAGGUG.UU..AUGCGCCAUGGACGGC.GCAU.AAAAGCCGGUUGUGU...CAAAAAGCCACAACCGGCAUAUGCAAUUC..GUACAG..ACACUUAGCAGCGUAGUCC
BABG01025117.1/31-202             UNAAGGAGACGCG.CGNU.ACG.UAGCAG.AUCU.UCCCGGGGUGAUUCGUCA..ACAACG.CGC.AUGCAUGGACGCAUGGGCGAGGUG.UU..AUGCGCCAUGGACGGC.GCAU.AAAAGCCGGUUGUGU...CAAAAAGCCACAACCGGCAU.AUGCAAUUC.GUACAG..ACACUUAGCAGCGUAGUCC
BABB01000925.1/486-653            AAGAAGAGUGGAA.G.AAAAUA.CUGCAG.GA....GCACCUGACACAAAUAG..GCUUCU.UCC.A.GCAUGGACGCAUGGGCGAGGCG.UU..AUGCGCCAUGGACGGC.GCAU.AAAAGCCGGUUGUGU...CAAAAAGCCACAACCGGCAUAUGCAAUUC..GUACAG..ACACUUAGCAGCGUAGUUC
ABEF01021936.1/751-686            .......................................................GGGUA..CCC.CGGCAUGGAUGCCGGGG.UAGCCG.CGA.CACGGCCAUGGAUGGC.CGA..UCGCGGCGGGCCC...............................................................
NC_004129.6/3142534-3142468       .......................................................GGGCAG..CU.CGGCAAGGAUGCCGAG.CUAGCCG.CCA.CCCGGCCAUGGAUGGC.CGGU.UGGCGGCGGCCCC...............................................................
NC_004129.6/2830169-2830103       .......................................................GGGCAG..CU.CGGCAGGGAUGCCGAG.CUAGCCG.CCA.CCCGGCCAGGGAUGGC.CGGU.UGGCGGCGGCCCC...............................................................
NC_004129.6/2989975-2989909       .......................................................GGGCAG..CU.CGGCAGGGAUGCCGAG.CUAGCCG.CCA.CCCGGCCAUGGAUGGC.CGGU.UGGCGGCGGCCCC...............................................................
BAAV01011978.1/813-978            CGGCGGAGACUGU.G.AG.AUU.UUCUU.GGAAA.GUGGCUGGACCUC...AG..GGGCAA.CGC.GAACACG.AUGUUCGCGUUAGCCG.AUA..AGUGCCAUGGAUGGC.AACG.UAAAGGCGGCCCCGU...CAUGGUGAGAAGCACUUGG..CCACUUUCCUUUAGAA..AAUCC.ACAGUUGUAGCUA
BAAX01016096.1/604-769            CGGCGGAGACUGU.G.AG.AUU.UUCUU.GGAAA.GUGGUCGAGCCGC...AG..GGGCAA.CGC.GAACACG.AUGUUCGCGUUAGCCG.GU..AGGCGACAUGGAUGGCAGCGU..AAAGGCGGCCCCGU...CAUGAUGAGAAGCACUUCG..CCACUUUCCUUUAGAA..AAUCC.ACAGUUGUAGCUA
mgutLn2_U_FF_aab65f06_b1/140-306  UUGCGAAGGCGGA.UGAG.AUU.UUCUUG.AUAU.UCCGUCAUCAAUA...CA..GAAAUU.GCG.GGACAAGGAUGUCCCGCAAAGCCCGUGG.CUGAGCCA.GGAUGGC.UCAU.UGAGGGCGGUUUCGU...CCGUCGCCGCAACCUUGC...CGGAAUAU..UUAGAA..AAUCCAUCAGCCGCAGUCA
BABG01022683.1/528-364            UGUCGGAGGAUGUAU.GAUAUC.UUCUAGUAAAG.UG...GAGAAAGA...CA..GGGGGAAAGC.GGACACG.AUGUACGUGUCAGCCGAUUG.UCGA..CAUGGAUGU..GGAU.CGUAGGCGGCCCGGU...CAUGACGAGAUACUACUCAU...CACUUUUAGUAGAA..AAU.UCACAUCCGGAGACC
BABG01010186.1/991-843            .........GGUG.G.UG.AUA.UUUUCU.CGAA.AAGUGUUGAUAGAC.AGG..GGGA.A.AGC.GGACACG.AUGUCCGCGUCAGCCG.AU..CCGCGCCAUGGAUGGC.GCGU..GUAGGCGACCCCGU...CAUGAUUAGAACCACUGUAUCACUUUUCA..UUAGAA..AAUUCACACC.........
BAAX01032386.1/191-337            .........GGUG.G.UG.AUA.UUUUCU.CGAA.AAGUGUAGAAAAA...CA..GGGUGG.AGC.GAACAGG.ACGUUCGCGACAGGCG..GA.CGUUGCCAUGGAUGGC.AAC..UGGAGCCGUGCCCGU...GCGGUUUAGAACCGCUACUC.ACUUUUCG..UCAGAA..AAUUCCCACC.........
BABD01036144.1/678-842            UGUCGGAGUAUGU.U.GA.UAU.UUUCUAGAANA.GUG..CUGAAAGA...CC..GGGGGAAAGC.GGACACG.AUGUCCGCGUCAGCCU.AC..AGUCGACAUGGAUGUC.GACU..GUAGGCGGGCCUGU...CAUGACGAGAACUACUCAU...CACUUUUCGUAGAAN..AUUCCCACCUGGAGACGCG
BABA01026201.1/110-272            UGUCGGAGGAUGU.U.GA.UAU.UUUCUAGAAAA.GUGCUGAAAGACA...GG..GGGA.A.AGC.GGACACG.AUGUCCGCGUCAGCCG.AUU.GUC.GACAUGGAUGUC.GAC..UGUAGGCGGCCCCGU...CAUGACGAGAACCACUCA...UCACUUUUCGUAGAAA..AU..UCACAUCUGGAGACC
BABG01018589.1/701-539            CGUCGGAGGAUGU.U.GA.UAU.UUUCUAGAAAA.GUGCUGAAAGACA...GG..GGGA.A.AGC.GGACACG.AUGUCCGCGUCAGCCG.AUU.GUC.GACAUGGAUGUC.GAC..UGUAGGCGACCCCGU...CAUGACGAGAACUACUCA...UCACUUUUCGUAGAAA..AU..UCACAUCCGGAGACC
BABA01015165.1/783-945            UGUCGGAGGAUGU.U.GA.UAU.UUUCUAGAAAA.GUGCUGAAAGGCA...GG..GGGA.A.AGC.GGACACG.AUGUCCGCGUCAGCCG.AUU.GUC.GACAUGGAUGUC.GAC..UGUAGGCGGCCCCGU...CAUGACGAGAACUACUUA...UCACUUUUCGUAGAAA..AU..UCACAUCCGGAGACC
BAAX01033270.1/298-136            UGUCGGAGGAUGU.U.GA.UAU.UUUCUAGAAAA.GUGCUGAAAGGCA...GG..GGGA.A.AGC.GGACACG.AUGUCCGCGUCAGCCG.AUU.GUC.GACAUGGAUGUC.GAC..UGUAGGCGGCCCCGU...CAUGACGAGAACUACUCA...UCACUUUUCGUAGAAA..AU..UCACAUCCGGAGACC
BABG01004015.1/650-812            UGUCGGAGGAUGU.U.GA.UAU.UUUCUAGAAAA.GUGCUGAAAGACA...GG..GGGA.A.AGC.GGACACG.AUGUCCGCGUCAGCCG.AUU.GUC.GACAUGGAUGUC.GAC..UGUAGGCGGCCCCGU...CAUGACGAGAACUACUCA...UCACUUUUCGUAGAAA..AU..UCACAUCCGGAGACC
BABG01005149.1/1125-964           UGUCGGAGGAUGU.UGAU....AUUUCUAGAAAA.GUG..CUGAAAGG...CA..GGGGGAAAGC.GGACACG.AUGUCCGCGUCAGCCG.AU..UGUCGACAUGGAUGUC.GACU..GUAGGCGGCCCCGU...CAUGACGAGAACUACGCAU...CACUUUUCGUAGAAAAU....UUACAUCCGGAGACC
BABG01028760.1/763-600            GGUCGGAGCGUGU.UGAU.AUU.UUCUUA.AGCA.GUGGUGAGCCAU....CA..GGGUGG.AGC.AAACACG.AUGUUUGCGACAGGCG.GC..CGGCGACAUGGAUGUC.GCC..AAGAGCCGUGCCCGU...UCGGAUGAGAUACACUUUAU.CCACUGCU..UUAGAA..AAU.UCACACUCGGAGACC
BABG01012947.1/690-527            UGUCGGAGCGUGU.U.GA.UAU.UUUCUU.AAGC.AGUGGUGAGUCAU...CA..GGGUGG.AGC.AAACACG.AUGUUUGCGACAGGCG.GC..CGGCGACAUGGAUGUC.GCCU.AG.AGCCGUGCCCGU...UCGAAUGAGAUACACUUUAUCCACUGCUU..UAGAAA..AU..UCACACUCGGAGACC
BABG01005904.1/1457-1294          UAUCGGACGGUGG.U.GA.UAU.UUUCU.CGAAA.AGUGCUGAAAAU....CA..GGGUGG.AGC.GAACAGG.ACGUUCGCGACAGGCG..GA.CGUUGCCAUGGAUGGC.AAC..UGGAGCCGUGCCCGU...GCGGAUUAGAACCGAUAUCU.CACUUUUCGUCAGAAA..AU..UCCCACCGGGAGACC
BAAX01016096.1/154-8              ........GGUGU.U.GA.UAU.UUUCUUGAAAA.GUG..CUGAAAGA...CA..GGGUGG.AGC.GAACAGG.ACGUUCGCGACAGGCG..GA.CGUUGCCAUGGAUGGC.AAC..UGGAGCCGUGCCCGU...ACGGAUUAGAACCACUAUAU..CACUUUUCGUAGAAA..AU..UCACACC........
NC_009454.1/2855527-2855462       .......................................................GGG.GG.UGC.GGACAGGGAUGUCCGCACCAGCCC.GAA.CCGAACCA.GGACGGU.GAGU.UGAGGGCGG.CCC...............................................................
NC_009454.1/96011-96076           .......................................................GAG.GG.UGC.GGACAGGGAAGUCCGCACCAGCCC.GAA.CCGAGCCA.GGAUGGU.GAGU.UGAGGGCGG.CUC...............................................................
NC_009454.1/2842660-2842505       UUGCGUAGCGUCG.U.UAGGUG.AACUU..GGCGAAACUGAGGUUGCGGAAUU..GGG.GG.CGC.GGACA.GGACGUCCGCGCCAGCCC.UCA.CCGGGCCA.GGACGGU.GAGU.UGAGGGCGG.CCC.....AAUUCCGCCCGA.........AGUGAGCC..GUAGUU..CACC..CGACGCGAAGCAU
NC_009454.1/444630-444476         UUGCGUAGCGUCG.U.UAGGUG.AACUU..GGCGAAACUGAGGUUGCGG..AA..UUGGGG.CGC.GGACA.GGACGUCCGCGCCAGCCC.UCA.CCGAGCCA.GGACGGU.GAGU.UGAGGGCGGCCCAAU...UCCGCCCGA............AGUGAGCC..AUAGUU..CACC..CGACGCGAAGCAU
NZ_ABYJ01000412.1/150-319         UUUGGGAGGAAAU.U.AG.AGG.UUCUUA.GUGC.CCUUGUCACAAAA...CA..GCGUUU.UGC.UGCCACGGAUGGCAGCAAAAAUCC.CCG.UCGAGCCAUGGAAGGC.UCGUCCGGGGAUGCACGCGU...CACUCUGCCACAACCCAGAUCAAGGGCAC..UUAGAA..CCUCUUAUUUCCGUACAAC
NZ_ABYJ01000381.1/208-375         UUUGGAAGGAAAU.U.AG.AAA.CUCUUAGGAUG.CCUGUUCGCAACA...UA..GUGUUG.UGC.UGCCAUGGACGGCAGCACAAGUCC.UAA..UGUGCC.CGGAUGGC.GCAU.UUAGGACGUACACGU...CACUCCGCCCCAACCUGAAU.CAGGCAUGC.UUAGAG..UUUCUUAUUUUCGGACAAC
NZ_ABYJ01000220.1/8608-8441       UUUGGGAGAAAAU.U.AG.GCA.AUCUUAGUCUG.CCUGUCCGUAACA...CA..GUGUUG.UGC.UGCCAUGGACGGCAGCACAAGUCU.UAA..UGUGCC.CGGAUGGC.ACAU.UUAAGACACACACGU...CACUCUGCCACAAUCUGAAC.CAGGCAGCC.UUAGAU..UGUCUUAUUUUCGGACAAC
NZ_ABYJ01000445.1/547-714         UUUGGGAGAAAAU.U.AG.AAA.GUCUUUGUAUG.CCUGUUCACAAUA...CA..GUGUUG.UGC.UGCCACGGACGGCAGCACAAGUCU.UAA..UGUGCC.CGGAUGGC.ACAU.UUAAGACGCACACGU...CACUCCGCCACAAUAUAAAU.CAGGCAUAC.UUAGAC..UUUCUUAUUUUCGUACAAC
NZ_ABYJ01000556.1/707-875         UUUGGGAGAAAAU.U.AG.AAA.GUCUUUGUAUG.CCUGUUCACAAUA...CA..GUGUUG.UGC.UGCCACGGACGGCAGCACAAGUCU.UAA..UGUGCC.CGGAUGGC.ACAU.UUAAGACGCACACGU...CACUCCGGCAUAAAACUAAAUCAGGCAUAC.UUAGAC..UUUCUUAUUUUCGGACAAC
NZ_ABYJ01000216.1/20250-20418     UUUGGAAGAAAAU.U.AG.AAA.AUCUUA.GCCU.GCCUGUCUAUUCA...CA..GUGAUG.UUC.UGCCACGGAUGGCAGAACAAGGCU..UC.ACGAGCCAUGGAAGGC.UCGUUGAACGCCGUUCACGU...CACUCUGAGAAAAUCUGACUCAGGCAAGC..UUAGAU..UUUGUUAUUUUCGUACAAC
NZ_ABYJ01000220.1/9045-9213       UUUGGGAGAAAAU.U.AG.AAA.AACUUG.GUCU.GCCUGUAGUUACA...CA..GUGAUG.UUC.UGCCACGGAUGGCAGAACAAGGCU..UC.ACGAGCCAAGGAUGGC.UCGUUGAACGCCGGUCACGU...CACUCCGCCAUAACCUAAAUCAGGCAGAC..CUAGCU..UUUCUUAUUUUCGUACAAC
NZ_ABYJ01000023.1/6715-6547       UUUGGUAGAAAAU.U.AG.AAA.AUCUUA.GUAU.GUCUGUCUAUUCA...CA..GUGAUG.UUC.UGCCAUGGAUGGCAGAACAAGGCA.GCA.UCGAGUCAGGGAUGAC.UCGU.UGCUGCCGUUCACGU...CACUUUGAAAAAAUCUAAUUCAGGCAUAC..UUAGUU..UUUCUUAUUUUCGGACAUC
NZ_ABYJ01000380.1/13234-13065     UUUGGAAGAAAAU.U.AG.AAA.A.UCUUGGUGU.GCCUGUCUACACA...UA..GUGAUG.UUC.UGCCACGGAUGGCAGAACAAGGCA.GCA.UCGAGUCAUGGAUGAC.UCGU.UGUUGCCGGUCACGU...CACUCCGAGAAAAUCUAAACCAGGCAUACC.UAGACU..UUUCUUAUUUUCGUACAAC
BAAX01017353.1/47-216             UUUGGGAGAAAAU.U.AG.AAA.A.UCUUGGUAU.GCCUGCCUACACA...CA..GUGAUG.UUC.UGCCACGGAUGGCAGAACAAGGCA.GCA.UCGAGUCAUGGAUGAC.UCGU.UGUUGCCGUUCACGU...CACUCCGCGAAAAUCUAAUUCAGGCAUACC.UAGACU..UUUCUUAUUUUCGGACAAC
NZ_ABYJ01000556.1/214-45          UUUGGGAGAAAAU.U.AG.AAA.AUCUUA.GUGU.GUCUAUAGGUACA...CA..GUGAUG.UUC.UGCCACGGAUGGCAGAACAAGGCA.GCA.UCGAGUCAUGGAUGAC.UCGU.UGUUGCCGGUCACGU...CACUCCGAGAAAAUCUAACCCAGACACAC..UUAGACU.UUUCUUAUUUUCGUACAAC
hgutS7_s7_177709_1/640-806        UUUGGGAGAAAAU.U.AG.UAA.AUCUUA.GUCU.GGCUGUUCAUGUA...UA..GUGUUU.UGC.UGCCAUGGACGGCAGCAAAAGUCU.UAA...GCCCCAUGGAUGGG.GUAU.UUAAGACGUACACGU...CACUCCAUCGUAACCGAACUCAGGCAGAC..UUAGAU..UUUCUUAUUUUCGUACAAC
hgutS8_s8_177709_1/70-235         UUUGGGAGAAAAU.U.AG.UAA.AUCUUA.GUCU.GGCUGUUCAUGUA...UA..GUGUUU.UGC.UGCCAUGGACGGCAGCAAAAGUCU.UAA.G...CCCAUGGAUGGG.GUAU.UUAAGACGUACACGU...CACUCCAUCGUAACCGAACUCAGGCAGAC..UUAGAU..UUUCUUAUUUUCGUACAAC
NZ_ABYJ01000044.1/847-1014        CUUGGGAGAAAAU.U.AG.AAA.AUCUUA.GUAU.GCCUGUAAAUACA...CA..GUGUUG.UGC.UGCCACGGAUGGCAGCGCAAGUCU.UAA..CGUGCCAUGGAGGGC.ACGU.UUAAGACGUACACGU...CACUUUGAAAGAGCAUAAAGCAGGCAUAC..UUAGUU..UUUCUUAUUUUCGGACAAU
NZ_ABYJ01000404.1/11801-11968     UUUGGGAGAAAAU.U.AG.AAA.AUCUUA.GUAU.GCCUGUUAAUGCA...UA..GUGUUU.UGC.UGCCAUGGAUGGCAGCAAAAGUCU.UAA..CGUCCCAUGGACGGG.ACGU.UUAAGACGUACACGU...CACUCCUGGAAAAUCUAAAUCAGGCAUAC..UUAGUU..UUUCUUAUUUUCGGACAGC
NZ_ABYJ01000512.1/14600-14434     UUUGGUAGAAAAU.U.AG.AAA.AACUUA.GUAU.GCCUGUUAACACA...CA..GUGUUG.UGC.CGCCACGGACGGCAGCCCAAGUCC.UAA..UGUGCC.CGGAUGGC.ACAU.UUAGGACGCACACGU...CACUCCGCCACACACCCCCGCAGGCAUAC..UUAGCU..UUUCUUAUUUUCGGACAUC
BAAZ01022944.1/390-224            UAUGUUUGAGCCU.U.AG.AAU.UACUUA.AUGU.UCUUUCUUCUUGU...AA..GCAAUA.CCU.GAACACG.AUGUUCAGGUAAGCAG.CCA.CUGAGCCAUGGAUGGC.GAAU.UGGCUGCGGUUGCGU...AUUUUGAGAAUAUGUUUGUU.AAGAACAU..UUAGUA..AUUCUUAGGUUCAAUACAU
#=GC SS_cons                      -------((((((.-.((.(((.((((--(((((.((((,,,,,,,,,...,,..<<<,<<.<<<.<<<<______>>>>>>>>>,<<<<.<<<.----<<<______>>>.---..>>>>>>>,,.>>>,,...,,,,,,,,,,,,,,,,,,,,.))))))))).--))))..)))-))))))))-------
//
