# Supplementary material for: Comparative genomics reveals 104 candidate structured RNAs from bacteria, archaea, and their metagenomes
Source: Genome Biol. 2010 Mar 15;11(3):R31. doi: 10.1186/gb-2010-11-3-r31 (PMC2864571; doi:10.1186/gb-2010-11-3-r31)
Supplement: Additional file 5 — Raw text alignment files, just the motifs. Raw alignments of RNA motifs with minimal annotation and no flanking sequences, in "Stockholm" text format. The Stockholm files can be retrieved from the .tar.gz archive file by using programs such as WinZip (Windows), StuffIt Expander (Mac), or tar/gzip (UNIX). [file gb-2010-11-3-r31-S5.GZ › clean-sto/Collinsella-1.sto]

# STOCKHOLM 1.0
#=GF ID Collinsella-1
#=GF AU Weinberg Z
#=GF TP Gene; sRNA;
#=GF DE Collinsella-1 RNA
#=GF WK http://en.wikipedia.org/wiki/Collinsella-1_RNA_motif
NC_008154.1/4029-4216           AGCGACAUGAG...........GCCAUCUGCG............CUCAU.GUGCUGAAUCCAAU....CGUUC.........GGUGGUUUAGGUUCUGUACCCAUUCCAUGGCGGCGG........GAACGGGUAUAAUCGAAAUCGAAAGAAGCGGACCCCGCGCAGGU.GGCUA.....ACC.AGAUA.CGCGGGCGAUGCGGAUUU..UCA.GUUGCAAAGGCCGGGCUGCACUCCCGGCC
hgutS7_s7_166479/545-363        CGC..CGC.C.GCAC.GGUGCCUUCG......GGCACCCUUGGU.G.GCAG.GCGUA....AAA.AAACGGUGGAGCG.GCUGCAAAAG.............................AGCCGCCCCACCGGGUAAAAUCAGAAAUGAAAGAAGCGGACCCCGCGCAGGU.GGCUA.....ACC.GGUUA.CGCGGGCGAUGCGGAUUU..CAG.GUUCAAAGGCCGGGGCUGCAA.CCCCGGC
NZ_AAVN02000005.1/150266-150458 AACGGUAC..GGGACAGUGCGCAGUA......GUGCGAGCUGUCC..GUCGUGGUAGAUCUAAAUAAACGGUGGGACG.GCUGCAAAAG.............................AGCCGCCCCACCGGGCAAAAUCAAGGU...GUGCCGCGGAACCCGC..UCCUCAGUCGGUCA.ACUUUGGAAGCUCGGGCAACGC..AGGUGUUAA.UGUCUAAAGGGCCGG.GGCAA.CCGGCCC
BAAV01020360.1/623-820          GGCAGCUCGCAGGAGUGCGGACUGUC......GUCUGA.UUGUUUGAGG.GUGCCAGAUGUAAAUAAUCGGUGGAGCG.GCUGCAAAAG.............................AGCCGUCUCGCUGGGUAAAAUCAGGAU...GUGCCGCGGAACCCGC..UCCUCAGCUAGUCACACUUCGGAAGCGCGGGCAACGC..AGGUAUUAUCGUUCUAAAGGGCCGGCUGCAA.CCGGCCC
hgutS8_s8_179322_2/1637-1441    GGCAGCUCUCAWGAGUGCGGGCUGCC......GUCUGA.UUGUUUGAGG.GUGCCAGAUGUAAAUAAACAGUGGAGCG.GCUGCAAAAG.............................AGCCUCCUCACUGGGUAAAAUCAGGUU...GUGCCGCGGAACCCGC..UCCUCAGCUAGUCACACUUCGGAAGCGCGGGCAACGC..AGGUAUUAU.CGUCUAAAGGGCCGGCUGCAA.CCGGCCC
hgutS7_s7_179322_2/721-525      GGCAGCUCUCAGGAGUGCGGGCUGCC......GUCUGA.UUGUUUGAGG.GUGCCAGAUGUAAAUAAACAGUGGAGCG.GCUGCAAAAG.............................AGCCUCCUCACUGGGUAAAAUCAGGUU...GUGCCGCGGAACCCGC..UCCUCAGCUAGUCACACUUCGGAAGCGCGGGCAACGC..AGGUAUUAU.CGUCUAAAGGGCCGGCUGCAA.CCGGCCC
#=GC SS_cons                    <<<<-<<<<<<<<---<<<<<<____......>>>>>>.--->>>>>>>.>>>>>,...,,,,,,,,,<<<<<<-<<<.<<<_______.............................>>>>>>->>>>>>,,,,,,,,,......,.<<<<<<<<---<<<<<..<<.------.._____..--.>>--->>>>>--->>>..->>>>>-.......,,,,<<<<<<<______.>>>>>>>
//
