# Supplementary material for: Comparative genomics reveals 104 candidate structured RNAs from bacteria, archaea, and their metagenomes
Source: Genome Biol. 2010 Mar 15;11(3):R31. doi: 10.1186/gb-2010-11-3-r31 (PMC2864571; doi:10.1186/gb-2010-11-3-r31)
Supplement: Additional file 5 — Raw text alignment files, just the motifs. Raw alignments of RNA motifs with minimal annotation and no flanking sequences, in "Stockholm" text format. The Stockholm files can be retrieved from the .tar.gz archive file by using programs such as WinZip (Windows), StuffIt Expander (Mac), or tar/gzip (UNIX). [file gb-2010-11-3-r31-S5.GZ › clean-sto/Polynucleobacter-1.sto]

# STOCKHOLM 1.0
#=GF ID Polynucleobacter-1
#=GF AU Weinberg Z
#=GF TP Gene; sRNA;
#=GF DE Polynucleobacter-1 RNA
#=GF WK http://en.wikipedia.org/wiki/Polynucleobacter-1_RNA_motif
JCVI_SCAF_1096626897839/1248-1077 GAGCAGUGACACUCAGUCGUUAUGUCACCC.UAAAA....CUGGACUUAG..AG.UCA.CAGGGA.CGGAAAUUCUGG..GCGGUAGCAGAGACUUUA.UUCACUAUCCUUUAC..AGGACG.........CCAUUAGCCUUGC.........UGACUAAUAU..GAAUUAAGUAUAUGAAUUAGCACAAAGAU......CA.............................................................................................................................................UAAAACCUAGU
NC_009379.1/2130772-2130906       GGGCAGUGACACCCAGUCGUUAUGUCACCC.UAAAG....CUGGACUUAG..AG.UCA.CAGUCA.UGGAAAUUCUGG..GCAGUAGCAGAGACUUGCAGUCACUAACC.AAUA...GGAUGCC.GUUGG.AUGUUGCUAC.......CCAACUGACUCA..................................................................................................................................................................................................
JCVI_SCAF_1096627456148/488-350   GAGCAGCGAUACUCAUUUGUUAUAUCGCCC.UAAAC....CUGGACAUUGG.UGUUCU.CAGGGA.UGGAAAUUCUGAA.GCAGUAGCAGAGACUUGUAGUCACUAUCCUUCAC..AGGACGCU.AUUAG.AGUUGCUUA........CUAAUUGACACA..................................................................................................................................................................................................
JCVI_SCAF_1101668104807/141-279   GAGCAGCGAUACUCACUCGUUAUAUCGCCC.UAAAC....CUGGACAUUGG.UGUUCG.CAGGGA.UGGAAAUUCUGAA.GCAGUAGCAGAGACUUGUAGUCACCAUCCUUUAC..AGGACGCU.AUUAG.AGUUGCUUA........CUAAUUGACACA..................................................................................................................................................................................................
JCVI_SCAF_1096627448889/610-913   GGCUUGUGUCGCCAAUAUACUUAGACACCCAUAAAAC...CAGGCACUAGG.GUUGCG.CUGGGGAAGGAACUUCCGU..GCAGUAGCGGAGACUUGUUGCCACUAUCCUUGAC..AGGACGCA.AUUC..ACGGUAUGAAAC......GAAUUGGCAC.UAG..UAUAUGAAUACC.........AAAAAGA.GUAGG.CUCUGGUGAACUAUUACAA............CCUACA.AGAUUA.CACAAGCAGAUUGGUUUGCAAGUG.UAG.UUUGC.GUUAUA.ACAAGACAAGCGUAAAAAGGUACCGCGUAACCGCCUUAACUNNNNNNNNNNNNNNNNNNNNNNNNNN
JCVI_SCAF_1096627016889/1328-1469 GGCUUGUGUCAGCCG.GUUAACAGACACCCAUAAAAC...CUGGCACUUGG.GUUGCA.CAGGGGACGGAAAUUCCGAC.GCAGUAGCGGAGACUUGUUGCCACUAUCCUUGAC..AGGACGCA.AUUC..AUGGUAUGAAAA......GAAUUGGCACG..................................................................................................................................................................................................
JCVI_SCAF_1101668617863/1108-1398 AGCCCCCACCGGCG..AAGAUAUGGUGGACUUGGAC....CUGGCACAGCA.GUAGCG.CAGGGAAAUGAAUGUCCGU..UUGACGGCGGAGACUCGU.GUCACUACC..UUCG....GAUGCA.GAUCAGAUAUGCCUA..AUGAACUGAUUUGACACGUUUAUGAAAAGAAUUCAUUAAAGGCUAA..GGAUGGG...AUUGAA...........................CCCA.GGUCAUGUGU.AGAAGACAGCAUUUUAUACACAUG.AUUGCCGUUGGA.CAACAAGAAACUCGAACGGGAUGAGCAGGUAUCGGCCAACCGCCUG......UGAGUG.UAGCAAUA
JCVI_SCAF_1101668644630/563-273   AGCCCCCACCGGCA..GAGAUAUGGUGGACUUGGAC....CUGGCACAGCA.GUGGCG.CAGGGAAAUGAAUGUCCGU..UUGACGGCGGAGACUCGU.GUCACUACC..UUCG....GAUGCA.GAUCAGAUAUGCCUA..AUGAACUGAUUUGACACGUUUACAAAAAGAUUUCAUUUAAGGCUAA..GGAUGGG...AAUAAA...........................CCCA.GGUCAUGUGU.AGAAGACAGCAUUUUAUACACAUG.AUUGCCGUUGGA.CAACAAGAAACUCGAACGGGAUGAGCAGGUAUCGGCCAACCGCCUG......UGAGUG.UAGCAAUA
JCVI_SCAF_1096627450512/351-648   GCCGCGCACAGGCG..ACCAUUACGUGCCCUUAAAC....CCUGGUCUACUUGAAUCACAGGGGA.UGGAAGUUCCGACAUUAGCAACGGAGAUAUAG.UUCACUACC..CCACCA..GAUGAGUUAUGGGAUAUGCCUUCAUACAACCCAUUUGAACUAUAGCAAAAACGAACACC..AAAGGCUAA..AGAUGGGUU.GAGAA..........................AACCCA.CGUCACGUAG.AUGAGGUAGCUGUUGU.UUACGUG.GCCACCGUCAGAUUAAUAAGACUGAGCU.........CGAGGUACCGGCUGACCGCCUCUGUAAUGCUCUACAUGCUACU
JCVI_SCAF_1101668251682/997-720   GGCUAGUGCAGGCC..AAUAUCGUGCACUGACGACAA...CGGGAUCCAUGUGA.UCG.CCGGGA.CCAAAGACUCC...GCCGC.AGGAGCGCUCA..ACCACUAUCC.UUUACC.GGACGAA.GGUCGCA....AGUG..UGCCUGCGGCUUGGU.UGUUU..GAACAGAAUUCU..AAAGGCCAAAC.GA.GGGG..AGAAAAA.........................CCCCA.CGGCUG.UGC.GCAUGAUAGCGUAUGU.GCA.CAGACCCGCCGUCAGG..A.AA.GACAGGGCU.........CGAGGUACCGGCUGACCGCCUCUGCAAUGCCCAA.ACGCUGUG
JCVI_SCAF_1096627012967/2433-2156 GGCUAGUGCAGGCC..AAUAUCGUGCGCUGACGACAA...CGGGAUCCAUGUGA.UCA.CCGGGA.CCAUAGACUCC...GCCGC.AGGAGCGCUCA..ACCACUAUCC.UUUACC.GGACGAA.GGUCGCA....AGUG..UGCCUGCGGCUUGGU.UGUUU..GAACAGAAUUCU..AAAGGCCAAAC.GA.GGGG..AGAAAAA.........................CCCCA.CGGCUG.UGC.GCAUGAUAGCGUAUGU.GCA.CAGACCCGCCGUCAGG..A.AA.GACAGGGCU.........CGAGGUACCGGCUGACCGCCUCUGCAAUGCCCAA.ACGCUGUG
JCVI_SCAF_1096627005925/385-112   GACUCGCACAGGUC..UAUUUCUUGUGCCC.UGGAC....CAGGACCUCG..GG.UCG.CUGGGA.UGGAAAUCUCUC..GCCGUUAAGAGUGCUCA..ACCACUACCC.GAAA...GGAUGAA.GAUCGCU.ACUAAGC....CCUGCGAUUUGGU.UGUUU..GAAUAGGAUGAAUA...GGC.AAAAAGA.AGGG..UAACU...........................CCCUAACGGAUA.UAC.AGAUGAUAGCGUGUUU.GUA.UAUGCCUGCCGUUGU...AUAAAGACGGAGCU.........CGUGGUACCGGACAACCGCCACUGUAAUGCUCUA.ACGCUGUG
JCVI_SCAF_1096627670229/475-196   AGCUGGCACAGGCUGUAAUAUCGUGUGCCC.UAGAC....CUGGUA.GCAA..U.ACA.CAGGGA.CGGAAGCCUUCUC.GCUACAAGAAGCACUCA..AUCACUACCC.GCAA...GGAUGCA.GAUAGCA....AAC.....GCCGCUAUUUGAU.UGUUU..GAACAGGAUUAAUAAAAGGCUAAAAAGACGCAUGAGCGA..........................UCAUGCA.CGUUUA.UAUCGUACGCUAGUAUGUACAAUG.UAA.ACCGCCGUUGU...AUAAGAACGGAGCU.........CGAGGUACCGGACAACCGCCUCUGUAAUGCUCUA.AUACUAGU
JCVI_SCAF_1101668234032/1153-872  GGCUUGCACAGGCC..AAAAUCGUGUGCCC.UAGAC....CUGGAUCUCG..GA.UCA.CAGGGA.UGGAAGACUCACC.GCGCUAGUGAGCACUCA..GCAACUAUCC.UUGACC.GGACGAC.GAUCGCU....AAUU....GCCGCGGUUUUGC.UGUUU..AAAAAGAAUUUUA.AAAGGCUAAAAAGACGCUGUGGCGA..........................CACAGCA.GGU.UGGUACAAUCAGUUAGCGUUGGUUGUGUCA..AUUGCCGUUGUG.AAGAA.GACGCUGCU.........CGAGGUACCGGACAACCGCCUCUGUAAUGCAGUA.ACGCUAUG
JCVI_SCAF_1096627671665/558-837   GACUCGCACAGGUC..AAUUUCAUGUGCC..UAGAGACAACCGGA..UAA.....UAA.CGGGGA.CGGAAGCCUCACC.GCGCUAGUGAGCACUCA..AUCAGUAUCCUUAAC..AGGACCAC.GAUCGCA....AAUU....GCCGCGGUUUGAU.UGUUU..GAACAGAAUUUU..AAAGGCUAAAAAGACGCAUGAGUGA..........................UCAUGCA.CGUUUAGUAU.AUGUGUUAGCGUAUGU.AUACUAG.ACCGCCGUUGUG..AUAAAGACGCAACU.........CGAGGUACCGGACAACCGCCUCUGUAAUGUUGUA.ACGCUAAG
JCVI_SCAF_1101668145292/911-630   GGCUAGCACAGGCU..AAAAUCGUGUGCGU.UGGAC....CUGACUCUAUG.GA.GGA.CAGGGA.UGCAAGACUCUGC.GCUGUACAGAGCACUCA..ACUACUAUCCUUAAC..AGGACGAA.GAUCGCA....AAUG....GCCGCGGUUUAGU.UGUUU..GAACAGGUUUCUAA...GGCAAAAAAGACGCUGCCGCGG..........................GGCAGCA.CGUUUA.UACAGAAUGUUAGCGUAUUCAGUA.UAA.ACCGCCGUUGUA..ACGAAGACGGGAUGA........GUAGGUACCGGACAACCGCCUACGCAAUGUUACA.UUAAUGUC
#=GC SS_cons                      .....<<<<<.............>>>>>............<<<<<<<.....>>.>>..>>>...........<<<<..........>>>>....(((.(((,,,,,<<<____..>>>,,,,..<<<<<<_....____....___>>>>>>.)))))),,,..,,,,,,,,,,,,,,,,,...,,,,,,,,,<<<<<<____..........................>>>>>>,.,<<<<<<<<<-<<<<.______.>>>>->>>>>>>.>>,...,...._..________.<<<<,.........,<<<<,,,<<<____>>>>>>>::::..>>>>...........
#=GC SS_cons_1                    ..............................................................................................................................................................................................................................................................<<<<<<<.....................................................................................>>>>>>>.
//
