# Supplementary material for: Comparative genomics reveals 104 candidate structured RNAs from bacteria, archaea, and their metagenomes
Source: Genome Biol. 2010 Mar 15;11(3):R31. doi: 10.1186/gb-2010-11-3-r31 (PMC2864571; doi:10.1186/gb-2010-11-3-r31)
Supplement: Additional file 5 — Raw text alignment files, just the motifs. Raw alignments of RNA motifs with minimal annotation and no flanking sequences, in "Stockholm" text format. The Stockholm files can be retrieved from the .tar.gz archive file by using programs such as WinZip (Windows), StuffIt Expander (Mac), or tar/gzip (UNIX). [file gb-2010-11-3-r31-S5.GZ › clean-sto/Termite-flg.sto]

# STOCKHOLM 1.0
#=GF ID Termite-flg
#=GF AU Weinberg Z
#=GF TP Cis-reg;
#=GF DE Termite-flg RNA
#=GF WK http://en.wikipedia.org/wiki/Termite-flg_RNA_motif
ABDH01006538.1/207-311   AAUUGCUUCGUACCGUCU.UCGG...A..AACACCCUGUACUAUAGGCGCGAACUGGU.CAGGGUUUU......CCGGCUGUACGGUACGACUCGGGCAAAGGAUUGCUCGGGUAUUU
ABDH01005516.1/187-291   AAUUGCUUCGUACCGUCU.UCGG...A..AACACCCUGUGCUAUAGGCGCGAACUGGU.CAGGGUUUU......CCGGCUGUGUGGUAUGGCUCGGGCAAAGGAUUGCUCGGGUAUUU
ABDH01031000.1/179-73    GGCCGUUUCGUUCCGUUCGGCGGCUAAUUUU.UGGGGGAGG...AGGCGCGAAA..CCGCCCCCA.AAAA.A..CCGCUUUCGCGGGACGGCUCCGGCA.UGGAUGGCCGGAGCAAGU
ABDH01011841.1/172-278   GGCCAUUUCGUUCCGUACGGCGGCAUAU.UU.UGGGGGAGG...AGGCGCGAAA..CCGCCCCCA.GAGGAA..CCGCUUUCGCGGGACGGUCCCGGCA.CGGAUGUUCGGGACAAGU
ABDH01019639.1/580-474   GGCCGUUUCGUUCCGUAUGGCGGCCUAU.UU.UGGGGGAGG...AGGCGCGAAA..CCGCCCCCAGGAGA.A..CCGCUUUCGCGGGAUGGUUACGGCA.UGGAUAGCCGUGACAAGU
ABDH01040472.1/816-922   GGCCGUUUCGUUCCGUACGGCGGCCUAU.UU.UGGGGGAGG...AGGCGCGAAA..CCGCCCCCAGGAGA.A..CCGCUUUCGCGGGACGGUCCCGGCA.UGGAUGGCCGGGACAAGA
ABDH01025479.1/472-571   GAACGUUUCGUUCCGUAC.GCGGGA.AUAAA.GGUCGG.UU.....GCGCGA....AA.CCGUCU.UUGA.AAACCGCCCC.GCGGGACGACUCCGGCA.AGGAUUGCCGGUGUAAGC
ABDH01004069.1/90-191    GGCCGUUUCGUUCCGUAU.GCGGGA.AUAAG.AGGCGG.UU.....GCGCGA....AA.UCGUCUGCUGA.AAACCGCUCCCGCGGAACGGCUCCGGCA.AGGAUAGCCGGAGCAAGC
ABDH01009620.1/89-189    AACCGUUUCGUUCUGUAU.GCG.GAUAAAGA.AAAUGG.UU.....GCGCGA....AA.CCAUUU.UUGGCAGA.CGCUUCCACGGGACGGCUCCGGCA.CGGAUGGCCGGGGUAAAU
ABDH01005032.1/522-422   AAUCGUUUCGUUCUGUAA.GCG.GAUAAAGA.AAACGG......CGGCGCGAAA.....CCGUUU.UUGGCAGA.CGCUCCCGCGGGACGGCUCCGGCA.CGGAUGGCCGGAGUAAAU
ABDH01040089.1/2908-2808 AAUCGUUUCGUUCUGUUU.GCGGCAGAC.AG.GAACGG......CGGCGCGAAA.....CCGCUC.CUGA.AUACCGCUACCGCGGAACGGCUCCGGCA.AGGAUAGCCGGGGUAAAG
ABDH01022490.1/329-430   AAUCGUUUCGUUCUGUUU.GCGGCUUAUUGG.AG.CGG......CGGCGCGAAA.....CCGUCU.CCUCUACUCCGCGUCCGCGGAACGGCUCCGGCA.AGGAUAGCUGGGGCAAGC
ABDH01011825.1/35-136    AAUCGUUUUGUUCUGUUU.GCGGAUUAUCAG.AG.CGG......CGGCGCGAAA.....CCGUCU.CUUGUAAGCCGCAUCCGCGGAACAGCCUCGGCA.AGGAUAGCCGGGGUAAGC
#=GC SS_cons             ........<<<<<<<<--.<<<<------<<.<<<<<<-<<<<..._______.>>>>->>>>>>.>>------>>>>---->>>>>>>><<<<<<<<_.______>>>>>>>>....
//
