# Supplementary material for: Comparative genomics reveals 104 candidate structured RNAs from bacteria, archaea, and their metagenomes
Source: Genome Biol. 2010 Mar 15;11(3):R31. doi: 10.1186/gb-2010-11-3-r31 (PMC2864571; doi:10.1186/gb-2010-11-3-r31)
Supplement: Additional file 5 — Raw text alignment files, just the motifs. Raw alignments of RNA motifs with minimal annotation and no flanking sequences, in "Stockholm" text format. The Stockholm files can be retrieved from the .tar.gz archive file by using programs such as WinZip (Windows), StuffIt Expander (Mac), or tar/gzip (UNIX). [file gb-2010-11-3-r31-S5.GZ › clean-sto/Rhizobiales-2.sto]

# STOCKHOLM 1.0
#=GF ID Rhizobiales-2
#=GF AU Corbino K, Weinberg Z
#=GF TP Gene; sRNA;
#=GF DE Rhizobiales-2 RNA
#=GF WK http://en.wikipedia.org/wiki/Rhizobiales-2_RNA_motif
NC_004463.1/86174-86270       CUGAGGCCGAU....CUCACGUGGAUCCU.GCGUCC.GACACGGGCGCCUCAUCCACCCC..GUGUC..GUG.C....CCCGACCCCGCCCGGCUGUCCCC.CCGGGCGGGGU
NC_005296.1/2048180-2048283   GGGAGCGGAAACCACCUCCCUAACGAGGCCAGUC...GGCGCGAGCGCC.CAUCCACCCCU.GCGCU..GAUAUGGCUUU.UGACCCGCCCGGUUGUCCCC.CCGGGCGGGUC
NC_011004.1/2195886-2195989   GGGAGCGGAAACCACCUCCCUAAUGAGGCCAGUC...GGCGCGAGCGCC.CAUCCACCCCU.GCGCU..GAUAUGGCUUU.UGACCCGCCCGGUUGUCCCC.CCGGGCGGGUC
NC_009485.1/3149215-3149317   GGGAGCGGUGAUCC.CUCUCCCCAAA.GCUAUAUAA.GGCGCGAGCGCC.CAUCCACCCCAAGCGCCC.AUA.UGGCU...CGAGCCGUCCGGUUGUCCCC.CCGGACGGCUC
NC_004463.1/3362455-3362556   GGGAGCGGUCAUCC.CUCCCCAUC.A.GUCAUAU.CAGGCGCGAGCGCC.CAUCCACCCCAAGCGCCC.AUA.UGGCU...CGACCCGUCCGGUUGUCCCC.CCGGACGGGUC
NC_009445.1/2873967-2874068   GGGAGCGGUGAUCCCCUCCCCAU..A.GCUAUAU.CAGGCGCGAGCGCC.CAUCCACCCCAAGCGCCC.AUA.UGGCU...CGAGCCGUCCGGUUGUCCCC.CCGGACGGCUC
NC_008435.1/2056469-2056569   GGGAGCGCAAACCA.CUCCCCAUC.G.GCUGUAUUC.GGCGCGAGCGCC.CAUCCACCCAA.GCGCC.AAUA.UGGCU...UGACCCGCCCGGCUGUCCCC.CCGGGCGGGUC
NC_007406.1/2442749-2442653   GGGAGGCCA....AACUCCCCG..AG.GCUAUAU.CAGGCGCGAGCGCC.CAUCCACCCCA.GCGCCC.AUA.UGGCUU...GACCCGUCCGGUUGUCCCC.CCGGACGGGUC
NZ_AAMY01000022.1/71516-71421 GGGAGGCA.....AACUCCCCG..AG.GCUAUAU.CAGGCGCGAGCGCC.CAUCCACCCCA.GCGCCC.AUA.UGGCUU...GACCCGUCCGGUUGUCCCC.CCGGACGGGUC
NC_007925.1/1899601-1899703   GGGAGCGGACAUCC.CUCCCCAACGAUGCCGUAUUC.GGCGCGAGCGCC.CAUCCACCC.A.GCGCC.AAUA.UGGCUC...GACCCGCCCGGUUGUCCCCCCCGGGCGGGUC
NC_007958.1/2153720-2153823   GGGAGCGGAAAGCCCCUCCCCAACGAGGCUGUAUUC.GGCGCGAGCGCC.CAUCCACCCCA.GCGCCA.AUA.UGGCUU...GACCCGCCCGGUUGUCCCC.CCGGGCGGGUC
NC_007778.1/4059694-4059591   GGGAGCGGAAAGCCCCUCCCCAAAGAGGCUGUAUUC.GGCGCGAGCGCC.CAUCCACCCCA.GCGCC.AAUA.CGGCUU...GACCCGCCCGGCUGUCCCC.CCGGGCGGGUC
NC_007964.1/2918364-2918268   GGGAGCCAAAA....CUCCCCA..AA.GCUAUAU.CAGGCGCGAGCGCC.CAUCCACCCCA.GCGCCC.AUA.UGGCUU...GACCCGCCCGGUUGUCCCC.CCGGGCGGGUC
NC_007778.1/641631-641545     UCCACACG......CGUGGAGUU.GCG....UCC...GGCACGGGCGCCUCAUCCACCCCC.GUGUC..GGA.....GCA..GACCCGCCCGGUCGUCCC..CCGGGCGGGUC
NC_008435.1/126470-126561     AUCGCCGCCCAACCCGUGGAGUCGCG......UCC..GGCACGGGCGCCUCAUCCACCCC..GUGUC..GAAC........CGACCCGCCCGGCUGUCCCC.CCGGGCGGGUU
#=GC SS_cons                  <<<<<..........>>>>>....<<.<<<<<<<.--<<<<<_______.___________.>>>>>-.>>>.>>>>>>..,<<<<<<<<<<<________.>>>>>>>>>>>
//
