# Supplementary material for: Comparative genomics reveals 104 candidate structured RNAs from bacteria, archaea, and their metagenomes
Source: Genome Biol. 2010 Mar 15;11(3):R31. doi: 10.1186/gb-2010-11-3-r31 (PMC2864571; doi:10.1186/gb-2010-11-3-r31)
Supplement: Additional file 5 — Raw text alignment files, just the motifs. Raw alignments of RNA motifs with minimal annotation and no flanking sequences, in "Stockholm" text format. The Stockholm files can be retrieved from the .tar.gz archive file by using programs such as WinZip (Windows), StuffIt Expander (Mac), or tar/gzip (UNIX). [file gb-2010-11-3-r31-S5.GZ › clean-sto/flg-Rhizobiales.sto]

# STOCKHOLM 1.0
#=GF ID flg-Rhizobiales
#=GF AU Corbino K, Weinberg Z
#=GF TP Cis-reg;
#=GF DE flg-Rhizobiales RNA
#=GF WK http://en.wikipedia.org/wiki/flg-Rhizobiales_RNA_motif
soil_Contig28079/649-507        GCAG.UCG..CCAGCUUGGGAGAGC....CCGGCAGCUGAGAGAUGUCGG.CG.CCGGUUUGCCUCGGGAG.GGCUCGCCAGCG..CCGG....UUAC..CAGGGGAGAUA....CCGAUGCAGAACGCACUUCUGGUCGGACUGUCGCGCCAGGUCGCCCUCGC
NC_004463.1/6396344-6396490     GAGACCCG..GGGGUUUGGGAGAACCU.GACGGUCUCGUUCACGG.GGUC.CG.CCAA.GGCGCUUGGGAGAGCG.AGGAGGCA..GAUCUCACU.....CAGGGGAGAUC..UUCCGAUGCAGAACGCGCUUCUGAUCGGCUUGUCACGGCAGAUGACGUUGG.
NC_011386.1/1375948-1375814     GAA..CCG..UCCGCUUGGGAGAGCG..AACGG.UUU...AACG..GACCACC.AUCG...GCUUUGGGAGAGGC...CGGUCG.CGGUU....UUGC..AAGGGGAGAUC..U.GCGAUGGAGAACACGAGUCUCGUCGCGCUAUCGCGCCAGAUGACGCUUG.
NC_007925.1/1644277-1644136     UGAA.GCG...CGGCUUGGGAGAGCUUUAGCGCUUCG....CGGC.AACCACG.GA.C.GGCCUUUGGGAGAGGG.GC.GUGCG.CGGUUCAGAC.....AAGGGGAGAUC..GGCCGAUGGAGAAUGCACUCCUCAUCGGACUGUCGCGGCAGAUGACGUUGG.
NC_008435.1/1727246-1727103     GCA..GCG..CGGGCUUGGGAGAGCCGCCGGGC.UGC...ACAAC.AACC..GGGACC.GGCCUUUGGGAGAGGG.ACGUU.CG.CGGUUCGGAU.....CAGGGGAGAUCAUGGCCGAUGGAGAAUGCCCAGCUCAUCGGACUAUCACGGCAGGUGACGUUGG.
NC_009485.1/5726916-5727066     CGAACCCG..CCGGCUUGGGAGAGCUG.AACGGUUCA.GGAAGAC.CCGCU...GGACGCCGCCUUGGGAGAGGC.ACCGAA...AGCGGUAUUCGUUAAAAGGGGAGAUC..GACCGGUGGAGAAUGCGCUUCUCAUCGGAUUGUCGCGGCAGAUGGUGCUGGA
NC_009445.1/5227487-5227637     CGAACCCG..CCGGCUUGGGAGAGCUG.AAAGGUUCGGAGAAGA..CCCGGUCG.AGACC.GCCUUGGGAGAGGC.GCCGCGGA..CGGG.AUUCGUUAAGAGGGGAGAUC..GACCGGUGGAGAAUGCGCUUCUCAUCGGAUUGUCGCGGCAGAUGGUGCUGG.
NC_007964.1/1569053-1568914     CGAA.CCG..CAGGCUUGGGAGAGCCG.UGGGGUUCG...AAAAC.GAUC.CGGCG...GCGGCCUGGGAGGGCCUUCA.CGCG..GGUC....CUC...AAGGGGAGAAC..CACCGAUGGAGAAUACGCUCCUCAUCGGACUGUCGCGGCAGAUGAUGCUCG.
NC_007406.1/1232441-1232299     GAA..CCGGA.AGGCUUGGGAGAGCCU.GAAGG.UUC....CGAUCGAUC.CGGUGCGGGCGGCUUGGGAGAGCCUUCCUCACG..GAUC....CUC...AAGGGGAGAAC..CACCGAUGGAGAACACCCUCCUCAUCGGACUGUCGCGGCAGAUGAUGCUCG.
NZ_AAMY01000006.1/139562-139418 CGAA.CCGGA.AGGCUUGGGAGAGCCU.CAAGGUUCG...AUCAA.UCCGGUG.UGAC...GGCCUGGGAGGGCCUUCUUCACA..CGGAUUCAC.....AAGGGGAGAAC..CACCGAUGGAGAAUGCCCUCCUCAUCGGACUGUCGCGGCAAAUGAUGCUCGA
NC_005296.1/4400699-4400837     UGAG.CCG..CGCGCUUGGGAGAGCGCCUGCGGUUCG.....CAC.GAUC.CG.CCAC.C.GGUCUGGGAGGGCU.UGGCGGCG..GGUC...AUU....CAAGGGAGAAC..CACCGAUGGAGAAUGCUCUUCUCGUCGGACUGUCACGGCAGGUCGUGCUCG.
NC_011004.1/4748751-4748889     UGAG.CCG..CGCGCUUGGGAGAGCGCCUGCGGUUCG.....CAC.GAUC.CG.CCAC.C.GGUCUGGGAGGGCU.UGGCGGCG..GGUC...AUU....CAAGGGAGAAC..CACCGAUGGAGAAUGCUCUUCUCGUCGGACUGUCACGGCAGGUCGUGCUCG.
NC_007778.1/4321689-4321823     CGAG.CCG...CUGCUUGGGAGAGC...GCCGGUUCG....AGGC.GAUC.CG.CGGAA..GGUCUGGGAGGACC..GGGGGCG..GAUC....CGA...GAAGGGAGAAC..CACCGAUGCAGAAUACGCUUCUGGUCGGCUUGUCGCGGCAGGUCGUGCUCG.
NC_007958.1/1900071-1899939     GAA..CCA..C.UGCUUGGGAGAGC....GUGG.UUC...ACGGC.GAUC.CG.CGA.GA.GGUCUGGGAGGACC..GGGCGCG..GGUC....CUU...AAAGGGAGAAC..CACCGAUGCAGAAUACGCUUCUGGUCGGCUUGUCGCGGCAGGUCGUGCUCG.
#=GC SS_cons                    <<<<.<<<..<<<<<<<____>>>>>>-->>>>>>>>...---...<<<<.<<......--<<<<<____>>>>>--.-...>>..>>>>...,,,,...,,,,,,,,,,,..,,<<<<<-<<<<<_____>>>>>>>>>>,............,,...:::::.
//
