# Supplementary material for: Comparative genomics reveals 104 candidate structured RNAs from bacteria, archaea, and their metagenomes
Source: Genome Biol. 2010 Mar 15;11(3):R31. doi: 10.1186/gb-2010-11-3-r31 (PMC2864571; doi:10.1186/gb-2010-11-3-r31)
Supplement: Additional file 5 — Raw text alignment files, just the motifs. Raw alignments of RNA motifs with minimal annotation and no flanking sequences, in "Stockholm" text format. The Stockholm files can be retrieved from the .tar.gz archive file by using programs such as WinZip (Windows), StuffIt Expander (Mac), or tar/gzip (UNIX). [file gb-2010-11-3-r31-S5.GZ › clean-sto/nuoG.sto]

# STOCKHOLM 1.0
#=GF ID nuoG
#=GF AU Weinberg Z
#=GF TP Cis-reg;
#=GF ravenna.pl -evalue 1000
#=GF DE nuoG RNA
#=GF WK http://en.wikipedia.org/wiki/NuoG_RNA_motif
BABF01000162.1/50-8               GAAUU.UCGAUUAACGCUCAGUC..........................UCU............................................GACUGAGAAAACUGGAAG
NC_008253.1/2431502-2431460       GAAUU.UCGAUUAACGCUCAGUC..........................UCU............................................GACUGAGAAAACUGGAAG
NC_007946.1/2532357-2532315       GAAUU.UCGAUUAACGCUCAGUC..........................UCU............................................GACUGAGAAAACUGGAAG
NZ_AAMJ02000014.1/91911-91869     GAAUU.UCGAUUAACGCUCAGUC..........................UCU............................................GACUGAGAAAACUGGAAG
NC_010473.1/2490002-2489960       GAAUU.UCGAUUAACGCUCAGUC..........................UCU............................................GACUGAGAAAACUGGAAG
NC_009800.1/2441786-2441744       GAAUU.UCGAUUAACGCUCAGUC..........................UCU............................................GACUGAGAAAACUGGAAG
BAAW01001350.1/1417-1375          GAAUU.UCGAUUAACGCUCAGUC..........................UCU............................................GACUGAGAAAACUGGAAG
NC_002695.1/3126385-3126343       GAAUU.UCGAUUAACGCUCAGUC..........................UCU............................................GACUGAGAAAACUGGAAG
NC_010498.1/2487091-2487049       GAAUU.UCGAUUAACGCUCAGUC..........................UCU............................................GACUGAGAAAACUGGAAG
NC_011415.1/2637288-2637246       GAAUU.UCGAUUAACGCUCAGUC..........................UCU............................................GACUGAGAAAACUGGAAG
NC_010694.1/1345590-1345632       UAAGCAAAGUUUAAC.GCUCGUG..........................CCAG...........................................CACGAGCCUU.AUGGAAG
NC_009792.1/489806-489849         AGUCAUUCGAUUAAC.GCUUAGU..........................CCCUG..........................................ACUAAGCCAA.CUGGAAG
NC_007712.1/2743668-2743627       GCAUUUUUGAUUAAC.GCCCGCC..........................GUU............................................GGCGGGCCUC.ACCUGAG
NZ_ABWM01000054.1/18086-18045     GAAUU.UUGAUUAAC.GCUCGAA..........................GCAA...........................................UUCGAGCCAA.CUGGAAG
NC_009436.1/3066128-3066087       GAAUU.UUGAUUAAC.GCUCGGA..........................UUUA...........................................UUCGAGCCAA.CUGGAAG
BAAW01009584.1/396-355            GAAAU.UCGAUUAAC.GCUCGGU..........................UACG...........................................ACCGAGCCAA.CUGGAAG
NC_007613.1/2307033-2306991       GAAUU.UCGAUUAAC.GCUCGGU..........................CCCUG..........................................ACCGAGAAAA.CUGGAAG
NZ_ABKX01000003.1/317786-317828   GAAUU.UCGAUUAAC.GCUCGGU..........................CCCUG..........................................ACCGAGAAAA.CUGGAAG
NC_007606.1/2279970-2279928       GAAUU.UCGAUUAAC.UCUCAGU..........................CUCUG..........................................ACUGAGAAAA.CUGGAAG
NZ_ABJD02000101.1/1598670-1598628 GUAUUUUUGAUUAAC.GCCUGCU..........................GUUG...........................................AGCGGGCCUU.UGGGAAG
NZ_ABXV01000054.1/60557-60597     GUAUUUAUGAUUAAC.GCCUGC...........................UAAC............................................GCGGGCCUU.UGGGAAG
NZ_ABXW01000062.1/94927-94967     GUAUUUAUGUUUAAC.GCCUGC...........................UAAC............................................GCGGGCCUU.UGGGAAG
NC_010554.1/1883702-1883663       CAUUCUAGGUUUAAC.GCCUGC...........................AAU.............................................GCAGGCCUU.UGGGAAG
NZ_AALF01000077.1/4669-4754       GAUUUUUUGAUUAAC.GCUUGUAAACGAACCGUUUUAAGGUC.......GUCGUAACA...................GACAAUAAACGUGUUCAAAUACAAGUCAC.UUGGAAG
NC_009778.1/903670-903711         GCAUU.UUGAUUAAC.GCCUGGC..........................UCGC...........................................GCCAGGCCAA.CUGGAAG
NZ_AALC01000035.1/13690-13774     GAAUUUUUGAUUAAC.GCUUGUAAAUGAACCGCCUUAAUGUC.......GUCGUGCA....................GACAUUAAAUCGGCUUAUGCACAAGUCAC.UUGGAAG
NC_004547.2/3380818-3380775       GAAUUUUUGAUUAGC.GCCUGUG..........................GUAA...........................................CACGGGCCAUUAUGGAAG
NZ_ABVY01000005.1/55699-55656     GAAUUUUUGAUUAGC.GCUCGUG..........................GUAA...........................................CACGGGCCAUUAUGGAAG
NZ_ABVX01000005.1/121832-121789   GAAUUUUUGAUUAGC.GCUCGUG..........................GUAA...........................................CACGGGCCAUUAUGGAAG
NC_005126.1/3598173-3598131       GAAUUUUUGAUUAAC.ACUUGCU..........................GAAA...........................................AGCAGGUCAU.UUGGAAG
NZ_AALD01000037.1/8930-9016       GAAUUUUUGAUUAAC.GCUUGUAAAACGAAC.CGUUU............CAAGGUCGCCGUAACAGCCAAU...........AAACGUGUUCAA.UUACAAGCCAC.UUGGAAG
NC_009708.1/1698464-1698506       GAAUUUUUGAUUAAC.GCCUGCC..........................GUAA...........................................GGUGGGUCAU.UUGGAAG
NC_005810.1/2629223-2629181       GAAUUUUUGAUUAAC.GCCUGCC..........................GUAA...........................................GGUGGGUCAU.UUGGAAG
NC_006155.1/3056609-3056567       GAAUUUUUGAUUAAC.GCCUGCC..........................GUAA...........................................GGUGGGUCAU.UUGGAAG
NC_008800.1/1502345-1502387       GAAUUUUUGAUUAAC.GCUUGCC..........................UUAU...........................................GGCAAGCCAC.UUGGAAG
NC_009832.1/3658544-3658502       GAAUUUUUGAUUAAC.GCCUGCC..........................GCAA...........................................GGCAGGCCAC.UUGGAAG
#=GC SS_cons                      ..........-----.<<<<<<<<<<<<<<<<<<<<<<<<<<<<<<<<.____..................>>>>>>>>>>>>>>>>>>>>>>>>>>>>>>>>:::.:::::::
//
