# Supplementary material for: Comparative genomics reveals 104 candidate structured RNAs from bacteria, archaea, and their metagenomes
Source: Genome Biol. 2010 Mar 15;11(3):R31. doi: 10.1186/gb-2010-11-3-r31 (PMC2864571; doi:10.1186/gb-2010-11-3-r31)
Supplement: Additional file 5 — Raw text alignment files, just the motifs. Raw alignments of RNA motifs with minimal annotation and no flanking sequences, in "Stockholm" text format. The Stockholm files can be retrieved from the .tar.gz archive file by using programs such as WinZip (Windows), StuffIt Expander (Mac), or tar/gzip (UNIX). [file gb-2010-11-3-r31-S5.GZ › clean-sto/ykkC-III.sto]

# STOCKHOLM 1.0
#=GF ID ykkC-III
#=GF AU Weinberg Z
#=GF TP Cis-reg;
#=GF ravenna.pl -evalue 1000
#=GF DE ykkC-III RNA
#=GF WK http://en.wikipedia.org/wiki/YkkC-yxkD_leader
NC_009338.1/5615876-5615812       GCGG.CGUCC....AUUUCC.......GGAUG.CCGGCGGACGA.GGGA...GCAGUACCCGCACA....GAC..AAGACUGACUCGC...
NC_002942.5/593290-593225         GAUAUGCUAU....AAA..........AUAAU..CUCCGGACGAGACGC...GCCGUACCCGGUUA...AGAC..AAGACGA.CGCCUUUA
NC_006369.1/644770-644705         GAUAUGCUAU....AAA..........AUAAU..CUCCGGACGAGACGC...GCCGUACCCGGUUA...AGAC..AAGACGA.CGCCUUUA
NC_006368.1/661276-661211         GAUAUGCUAU....AAA..........AUAAU..CUCCGGACGAGACGC...GCCGUACCCGGUUA...AGAC..AAGACGA.CGCCUUUA
NC_009494.1/3009308-3009373       GAUAUGCUAU....AAA..........AUAAU..CUCCGGACGAGACGC...GCCGUACCCGGUUA...AGAC..AAGACGA.CGCCUUUA
NC_008095.1/446679-446738         AGAUUGCA......GCCC...........UGC....CCGGACGAGAUGC...GCCGUACCCGGUUA....CGU..AAGACGA.CGCCCUGA
NZ_AANZ01000001.1/452592-452653   UGCUUGGCA.....AUC...........UGCC....CCGGACGAGACGC...GCCGUACCCGGUUA...UGUA..AAGACGA.CGCCCUUA
NC_005363.1/2412225-2412158       UCAGUUUC......UGCGACU........GAGGUGCCCGGACGAUGUGC...GACGUACCCGGUCA...GGAC..AAGACGA.CGCUUUUU
NC_008711.1/3894383-3894446       UGAAGGUUCC....CCUCU........GGAAC..CUCCGGACGA.CGGU...UCAGUACCCGGCAC..GCGAC..AAGACUG..GCCA...
NC_008541.1/4240999-4241061       AGGCUUUCC.....CUUCC.........GGAG.CCUCCGGACGA.CGGU...UCAGUACCCGGCAC..GCGAC..AAGACUG..GCCA...
NZ_ABKU01000008.1/73600-73537     CCAA.GGCUC....CCCACCC......GAGCC...UCCGGACGA.CGGU...UCAGUACCCGGCAC..GCGAC..AAGACUG.GCCA....
JCVI_SCAF_1096627927426/1115-1048 CGCUCCUG......CCACGUGAA......CAG..CCCCGGACGAGACGC...GCCGUACCCGGUCA...GGAU..AAGACGA.CGCACGAU
NC_010407.1/2863085-2863022       GAUGGGCGC.....CCAUCC........GCGC..UCCCGGACGA.GGGA...UCAGUACCCGGAAC..GCGAC..AAGACUG.GCCAG...
NC_009480.1/3063871-3063808       GUCGGGCGC.....CCUCCC........GCGC..UCCCGGACGA.GGGA...UCAGUACCCGGAAC..GCGAC..AAGACUG.GCCAG...
NZ_ABYQ01000020.1/60074-60010     UUCGC.CGCG....GCUUG........CGCGA.GCCCCGGACGA.GGGA...GCCGUACCCGGCAA.CGCGAC..AAGACGG..CCAG...
NZ_AAOB01000006.1/32110-32049     GGGUAGCUG.....CAACGA........CAGC...UCCCGACGA.CGGA...UCAGUACCGGGUAC..GCGAC..AAGACUG.GCCA....
NC_008146.1/1314056-1313992       GCGAUGUCA.....CCAGU.........UGAC...ACCGGACGAGCGGC...ACCGUACCCGGCCA..GCGAC..AAGACGG.CGCUCAC.
NC_009077.1/1319367-1319303       GCCAUGUCA.....CCAGU.........UGAC...ACCGGACGAGCGGC...ACCGUACCCGGCCA..GCGAC..AAGACGG.CGCUUUC.
NZ_ABIN01000081.1/32257-32321     GAGACGUCAG....CAC..........CUGAC...ACCGGACGAGGGGC...CCCGUACCCGGCCA..GCGAC..AAGACGG..GCGCCGU
NC_002944.2/3831493-3831556       GUGCCGUCAG....CAA..........CUGAC...ACCGGACGAGGGGC...CCCGUACCCGGCCA..GCGAC..AAGACGG.CGCCGU..
NC_008595.1/4438905-4438968       GUGCCGUCA.....ACAAC.........UGAC...ACCGGACGAGGGGC...CCCGUACCCGGCCA..GCGAC..AAGACGG.CGCCGU..
NC_008596.1/1755118-1755054       GCGACGCCA.....GCACA.........UGGC...ACCGGACGAGGGGCG..CCCGUACCCGGCCA..GCGAC..AAGACGG..GCCUCA.
NC_008268.1/5005863-5005803       AAAUCGUCG.....ACA...........CGAC..AUCCGGACGA.GCGC...ACCGUACCCGGCCA..GCGAC..AAGACGG.UGCCC...
BABE01000739.1/1806-1870          UCCUGCCCCC....GAUCA........GCGGG..ACCCGGACGA.GGGA...GCCGUACCCGGACA..GCGAC..AAGACGG.CCUGA...
NC_009664.1/2110497-2110434       AGCGAACCC.....GGCGCA........GGGU..UCCCGGACGA.GGGU...GCCGUACCCGGUGU..GCGAC..AAGACGG.CCUGC...
NC_006361.1/133448-133513         GACGAGCCCG....GUGCG........CGGGC..UCCCGGACGAGGGGU...GCCGUACCCGGAGU..GCGAC..AAGACGG.CCCGA...
NC_010612.1/3478073-3478137       ACAGAGCCUU....GAUC.........AAGGC..UUCCGGACGAUGGGU...GCCGUACCCGGUGU..GCGAC..AAGACGG.CCCGG...
NC_008611.1/3207260-3207196       ACAGAGCCUU....GAUC.........AAGGC..UCCCGGACGAUGGGU...GCCGUACCCGGUGU..GCGAC..AAGACGG.CCCGG...
NZ_AAMN01000002.1/564690-564754   UCAGAGCCUG....GGAC.........CAGGC..UUCCGGACGAGGGGC...GCCGUACCCGGCAC..GCGAC..AAGACGG.CCCGC...
NC_008025.1/2285879-2285949       CGGU.CGGCC....UUAUA........GGCUGCGCCCCGGACGA.GAGCACCGCCGUACCCGGUCA...CGAC..AAGACGG.CGCGGACA
NZ_ABJH01000172.1/10128-10203     CGCGCCCCCGCU..UUGCUAC....GGUGGGG.ACACCCGACGAGACGC...GCCGUACCGGGCUU..UCGCA..AAGACGA.CGCACCCC
NZ_ABJI01000368.1/23663-23724     UGCUACGU......UGGA...........ACG..ACCCCGACGAGACGC...GCCGUACCGGGUAG....GAA..AAGACGA.CGCACCCC
NZ_ABJF01000294.1/7123-7042       GUAUGCCCUUUUGCUACG.....GUGGAGGGGAACCCCCGACGAGACGC...GCCGUACCGGGUAGCUGGCUGAAAAGACGA.CGCACCCC
NC_011145.1/4934528-4934594       UGGC.CGCGC....GACCCC.......GCGCG.ACCCCGGACGAGGCGC...GUCGUACCCGGUGA...CGAC..AAGACGA.CGCGAG..
NC_007760.1/4887717-4887781       GCCG.CGCGC....GCCC.........GCGCG.GCCCCGGACGAGGCGC...GUCGUACCCGGUGA...CGAC..AAGACGA.CGCGAG..
NC_009338.1/85042-85109           GCAGGCGCCG....UCGAUC.......CGGCG..CCCCGGACGAGGUGU...GCCGUACCCGGUCA..GCGAC..AAGACGG.CGCGUU..
NC_008726.1/851388-851320         ACAGGCGUCG....CGUGUUC......CGGCG..CCCCGGACGAGGUGC...GUCGUACCCGGUCA..GCGAC..AAGACGG.CGCGAU..
NZ_ABJG01000230.1/7855-7920       UGAGGGCCCC....CUCG.........GAAGC..ACCCCGACGAGACGC...GCCGUACCGGGUCA...CGA...AAGACGA.CGCACCCU
NC_003888.3/3153808-3153739       CCUUUGCUAC....CUUGG........GAAGC..ACCCCGACGAGACGC...GCCGUACCGGGCUG..AAGGCA.AAGACGA.CGCACCAC
NC_008095.1/4374426-4374486       CGUGAGG.......GUGU............CU.GGCCCGGACGAGGCGC...GCCGUACCCGGUCA...GGAC..AAGACGA.CGCGACA.
NC_007333.1/1465653-1465594       CCCGAGC.......CUCA............GC...CCCGGACGAGGUGC...GCCGUACCCGGUCA...GGAC..AAGACGG.CGCGGCAC
NC_010162.1/8188359-8188289       GCGGCGCUC.....CUUCAGACA.....GAGC.GUCCCGGACGAGACGC...GCCGUACCCGGUCA...GGAU..AAGACGA.CGCAGCCG
NC_010168.1/2096309-2096249       AAAGGGC.......CAAAG...........GC..GCCCGGACGAGGUGC...GCCGUACCCGGCCA..GCGAC..AAGACGG.CGUAAG..
#=GC SS_cons                      .....<<<<<<<<<______...>>>>>>>>>..------------.<<...<<<<<_________.._____..___>>>>.>>>.....
#=GC SS_cons_1                    ....................................<<<<...................>>>>............................
//
