# Supplementary material for: Comparative genomics reveals 104 candidate structured RNAs from bacteria, archaea, and their metagenomes
Source: Genome Biol. 2010 Mar 15;11(3):R31. doi: 10.1186/gb-2010-11-3-r31 (PMC2864571; doi:10.1186/gb-2010-11-3-r31)
Supplement: Additional file 5 — Raw text alignment files, just the motifs. Raw alignments of RNA motifs with minimal annotation and no flanking sequences, in "Stockholm" text format. The Stockholm files can be retrieved from the .tar.gz archive file by using programs such as WinZip (Windows), StuffIt Expander (Mac), or tar/gzip (UNIX). [file gb-2010-11-3-r31-S5.GZ › clean-sto/JUMPstart.sto]

# STOCKHOLM 1.0
#=GF ID JUMPstart
#=GF AU Weinberg Z
#=GF TP Cis-reg;
#=GF DE JUMPstart RNA
#=GF WK http://en.wikipedia.org/wiki/JUMPstart_RNA_motif
ABEF01026186.1/1410-1447              AAAUACCGUGGUGGCUU.AAAACCAGGUGCAGCAUCCUG
NC_006270.3/4124580-4124542           AAGCACAGCGGCAGCAAAUAAGCCGCGGGCGGUGGUGUC
JCVI_SCAF_1096627929873/1579-1544     AAGCUUAGCGGUGACUA.AAAACCGC..GCGGUUGCGUG
NC_004547.2/1980483-1980520           CAGCGCUUUGAUAGCUG.UGAGUCAAGGGCGGUAGCGUU
NC_006370.1/3119947-3119910           CAGCAUAUUGGGAGCUG.CAACCUAAGGGCGGUAGCGUG
NZ_AAPH01000003.1/46145-46182         CAGCAUAUUGGGAGCUG.CAACCUAAGGGCGGUAGCAUG
NZ_AAOJ01000005.1/28893-28856         AAGCACUUUGGGAGCUU.UAACCUAAGGGCGGUAGCGUA
NC_009348.1/4144866-4144902           CAGCAUACAGGGAGCUG.AAACCC.CGUGCGGUAGCUAU
NZ_ABKX01000002.1/545679-545717       CAGUAUUCAGGUAGCUGUUGAGCCUGGGGCGGUAGCGUG
NC_007606.1/3800484-3800446           CAGUAUUCAGGUAGCUGUUGAGCCUGGGGCGGUAGCGUG
NC_008253.1/3912685-3912647           CAGUAUUCAGGUAGCUGUUGAGCCUGGGGCGGUAGCGUG
NZ_AAMJ02000001.1/141888-141850       CAGUAUUCAGGUAGCUGUUGAGCCUGGGGCGGUAGCGUG
NC_010473.1/3903820-3903782           CAGUAUUCAGGUAGCUGUUGAGCCUGGGGCGGUAGCGUG
NC_008258.1/4000634-4000672           CAGUAUUCAGGUAGCUGUUGAGCCUGGGGCGGUAGCGUG
NC_004431.1/4239213-4239175           CAGUAUUCAGGUAGCUGUUGAGCCUGGGGCGGUAGCGUG
NC_007384.1/3959667-3959705           CAGUAUUCAGGUAGCUGUUGAGCCUGGGGCGGUAGCGUG
NC_010498.1/4046236-4046198           CAGUAUUCAGGUAGCUGUUGAGCCUGGGGCGGUAGCGUG
NC_007613.1/3653813-3653775           CAGUAUUCAGGUAGCUGUUGAGCCUGGGGCGGUAGCGUG
NZ_AALD01000014.1/69626-69663         CAGUGCAUUGGCUGCUG.UGAGCCAAGGGCGGUAGCGUU
NC_007712.1/1611345-1611382           UAGCGCAUUGGUAGCUA.CGAACCAAGGGCGGUAGCGUG
NZ_AALF01000005.1/79831-79794         CAGCGCAUUGGUUGCUG.UAAGCCAAGGGCGGUAGCAUA
NZ_AALC01000045.1/35079-35116         CAGUGCAUUGGCUACUG.UAAGCCAAGGGCGGUAGCAUG
NZ_AALD01000014.1/49023-49060         CAGUGCAUUGGUUACUG.CAAGCCAAGGGCGGUAGCAUU
NC_009778.1/1149747-1149785           UAGUGCACUGGUAGCUAUUGAGCCAGGGGCGGUAGCAUU
NC_007613.1/908336-908298             CAGUGUAUUGGUGGCUAAAAAGCCAGGGGCGGUAGCGUG
NC_010498.1/1018107-1018145           CAGUGUAUUGGUAGCUAAAAAGCCACGGGCGGUAGCGUG
NC_011415.1/2393146-2393108           CAGUGUAUUGGUAGCUAAAAAGCCAGGGGCGGUAGCGUG
NZ_AAJV02000005.1/95395-95357         CAGUGUAUUGGUAGCUAAAAAGCCAGGGGCGGUAGCGUG
contig37229/213-251                   CAGUGUAUUGGUAGCUAAAAAGCCAGGGGCGGUAGCGUG
NC_009801.1/2320565-2320527           CAGUGUAUUGGUAGCUAAAAAGCCAGGGGCGGUAGCGUG
NC_008258.1/2145723-2145685           CAGUGUAUUGGUAGCUAAAAAGCCAGGGGCGGUAGCGUG
NC_010468.1/1755756-1755794           CAGUGUAUUGGUAGCUAAAAAGCCAGGGGCGGUAGCGUG
NZ_AAKB02000001.1/4000405-4000443     CAGUGUAUUGGUAGCUAAAAAGCCAGGGGCGGUAGCGUG
contig65962/267-229                   CAGUGUAUUGGUAGCUAAAAAGCCAGGGGCGGUAGCGUG
NC_007946.1/2275109-2275071           CAGUGUAUUGGUAGCUAAAAAGCCAGGGGCGGUAGCGUG
NC_002695.1/2812835-2812797           CAGUGUAUUGGUAGCUAAAAAGCCAGGGGCGGUAGCGUG
NC_004431.1/2424993-2424955           CAGUGUAUUGGUAGCUAAAAAGCCAGGGGCGGUAGCGUG
NZ_AAMJ02000002.1/193675-193713       CAGUGUAUUGGUAGCUAAAAAGCCAGGGGCGGUAGCGUG
NC_010473.1/2226492-2226454           CAGUGUAUUGGUAGCUAAAAAGCCAGGGGCGGUAGCGUG
NC_008253.1/2175301-2175263           CAGUGUAUUGGUAGCUAAAAAGCCAGGGGCGGUAGCGUG
NC_008563.1/2224614-2224576           CAGUGUAUUGGUAGCUAAAAAGCCAGGGGCGGUAGCGUG
NZ_AAJT02000072.1/24123-24161         CAGUGUAUUGGUAGCUAAAAAGCCAGGGGCGGUAGCGUG
BABF01002607.1/437-399                CAGUGUAUUGGUAGCUAAAAAGCCAGGGGCGGUAGCGUG
NC_010102.1/842962-843000             CAGUGUAUUGGUAGCUAAAAAGCCAGGGGCGGUAGCGUG
NC_010658.1/1072629-1072667           CAGUGUAUUGGUAGCUAAAAAGCCAGGGGCGGUAGCGUG
NZ_AAKB02000001.1/4026168-4026206     CAGUGUACUGGUAGCUGUGGAGCCAGGGGCGGUAGCGUG
BAAW01012183.1/306-268                UAGUGCUCUGGUAGCUGCAAGGCCAGGGGCGGUAGCGUG
NC_004547.2/1606683-1606720           CAGUGCAUUGGUAGCUA.UGAGCCAAGGGCGGUAGCGUG
NC_008800.1/3358260-3358223           CAGUGUAUUGGUAGCUG.UGAGCCAAGGGCGGUAGCGUG
NC_009832.1/1725327-1725364           CAGUACAUUGGUAGCUG.AAAGCCAGGGGCGGUAGCGUG
NZ_AALE01000009.1/42200-42163         CAGUACAUUGGUAGCUG.UAAGCCAAGGGCGGUAGCGUG
NC_005810.1/879981-880018             CAGUGCAUUGGUAGCUG.UAAGCCAAGGGCGGUAGCGUG
NC_006155.1/1198616-1198653           CAGUGCAUUGGUAGCUG.UAAGCCAAGGGCGGUAGCGUG
NZ_CAAY01005146.1/1391-1353           CAGUGCACUGGUAGCUGAUGAACCAGGGGCGGUAGCGUG
NC_004631.1/867247-867285             CAGUGCACUGGUAGCUGAUGAACCAGGGGCGGUAGCGUG
NZ_CAAS01000602.1/1454-1492           CAGUGCACUGGUAGCUGAUGAACCAGGGGCGGUAGCGUG
NZ_CAAT01000069.1/43133-43171         CAGUGCACUGGUAGCUGAUGAACCAGGGGCGGUAGCGUG
NZ_CAAV01001296.1/322-360             CAGUGCACUGGUAGCUGAUGAACCAGGGGCGGUAGCGUG
NZ_ABFH02000001.1/2947499-2947537     CAGUGCACUGGUAGCUGAUGAGCCAGGGGCGGUAGCGUG
NC_010102.1/867107-867145             CAGUGCACUGGUAGCUGAUGAGCCAGGGGCGGUAGCGUG
NC_006511.1/859951-859989             CAGUGCACUGGUAGCUGAUGAGCCAGGGGCGGUAGCGUG
NC_011080.1/2190132-2190094           CAGUGCACUGGUAGCUGAUGAGCCAGGGGCGGUAGCGUG
NC_011094.1/2200235-2200197           CAGUGCACUGGUAGCUGAUGAGCCAGGGGCGGUAGCGUG
NC_006905.1/2191196-2191158           CAGUGCACUGGUAGCUGAUGAGCCAGGGGCGGUAGCGUG
NZ_ABFF01000001.1/450375-450413       CAGUGCACUGGUAGCUGAUGAGCCAGGGGCGGUAGCGUG
NC_011294.1/2183328-2183290           CAGUGCACUGGUAGCUGAUGAGCCAGGGGCGGUAGCGUG
NZ_ABEH02000005.1/99573-99535         CAGUGCACUGGUAGCUGAUGAGCCAGGGGCGGUAGCGUG
NC_011149.1/2136558-2136520           CAGUGCACUGGUAGCUGAUGAGCCAGGGGCGGUAGCGUG
NZ_ABEJ01000005.1/54760-54722         CAGUGCACUGGUAGCUGAUGAGCCAGGGGCGGUAGCGUG
NC_003197.1/2178692-2178654           CAGUGCACUGGUAGCUGAUGAGCCAGGGGCGGUAGCGUG
NZ_ABAM02000001.1/2637791-2637753     CAGUGCACUGGUAGCUGAUGAGCCAGGGGCGGUAGCGUG
NC_007613.1/883782-883744             CAGUGCUCUGGUAGCUGUAAAGCCAGGGGCGGUAGCGUG
NC_008253.1/2150637-2150599           CAGUGCUCUGGUAGCUGUAAAGCCAGGGGCGGUAGCGUG
NC_010658.1/1098308-1098346           CAGUGCUCUGGUAGCUGUAAAGCCAGGGGCGGUAGCGUG
NZ_AAJV02000005.1/70839-70801         CAGUGCUCUGGUAGCUGUAAAGCCAGGGGCGGUAGCGUG
NZ_AAJT02000037.1/11951-11989         CAGUGCUCUGGUAGCUGUAAAGCCAGGGGCGGUAGCGUG
NC_008563.1/2200336-2200298           CAGUGCUCUGGUAGCUGUAAAGCCAGGGGCGGUAGCGUG
NC_007606.1/2006669-2006707           CAGUGCUCUGGUAGCUGUAAAGCCAGGGGCGGUAGCGUG
NC_010473.1/2202207-2202169           CAGUGCUCUGGUAGCUGUAAAGCCAGGGGCGGUAGCGUG
NC_009801.1/2296098-2296060           CAGUGCUCUGGUAGCUGUAAAGCCAGGGGCGGUAGCGUG
NC_011415.1/2368874-2368836           CAGUGCUCUGGUAGCUGUAAAGCCAGGGGCGGUAGCGUG
NC_010468.1/1781475-1781513           CAGUGCUCUGGUAGCUGUAAAGCCAGGGGCGGUAGCGUG
NZ_AAMK02000002.1/45579-45541         CAGUGCUCUGGUAGCUGUAAAGCCAGGGGCGGUAGCGUG
NC_007946.1/2250240-2250202           CAGUGCUCUGGUAGCUGUAAAGCCAGGGGCGGUAGCGUG
RicEn_FSXC77884_b1/424-386            CAGUGCACUGGUAGCUGUUAAGCCAGGGGCGGUAGCGUG
NC_008258.1/2120667-2120629           CAGUGCACUGGUAGCUGUUAAGCCAGGGGCGGUAGCGUG
NZ_ABWM01000050.1/11062-11024         CAGUGCACUGGUAGCUGUUAAGCCAGGGGCGGUAGCGUG
NC_010498.1/1043408-1043446           CAGUGCACUGGUAGCUGUUAAGCCAGGGGCGGUAGCGUG
BABF01000416.1/6317-6279              CAGUGCUCUGGUAGCUGUUAAGCCAGGGGCGGUAGCGUG
NZ_AAJW02000014.1/6070-6032           UAGUGCACUGGUAGCUGUUAAGCCAGGGGCGGUAGCUUG
NC_009778.1/1124151-1124188           CAGUAGAUUGGUAACUG.AAAGCCAAGGGCGGUAGCGUG
NZ_ABWM01000051.1/4002-3965           CAGUGGAUUGGUAACUG.AAAGCCAAGGGCGGUAGCGUG
BISONP_C5880/997-1034                 CAGUGGAUUGGUAACUG.AAAGCCAAGGGCGGUAGCGUG
BAAV01013333.1/262-299                CAGUGGAUUGGUAACUG.AAAGCCAAGGGCGGUAGCGUG
NC_009436.1/2879815-2879778           CAGUGGAUUGGUAACUG.AAAGCCAAGGGCGGUAGCGUG
NC_006511.1/4232657-4232694           AAGCGUAUUGGUAGCAG.GAAGCCAAGGGCGGUAGCGUU
NC_011294.1/4334958-4334995           AAGCGUAUUGGUAGCAG.GAAGCCAAGGGCGGUAGCGUU
NZ_ABAK02000001.1/3783277-3783314     AAGCGUAUUGGUAGCAG.GAAGCCAAGGGCGGUAGCGUU
NC_006905.1/4412354-4412391           AAGCGUAUUGGUAGCAG.GAAGCCAAGGGCGGUAGCGUU
NC_011149.1/4397367-4397404           AAGCGUAUUGGUAGCAG.GAAGCCAAGGGCGGUAGCGUU
NC_011205.1/4493196-4493233           AAGCGUAUUGGUAGCAG.GAAGCCAAGGGCGGUAGCGUU
NC_011083.1/4473688-4473725           AAGCGUAUUGGUAGCAG.GAAGCCAAGGGCGGUAGCGUU
NZ_ABFG01000009.1/155732-155695       AAGCGUAUUGGUAGCAG.GAAGCCAAGGGCGGUAGCGUU
NC_011094.1/4368291-4368328           AAGCGUAUUGGUAGCAG.GAAGCCAAGGGCGGUAGCGUU
NZ_ABAM02000001.1/113856-113893       AAGCGUAUUGGUAGCAG.GAAGCCAAGGGCGGUAGCGUU
NC_003197.1/4477737-4477774           AAGCGUAUUGGUAGCAG.GAAGCCAAGGGCGGUAGCGUU
NC_011274.1/4312866-4312903           AAGCGUAUUGGUAGCAG.GAAGCCAAGGGCGGUAGCGUU
NZ_ABFH02000001.1/664795-664758       AAGCGUAUUGGUAGCAG.GAAGCCAAGGGCGGUAGCGUU
NZ_ABFF01000011.1/111812-111775       AAGCGUAUUGGUAGCAG.UAAGCCAAGGGCGGUAGCGUU
NC_010102.1/4403693-4403730           AAGCGUAUUGGUAGCAG.UAAGCCAAGGGCGGUAGCGUU
JCVI_SCAF_1096628049729/117-80        UAGCGUAUUGGUAGCUG.GAAGCCAAGGGCGGUAGCGUG
NC_009832.1/3180995-3180958           UAGCGCAUUGGGAGCUG.UAACUCAAGGGCGGUAGCGUG
NC_007385.1/193310-193347             CAGCGCUUUGGGAGCUG.AAACUCAAGGGCGGUAGCGUA
JCVI_SCAF_1096627390305/10333-10370   UAGCGAACUGGGGGCUG.UCACUCAGGGGCGGUAGCGUG
NC_008570.1/4001368-4001405           CAGCAAGCUCGAGGCUG.GAAUUCAGGGGCGGUAGCGUU
NC_008570.1/2238472-2238435           CAGCAAUCUGGGGGCUG.UAACCCAGGGGCGGUAGCUAU
NC_008570.1/3246313-3246279           CA.CA..CUGGGAGCUG.UAACUCAGGGGCGGUAGCUAU
NC_008570.1/3268141-3268104           CAGCAAACUGGGGGCUG.UAACUCAGGGGCGGUAGCUAU
JCVI_SCAF_1096627187753/5472-5435     CAGCAAACUGGGGGCUG.UAACUCAGGGGCGGUAGCUAU
NC_009348.1/1482254-1482291           CAGCGAACUGGGGGCUG.UAACUCAGGGGCGGUAGCCAA
JCVI_SCAF_1096627199953/23504-23541   CAGCAGACUGGAGGCUG.AAAUUCAGGGGCGGUAGCCUU
NC_008570.1/3999712-3999749           CAGCAGACUGGAGGCUG.AAAUUCAGGGGCGGUAGCCUU
NC_009348.1/3828635-3828672           CAGCACACUGGAGGCUG.AAAUUCAGGGGCGGUAGCCAU
JCVI_SCAF_1096627193069/15474-15437   CAGCAGACUGGAGGCUG.AAAUUCAGGGGCGGUAGCCAU
NC_008570.1/4017751-4017788           CAGCAGACUGGAGGCUG.AAAUUCAGGGGCGGUAGCCAU
NC_009348.1/3822863-3822900           CAGCAGACUGGAGGCUG.UAAUUCAGGUGCGGUAGCUAU
NC_009348.1/2746012-2746048           CAGCACUCGGGGAGCUG.UAACCCA.GUGCGGUAGCUAU
NZ_AAOJ01000002.1/773534-773497       AAGCACAUGAGGAGCUA.UAACCUUAGGGCGGUAGCAUU
NC_008321.1/1523017-1523054           GGGCAAUAUAGAGGCCG.CAAUCUAUGGGCGGUAGCGUG
NC_004347.1/3334245-3334208           GGGCAAUAUAGAGGCCG.CAAUCUAUGGGCGGUAGCGUG
NZ_AAWY01000010.1/75852-75889         GGGCAAUAUAGAGGCCG.CAAUCUAUGGGCGGUAGCGUG
NC_008322.1/1598550-1598587           GGGCAAUAUAGAGGCCG.CAAUCUAUGGGCGGUAGCGUG
JCVI_SCAF_1096627193923/129019-128982 GGGCAAUAUAGAGGCCG.CAAUCUAUGGGCGGUAGCGUG
NC_008345.1/1634047-1634084           CAGCAAUCUAGAAGCUG.UAAUCUAGUGGCGGUAGCGUG
NC_009348.1/3267272-3267309           GAGCAUUUUGGAAGCUG.UAAUCCACGGGCGGUAGCGUG
NC_009348.1/1331858-1331821           GAGCAUAUUGGAAGCUG.UAAUCCACGGGCGGCAGCGUG
NC_008570.1/1408724-1408687           GAGCAUAUUGGAAGCUG.UAAUCCACGAGCGGUAGCGUG
NC_009348.1/1330418-1330381           GAGCAUAUUGGAAGCUG.UCAUCCAAGGGCGGUAGCGUA
JCVI_SCAF_1096627187969/600-563       GAGCAUAUUGGAAGCUG.UAAUCCAGGGGCGGUAGCGUA
NC_008345.1/3427572-3427535           GGGCAUAUUGGAAGCCG.UAAUCCAUGGGCGGUAGCGUG
NC_008700.1/2730356-2730319           GGGCACGUUGGAAGCCA.AAAUCCAUGGGCGGUAGCGUG
NC_008570.1/3395992-3396029           GAGCGCAUUGGAAGCUG.UAAUCUAGGGGCGGCAGCGUG
NC_008570.1/1556882-1556845           UAGCAGGCUGGAGGCUG.UAAUCCACGGUCGGUAGCGUG
JCVI_SCAF_1096628082004/476-439       UAGCAGGCUGGAGGCUG.UAAUCCACGGUCGGUAGCGUG
#=GC SS_cons                          ,,,,,,,<<<<<_____.___>>>>>,---__......,
//
