# Supplementary material for: Comparative genomics reveals 104 candidate structured RNAs from bacteria, archaea, and their metagenomes
Source: Genome Biol. 2010 Mar 15;11(3):R31. doi: 10.1186/gb-2010-11-3-r31 (PMC2864571; doi:10.1186/gb-2010-11-3-r31)
Supplement: Additional file 5 — Raw text alignment files, just the motifs. Raw alignments of RNA motifs with minimal annotation and no flanking sequences, in "Stockholm" text format. The Stockholm files can be retrieved from the .tar.gz archive file by using programs such as WinZip (Windows), StuffIt Expander (Mac), or tar/gzip (UNIX). [file gb-2010-11-3-r31-S5.GZ › clean-sto/GOLLD.sto]

# STOCKHOLM 1.0
#=GF ID GOLLD
#=GF AU Weinberg Z
#=GF TP Gene; sRNA;
#=GF ravenna.pl -null3cm -evdPartitions - -evdFileName hithrumotifs/b2009-03-04/lg/2009-03-10/scan/LakeGatun-2009-03-10-evdpart--n3cm-refseq32env4-microbial.evd -filter nofilter -windowLen 1200 -fragmentary -evalue 10000
#=GF DE GOLLD RNA
#=GF WK http://en.wikipedia.org/wiki/GOLLD_RNA_motif
JCVI_SCAF_1101668233346/65-490    .........................................................................................................................................................................................................................................................................................................................................................................................................................................................................................................................................................................................GUAGACUGGUAA.UCUACAUCGGGGCGUUC..UAUCUAAACUUCUCAAAA.GGAAG.CAAGGUA.GAUGCGUGGUUGCGCGUCCUGA...........AUUAUGGCAUUGUUUUCGGGUUAAAUCCCACUUAACA..........................................................AUUAAAAAAUUAAGCAA.AAGA.CAACCAC..CUUUCCCGCU...GACAAUAGCGUU.AU.CCCUCUG.CAC..UUCG.......GU.AAUAUGAGGG..CACAGUA.AAUCCCGCAAGGAUGAGAAUGUG..A..UGUGGAAUGAGUAA.AUCUA....AGGUGAGGAGGCAUCCUCUUU..AGUC.CGCAA.GACA.CU..............................................UGGUUGAAAAGAAAGCAUA.UAUA..AGCUGGAAAGUACA...UGGUAGU....UAGUCU....ACU...CGCUAUCCU.AGU.UACUUUG......GAG.UAA.UC.....UA.AAGUGUGUGUAAACGGGC..........GAAA.................GUCUG.UAAAAUACU.GGGGACAUAG.GGU...CAACACUCA...GCCU
JCVI_SCAF_1096627493619/933-436   ............................................................................................................................................................................................................................................................................................................................................................................................................................................................................................................................................................................................................GCAUGUGGUGUCUGGUAUUUCGUGUUGAAA..GAUACGAAGUCAG..UG..AGGCCAGCACGUCAUGGUAGGUUACUAGCGGACUCAUACUCCGUUGGGUUGUAGCUCAUUUGGGUAGAGCACUCGUUUUUGGAACGAAUGGUAGCCGGUUCAAAUCCGGUCAACUCAUCCUUGAAAGAUGAAAAAACGCA.AAGA.CUGGCCUCACAGGUAGUAC...GAAAAUGGCUUA.AU.GCUUCA..GUC..CUUCG......GGCAA.U.GAAGC..CCUUC.G.AAGCUCGCAAGGCG.GA.CAAGG..UU.AGUAG.CGAAGCGCACUA......UAGCGACGGCCA.UCGUUG.....................................................................UAGGUAGCAG.AACUACUGAGUA...CGCUACUUGAUACGUGAAUCGCCACACGUUAA.AAAAGGC...AGUCAUGCUGGCAGACUCAGGAG.CAUCCU.UGAUGGAUGG.CU.UGGGU.GGAUAAGCUGGGAACCAAAGGGGUCGCA..CCCUACG.GAUAAUCCAG.CAAAGGUGUUAGCGGUGAA..GGU...GUAAUCUCA...GCCU
NZ_ABOX01000012.1/261138-261576   ..............................................................................................................................................................................................................................................................................................................................................................................................................................................................................................................................................................................................................AAGGCGUGCAGUAUAGCGUGAUC.CAAAA..GAUCAUGAAGCU.GCA..AGACGCGCACGUCUUGGUAGGAUUGCUGCUGCAGGCAACUGUAGCACCUGACUGAA...................................................................AAUCAGGCUAAACGCAA..AGU.CGCGUCUUCUGUUGGAUUG...GAAAGUAGCUUA.AU.CCCUGA..AUCC.UGCG......GGAUAA.U.CAGGG..CGUCC.GAUGCUCCGCAAGAGCUGA.GGACG..U...UGGU.UGAAAUCG.CAU......GGUGGGUUCGCAGCCCUUUAC..UGCC.CGCAA.GGCA.GA..........CAGUAAGAGGACAGCCGAGCGAUCCAAUG........GUGAACUGGCAAUGCCACCAGUA..UAAAACGGC...................................AGCUAUCGG.ACU.UACCAGAUU.GUGGCU.UCG.GCC.UGGUU.UGGUG.GAAA.CGUUGGGAAGCCUUCC.CGCAU....GGAGGG.UAUAAUCCAA.UCAAAGAGU.CCGAACCAAA.ACU...GUAUUCUCA...GGUU
NZ_ABHI01000002.1/126848-126020   GGGCAGCUUAU.................UGUCC................UU...AGAUAAACUUG.GUAA.CAAGGAUAAAUCUGUUU.....GCAGACA.........CUGC.....AAGUGGAGACUGUUUUC....AUUA..GAAAAUAGUGCAG.GUAAGCAAGCAAUUAACAU.AA.AUCAU...UAUCUGCUAGGG.ACAACCG......UUGAAGCAUAUUAAGGAU..UU.AUAGCCAAUG.CUUUUUGAGU.A..GGCU.UGAGAUGGAGACAUCAA.AAGAAAAAGUUGUAGUA..ACAGGUUA.CGUAUAGGU.......UAUCCA.....ACCUAGCGGAGCUGAU.UGCA..........................................................................................................................................GUA..UUAAAGUUACCCGACAG...........G.AAA........UGGUUCGGUAGCUUAACUUACCGUGUGUUGGGAAACACACAAGGAGAAGGUUGGUAUUUUGUAGG..CAAAAA..UCUACGAAGCC.AUU..UUCGAAGCCCUUCUCCUAGGUCAAAGUUUUGAAGUCUAGGUUCGAUUCCUAGUAUCUCAACCGAAAAGGGGAUAUAGUUCAACUGGUAGAGCACUGUAUUUUU....................CAUACAGCGAAAGGCAC.AAGA.CUUCGAA..CAUUAUAGCAGUUAGUAGUUGCCUA.AA.CCCAU........UGCAAUAU...........AUGGG..ACAGUA..GAGGUCGCAAGCCU.A.UACUGU..GC.GGUGA.ACAUUCUA.GUAGGCCGCCUCAACAGAGGACGUCUAUGAAUGGUGAGGGAG.CCAA.CCCUUGUAAUUGCAA.........AGCGUGGUUUUAAUACCACUAUGCAAGCCAAGUCUAAGUCGCUGAA...CAUCUAUAAUGUAUUA.............................GGCAUCAGGUAAG.UACACAAUUCUCUAAG.CGA.U.GAGAAGC.GUGUG.GAAA.AUUAGGGAAGGGC....UACG........GCU..AUAAUCCUA.AGAAAGCUUAUCUACAA....GCGGAGGUAUUCUCAGAACGCU
JCVI_SCAF_1096627639262/213-988   GGGUCGCGUUG.................GAUCC.................GCAAGAUAGUGCCCC.GCGA.GGGGAGGAAAGCAGGGAGCCCA....CCGA............UGGG...UCUGCGCCGGCC.......GCAA.....GGUCGGACUU.CAACGCAACAAG.....GAUAGGUCGUAAUAGCUUCCGAGCAGGGAGCUAGAUCCUACGAUGAAGGGGAAAAGCGCAUGAGUGCCGAACGGUGUAGUGCGUGACUAACGGUAGUGCCGAGCAAGCCCCUGACUAAAUCAUUUAAGAUUGUGACUGAUUCCAGGUCCGGUGGUCCAAGACGAAAGCUAGGGCUGACGGGCAUGAUGAGAGCGAAUGGGCGCUUCGGCGCACAGGAGCUCGACUUCGAGUUUCGGCCCUCAAGGUUGGGACA..............................................................................................................................................................AAGAAGGAGCGCGGCAUUCGGCAUCUCGAAA..GGGGUGUCGAACC.GCA..GGUGACGCGCUUCU..CGAUCGGUUUCCUACACUGGGAAGUGGUU..............................................................................GCGAACCAUUAAAGCAA.AAGC.CGUCACC..CCUGGUCGAG...CGCAACGACUUA.AC.ACUGCG..GGC..GCAA.......GCCAA.C.GCAGU..CGGU..U.GAUUCUGCAAGGA...GUCACCG..UU.GAUCU.CGGAGGAU.UCGG.....AGGGCGUAAGC..UGCCCUAG..CCGGACGCAAAGCGG.................................................ACGGGUCCGAUG..AGGUCGAAAG..CAAGAUCAGCAGGGAUGAAAUGCCACAUCUUAA.AAAAGGC...AGUCGUGCU.GGA.UACGC.CGC.AGU..G.AGA...GCCGCGA.GCGUG.GACA.AAGCGGGAACACCGGC.UAGCU....GCCGGGAGAUA.UCCGC.GCAAAGGCC.AGCGAUGAC..GGC...AUAGUCUCA...GCCC
JCVI_SCAF_1096627664372/1475-1048 ...........................................................................................................................................................................................................................................................................................................................................................................................................................................................................................................................................................................................................AU.GAGGCGUGCGGCAUAGAGUGGCU.CAAAA..AGUCAUUCAACC.GCU..GGUAGAGCACGUCUU..UGUCAGUUCCUCGCUAGAGGGCAAACACUACGGAU.......................................................................GUUCUUGUUAAACGCC..AAGU.CUCUACC..CGCGAGCCGC...GAAAGCGGCAUA.AU.GCUCGG..GGC..UUCG.......GCCAA.C.CGAGU..CGGCGAC.GGUCCCGCAAGGGCCUAU..CUG..UU.GAUCG.UGAAAUUG.UCG......GAGACGUUAGCG.CGUCUCGC..UGCC.CCGAA.GGCA.GA...............................................CGGUG..AGGAAGUGAUCGUGUA..GUGGUUCGUCAGGGGUGAAACGCCACACCCUAA.AAAAGGC...AGUCGUGAU.GGC.UACGCCGGA.AGU..GAUGA...GCUACGG.UUGUG.GACA.AG.CGGGAAGCCUCGGUGCC.....ACCGGGG.GAUAAUCCGA.CGAGAGGCC.AUCGAUGAAG.GGU...AUAGUCUCA...GCCC
JCVI_SCAF_1101668136642/455-42    ...........................................................................................................................................................................................................................................................................................................................................................................................................................................................................................................................................................................................................ACGUGGACGUGUUGUAUUUUGUGGGU.CAAAA..GCCUAUGAAGCA.AC...GGCGGCACGCGGACACAGACUAAAAAAUAACUUUCACGAUUA.................................................................................UGAAAAUAAACAUGCAA..AGU.UGUCGCC..AAGAAUUGAU...GAUAGAACCGUA.AU.GCUCAA..CGG..GUAA.......CCGAA.U.UGAGC..CAGUCCA.AGACUCGCAAGGUU.GAGGGUUG..UU..GUGG.GAAAG....UCGCACGUU.......................UGGGGUCGAA.CCCU.UAA.CUG.CUCGCAA..........................GG..CAGGCGGUAGAUAGAA.CCAU.GAGUA..AUCAAUUCUUAUAGUGGAAAUGCCACCACUCAAAACAAGGC...CGGUUCGGU.UGA.UUCGUCC........A.UGA........GG.ACGAG.GAUA.AGGGUAGAACGUCUUA.CUAGCAC..UAGGAC.GAUAAUGACC.CGAAAGGCA.ACCUUCAAAU.GCU...UUAAUCUCA...AGCA
JCVI_SCAF_1101668241403/502-43    ...........................................................................................................................................................................................................................................................................................................................................................................................................................................................................................................................................................................................................A.UUUGGUGAGUUGUAUACUGUAUGC.CAAAA..GCAUAUGGAGCA.ACU..GAGGCAGCUCAUCAAGGUAGGUUGCAACGUAGAUCAAUGGUAGAUCGUCUGUCUCUUAAACAGGAUGUUGCGGGUUCGAUCCCC.......................................GCCGUAAUAAAAUGCAA..AGA.CUGCCUC..GGUUAUCAGU...GAAAAGCAUCUA.AU.GCUUGA..CAC..GCAA.......GUGAA.U.CAAGU..CCAUU.GUA.GCUCGCAAGGC.GAA.AGUGG..UU.UGUGU.UAGAAGUU.UCGU............................AGUU.CGCAA.GACU.UAA.UGG..CUCGCA..........................AGG.UCAACGGAG..AAGAAGACACAGAGUA..GCUGGUAACGACAAGCCUACUGCCUGGCUUUAAAAAC.GGC...GAUGCUGACAACA.GACAGUGAU.ACC..G.CAA...GG.GUCG.CUGUG.GAUG.UCUAGAGAAGCAGUGC.UCGCAAG..GUGCUG.UAUAAUGCUA.G..AGGUGUUGUUGGCUUAA.GGU...GUAAUCUCA...ACCU
JCVI_SCAF_1101667162758/774-310   ..............................................................................................................................................................................................................................................................................................................................................................................................................................................................................................................................................................................................................GUGGUGAGUUGUAUUCAGCAUUC.CAAAA..GAUUGUUGAGCA.ACA..GUGGCAGCUCAUCGCGGUAGGUUGCAAUUAGCCUAAUGGUAAGGCAUCAGUCGCUUAAACUGGAGACUGUAGGUUCAAAUCCUACAUU...................................GUAAAUCAAAAAUGC.A.AAGA.CUGCCAC..GGUCAUGUGU...GAAAAGUAUCUA.AU.ACUUGA..CAC..GUAA.......GUGAA.U.CAAGUU.UAGUG.A.A.GCUCGCAAGGU..GA.CACUA..AUUUGUGG.AGGGGGGU.UCGUA.....AGUGGUUAGCA.CCACC.GAAUAGCU.CGCAA.GGCU.A...............................................ACGGAAUGGAAU..CCGCAGAAUA..GCACAUGAUGACAAGACUACAGCCUGUCUUUAAAAAC.GGC...GAUACUGGUAACA.GACAUAGAU.ACC..G.AAA...GG.GUUU.AUGUG.GAUG.UCAAGAGAAGGUAUGC.UCGCAAG..GUGUAC.UAUAAUGCUU.G..AGGUGUUACUGGUUAA..GAU...GUAAUCUCA...GUCU
NC_008497.1/1119224-1118471       AAGCCGCCUGA.................GGCAU........................UAAGCCACAGUGAUGUGGACCAAAGAUCGUC.CU......GUU.UUCG..........GGAGAUGGUCGCCA..........GUGA........UGGUAGU.UCAGGCAAUGGU.....CA.UCAUUAAAAC.GUCUGUUGAAGGCGUUAA.......GCUGGAAACGAACCGGUAAACGU.UGACGC...C.GA.GUGGUC..UAAGCGU.AACGCGGGUAACGGCAUAACUGCUA..GCUGGUGUAGU.GAACAGCAUUGAUGAU.UGA...GGUUGG.AUA.GUCCAAGUUUGUC..A.GACAAGGGCGC......CUACCA.GUU............AUAA............GACGUGAGGA....AAUGAC....CGUUAGUCCUUAGCG.UUG...AACCAACAUGGUUAUU.AGCUUGACAGCGA.....ACGCCU...................................................................A..................CCGGCCCAGUGAAGCAUUUGCUUUCU.CAAAA..GGAAAGCGAACU.UCU..GGCGAAGCACUGGGUUCCGAAUAAGAUGAAUUAUUCCUAGCUAAGGAAUAGUAUGUUAAACCAUUAAAUAUAA..................................................CAUUAUCUAAAAUGCAA.AAGU.CUUCGCC..UGCUGUAUCU...GAAAGUAGUCUA.AU.GCUCCA..CACACAAGGG....GUGUGAA.U.GGAGCG.UCGAU.G.A.ACUCGCAAGGU..GA.UUCGA..UUCAGUAG.C.GAGUAG.UGC.AACCGAGUGGG.UAGCU.CCCAUUUA...................................................................GUGAAUCGAAA.GCUGCUGAGUA..GGAUGCAGUAUGAAC..GGGUGGAA...CUCC.....UUCCACCGACUAUGGC.AGU.UACACGA........G.GGA........UC.GUGUG.GAAA.CGCGACUAA........GAA..............AUAAGGUCG.UUAAAGACU.GCUGCUAACG.GAU...GUAUUCUCA...AUCU
JCVI_SCAF_1096627692532/1867-1117 CGGCAGCAUAU.................UGUCG................UU...AGAUAAACCUA.GCAA.UAGGUAUAAAGUUGAU......GCACAAUUGGAAAAAAGUGU......AUUGGCGAUACU........UCUAU.....AGUAUUUGA.GUAUGCAAUUGAGUUAUGU.AC.AAAG....AUAAGGU...CA.AAUCCCUUCGGG.UG...GCUAUG...CUUU..GU.AUUUGUGCUU...GGGCA..A.AGUACAA.UGAGGUAGUGAUACCAAUAAGAG.AACUCAUAGCA..AAU.GGCA.UAAGUG.UGCGAGCAGUUGCUGUUUGUAGUCGAUAUAUGUUGUCUUAUCGAAAGAUUAAGAUGAUAG.UUAUCAAAGACCA........UAUUAUAUGUUUGUCGCAGAACAUAAAUAU.........................................................................................................................................................AGGAGAUUGUUUACAGUAUUCUUGUCUGAAA..GGAUGAGAGCUGU.AAU..UUAAGAGCGCAAUCUUCACUUCGCCCCUUUUCUGCAUAAUCCUUGUUUAGCCAAAAGGCGUAGAUAACAAGUUC.................................................AUUAACAAGAAAAGCAAAGAGU.CUCUUAA..CGGUUAAGAG...CAUAGGGCACUU..U.ACCUC........UGAAACAAU..........GAGGUG.CAUUA....AACCCGCAAGGUU....UGGUG..UU.CAUGA.UGAAAGGU.CAGGU....UGGU..UCGU.....ACCCAU..................UAG.ACG.GUCGGCA..........................GACUUGUACUGAACUGAGUAAUUGUGUAGAU..AACUUAACCGAUAA...GACUGAUGAG..CUAUA.CUCAUU...GUGCCUGAUACUG.UACUAAUC.......G.CAA.......GAU.UGGUG.GACAAAAGAGGGAA........UAG..............AUAAUCCUC.UCAAAGUGGUAUCGC.AAAG.CCU...GUAGUCUCA...AGGC
NZ_AAJO01000044.1/12679-12304     ...........................................................................................................................................................................................................................................................................................................................................................................................................................................................................................................................................................................................................A.GUAGGCGUUGCGCAUUUUGUUGCU.CAAAA..GGCGACGAAACG.CAA..GGCAAUGCACGUCUGCGAUA.CACGAAAACAAUGCUAUUUGUUGAAA............................................................................AUAUUGGAAUAAAGCAA.AAGU.CAUUGCC..CGUCGCAAAC...GAAAGUGUGCUU..C.GGUAG........CUAGG..............CUACC..UGCUA.G.AGUCUCGCAAGGAU.AA.UAGCA..A..AGUCA.AAGAGUAA.AGC.AGCUUAGACCUUUAGCG.GGGUUUUC...................................................................GUUAAUUGAAAAAUGGCUUAGUA..GUUUGCGGCGUAAC...GAGUGGUUAG.CGAUA..CUAACC...GCGCAUGGU.UGU.UACUUGAA.......G.GGA.......UUU.GAGUG.GAUA.AAAAACUAA........AAC..............AUAAGGUUU.UGAAAGACA.ACUGACUAAA.CGU...GUAAUCUCA...GCGU
NZ_ABAB01000010.1/51289-51682     ...........................................................................................................................................................................................................................................................................................................................................................................................................................................................................................................................................................................................................AAGCAGGCGCUGUGCAUUUUGUUCUU.CAAAA..GAGAAUGAAACA.CAU..GGCGAUGCGUGUCUGUGAUAGAUGAAAGAUGAUUUUUAUAUUUUAAGGCUAUUCAAGAUAGAA............................................................AAAACUCAAAAAAGCAA.AAGU.CAUCGCC..CGUCGUAAAC...GAAAGUGCACUU..C.GGCAA........UUAGA..............UUGCC..UGCUC.A.AGUCUCGCAAGGAU.GA.GAGUA..AA..GUCA.AAGAGUAA.AGC.AGCUUAGACUUUUAGCG.GAGUCUUC...................................................................GUUAAUUGAAAAAUGGCCUAGUA..GUUUGCGAUGUGAG...GAGUGAUUGG.UCUAA..CCAAUC...GUGCAUGAG.UGA.UACAAGUA.......G.GAA.......UAU.UUGUG.GACA.AGAUAAUAA........ACU..............AUAAGUUAU.CAAAAGUCA.CUCGUUUAAA.GCA...GUAGUCUCA...UGCU
NZ_ABAA01000017.1/22131-22522     .............................................................................................................................................................................................................................................................................................................................................................................................................................................................................................................................................................................................................GCAGGCGCUGUGCAUUUUGUUCUU.CAAAA..GAGAAUGAAACA.CAU..GGCGAUGCGUGUCUGUGAUAGAUGAAAGAUGAUUUUUAUAUUUUAAGGCUAUUCAAGAUAGAA............................................................AAAACUCAAAAAAGCAA.AAGU.CAUUGCC..CGUCGUAAAC...GAAAGUGCACUU..C.GGCAA........UUAGA..............UUGCC..UGCUC.A.AGUCUCGCAAGGAU.GA.GAGUA..A..AGUCA.AAGAGUAA.AGC.AGCUUAGACUUUUAGCG.GAGUCUUC...................................................................GUUAAUUGAAAAAUGGCUUAGUA..GUUUGCGAUGUGAG...GAGUGAUUGG.UCUAA..CCAAUC...GUGCAUGAG.UGA.UACAAGUA.......G.GAA.......UAU.UUGUG.GACA.AGAUAAUAA........ACU..............AUAAGUUAU.CAAAAGUCA.CUCGUUUAAA.GCA...GUAGUCUCA...UGCU
NZ_ABAF01000010.1/42565-42956     .............................................................................................................................................................................................................................................................................................................................................................................................................................................................................................................................................................................................................GCAGGCGCUGUGCAUUUUGUUCUU.CAAAA..GAGAAUGAAACA.CAU..GACGAUGCGUGUCUGUGAUAGAUGAAAGAUGAUUUUUAUAUUUUAAGGCUAUUCAAGAUAGAA............................................................AAAACUCAAAAAAGCAA.AAGU.CAUCGCC..CGUCGUAAAC...GAAAGUGCACUU..C.GGCAA........UUAGA..............UUGCC..UGCUC.A.AGUCUCGCAAGGAU.GA.GAGUA..A..AGUCA.AAGAGUAA.AGC.AGCUUAGACUUUUAGCG.GAGUCUUC...................................................................GUUAAUUGAAAAAUGGCUUAGUA..GUUUGCGAUGUGAG...GAGUGAUUGG.UCUAA..CCAAUC...GUGCAUGAG.UGA.UACAAGUA.......G.GAA.......UAU.UUGUG.GACA.AGAUAAUAA........ACU..............AUAAGUUAU.CAAAAGUCA.CUCGUUUAAA.GCA...GUAGUCUCA...UGCU
JCVI_SCAF_1101668108818/290-1039  CGGCGGUUUAG.................CGUCG................AUAUAAGAUAACCCCG.GCGA.CGGGACUAUAGGG.GCGA..AGGUUUUCAAC.......GGACUU..AGUAGCUCGGUGUCAC......GAAA....GUGGCUCACAA.CUAAACAAAUUACCUACGGGUA.GAAUCUCAAGG.GCA......AC................UGCUACGAGAAUC..UAUUUACUCUGACUACGUGAGGUG.UCAGAGU.UGAGGUGGAGACACCAAUAGGAAGAGGUAA.AGGG..AAU.GGUU.C.G..AC.UCCGA...CGCCAA.UUGGAAGU.A.GAGCUAGGUCACCA..........................................................................................................................................GUUUUUCAGAGGUAUCCAAAGG...........G.CAA........CCUAACGAUAUCAAGAUUGACCGUAAUCUUGGCGGAUUACAGAAAGUUGAGUGGCAUUUGCUUCUU.CAAAA..GAGAAGUUAACC.AC...CUCAGAGCUCAACUUUCAUUACACUCACUAUGUUGGAUUAAUUAAAAAUU.........................................................................AAAACUACAGAAAGGAA.AAGU.CUCUGAG..CGGUUAAACU...GAAAGUCACCUA.AU.UCCUUG..GGUA.GAAA......UACUAA.C.AAGGA..GAUUGA.CAGGACCCCAAGUCC.U.UCAGUU..UU.GACUA.AGAAAGUC.CUAGU...........................ACCUGGGCAC.GGGU.UUAGGGAGUC.CGCAA..........................GAUUCCAUAGAGAUGAGUAACAGUUGAGUA..GGGUUAACCGAAAC...GAGUGAUUGA.CGUAA..ACAAUC...GGUGAUGACUUGA.UACCUUUG.......G.CAA.......CAU.CGGUG.GACA.CGGGAGGAACCCA....AUGUAGAA....UGG.GAUAAUCUCA.CAAAAGACAGGUCAACGAAA.CGU...AUAGUCUCA...GCGU
JCVI_SCAF_1096627672014/709-250   .....................................................................................................................................................................................................................................................................................................................................................................................................................................................................................................................................................................CGACGAUAUCAAGCUGAACCGUAGUCUUGGCGGAUUACAGAAAGUUGAGUGGUAUUUCCUUCUU.CAAAA..GAGAAGCUAGCC.AC...CUCAGAGCUCAACUUUCAUGACUCUCACUAUGUUGAUUUAUUUAUGAAAAAA.......................................................................UAAACUACAGAAAGGAA.AAGU.CUCUGAG..CGGUUAAACU...GAAAGUCACCUA.AU.UCCUUG..AGUA.GAAA......UACUAA.C.GAGGA..AAUUGAU.AGGACCCCAAGUCC.U.UCAGUU..UU.AACUA.AGAAAGUC.CUAGU...........................ACCUGGGCAC.GGGU.UUAGGGAGUCCGCAA...........................GAUUCCAUAGAGAUUAGUAGUAGUUGAGUA..GGGUUAACCGAAAC...GAGUGAUUGA.CGUAA..ACAAUC...GGUGAUGACUUGA.UACAGAUG.......G.CAA.......CAU.UUGUG.GAUA.CGGAAGGAAACC.....UUAGUAC......GG.UAUAAUCUUCACAAAAGACAGGUCAGUUAAA.CGA...GUAAUCUCA...UCGU
JCVI_SCAF_1096627452044/672-232   ........................................................................................................................................................................................................................................................................................................................................................................................................................................................................................................................................................................................CGUAGUCUUGGCGGAUUACAGAAAGGUGAGUGGUAUUUACUUCUU.CAAAA..GAGAAGCUAUCC.AC...CUCAGAGCUCAUCUUUCAUCACACUCACUAUGUUGAUUUAUUAUGAAAAAAU.......................................................................AAACUACAGAAAAGGAA.AAGU.CUCUGAG..CGGUUAAACU...GAAAGUCACCUA.AU.UCCUUG..GGUA.GAAA......UGCCAA.C.AAGGA..AAUUGA.CAGGACCCCAAGUCC.U.UCAGUU..UU.GACUA.AGAAAGUC.CUAGU...........................ACCUGGGCAC.GGGU.UUAGAGAGUC.CGCAA..........................GAUUCUAUAGAGGCAAGUAGUAGUUGAGUA..AGUUUGACCGAAAC...GUGUGAUUGU.CGUAA..ACAAUC...GGUGAUGACUUGA.UACUGAUG.......G.CAA.......CAU.UAGUG.GAUA.CGAGAGGAAACC.....UUAGUCG......GG.UAUAAUCUCUACAAAAGACAGGUCACUUAAA.CGA...GUAAUCUCA...UCGU
JCVI_SCAF_1096627010796/1720-906  CGGCUGUCUAU.................AGUCG................UU...AAAUAAACCUU.GAAA.GGGGGAUAAAAUGGAU......GGAAUCG.CUAA....AUCC......AUCUGUGUCUUAAAAAUU..GUAAAAUUUUUGAGGUCGA.GUAGACAAGCGGGAUAUCA.CA.AGUCCUU.AGUAACCGAGGG.UAACAU.......CUGUAGGUAAAAUGGGUU..UG.UGACCUGGUG.AGUGUAGUUC.AUCAGGU.UGACCUCGGAAGAGGAAUAAGAAUAACUCGUAGGA..A.CAUUGU.AAGAAGUGGUGAC...UCACCG.GUUAUCAUCAUUGCGAG..U.UCCAACUCCAAAGGAGUCUUAAA.ACC............GAA.A...........GGUAAUCAAAUGU.ACGGGUGGUGCUGUUAUUUGACAC..UCUUUUCCCUACCA.GGGGAGU.CGUAGUGAAGAUUUCUUGAAGAGU...................................................................UGUGAUG.GAGG.CAUCACACGGAGUCGUCCAGUAUUCUUGAGUU.CAAAA..GAUUUGAGAGCU.GAG..AGGUGACCACGACUUCGACAAAUCUACACGGCACUAAAUUUCUAACUGUUAAUUGGAAACAUUU...........................................................AAAAAAGAAGAAAUCGA.AAGU.GUUACCU..AGUUGUUGAC...GAAAGGUGUCUACAUAGUUAUGG......GUUGU..........C.C.AUAGC..CA.CU.G.AAGCUCGAAAGGCC.GA.UG.UG..AU.UUCAC.CUAAAAGC.UUAUA...........................GAGGGUCGAG.CCUC.GAA.UCAGUCCGGCA..........................GGGUUGAAUAAGUG.GAUUAAGU.GAGAGUA..GUUAACAACUUAAG...UAGUGAUUGG.UCUAA..CCAAUC...GACACUGACAGAA.UACUUCU........C.AAAA.......GG.AAGUG.GAUA.AGAAGGGAA........ACC..............AUAAUCUGA.CAAAAGUUCUGUCUUUAUAA.GGU...GUAAUCUCA...GCCC
JCVI_SCAF_1096627019471/1099-306  CGGCGGUCUAU.................AGUCG................UU...AAAUAAACCGU.GAAA.GCGGGAUAAAGUGGGU......GAAAUUG.CUAA....GUUC......AUCUGCGUCUUGAAUC....UUCU..GAUUUGAGGUCGA.GUAGACAAGCGGGAUAUCA.CA.AAUCCUU.AGUAACCGAGGG.UAACA........CUGUAGGUAAAAUGGGUU..UG.UGACCUGGUG.AGUGUAGUUC.AUCAGGU.UGACUUCGGAAGAGGAAUAAGAAUAACCCGUAGGG..A.CAUUGU.AAGAAGUGGUGAC...UCACCG.GUUAUCAUCAUUGCGAG..U.UCCAACUCCAGAGGAGUCUUAAA.ACC............GAA.A...........GGUAAUCAGGUGU.ACGGGUGGUGCUGUUACUUGACAC..UCUUUUCCCUACCA.GGGGAGU.UGUAGUGAAGAUUUCUUGAAGAGU...................................................................UGUGAUG.GAGG.CAUCACACGGAGUCGUCCAGUAUUCUUGAGUU.CAAAA..GAUUUGAGAGCU.GAG..AGGUGACCACGACUUCGACAAAUCUACAGGCACUAAAUUUCUAACUU............................................................................UAAAAAGAAGAAAUCGA.AAGU.GUCACCU..AGUUACUGAC...GAAAGGUGUCUACAUAGUUAUGG......GUCGU..........C.C.AUAGC..CA.CU.G.AAGCUCGAAAGGCC.GA.UG.UG..AU.UUCAC.CUAAAAGC.UUAUA...........................GAGGGUCGAA.CCUC.GAA.UCAGUCCGGCA..........................GGGUUGAAUAAGCG.GAUUAAGUGGAGAGUA..GUUAGUAACUCAAG...UAGUGAUUGG.UCUAA..CCAAUU...GACACUGACAGAA.UACUUCU........C.AAAA.......GG.AAGUG.GAUA.AGAAGGGAA........ACC..............AUAAUCUAA.CAAAAGUUCUGUCUUUAUAA.GGU...GUAAUCUCA...GCCU
JCVI_SCAF_1096627024831/2010-1552 .......................................................................................................................................................................................................................................................................................................................................................................................................................................................................................GGUUU.GGUCACGAAGUAAUCUUGAAAUAU...................................................................GGAAAUG.GGGA.CAUUUCAGAGAGUAGUUGAGUAUCAGGUCGCU.CAAAA..GGUGAUUUGGCU.CGGGUGGCGGACCACUACUUUCACAAUCCACGACACACAACUUAUGGAAACUAUUAAUUCCCAAAUUA............................................................AAAAGAUCAUUAAGGAA.AAGU.GUCCGUC..AGGUCUAAUU...GAAAGGUGACUACUUAGUCGUGA......GCUGU..........U.C.ACGGC..AC.AC.A.AGGAUCCCAAGUCU.GA.GU.GU..AA.UUUUA.CCAAAGAC.CUCUA...........................AUCC.CGCAA.GGAC.GAG.CUGGGGAGGCA..........................UCCUCGGAGAGAGUUGAGUAAUGAGAGAGUA..GAUUAGACCUCAAG...GAGUGGUUUA.CCUAAA.UA.ACC...GUCACUGAG.AAA.UACUUCU........C.AAAA.......GG.AAGUG.GAUA.GGAGUAGAA........UAA..............AUAAUGACU.CUAAAGGUU.CUCACAAAAA.ACU...GUAAUCUCA...GGUU
JCVI_SCAF_1096627662815/944-406   ...............................................................................................................................................................................................................................................................................................................................................................GGGU..U.CCAAUUUGAGAGUGGACUUG....ACC..........ACGAA.A...........GGUAAGACGUAGA.ACGAGUGGUGUCGCUAACGUCCUUA.CCAAUAACCCACCA.AGGUUAU.GGU.AUGAAGUAAACUCAAAGAAU...................................................................GGAGAUG.GGGA.CAUCUCACGGAGUAGUCUAGUAUUUGGUCGUU.CAAAA..GAUGACUAAGCUUAC...GACAGACCACUACUUCGACACAUCCACGACACACACUUAAAAUGAAUUUAAGUCAAAU.................................................................UAAAUACAAUUAAGCAA.GAGU.GUCUGUC..AGGUAUCAGU...GAAAGGUGACUACAUAGUAAUGA......GCCGU..........U.C.AUUGC..AC.AU.G.AUGACCGCAAGUCU.GA.CU.GU..AA.UCUUA.CCAAAGAC.CUCUA...........................UUCC.CGCAA.GGAA.GAG.UUGGGGAGGCA..........................UCCUCAAAGAGAGUUGAGUAAUUAGAGAGUA..AUUGAUACCUCAAG...GAGUGGUGUA.CCUAA..AAGACC...GUCAUUGAG.AAA.UACUUUC........C.AAAA.......GA.AAGUG.GAUA.UUAAGGGAA........ACA..............AUAAUCCUU.AUAAAGGUU.CUCACAAAUA.GGU...GUAAUCUCA...GCCU
JCVI_SCAF_1101667163885/986-515   .......................................................................................................................................................................................................................................................................................................................................................................................................................................................................UCGACUCCCACCA.AGGAGUU.UAUCUCGAAGUAAUCUUGAAGUAU...................................................................GGAAAUG.GGGA.CAU.UCAGAGAGUAGUUGAGUAUUUCGUUGUU.CAAAA..GAUAACGAAGCC.CGU..GGCGGACCACUACUUUCACAAUCCACAACACAAAAACUUAUGACACUGAUUAAGUCAAAUUAAU...........................................................UAUUAAGAAAUAAGCAA.AAGU.GUCCGUC..AGGUAAUAGU...GAAAGGUGACUACAUAGUAAUGA......GCCGU..........U.C.AUUGC..AC.GA.A.AGGAUCGCAAGUCU.GA.UC.GU..AU.UCUUA.CCAAACAC.CUCUA...........................AUCC.CGCAA.GGAC.UAG.UUGGGGAGGCA..........................UCCUCGAAGAGAGUCGAGUAAUAAGAGAGUA..ACUAUUAUCUCAAG...GAGUGGUACA.CCUAA..AAGACC...GUCACUGAG.AAA.UACUUCU........C.AAAA.......GG.AAGUG.GAUA.GGAGUAGAA........ACA..............AUAAUGACU.CUAAAGGUU.CUCACAAACA.GGU...GUAAUCUCA...GCCU
JCVI_SCAF_1096627009003/630-1431  GGGCCGUGUAU.................AGUCC................AU..AAAAUAAACUAC.GAAA.GUAGGAUAAAGUGAGU......CGA.AAG.UGUA....ACCG......AUUUGCGGUUUGG.......GUAA.....CCGAACUUGA.GUACACAAGCGGGAUACCGUUU.AAGCUUC.AGUA.CCGAGGG.CAACG........CUGUAGG.GAAAUAGGUU..AAGUGAUUUGGCG.AU.GUGGGUC.GUCAGAU.UGAGGUGGGAACACCAAUAGGAAUAACCCGUAGGG..A.UAUUGC.AAAAAAUGA.GAU...UAUCCA.AUU.UCAUUAUUGCGUG..U.UCCAAUAUCAAAGGGUACUUAAA.ACC............GUA.A...........GGUAUGUUGGUGU.ACAGGUGGUGCUGUUACUAACCUUG.AUCGACUCCCACCA.AGGAGUU.UAUCUCGAAGUAAUCUUGAAAUAU...................................................................GGAAAUG.GGGA.CAUUUCAGAGAGUAGUUAAGUAUCGACUCAUC.CAAAA..GAUGGGUUGGCU.UGGUUGGCGGACCACUACUUUCACAAUCCACAACACAAAACUUAUGACUCUGAUUAAGUCAAAUUAAU............................................................UAUUAUGAAGUAAGGAA.AAGU.GUCCGUC..AGGUUUGAAU...GAAAGGUGACUACAUAGUAAUGA......GCCGU..........U.C.AUUGC..ACACA.A.A.GAUCCCAAGUC..GA.UGUGU..AA.UUAUC.CCAAACAC.CUUUA...........................GUCC.CGCAA.GGAC.GAA.CUGGGAAGGCA..........................UUCUCAGAAAGAGUCAAGUAAGAUGAGAGUA..AUUUAAACCUUAAG...GAGUGGUAAA.CCUAA..AAGACC...GUCACUGAG.AAA.UACUUCU........C.AAAA.......GG.AAGUG.GAUA.GGAGUAGAA........ACA..............AUAAUGACU.CUAAAGGUU.CUCAAUCAAA.CGU...GUAAUCUCA...GCGU
JCVI_SCAF_1101668240117/1282-480  CGGCCGUAUAU.................GGUCG................UU...AAAUAAACCAC.GAAA.GUGGGAUAAAGUGAAUG.....UGU.U.G.UGUU....GACA.....UGUUUGCGGUUUCG.......GAAA.....CGGAACUCGA.GUAUACAAGCGGGAUAUCA.UCCUGACUUU.AGUAACCGAGGG.UAACA........CUGUAGGUGAAG.AGUUGA.GA.UGACCAAGCG.AU.GUGGGUC.GUUUGGU.UGAGGAGGGAACUCCAAUAAGAAUAACUCGUAGGA..U.UCUUGC.AAAAAGUGU.GA....CAUCCAA.UC.ACAUCAUUGCGAU..U.UCCAAUACGAAAGUAGACUUAAA.ACC............GUG.A...........GGUAUGAUGAUGU.ACAGGUGGUGCUGUUAUCGUCCUUAUGAU.GAACUUACCA.GAGUUCU.UCAUCUGAAGUAGACUUGACAUAU...................................................................GGAGGUG.GGGA.CAUCUCAAGGAGUAGUUUAGUAUUCUGUUGUU.CAAAA..GAUAACGGAGCU.UAC..GGUGGACCACUACUUCUAUCAUCACGACACACAACUUUAUUUUACGUUCAGAAGUAAAAUUCAUG..........................................................AUAUAAACAUAAAGCAA.AAGU.GUCCAUC..AGGUUUUGAU...GAAAGUCGCCUACACAGUCAUGG......GUUGU..........C.C.AUGGC..AC.AC.A.GAGACCGCAAGUCA.AA.GU.GU..AU.UUUUA.CCAAAAAC.CUCUA...........................AGGGGUCGAA.CCCU.GAG.UCAGGUCGCAA...........................GCUUGAAGAGAGUUGAGUAAUGAAAGAGUA..GUUAAAACCUUAAG...AAGUGAUUGG.UCUAA..CCAAUC...GGCGAUGAG.AGU.UACCAUU........C.AAAA.......GA.UGGUG.GAAA.CGAAGGGAA........CCAC.............AUAAUCCUU.UAAAAGAUU.CUCAAAAUUA.GGU...GUAUUCUCA...ACCU
JCVI_SCAF_1096627017971/1292-482  UGGCCGCCUAU.................GGUCA................UU...AAAUAAACCAC.GAAA.GUGGGAUAAAGUGGUC......UCCGAAGGUUAA....CGGA......GACUGCGGUUCUUUGAAC..UUCGGUUCUUAGAGCUCGA.GUAGGCAAGCGGGAUAUCA.UU.GUUCCUG.AGUAGUCGAGGG.UGACA........CUGUAGACAAAAUGGAAU..GA.UGACUCAGCG.AU.GUGGGUC.GUUGGGU.UGAGUUCGGAAGAACAAGAAGAAUAACUCGUAGAA..U.UGUUGU.GAGAAACAA.AGU...CAUCCA.GCU.UUGUAAUCGCGGG..A.UUCAAUAUCAAAGGUAUCUUAAA.GAC............GCA.A...........GUCAAGUUAUCGU.ACAGGUGGUGCUGUUGGUAACCUUA.GUCAGAAUCUACCA.AGGUUUU.GAUUUUGAAGAUUUCUUGAAGUAU...................................................................GGAGGUA.GGGA.UAUCUCAGAGAGUAGUUCAGUAUCGAGUCGUU.CAAAA..GAUGACUUGUCU.GGUU.GGCAGACCGCUACUUUCACCAUCCACAGACCAAAAACUUUGCAUUUUUGAAGUAUGCAAAU..............................................................ACUAAGAGACAAAGGAA.AAGU.GUCUGUC..AGUCGUAGGC...GAAAGGUGACUACAUAGUAAUGA......GAUGU..........U.C.AUUGC..CG.UU.GUGGGUUCCCAAGACC.CA.AA.CG..AU.UCUUG.AGAACGUU.CUCUA...........................AUCC.CGCAA.GGAU.UCA.CUGGGGUGGCA..........................ACCUCGGAGAGUAACAAGUACAAAGAGAGUA..ACCGACGACUCAAG...GAAUGGUAAC.CCUAA..GUGACC...GUCACUGAG.AAU.UACUACU........C.AAAA.......GG.UAGUG.GAAA.CGGGAAGAA........AAA..............AUAAUGUCC.CCAAAGAUU.CUUAAUCAAA.GGU...GUAUUCUCA...ACCU
JCVI_SCAF_1096627022426/885-77    GGGCCGUCUAU.................GGUCC................AU..AAAAUAAACUAC.GAAA.GUAGUAUAAAGUGGAA......CACCCUGGUUUG....GGUG......GUCUGCGGCUUCUGAGG...GAAA.CCUCUUGAGCUCGA.GUAGACAAGCAGGAUAUCA.UU.UGACCUUUAGUA.CCGAGGG.UAACA........CUGUAGGGAACGUGGUCA..GG.UGAACGGGGG.AU.GCGGGUC.CUUCGUU.UGAGGUGGGAACACCAAUAAGAGUAACCUGUAGAAC.G.AU.UGC.AAGAAGUAA.GGU...CAUCCA.ACU.UUACAAUUGCGUU..C.UUCAAUAUCCGAGUUGACUUAAAAACU............GAAGA...........AGUAAG.UUUCAUAACAGGUGGUGCUGAUGAAA.CCUUAACCUUCUCUCUACCA.AGAGGUU.GGUUCUGAAGUUGACUUAAAAUAU...................................................................GGAGGUC.GGGA.GACUUCAGAGGGUAGUUUAGUAUCGUGUCGUU.CAAAA..GAUGACAUGGCU.GGU..GACGAGCCGCUACCUUCCUUAUCCGUAAACCAACUUUGGAAUUGCAAUGUCCAAAACAU................................................................UAAAAUUAACAAAGGAG.AAGU.GCUCGUC..AGUUGUGUGU...GACAGGUCACUACAUAGUCGUGA......GAUGU..........U.C.ACGGC..CG.UG.A.AGGGUCCCAAGCCC.GA.CA.UG..AG.UUUCG.AGAAAGUU.CUCUA...........................AUCC.CGCAA.GGAU.AAA.UUGGUGGGGCA..........................CCAUCGAAGAGUGAUAAGUACCGAGAGAGUU..GCAGACAACUUAAG...GAUUGGUUAA.UCUAA..UUGACC...GUGACUGAG.GGU.UACCGUU........C.AAAA.......GA.CGGUG.GAAA.CGAAGGGAA........UCAA.............AUAAUCCUU.CCAAAGAUC.CUCACAAAAU.GGU...GUAUUCUCA...ACCU
JCVI_SCAF_1096626899227/18-556    ..........................................................................................................................................................................................................................................................................................................................................................................AAUAUUAGAGUAGACUUAAA.ACC............GAA.A...........GGUAAGAGUUCGU.ACAGGUGGUGCUGUUGUUCUCCUUA.CUCUUCACCUACCA.AGGUAGG.AGUUAUGAAGUAAACUUAAAGUAU...................................................................GGAGGUC.GGGA.GACUUCAAGGUGUAGUUCAGUAUCGUCUCGUU.CAAAA..GAUGAGACAUCU.GGUUUGACGGACCGCUACAUCUAUUAUCCACAAAUCACAACUUUGUUAAUUAAGGUUUAACAACUU..............................................................AUAAAUCAAUAAAGGAA.AAGU.GUUCGUC..AGUCGUGGUA...GACAGGUCACUACUUAGUCAUGA......GUUGU..........U.C.AUGGC..CG.UA.A.AGGGUCCCAAACCC.GA.UA.CG..AU.UGUUU.UGAAAGUU.CUCUA...........................AUCC.CGCAA.GGAU.GAG.UUUGGGUGGCA..........................ACCUAGAAGAGUGAUGAGUAAGAAUAGAGUA..UAUUACCACUUUAG...GAUUGGUUAA.UCUAA..UUGACC...GUGACUGAG.AGG.UACUUCU........C.AAAA.......GG.AAGUG.GAAA.UCGGAGGAA........ACA..............AUAAUCUCCUGUAAAGUCU.CUCACAAGAU.GGU...GUAUUCUCA...ACCU
JCVI_SCAF_1101668132675/1551-749  GGGCGGUCUAU.................AGUCC................AU..AAAAUAAACCAU.GAAA.GUGGUAUAAAGUGAUUU.....GUUCUUG.AUUG....GAAC......GGUUGCGGCUUCG.......GAAA.....CGGAGCUCGA.GUAGACAAACGGGAUAUCA.UC.CAACCUUGAGUA.UUGAGGG.UAACA........CUGUAGGGAAAGUGGUUG..GG.UGACCAAGCG.AU.GUGGGUC.GUUUGGU.UGAGGUGGGAACACCAAUAAGAAUAACUCGUAGGG..C.UGUUGU.AAGAAGUAU.GGU...CGUCCA.ACU.AUACAAUUGCGGA..G.UUCAAUAUUAGAGUAGACUUAAA.ACC............GAA.A...........GGUAAGAGUUCGU.ACAGGUGGUGCUGUUGUUCUCCUUA.CUCUUCACCUACCA.AGGUAGG.AGUUAUGAAGUAAACUUAAAAUAU...................................................................GGAGGUC.GGGA.GACUUCAAGGUGUAGUUCAGUAUCGUCUCGUU.CAAAA..GAUGGGAUGGCU.GGUUUGACGAACCGCUACAUCUAUUAUCCACAAAUCAAACUUUUACUUUCAAAUGGUGAAAAC.................................................................UAAUAAAUUAAAAGAAA.AAGU.GUUCGUC..AGUCGUGGUA...GAUAGGUCACUACUUAGUCAUGA......GUUGU..........U.C.AUGGC..CG.UA.A.AGGGUCUCAAACCC.AA.UA.CG..AU.UGUUU.UGAAAGUU.CUCUA...........................AUCC.CGCAA.GGAU.GAG.UUUGGGUGGCA..........................ACCUAGAAGAGUGAUGAGUAAGAAUAGAGUA..UAUUACGACUUUAG...GAUUGGUUAA.UCUAA..UUAACC...GUGACUGAG.AGG.UACUUCU........C.AAAA.......GG.AAGUG.GAAA.UCGGAGGAA........AUCAAA...........AUAAUCUCCUGUAAAGUCU.CUCACAAGAU.GGU...UUAUUCUCA...ACCU
JCVI_SCAF_1096627009515/1239-410  UGGCCGCCUAU.................GGUCG................UC...AAAUAAACUAC.GAAA.GUAGGAUAAAGUGGAA......UAGUAAGGUUUA....GCUA......UUCUGCGGUUUCAUCU...UGUAA..AGAUGGAGCUUGA.GUAGGCAAGUGAGAUAUCA.AU.UUUUCUU.AGUAUGUGAGGG.UAACA........CUUUAGCAGAGGAGAAAA..GU.UGACUGGGUC.UUUGCA.GAG.AUUCAGU.UGAGUUCGGAAGAGCAAUAAGAAUAACUCAUAGAAU.UCAA.UGC.GAGAGGUAG.GGAACUAAUCCC.UCC.CUAUAAUCGCGGU..A.UUCAAUAUGAUAGUUUACUUAA.CAUC..AAAUUGGG..GAA.A.CCC..UUUAAGAUAAGAUAGUGU.ACGGGUGGUGCCGUUAUUAUCCUUU.GAUAGAGUGUACCA.GCACCUA.UCG.AUGAAGUAAACUUGGAAUAU...................................................................GGUGGUA.GGGA.UACCACAUCGGGUAGUUAAGUAUUCUGUCGUU.CAAAA..GGCGGCGGAGCU.UGU..GAUAGACCGCUACCUGAAACCACUGCAAAACCAAACUUAUAUUUGCAUUUAGGAUUGCAAAAUCAUA........................................................AAAAUCAAAAUAAGAAA.AAGU.GUCUAUC..AGUUUUGACC...GAAAGGUGUCUACAUAGUAAUGA......GUUGU..........U.C.AUUGC..CA.CA.A.ACACUCUCAAGGUG.AA.UG.UG..AU.UCUUU.CGAAAGGU.UUCUA...........................ACAC.CGCAA.GUGU.GAA.UCUGCUCGGCA..........................GGGUAGAAGAAAAU.AAGUAAGAAGAGAGUA..GGUUAAAACUCAAA...GAGUGGUUCA.CUUAA..AUAACC...GACAUUGGU.UGU.UACAUCU........C.AAAA.......GG.AUGUG.GAAA.CAAAGGGAA........UAG..............AUAAUCCUU.UUAAAGACA.ACUACAAUAU.GGU...GUAUUCUCA...GCCU
JCVI_SCAF_1101668242911/1408-602  UGGCCGUCUAU.................GGUCG................UU...AAAUAAACUAC.GAAA.GUAGUAUAAAGUGGAA......CAC.CAGGUUUU....AGUG......UUCUGCGGCAUCC.....CAGCAA.....GGGUGCUCGA.GUAGACAAUCAGGAUAUCA.CC.UGACCUUUAGUA.CUGAGGG.UAACA........CUGUAGGGAACGUGGUUG..GA.UGAUGGGGCG.AU.ACGGGUC.GUCUCGU.UGAGGUCGGAAGACCAAUAAGAAUAACCUGAAGGA..U.UUAUGU.GAGAAAUUA.UGG...CAUCCA.CCA.UAGUCAUCACGUA..A.UCCAAUAUUAAAGUUGGCUUAAACACU............GAAGA...........AGUAAGUCAAUAA.ACAGGUGGUGCUGUUGUUGACCUUG.AAUCGUCUCUACCA.AGAG.CGUUUCAUUGAAGUUGACUUGAAGUAU...................................................................GGAGGUC.GGGA.GACUUCAGAGGGUAGUUUAGUAUCGUGUCAUU.CAAAA..GAUGAUUUGGCU.UGU..GACGAGCCGCUACCUUCCACAUCCGUAAACCAAACCUUAAUUGUUAAUUCUGGUUUAACAACUAU..........................................................UAAUUAAAAUCAAGGAA.AAGU.GCUCGUC..AGUCGUUGGA...AACAGGUGACUACUUAGUCUUGA......GAUGU..........U.C.AUGAC..CGCGU.C..GGGUCCCAAGCCC.U..ACACG..AU.UUUCA.CGAAAGUU.CUCUA...........................ACCC.CGCAA.GGGU.UCA.UCAGGGAGGCA..........................UCCUUGAAGAGUGAUGAGUAAGGAGAGAGUA..UUCAGCGACUUCACG..AA.UGGUUCAACGUAA.UUG.ACC...GUCACUGAG.AGU.UACUACU........C.AAAA.......GG.UAGUG.GAAA.CGGAGGGAA........UCA..............AUAAUCCUU.CUAAAGAUU.CUCAUCAGAA.CUU...GUAUUCUCA...GAGU
JCVI_SCAF_1101667058652/4-755     CGGCGGUUUAG.................CGUCG................UU...AGAUAACCCCU.GUGA.AGGGACUAAAGGGAUUGAGCGGAGAUUAGC........AUCUACG.UGAGAUUCGCAGGUC.......AGU......GACCUGACAA.CUAAACAAAGUGACUACGGUUA.CAACC........CCGAGGG....CAA.......CUGCUGG.GG...GGUUG..GAAUCACUCUGAG.UCCGUGGAAUAUCAGAGU.UGAGAUGGAGACAUCAAUAGGAAAAGUCAC.AGGU..GAC.GGUU.C.G..AC.ACUCA...CUGCUA.UGAGUUGU.A.GGGCUGGGU.ACCA..........................................................................................................................................GUC..UGAUGGGUUUCCUAGUC.......GU.AG.UAA........GACAACGAAGUCCUGACAGACCGUGGGCUGGCAGGUUCACAGGGUGGUGUGAAGCAUUUUGUUCC..CAAAA...GGAACGAACCU.UCU..CCCGAAGCACAUCGUCCAUUCUUCCACAACUGCUAAUUAUCCUGCAACGAUAAUGUUACU...............................................................AAUAAUUAUGCAAGCGA.AAGU.CUUCGGG..CGUUGACAGU...GAAAGGUGUCUA.AU.ACUUCA..GAC..AUUG.......GUCAA.U.GGAGU..CAUCAG.GGAGACCGCAAGUCU.A.CUGAUG..UC.AAUCA.CGAAAUAC.CUG.........................GU..GGGACGGCCA.UCCC.UUA.GAGAGUCCGCA.........................AGACUUUA.CAGAGUAGAGUAACGGUUGAGUA..ACUGGCAACGAAAC...GAGUGGUUCA.UCGUAC.UGAACC...GACACUGAUUCGA.UACUACGG.......G.CAA.......UCG.UAGUG.GACAAUGUGAGGAACCG.....AAACAA.......UG.GAUAAUCUCA.CGAAAGACGGGUCACAUAAA.CGU...AUAGUCUCA...GCGU
JCVI_SCAF_1101668097799/791-41    CGGCGGUUUAG.................CGUCG................UC...AGAUAACCCCA.GCGA.UGGGACUAAAGGGACUGAACGAAGAUUAGC........AUCUUCG.GAAUGUUCGCAGGUC.......AAU......GACCUGACAA.CUAAACAAAGUGACUACGGUUA.........CGACCCCGAGGG.CAACUG.......CUGGGGGG..UUU.......UAAUCACUCUGAG.UCCGUGGAAUAUCAGAGU.UGAGAUGGAGACAUCAAUAGGAAAAGUCAC.AGGU..GAC.GGUU.C.G..AC.ACCCA...CUGCUA.UGGGUUGU.A.GGGCUGGGU.ACCA..........................................................................................................................................GUC..UCAAGGGUUUCCUAGUC.......GUUAG.AAA........GACAACGAAGUCCUGACAGACCGUGGACUGGCAGGUUCACAGGGUGGUGUGAAGCAUUUUGUU.CU.CAAAA..GG.AACGGAACU.UCU..CCCGAAGCACAUCGUCCAUUUUUCCACAAUUGCUAAUUAUCCUGCAACGAUAAUGUUAC................................................................AUAAGAUAAUACAGCGA.AAGC.CUUCGGG..CGUUGACAGU...GAAAGGUGUCUA.AU.ACUUCA..GAC..AUUA.......GUCAA.U.GAAGU..CAUCAG.UUAGAACGCAAUUCU.C.CUGAUG..UC.AAUCA.CGAAAUAC.CUGGU...........................GGGACGGCCA.UCCC.UUA.GAGAGUUCGCA..........................AGACUUUACAGAGUAGAGUAACGGUUGAGUA..GCUGGCAACGAAAA...GAGUGGUAAA.CUUAA..AUUACC...GACACUGACUCGA.UACUACGG.......G.CAA.......UCG.UAGUG.GACAAUGUGAGGAACCG.....AUUCAA.......UG.GAUAAUCUCA.CGAAAGACGGGUCACAUAAA.CGU...GUAGUCUCA...GCGU
JCVI_SCAF_1096627415280/1821-1176 ................................................................................................................................................GUUUACUCUGACAA.CUAAACAAAGUGGCUACGG.UC........AAGACCCUAAGGG.CAACUG.......CU.AAAGGGAUGA.......GA.CCACUCUGAG.UCCGUGGAAUAUCAGAGU.UGAGAUAGUGAUAUCAAUAGGAAAAGCUAC.AGGU..GAC.GGUU.C.G..AC.ACACC...CUGUCA.GGUGUUGU.A.GGGCUGAGU.ACCA..........................................................................................................................................GUA..CAAAGGAAUUCCGAUAC...........GAUAA........GUUAACGUAUUCCUGAAGUACCGUAAGUUGACAGACUUACAGAGAGGUGUGAAGCAUUUUGUU.UU.CAAAA..GA.AACGAAACU.UCU..CCCGAAGCACAUCUUUCUCAUUUCCAUCGUUACUUUUACUA..................................................................................AAACUAAAAGAGAGCAA.AAGUUCUUCGGG..CGUUGACAAC...GAAAGGUGUCUA.AC.ACUUCG..AGUC.AAUA......GACUAA.C.GAAGU..CAUCGGU..AGACCGCAAGUCU.CC.UGAUG..UC.AAUUA.UCAAAUAC.CUGGU...........................GGGAUGGCCG.UCCC.UUAGU.GAACUCGCAA.........................GGUUUGA.CAGAGUAAAGUAGUAGUUGAGUA..GUUGUUAACGAAAA...GAGUGGUUCA.CUCAA..AUAACC...GACACUGACUUGA.UACUUUCG.......G.CAA.......CGA.GAGUG.GAUA.CAUGAGCAACC......GAUAUA........G.GGUAAUCUCA.CUAAAGACAAGUCACCAUAAACGU...GUAAUCUCA...GCGU
JCVI_SCAF_1096626907270/263-1006  CGGCGGUUUAG.................CGUCG................UU...AGAUAACCCUG.GCAA.CAGGACUAAAGGGACAGAAUUGGAUUUAGC........AAUCCU.UGGAAGUUCGCAGUC........AAUA......GGCUGACAA.CUAAACAAAGUAUCUACGA.CC.........CGUACCUCAAGG.GCAACUG......CUGAGGGGUUAGG.......GU.UCACUUGAAU.AU.GUGGAAA.UUCGGGUGUGAGAUGGAGACAUCAACAGGAGAAGAUAC.AGGU..GAC.GGUU.C.G..AC.ACUCA...CUGCUA.UGGGUUGU.A.GAGCUGGGU.ACCA..........................................................................................................................................GUC..UAAAGGGUUUCCUCAGGGACAAGU....G.AAAGCUUGGAACCUACCGUAGUCCUGACUGACCGUUAGCUUGCAGGCUAACAGAGAGGUGUGAAGCAUUCUGU.ACU.CAAAA..GGU.ACGGACCU.UCU..CCCGAAGCACAUCUUUCAUAAAUCCACAUUUGCUAACUUUUAAUUC.............................................................................AAUGAUUAAAAAAGCAA.GAGU.CUUCGGG..CGUUGAUGAC...GAAAGGUGUCUA.AU.ACUUCG..GAC..CUUA.......GUCAA.C.GAAGU..CAUCCU.UUGAACCGCAAGUUC.G.GGGAUG..UC.AAUUG.UGAAACAA.CUCGU...........................GGGUUGGCCG.ACCCUUUG.UGAGACCGCAA...........................GUCUUAAGAGAUUGGAGUAGUAGUUGAGUA..GUUAUCGACGAUAC...GAAUGGUAGC.CGUAA..GCGACC...GACACUGACCUGA.UACCUCU........GUCAA........UG.AGGUG.GACA.AGUGGGGAACAA.....ACUAA........UU..AUAAUCCCA.CAAAAGACAGGUUAUUCAAA.CGU...GUAGUCUCA...GCGU
#=GC SS_cons                      ::..-((((((.........<<....>>,,,,,<<<<<<....>>>>>>.....,,,,,,,<<<<<____>>>>>,,,,,,<<<<<<<<<<<<<<<<________....>>>>>>>>>>>>>>>>.<<<<<<<<<<<..____>>>>>>>>>>>.,.,,))))))--<<<<<...:<<.<<.<<<<<-------<<<---<<<_____.......>>>--->>>----->>>>>..>>.>><<<<<<<<.<<.____>>>.>>>>>>>.,,,<<<<____>>>>,,,,,,,,,,,>>>>>,<<<..<.<-<<<<.<<---<<<<<<<<...______.>>>>>>>>-->>>>>>>..>.>>>..<<<..<<<<...<<<....<<<<<<<<<<<<<........>>>>>>>>>>>>>..<<<<<<<..<<<<......>>>>>>>>>>>...<.<<.<<<<<<<.....>>>>>>>.>>>....>>>...>>>>...>>>.<<<.....<<<<<<<<...<<<..<<<<<.........>>>>>...>>>...>>>>>>>>....>>>.<<<<<<<....>>>>>>>.<<<<<<<<<<<<<<..<<<<<<<<<<......>>>>>>>>>>>>>.>>...........>>>>>>>>>..........................................................................................................................................<<<<<<<<<<<..................<<<<<<<<<<<<<_____....>>>>>>>.>.>>>>>-.<<<<<<-.-<<<<_____>>>>.-->>>>>>.....<<<<<..........<<<<.....<<<<<<.......>>>>>>....<<<<.......>>>>.....<<<<<<<..............................>>>>>>>>>>>..........>>>>>......>>>>>>>>>>>...........<<<<<<<......>>>>>>>.........<<<<<<<.<<<<<<<<<.<<<<<......>>>>>>>>>.>>>>>.......<<<<<<..<<<<<<<<........>>>>>>>.>....>>>>>.>.....>>>>>>>........<<<...............>>>.
#=GC SS_cons_1                    <<<<.........................>>>>.....................................................................................................................................................................................................................................................................................................................................................................................................................................................................................................................................................................................................................................................................................................................................................................................................................................................................................................................................................................................................................................................................................................................................................................................................................................
#=GC SS_cons_2                    ...............................................................................................................................................................................................................................................................................................................................................................................................................................................................................................................................................................................................................................................................<<<<<<<...........................................................................................................................................>>>>>>>..............................................................................................................................................................................................................................................................................................................................................................................................................................................
#=GC SS_cons_3                    .......................................................................................................................................................................................................................................................................................................................................................................................................................................................................................................................................................................................................................................................................................................................................................................................................<<...................................................................................................>>........................................................................................................................................................................................................................................................................................................................................................
#=GC SS_cons_4                    ............................................................................................................................................................................................................................................................................................................................................................................................................................................................................................................................................................................................................................................................................................................................................................................................................................................<<<<<......................................................................................................................................................................................................................................................................>>>>>..........................................................................................................................................
#=GC SS_cons_5                    ..........................................................................................................................................................................................................................................................................................................................................................................................................................................................................................................................................................................................................................................................................................................................................................................................................................................................................................................................................................................................................................................................................................................................................................................<<<............................................................................>>>..........
//
