# Supplementary material for: Comparative genomics reveals 104 candidate structured RNAs from bacteria, archaea, and their metagenomes
Source: Genome Biol. 2010 Mar 15;11(3):R31. doi: 10.1186/gb-2010-11-3-r31 (PMC2864571; doi:10.1186/gb-2010-11-3-r31)
Supplement: Additional file 5 — Raw text alignment files, just the motifs. Raw alignments of RNA motifs with minimal annotation and no flanking sequences, in "Stockholm" text format. The Stockholm files can be retrieved from the .tar.gz archive file by using programs such as WinZip (Windows), StuffIt Expander (Mac), or tar/gzip (UNIX). [file gb-2010-11-3-r31-S5.GZ › clean-sto/GOLLD-Strep5.sto]

# STOCKHOLM 1.0
NZ_AAJO01000044.1/13279-12676   GGAAAGCUUUUGU...AGGUGUAUCAACAAGAGCGCCAGUAAUGGUCAAUCUAAGCAAACCAAUCUUUAUGUAAUCAGCAAUGGUUACAGCACACGAAGUCAAAGCGC...AAUACCAGAGCCAAUC.GGUGAGG......UGCUGUGUCAG.CAGUACGUGCGACGAGUGUGUAGGAGGUAUAAACUGAU.GAAGUUCAAGGGUGGUACCAAGAGC.G.GUCAGCAUGUUGUG..CAACGCUGGGAGGAUAUCCCAGUCAAA..CACAACAAGUCAA
NZ_ABAF01000010.1/41965-42575   GGAAAAGGAUGUUUUUAAAUCUAUCAAACAUCCUGCCAGCAAUGGUCAAUCUAAGCAAUGUAAUCUUAACUAUUUCAGUUUUGGAAUAGGUAGGCGAAGUUAAAGCAGGAAGAUUCCAACGGCAAGGUGCUGAGGAAAUGCAAAUGUGGCUGUUUGGCUGUGAAACGAGUCUAUAAGAGGAAAGA.GGUAUUUG.GUUCGAGGU..GCAACAAGAGCUUGAUACC.AUAUCUUACAAAAA.UUGGG.UGCCU.CCCAAAAGUAUGUAAGAUGAGUCGA
NZ_ABAA01000017.1/21531-22141   GGAAAAGGAUGUUUUUAAAUCUAUCAAACAUCCUGCCAGCAAUGGUCAAUCUAAGCAAUGUAAUCUUAACUAUUUCAGUUUUGGAAUAGGUAGGCGAAGUUAAAGCAGGAAGAUUCCAACGGCAAGGUGCUGAGGAAAUGCAAAUGUGGCAGUUUGGCUGUGAGACGAGUCUAUAAGAGGAAUGA.GGUAUUCG.GUUUGAGGU..GCAACAAGAGCUUGAUACC.AUAUCUUACAAAAA.UUGGG.UGCCU.CCCAAAAGUAUGUAAGAUGAGUCGA
NZ_ABAB01000010.1/50689-51301   GGAAAAGGAUGUUUUUAAAUCUAUCAAACAUCCUGCCAGCAAUGGUCAAUCUAAGCAAUGUAAUCUUAACUAUUUCAGUUUUGGAAUAGGUAGGCGAAGUUAAAGCAGGAAGAUUCCAACGGCAAGGUGCUGAGGAAAUGCAAAUGUGGCAGUUUGGCUGUGAGACGAGUCUAUAAGAGGAAUGA.GGUAUUCG.GUUUGAGGU..GCAACAAGAGCUUAAUACC.AUAUCUUACAAAAA.UUGGG.CGCCU.CCCAAAAGUAUGUAAGGUGAGUCGA
NZ_ABGE01000002.1/231493-232100 GGAAAAGGAUGUUUUUAAAUCUAUCAAACAUCCUGCCAGCAAUGGUCAAUCUAAGCAAUGUAAUCUUAACUAUUUCAGUUUUGGAAUAGGUAGGCGAAGUUAAAGCAGGAAGAUUCCAACGGCAAGGUGCUGAGGAAAUGCAAAUGUGGCAGUUUGGCUGUGAGACGAGUCUAUAAGAGGAAUGA.GGUAUUCG.GUUUGAGGU..GCAACAAGAGCUUAAUACC.AUAUCUUACAAAAA.UUGGG.CGCCU.CCCAAAAGUAUGUAAGGUGAGUCGA
#=GC SS_cons                    .....<<<<<<<<<...........>>>>>>>>><<<<....>>>>.......................<<<<<<<<....>>>>>>>>.<<<<<...<<<...<<<.............<<<.....>>>...........................>>>..>>>..>>>>>.............<<<<<<...<<<<...<<.....>>..>>>>..>>>>>>...<<<<<<<<.....<<<<<<.....>>>>>>.....>>>>>>>>.......
//
