# Supplementary material for: Comparative genomics reveals 104 candidate structured RNAs from bacteria, archaea, and their metagenomes
Source: Genome Biol. 2010 Mar 15;11(3):R31. doi: 10.1186/gb-2010-11-3-r31 (PMC2864571; doi:10.1186/gb-2010-11-3-r31)
Supplement: Additional file 5 — Raw text alignment files, just the motifs. Raw alignments of RNA motifs with minimal annotation and no flanking sequences, in "Stockholm" text format. The Stockholm files can be retrieved from the .tar.gz archive file by using programs such as WinZip (Windows), StuffIt Expander (Mac), or tar/gzip (UNIX). [file gb-2010-11-3-r31-S5.GZ › clean-sto/GOLLD-other5.sto]

# STOCKHOLM 1.0
NC_008497.1/1119484-1118874      AUUGAUGAUUGA.GGUUGGAUAGUCCAA.GUUUGUCA.GACAAGGGC.GCCUACCAGUUAU.AA.GA.......C.GU......GAGGA..AAUGACC.GUUAGUCCUU..A...GCG.........UUGAACCAACAUGGUUAUUAGCUUGACAGCG
JCVI_SCAF_1101668136642/1055-445 AUACGAAGGUAG.GGAUGUCG.GUGCGA.ACCUUGGCGGGUAAGUGC.AGCAUCCA......GUCGAAAACG..G...UG....GUGUC.....GAAG......GGCAUUG......U..CGGUGAGAUUAUCCAAGUACUUGCCAAAGGAACGGAUA
JCVI_SCAF_1101668241403/1102-492 UGAGAAAGGGUA.GCGUAUUG.GUCCGA.GGUGUCGCAACCAAGGGCUUGUAUGCAAUGUAAAUG.....GUUGG.UGGU....UACGUU....GUGA.....AACGUAGA....CACUGAU....CGUGAAACAUCACUGAGUAGACCGCGAGUCAA
JCVI_SCAF_1101667162758/1040-766 UGAGAAAGGGUA.GUGUUAUA.UUCCAA.AGAGUCGCUUCUAAGGGGUGUAGCGCAUUGUUAGUGGUUG.GU..G...GG....GC.ACGUU..GUGA...AACGUUGCUA......C..ACAGGUCGCAAAACAACACUGAGUAGUCCGCGAGACAA
NZ_AAJO01000044.1/13279-12676    UAGGAGGUAUAAACUGAU.GAAGUUCAAGGG.UGGUA..CCAAGAGC.G.GUCAGCAU....GUU.....GU..G...CAACG.CUGGGA....GGAUA....UCCCAGUCAAA...C..AC....AACAAGUCAAGGUGUACCAGCACCGAGAUAAC
NZ_ABOX01000012.1/260538-261145  GGAAUAAGGGUA.GCCAUUUG.GUCCGA.GA.CCGCAA.UCAAGGGCUGAGUGACAG.....AAUGA...GA..G.GCAAACGGUUCAGG....GCAAC....CUGAAAUCGUAAGUC..UUGAA.AUUCGGUGGAAUAUCCGCAAGAGAAACACAGA
NZ_ABAB01000010.1/50689-51301    UAAGAGGAAUGA.GGUAUUCG.GUUUGAGGU.GCA....ACAAGAGCUUAAUACCAU.....AUC.....UU..A.CAAAAA..UUGGG.....CGCCU.....CCCAAAAGUA.UGU..AA....GGUGAGUCGAUUGUCCGCAAAACAAUCGAUAA
NZ_ABGE01000002.1/231493-232100  UAAGAGGAAUGA.GGUAUUCG.GUUUGAGGU.GCA....ACAAGAGCUUAAUACCAU.....AUC.....UU..A.CAAAAA..UUGGG.....CGCCU.....CCCAAAAGUA.UGU..AA....GGUGAGUCGAUUGUCCGCAAAACAAUCGAUAA
NZ_ABAA01000017.1/21531-22141    UAAGAGGAAUGA.GGUAUUCG.GUUUGAGGU.GCA....ACAAGAGCUUGAUACCAU.....AUC.....UU..A.CAAAAA..UUGGG.....UGCCU.....CCCAAAAGUA.UGU..AA....GAUGAGUCGAUUGUCCGCAAAACAAUCGAUAA
NZ_ABAF01000010.1/41965-42575    UAAGAGGAAAGA.GGUAUUUG.GUUCGAGGU.GCA....ACAAGAGCUUGAUACCAU.....AUC.....UU..A.CAAAAA..UUGGG.....UGCCU.....CCCAAAAGUA.UGU..AA....GAUGAGUCGAUUGUCCGCAAAACAAUCGAUAA
#=GC SS_cons                     .............<<<<<<...<<<<...<<<......>>>..>>>>..>>>>>>.......<<<.....<<..<.<<......<<<<<<<<<<.....>>>>>>>>>>......>>>..>>....>>>.............................
//
