# Supplementary material for: Comparative genomics reveals 104 candidate structured RNAs from bacteria, archaea, and their metagenomes
Source: Genome Biol. 2010 Mar 15;11(3):R31. doi: 10.1186/gb-2010-11-3-r31 (PMC2864571; doi:10.1186/gb-2010-11-3-r31)
Supplement: Additional file 5 — Raw text alignment files, just the motifs. Raw alignments of RNA motifs with minimal annotation and no flanking sequences, in "Stockholm" text format. The Stockholm files can be retrieved from the .tar.gz archive file by using programs such as WinZip (Windows), StuffIt Expander (Mac), or tar/gzip (UNIX). [file gb-2010-11-3-r31-S5.GZ › clean-sto/IMES-1.sto]

# STOCKHOLM 1.0
#=GF ID IMES-1
#=GF AU Weinberg Z
#=GF TP Gene; sRNA;
#=GF DE IMES-1 RNA
#=GF WK http://en.wikipedia.org/wiki/RNAs_in_metagenome_sequences
JCVI_SCAF_1096624994427/528-762     AGUG....AACGUAUCAUUGAAGUAUCCUCAAGAAAAAGACUAUUCAUAAUGGCAUAG.....U.ACUCUAUAGUCAUUA.AACAA.ACAUCAAAUCGCAUAGCAAAG...A........GUC.....AAAAAAAUAGAGAGCUUU.GCGAGACCUACCAAG.GGUG.AAGAGAUACCAUC.CAAGG.AGCUGAAG.AGAAAUCUCA.CUUUAGAC.GCCUGGGGAACUCGGA.CU.AAAUUAAAAAACAGAGC.CUCG..GCUCUGUUUUUUUAU
JCVI_SCAF_1101667496008/663-436     UCUCUCGAGACCGACCC..GAAAGUAACUUAAGA.CGCGGAA.......GGGAGAGUCAAAAAG.AGA.....AAGAGAC.C.UAAAGGGUGAAA..GCGAAUCGG.....GGAAGAUAAGCUAGCAGCAAAAAGGAA......CC.GAUUC..CCACCAAGUUCGGAAAGAGAUA.CCGGGCGAGG.CGCUGAAGAAAGAAUCUCG.CUUCAGAC.ACCCCAAGGA.CUCGA.CU.....GAAGAAACAGAGC.GAAG..GCUCUGUUUUUUUUU
JCVI_SCAF_1096627257771/1139-1366   UCUCUUGAGACCGACCC..GAAAGUAACUUAAGA.CGCGGAA.......GGGAGAGUCAAAAAG.AGA.....AAGAGAC.C.UAAAGGGUGAAA..GCGAAUCGG.....GGAAGAUAAGCUAGCAGCAAAAAGGAA......CC.GAUUC..CCACCAAGUUCGGAAAGAGAUA.CCGGGCGAGG.CGCUGAAGAAAGAAUCUCG.CUUCAGAC.ACCCCAAGGA.CUCGA.CU.....AAAGAAACAGAGC.UAAU..GCUCUGUUUUUUUUU
JCVI_SCAF_1096627264005/1654-1881   UCUCUUGAGACCGACCC..GAAAGUAACUUAAGA.CGCGGAA.......GGGAGAGUCAAAAAG.AGA.....AAGAGAC.C.UAAAGGGUGAAA..GCGAAUCGG.....GGAAGAUAAGCUAGCAGCAAAAAGGAA......CC.GAUUC..CCACCAAGUUCGGAAAGAGAUA.CCGGGCGAGG.CGCUGAAGAAAGAAUCUCG.CUUCAGAC.ACCCCAAGGA.CUCGA.CU.....AAAAAAACAGAGC.GAAU..GCUCUGUUUUUUUUU
JCVI_SCAF_1101667556359/337-564     UCUCUUGAGACCGACCC..GAAAGUAACUUAAGA.CGCGGAA.......GGGAGAGUCAAAAAG.AGA.....AAGAGAC.C.UAAAGGGUGAAA..GCGAAUCGG.....GGAAGAUAAGCUAGCAGCAAAAAGGAA......CC.GAUUC..CCACCAAGUUCGGAAAGAGAUA.CCGGGCGAGG.CGCUGAAGAAAGAAUCUCG.CUUCAGAC.ACCCCAAGGA.CUCGA.CU.....AAAGAAACAGAGC.GAAU..GCUCUGUUUUUUUUU
JCVI_SCAF_1101667568607/157-384     UCUCUUGAGACCGACCC..GAAAGUAACUUAAGA.CGCGGAA.......GGGAGAGUCAAAAAG.AGA.....AAGAGAC.C.UAAAGGGUGAAA..GCGAAUCGG.....GGAAGAUAAGCUAGCAGCAAAAAGGAA......CC.GAUUC..CCACCAAGUUCGGAAAGAGAUA.CCGGGCGAGG.CGCUGAAGAAAGAAUCUCG.CUUCAGAC.ACCCCAAGGA.CUCGA.CU.....AAAGAAACAGAGC.GUAG..GCUCUGUUUUUUUUU
JCVI_SCAF_1096628193359/278-505     UCUCUUGAGACCGACCC..GAAAGUAACUUAAGA.CGCGGAA.......GGGAGAGUCAAAAAG.AGA.....AAGAGAC.C.UAAAGGGUGAAA..GCGAAUCGG.....GGAAGAUAAGCUAGCAGCAAAAAGGAA......CC.GAUUC..CCACCAAGUUCGGAAAGAGAUA.CCGGGCGAGG.CGCUGAAGAAAGAAUCUCG.CUUCAGAC.ACCCCAAGGA.CUCGA.CU.....AAAGAAACAGAGC.GAAG..GCUCUGUUUUUUUUU
JCVI_SCAF_1096628216520/1485-1712   UCUCUUGAGACCGACCC..GAAAGUAACUUAAGA.CGCGGAA.......GGGAGAGUCAAAAAG.AGA.....AAGAGAC.C.UAAAGGGUGAAA..GCGAAUCGG.....GGAAGAUAAGCUAGCAGCAAAAAGGAA......CC.GAUUC..CCACCAAGUUCGGAAAGAGAUA.CCGGGCGAGG.CGCUGAAGAAAGAAUCUCG.CUUCAGAC.ACCCCAAGGA.CUCGA.CU.....AAAGAAACAGAGC.GAAG..GCUCUGUUUUUUUUU
JCVI_SCAF_1101667149080/84-311      UCUCUUGAGACCGACCC..GAAAGUAACUUAAGA.CGCGGAA.......GGGAGAGUCAAAAAG.AGA.....AAGAGAC.C.UAAAGGGUGAAA..GCGAAUCGG.....GGAAGAUAAGCUAGCAGCAAAAAGGAA......CC.GAUUC..CCACCAAGUUCGGAAAGAGAUA.CCGGGCGAGG.CGCUGAAGAAAGAAUCUCG.CUUCAGAC.ACCCCAAGGA.CUCGA.CU.....AAAGAAACAGAGC.GAAG..GCUCUGUUUUUUUUU
JCVI_SCAF_1096628179824/316-543     UCUCUUGAGAUCGACCCAGAAG..UAACUUAAGA.CGCAGAA.......GGGAGAGUCAAAAAG.AGA.....AAGAGAC.C.UAAAGGGUGAAA..GCGAAUCAG.....GGAAGAUAAGCUAGCAGCAAAAGAGAA......CU.GAUUC..CCACCAAGUUCGGAAAGAGAUA.CCGGGCGAGG.CGCUGAAGAAAGAAUCUCG.CUUCAGAC.ACCCCAAGGA.CUCGA.CU.....AAAGAAACAGAGC.AUAC..GCUCUGUUUUUUUUU
JCVI_SCAF_1096628202272/1433-1660   UCUCUUGAGAUCGACCCGGAAG..UAACUUAAGA.C.GCAG.....AA.GGGAGAGUCAAAAAG.AGA.....AAGAGAC.C.UAAAGGGUGAAA..GCGAAUCAG.....GGAAGAUAAGCUAGCAGCAAAAGAGAA......CU.GAUUC..CCACCAAGUUCGGAAAGAGAUA.CCGGGCGAGG.CGCUGAAGAAAGAAUCUCG.CUUCAGAC.ACCCCAAGGA.CUCGA.CU.....AAAGAAACAGAGC.AUAC..GCUCUGUUUUUUUUU
JCVI_SCAF_1096627251715/855-1082    UCUCUUGAGAUCGACCCGGAAG..UAACUUAAGA.C.GCAG.....AA.GGGAGAGUCAAAAAG.AGA.....AAGAGAC.C.UAAAGGGUGAAA..GCGAAUCAG.....GGAAGAUAAGCUAGCAGCAAAAGAGAA......CU.GAUUC..CCACCAAGUUCGGAAAGAGAUA.CCGGGCGAGG.CGCUGAAGAAAGAAUCUCG.CUUCAGAC.ACCCCAAGGA.CUCGA.CU.....AAAGAAACAGAGC.AUAC..GCUCUGUUUUUUUUU
JCVI_SCAF_1096627273808/1267-1040   UCUCUUGAGACCGACCUGGAAG..UAACUUAAGA.C.GCAG.....AA.GGGAGAGUCAAAAAG.AGA.....AAGAGAC.C.UAAAGGGUGAAA..GCGAAUCAG.....GGAAGAUAAGCUAGCAGCAAAAGAGAA......CU.GAUUC..CCACCAAGUUCGGAAAGAGAUA.CCGGGCGAGG.CGCUGAAGAAAGAAUCUCG.CUUCAGAC.ACCCCAAGGA.CUCGA.CU.....AAAGAAACAGAGC.AUAC..GCUCUGUUUUUUUUU
JCVI_SCAF_1096627243832/484-711     UCUCUUGAGAUCGACCUGGAAG..UAACUUAAGA.C.GCAG.....AA.GGGAGAGUCAAAAAG.AGA.....AAGAGAC.C.UAAAGGGUGAAA..GCGAAUCAG.....GGAAGAUAAGCUAGCAGCAAAAGAGAA......CU.GAUUC..CCACCAAGUUCGGAAAGAGAUA.CCGGGCGAGG.CGCUGAAGAAAGAAUCUCG.CUUCAGAC.ACCCCAAGGA.CUCGA.CU.....AAAGAAACAGAGC.AUAC..GCUCUGUUUUUUUUU
JCVI_SCAF_1101667386254/479-252     UCUCUUGAGAUCGACCUGGAAG..UAACUUAAGA.C.GCAG.....AA.GGGAGAGUCGAAAAG.AGA.....AAGAGAC.C.UAAAGGGUGAAA..GCGAAUCAG.....GGAAGAUAAGCUAGCAGCAAAAGAGAA......CU.GAUUC..CCACCAAGUUCGGAAAGAGAUA.CCGGGCGAGG.CGCUGAAGAAAGAAUCUCG.CUUCAGAC.ACCCCAAGGA.CUCGA.CU.....AAAGAAACAGAGC.AUAC..GCUCUGUUUUUUUUU
JCVI_SCAF_1096627388387/1117-890    UCUCUUGAGAUCGACCCGGAAG..UAACUUAAGA.C.GCAG.....AA.GGGAGAGUCGAAAAG.AGA.....AAGAGAC.C.UAAAGGGUGAAA..GCGAAUCAG.....GGAAGAUAAGCUAGCAGCAAAAGAGAA......CU.GAUUC..CCACCAAGUUCGGAAAGAGAUA.CCGGGCGAGG.CGCUGAAGAAAGAAUCUCG.CUUCAGAC.ACCCCAAGGA.CUCGA.CU.....AAAGAAACAGAGC.AUAC..GCUCUGUUUUUUUUU
JCVI_SCAF_1096626560772/364-137     UCUCUUGAGAUCGACCCGGAAG..UAACUUAAGA.C.GCAG.....AA.GGGAGAGUCGAAAAG.AGA.....AAGAGAC.C.UAAAGGGUGAAA..GCGAAUCAG.....GGAAGAUAAGCUAGCAGCAAAAGAGAA......CU.GAUUC..CCACCAAGUUCGGAAAGAGAUA.CCGGGCGAGG.CGCUGAAGAAAGAAUCUCG.CUUCAGAC.ACCCCAAGGA.CUCGA.CU.....AAAGAAACAGAGC.AUAC..GCUCUGUUUUUUUUU
ABEF01019263.1/859-1075             UCUCAAGAGACCGAUCG..GAAGGUGAGUGCAGAAACCGAA........AGAAGAGUC.....GAAAA.GAGAAAGAGAC.C.UAAAGGGUGAAA..GCGAA..GACGGCUG......GAGAAGCUAGCAAUAACAAAAGC.CGAC....UC..CCACCAAACUCGAAAAGAGAAA.UCGAGUAAGG.AGCUGAAGAAAAAAUCUCA.CUUCAGAC.ACCUAAAGGA.CUCGA.CU.......GAGAACAGAGCCUCU..GGCUCUG.........
ABEF01054392.1/547-772              UCUCAAGAGACCGAUCG..GAAGGUGAGUGCAGAAACCGAA........AGAAGAGUC.....GAAAA.GAGAAAGAGAC.C.UAAAGGGUGAAA..GCGAA..GACGGCUG......GAGAAGCUAGCAAUAACAAAAGC.CGAC....UC..CCACCAAACUCGAAAAGAGAAA.UCGAGUAAGG.AGCUGAAGAAAAAAUCUCA.CUUCAGAC.ACCUAAAGGA.CUCGA.CU.......GAGAACAGAGCCUCU..GGCUCUGUUUUUUUUU
JCVI_SCAF_1096626644328/364-148     CGGU....AACAGACUA.AGAAGGGAACUGCAGAACCCAAA.....U..UAGAAAGAA.....A.CCA.CAGGCAGAGAACA.GAA.GGGUGAAA..GUUCAAGCAAGCU.A........GCCGG...CAAAAA.....AG.CAAA.CUUGA..CCACCAAG.GAUAAAAGAGAUCUUAUC.CAAGGAUGCAAAAG..AUAAUCUCA.CUUUUGACACCCA..CUGAUCUCGAACUU...AAAGAAAACUGAG..CUUG...CUCAGUUUUUUUUU
JCVI_SCAF_1096627265412/2255-2039   GAGAU...AACUAGAUAGGAAAAGGAACUGCAGAACCUAGA.....AC.UAGAAAGUU.....A.CUC..AGGAAGAGACCA.GAA.GGGUGAAA..GUUUAAGGUAGCUCA........GUCGA...CAAUA.....GAG.UAAA.CUUAA..CCACCGAG.AGUAAAAGAGAUCUUACU.CAAGGAUGCAGAAG..GUAAUCUCA.CUUUUGACACCCA..CUGUUCUCGA.U.....GAGAAAAACUGAG..CUUG...CUCAGUUUUUUUUA
JCVI_SCAF_1096627260262/74-290      GAGAU...AACUAGAUAGGAAAAGGAACUGCAGAACCUAGA.....AC.UAGAAAGUU.....A.CUC..AGGAAGAGACCA.GAA.GGGUGAAA..GUUUAAGGUAGCUCA........GUCGA...CAAUA.....GAG.UAAA.CUUAA..CCACCGAG.AGUAAAAGAGAUCUUACU.CAAGGAUGCAGAAG..GUAAUCUCA.CUUUUGACACCCA..CUGUUCUCGA.U.....AAGAAAAACUGAG..CUUG...CUCAGUUUUUUUUA
JCVI_SCAF_1096627232307/506-290     GAGAU...AACUAGAUAGGAAAAGGAACUGCAGAACCUAGA.....AC.UAGAAAGUU.....A.CUC..AGGAAGAGACCA.GAA.GGGUGAAA..GUUUAAGGUAGCUCA........GUCGA...CAAUA.....GAG.UAAA.CUUAA..CCACCGAG.AGUAAAAGAGAUCUUACU.CAAGGAUGCAGAAG..GUAAUCUCA.CUUUUGACACCCA..CUGUUCUCGA.U.....AAGAAAAACUGAG..CUUG...CUCAGUUUUUUUUA
JCVI_SCAF_1096627055271/952-736     AGAUA...ACCAGA.UCAGAAAGGGAACUGCAGAACCCAGA.....AU.GAAAAAGUU.A.....CUU.AG.GAAGAGAACA.GAA.AGGUGAAA..GUUCUAGAAAGCUUA........GCUAG...CAAUA.....AAG.CGAA.CUAGA..CCACCGAG.GAUAAAAGAGAUCUUAUC.CAAGGAUGCAGAAG..GUAAUCUCA.CUUUUGACACCUA..CUGAUCUCGA.UU....GAAAAAAACUGAG..CUUG...CUCAGUUUUUUUUU
JCVI_SCAF_1096627378808/2856-3071   GGUA....AACAAGAUCGGAAAAGGAACUGCAGAACCUAGA.....AC.GAGAAAGUU.....A.ACC..AGGGAGAGACCA.GAA.AGGUGAAA..GUUCAAGGUAGGUUA........GCUAG...CAUUA.....AAC.CAAA.CUUGA..CCACCGAG.GAUAAAAGAGAUCUUAUC.CAAGGAUGCAAGAG..GUAAUCUCA.CUUUUGACACCUA..CUGAUCUCGA.U.....AGAAAAAACUGAG..CUUG...CUCAGUUUUUUUUA
JCVI_SCAF_1096627389139/5146-5364   AGAU....AACAAGAUCAGGAAAGGAACUGCAGAACCAAGA.....AU.GAGAAAGUU.....A.ACU.UAGGAAGAGACCA.GAA.AGGUGAAA..GUUUAAGGAAGGUCA........GCAUG...CAAAA.....GAC.CAAA.CUUAA..CCACCGAG.AGUAAAAGAGAUCUUACU.CAAGGAUGCAGAAG..GUAAUCUCA.CUUUUGACACCUA..CUGAUCUCGAAUU....AAAAAAAACUGAG..CUUG...CUCAGUUUUUUUUA
JCVI_SCAF_1096627059470/142-359     AGAU....AACCAGAUCGGAAAGGGAACUGCAGAACCCAGA.....AC.GAGAAAGUU.....A..CU.CAGGAAGAGACCA.GAA.AGGUGAAA..GUUCAAGGUAGCUUA........GCAUG...CAAAA.....AAG.CAAA.CUUGA..CCACCGAG.AGUAAAAGAGAUCUUACU.CAAGGAUGCAGAAG..GUAAUCUCA.CUCCUGACACCUA..CUGAUCUCGAUUU....GAAAAAAACUGAG..CUUG...CUCAGUUUUUUUUU
JCVI_SCAF_1101667502252/466-685     AAGAU...AACAAGAUCAGGAAGGGAACUGCAGAACCAAGA.....AU.GAGAAAGUU....AA.CUU..AGGAAGAGACCA.GAA.AGGUGAAA..GUUCAAG...G...A......AGGUC.AGCAUGCAAAAGAU....CAAA.CUUGA..CCACCGAG.AGUAAAAGAGAUCUUACU.CAAGGAUGCAGAAG..GUAAUCUCA.CUUUUGACACCUA..CUGAUCUCGAAUU....AAAAAAAACUGAG..CUUG...CUCAGUUUUUUUUA
JCVI_SCAF_1096627390173/4740-4959   AAGAU...AACAAGAUCAGGAAGGGAACUGCAGAACCAAGA.....AU.GAGAAAGUU....AA.CUU..AGGAAGAGACCA.GAA.AGGUGAAA..GUUCAAG...G...A......AGGUC.AGCAUGCAAAAGAU....CAAA.CUUGA..CCACCGAG.AGUAAAAGAGAUCUUACU.CAAGGAUGCAGAAG..GUAAUCUCA.CUUUUGACACCUA..CUGAUCUCGAAUU....AAAAAAAACUGAG..CUUG...CUCAGUUUUUUUUA
JCVI_SCAF_1096626632016/672-455     GUAAC...GAG.AACUGG.AAAGGAACUGCAGAAC.CAAAG.....AA.AGGAAACG......U.UACACAGGAAGAGACCU.GAA.GGGUGAAA..GUUCAAGAGAGCUUA........GCAUG...CAAUA.....AAG.CAAA.CUUGA..CCACCGAG.AGUAAAAGAGAUCUUACU.CAAGGAUGCAAGAG..GUAAUCUCA.CUUUUGACACCCA..CAGAUCUCGAUUU...AUAAAAAAACUGAG..CUUG...CUCAGUUUUUUUUA
JCVI_SCAF_1096626925840/1243-1026   GUAAC...GAG.AACUGG.AAAGGAACUGCAGAAC.CAAAG.....AA.AGGAAACG......U.UACACAGGAAGAGACCU.GAA.GGGUGAAA..GUUCAAGAGAGCUUA........GCAUG...CAAAA.....AAG.CAAA.CUUGA..CCACCGAG.AGUAAAAGAGAUCUUACU.CAAGGAUGCAAGAG..GUAAUCUCA.CUUUUGACACCCA..CAGAUCUCGAUUU...AUAAAAAAACUGAG..CUUG...CUCAGUUUUUUUUA
JCVI_SCAF_1096627542850/300-82      GGUA....ACGAGAACU.GGAAAGGAACUGCAGAACCAUAG.....AA.AGGAAACGU.....U.ACA.CAGGAAGAGACCU.GAA.GGGUGAAA..GUUCAAGAGAGCUUA........GCAUG...CAAAA.....AAG.CAAA.CUUGA..CCACCGAG.AGUAAAAGAGAUCUUACU.CAAGGAUGCAAGAG..GUAAUCUCA.CUUUUGACACCCA..CAGAUCUCGAUUU...AUAAAAAAACUGAG..CUUG...CUCAGUUUUUUUUA
JCVI_SCAF_1101668367420/1207-990    GGUA....ACAAGAACU.GGAAAGGAACUGCAGAAC.CAAAG....AA.AGGAAAUGU.....U.ACA.CAGGAAGAGACCU.GAA.GGGUGAAA..GUUCAAGAGAGCUUA........GCAUG...CAAAA.....AAG.CAAA.CUUGA..CCACCGAG.AGUAAAAGAGAUCUUACU.CAAGGAUGCAAGAG..GUAAUCUCA.CUUUUGACACCCA..CAGAUCUCGAUUU....AAAAGAAACUGAG..CUUG...CUCAGUUUUUUUUA
JCVI_SCAF_1096627325694/2712-2929   GGUA....ACAAGAACU.GGAAAGGAACUGCAGAAC.CAAAG....AA.AGGAAAUGU.....U.ACA.CAGGAAGAGACCU.GAA.GGGUGAAA..GUUCAAGAGAGCUUA........GCAUG...CAAAA.....AAG.CAAA.CUUGA..CCACCGAG.AGUAAAAGAGAUCUUACU.CAAGGAUGCAAGAG..GUAAUCUCA.CUUUUGACACCCA..CAGAUCUCGAUUU....AAAAGAAACUGAG..CUUG...CUCAGUUUUUUUUA
JCVI_SCAF_1101667257784/337-555     GGUA.....ACGAGAACUGG.AAAGGAACUGCAGAACCAAAGA...AA.GGAAACGU......U.ACACAAGGAAGAGCACU.GAA.AGGUGAAA..GUUCAAGAAAGCUUA........GCAUG...CAAUC.....AAG.CAAA.CUUGA..CCACCAAG.AGUAAAAGAGAUCUUACU.CAAGGAUGCAAAAG..AUAAUCUCA.CUUUUGACACCUA..CAGUACUCGAUUU....AAAAGAAACUGAG..CUUG...CUCAGUUUUUUUUA
JCVI_SCAF_1096628024360/1120-907    CGGG....GACUGACGCGCAAC..CAACUGCAGA.C.GGGA.....GC.GGGGGGGAA.....A.CCG.GAGGAAGAGUG.C.UCA.GGUAGGAA.AGCGUAGCGAAG...A........GCCGGCA.CAAAUAGCA.....GUUC.GCUAC..CCACCGAG.GGUGAA.GGGAUACCACC.CGAGG.GGCCAGAC..GGAAUCCCG.GUCUGGAC.GCCUG.AGAGGCUCGAAAC.....AGAAAGACAGAGG.GCGA..CCUCUGUUUUUUUUU
JCVI_SCAF_1096628291202/1225-1437   CGGC....GACCGACGAGUGAC..CAACUGCAGA.C.GGGA.....GC.GAGGGGGAA.....G.CCG.GAGGAAGAGUG.C.UCA.GGUAGAAA.AGCGUGGCGAAG...G........GCCGGC...ACAAACGCA....GUUC.GCUAC..CCACCGAG.GGUGAG.GGGAUACCACC.CGAGG.GGCCAGAU..GGAAUCCCG.GUCUGGAC.GCCUG.AGAGGCUCGAAUA.....AAAAAGACAGAGG.GCGA..CCUCUGUUUUUUUUU
JCVI_SCAF_1096627153509/382-594     CGGC....GACCGACGAGUGAC..CAACUGCAGA.C.GGAA.....GC.GAGGGGGAA.....G.CCG.UGGGAAGAGUG.C.UCA.GGUAGAAA.AGCGUAGCGAA....GG.......GCCGGC...ACAAACGCA....GUUC.GCUAC..CCACCGAG.GGUGAG.GGGAUACCACC.CGAGG.GGCCAGAU..GGAAUCCCG.GUCUGGAC.GCCUG.AGAGGCUCGAAAA.....AAAAAGACAGAGG.GCAA..CCUCUGUUUUUUUUU
JCVI_SCAF_1096627803208/1403-1613   CGGC....GACUGACGAGCGAC..CAACUGCAGA.C.GGGA.....GC.GAGAGGGAA.....G.CCG.ACAGAAGAGUA.C.UCA.GGUAGAAA..GCGUGACAGAG...G........GCCGGCA.UAGAA.AGCG....CUUU.GUUGC..CCACCGAG.GACGGA.GGGAUAGCGUC.CGAGG.AGCUGAAG.GAGAGUCCCA.CUUCAGAC.GCCUG.AGGAACUCGAAU........AAAAGCAGAGC.AUUU..GCUCUGUUUUUUUUG
JCVI_SCAF_1096627077713/2165-1955   CGGC....GACUGACGAGUGAC..CAACUGCAGA.C.GGAA.....GC.GAGAGGGAA.....G.CCG.ACAGAAGAGUA.C.UCA.GGUAGAAA..GCGUGACAGAG...G........GCCGGC.AUAGAA.AGCG....CUUU.GUUGC..CCACCGAG.GACGGA.GGGAUAGCGUC.CGAGG.AGCUGAAG.GAAAGUCCCA.CUUCAGAC.GCCUG.AGGAACUCGAAC........AAAAGCAGAGC.AUUC..GCUCUGUUUUUUUUU
JCVI_SCAF_1096627000271/355-145     CGGC....GACUGACGAGUGAC..CAACUGCAGA.C.GGGA.....GC.GAGAGGGAA.....G.CCG.ACAGAAGAGUA.C.UCA.GGUAGAAA..GCGUGACAGAG...G........GCCGGC.AUAGAA.AGCG....CUUU.GUUGC..CCACCGAG.GACGGA.GGGAUAGCGUC.CGAGG.AGCUGAAG.GAGAGUCCCA.CUUCAGAC.GCCUG.AGGAACUCGAAU........AAAAGCAGAGC.AUUC..GCUCUGUUUUUUUUU
JCVI_SCAF_1096627056102/1664-1446   CGAC....GACUGACACAGGAA..CAACUGCAGA.C.GGGA.....AU.GUGAGGGAA.....G.UCG.GAGGGAGAGCC.C.CCA.GGGAGAAA..GCGUUGUAAAG...A........CCCGGUGAAAAAAGAGAG....CUUU.ACGAC..CCACCAAG.GAUGAA.GAGAUACCAUC.CAAGG.AGCUGAAG..AAAAUCUCA.CUUUAGAC.ACCUG.GGGAACUCGGAUAAAUUC.AAAAAGCAGAGC.GUAA..GCUCUGUUUUUUUUU
JCVI_SCAF_1101668754044/622-405     CAAC....GACUGACGCAGGAA..CAACUGCAGA.A.GGGA.....AU.GCGAGGGAA.....G.UUG.GAAGGAGAGUC.C.UCA.GGAAGAAA..GCGUUGUAGAGC..G.........CCGG...CAAAAAGAGA..G.CUUU.ACGAC..CCACCAAG.GGUGAA.GAGAUACCACC.CGAGG.AGCUAAAG.AGAAAUCUCG.CUUUAGAC.GCCUG.GGGAACUCGGAUUAAAUUUAAAAAACAGAGC.UAA...GCUCUGUUUUUUUUU
JCVI_SCAF_1101667206248/177-390     CGGA....GACCGAUAAGUGAA..CAACUGCAGA.C.GGGA.....AC.UUAAGAGAA.....A.CCG.GAAGGAGAGCC.C.UCA.GGGUGAAA..GCGUUUUAAAG...A........GUAUACGAUAAAAAAUAG....CUUU.AAAAC..CCACCAAG.GAUGAA.GAGAUAGCAUC.CAAGG.AGCUAAAG..AGAAUCUCA.CUUUAGAC.ACCUG.GGGAACUCGAACU......AAGAGACAGAGC.GCAA..GCUCUGUUUUUUUUU
JCVI_SCAF_1101667516046/288-75      CGGA....GACCGAUAAGCGAA..CAACUGCAGA.C.GGGA.....AC.UUAAGAGAA.....A.CCG.AAAGGAGAGCC.C.UCA.GGGUGAAA..GCGUUUUAAAG...A........GUAUACGAUAAAAAAUAG....CUUU.AAAAC..CCACCAAG.GAUGAA.GAGAUAGCAUC.CAAGG.AGCUAAAG..AGAAUCUCA.CUUUAGAC.ACCUG.GGGAACUCGAACU......AAGAGACAGAGC.GAAA..GCUCUGUUUUUUUUU
JCVI_SCAF_1096628139125/1367-1580   CGGA....GACCGAUAAGCGAA..CAACUGCAGA.C.GGGA.....AC.UUAAGAGAA.....A.CCG.AAAGGAGAGCC.C.UCA.GGGUGAAA..GCGUUUUAAAG...A........GUAUACGAUAAAAAAUAG....CUUU.AAGAC..CCACCAAG.GAUGGA.GAGAUAACAUC.CAAGG.AGCUAAAG..AGAAUCUCA.CUUUAGAC.ACCUG.AGGAACUCGAACU......GAAAGACAGAGC.GCAA..GCUCUGUUUUUUUUU
JCVI_SCAF_1096627390365/12524-12311 CGGA....GACCGAUAAGAGAC..CAACUGCAGA.C.GGAA.....AC.UUAAGAGAA.....A.CCG.AAGGAAGAGCC.C.UCA.GGGUGAAA..GCGUUUUAAAG...A........GUAUACGAUAAAAAAUAG....CUUU.AAAAC..CCACCAAG.GAUGAA.GAGAUAGCAUC.CAAGG.AGCUAGAG..AGAAUCUCA.CUCUAGAC.ACAUG.GGGAACUCGAACU......AAGAGACAGAGC.GCAA..GCUCUGUUUUUUUGU
JCVI_SCAF_1096627232020/537-324     CGGA....GACCGAUAAGGGAC..CAACUGCAGA.C.GGAA.....AC.UUAAGAGAA.....A.CCG.AAGGAAGAGCC.C.UCA.AGGCGAAA..GCGUUUUAAAG...A........GUAUACGAUAAAAAAUAG....CUUU.AAAAC..CCACCAAG.GAUGAA.GAGAUAGCAUC.CAAGG.AGCUAAAG..AAAAUCUCA.CUUUAGAC.ACUUG.AGGAACUCGAACU......AAGAGACAGAGC.GCAA..GCUCUGUUUUUUUUU
JCVI_SCAF_1096627311788/474-687     CGGA....GACCGAUAAGAGAC..CAACUGCAGA.C.GGAA.....AC.UUAAGAGAA.....A.CCG.AAGGAAGAGCC.C.UCA.AGGCGAAA..GCGUUUUAAAG...A........GUAUACGAUAAAAAAUAG....CUUU.AAAAC..CCACCAAG.GAUGAA.GAGAUAGCAUC.CAAGG.AGCUAAAG..AAAAUCUCA.CUUUAGAC.ACUUG.AGGAACUCGAACU......AAGAGACAGAGC.GCAA..GCUCUGUUUUUUUUU
JCVI_SCAF_1096627582524/1073-1286   CGGA....GACCGAUAAGAGAC..CAACUGCAGA.C.GGAA.....AC.UUAAGAGAA.....A.CCG.AAGGAAGAGCC.C.UCA.AGGCGAAA..GCGUUUUAAAG...A........GUAUACGAUAAAAAAUAG....CUUU.AAAAC..CCACCAAG.GAUGAA.GAGAUAGCAUC.CAAGG.AGCUAAAG..AAAAUCUCA.CUUUAGAC.ACUUG.AGGAACUCGAACU......AAGAGACAGAGC.GCAA..GCUCUGUUUUUUUUU
JCVI_SCAF_1101667158517/170-383     CGGA....GACCGAUAAGAGAC..CAACUGCAGA.C.GGAA.....AC.UUAAGAGAA.....A.CCG.AAGGAAGAGCC.C.UCA.AGGCGAAA..GCGUUUUAAAG...A........GUAUACGAUAAAAAAUAG....CUUU.AAAAC..CCACCAAG.GAUGAA.GAGAUAGCAUC.CAAGG.AGCUAAAG..AAAAUCUCA.CUUUAGAC.ACUUG.AGGAACUCGAACU......AAGAGACAGAGC.GCAA..GCUCUGUUUUUUUUU
JCVI_SCAF_1096626945017/1162-949    UGAG....GACCGAUAAGAGAC..CAACUGCAGA.C.GGAA.....AC.UUAAGAGAA.....A.UCA.AUGGAAGAGCC.C.UCA.AGGCGAAA..GCGUUUUAAAG...A........GUAUACGUUAAAAAAUAG....CUUU.AAAAC..CCACCAAG.GAUGAA.GAGAUAGCAUC.CAAGG.AGCUAAAG..AAAAUCUCA.CUUUAGAC.ACUUG.AGGAACUCGAACU......AAGAGACAGAGC.GAAA..GCUCUGUUUUUUUUU
JCVI_SCAF_1096627374987/1442-1655   CGAG....GACCGAUAAGAGAC..CAACUGCAGA.C.GGAA.....AC.UUAAGAGAA.....A.UCG.AAGGAAGAGCC.C.UCA.AGGCGAAA..GCGUUUUAAAG...A........GUAUACGAUAAAAAAUAG....CUUU.AAAAC..CCACCAAG.GAUGAA.GAGAUAGCAUC.UAAGG.AGCUAAAG..AAAAUCUCA.CUUUAGAC.ACUUG.AGGAACUCGAACU......AAGAGACAGAGC.GCAA..GCUCUGUUUUUUUUU
JCVI_SCAF_1096628019469/1355-1142   UGAG....GACCGAUAAGAGAC..CAACUGCAGA.C.GGAA.....AC.UUAAGAGAA.....A.UCA.AAGGAAGAGCC.C.UCA.AGGCGAAA..GCGUUUUAAAG...A........GUAUACGAUAAAAAAUAG....CUUU.AAAAC..CCACCAAG.GAUGAA.GAGAUAGCAUC.CAAGG.AGCUAAAG..AAAAUCUCA.CUUUAGAC.ACUUG.AGGAACUCGAAUU......GAAAGACAGAGC.GUAA..GCUCUGUUUUUUUUU
JCVI_SCAF_1096628139489/102-315     UGAG....GACCGAUAAGAGAC..CAACUGCAGA.C.GGAA.....AC.UUAAGAGAA.....A.UCA.AAGGAAGAGCC.C.UCA.AGGCGAAA..GCGUUUUAAAG...A........GUAUACGAUAAAAAAUAG....CUUU.AGAAC..CCACCAAG.GAUGAA.GAGAUAGCAUC.CAAGG.AGCUAAAG..UAAAUCUCA.CUUUAGAC.ACUUG.AGGAACUCGAACU......AAGAGACAGAGC.GCAA..GCUCUGUUUUUUUUU
JCVI_SCAF_1101667489251/722-933     UGAG....GACCGAUAAGAGAC..CAACUGCAGA.C.GGAA.....AC.UUAAGAGAA.....A.UCA.AAGGAAGAGCC.C.UCA.AGGCGAAA..GCGUUUUAAAG...A........GUAUACGAUAAAAAAUAG....CUUU.AAAAC..CCACCAAG.GAUGAA.GAGAUAGCAUC.CAAGG.AGCUAAAG..AAAAUCUCA.CUUUAGAC.ACUUG.AAGAACUCGAACU......AAGAGACAGAGC.GCAA..GCUCUGUUUUUUU..
JCVI_SCAF_1096627057808/301-88      UGAG....GACCGAUAAGAGAC..CAAAUGCAGA.C.GGAA.....AC.UUAAGAGAA.....A.UCA.AAGGAAGAGCC.C.UCA.AGGCGAAA..GCGUUUUAAAG...A........GUAUACGAUAAAAAAUAG....CUUU.AAAAC..CCACCAAG.GAUGAA.GAGAUAGCAUC.CAAGG.AGCUAAAG..AAAAUCUCA.CUUUAGAC.ACUUG.AGGAACUCGAACU......AAGAGACAGAGC.GCAA..GCUCUGUUUUUUUUU
JCVI_SCAF_1096626676591/1101-888    UGAG....GACCGAUAAGAGAC..CAACUGCAGA.C.GGAA.....AC.UUAAGAGAA.....A.UCA.AAGGAAGAGCC.C.UCA.AGGCGAAA..GCGUUUUAAAG...A........GUAUACGAUAAAAAAUAG....CUUU.AAAAC..CCACCAAG.GAUGAA.GAGAUAGCAUC.CAAGG.AGCUAAAG..AAAAUCUCA.CUUUAGAC.ACUUG.AGGAACUCGAACU......AAGAGACAGAGC.GCAA..GCUCUGUUUUUUUUU
JCVI_SCAF_1101667497891/689-476     UGAG....GACCGAUAAGAGAC..CAACUGCAGA.C.GGAA.....AC.UUAAGAGAA.....A.UCA.AAGGAAGAGCC.C.UCA.AGGCGAAA..GCGUUUUAAAG...A........GUAUACGAUAAAAAAUAG....CUUU.AAAAC..CCACCAAG.GAUGAA.GAGAUAGCAUC.CAAGG.AGCUAAAG..AAAAUCUCA.CUUUAGAC.ACUUG.AGGAACUCGAACU......AAGAGACAGAGC.GCAA..GCUCUGUUUUUUUUU
JCVI_SCAF_1101668351493/245-32      UGAG....GACCGAUAAGAGAC..CAACUGCAGA.C.GGAA.....AC.UUAAGAGAA.....A.UCA.AAGGAAGAGCC.C.UCA.AGGCGAAA..GCGUUUUAAAG...A........GUAUACGAUAAAAAAUAG....CUUU.AAAAC..CCACCAAG.GAUGAA.GAGAUAGCAUC.CAAGG.AGCUAAAG..AAAAUCUCA.CUUUAGAC.ACUUG.AGGAACUCGAACU......AAGAGACAGAGC.GCAA..GCUCUGUUUUUUUUU
JCVI_SCAF_1096627346714/736-523     UGAG....GACCGAUAAGAGAC..CAACUGCAGA.C.GGAA.....AC.UUAAGAGAA.....A.UCA.AAGGAAGAGCC.C.UUA.AGGCGAAA..GCGUUUUAAAG...A........GUAUACGAUAAAAAAUAG....CUUU.AAAAC..CCACCAAG.GAUGAA.GAGAUAGCAUC.CAAGG.AGCUAAAG..AAAAUCUCA.CUUUAGAC.ACUUA.AGGAACUCGAACU......AAGAGACAGAGC.GCAA..GCUCUGUUUUUUUUG
JCVI_SCAF_1096627803549/3-216       UGAG....GACCGAUAAGAGAC..CAACUGCAGA.C.GGAA.....AC.UUAAGAGAA.....A.UCA.AAGGAAGAGCC.C.UUA.AGGCGAAA..GCGUUUUAAAG...A........GUAUACGAUAAAAAAUAG....CUUU.AAAAC..CCACCAAG.GAUGAA.GAGAUAGCAUC.CAAGG.AGCUAAAG..UAAAUCUCA.CUUUAGAC.ACUUA.AGGAACUCGAACU......AAGAGACAGAGC.GCAA..GCUCUGUUUUUUUUU
JCVI_SCAF_1101667441427/722-509     UGAG....GACCGAUGAGAGAC..CAACUGCAGA.C.GGAA.....AC.UUAAGAGAA.....A.UCA.AAGGAAGAGCC.C.UUA.AGGCGAAA..GCGUUUUAAAG...A........GUAUACGAUAAAAAAUAG....CUUU.AAAAC..CCACCAAG.GAUGAA.GAGAUAGCAUC.CAAGG.AGCUAAAG..UAAAUCUCA.CUUUAGAC.ACUUA.AGGAACUCGAACU......AAGAGACAGAGC.GCAA..GCUCUGUUUUUUUUU
JCVI_SCAF_1096627095802/216-3       UGAG....GACCGAUAAGAGAC..CAACUGCAGA.C.GGAA.....AC.UUAAGAGAA.....A.UCA.AAGGAAGAGCC.C.UUA.AGGCGAAA..GCGUUUUAAAG...A........GUAUACGAUAAAAAAUAG....CUUU.AAAAC..CCACCAAG.GAUGAA.GAGAUAGCAUC.CAAGG.AGCUAAAG..AAAAUCUCA.CUUUAGAC.ACUUA.AGGAACUCGAACU......AAGAGACAGAGC.GCAA..GCUCUGUUUUUUUUU
JCVI_SCAF_1096627989985/1225-1438   UGAG....GACCGAUAAGAGAC..CAACUGCAGA.C.GGAA.....AC.UUAAGAGAA.....A.UCA.AAGGAAGAGCC.C.UUA.AGGCGAAA..GCGUUUUAAAG...A........GUAUACGAUAAAAAAUAG....CUUU.AAAAC..CCACCAAG.GAUGAA.GAGAUAGCAUC.CAAGG.AGCUAAAG..AAAAUCUCA.CUUUAGAC.ACUUA.AGGAACUCGAACU......AAGAGACAGAGC.GCAA..GCUCUGUUUUUUUUU
JCVI_SCAF_1101668664357/974-761     UGAG....GACCGAUAAGAGAC..CAACUGCAGA.C.GGAA.....AC.UUAAGAGAA.....A.UCA.AAGGAAGAGCC.C.UUA.AGGCGAAA..GCGUUUUAAAG...A........GUAUACGAUAAAAAAUAG....CUUU.AAAAC..CCACCAAG.GAUGAA.GAGAUAGCAUC.CAAGG.AGCUAAAG..AAAAUCUCA.CUUUAGAC.ACUUA.AGGAACUCGAACU......AAGAGACAGAGC.GCAA..GCUCUGUUUUUUUUU
JCVI_SCAF_1096627330381/984-1197    UGAG....GACCGAUAAGAGAC..CAACUGCAGA.C.GGAA.....AC.UUAAGAGAA.....A.UCA.AAGGAAGAGCC.C.UUA.AGGCGAAA..GCGUUUUAAAG...A........GUAUACGAUAAAAAAUAG....CUUU.AAAAC..CCACCAAG.GAUGAA.GAGAUAGCAUC.CAAGG.AGCUAAAG..AAAAUCUCA.CUUUAGAC.ACUUA.AGGAACUCGAACU......AAGAGACAGAGC.GCAA..GCUCUGUUUUUUUUU
JCVI_SCAF_1101668398174/590-803     UGAG....GACCGAUAAGAGAC..CAACUGCAGA.C.GGAA.....AC.UUAAGAGAA.....A.UCA.AAGGAAGAGCC.C.UUA.AGGCGAAA..GCGUUUUAAAG...A........GUAUACGAUAAAAAAUAG....CUUU.AAAAC..CCACCAAG.GAUGAA.GAGAUAGCAUC.CAAGG.AGCUAAAG..AAAAUCUCA.CUUUAGAC.ACUUA.AGGAACUCGAACU......AAGAGACAGAGC.GCAA..GCUCUGUUUUUUUUU
JCVI_SCAF_1101668708430/1027-814    UGAG....GACCGAUAAGAGAC..CAACUGCAGA.C.GGAA.....AC.UUAAGAGAA.....A.UCA.AAGGAAGAGCC.C.UUA.AGGCGAAA..GCGUUUUAAAG...A........GUAUACGAUAAAAAAUAG....CUUU.AAAAC..CCACCAAG.GAUGAA.GAGAUAGCAUC.CAAGG.AGCUAAAG..AAAAUCUCA.CUUUAGAC.ACUUA.AGGAACUCGAACU......AAGAGACAGAGC.GCAA..GCUCUGUUUUUUUUU
JCVI_SCAF_1096627991035/367-580     UGAG....GACCGAUAAGAGAC..CAACUGCAGA.C.GGAA.....AC.UUAAGAGAA.....A.UCA.AAGGAAGAGCC.C.UUA.AGGCGAAA..GCGUUUUAAAG...A........GUAUACGAUAAAAAAUAG....CUUU.AAAAC..CCACCAAG.GAUGAA.GAGAUAGCAUC.CAAGG.AGCUAAAG..AAAAUCUCA.CUUUAGAC.ACUUA.AGGAACUCGAACU......AAGAGACAGAGC.GCAA..GCUCUGUUUUUUUUU
JCVI_SCAF_1096627064304/295-508     UGAG....GACCGAUAAGAGAC..CAACUGCAGA.C.GGAA.....AC.UUAAGAGAA.....A.UCA.AAGGAAGAGCC.C.UUA.AGGCGAAA..GCGUUUUAAAG...A........GUAUACGAUAAAAAAUAG....CUUU.AAAAC..CCACCAAG.GAUGAA.GAGAUAGCAUC.CAAGG.AGCUAAAG..AAAAUCUCA.CUUUAGAC.ACUUA.AGGAACUCGAACU......AAGAGACAGAGC.GCAA..GCUCUGUUUUUUUUU
JCVI_SCAF_1096627383906/411-624     UGAG....GACCGAUAAGAGAC..CAACUGCAGA.C.GGAA.....AC.UUAAGAGAA.....A.UCA.AAGGAAGAGCC.C.UUA.AGGCGAAA..GCGUUUUAAAG...A........GUAUACGAUAAAAAAUAG....CUUU.AAAAC..CCACCAAG.GAUGAA.GAGAUAGCAUC.CAAGG.AGCUAAAG..AAAAUCUCA.CUUUAGAC.ACUUA.AGGAACUCGAACU......AAGAGACAGAGC.GCAA..GCUCUGUUUUUUUUU
JCVI_SCAF_1096627834733/426-639     UGAG....GACCGAUAAGAGAC..CAACUGCAGA.C.GGAA.....AC.UUAAGAGAA.....A.UCA.AAGGAAGAGCC.C.UUA.AGGCGAAA..GCGUUUUAAAG...A........GUAUACGAUAAAAAAUAG....CUUU.AAAAC..CCACCAAG.GAUGAA.GAGAUAGCAUC.CAAGG.AGCUAAAG..AAAAUCUCA.CUUUAGAC.ACUUA.AGGAACUCGAACU......AAGAGACAGAGC.GCAA..GCUCUGUUUUUUUUU
JCVI_SCAF_1096627536841/1122-909    UGAG....GACCGAUAAGAGAC..CAACUGCAGA.C.GGAA.....AC.UUAAGAGAA.....A.UCA.AAGGAAGAGCC.C.UUA.AGGCGAAA..GCGUUUUAAAG...A........GUAUACGAUAAAAAAUAG....CUUU.AAAAC..CCACCAAG.GAUGAA.GAGAUAGCAUC.CAAGG.AGCUAAAG..AAAAUCUCA.CUUUAGAC.ACUUA.AGGAACUCGAACU......GAAAGACAGAGC.GUAA..GCUCUGUUUUUUUUU
JCVI_SCAF_1096627863875/252-465     UGAG....GACCGAUAAGAGAC..CAACUGCAGA.C.GGAA.....AC.UUAAGAGAA.....A.UCA.AAGGAAGAGCC.C.UUA.AGGCGAAA..GCGUUUUAAAG...A........GUAUACGAUAAAAAAUAG....CUUU.AAAAC..CCACCAAG.GAUGAA.GAGAUAGCAUC.CAAGG.AGCUAAAG..AAAAUCUCA.CUUUAGAC.ACUUA.AGGAACUCGAAUU......GAAAGACAGAGC.GCAA..GCUCUGUUUUUUUUU
JCVI_SCAF_1101668428651/956-743     UGAG....GACCGAUAAGAGAC..CAACUGCAGA.C.GGAA.....AC.UUAAGAGAA.....A.UCA.AAGGAAGAGCC.C.UUA.AGGCGAAA..GCGUUUUAAAG...A........GUAUACGAUAAAAAAUAG....CUUU.AAAAC..CCACCAAG.GAUGAA.GAGAUAGCAUC.CAAGG.AGCUAAAG..AAAAUCUCA.CUUUAGAC.ACUUA.AGGAACUCGAACU......GAAAGACAGAGC.GCAA..GCUCUGUUUUUUUUU
JCVI_SCAF_1096627209996/2794-2581   UGAG....GACUGAUAAGAGAC..CAACUGCAGA.C.GGAA.....AC.UUAAGGGAA.....A.UCA.UAGGAAGAGCC.C.UCA.AGGCGAAA..GCGUUUUAAAG...A........GUAUACGAUAAAAAAUAG....CUUU.AAGAC..CCACCAAG.GAUGAA.GAGAUAGCAUC.CAAGG.AGCUAAAG..AAAAUCUCA.CUUUAGAC.ACUUG.AGGAACUCGAACU......GAAAGACAGAGC.GCAA..GCUCUGUUUUUUUUU
JCVI_SCAF_1101667222457/434-647     UGAG....GACUGAUAAGAGAC..CAACUGCAGA.C.GGAA.....AC.UUAAGGGAA.....A.UCA.UAGGAAGAGCC.C.UCA.AGGCGAAA..GCGUUUUAAAG...A........GUAUACGAUAAAAAAUAG....CUUU.AAAAC..CCACCAAG.GAUGAA.GAGAUAGCAUC.CAAGG.AGCUAAAG..AAAAUCUCA.CUUUAGAC.ACUUG.AGGAACUCGAACU......GAAAGACAGAGC.GCAA..GCUCUGUUUUUUUUU
JCVI_SCAF_1096627262474/1304-1091   CGGA....GACCGAUAAGAGAC..CAACUGCAGA.C.GGAA.....AC.UUAAGAGAA.....A.CCU.AAGGAAGAGCC.C.UCA.GGGUGAAA..GCGUUUUAAAG...A........GUAUACGAUAAAAAAUAG....CUUU.AAAAC..CCACCAAG.GAUGAA.GAGAUAGCAUC.CAAGG.AGCUAAAG..AGAAUCUCA.CUUUAGAC.ACCUG.GGGAACUCGAACU......GAAAGACAGAGC.GCAA..GCUCUGUUUUUUUUU
JCVI_SCAF_1101667529789/489-276     CGGG....GACUGAUAAGAGAC..CAACUGCAGA.C.GGAA.....AC.UUAAGAGAA.....A.CCG.AAGGAAGAGCC.C.UCA.AGGCGAAA..GCGUUUUAAAG...A........GUAUACGAUAAAAAAUAG....CUUU.AAAAC..CCACCAAG.GAUGAA.GAGAUAGCAUC.CAAGG.AGCUAAAG..AAAAUCUCA.CUUUAGAC.ACUUG.AGGAACUCGAAUU......GAAAGACAGAGC.GCAA..GCUCUGUUUUUUUUU
JCVI_SCAF_1096628089002/864-651     CGGG....GACUGAUAAGAGAC..CAACUGCAGA.C.GGAA.....AC.UUAAGAGAA.......CCGAAAGGAAGAGCC.C.UCA.GGGUGAAA..GCGUUUUAAAG...A........GUAUACGAUAAAAAAUAG....CUUU.AAAAC..CCACCAAG.GAUGAA.GAGAUAGCAUC.CAAGG.AGCUAAAG..AGAAUCUCG.CUUUAGAC.ACCUG.GGGAACUCGAACU......AAGAGACAGAGC.GCAA..GCUCUGUUUUUUUUU
JCVI_SCAF_1101667520969/241-28      CGGG....GACUGAUAAGAGAC..CAACUGCAGA.C.GGAA.....AC.UUAAGAGAA.....A.CCG.AAGGAAGAGCC.C.UCA.GGGUGAAA..GCGUUUUAAAG...A........GUAUACGAUAAAAAAUAG....CUUU.AAAAC..CCACCAAG.GAUGAA.GAGAUAGCAUC.CAAGG.AGCUAAAG..AGAAUCUCG.CUUUAGAC.ACCUG.GGGAACUCGAAUU......GAAAGACAGAGC.GCAA..GCUCUGUUUUUUUUU
JCVI_SCAF_1096627229712/953-740     CGGG....GACUGAUAAGAGAC..CAACUGCAGA.C.GGAA.....AC.UUAAGAGAA.....A.CCG.AAGGAAGAGCC.C.UCA.GGGUGAAA..GCGUUUUAAAG...A........GUAUACGAUAAAAAAUAG....CUUU.AAAAC..CCACCAAG.GAUGAA.GAGAUAGCAUC.CAAGG.AGCUAAAG..UAAAUCUCA.CUUUAGAC.ACCUG.GGGAACUCGAAUU......GAAAGACAGAGC.GCAA..GCUCUGUUUUUUUUU
JCVI_SCAF_1096627212055/737-950     CGGG....GACUGAUAAGAGAC..CAACUGCAGA.C.GGAA.....AC.UUAAGAGAA.....A.CCG.AAGGAAGAGCC.C.UCA.GGGUGAAA..GCGUUUUAAAG...A........GUAUACGAUAAAAAAUAG....CUUU.AAAAC..CCACCAAG.GAUGAA.GAGAUAGCAUC.CAAGG.AGCUAAAG..AAAAUCUCA.CUUUAGAC.ACCUG.GGGAACUCGAAUU......GAAAGACAGAGC.GCAA..GCUCUGUUUUUUUUU
JCVI_SCAF_1096626127902/589-802     CGGG....GACUGAUAAGAGAC..CAACUGCAGA.C.GGAA.....AC.UUAAGAGAA.....A.CCG.AAGGAAGAGCC.C.UCA.GGGUGAAA..GCGUUUUAAAG...A........GUAUACGAUAAAAAAUAG....CUUU.AAAAC..CCACCAAG.GAUGAA.GAGAUAGCAUC.CAAGG.AGCUAAAG..AAAAUCUCA.CUUUAGAC.ACCUG.GGGAACUCGAAUU......GAAAGACAGAGC.GCAA..GCUCUGUUUUUUUUU
JCVI_SCAF_1096627227758/242-455     CGGG....GACUGAUAAGAGAC..CAACUGCAGA.C.GGAA.....AC.UUAAGAGAA.....A.CCG.AAGGAAGAGCC.C.UCA.GGGUGAAA..GCGUUUUAAAG...A........GUAUACAAUAAAAAAUAG....CUUU.AAAAC..CCACCAAG.GAUGAA.GAGAUAGCAUC.CAAGG.AGCUAGAG..AGAAUCUCA.CUCUAGAC.ACCUG.GGGAACUCGAACU......AAGAGACAGAGC.GCAA..GCUCUGUUUUUUUUU
JCVI_SCAF_1096626953084/933-719     CGCA....GACCGACCAGGGAC..CAACUGCAGA.C.GAGA.....AC.UGGAGAGAA.....A.GUG.AAGGAAGAGCC.C.UCA.GGGUGAAA..GCGUUAUAAAG...A........GUUAACGAUAAAAAAUAG....CUUU.AUAAC..CCACCAAG.GAUGGA.GAGAUAGCAUC.CAAGG.AGCUAAAG.AGAAAUCUCA.CUUUAGAC.ACCUG.GGGAACUCGAAUG......AAAAGACAGAGC.AUUU..GCUCUGUUUUUUUUU
JCVI_SCAF_1096627572514/1440-1655   CGAC....AACCGACCAGGGAC..CAACUGCAGA.CGGAGA.....AC.UGGAGAGAA.....A.GCG.AAGGAAGAGCC.C.UCA.GGGUGAAA..GCGUUAUAAAG...A........GUUAACGAUAAAAAAUAG....CUUU.AUAAC..CCACCAAG.GAUGGA.GAGAUAGCAUC.CAAGG.AGCUAAAG.AGAAAUCUCA.CUUUAGAC.ACCUG.GGGAACUCGAAUG......AAAAGACAGAGC.AUUU..GCUCUGUUUUUUUUU
JCVI_SCAF_1096627431513/792-577     CUUG....AACUGACCAGCAAC..CAACUGCAGA.C.GGAA.....AC.UGGGGGGAA.....C.AAG.AAGGAAGAAGC.C.GAG.GGGCGAAA..GCGUUACUAAG...A........GUCGAUGAUAAAAAAUAG....CUUA.GUAAC..CCACCAAGGAAAUAAAGAGAUA.AUUUCCAAGG.AGCUAGAG..AGAAUCUCA.CUUUAGAC.CCCUU.CGAACUUCGAACU......AAAAGACAGAGC.UUAG..GCUCUGUUUUUUUUU
JCVI_SCAF_1096627961911/730-515     CUAA....AACCGACUGAUGAC..CAACUGCAGA.CGGAUA.....CU.UAGAGAGAA.....U.UAG.UAGUCAGAGCA.C.GAA.AGGUGAAA..GCGUUACUAAG...A........GUCGACGAUAAAAAAUAG....CUUA.GUAGC..CCACCAAG.AGGGAAAGAGAUAACCCU.CAAGG.AGCUAAAG..AGAAUCUCA.CUUUAGAC.CCUUU.CGUUACUCGUUUU......AUAAAACAGAGC.UCAG..GCUCUGUUUUUUUUU
JCVI_SCAF_1101668730504/478-263     CUGA....AACCGACUGAUGAC..CAACUGCAGA.C.GGAU.....AUUUAGAGAGAA.....U.UAG.UAGUCAGAGCA.C.GAA.AGGAGAAA..GCGUUACUAAG...A........GUCGACGAUAAAAAAUAG....CUUA.GUAGC..CCACCAAG.AGGGAAAGAGAUAACCCU.CAAGG.AGCUAAAG..AGAAUCUCA.CUUUAGAC.CCUUU.CGUAUCUCGAAUU......AUAAAACAGAGC.UCAG..GCUCUGUUUUUUUUU
JCVI_SCAF_1096628137430/431-643     AUCG....GACUGACUUACAAU..CAACUGCAGA.C.GGGA.....GU.AGGAGAGAA.....A.GAG.GAGGAAGAGAC...GAA.GGGUGAAA..GCGAUACUAAG...A........GUCGACGAUAAAAAAGAG....CUUA.GUAAC..CCACCAAG.GAGGAAAGAGAAAGCCUC.UGAGG.AGCUAAAG..AGAUUCUCA.CUUUAGAC.CCCUU.CUAAUCUCGAUUG......AAAAGACAGAGC.CUA...GCUCUGUUUUUUUUU
JCVI_SCAF_1101668387367/695-907     CUCG....GACUGACCUACAAG..CAACUGCAGA.C.GGGA.....GU.AGGAGAGAA.....A.GAG.AAGGAAGAGAC...GAA.GGGCGAAA..GCGUUACUAAG...A........GUCGACGAUAAAAAAGAG....CUUA.GUAGC..CCACCAAG.GAGGAGAGAGAAGGCCUC.UAAGG.AGCUAAAG..AGAUUCUCA.CUUUAGAC.CCCUU.CCAAUCUCGAUUG......AAAAGACAGAGC.UUA...GCUCUGUUUUUUUUU
JCVI_SCAF_1096626872880/1138-926    CUCA....GACCGACUUACAAA..CAACUGCAGA.C.GGGA.....GU.AAGAGAGAA.....A.GAG.AAGGCAGAGAC...GAA.GGGCGAAA..GCGAUGCUAAG...A........GUUGACGAUAAAAAAGAG....CUUA.GUAUC..CCACCAAG.AAGGCAAGAGAAAACCUU.CAAGG.AGCUAAAG..AGAAUCUCA.CUUUAGAC.CUCUU.CCAAUCUCGAACUU.....AAGAAACAGAG..CUUG...CUCUGUUUUUUUUC
JCVI_SCAF_1101668024127/295-508     CUCG....GACCGACUUACAAA..CAACUGCAGA.C.GGGA.....GU.AAGAGAGAA.....A.GAG.AAGGUAGAGAC...GAA.GGGCGAAA..GCGAUGCUAAG...A........GUUGACGAUAAAAAAGAG....CUUA.GUAAC..CCACCAAG.AAGGCAAGAGAAAACCUU.CAAGG.AGCUAAAG..AGAAUCUCA.CUUUAGAC.CUCUU.CCAAUCUCGAACUUU....AAGAAACAGAG..CUUG...CUCUGUUUUUUUUC
JCVI_SCAF_1101668037577/1450-1237   CUCG....GACCGACUUACAAA..CAACUGCAGA.C.GGGA.....GU.AAGAGAGAA.....A.GAG.AAGGUAGAGAC...GAA.GGGCGAAA..GCGAUACUAAG...A........GUUGACGAUAAAAAAGAG....CUUA.GUAAC..CCACCAAG.AAGGCAAGAGAAAACCUU.CAAGG.AGCUAAAG..AAAAUCUCA.CUUUAGAC.CUCUU.CCAAUCUCGAACUU....AAAGAAACAGAG..CUUG...CUCUGUUUUUUUUC
JCVI_SCAF_1101668052991/95-308      CUCG....GACCGACUUACAAA..CAACUGCAGA.C.GGGA.....GU.AAGAGAGAA.....A.GAG.AAGGUAGAGAC...GAA.GAGAGAAA..GCGAUACUAAG...A........GUCGACAAUAAAAAAGAG....CUUA.GUAAC..CCACCAAG.AAGGCAAGAGAAUACCUU.CAAGG.AGCUAAAG..AAAAUCUCA.CUUUAGAC.CUCUU.CUAAUCUCGAAUUUU....AAGAAACAGAG..CUUG...CUCUGUUUUUUUUC
JCVI_SCAF_1101668023810/366-579     CUCG....GACCGACUUACAAA..CAACUGCAGA.C.GGGA.....GU.AAGAGAGAA.....A.GAG.AAGGUAGAGAC...GAA.GAGAGAAA..GCGAUACUAAG...A........GUCGACAAUAAAAAAGAG....CUUA.GUAAC..CCACCAAG.AAGGCAAGAGAAUACCUU.CAAGG.AGCUAAAG..AAAAUCUCA.CUUUAGAC.CUCUU.CUAAUCUCGAACUUU....AAGAAACAGAG..CUUG...CUCUGUUUUUUUUC
JCVI_SCAF_1096626853335/454-667     CUCG....GACCGACUUACAAA..CAACUGCAGA.C.GGGA.....GU.AAGAGAGAA.....A.GAG.AAGGUAGAGAC...GAA.GAGAGAAA..GCGAUACUAAG...A........GUCGACAAUAAAAAAGAG....CUUA.GUAAC..CCACCAAG.AAGGCAAGAGAAUACCUU.CAAGG.AGCUAAAG..AAAAUCUCA.CUUUAGAC.CUCUU.CUAAUCUCGAACUUU....AAGAAACAGAG..CUUG...CUCUGUUUUUUUUC
JCVI_SCAF_1101668067985/754-966     CUCG....GACCGACUUACAAA..CAACUGCAGA.C.GGGA.....GU.AAGAGAGAA.....A..GA.GAAGAAGAGAC...GAA.GGGCGAAA..GCGUAACUAAG...A........GUCGACGAUAAAAAAGAG....CUUA.GUGAC..CCACCAAG.GAGGCAAGAGAAAACCUC.CAAGG.AGCUAAAG..AGAUUCUCA.CUUUAGAC.CCCUU.CCAAUCUCGAACU.....GAAAAGACAGAGC.UUA...GCUCUGUUUUUUUUU
JCVI_SCAF_1096626893248/1256-1048   ACCG.........ACUUACAAA..CAACUGCAGA.C.GGGA.....GU.AAGAGAGAA.....A.GAG.AAGGAAGAGAC...GAA.GGGCGAAA..GCGUAACUAAG...A........GUCGACGAUAAAAAAGAG....CUUA.GUGAC..CCACCAAG.GAGGCAAGAGAAAACCUC.CAAGG.AGCUAAAG..AGAUUCUCA.CUUUAGAC.CCCUU.CCAAUCUCGAACU.....GAAAAGACAGAGC.UUA...GCUCUGUUUUUUUUU
JCVI_SCAF_1096627465602/553-340     CUCG....GACCGACUUACAAA..CAACUGCAGA.C.GGGA.....GU.AAGAGAGAA.....A.GAG.AAGGUAGAGAC...GAA.GGGCGAAA..GCGUUACUAAG...A........GUCGACGAUAAAAAAGAG....CUUA.GUGAC..CCACCAAG.AAGGCAAGAGAAAACCUU.CAAGG.AGCUAAAG..AGAUUCUCA.CUUUAGAC.CCCUU.CCAAUCUCGAACU.....GAAAAGACAGAGC.UUA...GCUCUGUUUUUUUUU
JCVI_SCAF_1101668161624/834-1047    CUCG....GACCGACUUACAAA..CAACUGCAGA.C.GGGA.....GU.AAGAGAGAA.....A.GAG.AAGGUAGAGAC...GAA.GGGCGAAA..GCGUUACUAAG...A........GUCGACGAUAAAAAAGAG....CUUA.GUGAC..CCACCAAG.AAGGCAAGAGAAAACCUU.CAAGG.AGCUAAAG..AGAUUCUCA.CUUUAGAC.CCCUU.CCAAUCUCGAACU.....GAAAAGACAGAGC.UUA...GCUCUGUUUUUUUUU
JCVI_SCAF_1101668495731/1541-1328   CUCG....GACCGACUUACAAU..CAACUGCAGA.C.GGGA.....GU.AAGAGAGAA.....A.GAG.AAGGAAGAGAC...GAA.GGGCGAAA..GCGUUAUUAAG...A........GUCGACGAUAAAAAAGAG....CUUA.GUAAC..CCACCAAG.GAGGAAAGAGAAAGCCUC.CAAGG.AGCUAAAG..AGAUUCUCA.CUUUAGAC.CCCUU.CCAAUCUCGAACU.....GAAAAGACAGAGC.CUG...GCUCUGUUUUUUUUU
JCVI_SCAF_1101668171049/283-70      CUCG....GACCGACUUACAAU..CAACUGCAGA.C.GGGA.....GU.AAGAGAGAA.....A.GAG.AAGGAAGAGAC...GAA.GGGCGAAA..GCGUUAUUAAG...A........GUCGACGAUAAAAAAGAG....CUUA.GUAAC..CCACCAAG.GAGGAAAGAGAAAGCCUC.CAAGG.AGCUAAAG..AGAUUCUCA.CUUUAGAC.CCCUU.CCAAUCUCGAACU.....GAAAAGACAGAGC.CUA...GCUCUGUUUUUUUUU
JCVI_SCAF_1096627301124/1252-1465   CUCG....GACCGACUUACAAU..CAACUGCAGA.C.GGGA.....GU.AAGAGAGAA.....A.GAG.AAGGAAGAGAC...GAA.GGGCGAAA..GCGUUAUUAAG...A........GUCGACGAUAAAAAAGAG....CUUA.GUAAC..CCACCAAG.GAGGAAAGAGAAAGCCUC.CAAGG.AGCUAAAG..AGAUUCUCA.CUUUAGAC.CCCUU.CCAAUCUCGAACU.....GAAAAGACAGAGC.CUA...GCUCUGUUUUUUUUU
JCVI_SCAF_1101667195409/294-81      CUCG....GACCGACUUACAAU..CAACUGCAGA.C.GGGA.....GU.AAGAGAGAA.....A.GAG.AAGGAAGAGAC...GAA.GGGCGAAA..GCGUUAUUAAG...A........GUCGACGAUAAAAAAGAG....CUUA.GUAAC..CCACCAAG.GAGGAAAGAGAAAGCCUC.CAAGG.AGCUAAAG..AGAUUCUCA.CUUUAGAC.CCCUU.CCAAUCUCGAACU.....GAAAAGACAGAGC.CUA...GCUCUGUUUUUUUUU
JCVI_SCAF_1096627987958/429-216     CUCG....GACCGACUUACAAU..CAACUGCAGA.C.GGGU.....GU.AAGAGAGAA.....A.GAG.AAGGAAGAGAC...GAA.GGGCGAAA..GCGUUAUUAAG...A........GUCGACGAUAAAAAAGAG....CUUA.AUAAC..CCACCAAG.AAGGAAAGAGAAAGCCUU.CAAGG.AGCUAAAG..AGAUUCUCA.CUUUAGAC.CCCUU.CCAAUCUCGAACU.....GAAAAGACAGAGC.UUA...GCUCUGUUUUUUUUU
JCVI_SCAF_1096627348556/173-387     CUCG....GACCGACUUACAAA..CAACUGCAGA.C.GGGA.....GU.AAGAGAGAA.....A.GAG.AAGGAAGAGAC...GAA.GGGCGAAA..GCGUUAUUAAG...A........GUCGACGAUAAAAAAGAG....CUUA.AUAAC..CCACCAAG.AAGGAAAGAGAAAGCCUU.CAAGG.AGCUAAAG..AGAUUCUCA.CUUUAGACACCCUU.CCAAUCUCGAACU.....GAAAAGACAGAGC.UUA...GCUCUGUUUUUUUUU
JCVI_SCAF_1101668482480/393-606     CUCG....GACCGACUUACAAA..CAACUGCAGA.C.GGGA.....GU.AAGAGAGAA.....A.GAG.AAGGAAGAGAC...GAA.GGGCGAAA..GCGAUACUAAG...A........GUCGACGAUAAAAAAGAG....CUUA.GUAAC..CCACCAAG.AAGGAAAGAGAAAACCUU.CAAGG.AGCUAAAG..AGAUUCUCA.CUUUAGAC.CCCUU.CCAAUCUCGAACU.....GAAAAGACAGAGC.CUG...GCUCUGUUUUUUUUU
JCVI_SCAF_1096627922549/1680-1893   CUCG....GACCGACUUACAAA..CAACUGCAGA.C.GGGA.....GU.AAGAGAGAA.....A.GAG.AAGGAAGAGAC...GAA.GGGCGAAA..GCGAUACUAAG...A........GUCGACGAUAAAAAAGAG....CUUA.GUAAC..CCACCAAG.AAGGAAAGAGAAAACCUU.CAAGG.AGCUAAAG..AGAUUCUCA.CUUUAGAC.CCCUU.CCAAUCUCGAACU.....GAAAAGACAGAGC.CUG...GCUCUGUUUUUUUGC
JCVI_SCAF_1101668063555/732-945     CUCG....GACCGACUUACAAA..CAACUGCAGA.C.GGGA.....GU.AAGAGAGAA.....A.GAG.AAGGAAGAGAC...GAA.GGGUGAAA..GCGAUACUAAG...A........GUCGACGAUAAAAAAGAG....CUUA.GUAAC..CCACCAAG.AAGGAAAGAGAAAGCCUU.CAAGG.AGCUAAAG..AGAUUCUCA.CUUUAGAC.CCCUU.CCAAUCUCGAACU.....GAAAAGACAGAGC.UUA...GCUCUGUUUUUUUUU
JCVI_SCAF_1096627860829/1413-1200   CUCG....GACCGACUUACAAA..CAACUGCAGA.C.GGGA.....GU.AAGAGAGAA.....A.GAG.AAGGAAGAGAC...GAA.GGGCGAAA..GCGAUACUAAG...A........GUCGACGAUAAAAAAGAG....CUUA.GUAAC..CCACCAAG.AAGGAAAGAGAAAGCCUU.CAAGG.AGCUAAAG..AGAUUCUCA.CUUUAGAC.CCCUU.CCAAUCUCGAACU.....GAAAAGACAGAGC.CUA...GCUCUGUUUUUUUUU
JCVI_SCAF_1101668492749/600-813     CUCA....GACUGACUUACAAG..CAACUGCAGA.C.GGGA.....GU.AAGAGAGAA.....A.GAG.AAGGAAGAGAC...GAA.GGGCGAAA..GCGUUAUUAAG...A........GUCGACGAUAAAAAAGAG....CUUA.GUAAC..CCACCAAG.AAGGGAAGAGAAAACCUU.CAAGG.AGCUAAAG..AGAUUCUCA.CUUUAGAC.CCCUU.CCAAUCUCGAACU.....AAAAAGACAGAGC.CUA...GCUCUGUUUUUUUUU
JCVI_SCAF_1096626686483/304-91      CUCA....GACUGACUUACAAA..CAACUGCAGA.C.GGGA.....GU.AAGAGAGAA.....A.GAG.AAGGAAGAGAC...GAA.GGGCGAAA..GCGUUAUUAAG...A........GUCGACGAUAAAAAAGAG....CUUA.GUAAC..CCACCAAG.AAGGGAAGAGAAAACCUU.CGAGG.AGCUAAAG..AGAUUCUCA.CUUUAGAC.CCCUU.CCAAUCUCGAACU.....AAAAAGACAGAGC.CUG...GCUCUGUUUUUUUUU
JCVI_SCAF_1096626567716/860-648     ACGA....AACCGACCAGCAAG..CAACUGCAGA.C.GGGA.....GC.UGGGGAGAA.....U.CAG.GAGGAAGAGAC.C.GAA.GGGCGAAA..GCAUCACUAAG...A........GUCGACGAUAAAAAAGAG....CUUA.GUGAA..CCACCAAG.AGGAAAAGAGAGAAUCCU.CAAGG.AGCUAAAG..AGAAUCUCA.CUUUAGAC.CCCUU.CGAAACUCG.UUU......GAGAAACAGAGC.CUA...GCUCUGUUUUUUUUU
JCVI_SCAF_1096626973362/1711-1498   CUGA....AACCGACCAGGGAC..CAACUGCAGA.C.GGGA.....GC.UGGAGAGAA.....U.CAG.AAGGAAGAGAC.C.GAA.GGGCGAAA..GCGUUACUAAG...A........GUCGACGAUAAAAAAUAG....CUUA.GUGAC..CCACCAAG.AGGAAAAGAGAGAAUCCU.CAAGG.AGCUAAAG..AGAAUCUCA.CUUUAGAC.CCCUU.CGAACCUCGACCU.......AAGAACAGAGC.UGAU..GCUCUGUUUUUUUUU
JCVI_SCAF_1101667389609/635-422     CUGA....AACCGACCAGGGAC..CAACUGCAGA.C.GAGA.....GC.UGGAGAGAA.....U.CAG.GAGGAAGAGAC.C.GAA.GGGCGAAA..GCGUUACUAAG...A........GUCGACGAUAAAAAAUAG....CUUA.GUGAC..CCACCAAG.AGGAAAAGAGAGAAUCCU.CAAGG.AGCUAAAG..AGAAUCUCA.CUUUAGAC.CCCUU.CGAACCUCGACUU.......AAGAACAGAGC.UAAU..GCUCUGUUUUUUUUU
JCVI_SCAF_1096627386695/892-1111    CCUAACGAAACCGACUAGGGAC..CAACUGCAGA.CGGAGA.....AC.UAGAGAGAAU.CGAA.AGG.....AAGAGUC.C.GAA.GGGCGAAA..GCGUUAUAAAG...A........GUUAACGAUAAAAAAUAG....CUUU.AUAAC..CCACCAAG.AGGAAAAGAGAGAAUCCU.CAAGG.AGCUUAAG..AGAAUCUCA.CUUAAGAC.CCCUU.CGAAACUCGGAUU......AGAAGACAGAGC.CUCG..GCUCUGUUUUUUUUU
JCVI_SCAF_1101668220072/1222-1003   CCUAACGAAACCGACUAGGGAC..CAACUGCAGA.C.GGAAA....AC.UAGAGAGAAU.CGAA.AGG.....AAGAGUC.C.GAA.GGGCGAAA..GCGUUAUAAAG...A........GUUAACGAUAAAAAAUAG....CUUU.AUAAC..CCACCAAG.AGGAAAAGAGAGAAUCCU.CAAGG.AGCUUAAG..AGAAUCUCA.CUUAAGAC.CCCUU.CGAAACUCGGAUU......AGAAGACAGAGC.CUCG..GCUCUGUUUUUUUUU
JCVI_SCAF_1101668412021/333-552     CCUAACGAAACCGACUAGGGAC..CAACUGCAGA.C.GGAAA....AC.UAGAGAGAAU.CGAA.AGG.....AAGAGUC.C.GAA.GGGCGAAA..GCGUUAUAAAG...A........GUUAACGAUAAAAAAUAG....CUUU.AUAAC..CCACCAAG.AGGAAAAGAGAGAAUCCU.CAAGG.AGCUUAAG..AGAAUCUCA.CUUAAGAC.CCCUU.CGAAACUCGGAUU......AGAAGACAGAGC.CUCG..GCUCUGUUUUUUUUU
JCVI_SCAF_1096627859545/515-734     CCUAACGAAACCGACUAGGGAC..CAACUGCAGA.C.GGAAA....AC.UAGAGAGAAU.CGAA.AGG.....AAGAGUC.C.GAA.GGGCGAAA..GCGUUAUAAAG...A........GUUAACGAUAAAAAAUAG....CUUU.AUAAC..CCACCAAG.AGGAAAAGAGAGAAUCCU.CAAGG.AGCUUAAG..AGAAUCUCA.CUUAAGAC.CCCUU.CGAAACUCGGAUU......AGAAGACAGAGC.CUCG..GCUCUGUUUUUUUUU
JCVI_SCAF_1096627872041/993-774     CCUAACGAAACCGACUAGGGAC..CAACUGCAGA.C.GGAAA....AC.UAGAGAGAAU.CGAA.AGG.....AAGAGUC.C.GAA.GGGCGAAA..GCGUUAUAAAG...A........GUUAACGAUAAAAAAUAG....CUUU.AUAAC..CCACCAAG.AGGAAAAGAGAGAAUCCU.CAAGG.AGCUUAAG..AGAAUCUCA.CUUAAGAC.CCCUU.CGAAACUCGGAUU......AGAAGACAGAGC.CUCG..GCUCUGUUUUUUUUU
JCVI_SCAF_1096626895589/880-1099    CCUAACGAAACCGACUAGGGAC..CAACUGCAGA.C.GGAAA....AC.UAGAGAGAAU.CGAA.AGG.....AAGAGUC.C.GAA.GGGCGAAA..GCGUUAUAAAG...A........GUUAACGAUAAAAAAUAG....CUUU.AUAAC..CCACCAAG.AGGAAAAGAGAGAAUCCU.CAAGG.AGCUUAAG..AGAAUCUCA.CUUAAGAC.CCCUU.CGAAACUCGGAUU......AGAAGACAGAGC.CUCG..GCUCUGUUUUUUUUU
JCVI_SCAF_1101668166361/1492-1273   CCUAAAGAAACCGACUAGGGAC..CAACUGCAGA.C.GGAAA....AC.UAGAGAGAAU.CGAU.AGG.....AAGAGUC.C.GAA.GGGCGAAA..GCGUUAUAAAG...A........GUUAACGAUAAAAAAUAG....CUUU.AUAAC..CCACCAAG.AGGAAAAGAGAGAAUCCU.CAAGG.AGCUUAAG..AGAAUCUCA.CUUAAGAC.CCCUU.CGAAACUCGGAUU......AGAAGACAGAGC.CUCG..GCUCUGUUUUUUUUG
JCVI_SCAF_1096627168408/929-710     CCCAAAGAAACCGACUAGGGAC..CAACUGCAGA.C.GGAAA....AC.UAGAGAGAAU.CAGA.GGG.....AAGAGUC.C.GAA.GGGCGAAA..GCGUUAUAAAG...A........GUUAACGAUAAAAAAUAG....CUUU.AUAAC..CCACCAAG.AGGAAAAGAGAGAAUCCU.CAAGG.AGCUUAAG..AGAAUCUCA.CUUAAGAC.CCCUU.CGAAACUCGGAUU......AGAAGACAGAGC.CUCG..GCUCUGUUUUUUUUU
JCVI_SCAF_1096627329331/1125-1339   ACGAA....ACCGACUAGGAAA..CAACUGCAGA.C.GGGA.....CC.UAGAGAGAA.....U.CGA.AAGGAAGAGUC.C.GAA.GGGCGAAA..GCGUUAUAAAG...A........GUUAACGAUAAAAAAUAG....CUUU.AUAAC..CCACCAAG.AGGAAAAGAGAGAAUCCU.CAAGG.AGCUUAAG..AGAAUCUCA.CUUAAGAC.CCCUU.CGAAACUCGGAUU......AGAAGACAGAGC.CUCG..GCUCUGUUUUUUUUU
JCVI_SCAF_1101668400561/311-527     ACGA....GACCGACUAGGGAC..CAACUGCAGA.CGGAGA.....AC.UAGAGAGAA.....U.CGA.AAGGAAGAGUC.C.GAA.GGGCGAAA..GCGUUAUAAAG...A........GUUAACGAUAAAAAAUAG....CUUU.AUGAC..CCACCAAG.AGGAAAAGAGAGAAUCCU.CAAGG.AGCUAAAG..AGAAUCUCA.CUUUAGAC.CCCUU.CGAAACUCGGAUU.....AAGAAGACAGAGC.CUUG..GCUCUGUUUUUUUUU
JCVI_SCAF_1096628105887/1771-1554   UGGC....AACCGACUAGUGAC..CAACUGCAGA.C.GGGAG....ACCUAGAGAGAA.....G.CCA.AACGGAGAGAC.C.GAA.GGGAGAAA..GCAUUUACAAG...A........GUCGGCGAUAAAAAAGAG....CUUG.UAAAU..CCACCAAG.GGUUCAAGAGAAAGAAUC.CAAGG.AGCUGAAG..AAAAUCUCA.CUUUAGAC.CCCUG.AGGAACUCGAUUUU....AAAGAAACAGAG..CUAGU..CUCUGUUUUUUUUU
JCVI_SCAF_1096627225503/261-45      UGGC....AACCGACUAGUGAA..CAACUGCAGA.CGGGAU.....AC.UAGAGAGAA.....G.CCA.AACGGAGAGAC.C.GAA.GGGAGAAA..GCAUUUACAAG...A........GUCGGCGAUAAAAAAGAG....CUUG.UAGAU..CCACCAAG.GGUUCAAGAGAAAGAACC.CAAGG.AGCUGAAG..AAAAUCUCA.CUUUAGAC.CCCUG.AGGAACUCGACUUU....AAAGAAACAGAG..CUCGC..CUCUGUUUUUUUUU
JCVI_SCAF_1096627225503/553-339     UGGC....AACCGACUAGAUAA..CAACUGCAGA.CGGGAU.....AC.UAGAGAGAA.....G.CCA.AACGGAGAGAC.C.GAA.GGGAGAAA..GCAUUUACAAG...A........GUCGGCGAUAAAAAAGAG....CUUG.UAGAU..CCACCAAG.GGUUCAAGAGAAAGAACC.CAAGG.AGCUGAAG..AAAAUCUCA.CUUUAGAC.CCCUG.AGGAA.UCGAACU.....AAGAAAACAGAG..CAAGC..CUCUGUUUUUUUUU
JCVI_SCAF_1096627790296/1162-1378   CAGC....AACCGACUAAUGAC..CAACUGCAGA.CGGGAGA....CU.UAGAGAGAA.....G.CUG.GAGGAAGAGAC.C.GAA.GGGUGAAA..GCAUUUACAAG...A........GUCGGCGAUAAAAAAGAG....CUUG.UAAAU..CCACCAAG.AAUUCAAGAGAAAGAAUU.CAAGG.AGCUAAAG..AAAAUCUCA.CUUUAGAC.CCCUA.AGGAACUCGAACU.....AAGAAAACAGAG..CUAGA..CUCUGUUUUUUUUU
JCVI_SCAF_1101668463684/615-831     CAGC....AACCGACUAGUGAC..CAACUGCAGA.CGGGAG.....ACCUAGAGAGAA.....G.CUG.AAGGAAGAGAC.C.GAA.GGGUGAAA..GCAUUUACAAG...A........GUCGGCGAUAAAAAAGAG....CUUG.UAAAU..CCACCAAG.AAUUCAAGAGAAAGAAUU.CAAGG.AGCUAAAG..AAAAUCUCA.CUUUAGAC.CCCUA.AGGAACUCGAUCU.....AAGAAAACAGAG..CUAGA..CUCUGUUUUUUUUU
JCVI_SCAF_1096627332480/227-11      CAGC....AACCGACUAGUGAC..CAACUGCAGA.CGGGAG.....ACCUAGAGAGAA.....G.CUG.AAGGAAGAGAC.C.GAA.GGGUGAAA..GCAUUUACAAG...A........GUCGGCGAUAAAAAAGAG....CUUG.UAAAU..CCACCAAG.AAUUCAAGAGAAAGAAUU.CAAGG.AGCUAAAG..AAAAUCUCA.CUUUAGAC.CCCUA.AGGAACUCGAACU.....AAGAAAACAGAG..CUAGA..CUCUGUUUUUUUUU
JCVI_SCAF_1096627101215/1902-1686   CAGC....AACCGACUAGUGAC..CAACUGCAGA.CGGGAG.....ACCUAGAGAGAA.....G.CUG.AAGGAAGAGAC.C.GAA.GGGUGAAA..GCAUUUACAAG...A........GUCGGCGAUAAAAAAGAG....CUUG.UAAAU..CCACCAAG.AAUUCAAGAGAAAGAAUU.CAAGG.AGCUAAAG..AAAAUCUCA.CUUUAGAC.CCCUA.AGGAACUCGAACU.....AAGAAAACAGAG..CUAGA..CUCUGUUUUUUUUU
JCVI_SCAF_1101668333980/1055-840    CAGC....AACCGACUAGUGAC..CAACUGCAGA.C.GGGAG....ACCUAGAGAGAA.....G.CUG.AAGGAAGAGAC.C.GAA.GGGUGAAA..GCAUUUACAAG...A........GUCGGCGAUAAAAAAGAG....CUUG.UAAAU..CCACCAAG.AAUUCAAGAGAAAGAAUU.CAAGG.AGCUAAAG..AAAAUCUCA.CUUUAGAC.CCUAA..GGAACUCGAACU.....AAGAAAACAGAG..CUAGA..CUCUGUUUUUUUUU
JCVI_SCAF_1096627390420/8016-7800   CAGC....AACCGACUAGUGAC..CAACUGCAGA.C.GGGAG....ACCUAGAGAGAA.....G.CUG.AAGGAAGAGAC.C.GAA.GGGUGAAA..GCAUUUGCAAG...A........GUCGGCGAUAAAAAAGAG....CUUG.CAGAU..CCACCAAG.AGUUCAAGAGAAAGGACU.CAAGG.AGCUAAAG..AAAAUCUCA.CUUUAGAC.CCCUA.AGGAACUCGAACU.....AAGAAAACAGAGU.UUA...ACUCUGUUUUUUUUU
JCVI_SCAF_1096626508166/73-289      CAGC....AACCGACUAGUGAC..CAACUGCAGA.C.GGGAG....ACCUAGAGAGAA.....G.CUG.AAGGAAGAGAC.C.GAA.GGGUGAAA..GCAUUUGCAAG...A........GUCGGCGAUAAAAAAGAG....CUUG.CAGAU..CCACCAAG.AGUUCAAGAGAAAGGACU.CAAGG.AGCUAAAG..AAAAUCUCA.CUUUAGAC.CCCUA.AGGAACUCGAACU.....AAGAAAACAGAGU.UUA...ACUCUGUUUUUUUUU
JCVI_SCAF_1096627589833/1336-1551   AGAC....GACCGACUAGUGAC..CAACUGCAGA.C.GGAAU....ACCUAGAGAGAA.....G.UUA.GAGGGAGAGGC.C.GAA.GGGUGAAA..GCAUUUGCAAG...A........GUCGAUGAUAAAAAAUAG....CUUG.CAAAU..CCACCAAG.GAUUCAAGAGAAAGGAUC.CAAGG.AGCUGAAG..AGAAUCUCG.CUUUAGAC.CCCUG.AGGAACUCGAUU......AAAGAAACAGAGC.UAG...GCUCUGUUUUUUUUC
JCVI_SCAF_1096626936789/1023-1238   AGAC....AACCGACUAGUGAC..CAACUGCAGA.C.GGAAU....ACCUAGAGAGAA.....G.UUA.GAGGGAGAGGC.C.GAA.GGGUGAAA..GCAUUUGCAAG...A........GUCGAUGAUAAAAAAUAG....CUUG.CAAAU..CCACCAAG.GAUUCAAGAGAAAGAAUC.CAAGG.AGCUGAAG..AGAAUCUCG.CUUUAGAC.CCCUG.AGGAACUCGAUU......AAAGAAACAGAGC.UAG...GCUCUGUUUUUUUUC
JCVI_SCAF_1096628210353/183-398     CAAC....GACCGACUAGUGAC..CAACUGCAGA.C.GGAAU....ACCUAGAGAGAA.....G.UUG.GAGGAAGAGGC.C.GAA.GGGUGAAA..GCAUUUGCAAG...A........GUCGAUGAUAAAAAAUAG....CUUG.CAAAU..CCACCAAG.GAUUCAAGAGAAAGAAUC.UAAGG.AGCUAGAG..AGAAUCUCG.CUUUAGAC.CCCUG.AGGAACUCGAUU......AAAGAAACAGAGC.UAG...ACUCUGUUUUUUUUU
JCVI_SCAF_1096627864154/26-242      AGGC....AACCGACUAGUGAC..CAACUGCAGA.CGGAAGA....UCCUAGAGAGAA.....G.CCA.GAAGAAGAGAC.C.GAA.GGGCGAAA..GCAUUUACAAG...A........GUCGAUGAGAAAAAAUAG....CUUG.UAAAU..CCACCAAG.AAUUCAAGAGAAAGAAUU.CAAGG.AGCUAAAG..AAAAUCUCA.CUUUAGAC.CCCUG.AGGAA.UCGAAUU.....AAGAAAACAGAGC.AAG...CCUCUGUUUUUUUUU
JCVI_SCAF_1096627332664/1209-1424   AGGC....AACCGACUAGUGAC..CAACUGCAGA.CGGAAAA....UC.UAGAGAGAA.....G.CCA.GAAGAAGAGAC.C.GAA.GGGCGAAA..GCAUUUACAAG...A........GUCGAUGAGAAAAAAUAG....CUUG.UAAAU..CCACCAAG.AAUUCAAGAGAAAGAAUU.CAAGG.AGCUAAAG..AAAAUCUCA.CUUUAGAC.CCCUG.AGGAA.UCGAAUU.....AAGAAAACAGAGC.AAG...CCUCUGUUUUUUUUU
JCVI_SCAF_1101668367360/1255-1039   AGGU....AACCGACUAGUGAC..CAACUGCAGA.CGGAAAA....AUCUAGAGAGAA.....G.CCA.GAAGAAGAGAC.C.GAA.GGGUGAAA..GCAUUUACAAG...A........GUCGAUGAGAAAAAAUAG....CUUG.UAAAU..CCACCAAG.AAUUCAAGAGAAAGAAUU.CAAGG.AGCUAAAG..AAAAUCUCA.CUUUAGAC.CCCUG.AGGAA.UCGAACU.....AAGAAAACAGAGC.AAG...CCUCUGUUUUUUUUU
JCVI_SCAF_1096627251538/980-1195    UGGC....AACCGACUAGUGAC..UAACUGCAGA.C.GGGAG....ACCUAGAGAGAA.....G.CCA.GAAGAAGAGAC.C.GAA.GGGUGAAA..GCAUUUACAAG...A........GUCGAUGAGAAAAAAUAG....CUUG.UAGAU..CCACCAAG.GAUUCAAGAGAAAGGAUC.UAAGG.CGCUAAAG..AAAAUCUCA.CUUUAGAC.CCCUG.AGGAAUCGAACU......AAGAAAACAGAGC.AAG...CCUCUGUUUUUUUUU
JCVI_SCAF_1096628147480/242-27      UGGC....AACCGACUAGUGAC..CAACUGCAGA.C.GGGAG....ACCUAGAGAGAA.....G.CCA.GAAGAAGAGAC.C.GAA.GGGUGAAA..GCAUUUACAAG...A........GUCGAUGAGAAAAAAUAG....CUUG.UAGAU..CCACCAAG.GAUUCAAGAGAAAGAGUC.CAAGG.CGCUAAAG..AAAAUCUCA.CUUUAGAC.CCCUG.AGGAA.UCGAACU.....AAGAAAACAGAGC.AAG...CCUCUGUUUUUUUUU
JCVI_SCAF_1096627216080/2-217       UGGC....AACCGACUAGUGAC..CAACUGCAGA.CGGAAAA....UC.UAGAGAGAA.....G.CCA.GAAGAAGAGAC.C.GAA.GGGUGAAA..GCAUUUGCAGG...A........GUCGAUGAUAAAAAAUAG....CUUG.CAAAU..CCACCAAG.GGUUCAAGAGAAAGAAUC.CAAGG.AGCUGAAG..AAAAUCUCA.CUUUAGAC.CCCUG.AGGAA.UCGAACU.....AAGAAAACAGAGC.AAG...UCUCUGUUUUUUUUU
JCVI_SCAF_1096628371279/346-561     UGGC....GACUGACUAGCUAC..CAACUGCAGA.CGUGAA.....GU.UAGAGGGAA.....AACCA.GACGGAGAGAC.C.GAA.GGGUGAAA..GCAUUUGCAAG...A........GUCGAUGAUAAAAAAUAG....CUUG.CAGAU..CCACCAAG.GAUUCAGGAGAAAGAAUC.CAAGG.AGCUAAAG..AAAAUCUCA.CUUUAGAC.CCCUG.AGGAA.UCGAUU.....GAAAGAAACAGAGC.UUG...UCUCUGUUUUUUUUU
JCVI_SCAF_1096627755159/1168-1383   CAGC....AACCGACUAGUGAC..CAACUGCAGA.C.GGGAG....ACCUAGAGAGAA.....G.CUG.AAGGAAGAGAC.C.GAA.GGGUGAAA..GCAUUUGCAAG...A........GUCGAUGAUAAAAAAUAG....CUUG.CAGAU..CCACCAAG.GAUUCAAGAGAAAGAAUC.CAAGG.AGCUAAAG..AAAAUCUCA.CUUUAGAC.CCCUA.CGGAA.UCGAUUU.....AAAGAAACAGAGC.UUG...ACUCUGUUUUUUUUU
JCVI_SCAF_1096627389088/5141-5356   CAGC....AACCGACUAGUGAC..CAACUGCAGA.C.GGGAG....ACCUAGAGAGAA.....G.CUG.AAGGAAGAGAC.C.GAA.GGGUGAAA..GCAUUUGCAAG...A........GUCGAUGAUAAAAAAUAG....CUUG.CAGAU..CCACCAAG.GAUUCAAGAGAAAGAAUC.CAAGG.AGCUAAAG..AAAAUCUCA.CUUUAGAC.CCCUA.CGGAA.UCGAUUU.....AAAGAAACAGAGC.UUG...ACUCUGUUUUUUUUU
JCVI_SCAF_1101667146975/341-128     UGGC....AACCGACUAGAGAC..CAACUGCAGA.C.GGAA.....AC.UAGGGAGAA.....G.CCA.GACGAAGAGAC.C.GAA.GGGUGAAA..GCAUUUGCAAG...A........GUCGAUGAUAAAAAAUAG....CUUG.CAGAU..CCACCAAG.GAUUCAAGAGAAAGAAUC.CAAGG.AGCUAAAG..AAAAUCUCA.CUUUAGAC.CCCUG.AGGAACUCGGUU......GAAGAAACAGAGC.UUA...GCUCUGUUUUUUUUU
JCVI_SCAF_1096628042785/290-505     UGGC....AACCGACUAGUGAC..CACCUGCAGA.CGGGAA.....ACCUAGGGAGAA.....G.CCA.GACGAAGAGAC.C.GAA.GGGUGAAA..GCAUUUGCAAG...A........GUCGAUGAUAAAAAAUAG....CUUG.CAGAU..CCACCAAG.GAUUCAAGAGAAAGAAUC.CAAGG.AGCUAAAG..AAAAUCUCA.CUUUAGAC.CCCUG.AGGAACUCGGUU......GAAGAAACAGAGC.CUA...GCUCUGUUUUUUUUU
JCVI_SCAF_1096628042785/592-807     UGGC....AACCGACUAGUGAC..CACCUGCAGA.CGGGAA.....ACCUAGGGAGAA.....G.CCA.GACGAAGAGAC.C.GAA.GGGUGAAA..GCAUUUGCAAG...A........GUCGAUGAUAAAAAAUAG....CUUG.CAGAU..CCACCAAG.GAUUCAAGAGAAAGAAUC.CAAGG.AGCUAAAG..AAAAUCUCA.CUUUAGAC.CCCUG.AGGAACUCGGUU......GAAGAAACAGAGC.CUA...GCUCUGUUUUUUUUU
JCVI_SCAF_1101667146975/644-429     UGGC....AACCGACUAGUGAC..CACCUGCAGA.C.GGGAG....ACCUAGGGAGAA.....G.CCA.GACGAAGAGAC.C.GAA.GGGUGAAA..GCAUUUGCAAG...A........GUCGAUGAUAAAAAAUAG....CUUG.CAGAU..CCACCAAG.GAUUCAAGAGAAAGAAUC.CAAGG.AGCUAAAG..AAAAUCUCA.CUUUAGAC.CCCUG.AGGAACUCGGUU......GAAGAAACAGAGC.UUA...GCUCUGUUUUUUUUU
JCVI_SCAF_1096627803727/1261-1476   UGGC....AACCGACUAGUGAC..CAACUGCAGA.C.GGAAA....ACCUAGAGAGAA.....G.UCA.GACGAAGAGAC.C.GAA.GGGUGAAA..GCAUUUGCAAG...A........GUCGAUGAGAAAAAAUAG....CUUG.CAAGU..CCACCAAG.GAUUCAAGAGAAAGAAUC.CAAGG.AGCUAAAG..AAAAUCUCA.CUUUAGAC.CCCUG.AGGAACUCGGUU......GAAGAAACAGAGC.UUA...GCUCUGUUUUUUUUU
JCVI_SCAF_1101668336899/391-176     UGGC....AACCGACUAGUGAC..CAACUGCAGA.C.GGAAA....ACCUAGAGAGAA.....G.CCA.AACGAAGAGAC.C.GAA.GGGUGAAA..GCAUUUGCAAG...A........GUCGAUGAGAAAAAAUAG....CUUG.CAAAU..CCACCAAG.GAUUCAAGAGAAAGAAUC.CGAGG.AGCUAAAG..AAAAUCUCA.CUUUAGAC.CCCUG.AGGAACUCGGUU......GAAGAAACAGAGC.UCA...GCUCUGUUUUUUUUU
JCVI_SCAF_1101668290405/10-225      UGGC....AACCGACUAGUGAC..CAACUGCAGA.C.GGAAG....ACCUAGAGAGAA.....G.CCA.GCCAGAGAGAC.C.UAA.GGGUGAAA..GCAUUUGCAAG...A........GUCGAUGAGAAAAAAUAG....CUUG.CAAAU..CCACCAAG.GAUUCAAGAGAAAGAAUC.CGAGG.AGCUAAAG..AAAAUCUCA.CUUUAGAC.CCCUA.AGGAACUCGGUU......GAAGAAACAGAGC.UAA...GCUCUGUUUUUUUUU
JCVI_SCAF_1096627232346/950-735     UGGC....AACCGACUAGUGAC..CAACUGCAGA.C.GGAAA....ACCUAGAGAGAA.....G.CCA.GAAGAAGAGAC.C.UAA.GGGUGAAA..GCAUUUGCAAG...A........GUCGAUGAGAAAAAAUAG....CUUG.CAAAU..CCACCAAG.GAUUCAAGAGAAAGAAUC.CGAGG.AGCUAAAG..AAAAUCUCA.CUUUAGAC.CCCUA.AGGAACUCGGUU......GAAGAAACAGAGC.UUA...GCUCUGUUUUUUUUG
JCVI_SCAF_1101668438837/249-34      UGGC....AACCGACUAGUGAC..CAACUGCAGA.C.GGAAG....ACCUAGAGAGAA.....G.CCA.GACGAAGAGAC.C.UAA.GGGUGAAA..GCAUUUGCAAG...A........GUCGAUGAGAAAAAAUAG....CUUG.CAGAU..CCACCAAG.GAUUCAAGAGAAAGAAUC.CGAGG.AGCUAAAG..AAAAUCUCA.CUUUAGAC.CCCUA.AGGAACUCGGUU......GAAGAAACAGAGC.UUA...GCUCUGUUUUUUUUU
JCVI_SCAF_1101668270179/265-50      UGGC....AACCGACUAGUGAC..CAACUGCAGA.C.GGAAG....ACCUAGAGAGAA.....G.CCA.AACGAAGAGAC.C.UAA.GGGUGAAA..GCAUUUGCAAG...A........GUCGAUGAGAAAAAAUAG....CUUG.CAGAU..CCACCAAG.GAUUCAAGAGAAAGAAUC.CGAGG.AGCUAAAG..AAAAUCUCA.CUUUAGAC.CCCUA.AGGAACUCGGUU......GAAGAAACAGAGC.UUA...GCUCUGUUUUUUUUU
JCVI_SCAF_1096626154110/806-591     UGGC....AACCGACUAGUGAC..CAACUGCAGA.C.GGAAA....ACCUAGAGAGAA.....G.CCA.GACGGAGAGAC.C.GAA.GGGUGAAA..GCAUUUGCAAG...A........GUCGAUGAUAAAAAAUAG....CUUG.CAGAU..CCACCAAG.GAUUCAAGAGAAAGAGUC.CAAGG.AGCUAAAG..AAAAUCUCA.CUUUAGAC.CCCUG.AGGAA.UCGAUUU.....AAAGAAACAGAGC.UAG...UCUCUGUUUUUUUUU
JCVI_SCAF_1096627226430/570-355     UGGC....AACCGACUAGUGAC..CAACUGCAGA.C.GGAAG....ACCUAGAGAGAA.....G.CCA.GACAUAGAGAC.C.GAA.GGGUGAAA..GCAUUUGCAAG...A........GUCGAUGAUAAAAAAUAG....CUUG.CAGAU..CCACCAAG.GAUUCAGGAGAAAGAAUC.CAAGG.AGCUAAAG..AAAAUCUCA.CUUUAGAC.CCCUG.AGGAA.UCGAUU.....GAAAGAAACAGAGC.UUG...UCUCUGUUUUUUUUU
JCVI_SCAF_1096627390052/15373-15588 UGGC....AACCGACUAGUGAC..CAACUGCAGA.C.GGAAG....ACCUAGAGAGAA.....G.CCA.AACGGAGAGAC.C.GAA.GGGUGAAA..GCAUUUGCAAG...A........GUCGAUGAUAAAAAAUAG....CUUG.CAGAU..CCACCAAG.GAUUCAGGAGAAAGAAUC.CAAGG.AGCUAAAG..AAAAUCUCA.CUUUAGAC.CCCUG.AGGAA.UCGAUU.....GAAAGAAACAGAGC.UAG...UCUCUGUUUUUUUUU
JCVI_SCAF_1096627232346/636-421     CAGC....AACCGACUAGUGAC..CAACUGCAGA.C.GGAAG....ACCUAGAGAGAA.....A.CUG.GAGGAAGAGCC.C.GAA.GGGUGAAA..GCAUUUGUAAG...A........GUCGAUGAUAAAAAAUAG....CUUA.CAAAU..CCACCAAG.GAUUCAAGAGAAAGAAUC.CAAGG.AGCUAAAG..AAAAUCUCA.CUUUAGAC.CCCUG.AGGAACUCGAUU......GAAGAAACAGAGC.CUA...GCUCUGUUUUUUUUU
JCVI_SCAF_1096627803727/1573-1788   CAGU....AUCCGACUAGUGAC..CAACUGCAGA.C.GGAAG....ACCUAGAGAGAA.....G.CUG.AAGGAAGAGAC.C.GAA.GGGUGAAA..GCAUUUGCAAG...A........GUCGAUGAGAAAAAAUAG....CUUG.CAAGU..CCACCAAG.GAUUCAAGAGAAAGAAUC.CAAGG.AGCUAAAG..AAAAUCUCA.CUUUAGAC.CCCUG.AGGAACUCGAUU......GAAGAAACAGAGC.UUA...GCUCUGUUUUUUUUU
JCVI_SCAF_1096627561456/208-1       CAGC....AACCGACUAGUGAC..CAACUGCAGA.C.GGAAG....ACCUAGAGAGAA.....G.CUG.AAGGAAGAGCC.C.GAA.GGGAGAAA..GCAUUUGCAAG...A........GUCGAUGAUAAAAAAUAG....CUUG.CAAAU..CCACCAAG.GAUUCAAGAGAAAGAAUC.CAAGG.AGCUAAAG..AAAAUCUCA.CUUUAGAC.CCCUG.AGGAACUCGAUU......GAAGAAACAGAGC.UAA...GCUCUGU........
JCVI_SCAF_1096626175528/155-370     CAGU....AACCGACUAGUGAC..CAACUGCAGA.C.GGAAA....ACCUAGAGAGAA.....G.CUG.AAGGAAGAGCC.C.GAA.GGGAGAAA..GCAUUUGCAAG...A........GUCGAUGAUAAAAAAUAG....CUUG.CAAAU..CCACCAAG.GAUUCAAGAGAAAGAAUC.CAAGG.AGCUAAAG..AAAAUCUCA.CUUUAGAC.CCCUG.AGGAACUCGAUU......GAAGAAACAGAGC.UAA...GCUCUGUUUUUUUUU
JCVI_SCAF_1101668290405/325-540     CAGU....AACCGACUAGUGAC..CAACUGCAGA.C.GGAAG....AUCUAGAGAGAA.....G.CUG.AAGGAAGAGCC.C.AAA.GGGUGAAA..GCAUUUGCAAG...A........GUCGAUGAUAAAAAAUAG....CUUG.CAAAU..CCACCAAG.GAUUCAAGAGAAAGAAUC.CAAGG.AGCUAAAG..AGAAUCUCA.CUUUAGAC.CCCUG.AGGAACUCGAUU......GAAGAAACAGAGC.UAA...GCUCUGUUUUUUUUU
JCVI_SCAF_1096627065589/866-651     UGAC....GACUGACUAGUGAC..CAACUGCAGA.CGGGAA.....AC.UAGGGGGAA....AG.UCA.AACGGAGAGAC.C.UAA.GGGUGAAA..GCAUUUGUAAG...A........GUCGAUGUUAAAAAAUAG....CUUA.CAAAU..CCACCAAG.GAUUCAAGAGAAAGAAUC.CAAGG.AGCUAAAG..AAAAUCUCA.CUUUAGAC.CCCUA.AGGAA.UCGAUUG.....AAAGAAACAGAG..CUAGU..CUCUGUUUUUUUUU
JCVI_SCAF_1101668425083/362-147     UGAC....GACUGACUAGUGAC..CAACUGCAGA.CGGGAA.....AC.UAGAGGGAA....AG.UCA.AACGGAGAGAC.C.UAA.GGGUGAAA..GCAUUUGUAAG...A........GUCGAUGUUAAAAAAUAG....CUUA.CAAAU..CCACCAAG.GAUUCAAGAGAAAGAAUC.CAAGG.AGCUAAAG..AAAAUCUCA.CUUUAGAC.CCCUA.AGGAA.UCGAUUG.....AAAGAAACAGAG..CUAGU..CUCUGUUUUUUUUU
JCVI_SCAF_1096628275213/1110-1327   UAAU....UUUCGACUAGUGAC..CAACUGCAGA.CGGAAGA....UCCUAGAGAAAA.....A.UUA.AAGGAAGAGAC.C.AAA.GGGUGAAA..GCAUUUAUAAG...A........GUCGAUGAUAAAAAACAG....CUUA.UAAAU..CCACCAAG.AAUACAAGAGAAAGUAUU.CAAGG.AGCUAAAG..AAAAUCUCA.CUUUAGAC.CCCUA.AGGACCUCGAAUU.....AAAGAAACAGAG..CUAGA..CUCUGUUUUUUUUU
JCVI_SCAF_1101667435633/262-45      UAAU....UUUCGACUAGUGAC..CAACUGCAGA.CGGAAGA....UCCUAGAGAAAA.....A.UUA.AAGGAAGAGAC.C.AAA.GGGUGAAA..GCAUUUAUAAG...A........GUCGAUGAUAAAAAACAG....CUUA.UAAAU..CCACCAAG.AAUACAAGAGAAAGUAUU.CAAGG.AGCUAAAG..AAAAUCUCA.CUUUAGAC.CCCUA.AGGACCUCGAACU.....AAAGAAACAGAG..CUAGA..CUCUGUUUUUUUUU
JCVI_SCAF_1096626857952/1516-1730   UCGC....AUCCGACUAAAGAC..CAACUGCAGA.C.GAGA.....AU.UAGAGAGAG.....A.ACA.UAGAAAGAGAC.C.UGA.GGGUGAAA..GCGUUUUUAAG...A........GUCGACGAUAAAAAAGAG....CUUAAAAAAC..CCACCAAG.AAUUCCAGAGAAAGAAUU.CAAGG.AGCUAGAG..AGAAUCUCA.CUUUAGAC.CCCUA.AGGAACUCGAACU......GAAGAACAGAGC.CUA...GCUCUGUUUUUUUUU
JCVI_SCAF_1096627841637/1629-1416   CUGA....GACCGACUAACAAC..UAAAUGCAGA.C.AGAA.....GU.UAGAGAGAA.....U.CAG.AAGGAAGAGAC.C.AGA.GGGAGAAA.AGCGUUUCUAAG...A........GUCGACGAUAAAAAAGAG....CUUA.GAGAC..CCACCAAGGAAAUAA.GAGAAAAAUUUCCAAGG.AGCUAAAG..AAAUUCUCA.CUUUAGAC.CCCAA.AGGAACUCGAACU........AAGACAGAGC.UAA...GCUCUGUUUUUUUUG
JCVI_SCAF_1101668524572/282-495     CUGA....GACCGACUAACAAC..UAAAUGCAGA.C.AGAA.....GU.UAGAGAGAA.....U.CAG.AAGGAAGAGAC.C.AGA.GGGAGAAA.AGCGUUUCUAAG...A........GUCGACGAUAAAAAAGAG....CUUA.GAGAC..CCACCAAGGAAAUAA.GAGAAAAAUUUCCAAGG.AGCUAAAG..AAAUUCUCA.CUUUAGAC.CCCAA.AGGAACUCGAACU........AAGACAGAGC.UAA...GCUCUGUUUUUUUUU
JCVI_SCAF_1096627106678/2257-2470   CUGA....GACCGACUAACAAC..UAAAUGCAGA.C.GGAA.....GU.UAGAGAGAA.....U.CAG.AAGGAAGAGAC.C.AGA.GGGAGAAA.AGCGUUUCUAAG...A........GUCGACGAUAAAAAAGAG....CUUA.GAGAC..CCACCAAGGAAAUAA.GAGAAAAAUUUCCAAGG.AGCUAAAG..AAAUUCUCA.CUUUAGAC.CCCAA.AGGAACUCGAACU........AAGACAGAGC.UAA...GCUCUGUUUUUUUUU
JCVI_SCAF_1096626714045/1114-1327   CUGA....GACCGACUAACAAC..UAAAUGCAGA.C.GGAA.....GU.UAGAGAGAA.....U.CAG.AAGGAAGAGAC.C.AGA.GGGAGAAA.AGCGUUUCUAAG...A........GUCGACGAUAAAAAAGAG....CUUA.GAGAC..CCACCAAGGAAAUAA.GAGAAAAAUUUCCAAGG.AGCUAAAG..AAAUUCUCA.CUUUAGAC.CCCAA.AGGAACUCGAACU........AAGACAGAGC.UAA...GCUCUGUUUUUUUUU
JCVI_SCAF_1096626856380/864-649     UUGA....UUCCGACUAACGAU..CAACUGCAGA.CGGGAA.....G..UAGGGAGAA.....UCGAA.GAGGUAGAGCC.C.AUA.GGGUGAAA..GCGUUUAUAAG...A........GUCGGCGAUAAAAAAGAG....CUUA.UAAAC..CCACCAAG.AUUUCAAGAGAAAGAAAU.CAAGG.AGCUAGAG..AAAAUCUCA.CUUUAGAC.CCCUA.AGGAACUCGAAUU.....AAAAAGACAGAGC.UAG...CCUCUGUUUUUUUUC
JCVI_SCAF_1101667025485/803-588     UUGA....UUCCGACUAACGAU..CAACUGCAGA.CGGGAA.....G..UAGGGAGAA.....UCGAA.GAGGUAGAGCC.C.AUA.GGGUGAAA..GCGUUUAUAAG...A........GUCGGCGAUAAAAAAGAG....CUUA.UAAAC..CCACCAAG.AUUUCAAGAGAAAGAAAU.CAAGG.AGCUAGAG..AAAAUCUCA.CUUUAGAC.CCCUA.AGGAACUCGAAUU.....AAAAAGACAGAGC.UAG...CCUCUGUUUUUUUUC
JCVI_SCAF_1096626872872/1627-1842   UUGA....UUCCGACUAAAGAU..CAACUGCAGA.CGGGACG.......UAGAGAGAA.....UCAAA.GAGGUAGAGCC.C.AUA.GGGUGAAA..GCGUUUGUAAG...A........GUCGACGAUAAAAAAGAG....CUUA.UAAAC..CCACCAAG.AUUUCAAGAGAAAGAAAU.CAAGG.AGCUAAGG..AUAAUCUCA.CUUUAGAC.CCCUA.AGGAUCUCGAAUU.....AAAAAGACAGAGC.UAG...CCUCUGUUUUUUUUC
JCVI_SCAF_1101667360047/806-590     CUGGG...UGGGCACUAACAAU..CAACUGCAGA.C.GGGA.....GU.UAGAGAGGU.....C.GAG.AAGGAAGAGCC.C.AUA.GGGUGAAA..GCGUUGCUAAG...A........GUCGACGAUAAAAAAGAG....CUUA.GUAGC..CCACCAAG.AGUUCAAGAGAAAGAACU.CAAGG.AGCCAGAG..AGAAUCUCA.CUCAGGAC.CCCUA.UGGAACUCGAACUU....AAAGAAACAGAGC.UAG...UCUCUGUUUUUUUUC
JCVI_SCAF_1096627031017/1257-1042   CUUGA...UUCCGACUAACAAU..CAACUGCAGA.C.GGGA.....GU.UAGAGAGGU.....C.AAG.AAGGAAGAGCC.C.AUA.GGGUGAAA..GCGUUUGUAAG...A........GUCGAUGAUAAAAAAUAG....CUUA.CAGAC..CCACCAAG.AGUUCAAGAGAAAGAACU.CAAGG.AGCCAGAG..AAAAUCUCA.CUCAGGAC.CCCUA.AGGAACUCGACUU.....AAAGAAACAGAGC.UAG...CCUCUGUUUUUUUUU
JCVI_SCAF_1096627282749/2283-2498   CUUGA...UUCCGACUAACAAU..CAACUGCAGA.C.GGGA.....GU.UAGAGAGAG.....C.AAG.AAGGAAGAGCC.C.AUA.GGGUGAAA..GCGUUUGUAAG...A........GUCGACGAUAAAAAAGAG....CUUA.CAGAC..CCACCAAG.AAUUCAAGAGAAAGAAUU.CAAGG.AGCCAGAG..AGAAUCUCA.CUCAGGAC.CCCUA.AGGAUCUCGAACU.....AAAAGAACAGAGC.UAG...UCUCUGUUUUUUUUC
JCVI_SCAF_1096627487261/797-581     CUUGA...UUCCGACUAACAAU..CAACUGCAGA.C.GGGA.....GU.UAGAGAGGU.....C.AAG.AAGGAAGAGCC.C.AUA.GGGUGAAA..GCGUUACUAAG...A........GUCGACGAUAAAAAAGAG....CUUA.GCAAC..CCACCAAG.AGUUUAAGAGAAAAAACU.CAAGG.AGCCAGAG..AAAAUCUCA.CUUUGGAC.CCCUA.AGGAUCUCGAACUU....AAAGAAACAGAGC.UAG...UCUCUGUUUUUUUUC
JCVI_SCAF_1096627342588/1674-1458   CUUGA...UUCCGACUAACAAU..CAACUGCAGA.C.GGGA.....GU.UAGAGAGAU.....C.AGG.AAGGAAGAGCC.C.AUA.GGGUGAAA..GCGUUACUAAG...A........GUCGACGAUAAAAAAGAG....CUUA.GCAAC..CCACCAAG.AGUUUAAGAGAAAAAACU.CAAGG.AGCCAGAG..AAAAUCUCA.CUUUGGAC.CCCUA.AGGAACUCGAACUU....AAAGAAACAGAGC.UAG...CCUCUGUUUUUUUUC
JCVI_SCAF_1101668454664/640-424     CUUGA...UUCCGACUAACAAU..CAACUGCAGA.C.GGGA.....GU.UAGAGAGGU.....C.AAG.AAGGAAGAGCC.C.AUA.GGGUGAAA..GCGUUAUUAAG...A........GUCGACGAUAAAAAAGAG....CUUA.GUAAC..CCACCAAG.AGUUCAAGAGAAAGAACU.CAAGG.AGCCAGAG..AGAAUCUCA.CUCAGGAC.CCCUA.AGGAACUCGAACUU....AAAGAAACAGAGC.UAG...UCUCUGUUUUUUUUC
JCVI_SCAF_1096627989668/255-471     CUUGA...UUCCGACUAACAAU..CAACUGCAGA.C.GGGA.....GU.UAGAGAGGU.....C.AAG.AAGGAAGAGCC.C.AUA.GGGUGAAA..GCGUUGCUAAG...A........GUCGACGAUAAAAAAGAG....CUUA.GUGAC..CCACCAAG.AGUUCAAGAGAAAGAACU.CAAGG.AGCCAGAG..AGAAUCUCA.CUCAGGAC.CCCUA.AGGAACUCGAAUUU....AAAGAAACAGAGC.UAG...UCUCUGUUUUUUUUC
JCVI_SCAF_1101667081510/644-428     CUUGA...UUCCGACUAACAAU..CAACUGCAGA.C.GGGA.....GU.UAGAGAGGU.....C.AAG.AAGGAAGAGCC.C.AUA.GGGUGAAA..GCGUUGCUAAG...A........GUCGACGAUAAAAAAGAG....CUUA.GUAAC..CCACCAAG.AAUUCAAGAGAAAGAAUU.CAAGG.AGCCAGAG..AGAAUCUCA.CUCAGGAC.CCCUA.AGGAUCUCGAACUU....AAAGAAACAGAGC.UAG...UCUCUGUUUUUUUUC
JCVI_SCAF_1101668531973/569-785     CUUGA...UUCCGACUAACAAU..CAACUGCAGA.C.GGGA.....GU.UAGAGAGGU.....C.AAG.AAGGAAGAGCC.C.AUA.GGGUGAAA..GCGUUACUAAG...A........GUCGACGAUAAAAAAGAG....CUUA.GCAAC..CCACCAAG.AAUUCAAGAGAAAGAAUU.CAAGG.AGCCAGAG..AGAAUCUCA.CUCAGGAC.CCCUA.AGGAUCUCGAACUU....AAAGAAACAGAGC.UAG...UCUCUGUUUUUUUUC
JCVI_SCAF_1101668507198/243-459     CUUGA...UUCCGACUAACAAU..CAACUGCAGA.C.GGGA.....GU.UAGAGAGGU.....C.AAG.AAGGAAGAGCC.C.AUA.GGGUGAAA..GCGUUGCUAAG...A........GUCGACGAUAAAAAAGAG....CUUA.GUAGC..CCACCAAG.AAUUCAAGAGAAAGAAUU.CAAGG.AGCCAGAG..AGAAUCUCA.CUCAGGAC.CCCUA.AGGAACUCGAACUU....AAAGAAACAGAGC.UAG...CCUCUGUUUUUUUUC
JCVI_SCAF_1096626861752/979-1194    UUGA....UUCCGACUAACAAA..CAACUGCAGA.C.GGGA.....GU.UAGAGAGAA.....U.CAAGAAGGAAGAGCC.C.AUA.GGGUGAAA..GCGUUUGUAAG...A........GUCGACGAUAAAAAAGAG....CUUA.UAGAC..CCACCAAG.AAUUCAAGAGAAAGAAUU.CAAGG.AGCCAGAG..AGAAUCUCA.CUCAGGAC.CCCUA.AGGAUCUCGAACU.....AAAGAAACAGAGC.AAG...UCUCUGUUUUUUUUC
JCVI_SCAF_1096626846098/3130-3346   CUUGA...UUCCGACUAAAGAA..CAACUGCAGA.C.GGGA.....CU.UAGAGAGAA.....UAAAG.AGGGUAGAGCC.C.AUA.GGGUGAAA..GCGUUUGUAAG...A........GUCGACGAUAAAAAAGAG....CUUA.UAAAC..CCACCAAG.AAUUCAAGAGAAAGAAUU.CGAGG.AGCCAGAG..AGAAUCUCA.CUCAGGAC.CCCUA.AGGAUCUCGAACU.....AAAGAAACAGAGC.UAG...CCUCUGUUUUUUUUC
JCVI_SCAF_1096626909114/664-449     UUGA....UUCCGACUAAAGAA..CAACUGCAGA.C.GGGA.....CU.UAGAGAGAA.....UAAAG.GAGGUAGAGCC.C.AUA.GGGUGAAA..GCGUUUGUAAG...A........GUCGACGAUAAAAAAGAG....CUUA.UAGAC..CCACCAAG.AAUUCAAGAGAAAGAAUU.CGAGG.AGCCAGAG..AGAAUCUCA.CUCAGGAC.CCCUA.AGGAUCUCGAACU.....AAAGAAACAGAGC.UAG...CCUCUGUUUUUUUUC
JCVI_SCAF_1096626891883/1332-1547   UUGA....UUCCGACUAAAGAA..CAACUGCAGA.C.GGGA.....CU.UAGAGAGAA.....UAAAG.GAGGUAGAGCC.C.AUA.GGGUGAAA..GCGUUUGUAAG...A........GUCGACGAUAAAAAAGAG....CUUA.UAGAC..CCACCAAG.AAUUCAAGAGAAAGAAUU.CGAGG.AGCCAGAG..AGAAUCUCA.CUCAGGAC.CCCUA.AGGAUCUCGAACU.....AAAGAAACAGAGC.UAG...UCUCUGUUUUUUUUC
JCVI_SCAF_1096626894190/581-797     CUUGA...UUCCGACUAAAGAA..CAACUGCAGA.C.GGGA.....CU.UAGAGAGAA....CC.AGG.AAGGUAGAGCC.C.AUA.GGGAGAAA..GCGUUUAUAAG...A........GUCGACGAUAAAAAAGAG....CUUA.UAAAC..CCACCAAG.AAUUCAAGAGAAAGAAUU.CAAGG.AGCCGGAG..AAAAUCUCA.CUCAGGAC.CCCUA.AGGAUCUCGAACU.....AAAGAAACAGAGC.UAG...UCUCUGUUUUUUUUC
JCVI_SCAF_1096626894190/244-460     CUUGA...UUCCGACUAAAGAA..CAACUGCAGA.C.GGGA.....CU.UAGAGAGAA....CC.AGG.AAGGUAGAGCC.C.AUA.GGGAGAAA..GCGUUUAUAAG...A........GUCGACGAUAAAAAAGAG....CUUA.UAAAC..CCACCAAG.AAUUCAAGAGAAAGAAUU.CAAGG.AGCCGGAG..AAAAUCUCA.CUCAGGAC.CCCUA.AGGAUCUCGAACU.....AAAGAAACAGAGC.UAG...UCUCUGUUUUUUUUC
JCVI_SCAF_1101668017925/1309-1525   CUUGA...UUCCGACUAAAGAA..CAACUGCAGA.C.GGGA.....CU.UAGAGAGAA....GC.AAG.AAGGUAGAGCC.C.AUA.GGGAGAAA..GCGUUUAUAAG...A........GUCGACGAUAAAAAAGAG....CUUA.UAAAC..CCACCAAG.AAUUCAAGAGAAAGAAUU.CAAGG.AGCCGGAG..AAAAUCUCA.CUCAGGAC.CCCUA.AGGAUCUCGAACU.....AAAGAAACAGAGC.UAG...UCUCUGUUUUUUUCG
JCVI_SCAF_1101668013269/1132-1348   CUUGA...UUCCGACUAAAGAA..CAACUGCAGA.C.GGGA.....CU.UAGAGAGAA....GC.AAG.AAGGUAGAGCC.C.AUA.GGGAGAAA..GCGUUUAUAAG...A........GUCGACGAUAAAAAAGAG....CUUA.UAAAC..CCACCAAG.AAUUCAAGAGAAAGAAUU.CAAGG.AGCCGGAG..AAAAUCUCA.CUCAGGAC.CCCUA.AGGAUCUCGAACU.....AAAGAAACAGAGC.UAG...UCUCUGUUUUUUUUC
JCVI_SCAF_1096627285971/561-776     UUGA....UUCCGACUAACAAA..CAACUGCAGA.C.GGGA.....GU.UAGAGAGAA....AC.AAG.AAGGAAGAGCC.C.AUA.GGGUGAAA..GCGUUUGUAAG...A........GUCGACGAUAAAAAAGAG....CUUA.UAAAC..CCACCAAG.AAUUCAAGAGAAAGAAUU.CAAGG.AGCUAAAG..AAAAUCUCA.CUUUAGAC.CCCUA.AGGAUCUCGAACU.....AAAGAAACAGAGC.AAG...UCUCUGUUUUUUUUC
JCVI_SCAF_1096627398873/1713-1500   CUAA....UUCCGACUAAAGAC..CAAUUGCAGA.C.GAGA.....AU.UAGAGAGAA.....AAAAG.CUGGCAGAGCC.C.AUA.GAGAGAAA..GCGUUUAUAAG...A........GUCGGCGAUAAAAAAGAG....CUUA.UAGAC..CCACCAAG.AAUUCCAGAGAAAGAAUU.CAAGG.AGCUAGAG..AGAAUCUCA.CUUUAGAC.CUCUA.AGGAACUCGAAUU......AAGAAACAGAGC.UUG....CUCUGUUUUUUUUC
JCVI_SCAF_1101668167024/1342-1131   CCGA....AACCGACUUGGAAA..CAACUGCAGA.C.GGGA.....CC.AAGGGAGAA.....U.CGG.AAGGAAGAGAC.C.AAA.GGGAGAAA..GCGUUUCUAAG...A........GUCGAUGAUAAAAAAUAG....CUUA.GAAAC..CCACCAAG.GAAAUCAGAGAAAAUUUC.CAAGG.CGCUAAAG..AAAAUCUCA.CUUUAGAC.CCCUG.AGGACCUCGGACU........AAGACAGAGC.CUA...GCUCUGUUUUUUUUU
JCVI_SCAF_1096627694400/1324-1535   CCGA....AACCGACUUGGAAA..CAACUGCAGA.C.GGGA.....AC.AAGGGAGAA.....U.CGG.AAGGAAGAGAC.C.AAA.GGGAGAAA..GCGUUUCUAAG...A........GUCGAUGAUAAAAAAUAG....CUUA.GAAAC..CCACCAAG.GAAAUCAGAGAAAAUUUC.CAAGG.CGCUAAAG..AAAAUCUCA.CUUUAGAC.CCCUG.AGGACCUCGGACU........AAGACAGAGC.CUA...GCUCUGUUUUUUUUU
JCVI_SCAF_1096627317572/1632-1421   CCGA....AACCGACUUGGAAA..CAACUGCAGA.C.GGGA.....CC.AAGGGAGAA.....U.CGG.AAGGAAGAGAC.C.AAA.GGGUGAAA..GCGUUUCUAAG...A........GUCGAUGAUAAAAAAUAG....CUUA.GAGAC..CCACCAAG.GAAAUAAGAGAAAAUUUC.CAAGG.CGCUAAAG..AAAAUCUCA.CUUUAGAC.CCCUG.AGGACCUCGGACU........AAGACAGAGC.CUA...GCUCUGUUUUUUUUU
JCVI_SCAF_1101667080919/227-21      AUCG....GACCGACUUGGAAA..CAACUCGAGA.C.GAAG.....AA.GAGAGAGAA.....A.GAU.AGGUUAGAGAA.C.GAA.AGGUGAAA..GCACUAGAG.....G........GAAGCUAGCAAAAAGAA.......CU.CUAGA..CCACCAAG.GCAGGAAGAGAAACCGGC.CAAGG.AGCUAAAC..AGAAUCUCG.GUUUAGAC.ACUUU.CGAA.CUCGAACU........AAGACAGAGC.CUCG..GCUCUGUUUUUUUUU
JCVI_SCAF_1096627079979/1898-2104   AUCA....GACCGACUUGGAAA..CAACUCGAGA.C.GAAG.....AA.AAGAGAGAA.....U.GAU.AGGUUAGAGAA.C.GAA.AGGUGAAA..GCACUAGAG.....G........GAAGCUAGCAAAAAGAA.......CU.CUAGA..CCACCAAG.GCAGGAAGAGAAACCGGC.CAAGG.AGCUAAAC..AGAAUCUCG.GUUUAGAC.ACUUU.CGAA.CUCGAACU........AAGACAGAGC.CUCG..GCUCUGUUUUUUUUU
JCVI_SCAF_1101667081604/215-9       AUCG....GACCGACUUGGAAA..CAACUCGAGA.C.GAAG.....AA.AAGAGAGAA.....A.GAU.AGGUUAGAGAA.C.GAA.AGGUGAAA..GCUCUAGAG.....G........GAAGCUAGCAAAAAGAA.......CU.CUAGA..CCACCAAG.GCAGAAAGAGAAACCUGC.CAAGG.AGCUAAAC..AGAAUCUCG.GUUUAGAC.ACUUU.CGAA.CUCGAACU........AAGACAGAGC.GAAA..GCUCUGUUUUUUUUG
JCVI_SCAF_1096627534176/221-427     AUCG....GACCGACUUGGAAA..CAACUCGAGA.C.GAAG.....AA.AAGAGAGAA.....U.GAU.AGGUUAGAGAA.C.GGA.AGGUGAAA..GCUCUAGAG.....G........GAAGCUAGCAAAAAGAA.......CU.CUAGA..CCACCAAG.GCAGGAAGAGAAACCGGC.CAAGG.AGCUAAAC..AGAAUCUCG.GUUUAGAC.ACUUU.CGAA.CUCGAACU........AAGACAGAGC.GAAA..GCUCUGUUUUUUUUU
JCVI_SCAF_1096626987986/907-1114    AACA....GACCGACCCGGAAA..CAACUCGAGA.C.GAAG.....AA.GGGAGAGAA.....A.GAU.AGGUUAGAGAA.C.GGA.AGGUGAAA..GCUCUAGAG.....G........GAAGCUAGCAAAAAGAA.......CU.CUAGA..CCACCAAGGCAGGAGAGAGAAA.CCGGCCAAGG.AGCUAAAC..AGAUUCUCA.GUUUAGAC.ACUUU.CGAA.CUCGAACU........AAGACAGAGC.GAAA..GCUCUGUUUUUUUUU
JCVI_SCAF_1101668011798/874-1083    AUCA....GACCGACUUAGAAC..CAACUCGAGA.CGAAGA.....AA.GAGAGAGAA.....A.GAU.AGGUUAGAGAA.C.GAA.AAGUGAAA..GCUCUAGAAAAC..A........GCUAG...CAAAAAAA....G.UUUU.UUAGA..CCACCAAG.AUUAAAAGAGAAAUUAAU.CAAGG.AGCUAAAC..AAAAUCUCA.GUUUAGAC.GCUUU.CGAA.CUCGAACU........AAGACAGAGC.AUAA..GCUCUGUUUUUUUUG
JCVI_SCAF_1096627379191/199-1       AUCA....GACCGACUUGGAAA..CAACUCGAGA.C.GAAG.....AA.AAGGGGGGA.....A.GAU.AGGUUAGAGAA.C.GGA.AGGUGAAA..GCUCUAGAAAAC..A........GCUAG...CAAAAAAA....G.UUUU.UUAGA..CCACCAAG.GUUGGAAGAGAAACCAGC.UAAGG.AGCUAAGC..AGAAUCUCG.GUUUAGAC.ACUUU.CGAA.CUCGAACU.......AAAGACAGAGC.AUAA..GCUC...........
JCVI_SCAF_1096626973572/823-614     AUCA....GACCGACUUGGAAA..CAACUCGAGA.C.GAAG.....AA.AAGGGGGGA.....A.GAU.AGGUUAGAGAA.C.GGA.AGGUGAAA..GCUCUAAAAAAC..A........GCUAG...CAAAGAAA....G.UUUU.UUAGA..CCACCAAG.AUUGGAAGAGAAACCAAU.CAAGG.AGCUAAGC..AGAAUCUCG.GUUUAGAC.ACUUU.CGAA.CUCGAACU.......AAAGACAGAGC.AAUA..GCUCUGUUUUUUUUU
JCVI_SCAF_1101667134701/375-584     AUCA....GACCGACUUGGAAA..CAACUCGAGA.C.GAAG.....AA.AAGGGGGGA.....A.GAU.AGGUUAGAGAA.C.GGA.AGGUGAAA..GCUCUAAAAAAC..A........GCUAG...CAAAAAAA....G.UUUU.UUAGA..CCACCAAG.GUUGGAAGAGAAACCAAC.CAAGG.AGCUAAAC..AGAAUCUCG.GUUUAGAC.ACUUU.CGAA.CUCGAACU.......AAAGACAGAGC.AAUA..GCUCUGUUUUUUUUU
JCVI_SCAF_1096627039706/460-668     AUCA....GACCGACUUGGAAA..CAACUCGAGA.C.GAAG.....AA.AAGAGAGAA.....A.GAU.AGGUUAGAGAA.C.GAA.AGGUGAAA..GCUCUAAAAAAC..A........GCUAG...CAAAAAAA....G.UUUU.UUAGA..CCACCAAG.GUUGAAAGAGAAAUCAAC.CAAGG.AGCUAGAC..AAAAUCUCG.GUUUAGAC.ACUUU.CGAA.CUCGAACU........AAGACAGAGC.CUUG..GCUCUGUUUUUUUUU
JCVI_SCAF_1096627118584/268-55      AAUU....AUCCGAUCUGGAAA..CAACUCGAGA.CGGUAG.....AA.AGAAGAGAU.....A.AAU.AAGUUAGAGAA.C.GAA.AGUAGAAA..GCUCUAAUAAA.............UAAAGGUACCAAAAAAA....UUUA.UUAGA..CCACCAAG.AUUAAAAGAGAAAUUAAU.CAAGG.CGCUAAAAGAAAAAACUCAAUUUUAGAC.ACUUU.CGAA.CUCGAACU.........AAACAGAGCC.AAG.GCCUCUGUUUUUUUAU
JCVI_SCAF_1096626354219/40-252      AAUU....AUCCGAUCUGAAAA..CAACUCGAGA.CGGUAG.....AA.AGAAGAGAU.....A.AAU.AAGUUAGAGAA.C.GAA.AGAAGAAA..GCUCUAAUAAA.............UAAAGGUACCAAAAAAA....UUUA.UUAGA..CCACCAAG.AUUAAAAGAGAAAUUAAU.CAAGG.CGCUAAAAAAAGAAACUCAAUUUUAGAC.UCUUU.CGAA.CUCGAACU.........AAACAGAGC.UAAG..GCUCUGUUUUUUUAU
JCVI_SCAF_1096628223733/1662-1448   CUUAAUU.AUCCGAUCCGGAAA..CAACUCGAGA.C.GGGAG....AA.GGAAGAGAU.A.AAG.AAG....UUAGAGAA.C.GGA.AGGUGAAA..GCUCUAAUAAA...G........AAAGGUACCAAAAGA.......UUUA.UUAGA..CCACCAAG.AUCAAAAGAGAAAUUGAU.CAAGG.AGCUAGAGAAAAAAACUCAAAUCUAGAC.ACUUU.CGAA.CUCGAACU.........AAACAGAGC.UUAG..GCUCUGUUUUUUUAU
JCVI_SCAF_1096627389822/34744-34959 CUUAGUU.AUCCGAUCCGGAAA..CAACUCGAGA.C.GGGAG....AA.GGAAGAGAU.A.AAA.AAG....UUAGAGAA.C.GGA.AGGUGAAA..GCUCUAAUAAA...G........AAAGGUACCAAAAAAA......UUUA.UUAGA..CCACCAAG.AUCAAAAGAGAAAUUGAU.CAAGG.AGCUAGAAGAAAAAACUCAACUCUAGAC.ACUUU.CGAA.CUCGAACU.........AAACAGAGC.UUAG..GCUCUGUUUUUUUAU
JCVI_SCAF_1096627389822/31790-32005 CUUAGUU.AUCCGAUCCGGAAA..CAACUCGAGA.C.GGGAG....AA.GGAAGAGAU.A.AAA.AAG....UUAGAGAA.C.GGA.AGGUGAAA..GCUCUAAUAAA...G........AAAGGUACCAAAAAAA......UUUA.UUAGA..CCACCAAG.AUCAAAAGAGAAAUUGAU.CAAGG.AGCUAGAAGAAAAAACUCAACUCUAGAC.ACUUU.CGAA.CUCGAACU.........AAACAGAGC.UUAG..GCUCUGUUUUUUUAU
JCVI_SCAF_1096627222263/638-431     UCCG....AGCCGA.....AAA..CAACUCGAGA.C.GAAAG....AA.AGCAGAGAG.....A.GGA.UGAUUAGAGUA.C.GAA.GGGUGAAA..GCUCUAGAAAA...A........AAAGGUACCAAAAAAG......UUUU.CUAGA..CCACCAAGAUCUAAAAAGAAGAGUAGAUCAAGG.AGCCUGAA..AGUCUUCAA.GUCAGGAC.ACUUU.CGAA.CUCGAAACU........AAACAGAGC.UUAG..GCUCUGUUUUUUUAU
JCVI_SCAF_1101668488612/1134-927    UCCG....AGCAGA.....AAA..CAACUCGAGA.C.GGAAG....AA.AGCAGAGAG.....A.GGA.UGAAUAGAGUA.CGGAA.GG.UGAAA..GCUCUAGAAAA...A........AAAGGUACCAAAAAA..G....UUUU.CUAGA..CCACCAAGAUCUAAAAAGAAGAAUAGAUCAAGG.AGCCUGAA..AGUCUUCAA.GUCAGGAC.ACUUU.CGAA.CUCGAAACU........AAACAGAGC.UUAG..GCUCUGUUUUUUUAU
#=GC SS_cons                        <<<<....::::::<<<<<___..__________._.____.....>>.>>>,,,,,,.....>,>>>........,,,,.<.<<<.<<..____....<<<<<<<<<<<<-........-..____________..->>>.>>>>.>>>>>..,,,,,,,<<<<<<__._______>>>>>>,,...--<<<<<<.._________.>>>>>>--..>>>>.>>.......................<<<<<<<.....>>>>>>>.........
#=GC SS_cons_1                      ..........................................................................................................................................................................<<<<<..........................>>>>>......................................................................
//
