# Supplementary material for: Comparative genomics reveals 104 candidate structured RNAs from bacteria, archaea, and their metagenomes
Source: Genome Biol. 2010 Mar 15;11(3):R31. doi: 10.1186/gb-2010-11-3-r31 (PMC2864571; doi:10.1186/gb-2010-11-3-r31)
Supplement: Additional file 5 — Raw text alignment files, just the motifs. Raw alignments of RNA motifs with minimal annotation and no flanking sequences, in "Stockholm" text format. The Stockholm files can be retrieved from the .tar.gz archive file by using programs such as WinZip (Windows), StuffIt Expander (Mac), or tar/gzip (UNIX). [file gb-2010-11-3-r31-S5.GZ › clean-sto/IMES-2.sto]

# STOCKHOLM 1.0
#=GF ID IMES-2
#=GF AU Weinberg Z
#=GF TP Gene; sRNA;
#=GF DE IMES-2 RNA
#=GF WK http://en.wikipedia.org/wiki/RNAs_in_metagenome_sequences
JCVI_SCAF_1101668332507/719-581   AAUUUAA.CUGAGG.GCGUAAGUUCUCAGCA.CU.CAUCAAGAAGUA..GGC.UUAG.GCC.AAUUGCUUGGUGGUGAAAGUAG.AGGGAAGGUAGCACUUCGAC.GCCUCUAAGUA..CGC.UGUGGGAGUAGUGC..UUAAAUCACACGGCAA
JCVI_SCAF_1096627103930/572-434   AAUUUAA.CUGAGG.GCGUAAGUUCUCAGCA.CU.CAUCAAGAAGUA..GGU.UUAG.GCU.AAUUGCUUGGUGGUGAAAGUAG.AGGGAAGGUAGCACUUCGAC.GCCUCUAAGUA..CGC.UGUGGGAGUAGUGC..UUAAAUCACACGGCAA
JCVI_SCAF_1096627560362/464-601   AUAUUAA.UUGAGG.G.GUGA.CCCUCAACU.GA.CAUACAAGGGGA..GGU.UUCG.GCCAAA.UGUUGUAUGCAGAAAGCGU.GAGGAAGGUAGCACUUAGAC.ACUCACGAGUAG.CGG.UUCGGCAGUAGUGC..UAAAAUGACGAACCAA
JCVI_SCAF_1096626965248/1066-1203 GUUUUAA.UUGAGG.G.GUGA.CCCUCAACU.GA.CAUACAAGGGGA..GGU.UUCG.GCCAAA.UGUUGUAUGCAGAAAGCGU.GAGGAAGGUAGCACUUAGAC.ACUCACGAGUAG.CGG.UUCGGCAGUAGUGC..UAAAAUGACGAACCAA
JCVI_SCAF_1096628259705/1219-1085 AUAUUAA.UUGAGG.G.GCAA.CUCUCAACU.GA.CACACAAGGUGA..GGU.UUCG.GCCAAA.UAUUGUGUGCAGAAAGCCA.GAGACAGGUAGCACGAGAAC..CUCUGGCGG...CGG.UUCGGCAGUAGUGC..UAAAAUGACGAACCAA
ABEF01040645.1/957-1063           AAUAAUCACAACGAUU.ACUU.AACGAGCACACU.......................................GCAGAA.ACCU.CACAUAG.UAGCGCUAAAAAUAGUGGGGUGGC..GGG.UCCAGCGGUAGCAU.UUACAACGACGGACCAA
ABEF01053338.1/230-337            AAUAAUCACAACGAUU.ACUU.AACGAGCACACU.......................................GCAGAAAACCU.CACAUAG.UAGUGCUAAAAAUAGUGGGGUGGU..GGG.UCCGGCUGUAGCAU.UUACAACGACGGGCCAC
JCVI_SCAF_1101668522353/799-660   CACUAAC.UUGAGA.G.GCAA.CUCUUAACU.GG.CCAGAUAAGAAA.AGACCGAGAGGUUCAAGCUUAUAGGGCAGAAAGCGG.GGGACAG.CAGUACUAAACA.UUCCCUGUGGC..UGA.GACGAAGGUAGUAC..UCCAACAGCGUCUCAA
ABEF01000673.1/517-656            UGAUGAC.UUAAGA.G.GCAA.CUCUUAACU.GG.CCAGGUGGGGAA.AAACCGAGAGGUUCAAGCUUACCGGGCAGAAAACUG.GGGUCAG.UAGUACUAAACA.GCCCUAGUGGC..AGU.GACGAAGGUAGUAC.UU.CAACAGCGUCACAA
JCVI_SCAF_1096628285630/91-230    AAAUGAA.UUAAGA.G.GCAA.CUCUUAACU.GG.CCAGGUGAGGAA.AAACCGAGAGGUUCAAGCUCAUCGGGCAGAAAACGG.GGGGCAG.UAGUACUAAACA.GUCCCUGUGGG..UGU.GACGAAGGUAGUAC..UUCAACAGCGUCACAA
JCVI_SCAF_1101668464784/57-196    AAAUGAA.UUAAGA.G.GCAA.CUCUUAACU.GG.CCAGGUGAGGAA.AAGCCGAGAGGUUCAAGCUCAUCGGGCAGAAAACGG.GGGGCAG.UAGUACUAAACA.GUCCCUGUGGG..UGU.GACGAAGGUAGUAC..UUCAACAGCGUCACAA
JCVI_SCAF_1101668522336/664-803   AAAUUAA.UUAAGA.G.GCAA.CUCUUAACU.GG.CCAUUUAGGGAA.AAACCGAGAGGUUCAAGCUUAAAGGGCAGAAAACGG.GAGACAG.CAGUACUAAACA.UUUCCCGUGAC..UGU.GACGAAGGUAGUAC..UUCAACAGCGUCACAA
ABEF01047612.1/1567-1707          AAAUUAA.UUAAGA.G.GCAA.CUCUUAACU.GG.CCAGUUGAGGAA.AAACCGAGAGGUUCAAGCUCAGCGGGCAGAAAGUCU.GAGACAG.UAGAACUAAACA.ACUCAGGUGAC..UGGUUACGAAGGUAGUUC.UC.UAACAGCGUACCAA
JCVI_SCAF_1096628236701/1650-1511 GAAUUAA.UUAAGG.G.GCAA.CCCUUAACU.GA.CCAGCUGGAGAA.AAACCGCAAGGAACAAAUUCAGAGGGCAGAAAGUUU.CGCGGGG.GAUCGCUGAACG.CGCGAAACGGG..UGG.CAUGGCGAUAGCGA.GU.CAACGACGUGCCUA
JCVI_SCAF_1096628095838/190-51    AAAAUAA.UUAAGG.G.GCAA.CCCUUAACU.GG.CCAGCUGGAGAA.AAACCGCAAGGAACAAAUUCAGAGGGCAGAAAGUUU.CGCGGGG.GAUCGCUGAACG.CGCGAAGCGGG..UGG.CAUGGCGAUAGCGA.GU.CAACGACGUGCCUA
JCVI_SCAF_1096628126057/586-447   AAAUUAA.UUAAGG.G.GCAA.CCCUUAACU.GA.CCGGCUGGAGAA.AAACCGCAAGGAACAAAUUCAGAGGGCAGAAAGUUU.CGCGGGG.GAUCGCUGAACG.CGCGAAGCGGG..UGG.CAUGGCGAUAGCGA.GU.CAACGACGUGCCUA
JCVI_SCAF_1096628290897/1544-1405 AGAUUAA.UUAAGG.G.GCAA.CCCUUAACU.GG.CCAGCUGAAGAA.AAACCGCAAGGAACAAUUUCAGAGGGCAGAAAGUUU.CGCGGGG.GAUCGCUGAACG.CGCGAGACGGG..UGG.CAUGGCGAUAGCGA.GU.CAACGACGUGCCUA
JCVI_SCAF_1096628029383/826-686   NNNNNNN.NUAAGA.G.GCAA.CUCUUAACU.GA.CCAGCUAGAGAA.AGGCCGAGAGGUUUAAGUCUAGAGGGCAGAAAACCC.UGUAAAG.CAGCGCUAAACA.UACGGGGUGGU..CGG.UUCGGCGGUAGCGC.AUACAACGACGAGCCAU
JCVI_SCAF_1096627912074/692-832   CAUCAAC.UUAAGA.G.GCAA.CUCUUAACU.GG.CCAGCCAGAGAA.AAGCUGAGAAGUUCAAGUCUGGAGGGCAGAAAACCC.UGUAAAG.CAGCGCUAAACA.UACGGGGUGGU..CGG.UUCGGCGGUAGCGC.AUACAACGACGAACCAU
JCVI_SCAF_1096627581772/1411-1271 AUUUAAC.UUAAGA.G.GCAA.CUCUUAACU.GG.CCAGCCAGAGAA.AAGCUGAGAAGUUCAAGUCUGGAGGGCAGAAAACCU.UGUAAAG.CAGCGCUAAACA.UACAAGGUGGU..CGG.UUCGGCGGUAGCGC.AUACAACGACGAACCAU
JCVI_SCAF_1101668456049/694-834   AUUUAAC.UUAAGA.G.GCAA.CUCUUAACU.GG.CCAGCCAGAGAA.AGGCCGAGAGGCUCAAGUCUGGAGGGCAGAAAACCC.UGUAAAG.CAGCGCUAAACA.UACGGGGUGGC..AGG.UUCGGCGGUAGCGC.AUACAACGACGAACCAA
JCVI_SCAF_1101668529024/166-306   AACCGAC.UUAAGA.G.GCAA.CUCUUAACU.GG.CCAGCCAGAGAA.AGGCCGAGAGGCUCAAGUCUGGAGGGCAGAAAACCC.UGUAAAG.CAGCGCUAAACA.UACGGGGUGGU..AGG.UUCGGCGGUAGCGC.AUACAACGACGAACCAA
JCVI_SCAF_1096628004254/209-349   AAACAAC.UUAAGA.G.GCAA.CUCUUAACU.GG.CCAGCCAGAGAA.AGACCGAGAGGUUUAAGUCUGGAGGGCAGAAAGCCC.UGUAGAG.CAGCGCUAAACA.UACAGGGUGGU..CGG.UUCGGCGGUAGCGC.AUACAACGACGAGCCAU
JCVI_SCAF_1101668201912/996-857   AUAUUAACUUAAGA.G.GCAA.CUCUUAACU.G..CCAGCCAAAGAA..AGUCGAGAGAUUUAAGUUUGGAGGGCAGAAAGCCU.UGUAAAG.CAGCGCUAAACA.UACAGGGUGGU..CGG.UUCGGCGGUAGCGC.AUACAACGACGAACCAU
JCVI_SCAF_1101668547535/921-1061  AUUUAAC.UUAAGA.G.GCAA.CUCUUAACU.GG.CCAUCCAAAGAA.AGGCCGAAAGGUUUAAGUUUGGAGGGCAGAAAGCCU.UGUAAAG.CAGCGCUAAACA.UACAGGGUGGU..CGG.UUCGGCGGUAGCGC.AUACAACGACGAACCAU
JCVI_SCAF_1096627102409/79-219    AAUCAAC.UUAAGA.G.GCAA.CUCUUAACU.GG.CCAGCCAAAGAA.AGGUCGAGAGAUUUAAGUUUGGAGGGCAGAAAGCCU.UGUAAAG.CAGCGCUAAACA.UACAGGGUGGU..CGG.UUCGGCGGUAGCGC.AUACAACGACGAACCAU
JCVI_SCAF_1096628063724/1680-1540 AGUUAAC.UUAAGA.G.GCAA.CUCUUAACU.GG.CCAGCCAAAGAA.AGGUCGAGAGAUUUAAGUUUGGAGGGCAGAAAGCCU.UGUAAAG.CAGCGCUAAACA.UACAGGGUGGU..CGG.UUCGGCGGUAGCGC.AUACAACGACGAACCAU
JCVI_SCAF_1096627705966/779-639   AUUCAAU.UUAAGA.G.GCAA.CUCUUAACU.GG.CCAGCCAGAGAA.AGACCGAGAGGUUUAAGUCUGGAGGGCAGAAAACCU.UGUAAAG.CAGCGCUAAACA.UACAGGGUGGU..CGG.UUCGGCGGUAGCGC.AUAAAACGACGAGCCAU
JCVI_SCAF_1101668363120/883-1023  UUUUAAC.UUAAGA.G.GCAA.CUCUUAACU.GG.CCAGCCAGAGAA.AGGCCGAAAGGUUUAAGUCUGGAGGGCAGAAAGCCC.UGUAAAG.CAGCGCUAAACA.UACAGGGUGGU..CGG.UUCGGCGGUAGCGC.AUACAACGACGAGCCAU
JCVI_SCAF_1096628402724/946-806   AUAUAAC.UUAAGA.G.GCAA.CUCUUAACU.GG.CCAGCCAGAGAA.AGGCCGAGAGGUUUAAGUCUGGAGGGCAGAAAACCC.UGUAAAG.CAGCGCUAAACA.UACAGGGUGGU..CGG.CUCGGCGGUAGCGC.AUAAAACGACGAGCCAU
JCVI_SCAF_1096627527447/1321-1181 UUUUAAC.UUAAGA.G.GCAA.CUCUUAACU.GG.CCAGCCAGAGAA.AGGCCGAGAGGUUUAAGCCUGGAGGGCAGAAAACCC.UGUAAAG.CAGCGCUAAACA.UACAGGGUGGU..CGG.UUCGGCGGUAGCGC.AUAAAACGACGAGCCAU
JCVI_SCAF_1096627569468/80-220    GUUUAAC.UUAAGA.G.GCAA.CUCUUAACU.GG.CCAGCCAGAGAA.AGGCCGAGAGGUUUAAGUCUGGAGGGCAGAAAACCC.UGUAAAG.CAGCGCUAAACA.UACAGGGUGGU..CGG.UUCGGCGGUAGCGC.AUAAAACGACGAGCCAU
JCVI_SCAF_1096627043956/398-538   AUUUAAC.UUAAGA.G.GCAA.CUCUUAACU.GG.CCAGCCAGAGAA.AGGCCGAGAGGUUUAAGUCUGGAGGGCAGAAAACCC.UGUAAAG.CAGCGCUAAACA.UACGGGGUGGU..CGG.UUCGGCGGUAGCGC.AUAAAACGACGAGCCAU
JCVI_SCAF_1101668353656/887-747   UUCUAAC.UUAAGA.G.GCAA.CUCUUAACU.GG.CCAGCCAGAGAA.AAGCCGAGAGGCCCAAGUCUGGAGGGCAGAAAGCCC.UGUAAAG.CAGCGCUAAACA.UACAGGGUGGU..AGG.UUCGGCGGUAGCGC.AUACAACGACGAACCAU
JCVI_SCAF_1096627829282/1046-908  AUUUAAC.UUAAGA.G.GCAA.CUCUUAACU.GG.CCAGCUAGAGAA.AGACCGAGAGGUUUAAGUCUAGAGGGCAGAAAACUC.UGUAAAG.CAGCGCUAAACA.UACGGGGUGGU..CGG.UUCGGCGGUAGCGC.AUACAACGACGAANN..
JCVI_SCAF_1096627257062/876-737   AUAUGAC.UUAAGA.G.GCAA.CUCUUAACU.GG.CCAGGUAGGGAA.AGACCGAGAGGUUCAAGCCUACCGAGCAGAAAGCCC.UGCAGAG.UAGUGCUAAAAU.GGCAGGGCGGC..GGG.UUCGGCGGUAGCAC.AU.CAACGACGAACCAA
JCVI_SCAF_1096627890038/460-319   AAAUGAA.UUAAGA.G.GCAA.CUCUUAACU.GG.CCAGCUAAAGAA.AAGCCGAGAGGUUCAAAGUUAGCGGGCAGAAAGUCC.UGCAAAG.UAGCGCUUAACAUAGCGGGGCGGC..AGG.UUCGGCGGUAGCGA.CUACAACGACGAACCAA
JCVI_SCAF_1096627910538/1520-1379 AGGUGAC.UUAAGA.G.GCAA.CUCUUAACU.GG.CCAGAUAGGGAA.AGACCGAGAGGUUCAAGCUUAUAGGGCAGAAAGCUU.UGCACAG.UAGCGCUUAACAUAGCAGAGCGGC..GGG.UUCGGCGGUAGCGA.CUACAACGACGAACCAA
JCVI_SCAF_1101668549278/1266-1125 AACUGAC.UUAAGA.G.GCAA.CUCUUAACU.GG.CCAGGUAAGGAA.AGACCGAGAGGUUCAAGCUCACCGGGCAGAAAACCC.CACAGAG.UAGCGCUUAACAUAGUGGGGUGGC..GGG.UUCGACGGUAGCGC.AUACAACGGCGAACCAA
JCVI_SCAF_1096628074535/711-570   AAUUGAC.UUAAGA.G.GCAA.CUCUUAACU.GG.CCAGAUAAGGAA.AAGCCGAGAGGUUCAAGCUUAUAGGGCAGAAAACUC.CGCAAAG.UAGCGCUAAACAUAGUGGAGUGGC..GGG.UUCGGCGGUAGCGC.AUACAACGACGAGCCAA
JCVI_SCAF_1101668573848/330-189   AAAUGAC.UUAAGA.G.GCAA.CUCUUAACC.GG.CCAGAUAAGGAA.AAACCGAGAGGUUCAAGCUUAUAGGGCGGAAAACUC.CGCAUAG.UAGCGCUUAACAUAGCGGGGUGGC..GGG.UUCGGCGGUAGCGA.CUACAACGACGAACCAA
JCVI_SCAF_1101668532487/598-457   AUGUGAC.UUAAGA.G.GCAA.CUCUUAACC.GG.CCAGAUAAGGAA.AGACCGAGAGGUUCAAGCUUAUAGGGCGGAAAGCUC.CACAGAG.UAGCGCUAAACAUAGUGGAGUGGC..GGG.UUCGGCGGUAGCGC.CUACAACGACGAACCAA
JCVI_SCAF_1096627524661/793-934   AGGUGAC.UUAAGG.G.GCAA.CUCUUAACC.GG.CCAGAUAAGGAA.AGACCGAGAGGUUCAAGCUUAUAGGGCGGAAAACUC.CGCAGAG.UAGCGCU.AACAUAGCGGGGUGGC..GGG.UUCGGCGGUAGCGCAUUACAACGACGAACCAA
JCVI_SCAF_1096627118498/1176-1317 UAUUGAC.UUAAGG.G.GCAA.CUCUUAACC.GG.CCAGACAAGGAA.AAACCGAGAGGUUCAAGCUUGUAGGGCGGAAAACUC.CGCAGAG.UAGCGCUUAACAUAGCGGGGUGGC..GGG.UUCGGCGGUAGCGC.GUUCAACGACGAACCAA
JCVI_SCAF_1096627904009/935-1076  AAAUGAC.UUAAGG.G.GCAA.CCCUUAACU.GG.CCAGAUAAGGAA.AGACCGAGAGGUUCAAGCUUAUAGGGCAGAAAACCC.UGCAGAG.UAGCGCUUAACAUAGUAGGGUGGC..GGG.UUCGGCGGUAGCGC.AUACAACGACGAACCAA
JCVI_SCAF_1096628086401/284-143   AAGCGAC.UUAAGA.G.GCAA.CUCUUAACU.GG.CCAGAUGAGGAA.AGACCGAGAGGUUCAAGCUUAUAGGGCAGAAAACCC.UGCAGAG.UAGCGCUUAACAUAGCAGGGUGGC..GGG.UUCGGCGGUAGCGC.AUACAACGACGAACCAA
JCVI_SCAF_1096628097420/1401-1260 AAAUGAC.UUAAGA.G.GCAA.CUCUUAACU.GG.CCAGGUAAGGAA.AAGCCGAGAGGUUCAAGCUUAUCGGGCAGAAAGCUC.UGCAAAG.UAGCGCUUAACAUAGCAGGGUAGC..GGG.UUCGGCGGUAGCGC.AUACAACGACGAACCAA
JCVI_SCAF_1096627891945/535-394   UUAUGAC.UUAAGA.G.GCAA.CUCUUAACU.GG.CCAGGUAAGGAA.AAGCCGAGAGGUUCAAGCUUACAGGGCAGAAAACUC.UGGAAAG.UAGCGCUUAACAUACCAGGGUGGC..GGG.UUCGGCGGUAGCGC.AUACAACGACGAACCAA
JCVI_SCAF_1096627894506/342-484   AUUUGAC.UUAAGG.G.GCAA.CUCUUAACU.GG.CCAGGUAAGGAA.AAACCGAGAGGUUCAAGCUUACAGGGCAGAAAACUC.UGCAAAG.UAGCGCUUAACAUAGCAGGGUGGC..GGG.UUCGGCGGUAGCGCAUUACAACGACGAACCAA
ABEF01001714.1/383-524            AUUUGAC.UUAAGA.G.GCAA.CUCUUAACU.GG.CCAGGUAAGGAA.AAACCGAGAGGUUCAAGCUUAUCGGGCAGAAAGCCC.UGCAAAG.UAGCGCUUAACAUGGUGGGGUGGC..GGG.UUCGGCGGUAGCGC.CUACAACGACGAACCAA
JCVI_SCAF_1096627265754/2097-2239 AAGUGAC.UUAAGA.G.GCAA.CUCUUAACU.GG.CCAGGUAAGGAA.AAGCCGAGAGGUUCAAGCUUACAGGGCAGAAAGCCC.CGCAGAG.UAGCGCUAAACAUAGUGGGGCGGC..GGG.AUCGGCGGUAGCGCCUUACAACGACGAUCCAU
JCVI_SCAF_1096627884614/132-272   AAUUAAC.UUAAGA.G.GCAA.CUCUUAACU.GG.CCAUCUAGAGAA.AAACCGAGAGGUUCAAGAUUAGAGGGCAGAAAACUC.CGCAAAG.CAGCGCUUAACA.UGUGGAGUGGC..GGG.UUCGGCGGUAGCGC.AUACAACGACGGGCCAA
JCVI_SCAF_1096627112356/971-1111  AGAUAAC.UUAAGA.G.GCAA.CUCUUAACU.GG.CCAUCUAGGGAA.AAACCGAGAGGUUCAAGACUAGAGGGCAGAAAACUC.UGCAAAG.CAGCGCUAAACA.UGCAGAGCGGC..GGG.UUCGGCGGUAGCGC.AUACAACGACGAACCAA
JCVI_SCAF_1096628081132/246-105   AAUUAAC.UUAAGA.G.GCAA.CUCUUAACU.GA.CCGACUGGGGAA.AUGCCGAGAGGUUCAAGCCCAGGGGGCAGAAAACUC.UGUUGAG.UAGCGCUAAAAU.GGCGGAGUGCAA.AGG.CAUGGCGGUAGCGC.CUACAACGACGUGCCAA
JCVI_SCAF_1096628102347/1081-1222 AUCUAAC.UUAAGA.G.GCAA.CUCUUAACU.GA.CCGACUGGGGAA.AAACCGAGAGGUUCAAGCCUAGGGGGCAGAAAGCUC.UGCGGAG.UAGCGCUAAAAU.AGCGGAGUGGCA.AGG.CAUGGCGGUAGCGC.CUAAAACGACGUGCCAA
JCVI_SCAF_1096627616146/1350-1210 UGAAGAA.UUAAGA.G.GCAA.CUCUUAACU.GG.CCGGCUAAGGAA.AAACCGAGAGGUUCAAGCUUAGAGGGCAGAAAGCUC.UGCGGAG.UAGCGCUUAAAU.CGCAGAGCGGA..GGG.CAUGGCGGUAGCGC.AUACAACGACGUGCCAA
JCVI_SCAF_1096628227262/1395-1534 AAAUGAA.UUAAGA.G.GCAA.CUCUUAACU.GG.CCAAUUAGGGAA.AAAUCGAGAGAUUCAAGCCUAGGGGGCAGAAAGCUC.CGCGAAG.UAGCGCUAAAAU.CACGGAGCGG...GGG.CAUGGCGGUAGCGC.AUAAAACGACGUGCCAA
JCVI_SCAF_1101667188145/230-371   AAAUGAA.UUAAGA.G.GCAA.CUCUUAACU.GG.CCAUCUAGGGAA.AAAUCGAGAGAUUCAAGCCUAGAGGGCAGAAAGCUU.CGCGAAG.UAGCGCUUAAAU.CACGGAGCGGGA.AGG.CAUGGCGGUAGCGC.AUACAACGACGUGCCAA
JCVI_SCAF_1096627027736/1235-1376 AGAUGAA.UUAAGA.G.GCAA.CUCUUAACU.GG.CCAUCUAGGGAA.AAAUCGAGAGAUUCAAGCCUAGAGGGCAGAAAGCUC.CGCGAAG.UAGCGCUUAAAU.CACGGAGCGGGA.AGG.CAUGGCGGUAGCGC.AUACAACGACGUGCCAA
JCVI_SCAF_1096627684334/1361-1502 AAAUUAA.UUAAGA.G.GCAA.CUCUUAACU.GG.CCAUCUAGGGAA.AAAUCGAGAGAUUCAAGCCUAGAGGGCAGAAAGCUC.CGCGAAG.UAGCGCUUAAAU.CACGGAGCGGGA.AGG.CAUGGCGGUAGCGC.AUACAACGACGUGCCAA
JCVI_SCAF_1096628059846/153-292   UAUUUAA.UUAAGG.G.GCAA.CCCUUAACU.GG.CCGAUUAGGGAA.AAACCGAGAGGUUCAAGCCUAGGGGGCAGAAAGUUU.CGCGGAG.UAGCGCUAAAAU.CGCGAAGCGUG...GG.CAUGGCGGUAGCGC.AUACAACGACGUGCCAA
JCVI_SCAF_1101668475842/183-43    AAAUGAA.UUAAGA.G.GCAA.CUCUUAACU.GA.CCGGCUAGGGAA.AGAUCGAGAGAUUCAAGCCUAGAGGGCAGAAAACUC.UGCGGAG.UAGCGCUAAAAU.CGUAGAGUGAA..AGG.CAUGGCGGUAGCGC.AUAAAACGACGUGCCAA
JCVI_SCAF_1096626916999/810-670   AAAUGAA.UUAAGA.G.GCAA.CUCUUAACU.GA.CCGACUAAGGAA.AAAUCGAGAGAUUCAAGCUUAGGGGGCAGAAAACUC.UGCGGAG.UAGCGCUAAAAU.CGUAGGGUGGA..AGG.CAUGGCGGUAGCGC.AUACAACGACGUGCCAA
JCVI_SCAF_1096628187992/39-179    AAAUGAA.UUAAGA.G.GCAA.CUCUUAACU.GA.CCAUCUGGGGAA.AAAUCGAGAGAUUCAAGAUCAGAGGGCAGAAAACUU.UGCGGAG.UAGCGCUAAAAU.CGCAGAGUGGA..AGG.CAUGGCGGUAGCGC.AUACAACGACGUGCCAA
JCVI_SCAF_1101668501488/1248-1108 AAAUGAA.UUAAGA.G.GCAA.CUCUUAACU.GA.CCAUCUGGGGAA.AAAUCGAGAGAUUCAAGAUCAGAGGGCAGAAAACUC.UGCGGAG.UAGCGCUAAAAU.CGUAGAGUGGA..AGG.CAUGGCGGUAGCGC.AUACAACGACGUGCCAA
JCVI_SCAF_1096627116883/180-320   AAAUGAA.UUAAGA.G.GCAA.CUCUUAACU.GA.CCAUCUGGGGAA.AAAUCGAGAGAUUCAAGAUCAGAGGGCAGAAAACUC.UGCGGAG.UAGCGCUAAAAU.CGUAGAGUGGA..AGG.CAUGGCGGUAGCGC.AUACAACGACGUGCCAA
JCVI_SCAF_1096628249694/1508-1368 AAAUGAA.UUAAGA.G.GCAA.CUCUUAACU.GA.CCAUCUAGGGAA.AAACCGAGAGGUUCAAGCCUAGAGGGCAGAAAGCUC.CACAGAG.UAGCGCUAAAAU.AGUGGAGUGUA..AGG.CAUGGCGGUAGCGC.AUAAAACGACGUGCCAA
JCVI_SCAF_1101668483456/1206-1066 ACAUGAA.UUAAGA.G.GCAA.CUCUUAACU.GA.CCAGCUAGGGAA.AAACCGAGAGGUUCAAGCCUAGAGGGCAGAAAGCUC.CGCAGAG.UAGCGCUAAAAU.UGUGGAGUGAA..AGG.CAUGGCGGUAGCGC.AUACAACGACGUGCCAA
JCVI_SCAF_1096627203692/3733-3593 AAAUGAA.UUAAGA.G.GCAA.CUCUUAACU.GA.CCAGCUAGGGAA.AAACCGAGAGGUUCAAGCCUAGAGGGCAGAAAGCUC.UGCGGAG.UAGCGCUAAAAU.UGCAGGGUGGA..CGG.CAUGGCGGUAGCGC.CUACAACGACGUGCCAA
JCVI_SCAF_1096628107042/574-714   AAAUGAA.UUAAGA.G.GCAA.CUCUUAACU.GA.CCAGCUAGGGAA.AAACCGAGAGGUUCAAGCCUAGAGGGCAGAAAGCUC.UGCAGAG.UAGCGCUAAAAU.UGUAGGGUGGA..CGG.CAUGGCGGUAGCGC.AUACAACGACGUGCCAA
JCVI_SCAF_1101668760300/736-596   AAUUGAA.UUAAGA.G.GCAA.CUCUUAACU.GA.CCAGCUAGGGAA.AAACCGAGAGGUUCAAGCCUAGAGGGCAGAAAGCUC.UGCAGAG.UAGCGCUAAAAU.UGCAGGGUGGA..CGG.CAUGGCGGUAGCGC.AUACAACGACGUGCCAA
JCVI_SCAF_1096627272446/294-154   AAAUGAA.UUAAGA.G.GCAA.CUCUUAACU.GA.CCAGCUAGGGAA.AAACCGAGAGGUUCAAGCCUAGAGGGCAGAAAGCUC.UACAGAG.UAGCGCUAAAAU.UGUAGAGUGGA..AGG.CAUGGCGGUAGCGC.AUACAACGACGUGCCAA
JCVI_SCAF_1096627208685/1271-1411 AAAUGAA.UUAAGA.G.GCAA.CUCUUAACU.GA.CCAGCUGGGGAA.AAACCGAGAGGUUCAAGCCCAGAGGGCAGAAAGCUC.UACAGAG.UAGCGCUAAAAU.UGUAGAGUGGA..AGG.CAUGGCGGUAGCGC.AUAAAACGACGUGCCAA
JCVI_SCAF_1101667140190/322-462   AAAUGAA.UUAAGA.G.GCAA.CUCUUAACU.GA.CCAUCUGGGGAA.AAACCGAGAGGUUCAAGCCCAGAGGGCAGAAAGCUC.UACAGAG.UAGCGCUAAAAU.AGUAGAGUGGA..AGG.CAUGGCGGUAGCGC.AUAAAACGACGUGCCAA
JCVI_SCAF_1101667371423/368-508   AAAUGAA.UUAAGA.G.GCAA.CUCUUAACU.GA.CCAUCUGGGGAA.AAACCGAGAGGUUCAAGCCCAGAGGGCAGAAAACUC.UACAGAG.UAGCGCUAAAAU.AGUAGAGUGGA..AGG.CAUGGCGGUAGCGC.AUAAAACGACGUGCCAA
JCVI_SCAF_1096626310711/229-89    AAAUGAA.UUAAGA.G.GCAA.CUCUUAACU.GA.CCAGCUGGGGAA.AAACCGAGAGGUUCAAGCCCAGAGGGCAGAAAGCUC.UACAGAG.UAGCGCUAAAAU.AGUAGAGUGGA..AGG.CAUGGCGGUAGCGC.AUAAAACGACGUGCCAA
JCVI_SCAF_1096627555352/911-1051  AAAUGAA.UUAAGA.G.GCAA.CUCUUAACU.GA.CCAGCUGGGGAA.AAACCGAGAGGUUCAAGCCCAGAGGGCAGAAAGCUC.UACAGAG.UAGCGCUAAAAU.AGUAGAGUGGA..AGG.CAUGGCGGUAGCGC.AUAAAACGACGUGCCAA
JCVI_SCAF_1096626947603/1044-1184 AAAUGAA.UUAAGA.G.GCAA.CUCUUAACU.GA.CCAGCUGGGGAA.AAACCGAGAGGUUCAAGCCCAGAGGGCAGAAAGCUC.UACAGAG.UAGCGCUAAAAU.AGUAGAGUGGA..AGG.CAUGGCGGUAGCGC.AUAAAACGACGUGCCAA
JCVI_SCAF_1096628101365/275-135   AAAUGAA.UUAAGA.G.GCAA.CUCUUAACU.GA.CCAGCUGGGGAA.AAACCGAGAGGUUCAAGCCCAGAGGGCAGAAAGCUC.UACAGAG.UAGCGCUAAAAU.AGUAGAGUGGA..AGG.CAUGGCGGUAGCGC.AUAAAACGACGUGCCAA
JCVI_SCAF_1096628169145/440-300   AAAUGAA.UUAAGA.G.GCAA.CUCUUAACU.GA.CCAGCUGGGGAA.AAACCGAGAGGUUCAAGCCCAGAGGGCAGAAAGCUC.UACAGAG.UAGCGCUAAAAU.AGUAGAGUGGA..AGG.CAUGGCGGUAGCGC.AUAAAACGACGUGCCAA
JCVI_SCAF_1096628042001/1159-1019 AAAUGAA.UUAAGA.G.GCAA.CUCUUAACU.GA.CCAGCUGGGGAA.AAACCGAGAGGUUCAAGCCCAGAGGGCAGAAAGCUC.UACAGAG.UAGCGCUAAAAU.AGUAGAGUGGA..AGG.CAUGGCGGUAGCGC.AUAAAACGACGUGCCAA
JCVI_SCAF_1096626520159/293-433   AAAUGAA.UUAAGA.G.GCAA.CUCUUAACU.GA.CCAGCUGGGGAA.AAACCGAGAGGUUCAAGCCCAGAGGGCAGAAAGCUC.UACAGAG.UAGCGCUAAAAU.AGUAGAGUGGA..AGG.CAUGGCGGUAGCGC.AUAAAACGACGUGCCAA
JCVI_SCAF_1096628083025/1029-1169 AGAUGAA.UUAAGA.G.GCAA.CUCUUAACU.GA.CCAGCUGGGGAA.AAACCGAGAGGUUCAAGCCCAGAGGGCAGAAAGCUC.UACAGAG.UAGCGCUAAAAU.AGUAGAGUGGA..AGG.CAUGGCGGUAGCGC.AUACAACGACGUGCCAA
JCVI_SCAF_1096628129070/659-799   AAAUGAA.UUAAGA.G.GCAA.CUCUUAACU.GA.CCAGCUGGGGAA.AAACCGAGAGGUUCAAGCCCAGAGGGCAGAAAGCUC.UACAGAG.UAGCGCUAAAAU.AGUAGAGUGGA..AGG.CAUGGCGGUAGCGC.AUACAACGACGUGCCAA
JCVI_SCAF_1096628059505/1262-1402 AAAUGAA.UUAAGA.G.GCAA.CUCUUAACU.GA.CCAGCUGGGGAA.AAACCGAGAGGUUCAAGCCCAGAGGGCAGAAAGCUC.UGCAAAG.UAGCGCUAAAAU.UGCAGGGUGGA..CGG.CAUGGCGGUAGCGC.AUACAACGACGUGCCAA
JCVI_SCAF_1096628085426/1374-1514 AAAUGAA.UUAAGA.G.GCAA.CUCUUAACU.GA.CCAGCUGGGGAA.AAACCGAGAGGUUCAAGCCCAGAGGGCAGAAAGCUC.UGCAGAG.UAGCGCUAAAAU.UGCAGGGUGGA..CGG.CAUGGCGGUAGCGC.AUACAACGACGUGCCAA
JCVI_SCAF_1101667532777/499-359   AAAUGAA.UUAAGA.G.GCAA.CUCUUAACU.GA.CCAUCUGGGGAA.AAACCGAGAGGUUCAAGCCCAGAGGGCAGAAAGCUC.UGCAGAG.UAGCGCUAAAAU.UGUAGGGUGGA..AGG.CAUGGCGGUAGCGC.AUAAAACGACGUGCCAA
JCVI_SCAF_1096628116025/326-466   AAUUGAA.UUAAGA.G.GCAA.CUCUUAACU.GA.CCAGCUGGGGAA.AAACCGAGAGGUUCAAGCCCAGAGGGCAGAAAGCUC.UGCAGAG.UAGCGCUAAAAU.UGCAGGGUGGA..AGG.CAUGGCGGUAGCGC.AUACAACGACGUGCCAA
JCVI_SCAF_1096628094851/1276-1136 AAAUGAA.UUAAGA.G.GCAA.CUCUUAACU.GA.CCAGCUGGGGAA.AAACCGAGAGGUUCAAGCCCAGAGGGCAGAAAGCUC.UGCAGAG.UAGCGCUAAAAU.UGCAGGGUGGA..AGG.CAUGGCGGUAGCGC.AUAAAACGACGUGCCAA
JCVI_SCAF_1096627612176/1432-1292 UUAUGAA.UUAAGA.G.GCAA.CUCUUAACU.GA.CCAUCUGGGGAA.AAACCGAGAGGUUCAAGCCCAGAGGGCAGAAAACUC.UACAGAG.UAGCGCUAAAAU.UGUAGAGUGGA..AGG.CAUGGCGGUAGCGC.AUACAACGACGUGCCAA
JCVI_SCAF_1096627907817/265-405   AAAUUAA.UUAAGA.G.GCAA.CUCUUAACU.GA.CCAUCUGGGGAA.AAAUCGAGAGAUUCAAGAACAGAGGGCAGAAAACUC.UACAGAG.UAGCGCUAAAAU.UGUAGAGUGGA..AGG.CAUGGCGGUAGCGC.AUAAAACGACGUGCCAA
JCVI_SCAF_1096627897057/1198-1058 AAAUGAA.UUAAGA.G.GCAA.CUCUUAACU.GA.CCAUCUGGGGAA.AAAUCGAGAGAUUCAAGAACAGAGGGCAGAAAACUC.UACAGAG.UAGCGCUAAAAU.AGUAGAGUGAA..AGG.CAUGGCGGUAGCGC.AUAAAACGACGUGCCAA
JCVI_SCAF_1096628122092/616-756   AAAUGAA.UUAAGA.G.GCAA.CUCUUAACU.GA.CCAUCUGGGGAA.AAAUCGAGAGAUUCAAGAACAGAGGGCAGAAAACUC.UACAGAG.UAGCGCUAAAAU.AGUAGAGUGAA..AGG.CAUGGCGGUAGCGC.AUAAAACGACGUGCCAA
JCVI_SCAF_1096627828569/779-919   AAAUGAA.UUAAGA.G.GCAA.CUCUUAACU.GA.CCAUCUGGGGAA.AAAUCGAGAGAUUCAAGAACAGAGGGCAGAAAACUC.UACAGAG.UAGCGCUAAAAU.AGUAGAGUGAA..AGG.CAUGGCGGUAGCGC.AUAAAACGACGUGCCAA
JCVI_SCAF_1096628178164/1397-1537 AAAUGAA.UUAAGA.G.GCAA.CUCUUAACU.GA.CCAUCUGGGGAA.AAAUCGAGAGAUUCAAGAACAGAGGGCAGAAAACUC.UACAGAG.UAGCGCUAAAAU.UGUGGAGUGAA..AGG.CAUGGCGGUAGCGC.AUAAAACGACGUGCCAA
JCVI_SCAF_1101668516003/1273-1413 AAAUGAA.UUAAGA.G.GCAA.CUCUUAACU.GA.CCAUCUGGGGAA.AAAUCGAGAGAUUCAAGAACAGAGGGCAGAAAACUC.UACAGAG.UAGCGCUAAAAU.UGUGGAGUGAA..AGG.CAUGGCGGUAGCGC.AUAAAACGACGUGCCAA
JCVI_SCAF_1096627195163/566-426   AAAUGAA.UUAAGG.G.GCAA.CUCUUAACU.GA.CCAUCUGGGGAA.AAACCGAGAGGUUCAAGCCCAGAGGGCAGAAAGCCU.UGCAGAG.UAGCGCUAAAAU.UGUAAGGUGGA..GGG.CAUGGCGGUAGCGC.AUACAACGACGUGCCAA
JCVI_SCAF_1096626991049/670-530   AAAUGAA.UUAAGA.G.GCAA.CUCUUAACU.GA.CCGACUGGGGAA.AAAUCGAGAGAUUCAAGCCUAGGGGGCAGAAAACUU.AACGGAG.UAGCGCUAAAAU.CGUUAGGUGGA..AGG.CAUGGCGGUAGCGC.AUAAAACGACGUGCCAA
JCVI_SCAF_1096628267671/1511-1371 AAAUGAA.UUAAGA.G.GCAA.CUCUUAACU.GA.CCGACUGGGGAA.AAAUCGAGAGAUUCAAGCCCAGGGGGCAGAAAACCU.AGCGGAG.UAGCGCUAAAAU.CGCUAGGUGGA..AGG.CAUGGCGGUAGCGC.AUACAACGACGUGCCAA
JCVI_SCAF_1096628156037/359-499   AAAUGAA.UUAAGA.G.GCAA.CUCUUAACU.GA.CCGACUGGGGAA.AAAUCGAGAGAUUCAAGCCCAGGGGGCAGAAAACCU.AGCGGAG.UAGCGCUAAAAU.CGUUAGGUGGA..AGG.CAUGGCGGUAGCGC.AUACAACGACGUGCCAA
JCVI_SCAF_1096627230477/623-483   AAAUGAA.UUAAGA.G.GCAA.CUCUUAACU.GA.CCGACUGGGGAA.AAAUCGAGAGAUUCAAGCCCAGGGGGCAGAAAACCU.AGCGGAG.UAGCGCUAAAAU.CGUUAGGUGGA..AGG.CAUGGCGGUAGCGC.AUACAACGACGUGCCAA
JCVI_SCAF_1101668256904/1260-1400 AAAUGAA.UUAAGA.G.GCAA.CUCUUAACU.GA.CCAUCUAGGGAA.AAAUCGAGAGAUUCAAGCCUAGAGGGCAGAAAACCA.CGCAGAG.UAGCGCUAAAUU.UGCGAGGUGAA..AGG.CAUGGCGGUAGCGC.AUACAACGACGUGCCAA
JCVI_SCAF_1096627519451/1677-1817 UAAUGAA.UUAAGA.G.GCAA.CUCUUAACU.GA.CCAUCUGGGGAA.AAAUCGAGAGAUUCAAGCCCAGAGGGCAGAAAACCA.CGCAGAG.UAGCGCUAAAAU.UGCGAGGUGGA..AGG.CAUGGCGGUAGCGC.AUACAACGACGUGCCAA
JCVI_SCAF_1101667543672/758-618   UAAUGAA.UUAAGA.G.GCAA.CUCUUAACU.GA.CCAUCUGGGGAA.AAAUCGAGAGAUUCAAGCCCAGAGGGCAGAAAACCA.CGCAGAG.UAGCGCUAAAAU.UGCGAGGUGGA..AGG.CAUGGCGGUAGCGC.AUACAACGACGUGCCAA
JCVI_SCAF_1096628104959/1520-1660 AAGUGAA.UUAAGA.G.GCAA.CUCUUAACU.GA.CCAUCUGGGGAA.AAAUCGAGAGAUUCAAGCCCAGAGGGCAGAAAACCA.CGCAGAG.UAGCGCUAAAAU.UGCGGGGUGGA..AGG.CAUGGCGGUAGCGC.AUAAAACGACGUGCCAA
JCVI_SCAF_1096627225862/649-789   AAAUGAA.UUAAGA.G.GCAA.CUCUUAACU.GA.CCAUCUGGGGAA.AAAUCGAGAGAUUCAAGCCCAGAGGGCAGAAAACCU.CGCAGAG.UAGCGCUAAAAU.UGCGGGGUGGA..AGG.CAUGGCGGUAGCGC.AUACAACGACGUGCCAA
JCVI_SCAF_1096627503005/1180-1040 AAAUGAU.UUAAGA.G.GCAA.CUCUUAACU.GA.CCAUCUGGGGAA.AAAUCGAGAGAUUCAAGCCCAGAGGGCAGAAAACCA.CGCAGAG.UAGCGCUAAAAU.UGCGGGGUGGA..AGG.CAUGGCGGUAGCGC.AUACAACGACGUGCCAA
JCVI_SCAF_1101668755468/155-295   AAAUGAA.UUAAGA.G.GCAA.CUCUUAACU.GA.CCAUCUGGGGAA.AAAUCGAGAGAUUCAAGCCCAGAGGGCAGAAAACCA.CGCAGAG.UAGCGCUAAAAU.UGCGGGGUGAA..AGG.CAUGGCGGUAGCGC.AUACAACGACGUGCCAA
JCVI_SCAF_1101667484075/414-554   AAAUGAA.UUAAGA.G.GCAA.CUCUUAACU.GA.CCAUCUGGGGAA.AAGUCGAGAGAUUCAAGCCCAGAGGGCAGAAAACCA.CGCAGAG.UAGCGCUAAAAU.UGCGGGGUGGA..AGG.CAUGGCGGUAGCGC.AUACAACGACGUGCCAA
JCVI_SCAF_1096627227866/874-734   AAAUGAA.UUAAGA.G.GCAA.CUCUUAACU.GA.CCAUCUGGGGAA.AAAUCGAGAGAUUCAAGCCCAGAGGGCAGAAAACCA.CGCAGAG.UAGCGCUAAAAU.UGCGGGGUGGA..AGG.CAUGGCGGUAGCGC.AUACAACGACGUGCCAA
JCVI_SCAF_1096627718627/895-1035  AAAUGAA.UUAAGA.G.GCAA.CUCUUAACU.GA.CCAUCUGGGGAA.AAAUCGAGAGAUUCAAGCCCAGAGGGCAGAAAACCA.CGCAGAG.UAGCGCUAAAAU.UGCGGGGUGGA..AGG.CAUGGCGGUAGCGC.AUACAACGACGUGCCAA
JCVI_SCAF_1096627047436/612-752   AAAUGAA.UUAAGA.G.GCAA.CUCUUAACU.GA.CCAUCUGGGGAA.AAAUCGAGAGAUUCAAGCCCAGAGGGCAGAAAACCA.CGCAGAG.UAGCGCUAAAAU.UGCGGGGUGGA..AGG.CAUGGCGGUAGCGC.AUACAACGACGUGCCAA
JCVI_SCAF_1096628059658/577-437   AAAUGAA.UUAAGA.G.GCAA.CUCUUAACU.GA.CCAUCUGGGGAA.AAAUCGAGAGAUUCAAGCCCAGAGGGCAGAAAACCA.CGCAGAG.UAGCGCUAAAAU.UGCGGGGUGGA..AGG.CAUGGCGGUAGCGC.AUACAACGACGUGCCAA
JCVI_SCAF_1101667507465/273-133   AAAUGAA.UUAAGA.G.GCAA.CUCUUAACU.GA.CCAUCUGGGGAA.AAAUCGAGAGAUUCAAGCCCAGAGGGCAGAAAACCA.CGCAGAG.UAGCGCUAAAAU.UGCGGGGUGGA..AGG.CAUGGCGGUAGCGC.AUACAACGACGUGCCAA
JCVI_SCAF_1096628007425/1133-993  AAAUGAA.UUAAGA.G.GCAA.CUCUUAACU.GA.CCAUCUGGGGAA.AAAUCGAGAGAUUCAAGCCCAGAGGGCAGAAAACCA.CGCAGAG.UAGCGCUAAAAU.UGCGGGGUGGA..AGG.CAUGGCGGUAGCGC.AUACAACGACGUGCCAA
JCVI_SCAF_1096626123845/440-300   AAAUGAA.UUAAGA.G.GCAA.CUCUUAACU.GA.CCAUCUGGGGAA.AAAUCGAGAGAUUCAAGCCCAGAGGGCAGAAAACCA.CGCAGAG.UAGCGCUAAAAU.UGCGGGGUGGA..AGG.CAUGGCGGUAGCGC.AUACAACGACGUGCCAA
JCVI_SCAF_1096627124599/1134-1274 AAGUGAA.UUAAGA.G.GCAA.CUCUUAACU.GA.CCAUCUGGGGAA.AAAUCGAGAGAUUCAAGCCCAGAGGGCAGAAAACCA.CGCAGAG.UAGCGCUAAAAU.UGCGGGGUGGA..AGG.CAUGGCGGUAGCGC.AUACAACGACGUGCCAA
JCVI_SCAF_1101668187425/642-502   AAUUGAA.UUAAGA.G.GCAA.CUCUUAACU.GA.CCAUCUGGGGAA.AAAUCGAGAGAUUCAAGCCCAGAGGGCAGAAAACCA.CGCAGAG.UAGCGCUAAAAU.UGCGGGGUGGA..AGG.CAUGGCGGUAGCGC.AUACAACGACGUGCCAA
JCVI_SCAF_1096626924854/1262-1122 CAACUAA.UUAAGA.G.GCAA.CUCUUAACU.GA.CCAUCUAGGGAA.AAAUCGAGAGAUUCAAGCCUAGAGGGCAGAAAACUU.CGCUGAG.UAGCGCUAAAAU.AGCGAGGUGGA..AGG.CAUGGCGGUAGCGC.AUACAACGACGUGCCAA
JCVI_SCAF_1101668178498/1046-906  UAAUGAA.UUAAGA.G.GCAA.CUCUUAACU.GA.CCAUCUAGGGAA.AAAUCGAGAGAUUCAAGCCUAGAGGGCAGAAAACUU.CGCUGAG.UAGCGCUAAAAU.AGCGAGGUGGA..AGG.CAUGGCGGUAGCGC.AUACAACGACGUGCCAA
JCVI_SCAF_1096627003282/2544-2404 UGAUGAA.UUAAGA.G.GCAA.CUCUUAACU.GA.CCAUCUAGGGAA.AAAUCGAGAGAUUCAAGCCUAGAGGGCAGAAAACUU.CGCUGAG.UAGCGCUAAAAU.AGCGAGGUGGA..AGG.CAUGGCGGUAGCGC.AUACAACGACGUGCCAA
JCVI_SCAF_1101668211098/699-839   AGAUGAA.UUAAGA.G.GCAA.CUCUUAACU.GA.CCAUCUAGGGAA.AAAUCGAGAGAUUCAAGCCUAGAGGGCAGAAAACUU.CGCUGAG.UAGCGCUAAAAU.AGCGAGGUGGA..AGG.CAUGGCGGUAGCGC.AUACAACGACGUGCCAA
JCVI_SCAF_1101668304073/1109-1249 ACAUGAA.UUAAGA.G.GCAA.CUCUUAACU.GA.CCAUCUAGGGAA.AAAUCGAGAGAUUCAAGCCUAGAGGGCAGAAAACUU.CGCUGAG.UAGCGCUAAAAU.AGCGAGGUGGA..AGG.CAUGGCGGUAGCGC.AUACAACGACGUGCCAA
JCVI_SCAF_1101667071221/497-357   AAAUAAC.UUAAGA.G.GCAA.CUCUUAACU.GG.CCAAUUGAGGAA.AAACCGAGAGGUUCAAGCUCAGGGGGCAGAAAACUC.UGCGGAG.UAGCGCUAAAAU.CGUAGAGUGGU..CGG.CAUGGCGGUAGCGC.AUACAACGACGUGCCAA
JCVI_SCAF_1101668185728/1448-1588 UAUUAAC.UUAAGA.G.GCAA.CUCUUAACU.GA.CCAAUUGAGGAA.AAACCGAGAGGUUCAAGCUCAGGGGGCAGAAAACUC.UGCGGAG.UAGCGCUAAAAU.CGUAGAGUGGU..GGG.CAUGGCGGUAGCGC.AUACAACGACGUGCCAA
JCVI_SCAF_1096628197711/1235-1095 UCUUAAC.UUAAGA.G.GCAA.CUCUUAACU.GG.CCAAUUGAGGAA.AAACCGAGAGGUUCAAGCUCAGGGGGCAGAAAACUC.CACGGAG.UAGCGCUAAAAU.CGUGGAGUGGU..AGG.CAUGGCGGUAGCGC.AUACAACGACGUGCCAA
JCVI_SCAF_1096627001518/804-664   UUUUAAC.UUAAGA.G.GCAA.CUCUUAACU.GG.CCAAUUGAGGAA.AAGCCGAGAGGUUCAAGCUCAGGGGGCAGAAAACUC.UACGGAG.UAGCGCUAAAAU.CGUAGAGUGGU..AGG.CAUGGCGGUAGCGC.AUAAAACGACGUGCCAA
JCVI_SCAF_1096628260185/1247-1107 UUUUAAC.UUAAGA.G.GCAA.CUCUUAACU.GG.CCAACUAAGGAA.AAACCGAGAGGUUCAAGCUUAGGGGGCAGAAAACUC.UACGGAG.UAGCGCUAAAAU.CGUAGAGUGGU..AGG.CAUGGCGGUAGCGC.AUAAAACGACGUGCCAA
JCVI_SCAF_1096626982520/963-824   AAUUGAA.UUAAGG.G.GCAA.CUCUUAACU.GG.CCAAUUGGACAA.AAGCCGAGAGGUACAAUUCCAGGGGGCAGAAAGCUC.UGUAAAG.CAUCGCUGAACA.UACAGAGCGGG..AGG.CAUGGCGGUAGCGC.AU.CAACGACGUGCCAA
JCVI_SCAF_1101667106781/95-234    AAAUGAA.UUAAGA.G.GCAA.CUCUUAACU.GG.CCGAUUGGAGAA.AAACCGAGAGGUACAAGUCCAAGGGGCAGAAAGCUC.UGCAAAG.CAUCGCUGAACA.UGUAGAGCGGG..AGG.CAUGGCGGUAGCGC.AU.CAACGACGUGCCAA
JCVI_SCAF_1101667080130/173-312   CUAUGAA.UUAAGG.G.GCAA.CUCUUAACU.GG.CCAAUUGGAGAA.AAGCCGAGAGGUACAAUUCCAAGGGGCAGAAAGCUC.UACAAAG.CAUCGCUGAACA.UGUAGAGCGGG..UGG.CAUGGCGGUAGCGC.AU.CAACGACGUGCCAA
JCVI_SCAF_1096628083289/1401-1540 AUAUGAA.UUAAGA.G.GCAA.CUCUUAACU.GG.CCAAUUGGAGAA.AAGCCGAGAGGUACAAUUCCAAGGGGCAGAAAGCUC.UGCAAAG.CAUCGCUGAACA.UGUAGAGCGGG..AGG.CAUGGCGGUAGCGC.AU.CAACGACGUGCCAA
JCVI_SCAF_1096626928114/436-297   AUAUGAA.UUAAGG.G.GCAA.CUCUUAACU.GG.CCAAUUGGAGAA.AAGCCGAGAGGUACAAUUCCAGGGGGCAGAAAGCUC.UACAAAG.CAUCGCUGAACA.UGUAGAGCGGG..AGG.CAUGGCGGUAGCGC.AU.CAACGACGUGCCAA
JCVI_SCAF_1096627626968/148-9     UUAUGAA.UUAAGG.G.GCAA.CUCUUAACU.GG.CCAAUUGGAGAA.AAGCCGAGAGGUACAAUUCCAGGGGGCAGAAAGCUC.CACAAAG.CAUCGCUGAACA.UGUGGAGCGGG..AGG.CACGGCGGUAGCGC.AU.CAACGACGUGCCAA
JCVI_SCAF_1096628073475/564-425   UAAUUAA.UUAAGA.G.GCAA.CUCUUAACU.GG.CCAAUUGGAGAA.AAGCCGAGAGGUACAAAUCCAGGGGGCAGAAAGCUC.CACAAAG.CAUCGCUGAACA.UGUGGAGCGGG..AGG.CAUGGCGGUAGCGC.AU.CAACGACGUGCCAA
JCVI_SCAF_1096628237422/228-89    UUACUAA.UUAAGG.G.GCAA.CUCUUAACU.GG.CCAAUUGGAGAA.AAGCCGAGAGGUACAAUUCCAGGGGGCAGAAAGCUU.CACAAAG.CAUCGCUGAACA.UGUGGAGCGGG..AGG.CAUGGCGGUAGCGC.AU.CAACGACGUGCCAA
JCVI_SCAF_1096626965777/2462-2323 AAAUGAA.UUAAGA.G.GCAA.CUCUUAACU.GG.CCGAUUGGAGAA.AAGCCGAGAGGUACAAAUCCAGGGGGCAGAAAGCUC.UACAAAG.CAUCGCUGAACA.UGUGGAGCGGG..AGG.CAUGGCGGUAGCGC.AU.CAACGACGUGCCAA
JCVI_SCAF_1101668371495/510-371   UUAUGAA.UUAAGG.G.GCAA.CUCUUAACU.GG.CCAAUUGGAGAA.AAACCGAGAGGUACAAUUCCAGGGGGCAGAAAGCUU.CACAAAG.CAUCGCUGAACA.UGUGGAGCGGG..AGG.CAUGGCGGUAGCGC.AU.CAACGACGUGCCAA
JCVI_SCAF_1096627044392/170-309   UCAUGAA.UUAAGG.G.GCAA.CUCUUAACU.GG.CCAAUUGGAGAA.AAGCCGAGAGGUACAAUUCCAGGGGGCAGAAAGCUU.CACAAAG.CAUCGCUGAACA.UGUGGAGCGGG..AGG.CAUGGCGGUAGCGC.AU.CAACGACGUGCCAA
JCVI_SCAF_1096627047755/2529-2390 GUAUGAA.UUAAGG.G.GCAA.CUCUUAACU.GG.CCAAUUGGAGAA.AAGCCGAGAGGUACAAUUCCAGGGGGCAGAAAGCUU.CACAAAG.CAUCGCUGAACA.UGUGGAGCGGG..AGG.CAUGGCGGUAGCGC.AU.CAACGACGUGCCAA
JCVI_SCAF_1096627062693/797-936   UUAUGAU.UUAAGG.G.GCAA.CUCUUAACU.GG.CCAAUUGGAGAA.AAGCCGAGAGGUACAAUUCCAGGGGGCAGAAAGCUU.CACAAAG.CAUCGCUGAACA.UGUGGAGCGGG..AGG.CAUGGCGGUAGCGC.AU.CAACGACGUGCCAA
JCVI_SCAF_1096626923289/1019-1158 UAAUGAA.UUAAGA.G.GCAA.CUCUUAACU.GG.CCAAUUGGAGAA.AAGCCGAGAGGUACAAUUCCAGGGGGCAGAAAGCUC.UACAAAG.CAUCGCUGAACA.UGUGGAGCGGG..AGG.CAUGGCGGUAGCGC.AU.CAACGACGUGCCAA
JCVI_SCAF_1096628395080/1550-1689 UUUUGAA.UUAAGA.G.GCAA.CUCUUAACU.GG.CCAAUUGGAGAA.AAGCCGAGAGGUACAAAUCCAGGGGGCAGAAAGCUU.CACAAAG.CAUCGCUGAACA.UGUGGAGCGGG..AGG.CAUGGCGGUAGCGC.AU.CAACGACGUGCCAA
JCVI_SCAF_1096627094062/665-804   AUAUGAA.UUAAGA.G.GCAA.CUCUUAACU.GG.CCAAUUGGAGAA.AAGCCGAGAGGUACAAAUCCAGGGGGCAGAAAGCUU.CACAAAG.CAUCGCUGAACA.UGUGGAGCGGG..AGG.CAUGGCGGUAGCGC.AU.CAACGACGUGCCAA
JCVI_SCAF_1101668211889/479-618   UAAUGAA.UUAAGG.G.GCAA.CUCUUAACU.GG.CCAAUUGGAGAA.AAGCCGAGAGGUACAAUUCCAGGGGGCAGAAAGCUU.CACAGAG.CAUCGCUGAACA.UGUGGAGCGGG..AGG.CAUGGCGGUAGCGC.AU.CAACGACGUGCCAA
JCVI_SCAF_1096628268238/1719-1580 UAAUGAA.UUAAGA.G.GCAA.CUCUUAACU.GG.CCAAUUGGAGAA.AAGCCGAGAGGUACAAUUCCAGGGGGCAGAAAGCUU.CACAAAG.CAUCGCUGAACA.UGUGGAGCGGG..AGG.CAUGGCGGUAGCGC.AU.CAACGACGUGCCAA
JCVI_SCAF_1096628392207/761-622   ACAUGAA.UUAAGA.G.GCAA.CUCUUAACU.GG.CCAAUUGGAGAA.AAGCCGAGAGGUACAAUUCCAGGGGGCAGAAAGCUU.CACAAAG.CAUCGCUGAACA.UGUGGAGCGGG..AGG.CAUGGCGGUAGCGC.AU.CAACGACGUGCCAA
JCVI_SCAF_1096628142128/1044-1183 UAAUGAA.UUAAGA.G.GCAA.CUCUUAACU.GG.CCGAUUGGAGAA.AAGCCGAGAGGUACAAUUCCAAGGGGCAGAAAGCUC.UACAAAG.CAUCGCUGAACA.UGUAGAGCGGG..AGG.CAUGGCGGUAGCGC.AU.CAACGACGUGCCAA
JCVI_SCAF_1096627094386/1384-1245 UUAUGAA.UUAAGA.G.GCAA.CUCUUAACU.GG.CCAAUUGGAGAA.AAGCCGAGAGGUACAAUUCCAGGGGGCAGAAAGCUU.CACAAAG.CAUCGCUGAACA.UGUGAGGCGGG..AGG.CAUGGCGGUAGCGC.AU.CAACGACGUGCCAA
JCVI_SCAF_1096627600982/937-798   UAAUGAA.UUAAGG.G.GCAA.CUCUUAACU.GG.CCAAUUGGAGAA.AAGCCGAGAGGUACAAUUCCAGGGGGCAGAAAGCUU.CGCAAAG.CAUCGCUGAACA.UGUGAAGCGGG..AGG.CAUGGCGGUAGCGC.AU.CAACGACGUGCCAA
JCVI_SCAF_1096628017286/375-236   UAAUGAA.UUAAGG.G.GCAA.CUCUUAACU.GG.CCAAUUGGAGAA.AAGCCGAGAGGUACAAUUCCAGGGGGCAGAAAGCUU.CACAAAG.CAUCGCUGAACA.UGUGAGGCGGG..AGG.CAUGGCGGUAGCGC.AU.CAACGACGUGCCAA
JCVI_SCAF_1096627996735/155-16    AGAUGAA.UUAAGG.G.GCAA.CCCUUAACU.GG.CCAAUUGGGCAA.AAACCGAGAGGUACAAAUCCAAGGGGCAGAAAGUUC.UGCAAAG.CAUCGCUGAACA.UGCAGAACGGG..AGG.CAUGGCGGUAGCGC.AU.CAACGACGUGCCAA
JCVI_SCAF_1101667223548/276-415   AAAUGAA.UUAAGG.G.GCAA.CCCUUAACU.GG.CCAUUUGGGCAA.AAGCCGAGAGGUACAAAUCCAAAGGGCAGAAAGUUC.UGCAGAG.CAUCGCUGAACA.UGCAGAACGGG..AGG.CAUGGCGGUAGCGC.AU.CAACGACGUGCCAA
JCVI_SCAF_1096626236006/44-183    AAAUGAA.UUAAGG.G.GCAA.CCCUUAACU.GG.CCAAUUGGGCAA.AAGCCGAGAGGUACAAAUCCAAGGGGCAGAAAGUUC.UGCAGAG.CAUCGCUGAACA.UGCAGAACGGG..AGG.CAUGGCGGUAGCGC.AU.CAACGACGUGCCAA
JCVI_SCAF_1101668191000/587-726   AUAUGAA.UUAAGG.G.GCAA.CCCUUAACU.GG.CCAAUUGGGCAA.AAGCCGAGAGGUACAAAUCCAAGGGGCAGAAAGUUC.UGCAAAG.CAUCGCUGAACA.UGCAGAACGGG..AGG.CAUGGCGGUAGCGC.AU.CAACGACGUGCCAA
JCVI_SCAF_1101667213807/521-382   AAAUGAA.UUAAGG.G.GCAA.CCCUUAACU.GG.CCAAUUGGGCAA.AAGCCGAGAGGUACAAAUCCAAAGGGCAGAAAGUUC.UGCAAAG.CAUCGCUGAACA.UGCAGAACGGG..AGG.CAUGGCGGUAGCGC.AU.CAACGACGUGCCAA
JCVI_SCAF_1096626973880/101-240   AAAUGAA.UUAAGG.G.GCAA.CCCUUAACU.GG.CCAAUUGGGCAA.AAGCCGAGAGGUACAAAUCCAAGGGGCAGAAAGUUC.UGCAAAG.CAUCGCUGAACA.UGCAGAACGGG..AGG.CAUGGCGGUAGCGC.AU.CAACGACGUGCCAA
JCVI_SCAF_1096627274404/1176-1315 AAAUGAA.UUAAGG.G.GCAA.CCCUUAACU.GG.CCAAUUGGGCAA.AAGCCGAGAGGUACAAAUCCAAGGGGCAGAAAGUUC.UGCAAAG.CAUCGCUGAACA.UGCAGAACGGG..AGG.CAUGGCGGUAGCGC.AU.CAACGACGUGCCAA
JCVI_SCAF_1096626979545/1139-1000 AAAUGAA.UUAAGG.G.GCAA.CCCUUAACU.GG.CCAAUUGGGCAA.AAGCCGAGAGGUACAAAUCCAAGGGGCAGAAAGUUC.UGCAAAG.CAUCGCUGAACA.UGCAGAACGGG..AGG.CAUGGCGGUAGCGC.AU.CAACGACGUGCCAA
JCVI_SCAF_1096628121027/389-250   AAAUGAA.UUAAGG.G.GCAA.CCCUUAACU.GG.CCAAUUGGGCAA.AAGCCGAGAGGUACAAAUCCAAGGGGCAGAAAGUUC.UGCAAAG.CAUCGCUGAACA.UGCAGAACGGG..AGG.CAUGGCGGUAGCGC.AU.CAACGACGUGCCAA
JCVI_SCAF_1101668274943/671-532   AAAUGAA.UUAAGG.G.GCAA.CCCUUAACU.GG.CCAAUUGGGCAA.AAGCCGAGAGGUACAAAUCCAAGGGGCAGAAAGUUC.UGCAAAG.CAUCGCUGAACA.UGCAGAACGGG..AGG.CAUGGCGGUAGCGC.AU.CAACGACGUGCCAA
JCVI_SCAF_1096628250635/284-145   AAAUGAA.UUAAGG.G.GCAA.CCCUUAACU.GG.CCAAUUGGGCAA.AAGCCGAGAGGUACAAAUCCAAGGGGCAGAAAGUUC.UGCAAAG.CAUCGCUGAACA.UGCAGAACGGG..AGG.CAUGGCGGUAGCGC.AU.CAACGACGUGCCAA
JCVI_SCAF_1096626976858/2162-2023 AAUUGAA.UUAAGG.G.GCAA.CCCUUAACU.GG.CCAAUUGGGCAA.AAGCCGAGAGGUACAAAUCCAAGGGGCAGAAAGUUC.UGCAAAG.CAUCGCUGAACA.UGCAGAACGGG..AGG.CAUGGCGGUAGCGC.AU.CAACGACGUGCCAA
JCVI_SCAF_1096627606709/1475-1614 ACUUGAA.UUAAGG.G.GCAA.CCCUUAACU.GG.CCAAUUGGGCAA.AAGCCGAGAGGUACAAAUCCAAGGGGCAGAAAGUUC.UGCAAAG.CAUCGCUGAACA.UGCAGAACGGG..AGG.CAUGGCGGUAGCGC.AU.CAACGACGUGCCAA
JCVI_SCAF_1101668322136/243-382   UAAUGAA.UUAAGG.G.GCAA.CCCUUAACU.GA.CCGAUUGGACAA.AAGCCGAGAGGUACAAAUCCAAGGGGCAGAAAGUUC.UGCAAAG.CAUCGCUCAACA.UGCAGAACGGG..AGG.CAUGGCGGUAGCGC.AU.CAACGACGUGCCAA
JCVI_SCAF_1096628133079/1246-1386 UCUUUAA.UUAAGG.G.GCAA.CCCUUAACU.GG.CCGAUUGGGGAA.AAACCGAGAGGUUCAAGCCCAGGGGGCAGAAAGUCU.UGCAGAG.UAGCGCUAAAAU.UGCAAGGCGGA..AGG.CAUGGCGGUAGCGC.AUACAACGACGUGCCAA
JCVI_SCAF_1101668283145/970-1110  AGAUUAA.UUAAGG.G.GCAA.CCCUUAACU.GG.CCGACUGGGGAA.AGGCCGAGAGGACCAAGCCCAGGGGGCAGAAAGCUC.UACGGAG.UAGCGCUAAAAU.CGUAGGGCGGA..AGG.CAUGGCGGUAGCGC.AAUCAACGACGUGCCAA
JCVI_SCAF_1096627614998/1064-1204 AGAUGAA.UUAAGG.G.GCAA.CCCUUAACU.GG.CCGACUGGGGAA.AGGCCGAGAGGACCAAGCCCAGGGGGCAGAAAGCUC.UACGGAG.UAGCGCUAAAAU.CGUAGGGCGGA..AGG.CAUGGCGGUAGCGC.AAUCAACGACGUGCCAA
JCVI_SCAF_1096627115176/1776-1916 AGAUGAA.UUAAGG.G.GCAA.CCCUUAACU.GG.CCGACUGGGGAA.AGGCCGAGAGGACCAAGCCCAGGGGGCAGAAAGCUC.UACGGAG.UAGCGCUAAAAU.CGUAGGGCGGA..AGG.CAUGGCGGUAGCGC.AAUCAACGACGUGCCAA
JCVI_SCAF_1101668283499/1065-925  AAAUGAA.UUAAGG.G.GCAA.CCCUUAACU.GG.CCGACUGGGGAA.AGGCCGAGAGGACCAAGCCCAGGGGGCAGAAAGCUU.UGCGGAG.UAGCGCUAAAAU.CGUAGAGCGGA..AGG.CAUGGCGGUAGCGC.AUACAACGACGUGCCAA
JCVI_SCAF_1096626920408/1527-1667 AAAUGAA.UUAAGG.G.GCAA.CCCUUAACU.GG.CCGACUGGGGAA.AGGCCGAGAGGACCAAGCCCAGGGGGCAGAAAGCUU.UGCGGAG.UAGCGCUAAAAU.CGCAGAGCGUA..AGG.CAUGGCGGUAGCGC.AUACAACGACGUGCCAA
JCVI_SCAF_1096628048064/783-923   AUUUGAA.UUAAGG.G.GCAA.CCCUUAACU.GG.CCGACUGGGGAA.AGGCCGAGAGGACCAAGCCCAGGGGGCAGAAAGCUC.UGCGGAG.UAGCGCUAAAAU.CGUAGGGCAGA..AGG.CAUGGCGGUAGCGC.AUACAACGACGUGCCAA
JCVI_SCAF_1096627903348/979-1119  AAAUGAA.UUAAGG.G.GCAA.CCCUUAACU.GG.CCGACUGGGGAA.AGGCCGAGAGGACCAAGCCCAGGGGGCAGAAAGCUC.UGCGGAG.UAGCGCUAAAAU.CGUAGGGCAGA..AGG.CAUGGCGGUAGCGC.AUACAACGACGUGCCAA
JCVI_SCAF_1101667369331/770-630   AUAUGAA.UUAAGG.G.GCAA.CCCUUAACU.GG.CCGACUGGGGAA.AGGCCGAGAGGACCAAGCCCAGGGGGCAGAAAGCUC.UGCGGAG.UAGCGCUAAAAU.CGUAGGGCAGA..AGG.CAUGGCGGUAGCGC.AUACAACGACGUGCCAA
JCVI_SCAF_1096628100198/1514-1374 UUAUGAA.UUAAGG.G.GCAA.CCCUUAACU.GG.CCGACUGGGGAA.AGGCCGAGAGGACCAAGCCCAGGGGGCAGAAAGCUC.UGCGGAG.UAGCGCUAAAAU.CGCGGGGCGGA..AGG.CAUGGCGGUAGCGC.AUACAACGACGUGCCAA
JCVI_SCAF_1096627854183/1085-945  AGAUGAA.UUAAGG.G.GCAA.CCCUUAACU.GG.CCGACUGGGGAA.AGGCCGAGAGGACCAAGCCCAGGGGGCAGAAAGUCC.UGCGGAG.UAGCGCUAAAAU.CGUAGGGCGGA..AGG.CAUGGCGGUAGCGC.AUACAACGACGUGCCAA
JCVI_SCAF_1096627274874/676-816   AUAUCAA.UUAAGG.G.GCAA.CCCUUAACU.GG.CCAACUGGGGAA.AGGCCGAGAGGACCAAGCCCAGGGGGCAGAAAGUCU.UACGGAG.UAGCGCUAAAAU.CGUAGGGCGGA..AGG.CAUGGCGGUAGCGC.AUACAACGACGUGCCAA
JCVI_SCAF_1101667107634/549-409   UAAUCAA.UUAAGG.G.GCAA.CCCUUAACU.GG.CCGACUGGGGAA.AGGCCGAGAGGACCAAGCCCAGGGGGCAGAAAGCCU.UACGGAG.UAGCGCUAAAAU.CGUAGGGCGGA..AGG.CAUGGCGGUAGCGC.AUACAACGACGUGCCAA
JCVI_SCAF_1096626140937/674-534   UAAUUAA.UUAAGG.G.GCAA.CCCUUAACU.GG.CCGACUGGGGAA.AGGCCGAGAGGACCAAGCCCAGGGGGCAGAAAGUCU.UACGGAG.UAGCGCUAAAAU.CGUAAGGCGGA..AGG.CAUGGCGGUAGCGC.AUACAACGACGUGCCAA
JCVI_SCAF_1096626983850/928-1068  UAAUUAA.UUAAGG.G.GCAA.CCCUUAACU.GG.CCAACUGGGGAA.AGGCCGAGAGGACCAAGCCCAGGGGGCAGAAAGUCU.UACGGAG.UAGCGCUAAAAU.CGUAAGGCGGA..AGG.CAUGGCGGUAGCGC.AUACAACGACGUGCCAA
JCVI_SCAF_1096626948437/1573-1713 UAACUAA.UUAAGG.G.GCAA.CCCUUAACU.GG.CCAACUGGGGAA.AGGCCGAGAGGACCAAGCCCAGGGGGCAGAAAGUCU.UACGGAG.UAGCGCUAAAAU.CGUAGGGCGGA..AGG.CAUGGCGGUAGCGC.AUACAACGACGUGCCAA
JCVI_SCAF_1101668196551/1181-1041 UAACUAA.UUAAGG.G.GCAA.CCCUUAACU.GG.CCGACUGGGGAA.AGGCCGAGAGGACCAAGCCCAGGGGGCAGAAAGUCU.UACGGAG.UAGCGCUAAAAU.CGUAGGGCGGA..AGG.CAUGGCGGUAGCGC.AUACAACGACGUGCCAA
JCVI_SCAF_1096627624777/396-256   AUAUUAA.UUAAGG.G.GCAA.CCCUUAACU.GG.CCGACUGGGGAA.AGGCCGAGAGGACCAAGCCCAGGGGGCAGAAAGUCU.UACGGAG.UAGCGCUAAAAU.CGUAGGGCGGA..AGG.CAUGGCGGUAGCGC.AUACAACGACGUGCCAA
JCVI_SCAF_1101668317054/1266-1126 UUAUUAA.UUAAGG.G.GCAA.CCCUUAACU.GG.CCGACUGGGGAA.AGGCCGAGAGGACCAAGCCCAGGGGGCAGAAAGUCU.UACGGAG.UAGCGCUAAAAU.CGUAGGGCGGA..AGG.CAUGGCGGUAGCGC.AUACAACGACGUGCCAA
JCVI_SCAF_1096628260274/750-610   UAAUUAA.UUAAGG.G.GCAA.CCCUUAACU.GG.CCGACUGGGGAA.AGGCCGAGAGGACCAAGCCCAGGGGGCAGAAAGUCU.UACGGAG.UAGCGCUAAAAU.CGUAGGGCGGA..AGG.CAUGGCGGUAGCGC.AUACAACGACGUGCCAA
JCVI_SCAF_1101668174535/78-218    UAAUUAA.UUAAGG.G.GCAA.CCCUUAACU.GG.CCGACUGGGGAA.AGGCCGAGAGGACCAAGCCCAGGGGGCAGAAAGUCU.UACGGAG.UAGCGCUAAAAU.CGUAGGGCGGA..AGG.CAUGGCGGUAGCGC.AUACAACGACGUGCCAA
JCVI_SCAF_1101667132256/580-440   UAAUUAA.UUAAGG.G.GCAA.CCCUUAACU.GG.CCGACUGGGGAA.AGGCCGAGAGGACCAAGCCCAGGGGGCAGAAAGUCU.UACGGAG.UAGCGCUAAAAU.CGUAGGGCGGA..AGG.CAUGGCGGUAGCGC.AUACAACGACGUGCCAA
JCVI_SCAF_1096628090907/1491-1351 UAAUUAA.UUAAGG.G.GCAA.CCCUUAACU.GG.CCGACUGGGGAA.AGGCCGAGAGGACCAAGCCCAGGGGGCAGAAAGUCU.UACGGAG.UAGCGCUAAAAU.CGUAGGGCGGA..AGG.CAUGGCGGUAGCGC.AUACAACGACGUGCCAA
JCVI_SCAF_1101667353346/370-230   UAAUUAA.UUAAGG.G.GCAA.CCCUUAACU.GG.CCGACUGGGGAA.AGGCCGAGAGGACCAAGCCCAGGGGGCAGAAAGUCU.UACGGAG.UAGCGCUAAAAU.CGUGGGACGGA..AGG.CAUGGCGGUAGCGC.AUACAACGACGUGCCAA
JCVI_SCAF_1101667397631/375-515   AGAUGAA.UUAAGG.G.GCAA.CCCUUAACU.GG.CCGACUGGGGAA.AGGCCGAGAGGACCAAGCCCAGGGGGCAGAAAGUCU.UACGGAG.UAGCGCUAAAAU.CGUAGGGCGGA..AGG.CAUGGCGGUAGCGC.AUACAACGACGUGCCAA
JCVI_SCAF_1101668221028/936-796   AGAUGAA.UUAAGG.G.GCAA.CCCUUAACU.GG.CCGACUGGGGAA.AGGCCGAGAGGACCAAGCCCAGGGGGCAGAAAGUCU.UACGGAG.UAGCGCUAAAAU.CGUAGGGCGGA..AGG.CAUGGCGGUAGCGC.AUACAACGACGUGCCAA
JCVI_SCAF_1096627001750/198-338   AGAUGAA.UUAAGG.G.GCAA.CCCUUAACU.GG.CCGACUGGGGAA.AGGCCGAGAGGACCAAGCCCAGGGGGCAGAAAGUCU.UACGGAG.UAGCGCUAAAAU.CGUAGGGCGGA..AGG.CAUGGCGGUAGCGC.AUACAACGACGUGCCAA
JCVI_SCAF_1096627054235/1879-2019 AGAUGAA.UUAAGG.G.GCAA.CCCUUAACU.GG.CCGACUGGGGAA.AGGCCGAGAGGACCAAGCCCAGGGGGCAGAAAGUCU.UACGGAG.UAGCGCUAAAAU.CGUAGGGCGGA..AGG.CAUGGCGGUAGCGC.AUACAACGACGUGCCAA
JCVI_SCAF_1101668317546/778-638   AGAUGAA.UUAAGG.G.GCAA.CCCUUAACU.GG.CCGACUGGGGAA.AGGCCGAGAGGACCAAGCCCAGGGGGCAGAAAGUCU.UACGGAG.UAGCGCUAAAAU.CGUAGGGCGGA..AGG.CAUGGCGGUAGCGC.AUACAACGACGUGCCAA
JCVI_SCAF_1096627303859/85-225    AGAUGAA.UUAAGG.G.GCAA.CCCUUAACU.GG.CCGACUGGGGAA.AGGCCGAGAGGACCAAGCCCAGGGGGCAGAAAGUCU.UACGGAG.UAGCGCUAAAAU.CGUAGGGCGGA..AGG.CAUGGCGGUAGCGC.AUACAACGACGUGCCAA
JCVI_SCAF_1096627042682/1224-1084 AAAUGAA.UUAAGG.G.GCAA.CCCUUAACU.GG.CCGACUGGGGAA.AGGCCGAGAGGACCAAGCCCAGGGGGCAGAAAGUCU.UACGGAG.UAGCGCUAAAAU.CGUAGGGCGGA..AGG.CAUGGCGGUAGCGC.AUACAACGACGUGCCAA
JCVI_SCAF_1101668445397/591-731   AAAUGAA.UUAAGG.G.GCAA.CCCUUAACU.GG.CCGACUGGGGAA.AGGCCGAGAGGACCAAGCCCAGGGGGCAGAAAGUCU.UACGGAG.UAGCGCUAAAAU.CGUAGGGCGGA..AGG.CAUGGCGGUAGCGC.AUACAACGACGUGCCAA
JCVI_SCAF_1096626997427/1124-1264 AAAUGAA.UUAAGG.G.GCAA.CCCUUAACU.GG.CCGACUGGGGAA.AGGCCGAGAGGACCAAGCCCAGGGGGCAGAAAGUCU.UACGGAG.UAGCGCUAAAAU.CGUAGGGCGGA..AGG.CAUGGCGGUAGCGC.AUACAACGACGUGCCAA
JCVI_SCAF_1096627048736/884-1024  AGGUGAA.UUAAGG.G.GCAA.CCCUUAACU.GG.CCGACUGGGGAA.AGGCCGAGAGGACCAAGCCCAGGGGGCAGAAAGUCC.UACGGAG.UAGCGCUAAAAU.CGUAGGGCGUA..AGG.CAUGGCGGUAGCGC.AUACAACGACGUGCCAA
JCVI_SCAF_1096627884084/262-402   AAACGAA.UUAAGG.G.GCAA.CCCUUAACU.GG.CCGAUUGGGGAA.AAACCGAGAGGUUCAAGCCCAGGGGGCAGAAAGUCC.UGCGGAG.UAGCGCUAAAAU.CGUGGGGCGGA..AGG.CAUGGCGGUAGCGC.AUAAAACGACGUGCCAA
JCVI_SCAF_1101668475780/618-758   AAAUUAA.UUAAGG.G.GCAA.CCCUUAACU.GG.CCGAUUGGGGAA.AAACCGAGAGGUUCAAGCCCAGGGGGCAGAAAGUCC.UGCGGAG.UAGCGCUAAAAU.CGUGGGGCGGA..AGG.CAUGGCGGUAGCGC.AUACAACGACGUGCCAA
JCVI_SCAF_1101668503130/289-429   AAAUGAA.UUAAGG.G.GCAA.CCCUUAACU.GG.CCGAUUGGGGAA.AAACCGAGAGGUUCAAGCCCAGGGGGCAGAAAGUUC.UGCGGAG.UAGCGCUAAAAU.CGCGGGGCGGA..AGG.CAUGGCGGUAGCGC.AUACAACGACGUGCCAA
JCVI_SCAF_1101668491536/156-16    UCAUGAA.UUAAGG.G.GCAA.CCCUUAACU.GG.CCGAUUGGGGAA.AAACCGAGAGGUUCAAGCCCAGGGGGCAGAAAGUCC.UGCGGAG.UAGCGCUAAAAU.CGUAGGGCGGA..AGG.CAUGGCGGUAGCGC.AUACAACGACGUGCCAA
JCVI_SCAF_1096628105306/605-745   AAAUGAA.UUAAGG.G.GCAA.CCCUUAACU.GG.CCGAUUGGGGAA.AAACCGAGAGGUUCAAGCCCAGGGGGCAGAAAGCUC.UGCGGAG.UAGCGCUAAAAU.CGUAGAGCGGA..AGG.CAUGGCGGUAGCGC.AUACAACGACGUGCCAA
JCVI_SCAF_1101668516806/1088-1228 AAAUUAA.UUAAGG.G.GCAA.CCCUUAACU.GG.CCGAUUGGGGAA.AAACCGAGAGGUUCAAGCCCAGGGGGCAGAAAGUUC.UACGGAG.UAGCGCUAAAAU.CGUGGAGCGGA..AGG.CAUGGCGGUAGCGC.AUAAAACGACGUGCCAA
JCVI_SCAF_1101667558777/476-616   UAAUGAA.UUAAGG.G.GCAA.CUCUUAACU.GG.CCGACUGGGGAA.AAACCGAGAGGUUCAAGCCUAGGGGGCAGAAAGUUC.UGCGGAG.UAGCGCUAAAAU.CGUAGAGCGAA..AGG.CAUGGCGGUAGCGC.AUACAACGACGUGCCAA
JCVI_SCAF_1096627196687/91-233    AAAUGAA.UUAAGG.G.GCAA.CCCUUAACU.GG.CCGAUUGGGGAA.AAACCGAGAGGUUCAAGCCCAGGGGGCAGAAAGUUC.UACGGAG.UAGCGCUAAAAU.CGUAGAGCGGUCAUGG.CUUGGCGGUAGCGC.AUACAACGACGAGCCAA
JCVI_SCAF_1096626555270/604-746   AAAUGAA.UUAAGG.G.GCAA.CCCUUAACU.GG.CCGAUUGGGGAA.AAACCGAGAGGUUCAAGCCCAGGGGGCAGAAAGUUC.UACGGAG.UAGCGCUAAAAU.CGUAGAGCGGUCAUGG.CUUGGCGGUAGCGC.AUACAACGACGAGCCAA
JCVI_SCAF_1096627214608/2695-2554 AAAUGAA.UUAAGA.G.GCAA.CUCUUAACU.GG.CCGACUGGUGAA.AAACCGAGAGGUUCAAGACCAGGGGGCAGAAAGUUC.UGCAAAG.CAGCGCUAAACA.UGCAGAACGGGA.CGA.CAUGGCGGUAGCGC.AUACAACGACGUGUCAA
JCVI_SCAF_1101668524257/399-539   AAAUGAA.UUAAGA.G.GCAA.CUCUUAACU.GG.CCGACUGGGGAA.AAGCCGAGAGGUUCAAGACCAGGGGGCAGAAAGUUC.UGCAAAG.CAGCGCUAAACA.UGCAGAGCGAA..AGA.UACGGCGGUAGCGC.AUACAACGACGUGUCAA
JCVI_SCAF_1101667508038/655-515   AAAUGAA.UUAAGA.G.GCAA.CUCUUAACU.GG.CCGAUUGGGGAA.AAACCGAGAGGUUCAAGCCCAGGGGGCAGAAAGUUC.UGCAAAG.CAGCGCUAAACA.UGCAGAGCGGA..AGA.CAUGGCGGUAGCGC.AUACAACGACGUGUCAA
JCVI_SCAF_1101667415581/272-412   UUAUGAA.UUAAGA.G.GCAA.CUCUUAACU.GG.CCAAUUGGGGAA.AAGCCGAGAGGUUCAAGCCCAGAGGGCAGAAAGUUC.UGCAAAG.CAGCGCUAAACA.UGCAGAGCGAA..GGA.CACGGCGGUAGCGC.AUACAACGACGUGUCAA
JCVI_SCAF_1101668470993/518-659   AAAUGAA.UUAAGA.G.GCAA.CUCUUAACU.GG.CCAAUUGGGGAA.AAGCCGAGAGGCUCAAGCACAGAGGGCAGAAAGUUC.UGCAAAG.CAGCGCUAAACA.UGCAGAGCGAA..GGA.CACGGCGGUAGCGCCUUACAACGACGUGUCAA
JCVI_SCAF_1096627125925/820-960   AAAUUAA.UUAAGA.G.GCAA.CUCUUAACU.GG.CCGAUUGGGGAA.AAACCGAGAGGUUCAAGCCCAGGGGGCAGAAAGUUC.UGCAAAG.CAGCGCUAAACA.UGCAGAGCGGA..GGA.CACGGCGGUAGCGC.CUACAACGACGUGUCAA
JCVI_SCAF_1101668459609/504-364   AAAUGAA.UUAAGA.G.GCAA.CUCUUAACU.GG.CCAAUUGGGGAA.AAGCCGAGAGGUUCAAGCCCAGAGGGCAGAAAGUUC.UGCAAAG.CAGCGCUAAACA.UGCAGAGCGAA..GGA.CACGGCGGUAGCGC.GUAAAACGACGUGUCAA
JCVI_SCAF_1096627209669/583-443   AAAUGAA.UUAAGA.G.GCAA.CUCUUAACU.GG.CCAAUUGGGGAA.AAGCCGAGAGGUUCAAGCCCAGAGGGCAGAAAGUUC.UGCAAAG.CAGCGCUAAACA.UGCAGAGCGAA..GGA.CACGGCGGUAGCGC.CUACAACGACGUGUCAA
JCVI_SCAF_1096628184154/1179-1319 AAAUGAA.UUAAGA.G.GCAA.CUCUUAACU.GG.CCAAUUGGGGAA.AAGCCGAGAGGUUCAAGCCCAAAGGGCAGAAAGUUC.UGCAAAG.CAGCGCUAAACA.UGCAGAGCGAA..GGA.CACGGCGGUAGCGC.CUAAAACGACGUGUCAA
JCVI_SCAF_1096628164721/1064-1204 UAAUGAA.UUAAGA.G.GCAA.CUCUUAACU.GG.CCAAUUGGGGAA.AAGCCGAGAGGUUCAAGCCCAGAGGGCAGAAAGUUC.UGCAAAG.CAGCGCUAAACA.UGCAGAGCGAA..GGA.CACGGCGGUAGCGC.CUAAAACGACGUGUCAA
JCVI_SCAF_1096627576362/522-662   AAAUGAA.UUAAGA.G.GCAA.CUCUUAACU.GG.CCAAUUGGGGAA.AAGCCGAGAGGUUCAAGCCCAGAGGGCAGAAAGUUC.UGCAAAG.CAGCGCUAAACA.UGCAGAGCGAA..GGA.CACGGCGGUAGCGC.CUAAAACGACGUGUCAA
JCVI_SCAF_1096628163924/1223-1363 AAAUGAA.UUAAGA.G.GCAA.CUCUUAACU.GG.CCAAUUGGGGAA.AAGCCGAGAGGUUCAAGCCCAGAGGGCAGAAAGUUC.UGCAAAG.CAGCGCUAAACA.UGCAGAGCGAA..GGA.CACGGCGGUAGCGC.CUAAAACGACGUGUCAA
JCVI_SCAF_1096627622088/337-197   AAAUGAA.UUAAGA.G.GCAA.CUCUUAACU.GG.CCAAUUGGGGAA.AAGCCGAGAGGUUCAAGCCCAGAGGGCAGAAAGUUC.UGCAAAG.CAGCGCUAAACA.UGCAGAGCGGA..AGA.CACGGCGGUAGCGC.CUACAACGACGUGUCAA
JCVI_SCAF_1096628238230/42-182    AAAUGAA.UUAAGA.G.GCAA.CUCUUAACU.GG.CCGAUUGGGGAA.AAGCCGAGAGGUUCAAGCCCAGGGGGCAGAAAGUUC.UGCAAAG.CAGCGCUAAACA.UGCAGAGCGGA..AGA.CACGGCGGUAGCGC.CUACAACGACGUGUCAA
JCVI_SCAF_1096627156470/310-170   AAAUGAA.UUAAGA.G.GCAA.CUCUUAACU.GG.CCGAUUGGGGAA.AAGCCGAGAGGUUCAAGCCCAGGGGGCAGAAAGUUC.UGCAAAG.CAGCGCUAAACA.UGCAGAGCGGA..AGA.CACGGCGGUAGCGC.CUACAACGACGUGUCAA
JCVI_SCAF_1096627119928/956-816   AAAUGAA.UUAAGA.G.GCAA.CUCUUAACU.GG.CCGAUUGGGGAA.AAGCCGAGAGGUUCAAGCCCAGGGGGCAGAAAGUUC.UGCAAAG.CAGCGCUAAACA.UGCAGAGCGGA..GGA.CACGGCGGUAGCGU.CUACAACGACGUGUCAA
JCVI_SCAF_1101668468709/568-428   AAAUGAA.UUAAGA.G.GCAA.CUCUUAACU.GG.CCGAUUGGGGAA.AAGCCGAGAGGUUCAAGCCCAGGGGGCAGAAAGUUC.UGCAAAG.CAGCGCUAAACA.UGCAGGGCAAU..GGA.CACGGCGGUAGCGC.AUAAAACGACGUGUCAA
JCVI_SCAF_1096628290030/1635-1495 AAAUGAA.UUAAGA.G.GCAA.CUCUUAACU.GG.CCGAUUGGGGAA.AAACCGAGAGGUUCAAGCCCAGGGGGCAGAAAGUUC.UGCAAAG.CAGCGCUAAACA.UGCAGAGCGAA..GGA.CACGGCGGUAGCGC.AUAAAACGACGUGUCAA
JCVI_SCAF_1096628141179/1159-1019 AAAUGAA.UUAAGA.G.GCAA.CUCUUAACU.GA.CCGAUUGGGGAA.AAGCCGAGAGGUUCAAGCCCAGGGGGCAGAAAGUUC.UGCAAAG.CAGCGCUAAACA.UGCAGAGCGAA..GGA.CACGGCGGUAGCGC.AUACAACGACGUGUCAA
JCVI_SCAF_1101668517957/586-726   AAACGAA.UUAAGA.G.GCAA.CUCUUAACU.GG.CCGAUUGGGGAA.AAGCCGAGAGGUUCAAGCCCAGGGGGCAGAAAGUUC.UGCAAAG.CAGCGCUAAACA.UGCAGAGCGAA..GGA.CACGGCGGUAGCGC.AUACAACGACGUGUCAA
JCVI_SCAF_1096628109957/338-197   UCAUGAA.UUAAGA.G.GCAA.CUCUUAACU.GG.CCGAUUGGGGAA.AAACCGAGAGGUUCAAGCCCAGGGGGCAGAAAGUUC.UGCAAAG.CAGCGCUAAACA.UGCAGAGCGGGA.AGA.CACGGCGGUAGCGC.AUACAACGACGUGUCAA
JCVI_SCAF_1096627242288/505-365   AAGUGAA.UUAAGA.G.GCAA.CUCUUAACU.GA.CCGAUUGGGGAA.AAGCCGAGAGGUUCAAGCCCAGGGGGCAGAAAGUUC.UGCAAAG.CAGCGCUAAACA.UGCAGAGCGGA..GGA.CACGGCGGUAGCGC.CUAAAACGACGUGUCAA
JCVI_SCAF_1096628190806/832-971   UAUUGAA.UUAAGG.G.GCAA.CCCUUAACU.GG.CCGAUUGGGGAA.AAACCGAGAGGUUCAAGCCCAGGGGGCAGAAAGCUC.UACAAAG.CAGCGCUAAACA.UGUAGAGCGUA..AGG.CAUGGCGGUAGCGC.AU.UAACGACGUGCCAA
JCVI_SCAF_1096627907326/752-892   AAAUGAA.UUAAGG.G.GCAA.CCCUUAACU.GG.CCGAUUGGGGAA.AAACCGAGAGGUUCAAGCCCAGGGGGCAGAAAACUC.UACAAAG.CAGCGCUAAACA.UGUGGAGUGGA..AGG.CAUGGCGGUAGCGC.GUACAACGACGUGCCAA
JCVI_SCAF_1096628288969/632-772   AAAUGAA.UUAAGG.G.GCAA.CCCUUAACU.GG.CCGAUUGGGGAA.AAACCGAGAGGUUCAAGCCCAAGGGGCAGAAAGCUC.UACAAAG.CAGCGCUAAACA.UGUGGAGCGAA..AGG.CAUGGCGGUAGCGC.AUAAAACGACGUGCCAA
JCVI_SCAF_1096628178873/432-292   AAAUGAA.UUAAGG.G.GCAA.CCCUUAACU.GG.CCGAUUGGGGAA.AAACCGAGAGGUUCAAGCCCAGGGGGCAGAAAGCUC.UACAAAG.CAGCGCUAAACA.UGUAGAGCGGA..GGG.CAUGGCGGUAGCGC.AUACAACGACGUGCCAA
JCVI_SCAF_1096628224850/179-39    AAAUGAA.UUAAGG.G.GCAA.CCCUUAACU.GG.CCGAUUGGGGAA.AAACCGAGAGGUUCAAGCCCAGGGGGCAGAAAGCUC.UACAAAG.CAGCGCUAAACA.UGUAGAGCGGA..AGG.CAUGGCGGUAGCGC.AUACAACGACGUGCCAA
JCVI_SCAF_1096627906088/477-337   AAAUGAA.UUAAAG.G.GCAA.CCUUUAACU.GG.CCGAUUGGGGAA.AAACCGAGAGGUUCAAGCCCAGGGGGCAGAAAGCUC.UACAAAG.CAGCGCUAAACA.UGUGGAGCGGA..GGG.CAUGGCGGUAGCGC.AUACAACGACGUGCCAA
JCVI_SCAF_1096628224652/336-196   UUUUUAA.UUAAGG.G.GCAA.CCCUUAACU.GG.CCGAUUGGGGAA.AAACCGAGAGGUUCAAGCCCAGGGGGCAGAAAGCUC.UACAAAG.CAGCGCUAAACA.UGUAGAGCGGA..AGG.CAUGGCGGUAGCGC.AUACAACGACGUGCCAA
JCVI_SCAF_1101668506047/660-520   AAAUGAA.UUAAGA.G.GCAA.CUCUUAACU.GG.CCGACUGGGGAA.AAACCGAGAGGUUCAAGCCCAGGGGGCAGAAAGCUC.UACAAAG.CAGCGCUAAACA.UGUAGGGCGAA..AGG.CAUGGCGGUAGCGC.AUACAACGACGUGCCAA
JCVI_SCAF_1101668472418/566-426   AAGUGAA.UUAAGA.G.GCAA.CUCUUAACU.GG.CCGACUGGGGAA.AAACCGAGAGGUUCAAGCCCAGGGGGCAGAAAGCUC.CACAAAG.CAGCGCUAAACA.UGUGGAGCGGA..AGG.CAUGGCGGUAGCGC.AUACAACGACGUGCCAA
JCVI_SCAF_1096628216332/343-203   UAAUGAA.UUAAGA.G.GCAA.CUCUUAACU.GA.CCGAUUGGGGAA.AAGCCGAGAGGUUCAAGCCCAAGGGGCAGAAAGUUC.UGCAGAG.CAGCGCUAAACA.UGCAGGACGAC..GGA.CACGGCGGUAGCGC.CUAAAACGACGUGUCAA
JCVI_SCAF_1096628226752/378-238   GAGUUAA.UUAAGA.G.GCAA.CUCUUAACU.GA.CCAACUGGGGAA.AGGCCGAGAGGACCAAGCCCAGGGGGCAGAAAGCUU.CGCGGAG.UAGCGCUAAAAU.CGUGAAGCGGG..AGG.CAUGGCGGUAGCGC.CUACAACGACGUGCCAA
JCVI_SCAF_1096628167995/1653-1793 AGCUCAA.UUAAGA.G.GCAA.CUCUUAACU.GG.CCAACUGGGGAA.AGGCCGAGAGGACCAAGCCCAGGGGGCAGAAAGCUU.CGCGGAG.UAGCGCUAAAAU.CGUGAAGCGGG..AGG.CAUGGCGGUAGCGC.CUACAACGACGUGCCAA
JCVI_SCAF_1096627190929/665-805   AGAUCAA.UUAAGA.G.GCAA.CUCUUAACU.GG.CCAACUGGGGAA.AGGCCGAGAGGACCAAGCCCAGGGGGCAGAAAGCUU.UGCGGAG.UAGCGCUAAAAU.CGUGAAGCGGG..AGG.CAUGGCGGUAGCGC.CUACAACGACGUGCCAA
JCVI_SCAF_1101667417828/456-596   UGCUUAA.UUAAGA.G.GCAA.CUCUUAACU.GG.CCAACUGGGGAA.AGGCCGAGAGGACCAAGCCCAGGGGGCAGAAAGCUU.CGCGGAG.UAGCGCUAAAAU.CGUGAAGCGGG..AGG.CAUGGCGGUAGCGC.AUACAACGACGUGCCAA
JCVI_SCAF_1101668231987/141-1     AAAUUAA.UUAAGA.G.GCAA.CUCUUAACU.GG.CCAUCUGGGGAA.AAACCGAGAGGUUCAAGCCUAGAGGGCAGAAAGUUC.UGCAGAG.UAGCGCUAAAAU.UGCAGGGCGGUCAUGG.CUUGGCGGUAGCGC.AUACAACGACGAGCC..
JCVI_SCAF_1101668534283/593-735   UUCUUAA.UUAAGA.G.GCAA.CUCUUAACU.GG.CCAUCUGGGGAA.AAACCGAGAGGUUCAAGCCUAGAGGGCAGAAAGUCU.UGCAGAG.UAGCGCUAAAAU.UGUAAGGCGGUCAUGG.CUUGGCGGUAGCGC.AUACAACGACGAGCCAA
JCVI_SCAF_1101668494658/571-713   AUUUUAA.UUAAGA.G.GCAA.CUCUUAACU.GG.CCAUCUGGGGAA.AAACCGAGAGGUUCAAGCUUAGAGGGCAGAAAGUCU.UGCAGAG.UAGCGCUAAAAU.UGCAAGGCGGUCAUGG.CUUGGCGGUAGCGC.AUACAACGACGAGCCAA
JCVI_SCAF_1096627127605/1676-1534 AUAUGAA.UUAAGG.G.GCAA.CUCUUAACU.GG.CCAUCUAGGGAA.AAACCGAGAGGUUCAAGCUUAGGGGGCAGAAAGUCU.UGCAGAG.UAGCGCUAAAAU.UGUGAGGCGGUCACGG.CUUGGCGGUAGCGC.AUACAACGACGAGCCAA
JCVI_SCAF_1101668533748/568-425   UUUUAAC.UUAAGA.G.GCAA.CUCUUAACU.GG.CCAUCCAGGGAAAAAACCGAGAGGUUCAAGCUUGGAGGGCAGAAAGCUU.CACGGAG.UAGCGCUAAAAU.CGUGAGGUGGUCAUGG.CAUGGCAGUAGCGC.AUACAAUGACGUGCCAA
JCVI_SCAF_1096627072463/1982-1847 AAUUUAA.UUAAGA.G.GCAA.CUCUUAACU.GG.CCAAUUAAGGAA.AAACCGAGAGGUUCAAGCUUAAAGGGCAGAAA..GU.GAACUAG.UAGCGCUAGAUA..GUCAUCGGGA..AGG.CU.GGCGGUAGCGC.UA.AAACGACGAGCCAA
JCVI_SCAF_1096628296688/608-747   AUAUGAA.UUAAGA.G.GCAA.CUCUUAACU.GG.CCAGUUAGGGAA.AGGCCGAGAGGUUUAAGCUUAACGGGCAGAAAGUUC.UGCAGAG.UAGUACUAAAAU.UGCAGGACGGG..AGG.CUUGGCGGUAGUAC..UAAAACGACGGGCCAA
JCVI_SCAF_1096628054816/1248-1387 AACUUAA.UUAAGA.G.GCAA.CUCUUAACU.GG.CCAGUUAGGGAA.AGACCGAGAGGUUUAAGCUUAACGGGCAGAAAGUUC.UGCAGAG.UAGUACUAAAAU.UGCAGGACGGG..AGG.CUUGGCGGUAGUAC..UAAAACGACGGGCCAA
JCVI_SCAF_1101667437868/199-60    AAAUUAA.UUAAGA.G.GCAA.CUCUUAACU.GG.CCAGUUGAGGAA.AGGCCGAGAGGUUUAAGCUCAACGGGCAGAAAGUUC.UGCAGAG.UAGUACUAAAAU.UGCAGAACGGG..AGG.CUUGGCGGUAGUAC..UAAAACGACGGGCCAA
JCVI_SCAF_1096627191684/1383-1523 AAAUUAA.UUGAGA.G.GCAA.CUCUCAACU.GG.CCAGUUAAGGAA.AGGCCGAGAGGUUUAAGCUUAACGGGCAGAAAGUUC.UGCAGAG.UAGCGCUAAAAU.UGCAGAGCGGG..AGG.UUCGGCGGUAGCGC.CUAAAACGACGAACCAA
JCVI_SCAF_1096627722991/369-229   AAAUGAA.UUGAGA.G.GCAA.CUCUCAACU.GG.CCAGUUAAGGAA.AGGCCGAGAGGUUUAAGCUUAACGGGCAGAAAGUUC.UGCAGAG.UAGCGCUAAAAU.UGCAGAGCGGG..AGG.UUCGGCGGUAGCGC.CUAAAACGACGAACCAA
JCVI_SCAF_1096628148450/1669-1529 AAUUGAA.UUGAGA.G.GCAA.CUCUCAACU.GG.CCAGUUAAGGAA.AGGCCGAGAGGUUUAAGCUUAACGGGCAGAAAGUUC.UGCAGAG.UAGCGCUAAAAU.UGCAGAGCGGG..AGG.UUCGGCGGUAGCGC.CUAAAACGACGAACCAA
JCVI_SCAF_1096626947846/601-461   ACUUGAA.UUAAGA.G.GCAA.CUCUUAACU.GG.CCAGUUAGGGAA.AGACCGAGAGGUUUAAGCUUAACGGGCAGAAAGCUU.CACAAAG.UAGCACUAAACAUAGUGAAGCGGG..GGG.UCUGGCGGUAGUGC..UAAAACGACGGACCAA
JCVI_SCAF_1096627200428/899-760   AUUUGAA.UUAAGA.G.GCAA.CUCUUAACU.GG.CCAGUUAAGGAA.AGGCCGAGAGGUUUAAGCUUAACGGGCAGAAAGUUU.CACUGAG.UAGCACUAAAAU.AGUGGAACGGG..AGG.UCUGGCGGUAGUGC..UAAAACGACGGGCCAA
JCVI_SCAF_1101667137035/566-427   AAUUGAA.UUGAGG.G.GCAA.CUCUCAACU.GG.CCAGUUAAGGAA.AAACCGAGAGGUUCAAGCUUAAAGGGCAGAAAGUUC.CGCUGAG.UAGCGCUAAAAU.AGUGGAACGGG..AGG.CUUGGCGGUAGCGC.AU.UAACGACGAGCCAA
JCVI_SCAF_1101668205125/1030-1169 AAUUGAA.UUGAGG.G.GCAA.CUCUCAACU.GG.CCAGUUAAGGAA.AAACCGAGAGGUUCAAGCUUAAAGGGCAGAAAGUUC.CACUGAG.UAGCGCUAAAAU.AGUGGAACGGG..AGG.CUUGGCGGUAGCGC.AU.UAACGACGAGCCAA
JCVI_SCAF_1096626978168/1087-948  AAUUGAA.UUGAGG.G.GCAA.CUCUCAACU.GG.CCAGUUAAGGAA.AAACCGAGAGGUUCAAGCUUAAAGGGCAGAAAGUUC.CACUGAG.UAGCGCUAAAAU.AGUGGAACGGG..AGG.CUUGGCGGUAGCGC.AU.UAACGACGAGCCAA
JCVI_SCAF_1101667549954/489-350   AAUUGAA.UUGGGA.G.GCAA.CUCUCAACU.GG.CCAGUUAAGGAA.AAACCGAGAGGUUCAAGCUUAAAGGGCAGAAAGUUC.CGCUGAG.UAGCGCUAAAAU.AGUGGAACGGG..AGG.CUUGGCGGUAGCGC.AU.UAACGACGAGCCAA
JCVI_SCAF_1096627625060/1194-1055 AAAUGAA.UUGGGA.G.GCAA.CUCUCAACU.GG.CCAGUUAAGGAA.AAACCGAGAGGUUCAAGCUUAAAGGGCAGAAAGUUC.CGCUGAG.UAGCGCUAAAAU.AGUGGAACGGG..AGG.CUUGGCGGUAGCGC.AU.UAACGACGAGCCAA
JCVI_SCAF_1101667389234/301-162   AAAUGAA.UUGAGA.G.GCAA.CUCUCAACU.GG.CCAGUUAAGGAA.AAACCGAGAGGUUCAAGCUUAAAGGGCAGAAAGUUC.CGCUGAG.UAGCGCUAAAAU.AGUGGAACGGG..AGG.CUUGGCGGUAGCGC.AU.UAACGACGAGCCAA
JCVI_SCAF_1096627582562/386-247   AACUGAA.UUGAGG.G.GCAA.CUCUCAACU.GG.CCAGUUAAGGAA.AAACCGAGAGGUUCAAGCUUAAAGGGCAGAAAGUUC.CACUGAG.UAGCGCUAAAAU.AGUGGGACGGG..AGG.CUUGGCGGUAGCGC.AU.UAACGACGAGCCAA
JCVI_SCAF_1096626444342/152-291   AAAUGAA.UUGAGG.G.GCAA.CUCUCAACU.GG.CCAGUUAGGGAA.AAACCGAGAGGUUCAAGCUUAACGGGCAGAAAGUUU.CACUGAG.UAGCGCUAAAAU.AGUGAAACGGG..AGG.CUUGGCGGUAGCGC.AUA.AACGACGAGCCAA
JCVI_SCAF_1096627799202/320-461   UUUUUAA.UUAAGA.G.GCAA.CUCUUAACU.GG.CCAUUUAAGGAA.AAACCGAGAGGUUCAAGCUUAAAGGGCAGAAAGGUC.AGCUGAG.UAGAGCUAAAAU.GGUUGAUCGGGA.AGG.CUUGGCGGUAGCUC.UUACAACGACGAGCCAA
JCVI_SCAF_1096626479296/850-990   UAAUCAA.UUAAGA.G.GCAA.CUCUUAACU.GG.CCAUUUAGGGAA.AAGCCGAGAGGUUCAAGCUUAAAGGGCAGAAAGAUC.AGCUGAG.UAGCGCUAAAAU.GGUUGAUCGGG..AGG.UUCGGCGGUAGCGC.CUACAACGACGAACCAA
JCVI_SCAF_1101667270802/82-222    UAAUUAA.UUAAGA.G.GCAA.CUCUUAACU.GG.CCAAUUAAGGAA.AAACCGAGAGGUUCAAGCUUAAAGGGCAGAAAGGUC.AACUGAG.UAGCGCUAAAAU.GGUUGAUCGGG..AGG.UUCGGCGGUAGCGC.AUAAAACGACGGACCAA
JCVI_SCAF_1096628231108/863-722   AAAUUAA.UUAAGA.G.GCAA.CUCUUAACU.GG.CCAAUUAAGGAA.AAACCGAGAGGUUCAAGCUUAAAGGGCAGAAAGGUC.AACUGAG.UAGCGCUAAAAU.GGUUGAUCGGGC.UGG.UUCGGCGGUAGCGC.CUACAACGACGAACCGA
JCVI_SCAF_1096626927653/1282-1142 AAAUUAA.UUAAGA.G.GCAA.CUCUUAACU.GG.CCAAUUAAGGAA.AAACCGAGAGGUUCAAGCUUAAAGGGCAGAAAGAUC.AACUGAG.UAGCGCUAAAAU.GGUUGAUCGGG..CGG.UUCGGCGGUAGCGC.CUACAACGACGAACCAA
JCVI_SCAF_1101667371376/451-592   AAAUUAA.UUAAGA.G.GCAA.CUCUUAACU.GG.CCAAUUAAGGAA.AAACCGAGAGGUUCAAGCUUAAAGGGCAGAAAGGUC.AACUGAG.UAGCGCUAAAAU.GGUUGAUCGGGU.GGG.UUCGGCGGUAGCGC.CUACAACGACGAACCAA
JCVI_SCAF_1096627379384/955-1096  AAAUUAA.UUAAGA.G.GCAA.CUCUUAACU.GG.CCAAUUAAGGAA.AAACCGAGAGGUUCAAGCUUAAAGGGCAGAAAGGUC.AACUGAG.UAGCGCUAAAAU.GGUUGAUCGGGU.GGG.UUCGGCGGUAGCGC.CUACAACGACGAACCAA
JCVI_SCAF_1101667459292/811-677   ......A.UUAAGA.G.GCAA.CUCUUAACU.GG.CCAAAUAAGGAA.AAACCGAGAGGUUCAAGCUUAAGGGGCAGAAAGGUC.AACUGAG.UAGCGCUAAAAU.GGUUGAUCGGG..GGG.UUCGGCGGUAGCGC.CUAAAACGACGAACCAA
JCVI_SCAF_1096627737480/628-487   UUUUUAA.CUAAGA.G.GCAA.CUCUUAACU.GG.CCAAUUAAGGAA.AAACCGAGAGGUUCAAGCUUAAGGGGCAGAAAGGUC.AACUGAG.UAGCGCUAAAAU.GGUUGAUCGGGU.GGG.UUCGGCGGUAGCGC.CUACAACGACGAACCAA
JCVI_SCAF_1101667553167/193-333   UAUUUAA.UUAAGA.G.GCAA.CUCUUAACU.GG.CCAUUUAGGGAA.AGACCGAGAGGUUCAAGCUUAAAGGGCAGAAAGGUC.AACUGAG.UAGCGCUAAAAU.GGUUGAUCGGU..AGG.UUCGGCGGUAGCGC.CUACAACGACGAACCAA
JCVI_SCAF_1096628135937/402-542   UUUUUAA.UUAAGA.G.GCAA.CUCUUAACU.GG.CCAUUUAAGGAA.AAACCGAGAGGUUCAAGCUUAAAGGGCAGAAAGGUC.AACUGAG.UAGCGCUAAAAU.GGUUGAUCGGA..AGG.UUCGGCGGUAGCGC.CUACAACGACGAACCAA
JCVI_SCAF_1101668542000/646-506   AUUUUAA.UUAAGA.G.GCAA.CUCUUAACU.GG.CCAUUUAGGGAA.AAACCGAGAGGUCCAAGCUUAAAGGGCAGAAAGGUC.AACUGAG.UAGCGCUAAAAU.GGUUGAUCGAU..AGG.UUCGGCGGUAGCGC.CUACAACGACGAACCAA
JCVI_SCAF_1096628297434/1436-1576 UAUUUAA.UUAAGA.G.GCAA.CUCUUAACU.GG.CCAUUUAAGGAA.AAACCGAGAGGUUCAAGCUUAAAGGGCAGAAAGGUC.AGCUGAG.UAGCGCUAAAAU.AGUUGACCGGG..GGG.UUCGGCGGUAGCGC.CUAAAACGACGAACCAA
JCVI_SCAF_1096628009461/1063-922  CAAUUAA.UUAAGG.G.GCAA.CCCUUAACU.GG.CCAUUUGAGGAA.AAGUCGAGAGGCUCAAGCUUAAAGGGCAGAAAGGUG.GACCUAG.UAGCGCUAGAAU.AGUUCAUCGGGA.AGG.CUUGGCGGUAGCGC.CUACAACGACGAGCCAA
JCVI_SCAF_1096627830537/1452-1311 AGACUAA.UUACUA.G.GCAA.CUCUUAACU.GA.CCAUUUAAGGAA.AAACCGAGAGGUUCAUGCUUAAAGGGCAGAAAGAUG.AACCUAG.UAGCGCUAGAAU.AGUUCAUCGGGA.UGG.CUUGGCGGUAGCGC.CUACAACGACGAGCCAA
JCVI_SCAF_1101667354313/435-576   UUAUUAA.UUAAGA.G.GCAA.CUCUUAACU.GG.CCAUUUAAGGAA.AAACCGAGAGGUUCAAGCUUAAAGGGCAGAAAGAUG.GACCUAG.UAGCGCU.AGCAUAGUUCAUCGGGA.UGG.CUUGGCGGUAGCGC.CUAAAACGACGAGCCAA
JCVI_SCAF_1096627843663/225-84    AGCUUAA.UUAAGA.G.GCAA.CUCUUAACU.GG.CCAAUUAAGGAA.AAACCGAGAGGUUCAAGCUUAAAGGGCAGAAAGGUG.AACCUAG.UAGCGCUAGAAU.AGUUCAUCGGAA.CGG.CUUGGCGGUAGCGC.CUACAACGACGAGCCAA
JCVI_SCAF_1096627867919/1280-1139 UACUCAA.UUAAGA.G.GCAA.CUCUUAACU.GG.CCAUUUAAGGAA.AAACCGAGAGGUUCAAGCUUAAAGGGCAGAAAGAUG.AACCUAG.UAGCGCUAGAAU.AGUUCAUCGGGA.UGG.CUUGGCGGUAGCGC.CUACAACGACGAGCCAA
JCVI_SCAF_1101668752298/621-762   CAAUUAA.UUAAGG.G.GCAA.CUCUUAACU.GG.CCAUUUGGGGAA.AAACCGAGAGGUUCAAGCUCAAGGGGCAGAAAGGUG.AACCUAG.UAGCGCUAGAAU.AGUUCACCGGGA.CGG.CUUGGCGGUAGCGC.CUAAAACGACGAGCCAA
JCVI_SCAF_1101668292261/891-751   AUUUUAA.UUAAGA.G.GCAA.CUCUUAACU.GA.CCAUUUAAG.AA.AAACCGAGAGGUUCAAGCUUAAAGGGCAGAAAGGUG.AACCUAG.UAGCGCUAGAAU.AGUUCAUCGGGA.UGG.CUUGGCGGUAGCGC.CUAAAACGACGAGCCAA
JCVI_SCAF_1096627977043/521-662   UAAUCAA.UUAAGG.G.GCAA.CUCUUAACU.GA.CCAUUUAAGGAA.AAACCGAGAGGUUCAAGCUUAAAGGGCAGAAAGAUG.GACCUAG.UAGCGCUAGAAU.AGUUCAUCGGGA.UGG.CUUGGCGGUAGCGC.CUAAAACGACGAGCCAA
JCVI_SCAF_1096626722051/1308-1167 UGAUUAA.UUAAGA.G.GCAA.CUCUUAACU.GA.CCAUUUAAGGAA.AAACCGAGAGGUUCAAGCUUAAAGGGCAGAAAGAUG.GACCUAG.UAGCGCUAGAAU.AGUUCAUCGGGA.UGG.CUUGGCGGUAGCGC.CUAAAACGACGAGCCAA
JCVI_SCAF_1101667155038/594-453   UUACUAA.UUAAGA.G.GCAA.CUCUUAACU.GG.CCAUUUAGGGAA.AAGCCGAGAGGUUCAAGCUUAAAGGGCAGAAAGGUG.GACCUAG.UAGCGCUAGAAU.AGUUCAUCGGGA.AGG.CUUGGCGGUAGCGC.CUAAAACGACGAGCCAA
JCVI_SCAF_1096628119620/173-314   AAUUUAA.UUAAGA.G.GCAA.CUCUUAACU.GG.CCAUUUGGGGAA.AGACCGAGAGGUUCAAGCUCAAAGGGCAGAAAGGUG.GACCUAG.UAGCGCUAGAAU.AGUUCAUCGGGA.CGG.CUUGGCGGUAGCGC.CUAAAACGACGAGCCAA
JCVI_SCAF_1096627158497/1235-1376 AAUUUAA.UUAAGA.G.GCAA.CUCUUAACU.GG.CCAUUUGGGGAA.AGACCGAGAGGUUCAAGCUCAAAGGGCAGAAAGGUG.AACCUAG.UAGCGCUAGAAU.AGUUCAUCGGGA.UGG.CUUGGCGGUAGCGC.CUAAAACGACGAGCCAA
JCVI_SCAF_1096627833470/457-598   UAAUUAA.UUAAGA.G.GCAA.CUCUUAACU.GG.CCAUUUGGGGAA.AGACCGAGAGGUUCAAGCUCAAAGGGCAGAAAGGUG.AACCUAG.UAGCGCUAGAAU.AGUUCAUCGGGA.UGG.CUUGGCGGUAGCGC.CUAAAACGACGAGCCAA
JCVI_SCAF_1101667252729/729-588   UAUUUAA.UUAAGA.G.GCAA.CUCUUAACU.GG.CCAUUUAGGGAA.AAACCGAGAGGUUCAAGCUUAAAGGGCAGAAAGGUG.AACCUAG.UAGCGCUAGAAU.AGUUCACCGGGA.UGG.CUUGGCGGUAGCGC.AUAAAACGACGAGCCAA
JCVI_SCAF_1096627785879/1751-1610 AAUUUAA.UUAAGA.G.GCAA.CUCUUAACU.GG.CCAUUUGGGGAA.AAACCGAGAGGUUCAAGCUCAAAGGGCAGAAAGAUG.AACCUAG.UAGCGCUAGAAU.AGUUCAUCGUGA.CGG.CUUGGCGGUAGCGC.CUAAAACGACGAGCCAA
JCVI_SCAF_1096627719450/54-195    AAAUUAA.UUAAGA.G.GCAA.CUCUUAACU.GG.CCAUUUAGGGAA.AAACCGAGAGGUUCAAGCUUAAAGGGCAGAAAGGUG.AACCUAG.UAGCGCUAGAAU.AGUUCACCGGGA.AGG.CUUGGCGGUAGCGC.AUACAACGACGAGCCAA
JCVI_SCAF_1096627059646/1106-965  AGCUUAA.UUAAGA.G.GCAA.CUCUUAACU.GG.CCAUUUAGGGAA.AAACCGAGAGGUUCAAGCUUAAAGGGCAGAAAGGUG.GACCUAG.UAGCGCUAGAAU.AGUUCAUCGGGA.CGG.CUUGGCGGUAGCGC.CUACAACGACGAGCCAA
JCVI_SCAF_1101668058067/383-242   AUAUUAA.UUAAGA.G.GCAA.CUCUUAACU.GA.CCAUUUAAAGAA.AAACCGAGAGGUUCAAGUUUAAAGGGCAGAAAGGUG.GACCUAG.UAGCGCUAGAAU.AGUUCACCGGGA.CGG.CUUGGCGGUAGCGC.CUAAAACGACGAGCCAA
JCVI_SCAF_1096628011781/559-418   UAUUUAA.UUAAGA.G.GCAA.CUCUUAACU.GA.CCAUUUAGGGAA.AAACCGAGAGGUUCAAGCUUAAAGGGCAGAAAGGUG.AACCUAG.UAGCGCUAGAAU.AGUUCAUCGGGA.AGG.CUUGGCGGUAGCGC.CUAAAACGACGAGCCAA
JCVI_SCAF_1101668089492/446-305   AAAUUAA.UUAAGA.G.GCAA.CUCUUAACU.GG.CCAUUUAAAGAA.AAACCGAGAGGUUCAAGUUUAAAGGGCAGAAAGGUG.AACCUAG.UAGCGCUAGAAU.AGUUCAUCGGGA.CGG.CUUGGCGGUAGCGC.CUAAAACGACGAGCCAA
JCVI_SCAF_1096626886126/2218-2077 AAAUUAA.UUAGGA.G.GCAA.CUCUUAACU.GA.CCAUUUAAAGAA.AAACCGAGAGGUUCAAGUUUAAAGGGCAGAAAGGUG.AACCUAG.UAGCGCUAGAAU.AGUUCAUCGGGA.CGG.CUUGGCGGUAGCGC.CUAAAACGACGAGCCAA
JCVI_SCAF_1096627830997/275-416   UUUUUAA.UUAAGA.G.GCAA.CUCUUAACU.GG.CCAAUUAAGGAA.AAACCGAGAGGUUCAAGCUUAAAGGGCAGAAAGGUG.AACCUAG.UAGCGCUAGAAU.AGUUCAUCGGGA.CGG.CUUGGCGGUAGCGC.CUAAAACGACGAGCCAA
JCVI_SCAF_1101668337106/1240-1381 UUUUUAA.UUAAGA.G.GCAA.CUCUUAACU.GG.CCAAUUAAGGAA.AAACCGAGAGGUUCAAGCUUAAAGGGCAGAAAGGUG.AACCUAG.UAGCGCUAGAAU.AGUUCAUCGGUA.AGG.CUUGGCGGUAGCGC.CUAAAACGACGAGCCAA
JCVI_SCAF_1096627081774/1261-1402 AAAUUAA.UUAAGA.G.GCAA.CUCUUAACU.GG.CCAAUUAAGGAA.AAACCGAGAGGUUCAAGCUUAAAGGGCAGAAAGGUG.AACCUAG.UAGCGCUAGAAU.AGUUCAUCGGGA.CGG.CUUGGCGGUAGCGC.CUAAAACGACGAGCCAA
JCVI_SCAF_1096627478615/1589-1448 UAUUUAA.UUAAGA.G.GCAA.CUCUUAACU.GG.CCAAUUAAGGAA.AAACCGAGAGGUUCAAGCUUAAAGGGCAGAAAGGUG.AACCUAG.UAGCGCUAGAAU.AGUUCAUCGGGA.AGG.CUUGGCGGUAGCGC.CUAAAACGACGAGCCAA
JCVI_SCAF_1096627175770/1990-2131 GAAUUAA.UUAAGA.G.GCAA.CUCUUAACU.GG.CCAAUUAAGGAA.AAACCGAGAGGUUCAAGCUUAAAGGGCAGAAAGGUG.AACCUAG.UAGCGCUAGAAU.AGUUCAUCGGGA.AGG.CUUGGCGGUAGCGC.CUAAAACGACGAGCCAA
JCVI_SCAF_1101667059966/41-182    GAAUUAA.UUAAGA.G.GCAA.CUCUUAACU.GA.CCAUUUAAAGAA.AAACCGAGAGGUUCAAGUUUAAAGGGCAGAAAGGUG.GACCUAG.UAGCGCUAGAAU.AGUUCAUCGGGA.CGG.CUUGGCGGUAGCGC.CUAAAACGACGAGCCAA
JCVI_SCAF_1096627034545/1772-1631 AUUGUAA.UUAAGA.G.GCAA.CUCUUAACU.GG.CCAUUUAAGGAA.AAACCGAGAGGUUCAAGCUUAAAGGGCAGAAAGGUG.GACCUAG.UAGCGCUAGAAU.AGUUCAUCGGGA.UGG.CUUGGCGGUAGCGC.CUAAAACGACGAGCCAA
JCVI_SCAF_1096628257794/499-640   AAGUUAA.UUAAGA.G.GCAA.CUCUUAACU.GG.CCAUUUAGGGAA.AAACCGAGAGGUUCAAGCUUAAAGGGCAGAAAGGUG.GACCUAG.UAGCGCUAGAAU.AGUCCAUCGGGA.AGG.CUUGGCGGUAGCGC.CUAAAACGACGAGCCAA
JCVI_SCAF_1101668178692/25-166    AAGUUAA.UUAAGA.G.GCAA.CUCUUAACU.GG.CCAUUUAGGGAA.AAACCGAGAGGUUCAAGCUUAAAGGGCAGAAAGGUG.GACCUAG.UAGCGCUAGAAU.AGUCCAUCGGGA.AGG.CUUGGCGGUAGCGC.CUAAAACGACGAGCCAA
JCVI_SCAF_1096628286745/584-725   GUAUUAA.UUAAGA.G.GCAA.CUCUUAACU.GG.CCAUUUAGGGAA.AAACCGAGAGGUUCAAGCUUAAAGGGCAGAAAGGUG.AACCUAG.UAGCGCUAGAAU.AGUUCAUCGGGA.AGG.CUUGGCGGUAGCGC.AUACAACGACGAGCCAA
JCVI_SCAF_1096627862063/1361-1502 AAAUUAA.UUAAGA.G.GCAA.CUCUUAACU.GG.CCAUUUAAGGAA.AAACCGAGAGGUUCAAGCUUAAAGGGCAGAAAGAUG.GACCUAG.UAGCGCUAGAAU.AGUCCAUCGGGAU.GG.CUUGGCGGUAGCGC.CUACAACGACGAGCCAA
JCVI_SCAF_1096627553933/405-264   AACUUAA.UUAAGA.G.GCAA.CUCUUAACU.GG.CCAUUUAAGGAA.AAACCGAGAGGUUCAAGCUUGAAGGGCAGAAAGGUG.AACCUAG.UAGCGCUAGAAU.AGUUCACCGGGA.UGG.CUUGGCGGUAGCGC.CUAAAACGACGAGCCAA
JCVI_SCAF_1096627025786/1009-1150 AUUUUAA.UUAAGA.G.GCAA.CUCUUAACU.GG.CCAUUUAAGGAA.AGACCGAGAGGUUCAAGCUUGAAGGGCAGAAAGAUG.AACCUAG.UAGCGCUAGAAU.AGUUCAUCGGGA.UGG.CUUGGCGGUAGCGC.CUAAAACGACGAGCCAA
JCVI_SCAF_1101667191036/313-454   AUUUUAA.UUAAGA.G.GCAA.CUCUUAACU.GG.CCAUUUAAGGAA.AAACCGAGAGGUUCAAGCUUAAAGGGCAGAAAGAUG.AACCUAG.UAGCGCUAGAAU.AGUUCAUCGGGA.UGG.CUUGGCGGUAGCGC.CUACAACGACGAGCCAA
JCVI_SCAF_1096627579539/666-807   AGCUUAA.UUAAGA.G.GCAA.CUCUUAACU.GG.CCAUUUAAGGAA.AAACCGAGAGGUUCAAGCUUAAAGGGCAGAAAGGUG.AACCUAG.UAGCGCUAGAAU.AGUUCAUCGGGA.UGG.CUUGGCGGUAGCGC.CUAAAACGACGAGCCAA
JCVI_SCAF_1096627001686/3604-3463 AGAUUAA.UUAAGA.G.GCAA.CUCUUAACU.GG.CCAUUUAAGGAA.AAACCGAGAGGUUCAAGCUUAAAGGGCAGAAAGGUG.AACCUAG.UAGCGCUAGAAU.AGUUCAUCGGGA.UGG.CUUGGCGGUAGCGC.CUACAACGACGAGCCAA
JCVI_SCAF_1096628142614/449-590   AUUCUAA.UUAAGA.G.GCAA.CUCUUAACU.GG.CCAUUUAGGGAA.AAACCGAGAGGUUCAAGCUUAAAGGGCAGAAAGGUG.AACCUAG.UAGCGCUAGAAU.AGUUCAUCGGGA.CGG.CUUGGCGGUAGCGC.CUAAAACGACGAGCCAA
JCVI_SCAF_1101667250568/153-12    AAAUUAA.UUAAGA.G.GCAA.CUCUUAACU.GG.CCAUUUGGGGAA.AAACCGAGAGGUUCAAGCUCAAAGGGCAGAAAGGUG.AACCUAG.UAGCGCUAGAAU.AGUUCAUCGGGA.CGG.CUUGGCGGUAGCGC.CUAAAACGACGAGCCAA
JCVI_SCAF_1096627098462/26-167    AAAUUAA.UUAAGA.G.GCAA.CUCUUAACU.GG.CCAUUUGGGGAA.AAACCGAGAGGUUCAAGCUCAAAGGGCAGAAAGGUG.AACCUAG.UAGCGCUAGAAU.AGUUCAUCGGGA.AGG.CUUGGCGGUAGCGC.CUAAAACGACGAGCCAA
JCVI_SCAF_1101667134882/495-635   AUUUUAA.UUAAGA.G.GCAA.CUCUUAACU.GG.CCAUUUAGGGAA.AAACCGAGAGGUUCAAGCUUAAAGGGCAGAAAGAUG.GACCUAG.UAGCGCUAGAAU.AGUUCAUCGGG..UGG.CUUGGCGGUAGCGC.CUAAAACGACGAGCCAA
JCVI_SCAF_1096627838923/1156-1297 AAAUUAA.UUAAGA.G.GCAA.CUCUUAACU.GG.CCAUUUAAGGAA.AAAUCGAGAGGUUCAAGCUUAAAGGGCAGAAAGAUG.AACCUAG.UAGCGCUAGAAU.AGUUCAUCGGGA.UGG.CUUGGCGGUAGCGC.CUACAACGACGAGCCAA
JCVI_SCAF_1096627797316/635-776   AAAAUAA.UUAAGA.G.GCAA.CUCUUAACU.GG.CCAUUUAAGGAA.AAACCGAGAGGUUCAAGCUUAAAGGGCAGAAAGAUG.AACCUAG.UAGCGCUAGAAU.AGUUCAUCGGGA.UGG.CUUGGCGGUAGCGC.CUACAACGACGAGCCAA
JCVI_SCAF_1096626335486/714-855   AAUUUAA.UUAAGG.G.GCAA.CUCUUAACU.GG.CCAUUUAAGGAA.AAACCGAGAGGUUCAAGCUUAAAGGGCAGAAAGAUG.AACCUAG.UAGCGCUAGAAU.AGUUCAUCGGGA.UGG.CUUGGCGGUAGCGC.CUAAAACGACGAGCCAA
JCVI_SCAF_1096627898411/436-295   AGAGUAA.UUAAGA.G.GCAA.CUCUUAACU.GG.CCAUUUAAGGAA.AAACCGAGAGGUUCAAGCUUAAAGGGCAGAAAGAUG.AACCUAG.UAGCGCUAGAAU.AGUUCAUCGGGA.UGG.CUUGGCGGUAGCGC.CUAAAACGACGAGCCAA
JCVI_SCAF_1101667531943/55-196    AAACUAA.UUAAGA.G.GCAA.CUCUUAACU.GG.CCAUUUAAGGAA.AAACCGAGAGGUUCAAGCUUAAAGGGCAGAAAGAUG.AACCUAG.UAGCGCUAGAAU.AGUUCAUCGGGA.UGG.CUUGGCGGUAGCGC.CUAAAACGACGAGCCAA
JCVI_SCAF_1096628022789/369-510   AAAUUAA.UUAAGA.G.GCAA.CUCUUAACU.GA.CCAUUUAAGGAA.AAACCGAGAGGUUCAAGCUUAAAGGGCAGAAAGAUG.AACCUAG.UAGCGCUAGAAU.AGUUCAUCGGGA.UGG.CUUGGCGGUAGCGC.CUAAAACGACGAGCCAA
JCVI_SCAF_1096627868687/1526-1385 AAAUUAA.UUAAGA.G.GCAA.CUCUUAACU.GG.CCAUUUAAGGAA.AAACCGAGAGGUUCAAGCUUAAAGGGCAGAAAGAUG.GACCUAG.UAGCGCUAGAAU.AGUUCAUCGGGA.UGG.CUUGGCGGUAGCGC.CUAAAACGACGAGCCAA
JCVI_SCAF_1101667281690/569-428   AAAUUAA.UUAAGA.G.GCAA.CUCUUAACU.GG.CCAUUUAAGGAA.AAACCGAGAGGUUCAAGCUUAAAGGGCAGAAAGAUG.AACCUAG.UAGCGCUAGAAU.AGUUCAUCGGGA.UGG.CUUGGCGGUAGCGC.CUAAAACGACGAGCCAA
JCVI_SCAF_1101668369362/385-244   AUAUCAA.UUAAGA.G.GCAA.CUCUUAACU.GG.CCAUUUAAGGAA.AAACCGAGAGGUUCAAGCUUAAAGGGCAGAAAGAUG.AACCUAG.UAGCGCUAGAAU.AGUUCAUCGGGA.UGG.CUUGGCGGUAGCGC.CUAAAACGACGAGCCAA
JCVI_SCAF_1101668736658/1447-1588 CUAUUAA.UUAAGA.G.GCAA.CUCUUAACU.GG.CCAUUUAAGGAA.AAACCGAGAGGUUCAAGCUUAAAGGGCAGAAAGGUG.GACCUAG.UAGCGCUAGAAU.AGUUCAUCGGAA.UGG.CUUGGCGGUAGCGC.CUAAAACGACGAGCCAA
JCVI_SCAF_1101668343653/898-757   UAAUUAA.UUAAGA.G.GCAA.CUCUUAACU.GG.CCAUUUAAGGAA.AAACCGAGAGGUUCAAGCUUAAAGGGCAGAAAGGUG.GACCUAG.UAGCGCUAGAAU.AGUUCACCGGGA.UGG.CUUGGCGGUAGCGC.CUAAAACGACGAGCCAA
JCVI_SCAF_1101668081176/968-827   UUAUUAA.UUAAGA.G.GCAA.CUCUUAACU.GG.CCAUUUAAGGAA.AAACCGAGAGGUUCAAGCUUAAAGGGCAGAAAGGUG.GACCUAG.UAGCGCUAGAAU.AGUUCAUCGGGA.UGG.CUUGGCGGUAGCGC.CUAAAACGACGAGCCAA
JCVI_SCAF_1101668088305/317-458   GAAUUAA.UUAAGA.G.GCAA.CUCUUAACU.GG.CCAUUUAGGGAA.AAACCGAGAGGUUCAAGCUUAAAGGGCAGAAAGGUG.AACCUAG.UAGCGCUAGAAU.AGUUCAUCGGGA.CGG.CUUGGCGGUAGCGC.CUACAACGACGAGCCAA
JCVI_SCAF_1096627690189/310-169   GAAUUAA.UUAAGA.G.GCAA.CUCUUAACU.GG.CCAUUUAGGGAA.AAACCGAGAGGUUCAAGCUUAAAGGGCAGAAAGGUG.AACCUAG.UAGCGCUAGAAU.AGUUCAUCGGGA.CGG.CUUGGCGGUAGCGC.CUAAAACGACGAGCCAA
JCVI_SCAF_1096627435267/253-112   AAUCUAA.UUAAGA.G.GCAA.CUCUUAACU.GG.CCAUUUAGGGAA.AAACCGAGAGGUUCAAGCUUAAAGGGCAGAAAGGUG.GACCUAG.UAGCGCUAGAAU.AGUCCAUCGGGA.CGG.CUUGGCGGUAGCGC.CUAAAACGACGAGCCAA
JCVI_SCAF_1096627717795/1272-1131 AUUUUAA.UUAAGA.G.GCAA.CUCUUAACU.GG.CCAUUUAGGGAA.AAACCGAGAGGUUCAAGCUUAAAGGGCAGAAAGGUG.GACCUAG.UAGCGCUAGAAU.AGUCCAUCGGGA.CGG.CUUGGCGGUAGCGC.CUAAAACGACGAGCCAA
JCVI_SCAF_1096626894347/684-825   AAAUUAA.UUAAGA.G.GCAA.CUCUUAACU.GA.CCAUUUAGGGAA.AAACCGAGAGGUUCAAGCUUAAAGGGCAGAAAGGUG.GACCUAG.UAGCGCUAGAAU.AGUCCAUCGGGA.CGG.CUUGGCGGUAGCGC.CUAAAACGACGAGCCAA
JCVI_SCAF_1096628113212/836-695   AAUUUAA.UUAAGA.G.GCAA.CUCUUAACU.GG.CCAUUUAGGGAA.AAACCGAGAGGUUCAAGCUUAAAGGGCAGAAAGGUG.AACCUAG.UAGCGCUAGAAU.AGUUCAUCGGGA.AGG.CUUGGCGGUAGCGC.CUACAACGACGAGCCAA
JCVI_SCAF_1096627049508/1217-1358 UUUGUAA.UUAAGA.G.GCAA.CUCUUAACU.GG.CCAUUUAAGGAA.AAACCGAGAGGUUCAAGCUUAAAGGGCAGAAAGAUG.AACCUAG.UAGCGCUAGAAU.AGUUCAUCGGGA.UGG.CUUGGCGGUAGCGC.CUAAAACGACGAGCCAA
JCVI_SCAF_1101668722220/514-655   UUUUUAA.UUAAGA.G.GCAA.CUCUUAACU.GG.CCAUUUAAGGAA.AAACCGAGAGGUUCAAGCUUAAAGGGCAGAAAGAUG.GACCUAG.UAGCGCUAGAAU.AGUUCAUCGGGA.UGG.CUUGGCGGUAGCGC.CUAAAACGACGAGCCAA
JCVI_SCAF_1096628074958/412-553   UUAUUAA.UUAAGA.G.GCAA.CUCUUAACU.GG.CCAUUUAAGGAA.AAACCGAGAGGUUCAAGCUUAAAGGGCAGAAAGAUG.AACCUAG.UAGCGCUAGAAU.AGUUCAUCGGGA.UGG.CUUGGCGGUAGCGC.CUAAAACGACGAGCCAA
JCVI_SCAF_1101668285603/230-371   UUAUUAA.UUAAGA.G.GCAA.CUCUUAACU.GG.CCAUUUAGGGAA.AAACCGAGAGGUUCAAGCUUAAAGGGCAGAAAGAUG.AACCUAG.UAGCGCUAGAAU.AGUUCAUCGGGA.UGG.CUUGGCGGUAGCGC.CUAAAACGACGAGCCAA
JCVI_SCAF_1101668202783/266-407   AUCUUAA.UUAAGA.G.GCAA.CUCUUAACU.GG.CCAUUUAGGGAA.AAACCGAGAGGUUCAAGCUUAAAGGGCAGAAAGGUG.AACCUAG.UAGCGCUAGAAU.AGUUCAUCGGGA.AGG.CUUGGCGGUAGCGC.CUAAAACGACGAGCCAA
JCVI_SCAF_1096628238778/648-789   UUAUUAA.UUAAGA.G.GCAA.CUCUUAACU.GG.CCAUUUAGGGAA.AAACCGAGAGGUUCAAGCUUAAAGGGCAGAAAGGUG.AACCUAG.UAGCGCUAGAAU.AGUUCAUCGGGA.AGG.CUUGGCGGUAGCGC.CUAAAACGACGAGCCAA
JCVI_SCAF_1096627553642/1112-1253 AUAUUAA.UUAAGA.G.GCAA.CUCUUAACU.GG.CCAUUUAGGGAA.AAACCGAGAGGUUCAAGCUUAAAGGGCAGAAAGGUG.AACCUAG.UAGCGCUAGAAU.AGUUCAUCGGGA.AGG.CUUGGCGGUAGCGC.CUAAAACGACGAGCCAA
JCVI_SCAF_1101667036498/174-315   UUUUUAA.UUAAGA.G.GCAA.CUCUUAACU.GG.CCAUUUAGGGAA.AAACCGAGAGGUUCAAGCUUAAAGGGCAGAAAGGUG.GACCUAG.UAGCGCUAGAAU.AGUUCAUCGGGA.AGG.CUUGGCGGUAGCGC.CUAAAACGACGAGCCAA
JCVI_SCAF_1101668050224/119-260   UUUUUAA.UUAAGA.G.GCAA.CUCUUAACU.GG.CCAUUUAGGGAA.AAACCGAGAGGUUCAAGCUUAAAGGGCAGAAAGGUG.GACCUAG.UAGCGCUAGAAU.AGUUCAUCGGGA.CGG.CUUGGCGGUAGCGC.CUAAAACGACGAGCCAA
JCVI_SCAF_1096627412853/96-237    AAAUUAA.UUAAGA.G.GCAA.CUCUUAACU.GG.CCAUUUAGGGAA.AAACCGAGAGGUUCAAGCUUAAAGGGCAGAAAGGUG.GACCUAG.UAGCGCUAGAAU.AGUUCAUCGGGA.CGG.CUUGGCGGUAGCGC.CUAAAACGACGAGCCAA
JCVI_SCAF_1101667039795/530-389   AAUUUAA.UUAAGA.G.GCAA.CUCUUAACU.GG.CCAUUUAGGGAA.AAACCGAGAGGUUCAAGCUUAAAGGGCAGAAAGGUG.GACCUAG.UAGCGCUAGAAU.AGUUCAUCGGGA.CGG.CUUGGCGGUAGCGC.CUAAAACGACGAGCCAA
JCVI_SCAF_1096628176914/1649-1790 AAAUUAA.UUAAGA.G.GCAA.CUCUUAACU.GG.CCAUUUAGGGAA.AAACCGAGAGGUUCAAGCUUAAAGGGCAGAAAGGUG.GACCUAG.UAGCGCUAGAAU.AGUUCAUCGGGA.AGG.CUUGGCGGUAGCGC.CUACAACGACGAGCCAA
JCVI_SCAF_1096627985671/1102-961  AAAUUAA.UUAAGA.G.GCAA.CUCUUAACU.GG.CCAUUUAGGGAA.AAACCGAGAGGUUCAAGCUUAAAGGGCAGAAAGGUG.AACCUAG.UAGCGCUAGAAU.AGUUCAUCGGGA.AGG.CUUGGCGGUAGCGC.AUUAAACGACGAGCCAA
JCVI_SCAF_1101668366690/473-332   AAGUUAA.UUAAGA.G.GCAA.CUCUUAACU.GG.CCAUUUAGGGAA.AAACCGAGAGGUUCAAGCUUAAAGGGCAGAAAGGUG.AACCUAG.UAGCGCUAGAAU.AGUUCAUCGGGA.AGG.CUUGGCGGUAGCGC.AUAAAACGACGAGCCAA
JCVI_SCAF_1101668663630/513-654   UAAUUAA.UUAAGA.G.GCAA.CUCUUAACU.GG.CCAUUUAGGGAA.AAACCGAGAGGUUCAAGCUUAAAGGGCAGAAAGGUG.AACCUAG.UAGCGCUAGAAU.AGUUCAUCGGGA.AGG.CUUGGCGGUAGCGC.AUAAAACGACGAGCCAA
JCVI_SCAF_1096627549102/1293-1152 UCAUUAA.UUAAGA.G.GCAA.CUCUUAACU.GG.CCAAUUAAGGAA.AAACCGAGAGGUUCAAGCUUAAGGGGCAGAAAGGUG.GACCUAG.UAGCGCUAGAAU.AGUUCAUCGGGA.CGG.CUUGGCGGUAGCGC.CUAAAACGACGAGCCAA
JCVI_SCAF_1096626332059/666-525   UUCUUAA.UUAAGA.G.GCAA.CUCUUAACU.GG.CCAUUUAAGGAA.AAACCGAGAGGUUCAAGCUUAAAGGGCAGAAAGGUG.GACCUAG.UAGCGCUAGAAU.AGUUCACCGAUA.UGG.CUUGGCGGUAGCGC.CUAAAACGACGAGCCAA
JCVI_SCAF_1096627077783/887-746   AACUUAA.UUAAGA.G.GCAA.CUCUUAACU.GG.CCAAUUAAGGAA.AAACCGAGAGGUUCAAGCUUAAAGGGCAGAAAGGUG.GACCUAG.UAGCGCUAGAAU.AGUUCAUCGAUA.UGG.CUUGGCGGUAGCGC.CUAAAACGACGAGCCAA
JCVI_SCAF_1096626872238/1782-1639 AUUUUAA.UUAAGAAG.GCAA.CUCUUAACUAGG.CCAUUUAAAGAA.AAACCGAGAGGUUCAAGCUUAAAGGGCAGAAAGGUG.GACCUAG.UAGCGCUAGAAU.AGUUCAUCGAUA.CGG.CUUGGCGGUAGCGC.CUAAAACGACGAGCCAA
JCVI_SCAF_1096626902031/1725-1865 AACUGAA.UUAAGG.G.GCAA.CUCUUAACU.GG.CCAGUUAAGGAA.AAACCGAGAGGUUCAAGCUUAACGGGCAGAAAGGUG.GAAACAG.UAGCGCUUUACA.UUUCCAUCGAC..GGG.CUUGGCGGUAGCGC.CUACAACGACGAGCCAA
JCVI_SCAF_1096627454769/930-1070  AAUUGAA.UUAAGG.G.GCAA.CUCUUAACU.GG.CCAGUUAAGGAA.AAACCGAGAGGUUCAAGCUUAACGGGCAGAAAGGUG.GAAACAG.UAGCGCUUUACA.UUUCCAUCGAC..GGG.CUUGGCGGUAGCGC.CUACAACGACGAGCCAA
JCVI_SCAF_1101668105926/1018-1158 AAUUGAA.UUAAGG.G.GCAA.CUCUUAACU.GG.CCAGUUAAGGAA.AAACCGAGAGGUUCAAGCUUAACGGGCAGAAAGGUG.GAAACAG.UAGCGCUUUACA.UUUCCAUCGAC..GGG.CUUGGCGGUAGCGC.CUACAACGACGAGCCAA
JCVI_SCAF_1101668108837/737-597   AAUUGAA.UUAAGG.G.GCAA.CUCUUAACU.GG.CCAGUUAAGGAA.AAACCGAGAGGUUCAAGCUUAACGGGCAGAAAGGUG.GAAACAG.UAGCGCUUUACA.UUUCCAUCGAC..GGG.CUUGGCGGUAGCGC.CUACAACGACGAGCCAA
JCVI_SCAF_1101668155054/335-475   AAUUGAA.UUAAGG.G.GCAA.CUCUUAACU.GG.CCAGUUAAGGAA.AAACCGAGAGGUUCAAGCUUAACGGGCAGAAAGGUG.GAAACAG.UAGCGCUUUACA.UUUCCAUCGAC..GGG.CUUGGCGGUAGCGC.CUACAACGACGAGCCAA
JCVI_SCAF_1101668133570/1217-1077 AAUUGAA.UUAAGG.G.GCAA.CUCUUAACU.GG.CCAGUUAAGGAA.AAACCGAGAGGUUCAAGCUUAACGGGCAGAAAGGUG.GAAACAG.UAGCGCUUUACA.UUUCCAUCGAC..GGG.CUUGGCGGUAGCGC.CUACAACGACGAGCCAA
JCVI_SCAF_1096626902195/328-188   AAUUGAA.UUAAGG.G.GCAA.CUCUUAACU.GG.CCAGUUAAGGAA.AAACCGAGAGGUUCAAGCUUAACGGGCAGAAAGGUG.GAAACAG.UAGCGCUUUACA.UUUCCAUCGAC..GGG.CUUGGCGGUAGCGC.CUACAACGACGAGCCAA
JCVI_SCAF_1101668110462/530-390   AAUUGAA.UUAAGG.G.GCAA.CUCUUAACU.GG.CCAGUUAAGGAA.AAACCGAGAGGUUCAAGCUUAACGGGCAGAAAGGUG.GAAACAG.UAGCGCUUUACA.UUUCCAUCGAC..GGG.CUUGGCGGUAGCGC.CUACAACGACGAGCCAA
JCVI_SCAF_1096627299899/827-687   AAUUGAA.UUAAGG.G.GCAA.CUCUUAACU.GG.CCAGUUAAGGAA.AAACCGAGAGGUUCAAGCUUAACGGGCAGAAAGGUG.GAAACAG.UAGCGCUUUACA.UUUCCAUCGAC..GGG.CUUGGCGGUAGCGC.CUACAACGACGAGCCAA
JCVI_SCAF_1096626607165/788-928   UCUUAAC.UUAAGA.G.GCAA.CUCUUAACU.GG.CCAUCCAGGGAA.AAGUCGAGAGACCUAAGCCUGGAGGGCAGAAAACCC.UGCAAAG.UAGUGCUAAACA.UGUGGGGUGGC..CGG.UUCGGCGGUAGCAA.CUUCAACGACGGACCUA
#=GC SS_cons                      ........<<<<<<.<<....>>>>>>>><<.<..<<.<<<<<<---.-<<<<____>>>>---->>>>>>->>>>>,,,<<<<.<<<<__....___________>>>>>>>>,,,..,<<.<<<<<<<....___.....-->>>>>>>>>,,
#=GC SS_cons_1                    ...............................................................................................<<<<<................................>>>>>..................
//
