# Supplementary material for: Comparative genomics reveals 104 candidate structured RNAs from bacteria, archaea, and their metagenomes
Source: Genome Biol. 2010 Mar 15;11(3):R31. doi: 10.1186/gb-2010-11-3-r31 (PMC2864571; doi:10.1186/gb-2010-11-3-r31)
Supplement: Additional file 5 — Raw text alignment files, just the motifs. Raw alignments of RNA motifs with minimal annotation and no flanking sequences, in "Stockholm" text format. The Stockholm files can be retrieved from the .tar.gz archive file by using programs such as WinZip (Windows), StuffIt Expander (Mac), or tar/gzip (UNIX). [file gb-2010-11-3-r31-S5.GZ › clean-sto/IMES-3.sto]

# STOCKHOLM 1.0
#=GF ID IMES-3
#=GF AU Weinberg Z
#=GF TP Gene; sRNA;
#=GF DE IMES-3 RNA
#=GF WK http://en.wikipedia.org/wiki/RNAs_in_metagenome_sequences
JCVI_SCAF_1096628003982/1523-1376 AGGAUAAAAACUGGGGGGUAUUAGAAGUUAGUUACU.UAGAG...UGUCAUCGAAAGAUAGAUAAUUUA.AGUAAAAA.AUGGACAAAACCAACUCUGGAUUAAUA.AGCUGAGAUCGUCCACAACUCUCGAGUUGGAUCACAGU.AAAAGGUGAA
JCVI_SCAF_1096628067918/458-605   AGGAUAAAAACUGGGGGGUGCUAGAAGUUAAUCACU.UAAUG...GGUCAUCGCAAGAUCGACAAUGUA.GGUGAAAA.ACGGACAAAACCAACUCUGGAUCAACA.AACUGAGAUCGUCCACAACUUUCGAGUUGGAUCGCAGUU.AAAGGUGAA
JCVI_SCAF_1096627492529/116-263   AGGAUAAAAACUGGGGGGUGUUAGAAGUUAGUCACU.CAGAC...AGUCAUCGCAAGAUUGACAAUCUA.AGUGAAAA.ACGGACAAAACCAACUCUGGAUUAAUA.AACUGAGAUCGUCCACAACUCUCGAGUUGGAUCGCAGU.GAAAGGUAAA
JCVI_SCAF_1096626936238/380-527   AAGAUAAAGACUGGGGGGUGUUAGAAGUUAAUUGCU.CAGAG...UGUCAUCGCAAGAUAGACAAUCUA.AGUGAAAA.ACGGACAAAACCAACUCUGGAUCAAUA.AACUGAGAUCGUCCACAACUCUCGAGUUGGAUCGCAGU.GAAAGGCAAA
JCVI_SCAF_1101668366352/557-704   AGGAUAAAAACUGGGGGGUGUUAGAAGUUAAUCGCU.CAGAA...UGUCAUCGCAAGAUCGACAAUCUA.AGUGAAAA.ACGGACAAAACCAACUCUGGAUCAAUA.AACUGGGAUCGUCCACAACUCUCGAGUUGGAUCGCAGCU.AAAGGCAAA
JCVI_SCAF_1096627025694/512-365   AGGAUAAAAACUGGGGGGUGUUAGAAGUUAAUCGCU.CAGAA...UGUCAUCGCAAGAUUGACAAUCUA.AGCGAAAA.ACGGACAAAACCAACUCUGGAUCAAUA.AACUGAGAUCGUCCACAACUCUCGAGUUGGAUCGCAGU.GAAAGGCAAA
JCVI_SCAF_1096628018076/89-236    AGGAUAAAAACUGGGGGGUGUUAGAAGUUAAUUGCU.CAGAA...UGUCAUCGCAAGAUCGACAAUCUA.AGUGAAAA.ACGGACAAAACCAACUCUGGAUCAAUA.AACUGAGAUCGUCCACAACUCUCGAGUUGGAUCGCAGU.GAAAGGCAAA
JCVI_SCAF_1101668165112/718-865   AGGAUAAAAACUGGGGGGUGUUAGAAGUUAAUCGCU.CAGAA...UGUCAUCGCAAGAUCGACAAUCUA.AGUGAAAA.ACGGACAAAACCAACUCUGGAUCAAUA.AACUGAGAUCGUCCACAACUCUUGAGUUGGAUCGCAGU.GAAAGGCAAA
JCVI_SCAF_1096627176780/1393-1540 AGGAUAAAAACUGGGGGGUGUUAGAAGUUAAUCGCU.CAGAA...UGUCAUCGCAAGAUCGACAAUCUA.AGUGAAAA.ACGGACAAAACCAACUCUGGAUCAAUA.AACUGAGAUCGUCCACAACUCUCGAGUUGGAUCGCAGU.GAAAGGCAAA
JCVI_SCAF_1096627440264/800-947   AGGAUAAAAACUGGGGGGUGUUAGAAGUUAGUCACU.CAGAA...GGUCGUCGCAAGAUUGACAAUCUA.GGUGAAAA.ACGGACAAAACCAACUUUGGAUCAAUA.AUCUGAGAUCGUCCACAACUCUCGAGUUGGAUCGCAG.UGAAAGGUAAA
JCVI_SCAF_1096628171590/1436-1289 AGGAUAAAAACUGGGGGGUGUUAGAAGUUAAUCACU.UAGAA...GGUUAUCGCAAGAUUGACAAUUUA.GGUGAAAA.ACGGACAAAACCAACUCUGGAUCAACA.AACUGAGAUCGUCCACAACUUUCGAGUUGGAUCGCGGU.GAAAGGUGAA
JCVI_SCAF_1096627168185/1541-1691 AGGAUAAAAACUGGGGGGUGUUAGAAGUUAGUCACU.UAGAAACGGGUCGUCGCAAGAUGGACAAUCUA.GGUGAAAA.ACGGACAAAACCAACUCCGGAUCAAUA.AACUGAGAUCGUCCACAACUUUCGAGUUGGAUCGCAGUU.AAAGGUAAA
JCVI_SCAF_1096627789192/1654-1507 AGGAUAAAAACUGGGGGGUGUUAGAAGUUAAUUACU.UAGAU...GGUCGUCGCAAGAUUGACAAUUUA.AGUGAAAA.ACGGACAAAACCAACUCCGGAUCAAUA.AACUGAGAUCGUCCACAACUUUCGAGUUGGAUCGCAGUU.AAAGGUGAA
JCVI_SCAF_1096627086876/967-1114  AGGAUAAAAACUGGGGGGUGUUAGAAGUUAAUCACU.UAGAU...AGUCAUCGCAAGAUUGACAAUUUA.AGUGAAAA.ACGGACAAAACCAACUCCGGAUCAAUA.AACUGAGAUCGUCCACAACUUUCGAGUUGGAUCGCAGUU.AAAGGUGAA
JCVI_SCAF_1096627326741/1001-854  AGGAUAAAAACUGGGGGGUGUUAGAAGUUAGUCAUU.UAGAU...GGUCAUCGCAAGAUUGACAAUUUG.AGUGAAAA.ACGGACAAAACCAACUCCGGAUCAAUA.AACUGAGAUCGUCCACAACUUUCGAGUUGGAUCGCAGUU.AAAGGUGAA
JCVI_SCAF_1101668659615/707-854   AGGAUAAAAACUGGGGGGUGUUAGAAGUUAGUCACU.UAGAA...CGUCGUCGCAAGAUUGACAAUUUA.GGUGAAAA.ACGGACAAAACCAACUCUGGAUCAAUA.AACUGAGAUCGUCCACAACUUUCGAGUUGGAUCGCAGUU.AAAGGUGAA
JCVI_SCAF_1096627097308/1740-1593 AGGAUAAAAACUGGGGGGUGUUAGAAGUUAGUCACU.UAGAA...GGUCGUCGCAAGAUUGACACUUUA.GGUGAAAA.ACGGACAAAACCAACUCCGGAUCAAUA.AACUGAGAUCGUCCACAGCUUUCGAGUUGGAUCGCAGUU.AAAGGUGAA
JCVI_SCAF_1101668521130/894-1041  AGGAUAAAAACUGGGGGGUGUUAGAAGUUAGUCACU.UAGAA...GGUCGUCGCAAGAUUGACAAUUUA.GGUGAAAA.ACGGACAAAACCAACUCCGGAUCAAUA.AGCUGAGAUCGUCCACAACUUUCGAGUUGGAUCGCAGCU.AAAGGUGAG
JCVI_SCAF_1101668696138/955-808   AGGAUAAAAACUGGGGGGUGUUAGAAGUUAGUCACU.UAGAA...GGUCGUCGCAAGAUUGACAAUUUA.AGUGAAAA.ACGGACAAAACCAACUCCGGAUCAAUA.AACUGAGAUCGUCCACAACUUUCGAGUUGGAUCGCAGUU.AAAGGUGAA
JCVI_SCAF_1096627817419/528-675   AGGAUAAAAACUGGGGGGUGUUAGAAGUUAGUCACU.UAGAA...GGUCGUCGCAAGAUUGGCAAUUUA.GGUGAAAA.ACGGACAAAACCAACUCCGGAUCAAUA.UGCUGAGAUCGUCCACAACUUUCGAGUUGGAUCGCAGUU.AAAGGUGAA
JCVI_SCAF_1096627107246/346-199   AGGAUAAAAACUGGGGGGUGUUAGAAGUUAGUCACU.UAGAA...GGUCGUCGCAAGAUUGACAAUUUA.GGUGAAAA.ACGGACAAAACCAACUCCGGAUCAAUA.AGCUGAGAUCGUCCACAACUUUCGAGUUGGAUCGCAGUU.AAAGGUGAA
JCVI_SCAF_1096627331934/1589-1736 AGGAUAAAAACUGGGGGGUGUUAGAAGUUAGUCAUU.UAGAU...GGUCGUCGCAAGACUGACAAUUUA.AGUGAAAA.ACGGACAAAACCAACUCCGGAUCAAUA.AACUGAGAUCGUCCACAACUUUCGAGUUGGAUCGCAGUU.AAAGGUGAA
JCVI_SCAF_1101668693001/635-781   AGGAUAAAAACUGGGGGGUAUUAGAAGUUUGGAAAUAUAUAA...UAA.GU.UUCG.GC..UU.UUAUAAAUUUCGAAUACGGACAAAACCAACCCCAGAAGCAUAGAGUUGAGAUCGUCCACAACCUUUUGGUUGGAUCGCAACUUGAAGUUGGA
JCVI_SCAF_1096627844897/1161-1307 AGGAUAAAAACUGGGGGGUAUUAGAAGUUUAGAAAUAUAUAA...UAA.GU.UUCG.GC..UU.UUAUAAAUUUCGAAUACGGACAAAACCAACCCCAGAAGCAUAGAGUUGAGAUCGUCCACAACCUUUUGGUUGGAUCGCAACUCGAAGUUGGA
JCVI_SCAF_1096627974683/516-370   AGGAUAAAAACUGGGGGGUAUUAGAAGUUUAGAAAUAUAUAA...UAA.GU.UUCG.GC..UU.UUAUAAAUUUCGAAUACGGACAAAACCAACCCCAGAAGCAUAGAGUUGAGAUCGUCCACAACCUUUUGGUUGGAUCGCAACUCGAAGUUGGA
JCVI_SCAF_1096627065338/2056-1910 AGGAUAAAAACUGGGGGGUAUUAGAAGUUUAGAAAUAUAUAA...UAA.GU.UUCG.GC..UU.UUAUAAAUUUCGAAUACGGACAAAACCAACCCCAGAAGCAUAGAGUUGAGAUCGUCCACAACCUUUUGGUUGGAUCGCAACUCGAAGUUGGA
JCVI_SCAF_1096627336919/1794-1648 AGGAUAAAAACUGGGGGGUAUUAGAAGUUUAGAAAUAUAUAA...UAA.GU.UUCG.GC..UU.UUAUAAAUUUCGAAUACGGACAAAACCAACCCCAGAAGCAUAGAGUUGAGAUCGUCCACAACCUUUUGGUUGGAUCGCAACUCGAAGUUGGA
JCVI_SCAF_1096627792668/1762-1616 AGGAUAAAAACUGGGGGGUAUUAGAAGUUUUGAAAUAUAUGA...UAA.GU.UUAG.GC..UU.UUAUAAAUUUCGAAUACGGACAAAACCAACCCCAGAAGCAAAGAGUUGAGAUCGUCCACAACCUUUUGGUUGGAUCGCAAUUUGAAGUUGGA
JCVI_SCAF_1101668010136/871-726   AGGAUAAAAACUGGGGGGUAUUAGAAGUUUAGAAAGAUGCAG...AAGC...UUAG....GCGUUUGUAUAUUUCGAAUACGGACAAAACCAAACCCAGAAGUAUAGAGUUCAGAUCGUCCACAACCUUUUGGUUGGAUCGGAACUUGAAGUUGGA
JCVI_SCAF_1096626934255/1071-926  AGGAUAAACACUGGGGGGUAUUAGAAGUUAAGAAAAUUGUAG...GCGC...UUUA....GCAUUUACAGUCUUCGAAUACGGACAAAACCAACCCCAGAAGCAUAGAGUUCAGAUCGUCCACAACCUUACGGUUGGAUCGGAGCUUGAAGUUGGG
JCVI_SCAF_1101668713857/632-777   AGGAUAAAAACUGGGGGGUAUUAGAAGUCAAGAAAAUAAUAG...AUGC...GUCG....GCAUUUAUAGUUUUCGAACACGGACAAAACCAACUCCAGAUGUAUAGAGUUCAGAUCGUCCACAACCUUUCGGUUGGAUCGGAGCUCGAAGUUGGA
JCVI_SCAF_1096627504453/235-90    AGGAUAAAAACUGGGGGGUAUUAGAAGUUAAGGAAAAUAUAG...AAGC...UUCG....GCAUUUAUAGUUUUCGAACACGGACAAAACCAACCCCAGAAGCAUAGAGUUCAGAUCGUCCACAACCUUUCGGUUGGAUCGGAUCUCGAAGUUGGA
#=GC SS_cons                      ..........<<<<<<<<<-------<<<--<<<<<.<<<<<...-<<<<<<____>>>->>>->>>>>.>>>>>-->.>>------->>>-->>>>>>,...---.<<<<<-<<<<-----<<<<<____>>>>>>>>>->>>>>-----.....
//
