# Supplementary material for: Comparative genomics reveals 104 candidate structured RNAs from bacteria, archaea, and their metagenomes
Source: Genome Biol. 2010 Mar 15;11(3):R31. doi: 10.1186/gb-2010-11-3-r31 (PMC2864571; doi:10.1186/gb-2010-11-3-r31)
Supplement: Additional file 5 — Raw text alignment files, just the motifs. Raw alignments of RNA motifs with minimal annotation and no flanking sequences, in "Stockholm" text format. The Stockholm files can be retrieved from the .tar.gz archive file by using programs such as WinZip (Windows), StuffIt Expander (Mac), or tar/gzip (UNIX). [file gb-2010-11-3-r31-S5.GZ › clean-sto/IMES-4.sto]

# STOCKHOLM 1.0
#=GF ID IMES-4
#=GF AU Weinberg Z
#=GF TP Gene; sRNA;
#=GF DE IMES-4 RNA
#=GF WK http://en.wikipedia.org/wiki/RNAs_in_metagenome_sequences
JCVI_SCAF_1096627112348/1744-1664 AUUAUUACACGCAAAGGUAAU.AAU.AGAUUGUUUAGGG.GAAACUCUAAAUAAUUU..AAAUCGGGGAGGAAAUGUCUUGAUUUA
JCVI_SCAF_1096627121819/404-324   AUUAUUACACGCAAAGGUAAU.AAU.AGAUUGUUUAGGG.GAAACUUUAAAUAAUUU..AAAUCGGGGAGGAAAUGUCUUGAUUUA
JCVI_SCAF_1096628280147/523-601   AUUAUUACACGCAAAGGUAAU.AAUGAAAUUAAAAAUUG.GAAACUUUUUUUAAUUU...GAUAG.GGAGGAAACCAA.CUAUCAC
JCVI_SCAF_1096628238164/1334-1255 AUUAUUACACGCAAAGGUAAU.AAUUAGAUAUUUUUUAG.GAAACUGUUAAAUAUCU..AUAUCG.GGAGGAAAUGCA.CGAUAUA
JCVI_SCAF_1096628092595/1531-1452 AUUAUUUCACGCAAAGGAAAU.AAUUGGAUUAAUUAAAG.GAAACUUUAUUUAAUUC..AUAUCG.GGAGGAAAUGCA.CGAUAUA
JCVI_SCAF_1096628102972/506-427   AUUAUUACACGCAAAGGUAAU.AAUCAAUUUAGUAAAAG.GAAACGAUUAUUAAAUU..GUAUCG.GGAGGAAAUGCA.CGAUACA
JCVI_SCAF_1096627382243/1667-1746 AUUAUUACACGCAAAGGUAAU.AAUCAAUUUAAUAAAAG.GAAACGAUUAUUAAAUU..GUAUCG.GGAGGAAAUGCA.CGAUACA
JCVI_SCAF_1096626570972/650-729   AUUAUUACACGCAAAGGUAAU.AAUCAAUUUAAUAAAAG.GAAACGAUUAUUAAAUU..GUAUCG.GGAGGAAAUGCA.CGAUACA
JCVI_SCAF_1096627716285/1571-1492 AUUAUUACACGCAAAGGUAAU.AAUCAAUUUAAUAAAAG.GAAACGAUUAUUAAAUU..GUAUCG.GGAGGAAAUGCA.CGAUACA
JCVI_SCAF_1096627200680/1391-1470 AUUAUUACACGCAAAGGUAAU.AAUCAAUUUAAUAAAAG.GAAACGAUUAUUAAAUU..GUAUCG.GGAGGAAAUGCA.CGAUACA
JCVI_SCAF_1096627231374/830-909   AUUAUUACACGCAAAGGUAAU.AAUCAAUUUAAUAAAAG.GAAACGAUUAUUAAAUU..GUAUCG.GGAGGAAAUGCA.CGAUACA
JCVI_SCAF_1096628104464/146-225   AUUAUUACACGCAAAGGUAAU.AAUCAAUUUAAUAAAAG.GAAACGAUUAUUAAAUU..GUAUCG.GGAGGAAAUGCA.CGAUACA
JCVI_SCAF_1096627579200/1226-1305 AUUAUUACACGCAAAGGUAAU.AAUCAAUUUAAUAAAAG.GAAACAAUUAUUAAAUU..GUAUCG.GGAGGAAAUGCA.CGAUACA
JCVI_SCAF_1101668346353/198-119   AUUAUUACACGCAAAGGUAAU.AAUCAAUUUAAUAAAAG.GAAACAAUUAUUAAAUU..GUAUCG.GGAGGAAAUGCA.CGAUACA
JCVI_SCAF_1101668530865/1066-987  AUUAUUACACGCAAAGGUAAU.AAUCAAUUUAAUAAAAG.GAAACUAUUAUUAAAUU..GUAUCG.GGAGGAAAUGCA.CGAUACA
JCVI_SCAF_1101667264550/655-734   AUUAUUACACGCAAAGGUAAU.AAUCAAUUUAAUAAAAG.GAAACUAUUAUUAAAUU..GUAUCG.GGAGGAAAUGCA.CGAUACA
JCVI_SCAF_1096628070750/132-211   CUUAUUACACGCAAAGGUAAU.AAGCAAAUUAAUAAAAG.GAAACUUUUGUUAGUUU..GUAUCG.GGAGGAAAUGCA.CGAUACA
JCVI_SCAF_1101668540379/1460-1381 CUUAUUACACGCAAAGGUAAU.AAGCAAAUUAAAUAAGG.GAAACUUUAUUUAAUUU..GUAUCG.GGAGGAAAUGCA.CGAUACA
JCVI_SCAF_1101668535478/1413-1492 CUUAUUACACGCAAAGGUAAU.AAGCAAAUUAGAUAAAG.GAAACUUUAUUUAGUUU..GUAUCG.GGAGGAAAUGCA.CGAUACA
JCVI_SCAF_1096627844580/1405-1484 CUUAUUACACGCAAAGGUAAU.AAGCAAAUUAGAUAAAG.GAAACUUUAUUUAGUUU..GUAUCG.GGAGGAAAUGCA.CGAUACA
JCVI_SCAF_1096627913596/1299-1378 CUUAUUACACGCAAAGGUAAU.AAGCAAAUUAGAUAAAG.GAAACUUUAUUUAGUUU..GUAUCG.GGAGGAAAUGCA.CGAUACA
JCVI_SCAF_1096627195277/1170-1090 CUUAUUACACGCAAAGGUAAU.AAGCAAAUUAGAUAAAGGGAAACUUUAUUUAGUUU..GUAUCG.GGAGGAAAUGCA.CGAUACA
JCVI_SCAF_1096626477892/388-467   CUUAUUACACGCAAAGGUAGU.AAGCAAAUUAAAUAAAG.GAAACUUUAUUUAGUUU..GUAUCG.GGAGGAAAUGCA.CGAUACA
JCVI_SCAF_1101668525261/1180-1101 CUUAUUACACGCAAAGGUAGU.AAGCAAAUUAAAUAAAG.GAAACUUUAUUUAGUUU..GUAUCG.GGAGGAAAUGCA.CGAUACA
JCVI_SCAF_1096627186860/850-771   CUUAUUACACGCAAAGGUAGU.AAGCAAAUUAAAUAAAG.GAAACUUUAUUUAGUUU..GUAUCG.GGAGGAAAUGCA.CGAUACA
JCVI_SCAF_1096627920525/1632-1553 CUUAUUACACGCAAAGGUAGU.AAGCAAAUUAAUUAAAG.GAAACUUUAUUUAGUUU..GUAUCG.GGAGGAAAUGCA.CGAUACA
JCVI_SCAF_1096628175089/284-363   AUUAUUACACGCAAAGGUAAU.AACCAAAUUAAAUUAGG.GAAACUUAUUUUAAUUU..GUAUCG.GGAGGAAAUGCA.CGAUACA
JCVI_SCAF_1096627208838/764-685   AUUAUUACACGCAAAGGUAAU.AAUCAAAUUAAUUAAGG.GAAACCUUUUUUAAUUU..GUAUCG.GGAGGAAAUGCA.CGAUACA
JCVI_SCAF_1096627853831/1165-1086 AUUAUUGCACGCAAAGGUAAU.AAUCAAAUUAAAUAAAG.GAAACUUUUUUUAAUUU..GUAUCG.GGAGGAAAUGCA.CGAUACA
JCVI_SCAF_1096627996526/35-114    AUUAUUACACGCAAAGGUAAU.AAUCAAAUUAAUUUAAG.GAAACUUUUUUUAAUUU..GUAUCG.GGAGGAAAUGCA.CGAUACA
#=GC SS_cons                      <<<<<<<<________>>>>>.>>>,<<<<<<<<<<<<<.____>>>>>>>>>>>>>..<<<<<<<____________>>>>>>>,
//
