# Supplementary material for: Comparative genomics reveals 104 candidate structured RNAs from bacteria, archaea, and their metagenomes
Source: Genome Biol. 2010 Mar 15;11(3):R31. doi: 10.1186/gb-2010-11-3-r31 (PMC2864571; doi:10.1186/gb-2010-11-3-r31)
Supplement: Additional file 5 — Raw text alignment files, just the motifs. Raw alignments of RNA motifs with minimal annotation and no flanking sequences, in "Stockholm" text format. The Stockholm files can be retrieved from the .tar.gz archive file by using programs such as WinZip (Windows), StuffIt Expander (Mac), or tar/gzip (UNIX). [file gb-2010-11-3-r31-S5.GZ › clean-sto/folE.sto]

# STOCKHOLM 1.0
#=GF ID THF
#=GF AU Weinberg Z
#=GF TP Cis-reg; riboswitch;
#=GF DE Tetrahydrofolate riboswitch
#=GF WK http://en.wikipedia.org/wiki/Tetrahydrofolate_riboswitch
NC_008531.1/123971-124058       GGGUAGAUUGAUGCGCGUUA...................AGUG.CAGCGGAGACGGAAUGU.GAGCCGCUGACGAAACAA..............................ACAUUCA........................................UUGCUAGCAUUUU.UUCGU.GUUA
NC_007929.1/1666648-1666557     GGGUAGGAAUCCUUGCGUAA...................CGGA.CUAAUGGAACGGAAUGU.GAACAUUAGUAGAUUAAGUC............................CGAUAU.......................................GACUUAGCGUUUGGUUUCCGC.AUUC
NC_009495.1/892233-892322       GAGUAGGUAAUCACACGUUA...................A..GGUUUAGAGGACGGGAAGUUGUCUCUAAA.AGAA.AAGUCUU..........................UAA........................................AAGAUUUGCGAUGUG.UUACCGC.AUUC
NZ_ABDO01000002.1/323930-323841 GAGUAGGUAAUUACACGUUA...................A..GGUUUAGAGGACGGGAAGUUGUCUCUAAA.AGAA.AAAUCUU..........................UAA........................................AAGAUUUGCGAUGU.GUUACCGC.AUUC
NZ_ABDP01000015.1/2763-2852     GAGUAGGUAAUUACACGUUA...................A..GGUUUAGAGGACGGGAAGUUGUCUCUAAA.AGAA.AAAUCUU..........................UAA........................................AAGAUUUGCGAUGU.GUUACCGC.AUUC
NC_009699.1/914578-914667       GAGUAGGUAAUUACACGUUA...................A..GGUUUAGAGGACGGGAAGUUGUCUCUAAA.AGAA.AAAUCUU..........................UAA........................................AAGAUUUGCGAUGU.GUUACCGC.AUUC
hgutS8_s8_179091/618-712        AAGUAGGAUUUUAUGCGUCA...................AGUG.UUCACAGGCUGGGGAGUCGCC.GUGAAACGAA.AAGCAGA..........................AAGCGUG.....................................CUGCUUACGAUAUGAUUUCCGC.ACCC
NZ_AAVO02000004.1/164828-164742 AAAUAGGAUCAUAUGCGUCA...................AGUG.UUCAGCGAAUGGGGAGUUGUCGCCGAAACGAA.AAG..............................UCCGU..........................................CUUACGGUAUAUGAUCCGC.ACCC
hgutS7_s7_164211_1/943-841      AAAUAGGUUUCCAUGCGUCA...................AGUG.UUUUGUGGAUGGGGAGUUGCCACAGAAACGAA.AAG....................UCGGUUCG..CGUG.....CGGACCGGA.............................CUUACGAUAUGGUUACCGC.ACCC
NC_008525.1/1424556-1424641     GAGUAGGAAUCGAUGCGUUA...................AGUG.CCAACAAGACGGAGAGUUGCUUGUUGGACGAA.UG...............................CUUGU...........................................CAGCGAUAUCGAUUCCGCAUCUC
NZ_AAPZ01000001.1/172752-172840 GGGUAGGAAUCUCAGAGUUA....................UUGUCUAACGGAACGGAAUGU.GAACGUUAGAAGGA.GGCUA............................AUGAC........................................UAGCUGC.UUUGUUAUUCCGC.AUUC
NC_009513.1/1943852-1943940     GGGUAGGAAUCUCAGAGUUA....................UUGUCUAACGGAACGGAAUGU.GAACGUUAGGAGGA.GGCU.............................UAUAACU.......................................AGCUGC.UUUGUUAUUCCGC.AUUC
hgutS7_s7_171496/2243-2154      GGAUA.GUUGCUUCGGACUC...................AGUG.CUCCGGGGACGGGGAGUUGUCCCGGGGACGAA.AAGCC............................AGAU.........................................GGCUUACGGUGCGGCAUCCGC.AUCC
NZ_AAOZ01000019.1/12282-12371   GAGUAGGUGGCUAUGCGUAAAU.................AGUG.CUUAAGG.AUGGGACGUUG.CCUUAAGACGAAAUGCC.............................UAUCA.........................................GGCUGCGGUAUAGCCACCGC.GUCC
NC_004557.1/1800308-1800217     GAGUAGGUGAUUGCGCGUGA...................AGUG.CUAGUUGGAUAGGAUGUUGCC.ACUAGACGAA.AAAAUCU..........................UUU........................................GGAUUUUGCGAUGCAUAUACCGC.UUCC
NC_009442.1/125751-125885       GAGUA.GAUGGUUUGCGUCA...................AGUG..UAUGUGGAUGGGGUGUUGCCACAUAAC.GAA.GCUGAUCUUUGCUUGCAUCUGAUGUCUCCUA..GAG......UAGGA..AC..AUU..GGUCCU......GGCUGAGAGUAGCGCGGUAAACCAUU.GC.AUCC
NC_004350.1/559726-559646       GAGUA.GAUGAUUCGCGUUA...................AGUG..UGUGUGAAUGGGAUGUCGUCACACAAC.GAA.GC...............................CAUAA...........................................GCGCGGUGAAUCAUU.GC.AUCC
hgutS7_s7_168056/64-180         GAGUAAGCUUCCGUGCGUGA...................AGUG.CCGAGUGGACAGGGAGUUGUCACUCGGACGAA.GAGACAGG...............AAGGCGAUGAGUCUG..UCAUCGCCAU.........................CCCGUCUCGCGGUACGGAAGCUGC.AUCC
NZ_ABED01000005.1/96415-96500   GAGUAAGACCCUGCGCGUUA...................AGUG.CCGCAUCAACGGGGAGUUGUGCUGCGGACGAA.GGU..............................AUUG...........................................ACCGCGGUGCAGGGUCUGC.AUCC
hgutS7_s7_175872/171-86         GAGUAAGACCCUGCGCGUUA...................AGUG.CCGCAUCAACGGGGAGUUGUGCUGCGGACGAA.GGU..............................AUUG...........................................ACCGCGGUGCAGGGUCUGC.AUCC
NC_007576.1/348927-349015       GAGUAGGGAUUAAAGCGUUA...................AGUG.CUGGUGGAACGGAAUGU.GAACACCAGACGAA.GAGCA............................GUAA.........................................UGCUCGCGGUUUUAGUCCCGC.AUUC
NC_008497.1/852207-852120       GAGUAGGAAAUAAAGCGUCA...................AGUG.CCGGUGGAACGCAAUGU.GAACACCGGACGAA.GGGC.............................AAUUG.........................................GCCCGCGAUUUUAUUUCCGC.AUUG
NC_008526.1/2247837-2247753     GAGUAGGAACCUGCGCGUUA...................AGUG.CUGCCGGAACGGAAUGU.GAACGGCAGACGAA.GAC..............................AAGU...........................................GUCGCGGUGCAGGUGCCGC.AUUC
NZ_ABEE01000007.1/30273-30354   GAGUA.GGAAACUUGCAUUA...................AGUG.UUACAAG.AUGGGAUGUUGC.UUGUAAACGAA.GAG..............................AUUU...........................................CUCGUGGUUAGUUUUC.GC.AUCC
NZ_AAAK03000102.1/3121-3209     GAGUAGAAAAUAAAGCGUUA...................AGUG.CUAAGAGGAUGGGAUGUUGCCUCUUGGACGAA.GGAC.............................GUAAU.........................................GUUCGCGGUUUUAUUUUCGC.AUUC
NC_004668.1/903578-903735       GAGUAGGAGACAAAGCGUUA...................AGUG.CUAAAAGGAUGGGAUGUUGCCUUUUGGACGAA.GAACA.UAAACAGUGUGUUGCUAGAAAGCAAAGGUUCUUACUUUGCUUAUCAUCAGAACAACACGUUCAGCUUUUUAAUGUUCGCGGUUUUGUUUUCGC.AUUC
NZ_ABAW01000022.1/56290-56376   GAGUAGGAUAGGAAGCGUUA...................AGUA.UCUUCUGAACGGGGAGUUGUCAGAAGGGCGAA.AAGA.............................UUU...........................................UCUUGCGAUUUCUUAUCCGC.AUCC
NZ_ABCA01000023.1/64555-64468   GAGUAGGUUAACGUGCGUAA...................AGUG.CCUGAGGGACGGGGAGUUGUCCUCAGGACGAA.CACU.............................GAAA..........................................GGUGGCGGUACGUUUUCCGC.AUCU
NC_009706.1/3903933-3904037     GAGUAGAACGUUGUGCGUAAAUCAUUGAUUUGC......AGUG.CCUUCUGAACGGGGAGUUGUCAGAGGGACGAA.AAGCCU...........................UUUA........................................GGGCUUACGGUACAAGGUUCGC.AUCC
NZ_AAVC01000075.1/8144-8240     GAGUAGAUUUUUGUGCGUUA...................AGUG.CCGGAAGGACGGGAAGUUGCCUUUCGGACGAA.AAACAAUA.........................AUUUU.....................................UAUUGUUUGCGGUACAAAUAUCGC.AUUC
NZ_ABDQ01000031.1/13495-13586   GAGUAGGUAUUUGUGCGUUA...................AGUG.UCAGUGGAACGGGAAGUUGUCCAUUGAACGAA.AAAUGA...........................AUUU........................................UCAUUUGCGGUGCAUAUAUCGC.AUUC
NC_008593.1/1647708-1647614     GAGUAGGUAUUUGUGCGUUA...................AGUG.UCAUUGGAACGGGAAGUUGUCCAUUGAACGAA.AAAUGAA..........................UUUAU......................................UUCAUUUGCGGUGCAUAUAUCGC.AUUC
hgutS7_s7_164370/288-374        GAGUAAAAAUAUGUGCGUUA...................AGUG.CCUUUAACACGGGGAGUUGGUUAAGGAACGAA.AAG..............................UUAUU..........................................CUUGCGGUACAUAUUUUGC.AUCC
NZ_ABCC01000009.1/98254-98355   GAGUAGGUAUAUGUGCGUUA...................AGUG.CCGGCUGGACAGGGAGUUGUCAGCUGGACGAA.A......................GAGGAUUCCCAAA....GGGAAACUGUC...............................UGCGGUACAUAUGCCGC.AUCC
NZ_AAYG02000031.1/153074-152987 GAGUAGAAGUAUGUGCGUUA...................AGUG.CCGGUUGGACGGGGAGUUGCCAGCAGGACGAA.AAGU.............................GAAU..........................................GCUUGCGGUACAUAUUUCGC.AUCC
NZ_AAXG02000014.1/43075-43180   GAGUAGGAGCGCGUGUGCAGUACCUCGCAAGGGGUCC..AGUG.CCGGCGGGACGGGGAGUUGUCCGCCGGACGAA.AAGCC............................ACA..........................................GGCUUGCAGUACGCCCUCCGC.AUCC
NC_009633.1/4463950-4464032     GAGUA.GGUGUUAUGCGUUA...................AGUG..UUAGGGGAUGGGAAGUUGCUCCUAA.ACGAA.GAA..............................CUCAU..........................................UUCGCGAUAUAACACC.GC.GUCC
NC_009633.1/4839798-4839715     GAGUA.AAUAAUAUGCGUAA...................AGUG..UCAAAGGAUGGAACGUUGUAUUUGA.ACGAA.GAGC.............................AAAU..........................................GCUUGCGACAUAUUAUU.GC.GUUC
NC_009706.1/1524327-1524433     GAGUA.AAUAUUAUGCGUAA...................AGUG.UUAGAGA.AUGGGAGGUUG.UCUCUAAACGAA.AAGCUU.AAAUACUUGU................UAU.........................AUA.....AG.AUUUAAAGCUUACGAUAUAAUAUU.GC.UUCC
NZ_AAQV01000001.1/87888-87796   GAGUA.GAUAUUGCGCGUUA...................AGUG.UUGAAGG.AUGGGAAGUUG.CCUUCAAACGAA.AAAUAGUAC........................CAU......................................GUACUAUUUGCGGUGCAAUAUC.GC.AUCC
NC_003030.1/2534640-2534723     GAGUA.GAUAUUGUGCGUCA...................AGUG.UUAGAGG.AUGGGAAGUUG.UCUCUAAACGAA.AAG..............................CUUAGU.........................................CUUGCGGUUCAAUAUC.GC.UUCC
#=GC SS_cons                    :::::(((((((((((,,,,...................,<<-.<<<<<<<<<<_____>>.->>>>>>>>>>,,,.<<<<<<<<<<<<<<<<<<<<<<<<<<<<<<<<<..__...>>>>>>>>.>>..>>>..>>>>>>.....>>>>>>>>>>>>>>,,,))))))))))),,.,,,,
#=GC SS_cons_1                  .......................................................<<<<......................................................................................................................>>>>
//
