# Supplementary material for: Comparative genomics reveals 104 candidate structured RNAs from bacteria, archaea, and their metagenomes
Source: Genome Biol. 2010 Mar 15;11(3):R31. doi: 10.1186/gb-2010-11-3-r31 (PMC2864571; doi:10.1186/gb-2010-11-3-r31)
Supplement: Additional file 5 — Raw text alignment files, just the motifs. Raw alignments of RNA motifs with minimal annotation and no flanking sequences, in "Stockholm" text format. The Stockholm files can be retrieved from the .tar.gz archive file by using programs such as WinZip (Windows), StuffIt Expander (Mac), or tar/gzip (UNIX). [file gb-2010-11-3-r31-S5.GZ › clean-sto/group-II-D1D4-3.sto]

# STOCKHOLM 1.0
wf1_AGZO19981_g2/382-211            CCUCGG...A.AGA.CAGU.GG.CUC..UG.............................CUUCGG.CAGAGUAGC.AC.AAAAGCAC.G.G..GGCGA....................CGUACAG.AAA.U..CG..AG....UUAGG...C.G.UG..CA.UUU.GC.G.GGACCAG.C...............................C.UGCA..AC...................A....CAAGGU.UAAGUCC...............................................................UCUA...........UCCAUUAUAG..GC.AGUG.UC....C.GU.AUACUCG.GCGCUUA..C.GUGCUGAAA.....G.A.C.G.....UGUGU
NC_006139.1/8127-7959               UUGCUG...G.UAA.CGGC.AGGGUC..UGAA.GGA.......................AGCGAU.A.......G.G..AAGUGAGUGG.U..ACAUA...................GCGAAAGC.GAA.C..CU..GA....UUCGG...C.G.AU..GC..GG.GA...GGGUAAA.C...............................G.UCCG..AA...................A....UAGCGU.GAAGCCC...............................................................AAUAC..........UUGGUCAA....UC.CCGU.AU....C.GU.GCUUGAG.GAUGCGA..UUGCUCACAGG.......G.A.G.....UUCGC
NC_006138.1/2858976-2858808         UUGUUG...G.UAA.CGGC.AGGGUC..UAAA.GGA.......................AGCGAU.A.......G.G..AAGUGAGUGG.U..ACAUA...................GCGCAAGC.GAA.C..CU..GA....UUCGG...C.G.AU..GC..GG.GA...GGGUAAA.C...............................G.UGCA..AA...................A....UAGCGU.AAAGCCC...............................................................AAUAC..........UUGGUCAG....UC.CCGU.AU....C.GU.GUUUGAG.GAUGCGA..UUGCUCACAGG.......G.A.G.....UUCGC
NZ_ABCK01000003.1/156521-156690     UCACGG...G.UAA.CUGU.GAGGUG..UGAA.GGA.......................AGCGAU.A.......G.G..AAGUAAGG.UGG..CCGGA...................GCGUAAGC.GAA.C..CU..GA....UACGG...C.A.CA..UU..AG.GA...GGGUGAG.U...............................C.UGCA..AA...................A....CAUGAU.GAAGUCC...............................................................CAAU...........ACUUGAUCAG..UC.CUAA.UG....U.GU.GCUUGAG.GUCGGUAAA..CCUUACAGG.......G.A.G.....UCAGU
NZ_AAQV01000052.1/6595-6425         UUUUCG...G.CGA.CGAG.AGGGUC..UGAA.GGA.......................AACCGA.U.......G.GC.GGUUGCUG.G.A..ACGGA...................GCGAAAGU.AAA.C..CA..GU....GUUGG...C.A.UG..UG..UA.GC...GGAUAAC.C...............................U.UGCA..AA...................A....AGUAGG.AACGUCCUAA............................................................UAUUA..........GCUUA.......GC.UACA.UG....U.GU.UUGGAUG.GUCGUUUUAG.UAACAGGCG.....G.A.G.C.....AACUU
NC_009454.1/2357763-2357595         GUCACC...GguaaaGGUG.AU.GUC..UGAA.GGA.......................AGCCGA.A.......G.GG.GGAACUUG.G.A..ACAUA...................GCGUAAGC.GAA.C..CG..GU....GUUGG...C.U.GC..UC..AG.GC...GGGUAAC.C...............................U.UGCA..UA...................A....UAUGGG.AAAGCCC...............................................................GAAA...........GCUGGAUA....AC.CUGA.GA....A.GU.UAGGACG.GAUGCGU..U.CAAGUUCAG.....G.C.A.G.....GCAGA
NZ_AAWL01000010.1/49364-49531       GCGCUG...G.UAA.CGGC.GAGGUC..UGAA.GGA.......................AGCUGC.A.......G.GG.GGAACUCG.G.A..ACAUA...................GCGAAAGC.GAA.C..CG..AU....GUUGG...C.C.GC..UC..AG.GU...GGGUAAC.C...............................U.UGCA..UG...................A....AGUGGG.AAAGCCC...............................................................GAAA...........GCUGAUUA....AC.CUGA.GA....G.GU.UAGAACG.GAUGCGU..U.CAAGUUAAG.....G.C.A.A.....GCAAC
NC_009454.1/2585070-2584903         UCACUG...G.UAA.CGGU.GAGGUC..UGAA.GGA.......................AGUCGA.A.......G.GG.GGAACUUG.G.A..ACAUA...................GCGAAAGC.GAA.C..CG..GC....GUUGG...C.U.AC..UC..AG.GU...GGGUAAC.C...............................U.UGCA..UU...................A....AGUGGG.AAAGCCC...............................................................AAAA...........GCUGGAUA....AU.CUGA.GA....A.GU.UAAGACG.GAUGCGU..U.CAAGUUCAG.....G.C.A.A.....GCAGA
JCVI_SCAF_1096626696647/674-847     GGAACC...G.CGA.GGUU.CUUAGC.ACGAA.AGA.......................AGGCCG.U.......A.GC.AAAGGCAC.G.A..CCGUA....................AGAACAU.GAA.A..CG..GC..AGCGAGG...C.A.UG..GC..GU.GG.G.CGAUGAGaaugcgagcauccg..........................................................C.GAAAUCC................................................................AAA...........AGUCACCGAAAGAC.ACGU.UG....U.GU.AGAGCCG.UGCGGCA..C.GGGCCGAAA.....G.U.U.C.....GUACA
soil_Contig32285/402-572            GAAGCC...G.UGA.GGCC.AG.ACC..GAAA.GAA.......................GGGUGU.A.........GC.AAAGACAC.G.A..CCGCA....................CGAACAG.AAA.C..AG..GC.GG.CGAGG...C.C.GG..GC..GC.GG.G.CGAUGAG.C...............................G.GGCG..GG...................G....AACCGC.GAAAUCC................................................................AUC...........UGUCACCGAAAGAC.GCGC.AA....G.GU.AGAGCCU.GGCGGCA..C.GGGUCGAAA.....G.U.A.C.....AUGUU
soil_Contig40763/593-426            GUCAUU...G.CAA.GGUG.GC.CGC....GC.GAA.......................AGGGCGGA.......G.GC.AAACACUU.G.G..CCGCA....................GGAAUAC.GAA.C..GA..GC..AGUGAGG...C.A.GG..AA..GU.CG.C.GGGCGAG.C...............................G.UGCG..AG...................U....AAACGC.AAAGCCC.AA...........................................................................AGCCAUCGAA..CG.GCUU.UC....U.GU.AGAGCUC.GGCGGCG..U.GAGUGGAAG.....G.A.C.C.....GGGCG
ABEF01018621.1/445-276              GUAGCC...G.CGA.GGU..GA.AGC..UGAC.CGA.......................AGCGGGGA.......A..C.AAACCUUU.G.U..UUGCG....................GGAACAC.GAA.U..UG..GC..AGUGCGG...C.C.GC.CUG..CG.GG...CGGUAAG.C...............................G.UGCU..AG...................C....CAACGU.CAAGCCC...............................................................GAAC...........UCCAUCCGAA..GA.CGUGCGC....G.GU.AGAGCCA.GGCGGUG..U.GAAGGGAAA.....G...A.U.....GCAGC
NZ_AAIC01000093.1/1121-1013         UCAGAA...G.UGA.UUCU.GG.CAC..UGAA.GGA.......................AGCAAGAC.......U.GC.AAAUUCUG.G.U..ACUGA....................CGAACAGugagugaagugcaguuuuaug.......................................................................................................................................................................................................................................CAGUAAAAC.CAAAUGUCC.....GGUGG.A.....CAUUU
ABEF01021683.1/396-565              ACUCCC...G.CGA.GGGG.GC.GUC..UGGU.GGA.......................AGUCAU.A.......G.GU.GCGCAACC.G.U..GUCGA...................GCGAAAGC.GAA.G..CG..CC...GUAAGG...C.U.UC..GG..GG.AC...GGGUGAG.C...............................C.GGCG..GC...................C....AGCGGC.GAAGCCC...............................................................AAUA...........UCUGUCGGGA..GU.UCCC.GG....G.GU.AGUGGCG.ACGGGA...U.GGGUGCGAA.....A.UCU.A.....GCGGU
JCVI_SCAF_1101668641922/695-864     CAUCCC...G.UGA.GGGC.GU.GUG..GGGU.GGA.......................AGCCCG.A.......G.GC.GAAUCGGA.G.U..CCCGA...................AUGAAAGU.GAA.U..CC..CC...GUAAGG...C.U.GG..UC..UG.UC.U.GGGCAAG.C...............................G.UGCC..GU...................U....CAACGC.GACGCCC...............................................................GAUAU..........CCAACCGC....GG.CAGG.AC....A.GU.AGUGGGG.GCGGCGG..C.GACGAGAAG.....U.C.A.U.....UCAUC
NC_004557.1/1265626-1265752         UCCACC...G.CGA.GGUG.GA.AUC..UGAA.UGA.......................AGUCGA.A.......G.GC.AAAAUCUC.G.G..UCUGA....................GAAACAA.AAcaaaguucaauacuacccaagucccuaggaguaaauauag.................................................................................................................................................................................................................CAGAUAUAU.GAGAUGAAG.....G.U.U.G.....UUGUU
JCVI_SCAF_1096627932437/424-202     UUGGGC...G.UGA.GCCC.UU.CAG..UGAA.GUA.......................AGCGGGAC.......U.AC.AAAAGUUA.G.U..ACUGA....................CGAACAG.GAA.U..CG..GA.UA.UGAGG...C.U.AU..GA..GG.UU...GGGUGAG.CaggcacagggcggagcguuaagaaauaguccgguggacuauuuuagugacgagccagguugcagggcggGC.AAAGUCC...................................................................C..........GUGCAAAGGCGGAA......GU....A.GU.AGAUCCG.GCAGGAA..U.UAACUGAGA.....G.C.U.A.....CUUGU
JCVI_SCAF_1101668630645/731-897     UUGGGC...G.UGA.GCCC.UU.CAG..UGAA.GUA.......................AGCGGGAC.......U.AC.AAAAGUUA.G.U..GCUGA....................CGAACAG.GAA.U..CG..GA.UA.UGAGG...C.U.AU..GA..GG.UU...GGAUGAG.C...............................A.GGCA..CA...................U....CACUGU.AAAGCCC...............................................................GAAA...........UUUAG.......AA.CC...GAAGU.A.GU.AGAUCCG.GCAGGAA..U.UAACUGAGA.....G.C.U.A.....CUUGU
wf3_Contig6942/2192-2012            UUAUCC...G.UGA.GGAU.AG.GAC..UGCACGGA.......................AGCGAGCC.......U.AC.AAACUCUG.G.U..ACUGA....................CGAACAG.GAA.U..CU..GA.UA.CGAGG...C.U.AU..GC..GG.UA...GGGUAAG.C...............................A.AACA..CA...................C....CAUUGU.AACGCCC.AA........................................................GACUCUAA...........GCAAUUGGAGACUA.CC...AAAAU.A.GU.AGAUCAG.GCAGUAA..U.UAGAGGAAA.....G.A.A.G.....AUGUA
wf1_AGZO7973_g2/610-415             UAAUCC...G.UGA.GGAU.UG.GUC..UGAA.GUA.......................AGCGAGAC.......U.AC.AAAGGUUG.G.U..ACUGACAUUCGGAAACGAUAGUUUUCGACCA....A.U..UG..AA.UA.AGAGG...C.U.UG..UA..AA.AU.C.GGAUAAG.U...............................U.GCCA..CA...................U....CACAAC.AACGUCC...................................................AAAGCUCUGCA.UAGAG..........AUUGU.......AU.UUUA.CA....A.GU.AGAUUCA.GCAGUGA..U.UAACCGAAG.....G.A.C.A.....AUUAC
NZ_AAOF01000010.1/2126-1951         UGACCG...G.AAA.CGGA.GU.GUC..UGAA.GGA.......................AGCAUG.A.......G.GCAGAACCCGU.G.U..ACGUA...................GCGAACAGCGAA.C..CG..GC.UA.UAUGG...U.G.UU..GG..GG.AU.GAGGUCGAG.C...............................C.GACG..UG...................A....CUAGGC.GAGGCCU...............................................................GAUA...........UCCGGAGAACUGAA.CC...GA....C.AU.GAAGCCG.GACGGGA..U.ACGGGGAGGU....G.G.U.G.....CGUCU
JCVI_SCAF_1101668191075/466-636     UCCAUC...G.CGA.GGUG.GA.AUC..UGAA.GGA.......................AGCGCAAA.......U.CC.AAAUCGAC.C.A..GCCGA....................GGUACAC.AAA.C..GC..UG.UA.UAAGG...C.G.UC.UUU..CU.CC...GGGCGAG.G...............................U.UGCC..UC...................A....UAAACC.AAAGCCC..................................................................AU..........CAUUACCAAG..GG.AGUCUGG....C.GU.AAACAGC.GCGGUUG..G.GUCGCCACA.....G.U.U.G.....UUUGU
JCVI_SCAF_1101668584604/902-1071    UGCGUGAGGG.UGACCGAG.CG.UGG..GGGA.GGC.......................AGGCUA.U.......C.UG.AAAACUGC.C.A..GCUGA....................UGAACAA.GAA.C..AU..CA.UA.CGAGG...C.G..C..AC..AG.AGUG.GGGUGAG.U...............................G.AGCA..CA...................A....CAUCAC.GAAAUCC..................................................................CG..........UCAUUCGG....CU.CUGU.G.....C.GU.AAAUGAU.GCGGUUG..G.GCAGUGGAG.....G.U.U.U.....CAGGA
mgutOb2_U_BM_aaa61g03_b1/197-21     AAAGGU...A.AGA.AGUU.AU.AUC..UAAA.CAC.......................AGGUUU.AUUACUAUGCGCCGAAAUCGU.G.G..CCUGA....................CGAACAG.AAA.C..AU..GG.UACUAAGG...C.G.UA..UC..AA.GC...GGACAAG.C...............................U.GGCU..AA...................A....GACAGC.AAAGUUC..............................................................CCAAAG..........GCAAUCGUAA..CC.UUGA.UG....C.GU.AAACCAU.GCAGGUA.A..ACGAG.........G...A.A.....GAAUC
mgutLn3_U_BK_aaa57d04_b1/420-248    CGAGAG...G.UGA.CUUU.CG.GGA..GAGA.AGA.......................AGCAAU.A.........GC.GAAAUCGU.G.G..CCUGA....................CGAACAG.AAA.C..AU..GG.UACUAAGG...C.G.UA..UC..AA.GC...GGACAAG.C...............................U.GGCU..AA...................A....GACAGC.AAAGUUC..............................................................CCAAAG..........GCAAUCGUAA..CC.UUGA.UG....C.GU.AAACCAU.GCAGGUA.A..ACGAGGAAA.....GAU.G.U.....AUGGC
NZ_ABCC01000013.1/83641-83474       CAUAUC...G.UGA.GAUG.UG.GGC..GAGA.AGA.......................AGGGAU.A.......G..C.GAAAUCGU.A.G..CCCUA....................CGGACAG.AAA.C..CU..GA.UAAUAAGG...C.G.UG..CA..UG.GC...GGGUAAG.U...............................U.GGCU..UA...................A....AGCAAC.GAAGCCC...............................................................UAAAG..........GUAGCCGUAA..CC.UAUG.UG....C.GU.AAAUUAG.GAGGGUAGA...CGAGGAAA.....G...A.A.......CAC
NZ_AAZZ01000006.1/43468-43631       AAUAUC...G.UGA.GGUA.GG.GGG..GAUA.GGA.......................AGGAAU.U.......A.GC.GAAAUCAA.G.G..CUCUA....................CAAACAG.AAU.C..GU..GACUU.GAAG....C.C.AU.AUA..UA.GC...GGAUGAG.G...............................Aac..................................UCU.AAAAUCC.AA.............................................................AUA...........GGUGUCGUAA..CC.UAUAUAC....GUG...AAUUAC.GAGAGUAAAC.U..AGGAAA.....G.A.U.G.....UACGG
NZ_ABAG01000003.1/141947-142110     AAUAUC...G.UGA.GGUA.GG.GGG..GAUA.GGA.......................AGGAAU.U.......A.GC.GAAAUCAA.G.G..UUCUA....................CAAACAG.AAU.C..GC..GA.CU.UGAAG...C.CAUA..UA..UA.GC...GGAUGAG.G...............................Aac..................................UCU.AAAAUCC.AA.............................................................AUA...........GGUGUCGUAA..CC.UAUA.UA....C.GU.AAAUUAC.GAGAGUAAAC.U..AGGAAA.....G.A.U.G.....UACGG
NZ_ABAC01000007.1/8874-9034         GGAAAU...A.AGA.AUU.....GUC..AGAA.GAA.........................GGGA.U.......A.GC.GAAAUCGU.G.G..CUCUA....................CGAACAG.GAA.C..GU..GA.UAAUAAGG...C.G.UA..UA..UA.GC...GGAUAAG.G...............................G.GGUC..UC...................A....AACUCU.AAAGUCC.AA............................................................AAAG...........GUAGUCGUAA..CC.UAUA.UG....C.GU.AAAUCAC.GAGAGUAAUU...............G.A.A.U.....UCGUA
NZ_ABAB01000001.1/31225-31394       ACUUUC...G.GGG.GGUA.GC.GGG..GAGA.GGA.......................AGGGAU.A.......G.CG.AAA.UCGU.G.G..CUCUA....................CGAACAG.GAA.C..GU..GA.UAGUAAGG...C.G.UA..UA..UA.GC...GGAUAAG.G...............................A.GGCU..UC...................A....AACUCU.AAAGUCC.AA............................................................AAAG...........GUAGUCGUAA..CC.UAUA.UG....C.GU.AAAUCAC.GAGAGUAAUU.G......AA...UUC.G.G.A.....CUAAG
NZ_AAZZ01000003.1/125624-125455     ACUAUC...G.UGA.GGUA.GC.AGG..GAGA.GGA.......................AGGGAU.A.......G.CG.AAA.UCGU.G.G..CUCUA....................CGAACAG.GAA.C..GU..GA.UAGUAAGG...C.G.UA..UA..UA.GC...GGAUAAG.G...............................G.GGCC..UC...................A....AACUCU.AAAGUCC.AA............................................................AAAG...........GUAGUCGUAA..CC.UAUA.UG....C.GU.AAAUCAC.GAGAGUAAUU.G......AA...UUC.G.G.A.....CUAAG
NC_003098.1/1977990-1977821         ACUAUC...G.UGA.GGUA.GC.AGG..GAGA.GGA.......................AGGGAU.A.......G.CG.AAA.UCGU.G.G..CUCUA....................CGAACAG.GAA.C..GU..GA.UAGUAAGG...C.G.UA..UA..UA.GC...GGAUAAG.G...............................A.GGCU..UC...................A....AACUCU.AAAGUCC.AA............................................................AAAG...........GUAGUCGUAA..CC.UAUA.UG....C.GU.AAAUCAC.GAGAGUAAUU.G......AA...UUC.G.G.A.....CUAAG
NC_003028.2/2100397-2100228         ACUAUC...G.UGA.GGUA.GC.AGG..GAGA.GGA.......................AGGGAU.A.......G.CG.AAA.UCGU.G.G..CUCUA....................CGAACAG.GAA.C..GU..GA.UAGUAAGG...C.G.UA..UA..UA.GC...GGAUAAG.G...............................A.GGCU..UC...................A....AACUCU.AAAGUCC.AA............................................................AAAG...........GUAGUCGUAA..CC.UAUA.UG....U.GU.AAAUCAC.GAGAGUAAUU.G......AA...UUC.G.G.A.....CUAAG
NZ_ABAF01000014.1/39652-39828       ACUAUC...G.UGA.GGUA.GC.AGG..GAGA.GGA.......................AGGGAU.A.......GCG..AAA.UCGU.G.G..CUCUA....................CGAACAG.GAA.C..GU..GA.UAGUAAGG...C.G.UA..UA..UA.GC...GGAUAAG.G...............................G.GGCC..UC...................A....AACUCU.AAAGUCC.AA............................................................AAAG...........GUAGUCGUAA..CC.UGUA.UG....C.GU.AAAUCAC.GAGAGUAAUU.G......AAUUCGG..A.C.UAAGAUUUCCU
NZ_AAJR01000006.1/16274-16104       ACUAUC...G.UGA.GGUA.GC.GGG..GAGA.GGA.......................AGGGAU.A.......G..C.GAAAUCGU.G.G..CUCUA....................CGAACAG.AAA.C..GU..GA.UAUGAAGG...C.G.UA..UA..UA.GC...GGAUGAG.G...............................G.GGCU..AU...................A....AACUCU.AAAGUCC.AA.............................................................AUAG..........GUAGUCGUAA..CC.UAUA.UA....C.GU.AAAUCAC.GAGAGUA.A..ACGAGGAAA.....G...A.U.....GUCCG
NZ_AAJR01000041.1/13840-13670       ACUAUC...G.UGA.GGUA.GC.GGG..GAGA.GGA.......................AGGGAU.A.......G..C.GAAAUCAU.G.G..CUCUA....................UGAACAG.AAA.C..GU..GA.UAUGAAGG...C.G.UA..UA..UA.GC...GGAUGAG.G...............................G.GGCU..AU...................A....AACUCU.AAAGUCC.AA.............................................................AUAG..........GUAGUCGUAA..CC.UAUA.UA....C.GU.AAAUCAC.GAGAGUA.A..ACGAGGAAA.....G...A.U.....GUCCG
NZ_AAJR01000359.1/303-135           ACUAUC...G.UGA.GGUA.GC.GGG..GAGA.GGA.......................AGGGAU.A.......G..C.GAAAUCAU.G.U..CUCUA....................UGAACAG.AAA.C..GU..GA.UAUGAAGG...C.G.UA..UA..CA.GC...GGAUGAG.G...............................G.GCCU..AU...................A....AACUCU.AAAGUCC.AA.............................................................AUAG..........GUAGUCGUAA..CC.UAUA.UA....C.GU.AAAUCAC.GAGAGUA.AU..CGACGAAA.....G...A.U.....G..UC
NZ_AAJO01000096.1/4881-5054         ACUAUC...G.UGA.GGUA.GC.GGG..GAGA.GGA.......................AGGGAU.A.........GC.GAAAUCGU.G.G..CUCUA....................CGAACAG.AAA.C..GU..GA.UAUGAAGG...C.G.UA..UA..UA.GC...GGAUGAG.G...............................G.GGCU..AU...................A....AACUCU.AAAGUCC.AA.............................................................AUAG..........GUAGUCGUAA..CC.UAUA.UA....C.GU.AAAUCAC.GAGAGUA.A..ACCAGGAAA.....GAUGU.C.....CGACU
NC_008024.1/122926-123085           ACUAUC...G.UGA.G.UA.GU.GGG..GAGA.GGA.......................AGGGAG.A.........GU.GAAAUCGU.G.G..CUCUA....................CAAACAG.AAA.C..GU..GA.UAUCAAGG...C.G.UA..UA..UA.GC...GGAUGAGuc......................................................................U.AAAGUCC.AA............................................................AAAA...........GUAGUAGUAA..CC.UAUA.GG....C.GU.AAAU.AU.GAGAGUA.A..ACGAGAAAA.....GAUGU.A.....CACCU
NC_006086.1/161496-161653           ACUAUC...G.UGA.G.UA.GU.GGG..GAGA.GGA.......................AGGGGG.A.........GU.GAAAUCGU.G.G..CUCUA....................CAAACAG.AAA.C..GU..GA.UAUCAAGG...C.G.UA..UA..UA.GC...GGAUGAGuc......................................................................U.AAAGUCC.AA............................................................AAAA...........GUAGUAGUAA..CC.UAUA.GG....C.GU.AAAU.AU.GAGGGUA.A..ACGAGGAAA.....G.A.U.A.....UACAC
JCVI_SCAF_1101668633393/572-735     GGAAGG...G.CGA.CCGA.CC.GUG..GGAA.GGA.......................AGGCUA.G.......G.AG.AAAGCCAC.C.A..GCCAA....................UGAACGA.GAA.C..GA..CA.UA.CGAGG...C.C.GA..CA..GG.GU.G.GGCGGAG.C...............................U.GGCA..CA...................A....CACAGC.GAAGGCC...............................................................CUUC...........AUUCA.......GC.CCUG.GA....G.GU.AAAUGGC.GUGGUUG..G.GUGGCGGAG.....G.U.U.U.......CCC
JCVI_SCAF_1096627146480/740-909     UCCUUC...G.CGA.GGAG.GA.AUC..UGAA.GGA.......................AGCGUG.A.......G.GC.AAACUAUU.G.A..UGUGA....................CGGACAG.GAA.C..AU..GA.UA.UAAGG...C.U..U.ACC..AC.UU...GGGCAAU.U...............................G.AGCA..CU...................A....GAUCAA.GAAGCCCAAA.....................................................AGUCAAACGUA...........A...........AA.GUGG.GU....A.GU.AAAUCAU.GCACAU...U.AAUAGGGAG.....A.G.G.A.....UAAGG
ABDH01021530.1/84-313               UCCGUC...G.CGA.GGCG.GA.AUU..UGAA.GGACGAGAACCCGCAGG.........GUUCUG.A.......G.GC.AAAGUUCC.G.G..GCCGA....................CGAACAG.AAA.C..CG..CA.UA.UAAUGGAAC.A.AU..GG..GU.GC.C.GGA.GAA.G...............................U.GAGU..GU...................AA.GGUACAUU.GAUGUGU.AA.UGGCAGUAA.................UGCGAAAGCAGUUAAACGAGGAAAGUAGAGUG.GAAC..UCUAAGAAUAUUUUCUGUA..C...................UAUGCC....CCCGAAU.GUAACAUAG.....C.U.U.C.....CCGUA
NC_002806.1/29490-29646             UCCUGA...G.CAA.UUGG.GA.AUC..UGA...................................A.......G.GC.AAAAUGUG.G.A..UUUGA....................CGUACAG.GAA.G..UA..GA.UA.UUAGG...C.C.UA.AGC..CU.GG...GGGUAAG.C...............................U.UGCA..UU...................G....GAAGAU.GACGCCC...............................................................AAAAU..........CCAUCCGUAA..CC.GAGCAAG....G.GU.AAAUCUG.ACGAAU...C.CACAGGAAA.....G.A.A.G..........
NC_007777.1/2453947-2454114         GUCAUC...G.UGA.GGUG.GG.GGC..GGGA.GGA.......................AGCCCG.A.......G.GCGAGACCCCU.G.C..ACCGA....................GGGACAC.GAA.C..CG..CG.UA.GGAGG...C.G.UU..UC..GG.UC...GGGUGAG.C...............................C.AGCA..CG...................C....GAUGGU.GAAGCCC...............................................................GUCA...........CCGCCAAGAA..GG.CCGG.GG....C.GU.AAACGCG.G..GCG...U.AGGGGGACA.....G.C.G.G.....CUGUU
BAAY01013995.1/719-912              UUUAUC...G.UGA.GGUA.UG.CAC..UGAA.GGA.......................AGCAGA.A.......CUGC.AAAAGUCU.G.U..ACCGA....................CGAACAG.AAA.G..UA..CA.UA.AGAGG...C.A.UA..AC..AA.UA.A.GGAUGAG.U...............................A.UCCA..CA...................G....CAAUAC.GAAGUCCAAAACAG..............................................UGUUCUGAA.CAUG.......CUAUUUAAUCAGAU..UA.UUGU.UC....U.GU.AGAUGUA.CCGGCGA.AU..GACGGAAG.....G.A.A.AAAGCA...UU
BABA01025161.1/218-414              UUUAUC...G.UGA.GGUA.UG.CAC..UGAA.GGA.......................AGCAGAAC.......U.GC.AAAAGUCU.G.U..ACCGA....................CGAACAG.AAA.G..UA..CA.UA.AGAGG...C.A.UA..AC..AA.UA.A.GGAUGAG.U...............................A.U.CC..AC...................AG...CAAUAC.GAAGUCCAAAACAG..............................................UGUUCUGAA.CAUG.......CUAUUAAAUCAGAU..UA.UUGU.UA....U.GU.AGAUGUA.CCGGCG..AU.AGACGGAAG.....G.A.A.AAAGCAUUUAC
JCVI_SCAF_1101668406291/985-815     UUUACU...G.UGA.AGUA.GA.AUC..UGAA.GGA.......................AGCUGA.A.......G.AC.GAAGUUAG.G.A..GGUAA....................CGAACAG.GAA.G..UA..GA.UA.CAAGG...C.U.UA..UA..UG.AA...GGGGAAG.U...............................U.AGCA..UU...................G....AGUAAU.GAAACCC...............................................................AGUAA..........UUGAUCGUAG..UU.UAUA.UG....A.GU.AAAUCUA.AUGCCUC..C.CUAAUGAAA.....G.A.A.U.....UAUGU
NC_009784.1/1553656-1553483         UUCACU...G.UGA.GGUG.AA.AUC..UGAA.GGA.......................AGCAAA.U.......G.GC.AAAACUUG.G.U..UGUGA....................CGAACAG.AAA.U..CU..GA.UA.GUAGG...U.C.AU..UA..CA.AC.UUGGGCAAC.C...............................U.AGCC..AU...................A....GAUAGA.AUAGCCC.AA............................................................UGCC...........UCGACGGGAAGUG..UGUA.GU....G.AU.AAAUCAG.GUACGG...C.CAAGGGAAA.....G.A.G.C.....AACGU
NC_009783.1/2440476-2440303         UUCACU...G.UGA.GGUG.AA.AUC..UGAA.GGA.......................AGCAAA.U.......G.GC.AAAACUUG.G.U..UUUGA....................CGAACAG.AAA.U..CU..GA.UA.GUAGG...U.C.AC..UA..CA.AC.UUGGGCAAC.C...............................U.AGCC..AU...................A....GAUAGA.AUAGCCC.AA............................................................UGCC...........UCGACGGGAAGUG..UGUA.GU....G.AU.AAAUCAG.GCACGG...C.CAAGGGAAA.....G.A.G.C.....AACGU
NC_009783.1/2673216-2673043         UUCACU...G.UGA.GGUG.AA.AUC..UGAA.GGA.......................AGCAAA.U.......G.GC.AAAACUUG.G.U..UGUGA....................CGAACAG.AAA.U..CU..GA.UA.GUAGG...U.C.AC..UA..CA.AC.UUGGGCAAC.C...............................U.AGCC..AU...................A....GAUAGA.AUAGCCC.AA............................................................UGCC...........UCGACGGGAAGUG..UGUA.GU....G.AU.AAAUCAG.GCACGG...C.CAAGGGAAA.....G.A.G.C.....AACGU
NC_009783.1/265550-265377           UUCACU...G.UGA.GGUG.AA.AUC..UGAA.GGA.......................AGCAAA.U.......G.GC.AAAACUUG.G.U..UGUGA....................CGAACAG.AAA.U..CU..GA.UA.GUAGG...U.C.AU..UA..CA.AC.UUGGGCAAC.C...............................U.AGCC..AU...................A....GAUAGA.AUAGCCC.AA............................................................UGCC...........UCGACGGGAAGUG..UGUA.GU....G.AU.AAAUCAG.GCACGG...C.CAAGGGAAA.....G.A.G.C.....AACGU
JCVI_SCAF_1101668568705/435-264     UCCAUC...G.UGA.GGUG.GA.AUC..UGAA.GGA.......................AGCUGA.A.......G.GC.AAAUUAAG.G.U..GAUGA....................CGAACAG.GAA.G..CA..GA.UA.GUAGG...C.U.GU..UA..UG.AC.U.GGGUAAC.C...............................C.AGCC..AU...................A....AGUGGA.AUAACCC...............................................................GUAU...........UCGACCAGAAGUG..CAUA.GC....A.GU.AUAUCUG.ACAUGA...C.CUUAAGAAG.....G.AGC.U.....ACAUC
JCVI_SCAF_1096627145393/610-442     CCCAUU...G.UGA.GGUG.GG.AUC..UGAA.GGA.......................AGCUGA.U.......G.GC.AAAGUAUG.G.C..AGUGA....................CGCACAG.AAA.U..CA..GA....UUAGG.....U.AU..AU..AU.GA.CUGGGUAAC.C...............................C.AGCC..AG...................A....GAUGGA.AUAACCC...............................................................GAAC...........UCGAACGGAAGUGC.AUAU.GU....A..U.AGAUCUG.GCAUAG...C.CAUACGAAG.....G.A.G.C.....UACGU
BABG01015545.1/1188-1019            GGGAAG...G.CAA.CGAC.CU.CGA..UGGA.GGA.......................AGCCGA.U.......A.GC.AAAGCACC.A.G..CCUGA....................CGAACAG.GAA.U..CG..GA.UG.UGAGG...C.G.UG..UA..UU.UC...GGGAGAG.U...............................C.GGCG..AC...................G....AUCGAU.UAA.CCC...............................................................GAAAC..........UGUUACGGAA..GG.GAUG.CA....C.GU.AUAUCCG.GCAGGUA..G.GGGGCGAA......G.CAC.A.....UGUGU
BABD01035235.1/532-360              GUCUUG...G.UAA.CAAG.GG.GUC..UGGA.GGA.......................AGCCGA.U.......A.GC.AAAACACU.G.G..CCUGA....................UGAACAA.GAA.G..CA..GA.UA.CUAGG...C.U.UA..UU..CG.AU...GGGUAAA.A...............................G.GUCU..CA...................A....AUACUC.AAAGCCC...............................................................UAAUA..........CACGUACGGA..GU.CGAA.UA....A.GU.AUAUCUG.ACAGGCAUA..AGUGUGAAA.....G.CAG.C.....GCGUC
JCVI_SCAF_1101667165122/211-38      GUUACC...G.UAA.GGUA.AG.GUG..GGAA.GGA.......................AGCCGA.A.......G.GC.AAAACCUU.G.G..UCUGA....................GGAACAC.GAA.C..CA..CA.UA.GGAGG...C.GAAG.AAG..CU.GU...GGGCGAG.A...............................G.GGCG..UU...................G....GUACUC.GAAACCC...............................................................AAAUA..........CCAUUCAG....AC.AGCGAUU....C.GU.AGAUGUG.GCAGAUAUAU.GAGGUGAAG.....G.U.C.A.....UGCGU
NZ_ABDR01000025.1/8653-8486         UUUAUG...C.UUA.GAUG.AA.AUA..UGAA.UGA.......................AAUCUA.U.........AC.AGAGUC.U.A.G..UCUGA....................GAGAUAG.GAA.U..UA..UA.UA..GAGU...C.U.UA..CU..AAUGA.U.GGAGAAG.U...............................U.UGCU..AA...................G....CAAAAC.AAAGUCC.AA................................................................C..........ACUAUCUAAA..UCCUUAG.GA....A..U.AAAUAUA.AGAGACAUAU.GAUAUAAAG.....G.U.U.A.......UAU
wf2_Contig4658/1256-1427            UCCACC...G.UGA.GGUG.GA.AUC..UGAA.GGA.......................AGCCUG.U.......A.GC.AAAUUUGG.G.A..ACCGA....................CGAACAG.AAA.C..CG..GA.UA.CAAGG...C.C.CG..AC..AC.GU.G.GGACAAC.C...............................G.UGCA..AU...................G....ACCCGG.GACGUCC...............................................................AAGAG..........GCCACCGUAA..GC...GU.UA....GGGU.AAAUCCG.GCGGUU...U.UCAAAGGAA.....G.AGGAA.....UAGAC
ABDH01033319.1/652-395              UGCAUC...G.UGA.GGUG.GA.AUC..UGAA.GGA.......................AGCUGG.A.......G.GC.AAAGUUCC.G.G..GACGA....................CGAA..C.GAU.C..GG..UA.UA.UAAGA...C.A.AU.AGU..AA.GG.C.AGACGAG.U...............................U.UGC...CA...................AG...CAAAAC.GAGGUCC.AAGAGACCGUUUGGAUUGCCGUGUACCGGACGGUACGCACGGUGAGGAAGGCCGAUCAAAU.GAUG..AACGACCUCCUCACCGGUU..CU.UUAU.AU....U..U.AGGUACU....UCCA.A...GAAC..CU.....U.U.A.U.....UUGAG
JCVI_SCAF_1096626705633/131-301     UACGUC...G.UGA.GGCG.AU.GUG..GGGA.GGA.......................AGCUGA.A.......G.GC.AAAGCUCC.G.G..CCUGA....................CGAACAG.GAA.U..CG..CA.UG.AGAGG...C.A.CG.CCG..UC.GG.U.GGGCGAG.G...............................G.GGC.............................AA...C.GAGACCC...........................................................GAACCCGAU..........GUCACCCGAA..CG.GACGACG....U.GU.AGAUGCG.GCAGGCACAU.GGAGUGAAG.....G.U.C.A.......CGC
NC_007712.1/1927621-1927462         GCAAGG...G.UGA.CCGA.GC.GUG..GGGA.GGA.......................AGUGUG.G.......A.GC.GAAACUGC.G.A..GCCAA....................UGAACAA.GAA.U..CG..GA.UA.GAAGG...C.G.CUggugagggcgagaaaccgugaaacucuuguggucaaggcgaggu............................................................................................................................................................GG....C.GU.AGUUCCG.GCGGUUG..U.GCAGUGAAG.....G.AGU.G.....CGUUC
NC_007950.1/155450-155280           GCAAGG...G.UGA.CCGA.GC.GUG..GGAA.GGA.......................AGCGUGGA.......A.A..GAAACCGU.G.A..GCCGA....................UGAACAA.GAA.U..CA..GA.UA.CGAGG...C.G.CG.AUG..GAUCA...AGGCGAG.C...............................A.GGCA..CG...................U....CACUGU.AAAGCUU..............................................................................UUGUGGUCAA..UG...UG.AAAUUGC.GU.AGAUCUG.GCGGUUG..U.GCGGGGAAG...GA..U.U.G.....CGUUC
NC_007712.1/144342-144501           GCAAGG...G.UGA.CCGA.GC.GUG..GGGA.GGA.......................AGUGUAGA.......G.A..GAAACUGC.G.A..GCCGA....................UGAACAA.GAA.U..CG..GA.UA.GAAGG...C.G.CU.GGCgagcaggcuagaaaccgugaaacucuuguggucaag.............................................................................................................................................................GCGAGGUGGC.GU.AGAUCCG.GCGGUUA..U.GCAGUGAAG.......G.A.G.....UGCGU
NC_004578.1/2382825-2382653         AGAAGG...G.CGA.CCGA.CU.GUG..GGGA.GGA.......................AGCGUG.G.......A.GCGUAAACCGC.G.A..GCCGA....................GGUACAC.AAA.U..CG..CA.UU.CGAGG...C.G.GA.UCC..GGACA...GGGCGAG.C...............................A.GCCA..AG...................U....GACUGC.AAAGCUC.................................................................UU...........GUGGCCUAAG..UG.CCGGGUA....C.GU.AAAUGCG.GCGGUUG..U.GCGGUGAAG.....GAU.G.G.....CGUUC
NC_008313.1/1921240-1921073         GAAAGG...G.UGA.CCGA.UC.GUG..GGGA.GGA........................GCGCG.A.........GC.GAAGCUGC.G.A..GCCGA....................GGAACAC.GAA.C..CG..GA.UA.GAAGG...C.G.GU..GC..CGACC.A.GAACGAG.C...............................G.GGCA..AA...................G....CUUCGC.GAAGUUC.................................................................UC...........GCGAUCAAGG..GG.AGGC.GG....C.GU.AUAUCCG.GCGGUUG..U.GCAGUGAAG.....G.A.G.U.....ACGUU
NC_003078.1/1402551-1402382         GUGAGG...G.UGA.CCGA.GC.GUG..GGGA.GGA.......................AGCGUGGA.......G..CGUAAACCGC.G.U..GCCGA....................UGAACAA.GAA.C..CG..GA.UA.UGAGG...C.G.GU..GC..CGACC.A.GGGCGAG.C...............................G.GGCC..AU...................G....AACCGC.GAAGCUC.................................................................UC...........GUGACCAAGG..GG.CGGC.GG....C.GU.AGAUCCG.GCGGUAG..U.GCGGUGAAG.....G...A.A.....UGCGU
NC_007951.1/1991158-1991329         GAGAGG...G.UGA.CCGA.UC.GUG..GGAA.GGA.......................AGUGUG.G.......A.GU.GAAGCCGC.G.A..GCCGA....................UGAACAA.GAA.C..CG..GA.UA.GAAGG...C.G.GU..GC..C..GAUCAGGGCGAG.C...............................A.GCCA..AA...................C....AACUGC.AAAGCUC...................................................................U..........CGUGGUCAAGGGUC.AGGC.GG....C.GU.AAAUCCG.GCGGUUG..U.GCGGUGAAG.....GAU.U.G.....CGUUC
NZ_AAAU03000009.1/147941-147771     GUAAGG...G.UGA.CCGA.GC.GUG..GGGA.GGA.......................AGCGUG.G.......A.GC.GAAACUGC.G.A..GCCGA....................UGGACAA.GAA.C..CG..GA.UA.UGAGG...C.G.CU.GCC..GAGCA...GGGCGAG.U...............................G.GGCG..AG...................A....AACCGC.GAAGCUC.................................................................UC...........GUGGCCAAGG..UGA..GGUGG....C.GU.AAAUCCU.GCGGUUG..U.GCAGUGAAG.....G.AGU.G.....CGUUC
NC_007951.1/3159063-3158893         AUGAGG...G.CGA.CCGA.AU.GUG..GGGA.GGA.......................AGCGUG.G.......A.GC.GAAACUGC.G.A..GCCGA....................UGAACAA.GAA.C..CG..GA.UA.GAAGG...C.G.UU.GCC..GA.CC.A.GGGCGAG.C...............................G.CGCA..AA...................G....AAGCGU.AAAGCUC..............................................................................UCGUGAUCAA..GG...GG.AGAUGGC.GU.AGAUCCG.GCGGUUG..U.GCAGUGAAG.....G.AGU.G.....CGUUC
NC_007712.1/1047391-1047559         GCAAGG...G.UGA.CUGA.GC.GUG..GGGA.GGA.......................AGUGUAGA.......G.A..GAAACUGC.G.A..GCCGA....................UGAACAA.GAA.U..CG..GA.UA.GAAGG...C.G.CU.GGC..GA.GC.A.GGGUGAG.U...............................G.GGCU..AG...................A....AACCGU.GAAACUC...................................................................U..........UGUGGUCAAG..GC...G..AGGUGGC.GU.AGAUCCG.GUGGUUG..U.GCAGUGAAG.......G.A.A.....UGCGU
NC_007712.1/2034676-2034845         GCAAGG...G.UGA.CUGA.GC.GUG..GGGA.GGA.......................AGUGUG.G.......A.GC.GAAA.UGC.G.A..GCCGA....................UGAACAA.GAA.U..CG..GA.UA.GAAGG...C.G.CU..GG..CGAGC.A.GGGUGAG.C...............................G.GGCG..AG...................A....AACCGU.GAAACUC...................................................................U..........UGUGGUCAAG..GCGAGGU.GG....C.GU.AGUUCCG.GCGGUUG..U.GCAGUGAAG.....G.AGU.G.....CGUUC
NZ_ABBG01000425.1/20676-20505       AUGAGG...G.CGA.CCGA.AU.GUG..GGGA.GGA.......................AGCGUG.G.......A.GCGUAAAUCGU.G.A..GCCGA....................UGAACAA.GAA.C..UG..CA.UA.GAAGG...C.G.CU..GC..CGAGC.A.GGGCGAA.C...............................G.GGCC..CA...................U....AACCGC.GAAGCUC...................................................................U..........CGUGACCAAG..GC...G..AAGCGGC.GU.AGAUGCG.GCGGUUG..U.GCGAUGAAG.....G.AGU.G.....CGUUC
ABEF01052776.1/2059-1888            GGAAGG...G.UGA.CCGA.CC.GUG..GGGA.GGA.......................AGCGUG.G.......A.GCGUAAACCGU.G.A..GCCGA....................UGAACAA.GAA.U..CG..GA.UA.UGAGG...C.A.CU..GC..CAAGC.A.GGGCGAG.C...............................G.GGCC..AA...................A....AGCCGC.GAAGCUC...................................................................U..........UGUGGCCAAG..GC...G..AAGUGGU.GU.AAAUCCG.GCGGUUG..U.GCGGCGAAG.....G.AGU.G.....UGUUC
JCVI_SCAF_1096626881855/1308-1478   AUGAGG...G.CGA.CCGA.GU.GUG..GGGA.GGA.......................AGCGUG.G.......A.GC.GAAACUGC.G.A..GCCGA....................UGGACAA.GAA.C..CG..GA.UA.GAAGG...C.G.CU..GC..CGAGC.A.GGGCGAG.C...............................G.GGCA..UG...................A....AUCCGC.GAAGCUC...................................................................U..........CGUGAUCAAG..GC...G..AAGCGGC.GU.AAAUCCG.GCGGUUG..U.GCAGUGAAG.....G.AGU.G.....CGUUC
sludgeOz_Contig8033/1199-1369       CUGAGG...G.CGA.CCGA.UG.GUG..GGAA.GGA.......................AGCGUG.G.......A.GC.GAAACUGC.G.A..GCCGA....................UGAACAA.GAA.C..CG..GA.UA.GAAGG...C.G.CU..GC..CGAGC.A.GGGCGAG.C...............................G.GGCC..AG...................A....GACCGC.GAAGCUC...................................................................U..........CGUGAUCAAG..GC...G..AAGUGGC.GU.AGAUUCG.GCGGCUG..U.GCAGGGAAG.....G.AGU.G.....CGUUC
soil_Contig32480/637-808            GCGAGG...G.UGA.CCGA.GC.GUG..GGGA.GGA.......................AGCGUG.G.......A.GCGUAAGCUGC.G.A..GCCGA....................UGAACAA.GAA.U..CG..GA.UA.GAAGG...C.G.CU..GC..CGAGC.A.GGGCGAG.C...............................G.GGCC..AG...................A....AACCGC.GAAGCUC...................................................................U..........CGUGAUCAAG..GC...G..AAGUGGC.GU.AGAUCCG.GCGGUUG..U.GCAGCGAAG.....G.AGU.G.....CGUUC
NZ_AAAU03000001.1/1027068-1027239   GUGAGG...G.CGA.CCGA.GC.GUG..GGGA.GGA.......................AGCGCG.G.......A.GCGUAAAUCGU.G.A..GCCGA....................UGAACAA.GAA.C..CG..CA.UA.GAAGG...C.G.CU.GCC..GA.GC.A.GGGCAAG.C...............................G.GGCC..AG...................U....AACCGC.GAAGCUC...................................................................U..........UGUGACCAAG..GC.GAGGUGG....C.GU.AGAUGCG.GCGGUUG..U.GCGGUGAAG.....G.AGU.G.....CGUUC
NC_007950.1/153618-153447           AUGAGG...G.UGA.CCGA.AU.GUG..GGGA.GGA.......................AGCGUG.G.......A.GCGUAAAUCGU.G.A..GCCGA....................UGGACAA.AAA.U..CG..CA.UA.GAAGG...C.G.CU.GCC..AA.GC.A.GGGCGAG.C...............................G.GGCA..UC...................G....AUCCGC.GAAGCUC...................................................................U..........UGUGACCAAG..GC.GAGGUGG....C.GU.AGAUGCG.GCGGUUG..U.ACGAUGAAG.....G.AGU.G.....CGUUC
NZ_AAVA01000031.1/638-469           AUGAGG...G.CGA.CCGA.AU.GUG..GAGA.GGA.......................AGCGUGGA.......G..CGUAAAUCGU.G.A..GCCGA....................UGGACAA.GAA.C..UG..CA.UA.GAAGG...C.G.CU..GC..CG.UG.CAGGGCGAG.C...............................G.GGCA..AC...................G....CACCGC.GAAGCUC..............................................................................UCGUGACCAAGGCG.AAGC.AG....C.GU.AAAUGCG.GCGGUUG..U.GCGAUGAAG.....G...A.G.....UGCGC
NZ_AAAU03000015.1/50159-49988       GUGAGG...G.CGA.CCGA.GC.GUG..GGGA.GGA.......................AGCGCG.G.......A.GCGUAAAUCGU.G.A..GCCGA....................UGAACAA.GAA.C..CG..CA.UA.GAAGG...C.G.CU..GC..CG.AG.CAGGGCAAG.C...............................G.GGCC..AA...................U....AACCGC.GAAGCUC..............................................................................UUGUGACCAAGGCG.AGGC.GG....C.GU.AGAUGCG.GCGGUUG..U.GCGGUGAAG.....G.AGU.G.....CGUUC
NZ_AAAU03000002.1/175406-175235     GUGAGG...G.CGA.CCGA.GC.GUG..GGGA.GGA.......................AGCGCG.G.......A.GCGUAAAUCGU.G.A..GCCGA....................UGAACAA.GAA.C..CG..CA.UA.GAAGG...C.G.CU..GC..CG.AG.CAGGGCAAG.C...............................G.GGCC..AG...................U....AACCGC.GAAGCUC..............................................................................UUGUGACCAAGGCG.AGGC.GG....C.GU.AGAUGCG.GCGGUUG..U.GCGGUGAAG.....G.AGU.G.....CGUUC
NC_009254.1/1222453-1222282         AUGAGG...G.CGA.CCGA.GU.GUG..GGGA.GGA.......................AGCGUG.G.......A.GCGUAAAUCGC.G.A..GCCGA....................UGGACAA.GAA.C..UG..CA.UA.GAAGG...C.A.CU..GC..CG.AG.CAGGGCGAG.C...............................G.GGCA..AG...................A....GACCGC.GAAGCUC..............................................................................UCGUGAUCAAGACG.AGGC.GG....C.GU.AAAUGCA.GCGGUUG..U.GCGAUGAAG.....G.AGU.G.....CGUUC
NC_007712.1/4061467-4061636         GA..GG...G.UGA.CUGA.UC.GUG..GGAA.GGA.......................AGCGUG.G.......A.GCAUAAAUCGC.G.A..GCCGA....................UGAACAA.GAA.C..CG..CA.UA.GAAGG...C.G.UU..GC..CA.AG.UAGGGCGAG.C...............................G.GGCC..AG...................A....AACCGC.GAAGCUC..............................................................................UGGUGAUCAAGGCG.AGGU.GG....C.GU.AGAUGCG.GCGGUUG..U.GCGAUGAAG.....G.AGU.A.....CGUUC
NC_007951.1/3578056-3578226         AUGAGG...G.UGA.CCGA.GU.GUG..GGAA.GGA.......................AGCGUGGA.......GCGC...AACUGC.G.A..GCCGA....................UGGACAA.GAA.C..CG..GA.UA.GAAGG...C.G.GU..GC..CG.AG.CAGGGCGAG.C...............................G.GGCA..GA...................A....AACCGC.GAAGCUC..............................................................................UCGUGAUCAAGGCG.AGGU.GU....C.GU.AAAUCCG.GCGGUUG..U.GCAGUGAAG.....G.A.G.U....GCGUUC
NZ_ABCS01000007.1/29509-29339       CCAAGG...G.CGA.CUGA.GG.GUC..UGAA.AGA.......................AGCGUG.A.......A.AC.GAACCAGC.G.G..GUCGA....................CGCACAG.AAA.C..CG..GA.UC.AGAGG...C.G.GG..GC..GC.CG.G.GGGCGAG.C...............................G.UGCC..AG...................A....GAACGC.GAAGCUC..................................................................CU..........CGUGGCCGAACACG.GCGU.CA....C.GU.GCAUCCG.GCGAUCG..C.GCUGGGAAG.....G.C.C.G.....GUGUC
NZ_ABCS01000004.1/73138-73308       CCGAGG...G.CGA.CUGA.GG.GUC..UGAA.AGA.......................AGCGUG.A.......A.AC.GAACCAGC.G.G..GUCGA....................CGCACAG.AAA.C..CG..GA.UC.AGAGG...C.G.GG..GC..GC.CG.A.GGGCGAG.C...............................G.UGCG..AG...................U....GAACGC.GAAGCUC.................................................................UU...........CGUGGCCGAACACG.GCGU.CA....C.GU.GCAUCCG.GCGAUCG..C.GCUGGGAAG.....G.C.C.G.....GUGUC
NC_007644.1/1656123-1655957         UCCAUC...G.CGA.GGUA.GG.ACC..CGAA.GGA.......................AGCUAA.A.......G.GC.AAAG.......G..CCUGU....................GGAACAA.GAA.C..CU..CA.UA.CUAAG...C.U.AA.AGC..GU.CC...GGAUGAG.C...............................U.GGCA..CA...................A....CACAGC.GAAAUCC...............................................................AAGAU..........UGCAAAGGAA..CG...GU.GG....A.GC.AUAGGGG.GCGGGCGG.......CGAAGAUUA.G.CGCUG.....UUACC
NC_007929.1/58787-58961             UCCAUC...G.UGA.GGUG.GA.AUC..UGAA.GGA............AGCU.......CGAUGA...........GC.AAACCACU.G.C..ACUGA....................UGAACAA.AAA.U..CG..AC.UG.UAAGG...C.C.AA..GG..GG.AG.A.GGAUAAG.G...............................U.UGCU..GU...................A....CAAACU.GAAGUCC.AA........................................................UAC.UACU...........CGAAACAAAC..C.......UU....G.GU.AAAGUCG.GCAGUGACAU.GGUGGGAAA.....G.U.U.A.....UCGUC
BABG01024022.1/857-686              UCG.AG...G.AGG.CAAC.GA.AUCGAUGAA.GGA.......................AGCCGA.U.......A.GC.AAACCGCC.A.G..CCUGA....................CAAACAG.GAA.U..CG..GA.UA.UGAGG...C.A.CA..AG..GC.CU...GGGAGAG.C...............................U.GUCC..AG...................A....UUCAGU.UAACCCC...............................................................GUAG...........CGGCACGGAA..AG.GCGA.UG....U.GU.AGAUCCG.ACAGGUA..G.GGCGCGAAGC....G.C.A.U.....GUGUG
NZ_AANZ01000004.1/60175-60347       GUCGUC...G.UGA.GGCGUGC.GUC..UGAA.GGA.......................AGCGUG.G.......A.GC.GAAUUCGC.G.G..CCUGA....................CGUACAG.GAA.U..CG..GA.UA.GUAGG...C.G.AU..GU..CG.AC.G.GGACGAG.C...............................C.GCCA..AU...................G....CACGGC.GAAGUCC...............................................................UCUA...........UCCAUCGGAA..AU.CGAC.GU....C.GU.AGAUCCG.GCGGGCG..U.GCGAAGACA.....G.U.UGA.....UGAAC
NZ_AATK01000046.1/25023-24893       UUAAUC...G.CAA.GGUU.UG.GUC..UGGA.GGA.......................AGCCGC.U.......A.GC.AAAUUUGC.G.A..GCUGA....................UGAACAA.GAA.C..AU..CA.UA.UGAGG...Cguaggcuagaggugaguuggcau..............................................................................................................................................................................................GU..GAUUAA.GCAGAAGUCA.GCAGA..CG.....G.C.A.U.....GUAGC
NC_008740.1/3269980-3270153         GUCAUC...G.CGA.GGUG.GG.GUC..UGGA.GGA.......................AGCCCA.A.......C.GC.AAAUUGUC.G.G..GGCGA....................CGAACAG.GAA.C..UG..GA.UA.UGAGG...U.G.UG.ACG..UA.CU.CGGGGCGAG.C...............................U.GGCA..CG...................U....GACAGC.GAAGCCC.................................................................UC...........CAUCCGCAACGGGG.UGCGUUU....U.AU.AAAUCCA.GCGUCUA..C.GCCAGGAAA.....G.U.C.U.....AGGGU
sludgePhrap_Contig13422/557-650     GUCGCC...G.CGA.GGCG.GG.GUC..UGAA.GGA.......................AGCCCA.A.......U.CC.AAAGCUGC.G.G..GGCGA....................UGAACAA.AAA.C..CG..GA.U.....................................................................................................................................................................................................................................AUCAG.GCG......U.GAUGUACUC.....G.G.G.A.....CGAGC
sludgePhrap_Contig16331/21633-21807 GUCGCC...G.CGA.GGCG.GG.GUC..UGAA.GGA.......................AGCCCA.A.......U.CC.AAAGCUGC.G.G..GGCGA....................UGAACAA.AAA.C..CG..GA.UA.UCAGG...C.G.UG..AU..GU.ACUCGGGACGAG.C...............................G.GGCA..CG...................U....GACGGC.GAAGUCC...............................................................UCCA...........UCUGCGCUUGGAGU.GCAU.UU....U.GU.AGAUCCG.GCGUCUA..U.GCAGCGAAG.....G.C.A.A.....CGAGU
sludgeOz_Contig11534/16863-17037    UUCGCC...G.CGA.GGCG.GG.GUC..UGAA.GGA.......................AGCCCA.A.......U.CC.AAAGCUGC.G.G..GGCGA....................UGAACAA.AAA.C..CG..GA.UA.UCAGG...C.G.UG..AU..GU.ACUCGGGACGAG.C...............................G.GGCA..CG...................U....GACCGC.GAAGUCC...............................................................UCCA...........UCUGCCGUUGGGGU.GCAU.UU....U.GU.AAAUCCG.GCGUCUA..U.GCCGCGAAG.....G.U.A.A.....CGAGU
sludgeOz_Contig5583/321-495         GUCGCC...G.CGA.GGCG.GG.GUC..UGAA.GGA.......................AGCCCA.A.......U.CC.AAAGCUGC.A.G..GGCGA....................UGAACGA.AAG.C..CG..GA.CA.UCAGG...C.G.UG..AU..GU.ACUCGGGACGAG.C...............................G.GGCA..CG...................U....GACCGC.GAAGUCC...............................................................UCCA...........UCUGCGGUUGGGGU.GCAU.UU....U.GU.AAAUCCG.GCGUCUA..U.GCAGCGAAG.....G.U.A.A.....CGAGU
sludgeOz_Contig11569/13823-13997    GUCGCC...G.CGA.GGCG.GG.GUC..UGAA.GGA.......................AGCCCA.A.......U.CC.AAAGCUGC.A.G..GGCGA....................UGAACGA.AAG.C..CG..GA.UA.UCAGG...C.G.UG..AU..GU.ACUCGGGACGAG.C...............................G.GGCA..CG...................U....GACCGC.GAAGUCC...............................................................UCCA...........UCUGCGGUUGGGGU.GCAU.UU....U.CU.AAAUCCG.GCGUCUA..U.GCAGCGAAG.....G.U.A.A.....CGAGU
sludgePhrap_Contig9416/1046-872     GUCGUC...G.UGA.GGCG.AG.GUG..CGGA.GGA.......................AGCCCA.A.......U.CC.AAAGCUGC.G.G..GGCGA....................UGAACAA.AAA.C..CG..GA.UA.UGAGG...C.G.UG.AUG..CA.UC.CGGGGCGAG.C...............................G.GGCA..CG...................U....GACCGC.GAAGCCC.................................................................UCC..........AUCUGCGGUUGGGG.UGCAUUU....U.GU.AAAUCCG.GCGUCUA..U.GCAGCGAAG.....G.U.A.A.....CGAGU
sludgeOz_Contig10925/236-410        GUCGUC...G.UGA.GGCG.AG.GUG..CGGA.GGA.......................AGCCCA.A.......U.CC.AAAGGUGC.G.G..GGCGA....................UGAACAA.GAA.C..CG..GA.UA.UGAGG...C.G.UG.AUG..CA.UC.CGGGGCGAG.C...............................G.GGCA..CG...................U....GACCGC.GAAGCCC.................................................................UCC..........AUCUGCGGUUGGGG.UGCAUUU....U.GU.AAAUCCG.GCGUCUA..U.GCAGCGAAG.....G.U.A.A.....CGAGU
sludgePhrap_Contig13421/1108-934    GUCGUC...G.CGA.GGCG.GG.GUC..UGGA.GGA.......................AGUCCA.A.......U.CC.AAAGCUGC.G.G..GGCGA....................UGAACAA.AAA.C..CG..GA.UA.UGAGG...C.G.UG.AUG..CA.UC.CGGGGCGAG.C...............................G.GGCA..CG...................U....GACCGC.AAAGCCC.................................................................UCC..........AUCUGCGGUUGGGG.UGCAUUU....U.GU.AAAUUCG.GCGUCUA..U.GCAGCGAAG.....G.U.A.A.....CGUGU
sludgeOz_Contig11534/14484-14658    GUCGUC...G.CGA.GGCG.GG.GUC..UGGA.GGA.......................AGCCCA.A.......U.CC.AAAGCUGC.G.G..GGCGA....................UGAACAA.GAA.C..CG..GA.UA.UCAGG...C.G.UG.AUG..CA.UC.CGGGGCGAG.C...............................G.GGCA..CG...................U....GACCGC.AAAGCCC.................................................................GCC..........AUCUGCGGUUGGGG.UGCAUUU....U.GU.AAAUUCG.GCGUCUA..U.GCAGCGAAG.....G.U.A.A.....CGUGU
NZ_ABCP01000005.1/147368-147194     AUCAUU...G.UGA.GGUG.GG.GUC..UGAA.GGA.......................AGCCCA.A.......U.CC.AAAGCUGC.G.G..GGCGA....................CGAACAG.GAA.C..CU..GA.UA.CGAGG...U.G.UG..GU..AC.AUCCGGGGCGAG.C...............................G.GGCA..CG...................U....GACCGC.GAAGCCC...............................................................UCCA...........ACUGCGACCGGGGU.GUGC.UU....U.AU.AAAUCAG.GCGUCCA..C.GCAGCGACA.....G.U.U.U.....UGUGU
wf1_Contig6720/6317-6143            AUGAUC...G.UGA.GGUC.AU.GGC..UGGA.GGA.......................AGCUCA.A.......G.GC.GAAAUCGC.G.G..GGCGA....................UGAACAA.GAA.C..CG..GA.UA.UGAGG...U.G.UG.AUC..UA.GGCG.GGGCCAG.C...............................G.GGCA..CG...................U....GACUGU.UAAGCCC...............................................................UCCAU..........CUGCAACGGG..CC.UAGGUUU....U.AU.AAAUCCG.GCGUCUA..C.GCGAGGAAA.....G.U.U.A.....AGUGU
wf1_AGZO1401_g1/645-471             AUGAUC...G.UGA.GGUC.AU.GUC..UGGA.GGA.......................UGCUCA.A.......G.GC.GAAAUCGA.G.G..GGCGG....................UGAACUG.AAA.C..CG..GA.UU.GAGUG...U.G.UG.AUC..UA.GGUG.GGGCCAG.C...............................G.GGCA..CG...................U....GACUGU.UAAGCCC...............................................................UCCAU..........UUGCAACGGG..CU.UAGGUUU....U.AU.AAAUCCG.GCGUCUUCG...CGAGGAAA.....G.U.U.A.....AGUGU
NZ_AAXY01000001.1/58167-58325       .......................AAC..AGUA.GGG.......................CCUUCUAA.......G.GC..AAAUCGC.G.G..GGCGA....................UGAACAA.GAA.C..UC..AA.UA.UGAGG...U.G.UG..AC..AU.AUUCGGGGCCAG.C...............................G.GGCA..CG...................U....GACUGC.CAAGCCC...............................................................UCCA...........UCUGCAACUGGGAU.AUGU.UU....U.AU.AAAUUGA.GCGUCUA..C.GCGAUGAAA.....G.U.U.A.....AGUGU
NC_009665.1/2600782-2600592         UUAUCA...U.UGA.UGAU.UG.GUU..UGAA.AGA.......................AGCCGC.U.......A.GC.AAAUUUGC.G.A..GCUGA....................UGAACAA.GAA.C..AU..CA.UA.UGAGG...C.G.UA..GG..CU.AG...AGGUGAG.U...............................U.GGCAgggccuuccccacuaaguaaggggacaagaCGAC.GAAACCA..............................................................................CGUGAUCUAA..U..GGCC.AC....C.GU.AAAUGA..GCAACCA....GCCUUCAACCGC..G.A.U.U.....UAUUC
NC_009665.1/2606725-2606536         UUAUCC...G.CGA.GGAU.UG.GUU..UGAA.GGA.......................AGCCGC.U.......A.GC.AAAUUUGC.G.A..GCUGA....................UGAACAA.GAA.C..AU..CA.UA.UGAGG...C.G.UA..GG..CU.AG...AGGUGAG.U...............................U.GGCA..GG...................GCCUCCCCCAC.GAAGU...AAGGGG..............................................ACAAGACGACGAAA.......CCACGUGAUCUAAU.....GGCC.AC....C.GU.AAAUGAU.GUAGCAG..U.GCAAAGAAA.....G.U.U.C.....AUGUU
NZ_AAOH01000001.1/110462-110630     UAAAUC...G.UGA.GAGA.UA.ACC..CGGA.AAA.......................AGCCGC.GAAAAUUCU.UU.AUAAU....A.A..AUAGA....................UGAACAA.AAA.C..AU..CA.UA.UUAGG...C.G.UA..GG..CU.GA...AGACGAG.C...............................U.AGUA..CA...................A....GAUAGC.GAAGUCA..............................................................................UGGGAUCUAA..C..GGCC.AC....C.GA.AAAUGAU.GCAGUUG..U.GCAAUGAAA.....G.U.U.A.....AUGCU
NC_006371.1/186458-186622           UUUUCA...G.UGA.GGGA.UG.AUC..UAAA.GGA.......................AGUCGC.U.......A.GC.AAAACUGC.G.A..ACUGA....................UGAACAA.GAG.C..AU..CA.UA.UGAGG...C.G..U..AG..GU.CA.G.AGGCAAG.U...............................U.GGCA..CA...................A....GACAAC.GAAGCCA..............................................................................AGUGAUUUAA..UG.AUC..AC....C.GU.AAAUGAU.GCCGUUG..U.GUAGGGGCU.....G.A.G.G.....GUUAG
NZ_AATK01000119.1/697-885           UUAUCC...G.CGA.GGAU.UG.CUC..UGAA.GGA.......................AGCCGC.U.......A.GC.AAAUUUAU.G.A..GCUGA....................UAAACAA.GAA.C..AU..CA.CA.UGAGG...C.G.UA..GA..CU.AG...AGGUGAG.U...............................U.GGCAg.agcuuccccacgcaguaugggaacaagaCGAU.GAAACCA..............................................................................CGUGAUCAAA..U..AGCC.AC....C.AU.AAAUGAU.GCCGCAG..U.GCAGAGAAA.....G.U.U.C.....AUGUU
JCVI_SCAF_1096627263715/353-189     CAACCU...G.CGA.GGGA.CG.GUC..UAAA.GGA.......................AGCCUG.A.......C.GC.AAAACUGC.G.A..GCUGA....................UGAACAA.GAA.C..AU..CA.UA.UGAGG...C.G.UA..GG..CU.GG...AGGCGAG.U...............................U.GGCA..CA...................A....GACAAC.GAAGCCG..............................................................................UGUGAUCUAA..C..GGCC.AC....C.GU.AAAUGAU.GCAGUUG..C.GCAGGGACA.....G.U.U.C.....AUGCU
JCVI_SCAF_1101668569035/48-212      GAAGCC...G.CGA.GGCG.AC.GUC..UGGA.GGA.......................AGCGGU.G.......A.GC.AAAACUGC.G.A..GCUGA....................UGAACAA.GAA.C..GU..CA.UA.UCAGG...C.G.UA..GG..CC.GG...AGGCGAG.A...............................U.GGCA..CA...................A....GACAUC.GAAGCCG..............................................................................CGUGAUUCAA..C..GGCC.AC....C.GU.AAAUGGC.GCAGUUG..U.GCAGUGAAA.....G.U.U.C.....AUGUC
NZ_AAXY01000001.1/57131-56967       CAACCC...G.CGA.GGCG.CG.GUC..UGGA.GGA.......................AGCCGC.U.......G.GC.AAAGCUGC.G.A..GCUGA....................UGAAUAA.GAA.C..AU..CA.UA.UGAGG...C.G.UA.AGC..CG.GA....GGUGAG.U...............................U.GGCA..CA...................A....GACGAC.GAAGCCG..............................................................................CGUGAUCUGA.....CGGCCAC....C.GU.AAAUGAU.GCAGUUG..U.GCGGUGAAA.....G.U.U.C.....AUGCU
NZ_AAXY01000055.1/4631-4810         CAACCC...G.CGA.GGCG.CG.GUC..UGGA.GGA.......................AGCCGC.U.......A.GC.AAAGCUGC.G.A..GCUGA....................UGAACAA.GAA.C..AU..CA.UA.UGAGG...C.G.UA..GG..CC.GG...AGGCGAG.U...............................U.GGCA..CA...................AG.CCGACGGG.GCGGCCU......................................................CCCGCGAA.GCCA...........CGUGAUCUGA..C..GGCC.AC....C.GU.AAAUGAU.GCAGUUG..U.GCAGUGAAA.....G.U.U.C.....AUGUU
wf1_AGZO20095_g2/780-616            UAAAUC...G.CGA.GAGA.UA.GUC..UGAA.GGA.......................AGCCGC.U.......A.GC.AAAUCUGU.G.A..GCUGA....................UGACCAA.AAA.C..AU..CA.UA.UGAGG...C.G.UA..GG..CU.GG...AGACGAG.C...............................U.AGCA..CA...................A....GAUAGC.GAAGUCA..............................................................................UGUGAUCUAA..C..GGCC.AC....C.GU.AAAUGAU.GCAGUUG..U.GCAGAGAAA.....G.U.C.G.....AUGCA
NZ_AAOH01000001.1/357512-357676     UAAAUC...G.CGA.GAGA.UA.GUC..UGGA.GGA.......................AGCCGC.U.......A.GC.AAAUCUGC.G.A..GCUGA....................UGAACAA.AAA.C..AU..CA.UA.UGAGG...C.G.UA..GG..CU.GG...AGACGAG.C...............................U.AGCA..CA...................A....GAUAGC.GAAGUCA..............................................................................UGUGAUCUAA..C..GGCC.AC....C.GU.AAAUGAU.GCAGUUG..U.GCAGAGAAA.....G.U.C.A.....AUGCA
wf3_Contig3521/295-459              UAAAUC...G.CGA.GAGA.UA.GUC..UAGA.GGA.......................AGCCGC.U.......A.GC.AAAUCUGU.G.A..GCUGA....................UGAACAA.AAA.C..AU..CA.UA.UGAGG...C.G.UA..GG..CU.GG...AGACGAG.C...............................U.AGCA..CA...................A....GAUAGC.GAAGUCA..............................................................................UGUGAUCUAA..C..GGCC.AC....C.GU.AAAUGAU.GCAGUUG..U.GCAGAGAAA.....G.U.C.G.....AUGCA
NC_006371.1/1547658-1547822         UUUUCC...G.CGA.GGAA.CG.GUC..UGAA.GGA.......................AGCCGC.U.......A.GC.AAAACUGC.G.A..GCUGA....................UGAACAA.GAA.C..AU..CA.UA.UGAGG...C.G..U..AG..GU.CA.G.AGGCGAG.U...............................U.GGCA..CA...................A....GACGAC.GAAGCCA..............................................................................AGUGAUUUAA..UG.ACC..AC....C.GU.AAAUGAU.GCAGUUG..C.GCAGUGAAA.....G.U.C.C.....AUGUC
NC_005871.1/73381-73220             UUUUCC...G.CGA.GGAA.CG.GUC..UGAA.GGA.......................AGCCGC.U.......A.GC.AAAACUGC.G.A..GCUGA....................UGAACAA.GAA.C..AU..C.....UGAGG...C.G..U..AG..GU.CA.G.AGGCGAG.U...............................U.GGCA..CA...................A....GACGAC.GAAGCCA..............................................................................AGUGAUUUAA..UG.ACC..AC....C.GU.AAACGAU.GCAGUUG..C.GCAGUGAAA.....G.U.C.C.....AUGUC
NC_004347.1/2126821-2126985         UUAUCC...G.CGA.GGAU.UG.GUU..UAAA.GGA.......................AGCCGC.U.......A.GC.AAAUUUGC.G.A..GCUGA....................UGAACAA.GAA.C..AU..CA.UA.UGAGG...C.G..U..AG..GC.UA.G.AGGUGAG.U...............................U.GGCA..CA...................A....GACGAC.GAAACCA..............................................................................GGUGAUCUAA..UG.GCC..AC....C.GU.AAAUGAU.GCAGCAG..U.GCAAAGAAA.....G.U.U.C.....AUGUU
NZ_ABAU01000027.1/27847-27683       UUAUCC...G.CGA.GGAU.UG.GUC..UGAA.GGA.......................AGCCGC.U.......A.GC.AAAUUUGC.G.A..GCUGA....................UGAACAA.GAA.C..AU..CA.UA.UGAGG...C.G..U..AG..GC.UA.G.AGGUGAG.U...............................U.GGCA..CA...................A....GACGAC.GAAACCA..............................................................................CGUGAUCUAA..UG.GCC..AC....C.GU.AAAUGAU.GCAGCAG..U.GCAAAGAAA.....G.U.U.C.....AUGUU
JCVI_SCAF_1096627388993/49911-50075 UUAUCC...G.CGA.GGAU.UG.GUU..UGAA.GGA.......................AGCCGC.U.......A.GC.AAAUUUGC.G.A..GCUGA....................UGAACAA.GAA.C..AU..CA.UA.UGAGG...C.G..U..AG..GC.UA.G.AGGUGAG.U...............................U.GGCA..CA...................A....GACGAC.GAAACCA..............................................................................CGUGAUCUAA..UG.GCC..AC....C.GU.AAAUGAU.GCAGCAG..U.GCAAAGAAA.....G.U.U.C.....AUGUU
NZ_ABAU01000075.1/5629-5793         UUAUCC...G.CGA.GGAU.UG.GUC..UGAA.GGA.......................AGCCGC.U.......A.GC.AAAUUUGC.G.A..GCUGA....................UGAACAA.GAA.C..AU..CA.UA.UGAGG...C.G..U..AG..GC.UA.G.AGGUGAG.U...............................U.GGCA..CA...................A....GACGAC.GAAACCA..............................................................................UGUGAUCUAA..UG.GCC..AC....C.GU.AAAUGAU.GCUGCUG..U.GCAAAGAAA.....G.U.U.C.....AUGUU
wf1_Contig3420/712-876              UUAAUC...G.CAA.GGUU.UG.GUC..UGGA.GGA.......................AGCCGC.U.......A.GC.AAAUUUGC.G.A..GCUGA....................UGAACAA.GAA.C..AU..CA.UA.UGAGG...C.G..U..AG..GC.UA.G.AGGUGAG.U...............................U.GGCA..CA...................U....GACGAC.GAAACCA..............................................................................CGUGAUCUAA..UG.GCC..AC....C.GU.AAAUGAU.GCAGCAG..U.GCAAAGAAA.....G.U.U.C.....AUGUU
JCVI_SCAF_1101667441053/513-677     UAAAUC...G.UGA.GAGA.UA.GUC..UGGA.GGA.......................AGCCGC.U.......A.GC.AAAUCUGC.G.A..GCUGA....................UGAACAA.GAA.C..AU..CA.UA.UGAGG...C.G..U..AG..GC.UG.A.AGGUGAG.U...............................U.GGCA..CA...................A....GACAAC.AAAACCA..............................................................................UGUGAUCUAA..CG.GCC..AC....C.GU.AAAUGAU.GCAGCAG..U.GCAGAGACA.....G.U.G.C.....AUGUC
JCVI_SCAF_1096628163340/197-33      UAAAUC...G.UGA.GAGA.UA.GUC..UGGA.GGA.......................AGCCGC.U.......A.GC.AAAUCUGC.G.A..GCUGA....................UGAACAA.GAA.C..AU..CA.UA.UGAGG...C.G..U..AG..GC.UG.A.AGGUGAG.U...............................U.GGCA..CA...................A....GACAAC.GAAACCC..............................................................................UGUGAUCUAA..CG.GCC..AC....C.GU.AAAUGAU.GCAGCAG..U.GCAGAGACA.....G.U.C.C.....AUGUU
JCVI_SCAF_1096628112433/26-190      UAAAUC...G.UGA.GAGA.UA.GUC..UGGA.GGA.......................AGCCGC.U.......A.GC.AAAUCUGC.G.A..GCUGA....................UGAACAA.GAA.C..AU..CA.UA.UGAGG...C.G..U..AG..GC.UG.A.AGGUGAG.U...............................U.GGCA..CA...................A....GACAAC.GAAACCA..............................................................................UGUGAUCUAA..CG.GCC..AC....C.GU.AAAUGAU.GCAGCAG..U.GCAGAGACA.....G.U.C.C.....AUGUU
wf2_Contig41/219-383                UUGACC...G.UGA.GGUC.UG.GUC..UGGA.GGA.......................AGCCGG.A.......C.GC.AAAACUGC.G.A..GCUGA....................UGAACAA.AAA.C..AU..CA.UA.UGAGG...C.G..U..AG..GC.UG.A.AGGCGAG.A...............................U.GGCA..CA...................A....GACAUC.GAAGCCG..............................................................................CGUGAUCCAA..CG.GCC..AC....C.GU.AAAUGAU.GCAGUUG..C.GCAGGGACA.....G.U.U.C.....AUGCU
NC_008228.1/777249-777413           UUGACU...G.CGA.GGUC.UG.GUC..UGGA.GGA.......................AGCCGG.A.......C.GC.AAAGCUGC.G.A..ACUGA....................UGAACAA.GAA.C..UU..CA.UA.UAAGG...C.A.UA..GG..CU.AA...AGUUGAG.U...............................U.GGCA..CA...................A....UGUGAC.GAAACCA..............................................................................UGUGUUCUAA..C..GGUC.AC....C.GC.AAAUGAU.GCA..UCAGU.GCAGUGAAA.....G.U.U.C.....AUGCU
NZ_AAXY01000055.1/3119-3298         CGUCUC...C.GGA.ACGC.CG.GCC..GGAA.GUA.......................AGCCGC.U.......A.GC.AAAGCUGC.G.A..GCUGA....................UGAACAA.GAA.C..AU..CA.UA.UGAGG...C.G.UA..GG..CC.GG...AGGCGAG.U...............................U.GGCA..CA...................AG.CCGACGGG.GCGGCCU.......CCCGCG..................................................AAGC.CGCGUG....AUCUA.......AC.GGCC.AC....C.GU.AAAUGAU.GCAGUUG..C.GCAGUGACA.....G.U.G.C.....AUGUU
JCVI_SCAF_1096627934598/516-686     AAACCC...G.CGAAGGG..AU.GUC..UGGA.GGA.......................AGCCCA.A.......GCGC.AAAGGUGC.G.A..GCCGA....................CGGACAG.AAA.C..CG..CA.UA.GAAGG...C.U.CA..GU..CC.CU...GGGUGAG.U...............................C.AGCA..CG...................A....GGUGAC.GAAACCC.AU............................................................CAGG...........GCAAGACGCU..CG.GCAC.GU....C.GU.UCUCGC...CUGCUG..C.GCACUCGAA.....C.C.C.A.....UGGAG
NC_007759.1/1820020-1819857         GGAACC...A.UAG.GGCA.CC.GUG..CGAA.GGA.......................CGCCGG.A.......GUGC.AAAGCUAU.A.A..GCUGA....................CGAACAG.AAA.C..AG..CA.UG.CAAGG...C.C.GA..GU..CU.CCUU....CAAA.U...............................C.AGCA..CA...................A....CAUGAC.AAAGUCC...............................................................UGGAU..........UCU.........GG.AGAU.AC....G.UU.GAAUGCU.GCGGUUG..C.AGAGUCACA.....G.U.U.C.....ACGUU
NZ_AAQF01000163.1/3437-3601         GGAACC...G.CGA.GGGA.CC.GUC..CGGA.GGA.......................AGCCGG.A.......GUGC.AAAGCUAU.G.A..GCCGA....................CGAACAG.AAA.U..GG..CA.UA.CAAGG...C.C.CA..GC..UU.CC...GGGCAAG.U...............................C.AGCA..CA...................A....CAUGAC.GAAGCCC...............................................................CGGGU..........UCA.........GG.AGGU.AG....G.GU.AAAUGCC.GCGGUUG..U.GUAGCGACA.....G.A.U.C.....ACGUU
NZ_AASH01000029.1/17821-17986       GUCUCC...G.CGA.GGAG.GG.GUC..UGGA.GGA.......................AGCCGG.A.......GCGC.AAAGCUAU.G.A..GCCGA....................CGAACAG.AAA.C..AG..CA.UA.UAAGG...C.C.GU..CA..UC.C....GGGCAAG.U...............................C.AGCA..CA...................A....CAUGAC.GAAGUCCC...................................................AUGGAUUCAG.GAGA...........A...................AU....G.GU.AAAUGCU.GCGGUUG..U.GUAGCGACA.....G.U.U.C.....ACGUU
NC_002939.4/1028761-1028930         GCCUCC...G.CGA.GGAG.GG.GUC..UGAA.GGA.......................AGCCCG.A.......GCGC.AAAGCUAU.G.A..GCCGA....................CGAACAG.AAA.C..AG..CA.UA.CAAGG...C.C.GG..GG..UG.UC.C.GGGCAAG.U...............................C.AGCA..CA...................A....CAUGAC.GAAGUCC..................................................................C...........ACGGAUUCAG..GA.UGCC.AA....G.GU.AAAUGCU.GCGGUUG..U.GUAGCCACA.....G.U.UCA.....CGUUC
NZ_AAOF01000026.1/28552-28716       GAUCCC...G.CGA.GGGA.UG.GUC..UGAA.GGA.......................AGCCCG.A.......GUGC.AAACCUGC.G.A..GCUGA....................CGAACAG.AAA.U..UU..CA.UA.GAAGG...C.G.UA..GC..CG.CU...GGGCGAG.U...............................C.AGCA..CA...................A....GAUGAC.GAAGCCC.AA............................................................CAGU...........AC..........GA.UGGU.AG....C.GU.AAAUGGG.GCCGUUG..U.GCAGGGAAA.....G.U.U.G.....UCGCU
JCVI_SCAF_1096627365287/279-445     GGUCCC...G.CGA.GGGG.CG.GCC..UGGA.GGA.......................AGCCUG.A.......GCGC.AAAGGUGC.G.A..GCCGA....................CGGACAG.AAA.U..CG..CA.UA.GAAGG...C.C.UG..GU..CC.CC...GGGUGAG.U...............................C.AGCA..CA...................A....GAUGAC.GAAACCC...............................................................UACA...........GGUGCA......GG.GGAC.AG....G.GU.AAAUGCG.GCGGUUG..U.GCACCGAAA.....G.U.U.C.....AUGUC
sludgeOz_Contig29/962-791           AAGGUC...G.UGA.GGAC.UU.GUC..UGGA.GGA.......................AGCCGG.A.......G.CGCAAAAGUGC.G.A..GGCGA....................CGGACAG.AAA.C..UG..CA.UA.GAAGG...C.C..U.GGU..CU.GC...GGGCGAG.U...............................U.GGCA..CC...................C....CAUGAC.GAAGCCC.ACCG..........................................................GAUA.........CG............GC.GGAC.AA....G.GU.AAAUGCA.GCGCUUG..U.GCACGGAAACAUCGC.G.U.U.....CUUAC
sludgePhrap_Contig16153/2117-2283   AAGGUC...G.UGA.GGAC.UU.GUC..UGGA.GGA.......................AGCCGG.A.......G.CGCAAAAGUGC.G.A..GGCGA....................CGGACAG.AAA.C..UG..CA.UA.GAAGG...C.C.UG..GU..CU.GC...GGGCGAG.U...............................U.GGCA..CC...................C....CAUGAC.GAAGCCC.ACCG..........................................................GAUA.........CG............GC.GGAC.AA....G.GC.AAAUGCA.GCGCUUG..U.GCACGGAAA.....C.A.U.C.....GCGUU
sludgeOz_Contig11452/7239-7405      CGACGC...G.AGC.GCUG.UG.AGC..GGCU.GCC.......................AGCCGG.A.......G.CGCAAAAGUGC.G.A..GGCGA....................CGGACAG.AAA.C..UG..CA.UA.GAAGG...C.C.UG..GU..CU.GC...GGGCGAG.U...............................U.GGCA..CC...................C....CAUGAC.GAAGCCC.ACCG..........................................................GAUA.........CG............GC.GGAC.AA....G.GU.AAAUGCA.GCGCUUG..U.GCACGGAAA.....C.A.U.C.....GCGUU
sludgeOz_Contig10959/2220-2386      CGACGC...G.AGC.GCUG.UG.AGC..GGCU.GCC.......................AGCCGG.A.......G.CGCAAAAGUGC.G.A..GGCGA....................CGGACAG.AAA.C..UG..CA.UA.GAAGG...C.C.UG..GU..CU.GC...GGGCUAG.U...............................U.GGCA..CC...................C....CAUGAC.GAAGCCC.ACCG..........................................................GAUA.........CG............GC.GGAC.AA....G.GU.AAAUGCA.GCGCUUG..U.GCACGGAAA.....C.A.U.C.....GCGUU
sludgePhrap_Contig5328/981-1148     CGACGC...G.AGC.GCUG.UG.AGC..GGCU.GCC.......................AGCCGG.A.......G.CGCAAAAGUGC.G.A..GGCGA....................CGGACAG.AAA.C..UG..CA.UA.GAAGG...C.C.UG..GU..CU.GC...GGGCGAG.U...............................U.GGCA..CC...................C....CAUGAC.GAAGCCC.ACCG..........................................................GAUA.........CG............GC.GGAC.AA....C.GU.AAAUGCA.GCGCUUUG.U.GCACGGAAA.....C.A.U.C.....GNGUU
sludgePhrap_Contig12003/470-636     CGACGC...G.AGC.GCUG.UG.AGC..GGCU.GCC.......................AGCCGG.A.......G.CGCAAGAGUGC.G.A..GGCGA....................CGGACAG.AAA.C..AG..CA.UA.GAAGG...C.C.UG..GU..CU.GC...GGGCGAG.U...............................U.GGCA..CC...................C....CAUGAC.GAAGCCC.ACCG..........................................................GAUA.........CG............GC.GGAC.AA....G.GU.AAAUGCA.GCGCUUA..C.GCACGGAAA.....C.A.U.C.....GCGUU
NC_004757.1/2285199-2285367         AAGCCC...G.UGA.GGGA.UU.GUC..UGGA.GGA.......................AGCCGG.A.......GUGCAAGAGGUGC.G.A..GGCGA....................CGGACAG.AAA.C..CG..CA.UA.GAAGG...C.C.GA..GG..CA.GG.CGAGGCGAG.C...............................U.GGCA..CA...................U....GACAGC.GAAGCCC.AA................................................................................CGGUACGCC.GGCC.AC....G.GU.AAAUGCG.GCGCUUG..U.GCACCGACA.....G.U.U.C.....GCGUU
NC_004463.1/9101532-9101362         GUCAUC...G.UGA.GGUG.GG.GUC..UGAA.GAA.......................AGCGUG.G.......A.GC.AAAGCCGC.G.G..CCCGA....................UGGACAA.ACA.C..CG..GA.UAACGAGG...C.C..U.ACC..CG.GC.C.GGACGAG.C...............................G.AGCA..AU...................U....GAUCGC.GAAGUCC.AA................................................................G..........GUCAUCAAAG..GU.CGGG.GU....G.GU.AAAUUCG.GCGGGCG..U.GCGGUGAAG.....G.C.G.G.....UCGGU
NC_009485.1/6818088-6817919         GUCAUC...G.CGA.GGUG.GG.GUC..UGAA.GAC.......................AGCGUG.G.......A.GC.AAAGCCGC.G.G..CCCGA....................UGAACAA.ACA.G..CG..GA.UG.CGAGG...C.C..U.ACC..CG.UC.C.GGACGAG.C...............................G.AGCU..GC...................C....AAUCGC.GAAGUCC................................................................ACG...........GUCAUCAAGG..GG.CGGG.GU....G.GU.AAAUCCG.ACGGGUA..U.GCGGUGAAG.....G.C.G.G.....UCGGU
NC_009485.1/4839511-4839342         GUCAUC...G.CGA.GGUG.GG.GUC..UGAA.GAC.......................AGCGUG.G.......A.GC.AAAGCCGC.G.G..CCCGA....................UGAACAA.ACA.G..CG..GA.UG.CGAGG...C.C..U.ACC..CG.UC.C.GGACGAG.C...............................G.AGCC..GC...................C....AAUCGC.GAAGUCC................................................................ACG...........GUCAUCAAGG..GG.CGGG.GU....G.GU.AAAUCCG.ACGGGUA..U.GCGGUGAAG.....G.C.G.G.....UCGGU
NZ_AALC01000144.1/86-255            GUCGUC...G.UGA.GGCG.GG.GUC..UGAA.GGA.......................AGCGUG.G.......A.GC.AAAACCAU.G.A..CCUGA....................CGGACAG.AAA.C..CC..GA.UA.UAAGG...C.C..U.ACC..CG.AC.U.GGCGGAG.C...............................A.AGCA..UG...................U....GAUUGC.GAAGGCC................................................................AUA...........ACCAUCAAGA..GC.CGGG.GU....G.GU.AGAUUGG.GCAGGUG..U.GUGGUGAAA.....G.C.G.G.....CUGAG
NC_009230.1/381912-382081           GUCGUC...G.UGA.GGCG.GG.GUC..UGAA.GGA.......................AGCGUG.U.......A.GC.AAAGCCAC.G.A..CCUGA....................CGAACAG.AAA.C..CA..GA.UA.UGAGG...C.C..U.ACC..CG.GC.C.GGACGAG.C...............................G.AGCA..AU...................G....GAUCGC.GAAGUCC...........................................................GCA................ACCAUCAAGG..GC.CGGG.GU....G.GU.AAAUCUG.GCAGGUG..U.GUGGUGAAG.....G.C.G.G.....UUGGG
soil_XZS11346_g1/755-582            AUCGCC...G.GCA.GGCG.GGGGUU..UGAU.AGA.......................AAGCACCA.......A.GCACAAUGCGC.G.A..GUCGA....................UGGACAA.AAA.C..CG..AA.UA.CAAGG...C.G.CG.AGC.....CC.C.GGACGAG.C...............................G.GGCA..AG...................G....UACCGC.GAAGUCC................................................................AUA...........UCCAUCACGC..GU...GCGAA...GC.GU.AGAUUCG.GCGACUG..U.GCGCGGAAG.....G.CGGCU.....GAGCU
NC_008536.1/9596292-9596121         ACCGCC...G.CGA.GGUG.GG.GUC..UGAA.AGA.......................AGCGUA.U.......A.GC.AAAUGUGC.G.A..GUCGA....................UGGACAA.AAA.C..CU..GA.UA.CAAGG...C.G..U..UA..GC.GC.C.GGACGAG.C...............................G.GGCA..AC...................U....UACCGC.GAAGUCC................................................................AUA...........UCCAUCAAGG..GU.GCGA.AG....C.GU.AGAUUCG.GCGGCUG..U.GCACAGAAGACG..G.C.U.G.....AACUU
BABA01006580.1/1045-1218            UCCUCG...G.UGA.CUUG.GA.AUC..CGAA.GGA.......................AGCUGG.C.......G.GC.AAAAUCUC.G.A..CCUUA....................CGGACAG.GAA.C..UG..CA.UA.AAAGG...C.U.GU.ACA..UG.GA...GGACAAA.G...............................C.UGCA..AA...................U....CAAGUU.UAAGUCC...............................................................UAUA...........ACUAUCCGAA..UC.CAAGUAU....G.GU.AAAUGCA.GAGGACACAU.GAGAUGAAA.....G.C.G.U.....ACUUC
NZ_AAYG02000023.1/36749-36621       UCUAUC...G.UAA.GGUA.GA.AUC..UGAA.GGA.......................AGCUGU.A.......A.GC.AAACUCUU.G.G..UCCGA....................CGGACAG.AAA.U..CA..CA.UA.UGAGG...Cuagacagauguacaauccaucu...............................................................................................................................................................................................GU.CUGUUUG.CCG..UG..C.AAAAAAACA.....G.A.U.A.....ACAAA
ABEF01005287.1/331-500              GGCAUG.........GAUG.CA.GCG..GGAA.GGC.......................AGCUGU.A.......G.GC.GGACUUCC.G.G..CCCGA....................GGAACAC.GAA.C..CG..CA.UA.GGAGG...C.A.GC..CG..GA.GG.U.GGGCGAG.G...............................A.GGCA..CA...................G....GCCUCU.GAAGCCC...............................................................GAUA...........GCCACCCGGA.......CG.GAAGGCU.GU.AGAUGCG.GCGGGUAGGU.GGGAGGAAG.....G.U.CAC.....GCGUC
NZ_AAWL01000006.1/84276-84104       CCCAUU...G.CGA.GAUG.GG.AUC..CUAA.GGA.......................AGUCGG.C.......G.GC.AAAUCUUC.G.U..UCUGA....................GGGAAAC.GAA.C..CG..CA.AA.UGAGG...C.U.AG..GG..GC.AG.UUGGUUGAG.C...............................U.UGCG..UU...................A....CAAAGC.AAAGUCC...................................................................U..........UGCUACCGAAGGUU.GCCC.AG....A.GU.AACUGCG.GCAGGUAGAU.GGAGAGAAA.....G.A.C.A.....CUGCU
NZ_ABAW01000025.1/28719-28564       UCUAUC...A.UGA.GGUG.GA.AUC..UUAAAGGA.......................AGCCGG.U.......G.GC.AAAAUCUU.G.A..AUCUA....................UGGACAA.GAA.C..UG..GU.CA.AAAUG...C.A.CA.UAA..GG.UA...GGAUAAG.G...............................U.UUCC..AA...................A....CAAAUC.AAAGUCU..........................................................................................UA......UG....U.GU.AAAAUCA.GAGGUUAUAU.GAGAGGAAA.....G.U.U.A.....CUGCA
ABDH01040768.1/713-981              ..CACU...G.CUA.AAU.....CUC..AACC.GGA.......................CGCC...A.......U.GC.ACAAUU...G.U..UCCGU.ACUUCAUGCACGUUUUAUG............C..CG..UAGUA.UUCAG...C.A.AA.AGC..AA.GG.C.GGAUAAG.U...............................U.U.CC..AU...................AA...CAAAAC.AAAAUCCAAAAAGGCCGGAC...........................................UGCCAUUGGCC..UCCGACUUUACUGCCCGAA..CC.UUGC.AA....U.GU.AAAUGCG.GCGGCCACAU.GGAAUGAAG.....G.U.U.A.....CCGAC
NZ_AAPZ01000005.1/28239-28413       UCCACC...G.UGA.GGUG.GA.AUC..UGAA.GGA.......................AGUCUA.A.......G.GC.AAAGUACU.G.C..AUCGA....................UGAACAA.GAA.G..UA..GC.UA.UAAGG...C.U.GA.AAU..UA.AC.U.GGAUAAG.G...............................C.UGCU..AG...................A....CAAGUU.GAAGUCC.AA................................................................U..........ACUACUCGAA..GU.UGGUCUC....A.GU.AAAGCUA.ACGAUGACAU.GGUACGAAA.....GCU.A.A.....UAUUC
NC_009513.1/284110-284283           UCCACU...G.UGA.GGUG.GA.AUC..UGAA.GGA.......................AGUCUA.A.......G.GC.AAAGUACU.G.C..ACCGA....................UGAACAA.GAA.G..UA..GC.UA.UAAGG...C.U.GG.AAC..UA.AC.U.GGAUAAG.A...............................C.UGCA..CG...................A....CAAGUU.AAAGUCC.AA...............................................................C...........ACUACUCGAA..GU.UACU.UU...CA.GU.AAAGCUA.CCGGUGACAU.GGUGCGAAA.....G.U.U.A.....AUAUC
NC_009513.1/114309-114482           UCCACU...G.UGA.GGUU.GA.AUC..UGAA.GGA.......................AGUCUA.A.......G.GC.AAAGUACU.G.C..ACCGA....................UGAACAA.GAA.G..UA..GC.UA.UAAGG...C.U.GG.AAC..UA.AC.U.GGAUAAG.A...............................C.UGCA..UG...................A....CAAGUU.AAAGUCC.AA...............................................................C...........ACUACUCGAA..GU.UACU.UU...CA.GU.AAAGCUA.CCGGUGACAU.GGUACGAAA.....G.U.U.A.....AUAUC
NC_009513.1/751501-751674           UCCACU...G.UGA.GGUG.GA.AUC..UGAA.GGA.......................AGUCUA.A.......G.GC.AAAGUACU.G.C..ACCGA....................UGAACAA.GAA.G..UA..GC.UA.UAAGG...C.U.GG.AAC..UA.AC.U.GGAUAAG.A...............................C.UGCA..UG...................A....CAAGUU.AAAGUCC.AA...............................................................C...........ACUACUCGAA..GU.UACU.UU...CA.GU.AAAGCUA.CCGGUGACAU.GGUACGAAA.....G.U.U.A.....AUAUC
NZ_AAPZ01000001.1/230077-230250     UCCACU...G.UGA.GGUG.GA.AUC..UGAA.GGA.......................AGUCUA.A.......G.GC.AAAGUACU.G.C..ACCGA....................UGAACAA.GAA.G..UA..GC.UA.UAAGG...C.U.GG.AAC..UA.AC.U.GGAUAAG.A...............................C.UGCA..UG...................A....CAAGUU.AAAGUCC.AA...............................................................C...........ACUACUCGAA..GU.UACU.UU...CA.GU.AAAGCUA.UCGGUGACAU.GGUACGAAA.....G.U.U.A.....AUAUC
NZ_AAPZ01000015.1/31095-31268       UCCACU...G.UGA.GGUG.GA.AUC..UGAA.GGA.......................AGUCUA.A.......G.GC.AAAGUACU.G.C..ACCGA....................UGAACAA.GAA.G..UA..GC.UA.UAAGG...C.U.GG.AAC..UA.AC.U.GGAUAAG.A...............................C.UGCA..UG...................A....CAAGUU.GAAGUCC.AA................................................................U..........ACUACUCGAA..GU.UACU.UU...CA.GU.AAAGCUA.CCGGUGACAU.GGUACGAAA.....G.U.U.A.....AUAUC
JCVI_SCAF_1096627945379/605-432     GCCGCC...G.CGA.GGCG.GG.GUC..UGAA.GGA.......................AGCGGC.A.......G.GC.CAAGCUCC.G.G..CCCGA....................GGAACAC.GAA.C..CG..CA.UA.CGAGG...C.G.AC.GGC...G.CG.A.GGGCGAG.C...............................G.GGCC..AU...................G....AGACGC.GAAGCCC...............................................................GAUG...........UCACACGGAU..CG.CAGCCGG....C.GU.AGAUGCG.GCGGGUGGAU.GGAGCGAAG.....G.U.C.A.....UCGAG
NC_006510.1/1374777-1374949         UCUGCG...G.CGA.CGCA.GA.AUC..UGAA.GGA.......................AGCGGG.C.......G.GC.AAACUUCC.G.G..UCUGA....................GGAACAC.GAA.C..UU..CA.UA.GGAGG...C.U.GG..GU..AU.CA.UUGGGUGAG.U...............................U.UGCA..CG...................A....CAAAAC.GAAGCCC...................................................................U..........UUCUGCCGAAGGUG.AUAC.CG....A.GU.AAAUGAA.GCAGAUGGAU.GGAAGGAAA.....G.A.C.U.....GCACU
NZ_AARF01000332.1/1232-1404         UCGAUC...G.CGA.GGUC.GA.AUC..UGAA.GGA.......................AGUCGG.C.......G.GC.AAAUCUCC.G.G..CCCGA....................GGAACAC.GAA.U..CU..CA.UA.GAAGG...C.UAAC..GU..UC.GU.U.GGAUGAG.G...............................C.UGCU..UA...................A....CAAGUC.GAAGUCC.................................................................UU...........ACUGCCGAAG..GC.GGAU.GG...GA.GU.AAAUGAG.ACGGGUAGGU.GGAGAGGAA.....G.A.U.A.....GCGUU
NC_002570.2/565104-565276           UCUGGG...G.UGA.CCCA.GA.AUC..UGAA.GGA.......................AGUCGG.C.......G.GC.AAACCUCC.G.C..UCCUA....................GGAACAC.GAA.C..UU..CA.UA.UAAGG...C.U.AG..GU..AG.ACUU.GGGUGAG.A...............................U.UGCC..UA...................A....CAAAUC.AAAGUCC.AG...........................................................................ACUGCCAAAG.GGU.CUAC.CG....A.GU.AAAUGAA.GAGGAGACAU.GGAGGGGAA.....G.A.A.U.....GUGUA
NC_002570.2/833541-833713           UCUGGG...G.UGA.CCCA.GA.AUC..UGAG.GGA.......................AGUCGG.C.......G.GC.AAACCUCC.G.C..UUCUA....................GGAACAC.GAA.C..UU..CA.UA.GGAGU...U.U.GG..GU..AU.AC.UUGGAAGAG.G...............................U.UGCG..AA...................A....CAAAUC.AAAGUCC...................................................................U..........UACUGCCGAAGGGU.AUAU.CA....A.GU.AAAUGAA.GAGAAGACAU.GGAGGGGAA.....G.A.A.U.....GUGUG
NC_004193.1/81739-81910             UCCGUG...G.CGA.CAUG.GA.AUC..UGAA.GGA.......................AGCGGA.C.......G.GC.AAACCUUC.G.G..UCUGA....................GGAACAC.AAA.C..UU..CA.UA.UGAGG...C.U.AG.GUA..UC.AA.U.GGAUGAG.U...............................U.UGCA..UA...................A....CAAAAC.AAAGUCC.................................................................UU...........UCUGCCAAAG..UU.GGUA.CA...GA.GU.AAAUGAA.GCAGAUUGAU.GAAGGGAAA.....G...A.C.....UGCGU
NC_004193.1/1473286-1473457         UCCGUG...G.CGA.CAUG.GA.AUC..UGAA.GGA.......................AGCGGA.C.......G.GC.AAACCUUC.G.G..UCUGA....................GGAACAC.GAA.C..UU..CA.UA.UGAGG...C.U.AG.GUA..UC.AA.U.GGAUGAG.U...............................U.UGCA..UA...................A....CAAAAC.AAAGUCC.................................................................UU...........UCUGCCAAAG..UU.GGUA.CA...GA.GU.AAAUGAA.GCAGAUUGAU.GAAGGGAAA.....G...A.C.....UGCGU
NC_004193.1/2284676-2284507         UCCGUG...G.CGA.CAUG.GA.AUC..UGAA.GGA.......................AGCGGA.C.......G.GC.AAACCUUC.G.G..UCUGA....................GGAACAC.GAA.C..UU..CA.UA.UGAGG...C.U.AG.GUA..UC.AA.U.GGAUGAG.U...............................U.UGCA..UA...................A....CAAAAC.AAAGUCC.................................................................UU...........UCUGCCAAAG..UU.GGUA.CA...GA.GU.AAAUGAA.GCAGAUUGAU.GAAGGGAAA.....G...........ACUGC
NC_009674.1/2269381-2269209         UCCGUG...G.UGA.CGCG.GA.AUC..UGAA.GGA.......................AGUCGG.C.......G.GC.AAAUCUCC.G.G..UCUGA....................GGAACAC.GAA.C..UU..CA.UA.UGAGG...C.C.AG.GUA..UC.AU.U.GGAUGAG.A...............................U.UGCU..AA...................A....CAAAUC.AAAGUCC.................................................................UU...........ACUGCCAAAG..GU.GAUA.CA....GAGU.AAAUGAA.GCAGAUAGGU.GGAGAGGAA.....G.A.A.U.....AUGUG
NC_007498.2/3351784-3351673         UCCACC...G.CGA.GGUG.GA.AUC..UGAA.GGA.......................AGCCGC.A.......G.GC.AAACUUCC.G.G..CUCGA....................CGAACAG.GAA.U..CGccguguacggaaccguacgca.........................................................................................................................................................................................................................CG.GUG.GUG..U.GGGAGGACG.....G.C.G.G.....GGGUA
NC_008499.1/20375-20206             UCUAUC...G.UGA.GGUA.GA.AUC..UGAA.GGA.......................AGUCCU.A.......G.AC.GAAACAUC.G.A..AUCGA....................UGAACAA.GAA.G..UG..GC.UA.AAAGG...C.U.GG.AAA..CG.GU.G.GGAUGAG.A...............................U.UACC..UA...................A....CAAAUC.GAAGUCC.................................................................CUG..........ACCACUCGAA..AC.CGUC.AC....A.GU.AAAGCCA.ACGGUU...U.GAUGCGAAA.....G.C.U.A.....CUGCU
NC_006377.1/4562-4731               UCUAUC...G.UGA.GGUA.GA.AUC..UGAA.GGA.......................AGUCCU.A.......G.AC.GAAACAUC.G.A..AUCGA....................UGAACAA.GAA.G..UG..GC.UA.AAAGG...C.U.GG.AAA..CU.GU.G.GGAUGAG.A...............................U.UACC..UA...................A....CAAAUC.GAAGUCC.................................................................CUG..........ACCACUCGAA..AC.CGUC.AC....A.GU.AAAGCCA.ACGGUU...U.GAUGCGAAA.....G.C.U.A.....CUGCU
NC_008526.1/81770-81945             UCCAUC...G.UGA.GGUG.GA.AUC..UGAA.GAA.......................AGCCAGAU.......GAGC.AAAAUACU.G.C..ACUGA....................UGAACAA.GAA.G..CG..GC.AA.CAAGG...C.CGAA.AGU..GA.C..U.GGAUGAG.G...............................U.UGCC..AA...................G....CAAACUAAAAGUCC...............................................................AAUA...........CUAAUCGAAU.....UCACAAC....G.GU.AAAGCUG.ACGGUGACAU.GGUAUGAAA.....G.C.U.G.....AUAGC
NZ_ABAW01000006.1/23263-23439       UCCAUC...G.UGA.GGUG.GA.AUC..UGAA.GGA.......................AGAUGG.A.......G.GC.AAAACUCC.G.G..UCUGA....................GGAAUAC.GAA.U..CA..CA....UCAGG...C.A.UA..UC..AU.GG...GGACAAG.U...............................G.UGCA..AA...................A....CAACAC.AAAAUCCAAA................................................AGAGUUGCGGAUAAGA.......................CU.AUGA.UA....U.GU.AAAUGUG.GCAGAUAUAU.GGAGGGAAA...GAG.G.U.A.....UGAUC
NZ_AAOF01000010.1/57985-57812       UCUGCC...G.CGA.GGCG.GG.AUC..UGAA.GGC.......................AGCUGU.A.......G.GC.AAACUUCC.CGG..CCCGA....................CGAGCAG.GAA.C..UG..CA.UA.CGAGG...A.A.GG..CA..CG.CC.U.GGGUGAG.G..............................GG.CGCC..AA...................AA...GAGC.U.GAAACCC...............................................................GAUA...........CUACCCGGAA..GC.CGUG.AG....U.GC.AAAUGCG.GCGGG......GGCACCGAG.....G.U.U.CACGA.UCAUC
BABC01004326.1/82-257               CCUAUC...G.UGA.GGUAA...AUC..UGAA.GGA.......................AGUCGG.C.......G.GC.AAACCUUU.G.AGUUCUGA....................GGAACAC.GAAGU..CA..CA....UGAGG...C.U.UA.AUU..UA.CU...GGGUAAG.C...............................U.AGCC..UA...................A....CGAAGC.AGAGCCC...............................................................AAUAG..........CUCAUCCG....AG...AACUCUUUAU.GU.AAAUGUGCGCAGAUAGAU.GACUGGAAA.....G.U.G.U.....ACGUU
BABB01003816.1/2-167                ..CAUC...G.UGA.GGUG....AAU..CGAA.GGG.......................AGCCCU.A.......G.GC.AAACCGUG.G.G..UCCGA....................CGAACAG.GAA.C..CG..CA....UCAGG...C.AUAU..GG..GA.GU...GGGUAAG.G...............................U.GCCC..AA...................A....GAAACU.GAAGCCCCAA...........................................................................GCUAUACGGA..AC.UCUC.GG....U.GU.AAAUGCG.GCGGAUAGAU.GACGGGAAA.....G.A.U.U.....GUGUU
NC_009667.1/1751733-1751906         GUUGUC...G.UAA.GGCG.GG.GUC..UGAA.GGA.......................AGCUGU.A.......A.GC.AAAGUGCC.G.G..CCUGA....................CGAACAG.GAA.G..CG..CA.UA.AGAGG...C.A.GU..CG..CA.UC.A.GGGCAAG.G...............................G.GGCC..CA...................U....UUACCC.AAAGCCC...............................................................GAUA...........UCACCCGGAU..GA.UGCG.GC....U.GU.AGAUGCG.ACAGGUAUAU.GGCAUGAAG.....G.U.C.A....CGCGUC
NZ_ABBM01000958.1/1457-1285         UCCCGG...G.UGA.CUGG.GA.GUC..UGAA.GGA.......................AGCUGGGA.......G.GC.AAAGCGCU.G.G..CCUGA....................CGAACAG.GAA.G..CG..GA.UA.UGAGG...C.G.UA..GC..GA.CU...GGGUAAG.G...............................U.GUCC..CA...................A....UUCACC.GAAGCCC...............................................................GAAA...........CUUGCACCGA..CG.UUGU.UA....C.GU.AGAUCCG.ACAGGCAUA..AGCGUGAAG.....G.U.GAG.....UGCGC
NZ_ABBE01001046.1/93-265            UCGCGG...G.CGA.CUGC.GA.AUC..CGAA.GGA.......................AGCCCG.A.......G.GC.AAAGCGCU.G.G..CCUGA....................CGAACAG.GAA.G..CG..GA.UA.CGAGG...C.G.AC..GC..GU.UG...GGGUAAG.G...............................C.AGCC..AA...................A....AAGGCC.GAAGCCC...............................................................GAUAC..........UUGCACGGAA..CG.ACGC.GG....C.GU.AGAUCCG.ACAGGCAUA..AGCGUGAAG.....G.UGG.G.....UGUGC
JCVI_SCAF_1096627133304/1683-1512   UCGCGG...G.CAA.CUGC.GA.AUC..UGGA.GGA.......................AGCCGA.A.......G.GC.AAAGCGCU.G.G..CCUGA....................CGAACAG.GAA.G..CG..GA.UA.CGAGG...C.G.UU..GC..AG.CG...GGGUAAG.A...............................C.GGCC..AA...................U....AUCGUC.AAAGCCC...............................................................GAAAC..........UUGCACGGAA..CG.CUGU.GA....C.GU.AUAUCCG.ACGGGCAUA..AGCGUGAAG.....G.U.G.G.....GUGCG
sludgePhrap_Contig16312/25028-24857 UCGCGG...G.UGA.CUGC.GA.AUC..UGGA.GGA.......................AGCCGA.A.......G.GC.AAAGCGCU.G.G..CCUGA....................CGAACAG.GAA.G..CG..GA.UA.CGAGG...C.G.GC..GU..AG.CG...GGGUGAG.G...............................U.GUCC..GA...................G....AUCAUC.AAAGCCC...............................................................GAAAC..........UUGUACGGAA..CG.CUGC.GA....C.GU.AGAUCCG.ACAGGCAUA..AGCGUGAAG.....G.U.G.G.....GUGCG
JCVI_SCAF_1096627194660/1297-1372   UCGCGG...G.UGA.CUGC.GA.ACC..UGAA.GGA.......................AGCCCG.A.......G.GC.AAAAUGCU.G.G..CCUGA....................CGAACAG.GAAg.......................................................................................................................................................................................................................................................CGGAU...................G.A.G.G.....CGGCG
NZ_AAAU03000008.1/116415-116584     UCGCGG...G.CGA.CCGC.GA.AUC..CGAA.GGA.......................AGCCCG.A.......G.GC.AAAAUGCU.G.G..CCUGA....................CGAACAG.GAA.G..CG..GA....UGAGG...C.G.GU..AC..AG.CG...GGGUAAG.G...............................U.AGCG..AA...................A....AUUGCC.AAAGCCC...............................................................AAUAC..........UUGCACGGAA..CG.CUGU.GA....C.GU.AGAUCCG.ACAGGCAUA..AGCAGGAAG.....G.U.C.G.....CGCGA
NC_008782.1/2355749-2355579         UCGCGG...G.UGA.CUGC.GA.AUC..UGAA.GGA.......................AGCCCG.A.......G.GC.AAAAUGCU.G.G..CCUGA....................CGAACAG.GAA.G..CG..GA.UA..GAGG...C.G.GC..GC..AG.CG...GGGUAAG.A...............................A.GGCC..AA...................A....AUCUUC.AAAGCCC...............................................................AAUAC..........UUGCACGGAA..CG.CUGU.GA....C.GU.AGAUCCG.ACAGGCAUA..AGCAGGAAG.....G.U.C.G.....CGCGA
NZ_AAXR01000003.1/113073-113243     UCGCGG...G.UGA.CUGC.GA.AUC..UGAA.GGA.......................AGCCCG.A.......G.GC.AAAAUGCU.G.G..CCUGA....................CGUAAAG.GAA.G..CG..GA.UA..GAGG...C.G.GC..GC..AG.CG...GGGUGAG.A...............................A.AGCA..AA...................U....AUCUUC.AAAGCCC...............................................................AAUAC..........UUGCACGGAA..CG.CUGU.GA....C.GU.AGAUCCG.ACAGGCAUA..AGCAGGAAG.....G.U.C.G.....CGCGA
NC_002947.3/1425800-1425970         UCGCGG...G.UGA.CCGC.GA.AUC..UGAA.GGA.......................AGCCCG.A.......G.GC.AAAAUGCU.G.G..CCUGA....................CGAACAG.GAA.G..CG..GA.UA..GAGG...C.G.GC..AC..AG.CG...GGGUGAG.G...............................U.GGCA..CA...................A....AUCGCC.AAAGCCC...............................................................AAUAC..........UUGCACGGAA..CG.CUGU.GA....C.GU.AGAUCCG.ACAGGCAUA..AGCAGGAAG.....G.U.C.G.....CGCGA
BABF01010335.1/320-151              UUCAUC...G.CGA.GGUG.AA.AUC..UGAA.GGA.......................AGCUGG.A.......U.GC.AAAAUGCU.G.G..CCUGA....................CGAACAG.GAA.G..CG..GU....UAAGG...C.G.GC..GC..AG.CA...GGGUAAG.G...............................U.GGCA..CU...................A....AUCACC.AAAGCCC...............................................................GAUAC..........UCACACGGAA..CG.CUGU.GA....C.GU.AAAGCCG.ACAGGCAUA..AGCAG..CG.....GAUCU.C.....UCAAC
NZ_AAMK01000009.1/73106-72937       UUCAUC...G.CGA.GGUG.AA.AUC..UGAA.GGA.......................AGCUGG.A.......U.GC.AAAAUGCU.G.G..CCUGA....................CGAACAG.GAA.G..CG..GU....UAAGG...C.G.GC..GC..AG.CA...GGGUAAG.G...............................U.GGCA..CA...................A....AUCACC.AAAGCCC...............................................................GAUAC..........UCACACGGAA..CG.CUGU.GA....C.GU.AAAGCCG.ACAGGCAUA..AGCAGGAAA.....G.U.C.G.....CGUGA
NC_008563.1/4728604-4728435         UUCAUC...G.CGA.GGUG.AA.AUC..UGAA.GGA.......................AGCUGG.A.......U.GC.AAAAUGCU.G.G..CCUGA....................CGAACAG.GAA.G..CG..GU....UAAGG...C.G.GC..GC..AG.CA...GGGUAAG.G...............................U.GGCA..CU...................A....AUCACC.AAAGCCC...............................................................GAUAC..........UCACACGGAA..CG.CUGU.GA....C.GU.AAAGCCG.ACAGGCAUA..AGCAGGAAA.....G.U.C.G.....CGUGA
NZ_ABAQ01000003.1/377132-377301     UUCAUC...G.CGA.GGUG.AA.AUC..UGAA.GGA.......................AGCCGG.A.......U.GC.AAAAUGCU.G.G..CCUGA....................CGAACAG.GAA.G..CG..GU....UAAGG...C.G.GC..GC..AG.CA...GGGUAAG.G...............................U.GGCA..CA...................A....AUCACC.AAAGCCC...............................................................GAUAC..........UCACACGGAA..CG.CUGU.GA....C.GU.AAAGCCG.ACAGGCAUA..AGCAGGAAA.....G.U.C.G.....CGUGA
NC_008460.1/19885-20054             UUCAUC...G.CGA.GGUG.AA.AUC..UGAA.GGA.......................AGCCGG.A.......U.GC.AAAAUGCU.G.G..CCUGA....................CGGACAG.GAA.G..CG..GU....UAAGG...C.G.GC..GC..AG.CA...GGGUAAG.G...............................G.GGCA..CA...................A....AUCACC.AAAGCCC...............................................................GAUAC..........UCACACGAAA..CG.CUGU.GA....C.GU.AAAGCCG.ACAGGCAUA..AGCAGGAAA.....G.U.C.G.....CGUGA
JCVI_SCAF_1096628095848/1415-1245   UUCAUC...G.CGA.GGUG.AA.AUC..UGAA.GGA.......................AGCCGA.A.......G.GC.AAAAUGCU.G.G..CCUGA....................CGAACAG.GAA.G..CG..GU....UUAGG...C.G.UU..GU..UG.CA...GGGUGAG.G...............................U.GGCG..AU...................U....AUCACU.AAAGCCC...............................................................AAUAC..........UUGCACGGAA..UG.CAGC.AA....C.GU.AAAGCCG.ACAGGCAUA..AGCAGGAAG.....G.U.CGC.....GCGAC
JCVI_SCAF_1101667411487/107-276     UUCAUC...G.CGA.GGUG.AA.AUC..UGAA.GGA.......................AGCCGA.A.......G.GC.AAAAUGCU.G.G..CCUGA....................CGAACAG.GAA.G..CG..GU....UUAGG...C.G.UU..GU..UG.CA...GGGUGAG.G...............................U.GGCG..AU...................U....AUCACU.AAAGCCC...............................................................AAUAC..........UUGCACGGAA..UG.CAGC.AA....C.GU.AAAGCCG.ACAGGCAUA..AGCAGGAAG.....G.U.C.G.....CGCGA
JCVI_SCAF_1096628071008/553-384     CCUAUC...G.UGA.GGUA.GG.AUC..UGAA.GGA.......................AGCUGA.A.......A.GC.AAAAUGCU.G.G..CCUGA....................CGAACAG.GAA.G..CG..GU....UUAGG...C.G.UU..GU..AG.CA...GGGUAAG.G...............................U.GGCC..AU...................U....AUCACU.AAAGCCC...............................................................AAUAC..........UUGCAUGGAA..UG.CUGC.AA....C.GU.AAAGCCG.ACAGGCAUA..AGCAGGAAG.....G.U.C.G.....CGCGA
NZ_AAWY01000067.1/10223-10054       UUCACU...G.UGA.GGUG.AA.AUC..UGAA.GGA.......................AGCUGA.A.......A.GC.AAAAUGCU.G.G..CCUGA....................CGAACAG.GAA.G..CG..GU....UUAGG...C.G.UU..GU..AG.CA...GGGUAAG.G...............................U.GGCC..AA...................U....AUCGCC.AAAGCCC...............................................................AAUAC..........UUGCACGGAA..UG.CUGC.AA....C.GU.AUAACCG.ACAGGCAUA..AGCAGGAAG.....G.U.C.G.....CGCGA
NC_007645.1/7212018-7211847         UUCACC...G.CGA.GGUG.AA.AUC..UGAA.GGA.......................AACCGA.A.......G.GC.AAACCACU.G.G..CCCGA....................CGAACAG.GAA.U..CG..CA.UA.GGAGG...C.G.GC..CA..UA.GC...GGGUGAG.G...............................U.AGCC..CA...................U....ACUGCC.AAAGCCC...............................................................AAUAC..........UUACACGGAA..GC.GAUG.GA....C.GU.AAAUGCG.GCGGGUAUA..AGUGGGAAG.....G.U.C.A.....CGCGC
ABEF01054409.1/3816-3988            UCCACC...G.CGA.GGUG.GA.AUC..UGAA.GGA.......................AGCCGC.A.......G.GC.AAAGCGCU.G.G..CCCGA....................CGAACAG.GAA.U..CG..CA.UA.CGAGG...C.G.GU..CA..CA.CC...GGGUGAG.A...............................C.GGCC..AA...................U....AUCGUC.AAAGCCC..........................................................AGUACUUGC...........ACGGAC......GG.UGUG.GA....C.GU.AAAUGCG.GCGGGUAUA..AGUGUGACG.....G.U.C.A....CGCGUC
ABEF01047012.1/325-153              UCCACC...G.UGA.GGUG.GA.AUC..UGAA.GGA.......................AGCCGA.A.......G.GC.AAAGCACU.G.G..CCUGA....................CGAACAG.AAA.C..CG..UA.UA.CGAGG...C.G.GC..CG..UC.GC...GGGUGAG.A...............................A.GGCC..CA...................U....AUCUUC.AAAGCCC...............................................................GGUAC..........UUGCACGGAA..GC.GGCG.GA....C.GU.AAAUGCG.GCGGGCAUA..AGUGUGAAG.....G.U.CGC.....GCGUC
JCVI_SCAF_1096628148013/1008-836    UCCAUC...G.UGA.GAUG.GA.AUC..UGAA.GGA.......................AGCCGC.A.......G.GC.AAAGCACU.G.G..CCUGA....................CGAACAG.AAA.U..CG..CA.UA.UGAGG...C.G.GU..CA..CA.CC...GGGUAAG.G...............................C.GUCA..AC...................U....AUCGUC.AAAGCCC...............................................................UGUAC..........UUGCACGGAA..GG.UGUG.GA....C.GU.AAAUGCG.GCGGGCAUA..AGUGUGAAG.....G.U.CAC.....GCGUC
NC_007645.1/2179715-2179544         UCCAUC...G.UGA.GGUG.GA.AUC..UGAA.GGA.......................AGCCGU.A.......G.GC.AAAGCACU.G.G..CCUGA....................CGAACAG.GAA.U..CG..CA.UA.CGAGG...C.G.GC..CA..CA.CU...GGGUAAG.G...............................C.GGC...AA...................AU...ACCGUC.AAAGCCC...............................................................GUAC...........UUGCACGGAA..GG.UGUG.GA....C.GU.AGAUGCG.GCGGGCAUA..AGUGUGAAG.....G.U.C.A....CGCGUC
NC_008576.1/1072808-1072979         UUUACC...G.UGA.GGUA.AA.AUC..UGAA.GGA.......................AACCGA.A.......A.GC.AAAGCGCU.G.A..UCCGA....................CGAACAG.GAA.U..CG..CA.UA.CGAGG...C.G.GU..CA..UG.CU...GGAUGAG.G...............................A.GGGG..AC...................U....AUCUCU.AAAGUCC...............................................................GAAAC..........CUGUACGGAG..AG.CAUG.GA....C.GU.AUAUGCG.GCGGAUAUA..AGCGUGAAG.....G.U.G.C.....GUGUG
NC_008576.1/1386323-1386494         UUUACC...G.UGA.GGUA.AA.AUC..UGAA.GGA.......................AACCGA.A.......G.GC.AAAGCGCU.G.A..UCCGA....................CGAACAG.GAA.U..CG..CA.UA.CGAGG...C.G.GU...C..AU.GC.U.GGAUGAG.G...............................A.GGCG..AC...................U....AUCUCU.AAAGUCC...........................................................GAA..ACC...........UGUACGGAGA..GC.AUG..GA....C.GU.AUAUGCG.GCGGAUAUA..AGCGUGAAG.....G.U.G.C.....GUGUG
JCVI_SCAF_1101668584655/705-876     GCCACC...G.UGA.GGUG.GA.AUC..UGAA.GGA.......................AGCCGC.A.......G.GC.AAAGCGCU.G.G..UUCGA....................CGAACAG.GAA.G..UG..CA.UA.UGAGG...C.G.GC..CA..UG.CU...GGGUGAG.G...............................A.GGCA..AA...................U....AUCUUC.AAAGCCC...............................................................AAAUC..........UGACACGGAA..AG.CAUG.GU....C.GU.AGAUGCG.ACGGAUAUA..AGCGUGAAA.....G.U.G.A.....GUGUG
NC_008554.1/3922512-3922683         UCCAUC...G.CGA.GGUG.GA.AUC..UGAA.GGA.......................AGCCGC.A.......G.GC.AAAGCGCU.G.G..CUCGA....................CGAAUAG.GAA.C..CG..CA.UA.UGAGG...C.G.GU...C..AU.GC.C.GGAUGAG.A...............................G.GGCC..AA...................U....AUCUUC.AAAGUCC...............................................................GAUA...........CCUGUACGGAAGGC.GUG..GG....C.GU.AAAUGCG.GCGGGCAUA..AGCGUGAAG.....G.U.G.G.....GUGCG
soil_XZS49182_b1/572-743            UCCAUC...G.CGA.GGUG.GA.AUC..UGAA.GGA.......................AGCCGC.A.......G.GC.AAAGCGCU.G.A..CUCGA....................CGAACAG.AAA.U..CG..CA.UA.UGAGG...C.A.UG..CA..GU.CU...GGAUGAG.A...............................G.GGCA..AA...................U....GUCUUU.AAAGUCC...............................................................AAUAC..........CUGUACGGCA..AG.AUUG.UA....U.GU.AAAUGCG.GCGAGUAUA..AGCGUGAAA.....G.U.G.A.....GAGCG
NC_007498.2/1559816-1559991         UCCACC...G.CGA.GGUG.GA.AUC..UGAA.GGA.......................AGCUGU.A.......G.GC.AAACUUCC.G.G..CCCGA....................CGAACAG.GAA.U..CG..CA.UA.CGAGG...C.A.GU..GC..CA.UC.C.GGGCGAG.A...............................A.GGCC..AU...................A....GUCUUC.AAAGCCC.GA............................................................UAGU...........CAUCCGGGAG..GG.UGGU.GC....U.GU.AUAUGCG.GCGGGUAUGU.GGAAGGAAG.....G.U.C.A....CGCGUC
NC_007498.2/1608502-1608677         UCCACC...G.CGA.GGUG.GA.AUC..UGAA.GGA.......................AGCUGU.A.......G.GC.AAACUUCC.G.G..CCCGA....................CGAACAG.GAA.U..CG..CA.UA.CGAGG...C.A.GU..GC..CA.UC.C.GGGCGAG.A...............................A.GGCC..AU...................A....GUCUUC.AAAGCCC.GA............................................................UAGU...........CAUCCUGGAG..GG.UCGU.GC....U.GU.AUAUGCG.GCGGGUAUGU.GGAAGGAAG.....G.U.C.A....CGCGUC
NC_008576.1/3719880-3719777         CUCAUC...G.UGA.GGUG.GG.AUC..UGAA.GGA.......................AGCCGA.A.......G.GU.AAAGCGCU.A.A..UCCGA....................CGGACUG.GAA.U..CU..CA.UA.Uuuuaug............................................................................................................................................................................................................................GUGUG.CCCGGCA..G.GGCAC..AG.....G.U.A.C.....UUGGA
NC_008576.1/3862593-3862419         UCCAUC...G.UGA.GAUG.GA.AUC..UGAA.GGA.......................AGCUGC.U.......G.GC.AAAGUUCC.G.G..CCCGA....................CGAACAG.GAA.U..CG..CA.UA.CGAGG...C.A..G..CC.AUA.UC.U.GGGCGAG.G...............................G.AGCC..AU...................G....AUACCC.AAAGCCC...............................................................GAUCG..........UCAUCCAGAA..GA.UAGG.GA....A.GU.AUAUGCG.GCGGGUAUAU.GGAAUGAAG.....G.UCU.C.....GUGUC
NC_008576.1/3719737-3719564         CUCAUC...G.UGA.GGUG.GG.AUC..UGAA.GGA.......................AGCCGA.A.......G.GU.AAAGCGCG.A.A..UCCGA....................CGGACUG.GAA.U..CG..CA.UA.CGAGG...C.A..G..CC.AUA.UC.U.GGGCGAG.G...............................G.GGCC..AU...................G....AUACCC.AAAGCCC...............................................................GAUCG..........UCAUGCAGAA..GA.UAGG.GA....A.GU.AUCUGUG.GCGGGUAUAU.GGAAUGAAG.....G.U.C.U.....CGUGU
NC_009483.1/2512021-2512195         UCCGGG...G.CGA.CCCG.GA.AUC..UGAA.GGA.......................AGCUGU.A.......G.GC.AAAGUCCU.G.G..CCCGA....................CGAACAG.GAA.U..CG..CA.UA.UGAGG...C.A.GC.CAC..AU.CU...GGGCGAG.A...............................A.GGCA..AA...................CA...GA.UUC.AAAGCCC...............................................................GAUAA..........CCAUCCAGAA..AG.AUGUGGA....A.GU.AGAUGCG.GCGGGUAUAU.GGGAUGAAG.....G.U.C.A.....CGCGC
JCVI_SCAF_1101668630723/1351-1524   UCCGUC...G.CGA.GGCG.GA.AUC..UGAA.GGA.......................AGCUGU.A.......G.GC.AAACUCCC.G.G..CCCGA....................CGAACAG.GAA.C..CG..CA.UA.CGAGG...C.A.GC..CA..CA.UC.U.GGGCGAG.A...............................G.GGCC..AU...................G....AAACUC.GAAGCCC...............................................................AAUAG..........CUAUCUAGAA..GA.UGUG.GA....A.GU.AGAUGCG.GCGGGUAGAU.GGGAGGAAG.....G.U.C.G.....CGCGC
NC_009483.1/1454602-1454775         UCCGGG...G.CGA.CCCG.GA.AUC..UGAA.GGA.......................AGCUGU.A.......A.GC.AAAGUCCC.G.G..CCCGA....................CGAACAG.GAA.U..CG..CA.UA.UGAGG...C.A.GC..CA..CA.UC.U.GGGCGAG.A...............................G.GGCU..AA...................G....AGACUC.AAAACCC...............................................................GAUUA..........CCAUCCGGAA..GG.UGUG.GA....A.GU.AGAUGCG.GCGGGUGUAU.GGGAUGAAG.....G.U.C.A.....CGCGA
BAAZ01026053.1/846-1010             GCCGGA...U.....UUUG.GG.AGU..UGAA.AGG.......................UCUCCC.C....AUGG.GC.AAAACUCU.G.G..CCUGA....................CGAACAG.AAA.U..CG..CA.UA.UAAGG...C.G.UC......AG.CG.A.GGGUAAG.U...............................U.GGCA..UA...................A....CA.AAC.AAAGCCA...............................................................GUAG...........CUCACCGGAU..CG.CU...UU....CGGU..AAUGCG.GCAGGUA....AGAGGGGAA.....G.A.A.A.....GGGUG
wf1_AGZO9026_b2/736-906             CUUACC...G.CGA.GGUA.UA.AUC..UGAA.GGA.......................AGCUAG.C.......G.GC.AAAAUUCC.G.A..UCUGA....................GGAACAA.GAA.U..AU..UA....UCAGG...C.G.CA.AUU..GU.UG...GGAUAAA.C...............................U.UGCC..AA...................A....CAAAGC.AAAGUUU...............................................................AAAU...........ACUACACGGA..CA.ACGA.AG....U.GU.AAAUGAU.ACGGGUACAG.GGAAUGAAA.....G.C.U.A.....UUUAC
NZ_AAWV01000098.1/4679-4851         UCCAUC...G.UGA.GAUG.GA.AUC..CGAA.GGA.......................AGCUGG.A.......G.GC.AAAAUUCU.G.A..CCCGA....................GGAACAC.GAA.C..AU..CA....UUAGG...C.G.UA.CUC.UCA.CA...GGGUGAG.G...............................C.UGCC..AA...................A....CAAGUC.GAAGCCC...............................................................AAAA...........GCUAUCCGGA..UG.UGGA.AA....C.GU.AAAUGGU.GCGGGUACAU.GGAACGAAA.....G.UGA.A.....UCACC
NZ_AAWV01000007.1/48449-48604       UCCAUC...G.UGA.GAUG.GA.AUC..UGAA.GGA.......................AGCUGG.A.......G.GC.AAAAUUCU.G.A..CCCGA....................GGAACAC.GAA.C..AU..CA....UUAGG...C.G.UA.CUC.UCA.CA...GGGUAAG.G...............................C.UGCU..GA...................A....CAAGUC.AAAGCCC...............................................................AAAA...........GCUAUCCGGA..UG.UGGA.AA....C.GU.AA.UGGU.GCGGGUACAU...............G...G.A..........
NZ_AAWV01000098.1/2956-2784         UCCAUC...G.UGA.GAUG.GA.AUC..UGAA.GGA.......................AGCUGG.A.......G.GC.AAAAUUCU.G.A..CCCGA....................GGAACAC.GAA.C..AU..CA....UUAGG...C.G.UA.CUC.UCA.CA...GGGUAAG.G...............................C.UGCU..GA...................A....CAAGUC.AAAGCCC...............................................................AAAA...........GCUAUCCGGA..UG.UGGA.AA....C.GU.AAAUGGU.GCGGGUACAU.GGAAUGAAA.....G.CAA.A.....UCACC
NC_007907.1/5170929-5170759         UCCAUC...G.CGA.GGUG.GA.AUC..UGAA.GGA.......................AACCGG.C.......G.GC.AAAGUUCC.G.G..CCCGA....................GGAACAC.GAA.C..AA..CA....UCAGG...C.G.CG.AAA..CG.UG...GGGUGAG.A...............................C.UGC...GA...................AA...CAAGUC.AAAGCCC...............................................................AAAA...........GCUGCACGGA..CA.UGUC.AG....C.GU.AAAUGUU.GCGGGUAUAU.GGAAUGAAA.....G.U.G.A.....AUCGU
NC_007907.1/5195000-5194828         UCCACC...G.CGA.GGUG.GA.AUC..UGAA.GGA.......................AGCCAGUC.......G.GC.AAAGUUCU.G.A..CCCGA....................GGAACAC.GAA.C..AC..CA....UCAGG...C.G.CG.AAA..CG.UG...GGGUAAG.A...............................C.UGCU..AA...................A....CAAGUU.AAAGCCC...............................................................AAAA...........GCUGCACGGA..CA.CGUC.AG....C.GU.AAAUGUU.GCGGGUACAU.GGAAUGAAA.....G.U.G.A....AUCGUC
NZ_AAAW04000001.1/169472-169642     UCCAUC...G.UGA.GAUG.GA.AUC..UGAA.GGA.......................AGCCAG.C.......G.GC.AAAGUUCC.G.G..CCUGA....................GGGACAC.AAA.C..AG..CA....UCAGG...C.G.CG.AAA..CG.UG...GGGUGAG.A...............................C.UGCG..CG...................A....CAAGUC.GAAGCCC...............................................................AAAA...........GCUACACGGA..CA.CGUC.AG....C.GU.AAAUGGU.GCGGGUAGAU.GGAAUGAAA.....G.U.G.A.....AUCAU
NC_004663.1/3072876-3072704         UCCGUA...G.UGA.UUCG.GC.AUC..UAAA.GGA.......................AGUCUU.A.......G.GC.AAAGCACU.G.A..CCUGA....................CGUACAG.AAA.C..UU..GA.UACUAAGG...C.A..U.AUG..AG.UG.U.GGGUAAG.U...............................C.UGCC..AA...................A....CAAGAU.AAAGCCC...............................................................UAUAG..........CUAUAUGGAA..CA.CUCG.G.....U.GU.AAAUCAA.GCAGGUAUA..AGUGUGAAA.....G.A.U.U.....AUAUU
BAAX01024110.1/737-566              UCCGUG...G.UGA.CGCG.GA.AUC..UGAA.AGA.......................AGUCAG.C.......G.GC.AAAGAUCU.G.A..CCCGA....................CGCACAG.AAA.C..UU..GA.UA.UAAGG...C.U.AC..UU..AC.AG...GGAAAAG.G...............................C.UGCA..AA...................A....AGAGUC.AAAGUCC...............................................................AAGAA..........CUACUCGGAA..CA.GCAU.GU....A.GU.AAAUCAA.GUGGGUAUA..AGAUGGAAA.....G.A.C.A.....AUAUG
BAAY01000248.1/5499-5670            UCUAUC...G.UGA.GAUG.GC.UUC..UGAA.AGA.......................AGUUGG.C.......A.GC.AAACAUUU.G.G..CUUGA....................CGGACAA.AAA.C..UU..CA.UA.CAAGG...U.A.UU..UA..AU.CG.U.GGACAAG.G...............................U.UACC..AA...................A....CAGACC.AAAGCCU...............................................................CAUAG..........CUAUUCAGAA..CG.GUU..GG....U.GC.AAAUAAA.AUAAGUAUA..AGAUGAAAA.....G.A.C.A.....AGAUC
BAAU01003521.1/497-669              UCUAUC...G.UGA.GGUA.GA.AUC..UGAA.GGA.......................AGUCAG.C.......G.GC.AAACAUCU.G.G..UCUGA....................CGGACAG.AAA.U..CC..GA.UA.UAAGG...C.C.UA.AGG..GU.GA...GGAUGAG.U...............................C.UGCU..GA...................U....GAAGAC.AAAGUCC...............................................................GAUA...........ACUAUCCGAA.AUC.ACCC.AA....G.GU.AAAUCGG.GCAGAUAUA..AGAUGGAAA.....G.A.G.U.....AUGUC
BAAY01001752.1/1451-1299            UCCAUC...G.UGA.GUUG.GA.AU.........................................C.......G.GC.AAACAUCU.G.G..UCUGA....................CGCACAG.AAA.C..UU..GA.UAUGAAGG...C.U.UA.AGG..AU.GU...GGAUGAG.U...............................U.UGCA..UA...................A....CAAAAC.AAAGUCC................................................................AUA...........GUUAUCCGGA..AC.AUCC.GA....A.GU.AAAUCAA.GCAGACAUA..AGAUGGAAA.....G.A.A.U..........
BABG01005901.1/66-237               UCCAUC...G.UGA.GGUG.GA.AUC..UGAA.GGA.......................AGCCUG.C.......G.GC.AAAUAUCU.G.G..UCUGA....................CGUACAG.AAA.C..UU..GA.UA.UUAAG..GC.U.UA.AGG..AU.GU...GGAUAAG.U...............................U.UGCU..AA...................A....CAAAAC.GAAGUCC...............................................................UAUA...........GUUGUCCGGA..AC.AUCC.AA....A.GU.AAAUCAA.GCAGACAUA..AGAUGGAAA.....G...A.A.....UAUGU
BAAX01001729.1/1065-894             UCCACC...G.CGA.GUUG.GA.AUC..UGAA.AGA.......................AGCCGG.C.......G.GC.AAACAUCU.G.A..CCUAA....................CGGACAG.AAA.C..UU..CA.UA.CAAGG...C.A..U.AUG..AC.CG.U.GGGUAAG.G...............................U.UGCA..AA...................A....AGAACC.AAAGCCC...............................................................UAUAG..........CUAUUCGGAA..CG.GUCG.G.....U.GU.AAAUGAA.GUGGGUAUA..AGAUGGAAA.....G.A.C.A.....AUGCC
BAAX01021590.1/472-643              UUCAUC...G.UGA.GGUG.AA.AUC..UGAA.AGA.......................AGCCGG.U.......G.GC.AAACAUCU.G.A..CCUAA....................CGUACAG.AAA.C..UU..CA.UA.CAAGG...C.AUAU..GA..CC.GU...GGGUAAG.G...............................U.UGCA..AC...................A....CAGACC.AAAGCCC...............................................................CAUA...........GCUNUUCGGA..AC.AGUC.GG....U.GU.ACAUGAA.GUGGGUAUA..AGAUGGAAA.....G.A.C.A.....AUGCC
BAAX01006391.1/326-155              UCCAUC...G.UGA.GUUG.GA.AUC..UGAA.GGA.......................AGCCGG.C.......G.AC.AAAUAUCU.G.A..CCUAA....................CGGACAG.AAA.C..UU..CA.UA.UAAGG...C.AUGU..GA..CC.GU...GGAUAAG.A...............................U.UGCC..UA...................A....CAAAUC.AAAGUCC...............................................................AAUA...........GCUAUUCGGA..AC.GGUC.GG....U.GU.AAAUGAA.GUAGGCAUA..AGAUGGAAA.....G.A.C.A.....AUGCC
BAAX01026393.1/597-768              UCCACU...G.CGA.GGUG.GA.AUC..UGAA.AGA.......................AGCUGG.C.......G.GC.AAACAUCU.G.A..CCUAA....................CGUACAG.AAA.C..UU..CA.UA.UAAGG...C.A.UU..UG..AC.CA.U.GGAUGAG.A...............................U.UGCC..AG...................A....CAAAUC.AAAGUCC...............................................................CAUAG..........CUUUUCGGAA..UG.GUUG.G.....U.GU.ACAUGAC.GUGGGUAUA..AGAUGGCAA.....G.A.A.A.....UAGCC
BAAX01000072.1/2099-1929            UCCACU...G.CGA.GGUG.GA.AUC..UGAA.AGA.......................AGCUGG.C.......G.GC.AAACAUCU.G.A..CCUAA....................CGUACAG.AAA.C..UU..CA.UA.UAAGG...C.A.UU..UG..AC.CA.U.GGAUGAG.A...............................U.UGCA..AG...................A....CAAAUC.AAAGUCC...............................................................CAUAG..........CUAUUCGGAA..UG.GUU..GG....U.GU.AAAUGAA.GUGGGUAUA..AGAUGGAAA.....G...A.A.....UAAGC
BAAX01006737.1/749-919              UCCACU...G.UGA.GGUG.GA.AUC..UGAA.AGA.......................AGCUGG.C.......G.GC.AAACAUCU.G.A..CCUAA....................CGUACAG.AAA.C..UU..CA.UA.UAAGG...C.A.UU..UG..AC.CA.U.GGAUAAG.A...............................U.UGCA..UC...................A....CAAAUC.AAAGUCC...............................................................UAUUG..........CUAUUCGGAA..UG.GUU..GG....U.GU.AAAUGAA.GUGGGUAUA..AGAUGGAAA.....G...A.A.....UAAGC
BAAX01033178.1/267-96               UCCACU...G.CGA.GGUG.GA.AUC..UGAA.AGA.......................AGCCGG.C.......G.GC.AAACAUCU.G.A..CCUAA....................CGUACAG.AAA.C..UU..CA.UA.UAAGG...C.A.UU.UGA..CC.AU...GGAUGAG.A...............................U.UGCC..AG...................A....CAAAUC.AAAGUCC...............................................................UAUA...........GCUAUUCGGA..AU.GGUU.GG....U.GU.AAAUGAA.GUGGGUAUA..AGAUGGAAA.....G.A.A.U.....AAGCC
BAAX01000808.1/2254-2424            UCCACU...G.CGA.GGUG.GA.AUC..UGAA.AGA.......................AGCUGG.C.......G.GC.AAACAUCU.G.A..CCUAA....................CGUACAG.AAA.C..UU..CA.UA.UAAGG...C.A.UU.UGA..CC.AU...GGAUGAG.A...............................U.UGCA..AG...................A....CAAAUC.AAAGUCC...............................................................CAUA...........GCUNUUCGGA..AU.GGUU.GG....U.GU.AAAUGAA.GUGGGUAUA..AGAUGGAAA.....G...A.A.....UAAGC
NC_004663.1/3258439-3258267         UCCCUC...G.CGA.GUUG.GA.AUC..UGAA.AGA.......................AGCUGG.C.......G.GC.AAAUAUCU.G.G..UCUGA....................CGAACAG.AAA.C..UU..CA.UA.UAAGG...C.A..U.AUG..AC.CG.U.GGGUAAG.G...............................U.UGCU..GA...................A....CAAACC.AAAGCCC.UA............................................................UAGC...........UAUUCGGAAA..CG.GUUG.G.....U.GU.AAAUGGA.GCAGACAUA..AGAUAGAAA.....G.U.U.A.....AUACC
ABDH01027685.1/729-987              ................CCA.AA.GGU..UCGC.GGA.......................AGCGGG.A.......G.GC.AAAGUUCC.G.A..GCGGA.CUUCGCCAACUACGUUGG.CGCACAG.GAA.C..CG..C...A.UGAGG...C.A.GU..GC..AA.GG.C.GGACGAG.U...............................G.UGCC..GC...................G....UAAAAC.AAAGUCC.AAAAGGCGGGGA.......................................AA.....GAA.CAGA.UUCCCGCUUUACUGCCCAAA..CC.UUGU.AA....U.GU.AUAUGCG.GCGGCUGCAU.GGAAUGAAG.....G.U.G.A.....CUAAC
BABG01015727.1/751-584              UCCAUU...G.UGA.GAUG.GA.AUC..UGAA.GGA.......................AGCCUG.A.......G.GC.AAACCAUU.G.G..UCCGA....................CGGACAG.AAA.U..CA..UG.UA.UAAGG...C.U..U..AC..AG.UU.C.GGAUAAG.A...............................C.UGCU..GA...................A....CAAGUU.GAAGUCC...............................................................AAUA...........GCUAACAGAG..GA.CUG..GU....A.GU.AGACAUG.GCGGAUAGGU.GAUGAGAAA.....G.A.U.A........GC
BAAY01007749.1/313-493              UCCAUC...G.AGA.GGCG.GA.GUC..UGAA.GGA.......................AGCUGGAUGCCAGCGG.GC.AAACUCCC.G.A..ACCGA....................CGAACAG.AAA.U..CA..CA.UA.GUAGA...C.C.GU..AG..AG.GAAC.GGACGAG.U...............................G.UGCA..UA...................A....CAACAC.AAGAUCC.AA................................................................U..........GCUGCCCGAA..UC.CCGU.GC....G.GU.AAAUGUG.GCGGUUAUGU.GGAAGAAAA.....A.A.A.G.....GCGGC
BAAZ01017857.1/189-384              UCCAUC...G.UGA.GGUG.GA.AUC..UGAA.GGAAGCCGGAUGUCAGCGAAAAAAAUGCUGGC.G.......G.GC.AAACUCCC.G.A..ACCGA....................CGAACAG.AAA.U..CA..CA.UA.GUAGG...C.C.GU..AC.AGG.GA.C.GGACGAG.U...............................G.UGCU..AG...................A....CAACAC.GAAGUCC.AA................................................................U..........GCUGCCCGAA..UC.CCGU.GC....G.GU.AAAUGUG.GCGGUUACGU.GGGAGGAAA.....G.C.U.G.....UUGCG
BABD01006701.1/1080-1169            AUUAAC...G.UGA.GGGG.A..AUC..UGAA.GGA.......................AGGUGG.C.......G.GC.AAAUCUCU.G.G..UCUGA....................CGAACAG.AAAucacau..................................................................................................................................................................................................................................................CAGGC...U.AUAGCUAAG.....G.A.U.A.....AGGUU
NZ_AAOX01000004.1/98159-97985       UCCAUG...G.CGA.CGUG.GA.AUC..UGAA.GGA.......................AGCCCU.A.......G.GC.AAAUCCUC.G.G..UCUGA....................GGUACAC.GAA.U..CA..CA.UU.UGAGG...U.G.GA.CUG..UU.UC.A.GGACGAG.U...............................U.UGCA..AA...................A....CAAAAC.AAAGUCC...............................................................AAAAU..........AUCCCCGGAU..GG.AACA.GA....C.AU.AAAUGUG.GCAGAUAUAU.GAGGAGAAA.....G.U.G.G.....AUGAA
BAAW01000769.1/1804-1632            UCCAUC...G.UGA.GGUG.GA.AUC..UGAC.GGA.......................AGCCUA.A.......G.GC.AAAGCCUU.G.G..UCUGA....................GGUACAC.GAA.U..CA..CA.UU.UGAGG...C.U.CA.AAG..CU.AU...GGGUAAG.C...............................U.UGCA..CG...................A....CAAAGU.AAAGCCC...............................................................UAUA...........ACUAUCAGAA..AU.AGCU.AG....A.GU.AAUUGCG.GCAGAUAGAU.GAGGUGAAA.....G.U.G.C.....AUGUU
BAAW01000650.1/507-679              UCCAUC...G.UGA.GGUG.GA.AUC..UGAA.GGA.......................AGCCUA.A.......G.GC.AAAGCCUU.G.G..UCUGA....................GGUACAC.GAA.U..CA..CA.UU.UGAGG...C.U.CA.AAG..CU.AU...GGGUAAG.C...............................U.UGCA..CG...................A....CAAAGU.AAAGCCC...............................................................UAUA...........ACUAUCCGAA..AU.AGCU.AG....A.GU.AAAUGUG.GCAGAUAGAU.GAGGUGAAA.....G.U.G.C.....GUGUU
BAAZ01024986.1/598-401              UCCAUC...G.UGA.GGUG.GA.AUU..UGAA.GAAAGCCGGAUUUUGGGAGUUGAAAGGUCUCC.C...AAUGG.GC.AAAACUUU.G.G..CCUGA....................CGAACAG.AAA.U..UG..CA.UA.UAAGG...C.C.GU..CA..GC.GA...GGGUAAG.U...............................U.UGCA..UA...................A....CAAAAC.AAAGCCC...............................................................AGUAG..........CUACACGGAA..UC.GCUU.UC....G.GU.AAAUGCG.GCAGGUA.A..AGAGGGAAA.....G.A.A.U.....GUGUG
BAAZ01000261.1/1578-1381            UCCAUC...G.UGA.GGUG.GA.AUC..UGAA.GAAAGCCGGAUUUUGGGAGUUGAAAGGUCUCC.C...AAUGG.GC.AAAACUCU.G.G..CCUGA....................CGAACAG.AAA.U..CG..CA.UA.UAAGG...C.C.GU..CA..GC.GA...GGGUAAG.U...............................U.UGCA..UA...................A....CAAAAC.AAAGCCC...............................................................AGUAG..........CUACACGGAA..UC.GCUU.UC....G.GU.AAAUGCG.GCAGGUA.A..AGAGGGAAA.....G.A.A.U.....GUGUG
BAAZ01000126.1/5519-5716            UCCAUC...G.UGA.GGUG.GA.AUC..UGAA.GAAAGCCGGAUUUUGGGAGUUGAAAGGUCUCC.C...AAUGG.GC.AAAACUCU.G.G..CCUGG....................CGAACAG.AAA.U..CG..CA.UA.UAAGG...C.C.GU..CA..GC.GA...GGGUAAG.G...............................U.UGCA..UA...................A....CAAAAC.AAAGCCC...............................................................AGUAG..........CUACACGGAA..UC.GCUU.UC....G.GU.AAAUGCG.GCAGGUA.A..AGAGGGAAA.....G.A.A.U.....GUGUG
BABD01031468.1/250-53               UCCAUC...G.UGA.GGUG.GA.AUC..UGAA.GAAAGCCGGAUUUUGGGAGUUGAAAGGUCUCC.C...AAUGG.GC.AAAACUCU.G.G..CCUGA....................CGAACAG.AAA.U..CG..CA.UA.UAAGG...C.C.GU..CA..GC.GA...GGGUAAG.U...............................U.UGCA..UA...................A....CAAAAC.AAAGCCC...............................................................AGCAG..........CUACACGGAA..UC.GCUU.UC....G.GC.AAAUGCG.GCAGGUA.A..AGAGGGAAA.....G.A.A.U.....GUGCG
BABA01029713.1/479-677              UCCAUC...G.UGA.GGUG.GA.AUC..UGAA.GAAAGCCGGAUUUUGGGAGUUGAAAGGUCUCC.C...AAUGG.GC.AAAACUCU.G.G..CCUGG....................CGAACAG.AAA.U..CG..CA.UA.UAAGG...C.C..G.UCA..GC.GA...GGGUAAG.G...............................U.UGCA..UA...................A....CAGAAC.AAAGCCC.AG............................................................UAGC...........UACACGGGAA..UC.GCUUUCC....G.GU..AAUGCG.GCAGGUC.A..AGAGGGAAA.....G.A.C.U.....GUGUG
BABG01033033.1/210-89               UCUACC...G.UGA.GGUG.GA.AUC..UGAA.GGA.......................AGCUGU.A.......A.GC.AAAUCUCU.G.G..UCCGA....................CGGACAG.AAA.U..CG..CA.UA.UAAGG...C.U.AGgcuu....................................................................................................................................................................................................CG....A.GUGAUAAGCU.GCAGACAGCU.UCAGCCUAG.....A.U.C.C.....UGCGC
hgutS8_s8_159877/1974-1803          UUCACC...G.UGA.GGUG.AA.AUC..UGAA.GGA.......................AGCUGU.A.......G.GC.AAACCUCU.G.A..CYUGA....................CGGACAG.AAA.C..CA..CA.UA.UAAGG...C.U.GG..GA..AA.UA.C.GGAUAAG.A...............................C.GGCA..AG...................A....AACAUC.GAAGUCC.AA............................................................AAGUU..........GCUGGAAGUA..........CC....A.GU.AAAUGUG.GCAGGUAUAU.GGAGGGAAA...GAG.U.C.C.....GCACC
NZ_ABCC01000008.1/12771-12602       UCCGCC...G.UGA.GACG.GA.AUC..UGAA.AGA.......................AGCUGU.A.......A.GC.AAACCUCU.G.A..CCUGA....................CGGACAG.GAA.C..CG..CA.UA.UAAGG...C.U.CG..GA..AA.UA.C.GGAUAAG.G...............................U.GGCA..AA...................A....GGCACU.GAAGUCCAAA............................................................AGGUU..........GCCGGAAGUA..........CG....A.GU.AAAUGCG.GCAGGUACAU.GGAGGAAAA.....G.A.A.C.....AC.GC
BABD01024632.1/557-400              UCUACC...G.UGA.GGUA.GA.AUC..UGAA.GGA.......................AGCUGU.A.......A.GC.AAAUCUCU.G.G..UACGA....................CGAACAG.AAA.U..CA..CA.UA.UAAGG...C.UAGG..CU..AC.GA.G.AGAUAAG.U...............................U.GGCU..UA...................A....AGCAAG.AAGAACA...............................................................AAAA............................AG.CA....A.GU.AAAUGUA.G...AAAAUCAGGCAAUAAA.....G.C.U.U.....CUGUC
BAAV01015115.1/784-619              UCUAUC...G.CGA.GGUA.GA.AUC..UGAA.GGA.......................AGCUGU.A.......A.GC.AAAUCUCU.G.G..UCCGA....................CGAACAG.AAA.U..CA..CA.UA.UAAGG...C.UAGG..CU..ACGAG...AGAUAAG.U...............................U.GGCG..UG...................A....AGCAAC.GAAGUCU.AA........................................................UAACUAUC...........ACCUUUGG....CU.GU...UC......GU..UUCGUU.ACGGA....U.GGA....AU.....G.G.A.U.....AUAUU
BABD01001136.1/2158-2334            UUCACC...G.UGA.GGUG.AA.AUC..UGAA.GGA.......................AGUCGU.U.......G.GC.AAAUCUCU.G.G..UCCGA....................CGGACAG.AAA.C..CG..CA.UA.CAAGG...C.UAGG..CU..AC.GA.G.AGAUAAG.U...............................U.GGCA..UA...................A....AGCAAC.GAAGUCU...............................................................AAUA...........ACUACCACAU..UU.GUGG.UAGCAGA.GU.AAAUGCG.GUGGAUGAAU.AAAUU.AAA.....G.A.U.U.....GCAGU
BABD01002165.1/534-355              UCCACC...G.UGA.GGUG.GA.AUC..UGAA.GGA.......................AGCGGU.A.......A.GC.AAAUCUCC.G.G..UCCGA....................CGGACAG.AAA.U..CA..CA.UA.UAAGG...C.UAGG..CU..AC.GA.G.AGAUAAG.U...............................U.GGCA..AA...................G....AACAAC.GAAAUCU...............................................................AAUA...........ACUAUCACUU..UU.GUAG.UAGCAGA.GU.AAAUGUG.GCGGAUAUAU.GGAGAGAAA...GAG.C.G.A.....GCACC
BABB01000174.1/1551-1372            UUCAUC...G.UGA.GGUG.AA.AUC..UGAA.GGA.......................AGCUGU.A.......A.GC.AAACCUCU.G.G..UCCGA....................CGGACAG.AAA.U..CA..CA.UA.UAAGG...C.U.AG.GCU..AC.GA.G.AGACAAG.U...............................C.GGCA..UA...................A....AGCAAC.GAAGUCU...............................................................AAUA...........ACUAUCACAU..UU.GUAG.UAGCAGA.GU.AAAUGUG.GCGGAUAUAU.GGAGGGAAA...GAG.C.G.U.....GCACC
BABB01000340.1/1037-1216            UCCAUC...G.UGA.GAUG.GA.AUC..UGAA.GGA.......................AGUUGU.A.......A.GC.AAAUUUCU.G.G..UCCGA....................CGGACAG.AAA.U..CA..CA.UA.UAAGG...C.U.AG..GC..UAUGA.G.AGAUAAG.U...............................U.GGCU..AA...................A....AGCAAC.GAAGUCU.AA........................................................UAACUAUC...........ACUUUUGUAG.....UAGC.AG....A.GU.AAAUGUG.GCGGAUAUAU.GGAGAGAAA...GAG.C.G.U.....GCACC
BAAY01003967.1/345-524              UCCACC...G.UGA.GGUG.GA.AUC..UGAA.GGA.......................AGCUGU.A.......A.GC.AAAUCUCC.G.G..UCCGA....................CGGACAG.AAA.U..CA..CA.UA.UAAGG...C.U.AG..GC..UACGA.G.AGAUAAG.U...............................U.GGC...AA...................AG...AACAAC.GAAAUCU.AA........................................................UAACUAUC...........ACUUUUGUAG.....UAGC.AG....A.GU.AAAUGUG.GCGGAUAUAU.GGAGAGAAA...GAG.C.G.A.....GCACC
BABB01015722.1/235-412              UCCAUC...G.UGA.GGUG.GA.AUC..UGAA.GAA.......................AGUUGU.A.......A.GC.AAAUCUCU.G.G..UCCGA....................CGGACAG.AAA.U..CA..CA.UA.UAAGG...C.U.AG..GC..UGUGA.G.AGAUAAG.U...............................U.GGCC..AA...................A....AGCAAC.GAAGUCU.AA........................................................UAACUAUC...........ACUUUUGUAG.....CAGC.AG....A.GU.AGAUGUG.GCGGAUAUAU.GGAGAGAAA.....G.A.G.C.....GUGAA
BAAX01015550.1/681-502              UCCAUC...G.CGA.GGUG.GA.AUC..UGAA.GGA.......................AGCUGU.A.......A.GC.AAAUCUCU.G.G..UCCGA....................CGGACAG.AAA.U..CA..CA.UA.GAAGG...C.U.AG.GCU..GC.GA.G.AGAUAAG.U...............................U.GGCU..GA...................A....AGCAAC.AAAGUCU.AA........................................................UAACUAUC...........ACCUUUGUAG..UA.GCAG.......A.GU.AAAUGUG.GCGGAUAUAU.GGAGAGAAA...GAG.C.G.U.....GCACC
BAAU01001422.1/1973-1794            UCCAUC...G.UGA.GGUG.GA.AUC..UGAA.GGA.......................AGCUGU.A.......G.GC.AAAUCCUU.G.G..UCCGA....................CGGACAG.AAA.U..CG..CA.UA.UGAGG...C.U.AA..GC..UU.CGAG.AGAUAAG.C...............................U.GGC...GA...................AA...GACAGC.AAAGUCU.AA........................................................UAACUACCA.........CAUUUGUAGAA.......GC.AG....A.GU.AAAUGCG.GCGGAUUUAU.GAGGAGAAA...GAG.C.G.U.....GCACC
BAAZ01006767.1/1101-922             UCCAUC...G.UGA.GGUG.GA.AUC..UGAA.GGA.......................AGCUGU.A.......G.GC.AAACCUUU.G.G..UCCGA....................CGGACAG.AAA.U..CA..CA.UA.UAAGG...C.U.GG..GU..UC.CGAG.AGAUAAG.C...............................C.UGCA..AA...................A....GAGGGC.AAAGUCU.AA.....................................................UAACUAUCACA...........UUUGUAGGAA..C.......AA....A.GU.AGAUGUG.GCGGAUAUAU.GAAGGGAAA...GAG.C.A.C.....GCACC
BABG01021872.1/317-494              UCUAUC...G.UAA.GGUA.GA.AUC..UGAA.GGA.......................AGCUGU.A.......A.GC.AAACUCUU.G.G..UCUGA....................CGGACAG.AAA.U..CA..CA.UA.UGAGG...C.U.AG..GU..UC.CG.CUUGGUAAG.U...............................C.UGCU..AA...................A....UAAGAC.AAAGCCG...............................................................UAAA...........GUUGCCGUUUGUAG.GAAC.CG....A.GU.AAAUGUG.GCGGAUAUAU.GAGAGGAAA...GAG.C.G.U.....GCACC
hgutS8_s8_173407/909-732            UCUAUC...G.UAA.GGUA.GA.AUC..UGAA.GGA.......................AGCUGU.A.......A.GC.GAACUCUU.G.G..UCCGA....................CGGACAG.AAA.U..CA..CA.UA.UGAGG...C.U.AG..GU..UC.CG.CUUGGUAAG.U...............................C.UGCC..AA...................A....UAAGAC.AAAGCCGUAA.........................................................AGUUGCCG..........UUUGUAGGAA..C.......CG....A.GU.AAAUGUG.GCGGAUAUAU.GAGAGGAAA...GAG.C.G.U.....GCACC
BABD01017009.1/712-883              UCCAUC...G.UGA.GGUG.GA.AUC..UGAA.GGA.......................AGCUGU.A.......A.GC.AAACUCUU.G.G..UCCGA....................CGGACAG.AAA.U..CA..CC.UA.UUAGG...C.U.CG.GAA..AU.AC...GGAUAAG.U...............................C.UGCC..AA...................A....AGAGAU.GAAGUCC...............................................................UAAA...........GUUGCUGGAA..GU.A....CG....A.GU.AGAUGUG.GCGGAUAGAU.UAGAGGAAA...GAG.C.G.U.....GCACC
BABB01000418.1/2208-2097            UCCAUC...G.UGA.GAUG.GA.AUC..UGAA.GGA.......................AGCUGU.A.......A.GC.AAAACUCC.G.G..UCCGA....................CGGACAG.AAA.U..CA..CA.UA.UAAGG...Cuagcc................................................................................................................................................................................................................GC.AAAAAUA.ACACUCACAU.UUUGU.........A.U.C.A.....UCAUC
NC_009441.1/4418055-4417884         UCCAUC...G.CGA.GGUG.GA.AUC..UGAA.GGA.......................AGCAGU.A.......G.GC.AAACUCUU.G.G..CCUGA....................CGAACAG.AAA.C..UA..UA.UA.CAAGG...C.C.AG..AA..AU.GU.U.GGAUAAG.G...............................U.UGCU..AU...................A....CAAACC.GAAGUCC...............................................................CAAA...........CUGUACGGGA..AC.AUU..AU....G.GU.AAAUAUA.GCAGGCAGAU.GAGAGGAAA.....G.U.U.A.....UCGUU
BAAU01004853.1/625-453              GACAUC...G.UGA.GGUG.GA.AUC..UGAA.GGA.......................AGGGGC.A.......G.GC.AAAUUUCU.G.A..CCUGA....................CAAAGAG.AAU.C..CG..CA....UAAGG...C.CAAU..UU..GA.GA.U.GGAUAAG.G...............................U.CGCC..AA...................A....CAGAUU.AAAGUCC...............................................................CAUAG..........CGAUUUGGAA..UC.CCAA.AG....G.GU.AGAUGCG.GCAGGUGAAG.GGAGAAAAA.....G.A.G.U.....GCGUU
BAAU01001853.1/2861-3037            AACAUU...G.UAA.GGUG.GA.ACC..CGAA.GGA.......................AGGAGC.A.......G.GC.AAAUCUCU.G.A..CCUGA....................CGAACAG.AAA.U..CG..CA....UGAGG...C.CAAU..UU..GG.GA.U.GGAGAAG.G...............................C.CACC..AA...................A....CAGACU.GAAUUCC...............................................................UAUAA..........CGCCCCGGAA..UC.CCAA.AG....G.GU.AGAUGCG.GCAGGUGAAU.GGAGAAAAAAAG..GAU.A.U.....GAUUC
wf3_Contig3325/578-406              UCCAUG...G.CGA.GGUG.GA.AUC..UGAA.GGA.......................AACUGG.C.......G.GC.AAAGUCCU.G.G..CCUGA....................CGGACAG.AAA.C..UA..CA.UA.UAAGG...C.C.AA.AGU..UG.UC.C.GGAUAAG.G...............................U.UGCA..CA...................C....CAAACC.AAAGUCC.AA................................................................U..........ACUGCUCGGA..GA.CAAC.AU....G.GU.AAAUGUA.GCAGGUAGAU.GGGAUGAAA.....G.U.U.A.....UCGUU
NC_008346.1/2256056-2255886         UCCAUC...G.UGA.GGUG.GA.AUC..CGAA.GGA.......................AGCCGG.A.......G.GC.AAACUUCU.G.G..UCUGA....................CGAACAG.AAA.U..CA..CA....UCAGG...C.A.UC..GU..AA.GC.U.GGGUAAG.G...............................U.UGCG..CA...................A....CAAACU.GAAGCCC...............................................................GAAA...........CUAUCCGGAA..GC.UUAC.GG....U.GU.AGAUGUG.GCAGAUAGAU.GGAAGGAAA.....G.A.C.U.....GCGUU
BAAZ01007913.1/690-862              UCCAUC...G.CGA.GGUG.GA.AUC..UGAA.GGA.......................AGCCGG.C.......G.GC.AAACUUCC.G.G..UCUGA....................CGGACAG.AAA.U..CA..CA....UAAGG...C.A.UG..AU..AG.GA.U.GGGUAAA.G...............................C.UGCG..UC...................G....AAAGCU.GAAGCCC.GA............................................................AAGC...........UAAUCCGGAA..UC.CCAU.GG....U.GU.GCAUGUG.GCAGAUAGAU.GGAAGGAAA.....G.A.A.C.....CUGUU
BABD01010738.1/103-299              UCCAUC...G.CGA.GGUG.GA.AUC..UGAA.GGA..AGCCGGAUGUGGGAACAGACUAACCAC.G.......G.GC.AAAUCUCC.G.G..UCUGA....................CGAACAG.AAA.U..UA..CA.UA.GAAGG...C.U.AU..GC..AU.GA...GGGUAAG.A...............................C.UGCU..UU...................A....CAAGCC.GAAGCCC...............................................................GAUAA..........CUACACGGAA..UC.AUGU.AU....G.GU.AAAUGUA.ACGGAUGGAU.GGAGAGAAA.....GAAACGU.....GUGGU
BABE01001822.1/1285-1089            UCCAUC...G.UGA.GACG.GA.AUC..CGAA.GGA..AGCCGGAUGUGGGAACAGACUAACCAC.G.......G.GC.AAAUCUCU.G.G..UCUGA....................CGAACAG.AAA.U..CU..CA.UA.UAAGG...U.U.AU..GC..AU.GA...GGGUAAG.G...............................C.UGCU..AU...................C....CAAGUC.AAAGCCC...............................................................AAUAA..........CUACACGGAA..UC.AUGC.GU....G.AU.AAAUAAG.GCAGAUGGAU.GGAGAGGAA.....GAAACGU.....GUGGU
mgutOb1_U_BO_aaa19e09_b1/265-96     UCCACC...G.CGA.GG.G.GA.AUC..UGAA.GGA.......................AGGUGA.A.......G.GC.AAAUCUCU.G.G..UCUGA....................CGAACAG.AAA.C..UA..CA....UCAGG...C.U.AU..GC..AC.AG...GGGUAAG.G...............................C.CGCA..AA...................A....CAGGUC.AAAGCCC...............................................................AAUAA..........CUGUACGGAA..CU.GUGC.AU....A.GU.AAAUGUG.GCAGAUAUGU.GGAGAGAAA.....G.A.A.A.....CGUGU
hgutS8_s8_179811_1/1446-1616        UCCAUC...G.UGA.GGUG.GA.AUC..UGAA.GGA.......................AGGUGG.A.......G.GC.AAAUCUCU.G.G..UCUGA....................CGAACAG.AAA.U..CA..CA....UCAGG...C.U.AU.AGU..UA.A....GGAUAAG.G...............................U.UGCC..AA...................A....CAAACC.AAAGUCC...............................................................AAUA...........ACUACUCGGA..AU.UAACUGU....A.GU.AAAUGUG.GCAGAUAUAU.GGAGAGAAA.....G.U.G.A.....CGUGU
BABG01000233.1/1668-1498            UCCAUC...G.UGA.GGUG.GA.AUC..UGAA.GGA.......................AGGUGG.A.......G.GC.AAAUCUCU.G.G..UCUGA....................CGAACAG.AAA.U..CA..CA....UCAGG...C.U.AC.AGU..UA.A....GGAUAAG.A...............................U.UGCA..AU...................U....CAAAUC.GAAGUCC...............................................................AAUA...........ACUACUCGGG..AU.UAACUGU....G.GU.AAAUGUG.GCAGAUAGAU.GGAGAGAAA.....G.A.A.A.....CGUGU
BAAU01008431.1/39-209               GCCAUC...G.UGA.GGUG.GA.AUU..CGAA.GGA.......................AGGUGG.A.......G.GC.AAAUCUCU.G.G..UCUGA....................CGAACAG.AAA.U..CA..CA....UCAGG...C.U.AC.AGU..UA.A....GGAUAAG.G...............................U.UGCU..AU...................A....CAAACU.AGAGUCC...............................................................AAUA...........ACUACUCGGA..AU.UAAUUGU....G.GU.AAAUGUG.GCAGAUGGAU.GGAGAGAAA.....G.A.A.A.....CGUGU
BABA01025377.1/375-545              UCCAUU...G.UGA.GGUG.GA.AUC..UGAA.GGA.......................AGGUGG.A.......G.GC.AAAUCUCU.G.G..UCUGA....................CGUACAG.AAA.U..CA..CA....UCAGG...C.U.AC..AG..UU.GA...GGAUAAG.G...............................C.UGCA..UA...................A....CAAACC.AAAGUCC...............................................................AAUAA..........CUACUCGGAA..UC.AACU.GU....A.GU.AAAUGUG.GCAGAUAUAU.GGAGAGAAA.....G.A.A.A.....CGUGU
BABA01010263.1/538-368              UCCAUC...G.UGA.GGUG.GA.AUC..UGAA.GGA.......................GGCUGU.A.......A.GC.AAAUCUCU.G.G..UCUGA....................CAAACAG.AAA.U..CA..CA....UCAGG...U.U.GC..AG..UU.AA...GGAUAAG.G...............................U.GGCU..AU...................A....CAAACU.AAAGUCC...............................................................AAUAA..........CUACUCGGAA..UU.AGCU.GU....A.AU.AAAUGUG.GCAGAUAUAU.GGAGAGAAA.....G.A.A.G.....UGUGU
BAAX01030395.1/460-286              ACGAUC...G.GGA.GAGG.GGAAUA..AGAA.GGA.......................AGGUCG.A.......G.AC.CCAUUUCUAG.C..UCGGA....................CGAACAG.AAA.G..CA..CA....UGAGG..CC.U.AG..UG..AU.GG...GGAUAAG.G...............................C.CGCC..UA...................A....CAGCUU.GAAGUCC.GA............................................................CAGC...........UACACCGGAA..CC.AUGA.AU....A.GU.AGACCUG.GCAGACACAUC.GAGAGAAA.....G.A.G.U.....GCCUU
BAAX01034878.1/611-782              UCCAUC...G.UGA.GAUG.GA.AUC..UGAA.GGA.......................AGGUCG.A.......G.GC.AAAUCUCU.G.G..UCUGA....................CGAACAG.AAA.U..CA..CA....UAAGG...C.U.AG..UC..AU.GG...GGAUAAG.G...............................C.CGCC..UA...................A....CAGGUU.GAAGUCC...............................................................CAUAG..........CUACACGGAA..CC.AUGA.AU....A.GU.ACAUGUG.GCAGACACAU.GGAGAGAAA.....G.AGU.G.....CGUUC
BAAX01000004.1/3448-3619            UCCAUC...G.UGA.GAUG.GA.AUC..UGAA.GGA.......................AGGUCG.A.......G.GC.AAAUCUCU.G.G..UCUGA....................CGAACAG.AAA.U..CA..CA....UAAGG...C.U.AG..UC..AU.GG...GGAUAAG.G...............................C.CGCC..UA...................A....CAGGUU.GAAGUCC...............................................................CAUAG..........CUACACGGAA..CC.AUGA.AU....A.GU.AGAUGUG.GCAGACACAU.GGAGAGAAA.....G.AGU.G.....CGUUC
BAAV01001266.1/2173-2002            UCCAUC...G.UGA.GAUG.GA.AUC..UGAA.GGA.......................AGGUCG.A.......G.GC.AAAUCUCU.G.G..UCUGA....................CGAACAG.AAA.U..CA..CA....UAAGG...C.U.AG..UC..AU.GG...GGAUAAG.G...............................C.CGCC..AA...................A....CAGGUU.GAAGUCC...............................................................CAUAG..........CUACACGGAA..CC.AUGA.AU....A.GU.AUAUGUG.GCAGACACAU.GGAGAGAAA.....G.AGU.G.....CGUUC
BAAX01002910.1/1215-1385            UCCAUC...G.UGA.GAUG.GA.AUC..UGAA.GGA.......................AGGUCG.A.......G.GC.AAAUCUCU.G.G..UCUGA....................CGAACAG.AAA.U..CA..CA....UAAGG...C.U.AG..UC..AU.GG...GGAUAAG.G...............................C.CGCC..UA...................A....CAGGUU.GAAGUCC...............................................................CAUAG..........CUACACGGAA..CC.AUGA.AU....A.GU.AGAUGUG.GCAGACACAU.GGAGAGAAA.....G.A.G.U.....GCGUC
BAAX01001635.1/2026-2195            UCCAUC...G.UGA.GAUG.GA.AUC..UGAA.GGA.......................AGGUCG.A.......G.GC.AAAUCUCU.G.G..UCUGA....................CGAACAG.AAA.U..CA..CA....UAAGG...C.U.AG..UC..AU.GG...GGAUAAG.G...............................C.CGCC..UA...................A....CAGGUU.GAAGUCC...............................................................CAUAG..........CUACACGGAA..C..AUGA.AU....A.GU.AGAUGUG.GCA.ACACAU.GGAGAGAAAA....G.A.G.U.....GCGUC
BAAV01028780.1/6-179                UCCCUC...G.UGA.GAUG.GA.AUC..UCUA.UAG.......................AGGUCC.A.......G.GC.GUAUCUCU.G.G..UCUGA....................CGAACAA.AAC.U..CA.UCA....UAACG...U.U.AU..UC..AU.GG...GGAUUAG.G...............................C.CGCC..GA...................AC...AUUGUU.GAACUCC...............................................................CUUAC..........CUACACUGAAC.UC.AUGA.AU....A.UU.ACAUGUG.GCAAACACAU.GGAGAGAAA.....G.A.G.U.....GCGUU
hgutS8_s8_171851/650-843            UCCAUC...G.UGA.GGUG.GA.AUC..UGAA.GAA.AGUCGGAUGUGGGAACAGACUAACCACG.A.........GC.AAAUCUCU.G.G..UCUGA....................UGAACAG.AAA.U..CU..CA.UA.UAAGG...U.U.AU..GC..AU.GA...GGGUAAG.G...............................C.UGCA..AG...................C....CAAGUU.AAAGCCC...............................................................AAUAA..........CUACAUGGAA..UC.AUGC.GU....G.AU.AAAUGAG.GCAGAUGAAU.GGAGAGGGA.....G.A.A.A.....CGUGU
hgutS8_s8_179792/1829-2024          UCCAUC...G.UGA.GGUG.GA.AUC..UGAA.GGAAGCUGGAUGUGAGGAA.......AAUACU.AACUCACGG.GC.AAAUCUCU.G.G..UCUGA....................CGGACAG.AAA.U..CU..CA.UA.UGAGG...U.U.AU..GC..AU.GA...GGAUAAG.G...............................U.UGCA..UA...................G....CAAAUC.GAAGUCC.AA........................................................UAACUACA................CGGAA..UC.AUGC.AU....G.AU.AGAUGAG.GCAGAUGGAU.GGAGAGGAA.....G.A.A.A.....CGUGU
NZ_ABCC01000092.1/16283-16477       UUCAUC...G.UGA.GGUG.AA.AUC..UGAA.GGAAGCCGGAUGUGGGGAACAUACUAACCCAU.G.......G.GC.AAAUCUCU.G.G..UCUGA....................CGGACAG.AAA.U..CA..CA....UCAGG...C.C.AU..GC..GU.GA...GGGUAAG.A...............................C.UGCU..GA...................A....CAAGUC.GAAGCCC...............................................................AAUAA..........CCACACGGAA..UC.ACGU.AU....G.GU.AAAUGUG.GCAGAUAGAU.GGAGAGAAA.....G.G.GAC.....GUGUG
BAAV01030018.1/889-695              UCCAUC...G.UGA.GGUG.GA.AUC..UGAA.GGAAGCUGGAUAUGGGGAACAUACUAACCCAU.G.......G.GC.AAAUCUCU.G.G..UCUGA....................CGAACAG.AAA.U..CA..CA....UCAGG...C.U.AU..GC..AU.GA...GGGUAAG.A...............................C.UGCG..AU...................A....CAAGUU.GAAGCCC...............................................................UAUAA..........CUACACGGAA..UC.AUGU.AU....G.GU.AAAUGUG.GCAGAUGGAU.GGAGAGAAA.....G.A.AAC.....GUGUG
BAAV01030017.1/500-694              UCCAUC...G.UGA.GGUG.GA.AUC..UGAA.GGAAGCUGGAUAUGGGGAACAUACUAACCCAU.G.......G.GC.AAAUCUCU.G.G..UCUGA....................CGAACAG.AAA.U..CA..CA....UCAGG...C.U.AU..GC..AU.GA...GGGUAAG.A...............................C.UGCG..AU...................A....CAAGUU.GAAGCCC...............................................................AAUAA..........CUACACGGAA..UC.AUGU.AU....G.GU.ACAUGUG.GCAGAUGGAU.GGAGAGAAA.....G.A.AAC.....GUGUG
BABD01028650.1/93-287               UCCAUC...G.UGA.GAUG.GA.AUC..UGAA.GGAAGCUGGAUGUGAGGAACAUACUAACUCAU.G.......G.GC.AAAUCUCU.G.G..UCUGA....................CGAACAG.AAA.U..CU..CA.UA.UAAGG...U.U.AU..GC..AU.GA...GGAUAAG.G...............................C.UGCU..UA...................C....CAAGUC.GAAGUCC.AA........................................................UAACUACA................CGGAA..UC.AUGC.AU....G.AU.AAAUGAG.GCAGAUGGAU.GGAGAGGAA.....G...A.A.....ACGUG
BABG01006704.1/228-31               UCCAUC...G.UGA.GGUG.GA.AUC..UGAA.GGAAGCUGGAUGUGAGGAAAAUACUAACUCAU.G.......G.GC.AAAUCUCU.G.G..UCUGA....................CGGACAG.AAAUU..CU..UA.UA.UGAGG...G.U.AU..GC..AU.GA...GGGUAAG.G...............................U.UGCA..CG...................C....CCAAUC.GAACCAC...............................................................AAUAA..........CUACACGGAA..UC.AUGC.AU....GA.U.AAAUGAG.GCAGAUGGAUGGGAGAGAAA.....A.A.A.C.....GUGUG
BAAY01001211.1/2891-2695            UCCAUC...G.UGA.GAUG.GA.AUC..UGAA.GGAAGCUGGAUGUGAGGAAUAUACUAACUCAC.G.......G.GC.AAAUCUCU.G.G..UCUGA....................CGAACAG.AAA.U..CU..CA.UA.UGAGG...U.C.AU..GC..AU.GU...GGGUAAG.G...............................C.AGCA..AG...................C....CAUGUU.GAAGCCC...............................................................GAUAA..........CUACACGGAA..UC.AUGC.AU....G.AU.AAAUGAG.GCAGAUGGAU.GGAGAGGAA.....G.A.AAC.....GUGUG
BAAY01028426.1/644-840              UCCAUC...G.UGA.GAUG.GA.AUC..UGAA.GGAAGCUGGAUGUGAGGAAUAUACUAACUCAC.G.......G.GC.AAAUCUCU.G.G..UCUGA....................CGAACAG.AAA.U..CU..CA.UA.UGAGG...U.C.AU..GC..AU.GU...GGGUAAG.G...............................C.AGCA..AG...................C....CAUGUU.GAAGCCC...............................................................GAUAA..........CUACCCGGAA..UC.AUGC.GN...UG.AU..AAUGAG.GCCGAUGGAU.GGAGAGGAA.....G.A.AAC.....GUGUG
BABG01000061.1/2325-2129            UCCAUC...G.UGA.GGUG.GA.AUC..UGAA.GGAAGCUGGAUGUGAGGAAUAUACCAACUCAC.G.......G.GC.AAAUCUUU.G.G..UCUGA....................CGAACAG.AAA.U..CU..CA.UA.UGAGG...U.C.AU..GC..AU.GU...GGGUAAG.A...............................C.AGCA..AC...................C....CAUGUU.AAAGCCC...............................................................AAUAA..........CUACACGGAA..UC.AUGC.AU....G.AU.AAAUGAG.GCAGAUGGAU.GGAGAGGAA.....G.A.AAC.....GUGUG
hgutS8_s8_165057/4165-4361          UCCAUC...G.UGA.GAUG.GA.AUC..UGAA.GGAAGCUGGAUGUGAGGAAUAUACCAACUCAC.G.......G.GC.AAAUCUCU.G.G..UCUGA....................CGAACAG.AAA.U..CU..CA.UA.UGAGG...U.C.AU..GC..AU.GU...GGGUAAG.A...............................C.AGCA..AC...................C....CAUGUU.AAAGCCC...............................................................AAUAA..........CUACACGGAA..UA.AUGC.AU....G.AU.AAAUGAG.GCAGAUGGAU.GGAGAGGAA.....G.A.AAC.....GUGUG
BABG01003417.1/1774-1970            UCCAUC...G.UGA.GAUG.GA.AUC..UGAA.GGAAGCUGGAUGUGAGGAACAUACUAACUCAC.G.......G.GC.AAAUCUCU.G.G..UCUGA....................CGGACAG.AAA.U..CU..UA.UA.UGAGG...U.U.AU..GC..AU.GA...GGGUAAG.G...............................U.UGCA..UA...................U....CAAAUC.GAAGCCC...............................................................AAUAA..........CUACACGGAA..UC.AUGC.AU....G.AU.AAAUGAG.GCAGAUGGAU.GGAGAGGAA.....G.A.AAC.....GUGUG
BABG01000586.1/1275-1079            UCCAUC...G.UGA.GGUG.GA.AUC..UGAA.GGAAGCUGGAUGUGAGGAAAAUACUAACUCAC.G.......G.GC.AAAUCUCU.G.G..UCUGA....................CGGACAG.AAA.U..CU..CA.UA.CGAGG...U.U.AU..GC..AU.GA...GGGUAAG.G...............................U.UGCA..UA...................U....CAAAUC.AAAGCCC...............................................................AAUAA..........CUACACGGAA..UC.AUGC.AU....G.AU.AGAUGAG.GCAGAUGGAU.GGAGAGGAA.....G.A.AAC.....GUGUG
BABG01019423.1/541-736              UCCAUC...G.UGA.GGUG.GA.AUC..UGAA.GGAAGCUGGAUGUGAGGAAUAUACCAACUCAC.G.......G.GC.CAAUCUUU.G.G..UCUGA....................CGAACAG.AAA.U..CU..CC.UA.UGAGG...U.C.GU..GC..CU.GU...GGGUUAG.A...............................C.AGCG..AC...................C....CCUGUU.UUAGCCC...............................................................CAUUA..........CUACACGGAA..UC.AUGC.GU....G.AU.UAAUGAG.GCGGCUUGGU.UGGGAGGAA.....G.A.A.A.....CUGUG
ABDH01001529.1/676-847              UCCGUU...G.CGA.GGCG.GA.AUC..UGAA.GGA.......................AGCCGG.A.......G.GC.AAAGUCCC.G.G..GCCGA....................CGAACAG.AAA.C..CG..CA.UA.UAAGG.....CAAA.AGC..AA.GG.C.GGACGAG.U...............................U.UGCA..AA...................A....CAAAAC.AAAGUCC..................................................................A...........AAGGUCGGAA..AG...GAAGA....GAAC.AGAUUC...CGGCUGUAC.UGCCCGAACCUU..G.C.A.A.....UGUAA
NZ_AAZB01000010.1/22558-22386       CCCACC...G.UGA.GGUG.GA.AUC..UGAA.GGA.......................AGCUGG.A.......G.GC.AAAAUCCC.G.G..CCUGA....................UGAACAA.GAA.C..UG..CA.UA.CAAGG...C.U.GA..AU.UGA.AG.U.GGAUGAG.U...............................U.UACU..GA...................A....CAAAAC.GAAGUCC.................................................................GAC..........ACUGCCCGAA..UU.UCAU.AC....A.GU.AAAUGUG.GCGGGUAGCU.GAAAUGAAA.....G.C.U.A.....UCGUA
NZ_AAZB01000001.1/36936-37109       UCCACC...G.UGA.GGUG.GA.AUC..UGAA.GGA.......................AGCCAA.A.......G.GC.AAAGUCCC.G.G..UUCGA....................UGAACAA.GAA.C..CA..GA.UA.CAAGG...C.U.AA..GU..GA.AG.U.GGACGAG.U...............................U.UGCC..AC...................U....CAAAAC.GAAGUCC...............................................................AACAG..........CUACCCAGAA..CU.UCAC.GG....A.GU.AGAUCUG.GCGAAUAGAU.GGGAUGAAA.....G.U.U.A.....UUGCA
NZ_AAZB01000007.1/103895-104068     UCCAUC...G.UGA.GGUG.GA.AUC..UGAA.GGA.......................AGCCCA.A.......G.GC.AAAGUCCC.G.G..UCCGA....................UGAACAA.GAA.C..CA..GA.UA.UAAGG...C.U.AA..GU..GA.AG.U.GGACGAG.U...............................U.UGCC..AC...................U....CAAAAC.GAAGUCC...............................................................AACAG..........CUACCCUGAA..CU.UCAC.GG....A.GU.AGAUCUG.GCGGAUAGAU.GGGAUGAAA.....G.U.U.A.....UUGCA
NZ_AAZB01000001.1/310098-310271     UCCAUC...G.UGA.GGUG.GA.AUC..UGAA.GGA.......................AGCCCA.A.......G.GC.AAAGUCUC.G.G..UCCGA....................UGAACAA.GAA.C..CA..GA.UA.CAAGG...C.U.AA..GU..GA.AG.U.GGACGAG.U...............................U.UGCA..UU...................A....CAAAAC.GAAGUCC...............................................................AACAG..........CUAUCCAGAA..CU.UCAC.AG....A.GU.AAAUCUG.GCGGAUAGAU.GGGAUGAAA.....G.U.U.A.....UUGCA
NZ_AAZB01000004.1/6633-6460         UCCAUC...G.UGA.GGUG.GA.AUC..UGAA.GGA.......................AGCCCA.A.......G.AC.AAAGUCCC.G.G..UCCGA....................UGAACAA.GAA.C..CA..GA.UA.CAAGG...C.U.AA..GU..GG.AG.U.GGACGAG.U...............................U.UGCC..UA...................A....CAAAAC.GAAGUCC...............................................................AACAG..........CUAUCCAGAA..CU.UCAC.GG....A.GU.AGAUCUG.GCGGAUAUAU.GGGAUGAAA.....G.U.U.A.....UUGCA
NZ_AAZB01000001.1/324611-324784     UCCAUC...G.UGA.GGUG.GA.AUC..UGAA.GGA.......................AGCCCA.A.......G.GC.AAAGUCCC.G.G..UCCGA....................UGAACAA.GAA.C..CA..GA.UA.CAAGG...C.U.AA..GU..GG.AG.U.GGACAAG.U...............................U.UGCA..UA...................A....CAAAAC.GAAGUCC...............................................................AACAG..........CUAUCCAGAA..CU.UCAC.GG....A.GU.AAAUCUG.GCGGAUAGAU.GGGAUGAAA.....G.U.U.A.....UUGCA
NZ_AAKQ01000083.1/1267-1095         UCCAUC...G.UGA.GGUG.GA.AUC..UGAA.GGA.......................AGCGGC.A.......G.GC.AAAAUCUC.G.G..UCUGA....................UGAACAA.GAA.C..CA..GA.UA.GGAGG...C.U.GA..AU.UGG.GG.C.GGAUGAG.U...............................U.UGCA..UU...................A....CAAAAC.GAAGUCC................................................................AAC...........ACUACCCGAA..CC.CCAU.AC....A.GU.AAAUCUG.GCAGAUAUAU.GAGAUGAAG.....G.U.U.A.....UCGUU
NZ_AAKQ01000055.1/6682-6854         UCCAUC...G.UGA.GGUG.GA.AUC..UGAA.GGA.......................AGCUUA.A.......G.GC.AAAAUCUC.G.G..UCUGA....................UGAACAA.GAA.C..CA..GA.UA.AGAGG...C.U.GA.AUU..GG.GA.U.GGAUGAG.U...............................U.UGCG..UA...................A....CAAAAC.GAAGUCC.AA...............................................................C...........ACUACCCGAA..UC.CCAU.AC....A.GU.AAAUCUG.GCAGAUAUAU.GAGAUGAAA.....G.C.U.A.....UCGUU
NZ_AAKQ01000022.1/22873-22701       UCCAUC...G.UGA.GGUG.GA.AUC..UGAA.GGA.......................AGCUUA.A.......G.GC.AAAAUCUC.G.G..UCUGA....................UGAAUAA.GAA.C..CA..GA.UA.AGAGG...C.U.GA.AUU..GG.GA.U.GGAUGAG.U...............................U.UGCG..UA...................A....CAAAAC.GAAGUCC.AA...............................................................C...........ACUACCCGAA..UC.CCAU.AC....A.GU.AAAUCUG.GCAGAUAUAU.GAGAUGAAA.....G.U.U.A.....UCGUU
NZ_AAKQ01000001.1/243803-243631     UCCAUC...G.UGA.GGUG.GA.AUC..UGAA.GGA.......................AGCUUA.A.......G.GC.AAAAUCUC.G.G..UCUGA....................UGAACAA.GAA.C..CA..GA.UA.AGAGG...C.U.GA.AUU..GG.GA.U.GGAUGAG.U...............................U.UGCG..UA...................A....CAAAAC.GAAGUCC.AA...............................................................C...........ACUACCCGAA..UC.CCAU.AU....A.GU.AAAUCUG.GCAGAUAUAU.GAGAUGAAA.....G.U.U.A.....UCGUU
NZ_AAKQ01000002.1/82210-82382       UCCAUC...G.UGA.GGUG.GA.AUC..UGAA.GGA.......................AGCUUA.A.......G.GC.AAAAUCUC.G.G..UCUGA....................UGAACAA.GAA.C..CA..GA.UA.AGAGG...C.U.GA.AUU..GG.GA.U.GGAUGAG.U...............................U.UGCG..UA...................A....CAAAAC.GAAGUCC.AA...............................................................C...........ACUACCCGAA..UC.CCAU.AC....A.GU.AAAUCUG.GCAGAUAUAU.GAGAUGAAA.....G.U.U.A.....UCGUU
NZ_AAKQ01000001.1/264174-264009     UCCAUC...G.UGA.GGUG.GA.AUC..UGAA.GGA.......................AGCUUA.A.......G.GC.AAAAUCUC.G.G..UCUGA....................UGAACAA.GAA.C..CA..GA.UA.AGAGG...C.U.GA..AU.UGG.GA.U.GGAUGAG.U...............................U.UGCG..UA...................A....CAAAAC.GAAGUCC................................................................AAC...........ACUACCCGAA..UC.CCAU.AU....U.GU..CAUUUC.UCAAAUUAAU.U......UA.....G.C.C.C.....AAAAC
BAAV01026967.1/205-34               UCCAUC...G.UGA.GGUG.GA.AUC..UGAA.GGA.......................AGCCGC.A.......G.GC.AAAGUUCU.G.A..GCCGA....................CGAACAG.AAA.U..CG..CA.UA.CAAGG...C.G.GG..GC..AG.AG.C.GGACGAG.A...............................C.UGCA..AC...................A....CAAGUC.AAAGUCC.................................................................CAU..........ACUACCCGGA..CU.CUGC.CA....C.GU.AAAUGCG.GCGGCUACAU.GGAAUGAAG.....G.C.U.A.....UUGUA
ABDH01016325.1/179-1                UCCGUU...G.CGA.GGCG.GA.AUC..CGAA.GGA.......................AGCCGG.A.......G.GC.AAAGUUCC.G.G..GCCGA....................CGAACAG.GAA.C..CG..CA.UA.UAAGG...C.A.AA.AGC..AA.GG.C.GGACGAG.U...............................U.UGCA..UA...................A....CAAAAC.GAAGUCCUAAAAGCCGGA..........................................CUGUUAUAACGACC...UCCGGUUUGCUGCCCGAA..CC.UUGC.AA....U.GU.AAAUGCG.GC.......................G...G............
ABDH01034564.1/779-1012             UCCACC...G.CGA.GAUG.GA.AUC..UGAA.GGA.......................AGCCGG.A.......G.GC.AAAGUUCC.G.G..GCCGA....................CGAACAG.AAA.C..CG..CA.UA.UAAGG...C.G.UU..GC..AA.GG.C.GGAUAAG.U...............................U.U.CC..AA...................AA...CAAAAC.AAAGUCCCAAAAGACCGG.........................................CCUGUUAUAAUGACCU..CCGGUCUUACUGCCCGAA..CC.UUGC.GA....U.GU.AAAUGCG.GCGGCUAUAA.GGAAUGAAG.....G.U.U.A.....CCGAC
ABDH01006954.1/279-5                UCCGUC...G.CGA.GGUG.GA.AUC..UGAA.GGACGAGAACCCGUAGG.........GGUCUG.A.......G.GC.AAAGUUCC.G.G..GCCGA....................CAAACAG.AAA.C..CG..CA.UA.UAAGG...U.A.AA.AGC..AA.GG.C.GGACGAG.U...............................U.U.CC..UA...................AA...CAAAAC.AAAGUCC.AA.AGGCCGGAA.......................................AGGAAGAGAA.UAGA.UUUCGGCUGUACUGCCCGAA..CC.UUGC.AA....U.GU.AAAUGCG.GCGGUUACAU.GGGAUGAAG.....G.U.U.A.....UCGGC
ABDH01036891.1/1180-1441            UCCGCC...G.CGA.GGCG.GA.AUC..UGAA.GGA.......................AGCCGG.A.......G.GC.AAAGUUCC.A.A..GCCGA....................CGAACAG.GAA.C..CG..CA.UA.UGAGG...C.A..U.GGC..AA.GG.C.GGACGAG.U...............................U.UGCC..GA...................A....CAAAAC.GAAGUCC.AAAAGGCCGGGG.......................................AGUAAGAGAA.UAAA.CCCCGACCGUACUGCCCGAA..CC.UUGC.AG....U.GU.AGAUGCG.GCGGCCGCAU.GGAAUGAAG.....G.U.U.A.....UCGGA
ABDH01035596.1/169-437              UCCAUC...G.CGA.GGUG.GA.AUC..UGAA.GGA.......................AGCCGG.A.......G.GC.AAAGUUCC.G.G..GCCGA....................CGAACAG.AAA.C..CG..CA.UA.UAAGG...C.A..U.GGC..AA.GG.C.GGACGAG.U...............................U.UGCC..UA...................A....CAAAAC.AAAGUCC.AAAAGGCCGGAG.......................................AACAAGAGAA.CAGA.UUCCGGCUUUACUGCCCGAA..CC.UUGC.AG....U.GU.AAAUGCG.GCGGCUAUAU.GGGAUGAAG.....G.U.U.A.....CCGGC
ABDH01035596.1/854-1127             UCCGUC...G.CGA.GGCG.GA.AUC..UGAA.GGA.......................AGCCGG.A.......G.GC.AAAGUUCC.G.G..GCUGG....................CGAACAG.AAA.U..CG..CA.UA.UAAGG...C.A.AU..GC..AA.GG.C.GGACGAG.U...............................U.UGC...UA...................AA...CAAAAC.AAAGUCC.AAAAGGCCGGAG.......................................AGGAAGAGAA.CAGA.UUCCGGUUUUACUGCCCGAA..CC.UUGC.AG....U.GU.AAAUGCG.ACGGCUAUAU.GGGAUGAAG.....G.U.U.A.....CUGAC
ABDH01001467.1/579-840              UCCAUC...G.CGA.GGUG.GA.AUC..UGAA.GGA.......................AGCCGG.A.......G.GC.AAAAUCCC.G.G..GCCGA....................CGAACAG.AAA.U..CG..CA.UA.UAAGG...C.A.UU..GC..AA.GG.C.GGACGAG.U...............................U.UGC...UA...................GG...CAAAAC.GAAGUCCCAA.AGGCCGGAG.......................................AGGAAGAGAA.CAGA.CUCCGACCGUACUGCCCGAA..CC.UUGC.AG....U.GU.AAAUGCG.GCGGCUGGAU.GGGAUGAAG.....G.U.U.A.....UCGGA
ABDH01003400.1/483-263              UCCAUC...G.CGA.GGUG.GA.AUC..UGAA.GGACUGGAACCCGUAGGGU.......UCCCAG.A.......G.GC.AAAAUCCC.G.G..GCCGA....................CGAACAG.AAA.U..CG..CA.UA.UAAGG...C.A.UU..GC..AA.GG.C.GGACGAG.U...............................U.UGCU..AA...................G....CAAAAC.GAAGUCC.CAAAGGUCGAAG.......................................AGGAAGAGAA.CAGA.CUUUGACCGUACUGCCCGAA..CC.UUGC.AG....U.GU.AAAUGCG.GCGGCUGGAU.GGGAUGAAG.....G.U.U.A.....UCGGA
ABDH01034986.1/997-722              .CCAUC...G.CGA.GGUG.GA.AUC..UGAA.GGACUGGAACCCGUAGGGU.......UCCCAG.A.......G.GC.AAAGUUCC.G.G..GCCGA....................CGAACAG.AAA.C..CG..CA.UA.UAAGG...C.A.UU..GC..AA.GG.C.GGACGAG.U...............................U.UGC...UA...................AG...CAAAAC.GAAAUCCCAAAAGGCCGGGA.......................................AGGAAGAAAA.CAGA.UUCCGGUUUUACUGCCCGAA..CC.UUGC.AU....U.GU.AGAUGCG.GCGGCUAUAU.GGGAUGAAG.....G.U.U.A.....UCGGC
ABDH01025731.1/1512-1237            UCCAUC...G.UGA.GGUG.GA.AUC..UGAA.GGA.......................AGCCGG.A.......G.GC.AAAGUCCC.G.G..GCCGA....................CGAACAG.AAA.C..CG..CA.UA.UAAGG...C.A.AU..GC..AA.GG.C.GGACGAG.U...............................U.UGCA..UA...................A....CAAAAC.GAAGUCCAAAAAGGCCGGGG.......................................AGGAAGAAAA.CAGA.CUCCGGUUUUACUGCCCGAA..CC.UUGC.AG....U.GU.AGAUGCG.GCGGCUAUAU.GGGAUGAAG.....G.U.U.A.....UCAGC
ABDH01030818.1/366-586              UCCAUC...G.CGA.GGAG.GA.AUC..UGAA.GGACUGGAACCCGUAGGGU.......UCCCAG.A.......G.GC.AAAGUCCC.G.G..GCCGA....................CGAACAG.AAA.C..CG..CA.UA.UGAGG...C.A.AU..GC..AA.GG.C.GGACGAG.U...............................U.UGCA..AC...................A....CAAAAC.GAAGUCC.AAAAGGCCGGGG.......................................AGGAAGAAAA.CAGA.CUCCGGUUUUACUGCCCGAA..CC.UUGC.AG....U.GU.AGAUGCG.GCGGCUAUAU.GGGAUGAAG.....G.U.U.A.....UCGGA
ABDH01037979.1/1403-1137            UCCAUC...G.CGA.GGUG.GA.AUC..UGAA.GGA.......................AGCCGG.A.......G.GC.AAAGUCCC.G.G..GCCGA....................CGAACAG.AAA.C..CG..CA.UA.UAAGG...C.A.UU..GC..AA.GG.C.GGACGAG.U...............................U.UGCC..GC...................C....CAAAAC.GAAGUCC.AAAAGGCCGGGG.......................................AGGAAGAGAA.CAGA.CCCCGACUGUACUGCCCGAA..CC.UUGC.AG....U.GU.AGAUGCG.GCGGCUAGAU.GGGAUGAAG.....G.U.U.A.....UCGGC
ABDH01009837.1/530-257              UCCAUC...G.UGA.GGUG.GA.AUC..UGAA.GGA.......................AGCCGG.A.......G.GC.AAAGUUCC.G.G..GCCGA....................CGAACAG.GAA.U..CG..CA.UA.UAAGG...C.A.AU..AC..AA.GG.C.GGACGAG.U...............................U.UGCC..AA...................A....CAAAAC.GAAGUCC.AAAAGACCGGGA.......................................AGGAAGAGAA.GAGA.UUCUGGUUUUACUGCCCGAA..CC.UUGU.AA....U.GU.AAAUGCG.GCGGCCACAU.GGGAUGAAG.....G.U.U.A.....UUGAC
ABDH01036608.1/1451-1182            UCCAUC...G.CGA.GGUG.GA.AUC..UGAA.GGA.......................AGCCGG.A.......G.GC.AAAGUCCC.G.G..GCCGA....................CGAACAG.AAA.U..CG..CA.UA.UAAGG...C.A.AU..GC..AA.GG.C.GGACGAG.U...............................U.UGC...UA...................AA...CAAAAC.GAAGUCCUAA.AGACCGGAU...........................................UGUGAAUGACC..UCCGGUUU.ACUGCCCGAA..CC.UUGC.AG....U.GU.AAAUGCG.GCGGCCACAU.GGGAUGAAG.....G.U.U.A.....UUGAC
NC_003030.1/3712752-3712578         UCCUUC...G.UGA.GGAG.GA.AUC..UGAA.GGA.......................AGUACU.A.......G.GC.AAAUUCUC.G.G..UCUGA....................GGUAUAC.GAA.U..CA..CA.UA.CAAGG...C.U..U.AUC..UA.GGUA.GGACGAG.U...............................U.UGCA..UA...................A....CAAAAC.AAAGUCC.AA...............................................................C...........ACUAUCCGAAUUCC.UAGA.A.....A.GU.AAAUGUG.GCAGAUAUAU.GAGAGGAAG.....G.U.U.G....UCGUUC
NZ_AATV01000009.1/11025-11197       UCCAUC...G.UGA.GGUG.GA.AUC..UGAA.GGA.......................AGUCGG.C.......A.GC.AGAAUUCC.G.G..GCUGA....................UGAACAA.AAA.C..CA..CA.UA.UGAGG...U.UGAC..UU..GG.AG.U.GGACGAA.U...............................U.UGUA..CA...................U....CAAAAC.GAAAUCC................................................................AAC...........ACUGCUUGAG..CU.CCGA.GC....A.UU.AAAAGUG.GCGGGUAUAU.GGGAGGAAA.....G.U.U.A.....UCGUU
NC_004193.1/2645785-2645613         GCUAUC...G.UGA.GGUA.GU.GGC..UGAA.GGA.......................AGCCGG.A.......C.GC.AAACUCCU.G.A..ACUGA....................CGAACAG.AAA.U..UA..GA.UA.GAAGG...C.U.GG..AU.UAG.GU.C.GGAUAAG.U...............................C.UGCA..UA...................U....CAAGAC.AAAGUCC.AA................................................................U..........ACUGCCCGAA..AC.CUAU.AC....A.GU.AAAUCUA.ACAGUUAUAC.GGGAGGAAA.....G.U.U.U.....UCACU
BABF01003176.1/1231-1403            GCAAUC...G.UGA.GGUU.GU.GGC..UGAA.GGA.......................AGUCGG.A.......C.GC.AAACUCCU.G.A..ACUGA....................CGAACAG.AAA.C..UA..GA.UA.CAAGG...C.U.GA..AU.UAG.GU.C.GGAUAAG.U...............................C.UUCA..UC...................A....CAAGAC.AAAGUCC.AA................................................................U..........ACUGCCCGAA..AC.CUAU.AC....A.GU.AAAUCUA.GCAGUUACAU.AGGAGGAAA.....G.U.U.U.....UCACU
BABF01006785.1/487-315              GCAAUC...G.UGA.GGUU.GU.GGC..UGAA.GGA.......................AGUCGG.A.......C.GC.AAACUCCU.G.A..ACUGA....................CGAACAG.AAA.C..UA..GA.UA.CAAGG...C.U.GA..AU.UAG.GU.C.GGAUAAG.U...............................C.UUCA..UC...................A....CAAGAC.AAAGUCC.AA................................................................U..........ACUGCCCGAA..AC.CUAU.AC....A.GU.AAAUCUA.GCAGUUACAU.GGGAGGAAA.....G.U.U.U.....UCACU
JCVI_SCAF_1096627199084/1041-871    UCCUUC...G.CGA.GGGG.GA.AUC..UGAA.GGA.......................AGCCGG.C.......G.GU.AAAUCUCU.G.G..CCUGA....................CGCACAG.AAA.U..CG..AA....UGAGG...C.C.GU.UGG..AU.GU...GGGUGAG.U...............................C.UGCA..UA...................A....CAAGAC.AAAGCCCUAA...........................................................................ACUAUCCGAA..AC.AUUCCGC....G.GU.AGAUUCG.ACAGGUAUAU.GGAGAGAAA.....G.U.U.C.....ACGUU
NC_007644.1/476506-476674           CCCAUC...G.CGA.GGUG.GA.AUC..CGAA.GGA.......................AGCUGG.A.......G.AC.AAGGCCAC.G.G..CCCGA....................UGAACAG.GAA.C..CC..CA.UA.CGAGG...C.U.GU..AC..CG.CC.C.GGAUGAG.C...............................U.GGCA..CA...................A....CAAAGC.GAAAUCC..............................................................................GGGCUACGAAGGGG.CGGU.AG....A.GU.AUAUGGG.GCGGGCG..C.GGGGUAUAG.....G.U.U.A.....GCGAU
NZ_AAWL01000003.1/15858-16027       CCUACC...G.CGA.GGUG.AG.GUC..UGAA.GGA.......................GGCCGG.A.......G.GC.AAAACCGC.G.G..CCUGA....................UGAACAA.GAC.C..CC..CA.UA.CGAGG...C.U.GG..UC..CG.UU.C.GGAUGAG.C...............................U.GGCG..CU...................A....CACAGC.AAAAUCC.................................................................UAG..........GCUGUCAAAG..UA.CGGU.AG....A.GU.AAAUGGG.GCAGGCG..C.GGGGCGAAG.....G.U.C.A.....GUGUU
NZ_AAWL01000012.1/49276-49445       CCAACC...G.UGA.GGUA.GG.GUC..UGAA.GGA.......................AGCCGG.A.......G.GC.AAAACCGC.G.G..CCUGA....................UGAACAA.GAA.C..CC..CA.UA.CGAGG...C.U.AG..AC..CG.UU.C.GGAUGAG.C...............................U.GGCG..UA...................A....CACAGC.UAAAUCC...........................................................CAG................GCUGCCAAAG..GA.CGGU.AG....A.GU.AAAUGGG.GCAGGCG..U.GCGGGGAAA.....A.U.C.A.....GCGUU
NC_006177.1/1687432-1687601         UCCGUC...G.CGA.GGCG.GA.AUC..UGGA.GGA.......................AGCCGG.A.......G.GC.AAAGCCAC.G.A..CCCGA....................GGAACAC.GAA.C..CU..CA.UA.CGAGG...C.U.GU..GC..CG.CC.U.GGGUGAG.C...............................U.GGC...GA...................AC...CACAGC.AAAACCC...........................................................GAG................GCUGCCAAAG..GG.CGGU.GC....A.GU.AGAUGGG.GCGGGUG..C.GGGGCGAAG.....G.U.C.A.....GCGUC
NC_006177.1/1255834-1256003         UCCGUC...G.CGA.GGCG.GA.AUC..UGGA.GGA.......................AGCCGG.A.......G.GC.AAAGCCAC.G.A..CCCGA....................GGAACAC.GAA.C..CU..CA.UA.CGAGG...C.U.GU..GC..CG.CC.U.GGGUGAG.C...............................U.GGC...GA...................AC...CACAGC.AAAACCC...........................................................GAG................GCUGCCAAAG..GG.CGGU.GC....G.GU.AGAUGGG.GCGGGUG..C.GGGGCGAAG.....G.U.C.A.....GCGUC
NC_006177.1/2402154-2401985         UCCGUC...G.CGA.GGCG.GA.AUC..UGGA.GGA.......................AGCCGG.A.......G.GC.AAAGCCAC.G.A..CCCGA....................GGAACAC.GAA.C..CU..CA.UA.CGAGG...C.U.GU..GC..CG.CC.U.GGGUGAG.C...............................U.GGC...GA...................AC...CACAGC.AAAACCC...........................................................GAG................GCUGCCAAAG..GG.CGGU.GC....A.GU.AGAUGGG.GCGGGUG..C.GGGGUGAAG.....G.U.C.A.....GCGUU
NC_006177.1/2453345-2453176         UCCGUC...G.CGA.GGCG.GA.AUC..UGAA.GGA.......................AGCCCG.A.......G.GC.AAAGCCAC.G.A..CCCGA....................GGAACAC.GAA.C..CC..CA.UA.GGAGG...C.U.GU..GC..CG.CU.C.GGGUGAG.C...............................U.GGCC..GA...................A....CACAGC.AAAACCC...........................................................GAA................GCUGCCAAAG..GG.CGGU.GC....G.GU.AGAUGGG.GCGGGUG..C.GGGGUGAAG.....G.U.C.A.....GCGUC
NC_006177.1/1101239-1101408         UCUGUC...G.UGA.GGCG.GA.AUC..UGAA.GGA.......................AGCCCG.A.......G.GC.AAAGCCAC.G.A..CCCGA....................GGAACAC.GAA.C..CC..CA.UA.GGAGG...C.U.GU..GC..CG.CU.C.GGGUGAG.C...............................U.GGCC..GA...................A....CACAGC.AAAACCC...........................................................GAA................GCUGCCAAAG..GG.CGGU.GC....G.GU.AGAUGGG.GCGGGUG..C.GGGGUGAAG.....G.U.C.A.....GCGUC
NC_006177.1/1937585-1937416         UCCGUC...G.UGA.GGCG.GA.AUC..UGAA.GGA.......................AGCCGG.A.......G.GC.AAAGCCAC.G.A..CCCGA....................GGAACAC.GAA.C..CC..CA.UA.GGAGG...C.U.GU..GC..CG.CU.C.GGGUGAG.C...............................U.GGCC..GA...................A....CACAGC.AAAACCC...........................................................GAA................GCUGCCAAAG..GG.CGGU.GC....G.GU.AGAUGGG.GCGGGUG..C.GGGGUGAAG.....G.U.C.A.....GCGUU
NC_006177.1/1491747-1491917         UCCGUC...G.UGA.GGCG.GA.AUC..UGAA.GGA.......................AGCCCG.A.......G.GC.AAAGCCAC.G.A..CCCGA....................GGAACAC.GAA.C..CC..CA.UA.GGAGG...C.U.GU..GC..CG.CU.C.GGGUGAG.C...............................U.GGCC..GA...................A....CACAGC.AAAACCC...........................................................GAA................GCUGCCAAAG..GG.CGGU.GC....G.GU.AGAUGGG.GCGGGUG..C.GGGGUGAAG.....G.U.C.A....GCGUUC
NZ_AAWL01000012.1/69610-69516       CCUACC...G.UGA.GGUA.GG.GUC..UGAA.GGA.......................AGCCGA.A.......G.GA.AAAAUUGC.G.G..CCUGA....................UGAACAA.GAA.Cccccuucugac..........................................................................................................................................................................................................................................GCAGGAU..U.GCCAC.........U.U.U.A.....UCUUC
wf1_AGZO20310_g2/503-673            UCUAUC...G.UGA.GGUA.GU.GGC..UGAA.GGA.......................AGCGUG.U.......A.GC.GAAACUUU.G.A..ACCUA....................UGGACAA.GAA.C..UU..GA.UAAGAAGG...C.U.AU..GA..GG.U....GGACAAG.G...............................U.AGCA..AU...................U....GAUACU.GAAAUCC...............................................................AAAG...........GUAAACGUAA..AA.CC...GAAGU.A.GU.AAAUCAA.GAGGUAA..U.GAAGUGAAA.....G.A.U.U.....AGAAU
hgutS7_s7_163755/431-602            AAAACA...G.CAA.UGU..UU.AGG..GGGA.GGA.......................AGUGGAGU.......A.GC.AAAACCGUUG.A..GCCUA....................CGAACAG.AAA.C..UG..GA.UA.CGAGG...C.U.AA.A....UG.GC...GGGCGAG.A...............................U.UGCA..GA...................G....CAAAUC.GAAGCCC...............................................................AAAA...........GGUAAACGUAACGC.CAAG.AG....A.GU.AAAUCCA.GAGGCUG..U.GCGGUGAAA.....G.A.C.U.....UGUGU
BAAV01019325.1/297-467              ACCAUA...A.AGG.UAGG.GG......UGAA.GGA.......................AGUGGUGU.......A.GC.AAUUCCUU.UGA..GCGUA....................CGAACAG.AAA.C..UU..GA.UA.CAAGG...C.U..A.AAU..GG.U....GGAUAAG.G...............................U.UGCC..UU...................A....CAAACC.GAAGUCC...............................................................AAAAG..........GUAAACGUAA..AA.CCAAGAG....A.GU.AAAUCAA.GACGUUGUG..AAGGANACA.....G.G.A.U.....UAGUG
NZ_ABAW01000012.1/71111-71283       UUGACA...G.UGA.UGUC.AA.GGG..UGGA.GGA.......................AGUGGUGU.......A.GCAAUUCUUUU.G.A..GCGUA....................CGAACAG.AAA.C..UU..GA.UA.UAAGG...C.U..A.AAU..GG.U....GGGUAAG.G...............................U.UGCA..UU...................G....CAAACC.GAAGCCC...............................................................AAACG..........AUAGACGUAA..AA.CCAAGAC....A.GU.AAAUUAA.GACGUUG..U.GAAAGAAAU.....A.G.G.A.....UUCAU
BABG01020043.1/141-313              UUGUCA...G.UGA.UGGC.AA.GGA..UGGA.GGA.......................AGUGGUGU.......A.GUGAUUCUUUU.G.A..GCGUA....................CGAACAG.AAA.C..UU..GA.UA.UAAGG...C.U..A.AAU..GG.U....GGAUGAG.A...............................U.UGCA..UC...................A....CAAAUC.GAAGUCC...............................................................AAAAG..........GUAAACGUAA..AA.CCAAGAC....A.GU.AAAUCAA.GACGUUG..U.AAAAGAAAG.....A.G.G.A.....UUAGU
BAAV01029785.1/335-165              UUGAUA...G.UGA.UGUC.AU.GGG..UGGA.GGA.......................AGUGGUGU.......A.GCGAUUCUUUU.G.A..GCGUA....................CGCACAG.AAA.C..UU..GA....UGAGG...C.U..A.AAU..GG.U....GGAUGAG.A...............................U.UGCU..UC...................A....CAAAUC.GAAGUCC...............................................................AAAAG..........GUAAACGUAA..AA.CCAAGAC....A.GU.AAAUCAA.GACGUUG..U.GAAAGAAAU.....A.G.G.G.....CUUAU
BABF01001090.1/2371-2540            GUAUCA...G.UAA.UGAU.AU.AGA..UGGA.GGA.......................AGUGGUGU.......A.GC.AAAGUUCUUG.A..GCCUA....................CGAACAG.AAA.C..UU..GA....UAAGG...C.G..A..UU..AG.GU...GGGGAAG.G...............................C.UGCA..AA...................A....CAAGCC.GAAGCCC...............................................................AAAUG..........GUAAACGUAA..AC.CGAA.GU....U.GU.AAAUCAA.GAGGUUG..U.GGAAUGAAA.....G.A.U.U.....AGUGU
#=GC SS_cons                        <<<<<<..._.___.>>>>.>>.,,,..,,,,.,,,........................(((((.-.......-.((.---(((((.(.(..((((-.....................------.---.(..((..((.(-.----(...(.(.-(..((..((.((.,.<<<<--<.<...............................<.<___..__...................__._._.>>>>.--->>>>.,,<<<<<<<<<<.......................................__________.____.>>>>>>>>>>,,,,,,,,,,..)).)))).)-....).)).--))))).))))))---).)))))----.....).).-.-.....)))))
//
