# Supplementary material for: Comparative genomics reveals 104 candidate structured RNAs from bacteria, archaea, and their metagenomes
Source: Genome Biol. 2010 Mar 15;11(3):R31. doi: 10.1186/gb-2010-11-3-r31 (PMC2864571; doi:10.1186/gb-2010-11-3-r31)
Supplement: Additional file 5 — Raw text alignment files, just the motifs. Raw alignments of RNA motifs with minimal annotation and no flanking sequences, in "Stockholm" text format. The Stockholm files can be retrieved from the .tar.gz archive file by using programs such as WinZip (Windows), StuffIt Expander (Mac), or tar/gzip (UNIX). [file gb-2010-11-3-r31-S5.GZ › clean-sto/group-II-D1D4-4.sto]

# STOCKHOLM 1.0
#=GF DE presumably the 5' part of a group II intron.
NC_010003.1/1386377-1386495       CAACCAGUGAAAGUCUGG.UCUGAG.GAAA..GGUUAGC.AaccacCUCAGUAGGGAACUCUG.CAUAGU.GG.GA.G.GUAA................C.G.AAC..CUA.UG.AAG.C.CAGAG..G....................gaacaagguaccgggcugc...............................................................AACGCAA
NC_004116.1/568841-569017         UAACAGGUGAAAGUCCUG.UCCUAACAAUU..AACCAGuucgg...UUAGGUAGCUAUGGCAUAC.GUAU.GC.GG.A.GUAA................U.C.CAA.AUGC.GG.AAG.CAAUGCC..G.A.CUAA..C..G..UU...auccccaguaggcugauauucauuggucuuaucucaguccguggg..AG.C.G.A.GCAAACCUAC.AGUC........CGUAACGAAA
NZ_AAWV01000006.1/30741-30608     UAACAGGUGAAAGUCCUG.UAGUGGUAAAG..GUAGGGC.AG....CCACUUAGUCA.GUAAC.CAGCGU.AU.GA.A.GCAA................U.U.UAU.GCGU.UG.AAG.C.GUUAC..G.G.AAUG..C..U..CU...gaaa...........................................AG.A.GCAGACAAACUGAC.GGGU........CGUAACAUGA
NZ_ABDJ01000004.1/274151-274282   UUGCUGGUGAAAGUCCAG.CC....ccaagucgccua.............GUAGCU.GACAGG.CAACUG.GU.GG.A.GAAA................U.C.CUA.AGGU.UG.AAG.C.CCUGU..G.A.CAAA..GUAA..CUUC.UAUUUA.......................................GAAG.UGC.GAGCGAAUCAGC.AGAC........CGUAACAUAA
NZ_ABVL01000004.1/2287-2148       AUCCGGGUUCCAAUCCCG.GCGGGC.AACU..UCGCUCC.A.....GCCCGAAGCACUGGGAG.CGAUUC.AG.GA.G.GUAA................C.A.AAU.GAAU.UG.AAGUA.CUACC..A.G.AAAA..G..G..GCCGUGCAAAG.......................................CGGU.C.C.A.GCGAACCAUGCAGGC........CGUAACGCGC
NZ_ABIZ01000001.1/6555521-6555386 CACCGGGUGGAAGUCCCG.GCUGGC.UAuaucgcuccg........GCCAGAAGCACUGGGGG.CGGUUC.AA.GA.G.GUGA................C.A.AAU.GAAU.CG.AAG.U.ACUUC..C.A.GAAA..A..G..GCUC.CGUAGG.......................................GAGU.C.A...GCGAUCAUGC.GGGC........UGCAAUGUAG
NC_008536.1/3231903-3232020       GAACUGAAAGGAGUUC.A.CCAUGU.AAAU..UGCCUGuucgg...ACAUGUAGCCCAGCCAG.CGUUAG.AA.AG.A.GAAA................U.C.GAU.CUGG.CG.GAG.C.CUGGU..G.A........................................................................GGGCGAACUCGC.GAGC........CGCAACGCAA
NC_000913.2/4499355-4499216       CCGUCGGUGAAAGUCCGC.CCCGG.cuaacucucgcuccga......CUGGAAGGACAAGAAG.CGGUCC.AG.GA.G.GUAA................C.A.AAA.GGGC.UG.AAU.CUCUCCC..U.G.AAAC..G..A..CUUC..UUCAG.......................................GAAG.U.C.A.ACGGGUUAUGCGGGC........CGUAACGUGA
JCVI_SCAF_1101668559204/145-1     CAGUAGGUGGGAAUCCUA.CCCGGC.AACU..GUUACUC.CG....GCCGGAAACACUUUGGAGUAGCUC.AG.GA.G.GUAA................C.G.AAU.GGGU.UA.AAG.CAUCUGA..A.G.AAAA..G..G..CCUC..AUUAG.......................................GAGG.U.C.A.GUGACUAUGC.GGGccuagcg..CGUAGCGAAC
NZ_AAOF01000004.1/113128-113266   CGGUGGGUGCAAUUCCCA.CCCGGC.AACU..AUCGCUC.CA....GCCGGUAGCAAUCGGAA.CGGCUG.UG.GA.G.GUAA................C.G.AAG.CAGC.CG.AAG.C.CUCUGGUG.U.AGAA..G..G..UCAU..UAUAG.......................................GUGA.C.UUG.UCGAGCAUGC.AGGC........CG.AACGAGU
sludgePhrap_Contig15940/304-169   CAGUGGGUGCAAAUCCCA.CCCGGC.AACU..AUCGCUC.CA....GUCGCUAGCAAUCGGAG.CAGC...........cgagaaggaugggua...............GC.UG.AAG.C.CUUCG..GCG.CAAU..G..G..UCAC..CUUGG.......................................GUGA.C.U.UGAUGAGUGUGC.AGGC........CGUUGCGAAG
NC_007298.1/2435428-2435289       CAGUGGGUGAAAGCCCCA.CCCGGCGAAAUgcucca..........GCCGGAAGCAACCGGAG.CAGUCA.UG.GA.G.GUAA................C.G.AAA.UGGC.UG.AAG.C.CUUCG..G.A.UAGCGGG..C..CACA.AAUUCU.......................................GGUG.G.CAGCGCGAGUGUGC.AGGC........CGUAACGCGA
sludgeOz_Contig10689/1070-1208    CAGCGGGUGCGAAUCCCG.UCCGGC.AAcuuucgcuccg.......GCCGGUAGCAACUGGAG.CAGCCG.UG.GA.G.GUAA................C.G.AAG.CGGC.UG.AAG.C.CUCUG..G.UGUAGA..G..G..GUCU.UGUAAG.......................................GGAC.U.U.G.GCGACCAUGC.AGGC........CGUAAUGCGA
sludgePhrap_Contig14839/1103-1241 CCGCGGGUGCGAAUCCCG.CCCGGU.AAcuuucguucca.......ACCGGUAGCAACUGGAG.CAGACG.UG.GA.G.GUAA................C.G.AAG.CGGC.UG.AAG.C.CUCUG..G.UGUAGA..G..G..GUUC.UGUAAG.......................................GAAC.U.U.G.GCGAGCAUGC.AGGC........CGUAACGUGA
sludgePhrap_Contig2059/603-741    CAACGGGUGCGAAUCCCG.UCCGGU.AAcuuucguuccg.......ACCGGUAGCAACUGGAG.CAGACG.UG.GA.G.GUAA................C.G.AAG.CGGC.UG.GAG.C.CUCUG..G.UGUAGA..G..G..GUUC.UUUUAG.......................................GAAC.U.U.G.GCGAGCAUGC.AGGC........CGUAACGUGA
JCVI_SCAF_1101668593455/318-172   CAGCGGGUGCAAGUCCCAGCCGGGG.UAAG..AGCCAGgucg....CCCCGUAGAU.GGCAGC.GGUCGU.UG.GG.A.GAGA................U.C.CCA.GCGG.CU.AAG.C.GCUGC..G.A.CAAG..C..C..UUCG.ggggcaggaggaac...............................CGGA.G.G.C.GCGACCGGUC.GGGC........CGCAACAUGA
NC_009667.1/660551-660698         CAGUGGAGGAAGGAUCCC.CCCAGAUAAUU..GUCUAUA.GG....UCUGGUAGUUA.ACAAG.CGGCUU.GC.CG.G.GCAA................C.CGGUC.GGGC.UG.AAG.C.CUCGU..G.A.CAAA..G..G..CCGC..CAUGG.......................................GCGG.U.C.GAGCUAugccaccuggaggcccuugGGUAUUGGAA
soil_Contig32829/104-248          CAGCGGAUGAGAGAUCCG.CCAGAG.UAGU..UGUCgauucga...CUCUGUAGCCACCCGAG.CGCUUA.CG.CG.GAGUGA...............UC.C.AUG.UGAG.CG.AAG.C.CUCGG..GGA.CAAU..G..C..CUGCCUUUUGG.......................................GCGG.G.CCA.GCAAACCCAC.GGGC........CGUAACGCGA
NC_004463.1/2117981-2118120       CAGUGGAGGAAGGAUCCA.CCCAGA.GAGU..UGUCgauuga....UCUGGUAGCU.GACGAG.CGGUUU.GG.AC.GAGCAA...............UC.G.GAC.GGAU.CG.AAG.C.CUCGU..G.A.CAAA..G..G..UCGC..UUUAG.......................................GCGG.C.C.GAGCAAUCCAGC.GGGC........CGUAACGUGA
NC_007959.1/77330-77191           CUAUGGAGGAAGGUUCCA.UCCGGA.GAGU..UGUCgauuga....UCCGGAAGCU.GACGAG.CGGCG..........cggccgggcaacuggccu...........CGU.CG.AAG.C.CUCGU..G.A.CAAA..G..G..CCGC..CUUGG.......................................GCGG.C.C.GAGCGAUCCAAC.GGGC........CGUAACGUGA
NC_009921.1/3561875-3562010       UUGCCGGUGCGAGUCCGG.UCCGGG.UAGC..UGCCAGG.AGG...CCCGGUAGC.AGACUGG.CGGCUU.GG......ucggguaacuggcc..............GGGU.CG.AAG.C.CCAGU..G.U.CAAA.....A..GCCC..AAUAG.......................................GGG......GAGCGACUGGAC.GGUC........CGUAGCAUGA
NC_008269.1/24993-24857           UUGCCGGUGCAAGUCCGG.UCCGGG.UAAC..UGCCAGG.AGG...CCCGGUAGC.AGGCUGG.CGGCAU.CG.GGGG.GAAA................CGC.CCG.GUGU.CG.AAG.C.CCAGC..G.U.CAAA..A..G..CCCU..UCAAG.......................................GGGG.A.GCAACCGAGUGGUC.............CGUAGCAUCA
NC_007777.1/2568729-2568867       UUGCCGGUGAAAGUCCGG.UCCGGG.UAGC..UGCCAGG.AGG...CCCGGUAGC.AGGCUGG.CGGCUUCGU.CU.G.GAAA................C.G.GGCGGGGU.CG.AAG.C.CCAGC..G.U.CAAA..G..G..CCCU..GUGAG.......................................AGGG....GGAGCGAGAGCGC.GGUC........CGUAGCAUAA
NC_008268.1/540653-540513         UUGCCGGUGUAAGUCCGG.UCCGGG.UAGC..UGCCAGG.AGG...CCCGGUAGC.AGGCUGG.CGGCUC.GG.UC.UGGAAA..............CGG.G.UCG.GGGU.CG.GAG.C.CCAGU..G.U.CGAA..A..G..CCCU..GUAAU.......................................AGGG.G.G.GAGCGAGGAUGC.GGUC........CGCAGCGUCA
NC_000962.2/3850299-3850163       CUGCCGGUGGGAGUCCGG.UCCGGG.UAGC..UGUCAGG.AGG...CCCGGUAGC.AGGCUGGCCGCUUG.GU.UU.G.GAAA................C.G.GGC.AGGGUCG.AAG.C.CCAGC..G.U.CGAA..A..G..CCCC..GUUGG.......................................GGG......AAGCAACUGAGC.GGUC........CGUAACGCGA
NC_010162.1/9207268-9207131       CAUAGGGUGAAAGUCCCG.AAGCGG.CAGA..AGGUCGA.AG....CCGCGUAGCUUGGGUGG.CGCCCG.GC.GG.G.GAGA................U.C.CCC.CGGG.UG.AAG.C.CCACC..G.A.CAAA..G..C..CCCG..CAUGG.......................................CGGG.G.U.GAGCGAGCGCGC.GGGC........CGCAACGAGG
NC_008095.1/6511088-6510950       CGUAGGGUGAAAGUCCCG.AGGCGG.UAAC..AGGUCAA.GG....CCGCAUAGCUGGGGUGG.CGCCGA.CA.GG.G.GAGA................C.C.CCU.GCGG.UG.AAG.C.CCACU..G.A.CAAA..G..C..CCCG.UUUCAG.......................................CGGG.G.U.GAGCGAGUGCAC.GGGC........CGUAACGGCG
NC_008095.1/4209271-4209409       CGUAGGGUGAAAGUCCCG.AGGCGG.CAAC..AGGUCAA.GG....CCGCAUAGCUGGGGUGG.CGCCGA.CA.GG.G.GAGA................C.C.CCU.GCGG.UG.AAG.C.CCACU..G.A.CAAA..G..C..CCCG.UUUCAG.......................................CGGG.G.U.GAGCGAGUGCAC.GGGC........CGUAACGGCG
NC_009841.1/30096-30233           UAGUUGGUGAAAGUCCAA.UCGGGA.GAAU..AGACUCC.AC....UCCCGUAGCCUGAGAGG.CGCCAU.GA.AG.U.GAAA................G.C.GAC.AUGG.CG.AAG.C.CCUCU..G.A.CAUC..A..C..AUGC..AAAAG.......................................GCAU.G.U.GGGCAAAUCUCC.AGGU........UGUAACGUAC
NZ_AAOF01000003.1/29985-30124     CAGUCGGUGGAAGUCCGA.CCGGGGCUAAG..AGACUCA.AG....CCCUGUAGCUUGGGAGG.CGCCGU.GG.CG.C.GAGA................G.C.AAG.GCGG.UG.GAG.C.CCUCC..G.A.CAAC..A..U..UCUC.AGAAAG.......................................GAGG.A.U.GCGCAACGCACC.AGGU........UGCAACGUGC
NC_008576.1/2465947-2465813       CGGCGGGAGUCAGUCCUG.CAAGGG.UAAU..AACCAAA.U.....CCCUUUAGCUUGGAUGG.CGGGGU.GG.CG.G.GAGA................C.C.AAA.GCCU.CG.GAG.U.CCAUC..G.A.CAAA..U..G..CCGC..UUUAG.......................................GUGG.C.A...GCGAGUUAUC.AGGC........CGUAACAACA
NC_010627.1/385421-385557         CAGCAGGAAAUAGACCUG.CCGGGG.UAGA..AGUCAGA.AG....CUCCGUAGCUUGGAUAG.CAGGGU.GG.CG.G.GAAA................C.C.AAG.ACUC.UG.AAG.C.CUAUC..G.A.CGAC..C..G..UCUC..CUUGG.......................................GGGA.C.G.U.GCGAGUCAUC.GGGC........CGUAAUGAAG
NC_010981.1/1040368-1040606       CAGUAGGAAAUAGACCUA.CCAGGA.UAAA..AGUCGGA.A.....UCCUGUAGCUUGGGUAG.CAGCAU.AA.AG.G.GAAA................C.C.AAA.AUGU.UG.AAG.C.CUACC..G.A.CAAC..A..U..UAUC..GUA.G.......................................GAUA.A.U.G.GCGAAUUACC.AGGC........CGUAGCGAAA
NC_010981.1/286839-286601         CAGUAGGAAAUAGACCUA.CCAGGA.UAAA..AGUCGGA.A.....UCCUGUAGCUUGGGUAG.CAGCAU.AA.AG.G.GAAA................C.C.AAA.AUGU.UG.AAG.C.CUACC..G.A.CAAC..A..U..UAUC..GUA.G.......................................GAUA.A.U.G.GCGAAUUACC.AGGC........CGUAGCGAAA
NC_009488.1/1448175-1448415       CAGUGUGAGGCAAACCUA.CUAGAU.AAAG..AGUUAGA.A.....AUCUAUAGCUAGGAUAGGCAGCAU.AA.AG.A.GAAA................U.U.GAG.AUGU.UG.AAA.C.CUAUC..A.A.CAAA..C..U..UAUC..GAAAA.......................................GAUA.A.G.A.GCGAAUUAUC.AUGC........CGCAGUGAAA
NC_010793.1/651809-652049         CAGUGUGAGGAAAACUUA.CUAGAU.AAAG..AGUUAGA.A.....AUCUAUAGCUAGGAUAGGCAGCAU.AA.AG.A.GAAA................U.U.GAG.AUGU.UG.AAA.C.UUAUC..A.A.CAAA..C..U..UAUC..GAAAG.......................................GAUA.A.G.A.GCGACUUAUU.AAGC........UGCAACAAAA
NC_010793.1/705660-705899         CAGUGUGAGGUAACCCUA.CUAGAU.GAAG..AGUUAGA.A.....AUCUAUAGUUAGGAUAG.CAGCAU.GG.AG.A.GAAA................U.U.GAG.AUGU.UG.GAA.C.AUAUC..G.A.CAAA..C..U..UAUC..GAAAG.......................................GAUA.A.G.A.GCAAAUUAUC.AAGC........UGCAACGAAA
NC_009488.1/1496320-1496559       CAGUGUGAGGUAAGCAUA.CUAGAU.GAAG..AGUUAGA.A.....AUCUAUAGUUAGGAUAG.CAGCAU.GG.AG.A.GAAA................U.U.GAG.AUGU.UG.GAA.C.AUAUC..U.A.CAAA..C..U..UAUC..AAAAG.......................................GAUA.A.G.A.GCAAAUUAUUCAAGC........UGCAACGAAA
wf1_AGZO1180_g1/399-262           CAGCGGGAGUUAGUCCCG.CCAGGG.AAGG..AGUCAGG.AG....CCCUGUAGCUUGGGCCG.CACGGG.UG.GA.G.GAAA................C.G.AAG.CACG.UG.AAG.C.CGGCC..G.A.CAAA..G..C..CGCC..UUUGG.......................................GGCG.G.UGA.GCGAGUCAUC.GGGC........CGCAACGCAA
BABG01006529.1/541-401            UAGCCGGUGUAAGUCCGG.UCACGG.UAAU..UGCCAGUGAG....CCGUGUAGCUAA.ACUC.GGUGCG.UU.GC.A.GUAA................U.G.CAG.GGUA.CU.AAG.C.GAGUG..G.A.UAAA..G..UAACCUC..GGUAA.......................................GAGGGG.C.GAGCAAUUAUGC.AGAC........CGUAACAUAA
BAAY01013779.1/191-51             UAGCCGGUGUAAGUCCGG.UCACGG.UAAU..CGCCAGUGAG....CCGUGUAACUAA.ACUC.GGUGCG.UU.GC.A.GUAA................U.G.CAG.GGUA.CU.AAG.C.GAGUG..G.A.UAAA..G..UAACCUC..GGUAA.......................................GAGGGG.C.GAGCAAUUAUGC.AGAC........CGUAACAUAA
NC_009706.1/3033490-3033353       UUACUGGUGAAAGUCCAG.UCUAGGUAAUU..ACCAAGA.AG....CCUAGUAGCCAA.UCAC.CAUGUG.CA.GU.A.GAAA................U.A.CUG.GGCA.UG.AAG.C.GUGAA..G.G.UAAU..A..U..AUCC.CGAAAG.......................................GGAG.A.U.A.GCGAAAAUGC.AGGU........UGUAAUAUAA
#=GC SS_cons                      ....................<<<<<..___.._______.......>>>>>,,.....<<<<<.<<<<<<.--.-<.<.____................>.>.---.>>>>.>>.---.-.>>>>>..,.,.,,,...<..<..<<<<.._____.......................................>>>>.>.>...<<<,...................>>>.......
//
