# Supplementary material for: Comparative genomics reveals 104 candidate structured RNAs from bacteria, archaea, and their metagenomes
Source: Genome Biol. 2010 Mar 15;11(3):R31. doi: 10.1186/gb-2010-11-3-r31 (PMC2864571; doi:10.1186/gb-2010-11-3-r31)
Supplement: Additional file 5 — Raw text alignment files, just the motifs. Raw alignments of RNA motifs with minimal annotation and no flanking sequences, in "Stockholm" text format. The Stockholm files can be retrieved from the .tar.gz archive file by using programs such as WinZip (Windows), StuffIt Expander (Mac), or tar/gzip (UNIX). [file gb-2010-11-3-r31-S5.GZ › clean-sto/group-II-D1D4-5.sto]

# STOCKHOLM 1.0
#=GF DE presumably the 5' part of a group II intron.
NC_010933.1/179031-179240        GAUAACUAUUCAGACGAG.AUAAG.GAAUGAUGGAGUAACG.................................CCCUGAAACU.UAUCCAGUG.AGAUUU..CCA.CCCGCAUUAUA..CAG........GCA.....................................UGUAUAGAU..GUG.GA.AAGC.CGGAUA..A.AAUAUGCAAU.C.ACGAAC............CG.......AA......G........UGUCCGAUAAGG......AUA........................................................AC.CGAAAGCC.CAAGGGAAUAAU.AAACCCG.....UGG.GAAUUGUUC.AAGUAUUGUAUGCUGUCAACCGA
BAAU01012577.1/666-355           UACAACUAAUAGAAUGU..UGCUC.AAAUGAGUGGCUAACA..................................CCACAAAGGGGCGCACAUA..AACUG..CCU.ACGGCA.......UGAGUAGCAGCG.C.....................................CAUGUGAAAAUGUC.GGAAAGCUAGGCUGGAG.AG...CAAAA.A.UUCGAC............CCA......AA......C.........AG......UUU......UAG........................................................CU.G.......UGGA......AAU.GUUUGUA.GAGGUAC.AGGCUGUCG.AAGAUUAUGUAGUGGGCUGUAUA
BABA01007097.1/458-769           UACAACUAAUAGAAUGU..UGCUC.AAAUGAGUGGCUAACA..................................CCACAAAGGGGCGCACAUA..AACUG..CCU.ACGGCA.......UGAGUAGCAGCG.C.....................................CAUGUGAAAAUGUC.GGAAAGCUAGGCUGGAG.AG...CAAAA.A.UUCGAC............CCA......AA......C.........AG......UUU......UAG........................................................CU.G.......UGGA......AAU.GUUUGUA.GAGGUAC.AGGCUGUCG.AAGAUUAUGUAGUGGGCUGUAUA
BABA01023444.1/919-626           UACAACUGAUAUGGUGUG..GUUC.AAAAGAAGGGGGAACG.................................CCCUGAAGGG.ACACACGUAAACUCCU..UAC.AGCGUGAAAGU..UGUGCAAAAGCAAU.....................................CGG....G...UUG.UC.AAAA.GUNAGGGUG.AAGAGCAAAA.A.GCAGGU............CCU......AA......C........AGG......U.A......AGG........................................................CU.G.......AGGA......AAG.AUUCACA.GAGGUGU.GGGUUGCCU.GUGAUUAUGUAGUGAAGCUGUAU
NZ_ABOO01000017.1/41884-41706    CACAACUGAAUAUUCGAU.AUUUG.GAAUGAUA...gucaucauguuggcu..........................UGAAACA.AAUAGUCUG.AUACUC..CUA.CAUGCA....U..AGGAUUGUAACAGC.....................................AUGAAUGU...GUA.UG.AAGC.UAGGUA..A.AGACGGCAGA.A.C..............................................aaugccuaagugagauaucauacggcaaa.................................................................................................GGAUAUGUCGGGACGCUAUAAA
NC_004668.1/1836423-1836242      GACAACUAAUGUUUUGAG.AGAUG.GAAUGAAAG..ccuucaaguugag...........................CUGAAACA.UCUCCGCUA.AUACUC..CUA.CAUGC.UCUAA..UCA.AUGAAGUA.......................................GAUUGGUUUUGGUA.UG.AAGC.UAGGUG..A.AGUCGUCUGA.A.AUCUGC.........................................cuaaguguuugagcauaag.....................................................................................................GCUG.ACUAUAGGGCGGGCGGCUGAAAA
NC_010916.1/12477-12283          UACAACUGAUAUACCGAU.GUCAG.GAAUGAAAGC....CG......UCAUGUUG...................AGCUGAAACU.GACAGUCUA.AUACUC..CUA.CAUGCA.....UUUAUCUUGAUAGAGA.....................UACAU...........UGCGUUAU...GUA.UG.AAAC.UAGGUG..A.AGUCGGCUGA.A.UCUAAU.............................U........C........U.A......AAG...........................................................C......C...A........CUCUUACAGAGAGG..G.UAUG.GUUA.GAGAUAGGCCGGGACGCUAUAAA
NC_010599.1/6887-6707            AAUAACUAAUAUAUCGAG.AGUUG.GAAUGAAAAU.CGUCAUGUUG............................AAUUGAAACA.ACUCCAUUA.AUACUC..CUA.CAUGCAUGAUU..UGU....UAGUAGA.....................................CAGAUUGU...GUA.UG.AAGC.UAGGUG..A.AGUCGGCUGA.A.C..............................................gagccuaagugauuuuuaaucauauggugua...............................................................................................GGAUAGGUCGGAUGGCUGAAAA
NC_007103.1/3890-4068            AACAACGGAUUGACUGCA.AGUAG.GAAUGAAAGC....CG......UCAGGUUG...................AGCUGAAACU.ACUUAUCUG.AUACUC..CUA.UAUGCAAGGCG..UGA....UAGUAGU.....................................CACAAAUU...GUA.UG.AAGC.UAGGUG..A.AGUCGGCUGA.A.CA.........................AA......A........CCU......A.A......GUG........................................................AGAA..........A..............UCAUAUGGUAA...........UGGAUAGGUCGGGAUGCUACAAA
NC_010381.1/103830-103648        CACAACUGAUUAACCAAA.AUUCG.GAAUGAAAGC.CGUCAUGUUG............................AGCUGAAACG.AAUUAUCUG.AUACUC..CUA.CAUGCAUGAAA..UGG....UAAUAGA.....................................CAAGACAU...GUA.UG.AAGC.UAGGUG..A.AGUCGGCUGA.A.AAGUAC.........................................cuaagucgcuaagaaaggauaug.................................................................................................GUUC.UCGAUAGGUCGGGAUGCUACAAA
NZ_ABDA02000013.1/60158-59980    AACAACUGUUUGACUGAA.AGUAG.GAAUGAAAGC.CGUCAUGUUG............................AGCUGAAACU.ACUUAUCUA.AUACUC..CUA.CAUGCAAGGCG..UGA....UAGUAGU.....................................CACAAAUU...GUA.UG.AAGC.UAGGUG..A.AGUCGGCUGA.A.CA.............................................aaaccuaagugagaaaucauaugguaa..................................................................................................UGGAUAGGCCGGGAUGCUACAAA
NC_007103.1/462079-462257        AACAACGGAUUGACCGAA.AGUAG.GAAUGAAAGC.CGUCAAGUUG............................AGCUGAAACU.ACUUAUCUG.AUACUC..CUA.CAUGCAAGGCGUGAUAGUAGUUACAAA.....................................UU.........GUA.UG.AAGC.UAGGUG..A.AGUCGGCUGA.A.CA.............................................aagccuaagugaguaaucauaugguaa..................................................................................................UGGAUAGGUCGGGAUGCUACAAA
NZ_AARF01000049.1/30252-30069    CCUAACUGUAUAACCAAA.GAUCG.GAAUGACGGAACCAUG............UU...................UCCCGAAACG.AUCUCGUCA.AUACUC..CUG.CGUGCGUUAUG..GGU......GACAG.....................................CUCUUAGG...GUU.CG.AAGA.CAGGUG..G.AGUCGGCAGA.A.AGAGGC.....................UA......U.........AG......C.C......ACU........................................................CA.G..........A......AAG.....AGA.AAGGUA......UGCCUACUGAUAUGCCGGGCGGCUGAAAA
BABF01012828.1/1013-730          GAAAACUAAAUGGGUGA...AAUUUGAAAGAAGGGGUAAA..................................CCCCUAAAAG.UUACUUUAAUUCUCCCGGCGGCUGGGA.AUG......GGUUAA...............................................CAUUAAAUUU.CAAAAGC.CCGGGG..A.AUCUGGCAAA.G.AAAUUC............CUU......AA...............ACA......AUG......UAG........................................................UG.G.......ACGA......AAC.CUUUCCA.AAGGGGG.AUGGUGGUU.UCCAUUAGCCCGGGAUUUUAAAA
NC_003450.3/1890017-1889808      AGAAACUGUUUCAUUGAU.ACACA.GAAUGACGGAGUAACG.................................CCCUGAAAUG.UGCACACCA..AGCUA..CGG.UAUGCGGUUUG..........AACAAA.....................................AUAGAACU...GUA.UA.AAGC.CCGUUA..G.AGUCGGCAGAAG.GUCGGU............CGU......AAAGGUGCU.........GG..GAUUUGAUCACAGUAG........................................................CU.........ACGA......AAG.CGUCAGA.GUGAUCU.GAUGUGCCG.CUGAUAUGCCGGGUGUCCAGAAA
mgutOb2_U_BM_aaa73b06_b1/480-798 UCUAACUGAUACUCCGAG.GAGUG.GAAUGAAGGGGUAACG.................................CCCUGAAACG.CUCCCCCUG.AUACUG..CGU.UG.............GAGGAAACGGGGCGCAAUCCCUGCGACUGA..................................CA.CAGC.ACGCUG..A.AGUCGGCUGG.ACACACCC............GCC......UU......A........CACGAGGUAA.A....AGACG........................................................GUAG.......GGCA......AAGACGAGCCA.GAGGUGG.C.CGUGGGU.G..AUAGGCCGGGGGUUCAUAAC
mgutOb2_U_BM_aaa33a05_b1/546-754 UCUAACUGAUACUCCAAG.GAGUG.GAAUGAACGGGUAACG.................................CCCUGAAACG.CUCCCCCUG.AUACUG..CUU................uuggaggaaacgggggcgcaauccccugcaacugacac..............................AGC.ACGCUG..A.AGGCGGCUGG.ACUAACCC............GCC......UU......U.........ACUCG...A.UGUAAAGACG........................................................GUAG.......GGCC......AAC.ACGACCC.GAAGUGG.CCGUGGG....CGAUAGGCCGGGGGUUCUAACC
NZ_ABAX03000014.1/245081-244772  GAGAACUGCAUAACUGAA.AUCUC.AAAUGAUGGGGUAACG.................................CCCGGAAGGG.GAUUCACUG.AUACUC..CGA.GUAGCGUCAGC..CAG.....AUACAG.....................................UGGCUGGG...GUU.AU.AAGC...GCGGGAA.AGUCGUGCGA.A.GCACAC............CCU......AA......C........GCU......G.A......AAG........................................................GC.G.......AGGA......AAG.AUUCAUA.GAGGUAU.GAGUUGUGU.GUGACAGUGCGGGUGGGGCUGCC
NZ_ABWO01000125.1/2438-2240      GAGAACUGCAUAACUGAA.AUUUC.AAAUGAAGGGGUAACG.................................CCCUGAAGGG.AAUUCACUA.AUACUC..CGA.AUAGCGUUAGU..CGG....AUACAGA.....................................CGAUUAAG...GUU.AU.AAGC.UCGGGG..A.AGUCGUGCGA.A.GCACAC............CCU......AA......C.........AC......UGC......AAG........................................................GU.G.......AGGA......AAG.GUUUGUA.GAGGUAC.AAGCUGUGU.GUGACAGUGCGGGUGGGGUUGCC
BAAU01004979.1/1794-1543         .....CUGCAUAACUGAA.AUCUC.AAAUGACGGGGUAGCG.................................UUAUGAAGGG.GAU.CACUA.AUACUC..CGA.AUAGCGUCAGC..CGA....AUACAGA.....................................CGGUUGGG...GUU.AU.AAGC.UCGGUG..A.AGUCGUGCGA.A.GCACAC............CCU......AA......C.........GC......UUA......AUG........................................................GC.G.......AGGA......AAG.AUUCGUA.GAGGUAC.GGGUUGUGU.GUGACAGUGCGGGUGGGGUUGCC
BAAY01000078.1/7925-8235         GAGAACUGCAUAACUGAA.AUCUC.AAAUGACGGGGUAACG.................................CCCUGAAGGG.GAUUCACUA.AUACUC..CGA.AUAGCGUCAGC..CGA....AUACAGA.....................................CGGUUGGG...GUU.AU.AAGC.UCGGGG..A.AGUCGUGCGA.A.GCACAC............CCU......AA......C........GCU......U.A......AUG........................................................UC.G.......AGGA......AAG.AUUCGUA.GAGGUAC.GGGUUGUGU.GUGACAGUGCGGGUGGGGUUGCC
NC_007103.1/205798-205988        CUGAAGGGUUAUAUCAAG.AAGUC.GAAUGAGGAAGUAACG.................................CUCUGAAAGG.CUUCCCCUG......CGUCGA.AUUGC....ACGUUUUUCAGUAAGGAA.....................................AAGC.......GUG.....AGC.UCGGUU..A.AUAGGCAUGAGA.AUUUAC............CGU......AA......C.........AG......UUU......CGG........................................................CU.G.......ACGA......AAG.CCUACCC.GAUGGGG.U.GGUGUAA.AUCAUGGUGCUUGGGUUGAACAG
BAAZ01010521.1/592-280           GAGAACUGAUAAUCCGAU.AGGUG.GAAUGAUAGGGGAACG.................................CCUUGAAACG.CCUGCCUAA..AACUG..CGA.AUGGC.AUGAU..UGUGAUUAAGCACA.....................................AGAUU......GUC.AUAAAGC.UCGCUG..A.AGUCGCCUGU.A.UGCACU............UGC......UA......A........GGUCA....A.A......AAG....GAU.................................................AC.A.......GCAA......AAC.CAAGCCA.GAGGUGG.CUGGGAGUG....AUAGGGCGGGGUCUAUAAAA
BAAZ01024708.1/619-296           CCUAACUGUAACCUUGAU.AGAUG.GAAUGAGGGGGUAACG.................................CCCUGAAACG.UCUUCCCUG.AUACUC..CGA.UUGGCGCUGCA..AGA......CAGCA.....................................CUUGCAGG...GUC.AA.GAGC.UCGGUG..A.AGUCGGCUGA.AUACACUCGCUGUAUCGAC.AAC......AA......U........CAU......A.U......UGU........................................................AU.C.......GUUACGGCAAAAG.CAAGCCA.GAGGUGG.C.UGUGAGU.GUUA..GGCCGGGGGUCUACAAA
BAAZ01024707.1/776-1097          CCUAACUGUAACCUUGAU.AGAUG.GAAUGANGGGGGUACG.................................CCCCUGAACG.UCCUCCCUG.AUACUC..CGA.UGGNCGCUGNC..AGA......CAGCA.....................................CUUGCAGG...GUC.AA.GAGC.UCGGUG..A.AGUCGGCUGA.A.UACACU............CG...........................CUGUAUCGACCACAAUCAUAUGGUAU............................................................CGAUACGGCAAAGCAAGCAA..AAGUGG.CUUGUAAUG.U...UAAGGCGGGGGUCUCAAAA
NC_008600.1/3660240-3660043      UAGAACUGCUAUUCUGAA.GUAUG.GAAAGAUGGAGUAACG.................................UCCUGAAACA.UACUCACUG.AAGCUA..CGG.CAAGCGAUAGC..GAUAAUGCAAAC.A.....................................UCAACAUC...GUU.UG.AAGC.CCGUUA..A.AGUAGGCUGA.A.GUUCAC............CCU......AA......C.........GU......A........AAG........................................................AC.G.......AGGA......AAG.GGAGGUA.UAAAU...CUUCUGUGA.AUGAUAGGUCUGGUGUCUAUAAA
NZ_ABDM02000005.1/295898-295701  UAGAACUGCUAUUCUGAA.GUGUG.GAAAGAUGGAGUAACG.................................UCCUGAAACA.UACUCACUG.AAGCUA..CGG.CAAGCGAUAGC..GAUAAUGCAAAC.A.....................................UCAACAUC...GUU.UG.AAGC.CCGUUA..A.AGUAGGCUGA.A.GUUCAC............CCU......AA......C.........GU......A........AAG........................................................AC.G.......AGGA......AAG.GGAGGUA.UAAAU...CUUCUGUGA.AUGAUAGGUCUGGUGUCUAUAAA
NC_003909.8/3606146-3605948      UAGAACUGCUAUUCUGAA.GUAUG.GAAUGAUGGAGUAACG.................................UCCUGAAACA.UACUCACUG.AAGCUA..CGG.CAAGCGAUAGC..GAUAUUGCAAAC.A.....................................UCAACAUC...GUU.UG.AAGC.CCGUUA..A.AGUAGGCUGA.A.GUUCAC............CCU......AA......C.........GU......A.A......AAG........................................................AC.G.......AGGA......AAG.GGAGAUA.GAAAU...CUUCUGUGA.AUGAUAGGUCUGGUGUCUAUAAA
NZ_ABHE01000032.1/3612-3804      GAGAACUAAUACUCUGAG.CAAUU.AAAUGAUAAGGUAACG.................................CUUUGAAGAA.UUGCCAUUA.AAAUUA..CGA.UAUGCAAUGGAUUAAGUUAUUAUGAAG.....................................UU.........GUG.UA.AAGC.UCGUUG..A.AGUCGGCAGAAA.AAUUAC............CCU......AA......C.........GA......GUU......AAG........................................................UC.G.......AGGA......AAG.GUU.UAA.....UUA...GCUGUAA.UUGAUAUGUCGGAUGUCUAUGAA
NZ_ABDU01000049.2/14192-14000    GAGAACUAAUACUCCGAG.CAAUU.AAAUGAGGAAGUAACG.................................CUCCGAAGAA.UUGCCAUUA.AUACUA..CGA.UAUGCAAUGGAUUAAGUUAUUAUGAAG.....................................UU.........GUG.UA.AAGC.UCGUUG..A.AGUCGGCAGAAA.AAUUAC............CCU......AA......C.........GA......GUU......AAG........................................................UC.G.......AGGA......AAG.GUU....ugauu.....AGCCGUAA.UUGAUAUGCCGGAUGUCUAUGAA
NZ_ABDV01000021.1/47135-46943    UACAACUGAUAGUUUGAG.AAGUG.GAAUGAUGGAGUAACG.................................ACCUGAAACG.CUUCCCUUA.AUACCC..CGU.UAGGCGAGUGG..AUA.........AA.....................................GUUCAU.G...GCC.UA.CAGC.ACGGAG..A.GGACGACCGA.A.GUAUAC............CCA......AA......C.........AG......AUA......AAG........................................................CU.G.......UGGA......AAA.AUUAACA.GAGGUGU.UAGUUGUGU.AUGACAGGUCGGAGGUCUAUAUA
NZ_ABDJ01000010.1/66149-65948    UAGAACUAAUGAUUCGAG.AGACA.GAAUGAUAGAGUAACG.................................UCUUGAAAUG.UUUCCCCUA.AGUCUC..CGA.CAUGCAUUGAA..AGG.....UAGGAU.....................................GUUUAAAU...GUG.UG.AAGC.UCGGUG..A.AGACGGCUGA.C.AGAUAC............CGUAGUGAAAA......A.........UG......U.G......UUU........................................................UA.A.......CCGA......AAG.UCCUUUU..AGUAAG.AGGAUGUAU.CCCAUAGGCCGGGGGUCCGUAAA
NC_009706.1/559567-559765        GAGAACUGAUAGUUUGAA.AAGUC.AAAUGAUGAGGUAACG.................................CUUUGAAGGG.CUUUCUCUA..AUCUA..CGA.CUGGCAUUUAA..UGA......AUAAG.....................................CAUUGAAGU..GUC.AGAUAGC.UCGUUG..A.AGUCGGCUGAGA.GUACAC............CCU......AA......C.........GG......AUU......AUG........................................................CU.G.......AGGA......AAUGUGAACCA.GAGGUGG.U.CAAGUGU.AUGAUAGGUCGGGAGUCUAUAAA
NC_009089.1/596111-596429        GAGAACUGAUAAUUCGAA.AAGUC.GAAUGACGGAGUAACG.................................CCCUGAAAGG.CUUUAGCUA.AAACUG..CGA.CAGGCGAUAAA.....UUAUUAAGGAU.......................................UUCAUG...GUC.UG.GAGC.UCGCAG..A.AGUCGACUGAGA.AGACGC............CCU......AA......U........CGU......A.UUUUGAGAAU........................................................AC.G.....AAAGGA......AAUGCGAACUA.GAGGUAG..UCGAGUGU.CCGAUAGGUCGGGCUUCCAUAAA
NZ_ABDV01000012.1/19004-19211    UAGAACUGUUAUUGCGAA.AGGUA.GAAUGAUAGGGUAACG.................................CCUUGAAAUG.CCUUCCUUG.AUACUC..CGA.AUAGCGUUU....UGUUGAGUAAACAA.....................................CA..AAGG...GUU.AU.AAGC.UCGGUG..A.AGUCGGUUGAGA.GUACAC............CGU......AA......G........GUA......UGUAGAAAUACA........................................................UACC.......ACGA......AAUGCGAACCA.GAGGUGG.U.CGAGUGU.AUGAUAGGCCGGAGGUCUAUAAA
BABF01012829.1/220-530           GAGAACUGAAUGCGUGAA.UAGUC.GAAUGAAGGGGUAACG.................................CCCUGAAAGG.CUACUCUAAUACUCCG..GCUCGGCAUG..........GAAAUGAGUAA.....................................ACAUUGAA...AUG.UC.AGAA.ACCCGGUGA.AGUCGGCAGA.G.AGAUAC............CGU......AA......C........AAU......A.G......UAG........................................................UU.U.......ACGA......AAG.CUUGUCC.AAGGUGG.AAGGUGUAU.CCUAUAUUCCGGGAGUCUAAAAA
BABA01003292.1/2120-1816         GACAACUGGUAAUUCAAC.AGGUG.GAAUGAAGGGGUAACG.................................CCCGGAAACG.CCUGACCUU....GGC..GGG.CAUGCAUUGGC..UGU.........AA.....................................UGGCUGGU...GUA.UG.AAGC.CCCGCGACA.AC..GACCAA.G.AGCAGC............CGU......AA......CC.......ACAA.....A.U......AUG........................................................UG.G.......UCGA......AAG.CAAUCUG.GCGGCAG.AUUGUGUUG.CCUAUAGGUCAAGGUUCUACAAA
NZ_AAXA02000016.1/106752-106558  GAGAACUGGUAGUUUGAU.AGGUG.GAAUGACGGGGUAACG.................................CCCUGAAACG.CCUACCCUU....GAU..GGG.CGUGCAUUAGC..UGU.........AA.....................................UGGCUGGU...GUA.CG.AAGC.CCCAUGACA.AA..GGCUGA.G.AGUAAC............CGU......AA......C.........CACUGCCUA........AAG........................................................UG.G.......UCGA......AAG.CGGUCUG.GAGGCAG.ACUGUGUUA.CCUAUAAGCCGAGAGUCUAUAAG
NZ_AAXG02000054.1/5652-5846      GAGAACUGAUAGUUCGAU.AGGUG.GAAUGACGGGGUAACG.................................CCCUGAAACG.CCUACCCUU....GAU..GGG.CGCGCAUUAGC..UGU.........AA.....................................UGGCUUUU...GUA.CG.AAGC.CCCAUGACA.AA..GGCUGA.G.AGUAAC............CGU......AA......C.........CACUGCCAA........AAG........................................................UG.G.......UCGA......AAG.CGGUCUG.GCGGCAG.ACUGUGUUA.CCUAUAGGCCGAGGGUCUAUAAG
BAAY01023994.1/600-295           GAUAACUGGUAAUUCGAC.AGGUG.GAAUGACGGGGUAACG.................................CCCUGAAACG.CCUGCCCUC....GGU..GGG.CGUGCAUCGGC..........AGCAAA.......................................GCCAGU...GUA.CG.AAGC.CCCACGACA.AC..GGCUGA.G.AGCAAC............CGUAGC...CG......C........CGC......C.A......ACG........................................................GC.G......GCCGA......AAG.CGGCCUG.GAGGCAG.ACUGUGUUG.CCUAUAUGCCAAGGGUCUACAAA
NZ_AAXG02000030.1/2195-2388      GAUAACUGGUAAUUCGAC.AGGUG.GAAUGACGGGGUAACG.................................CCCUGAAACG.CCUGCCCUC....GGU..GGG.CGUGCAUCGGC....U......GCAAA.......................................GCCGGU...GUA.CG.AAGC.CCCACGACA.AC..GGCUGA.G.AGCAAC............CGU......AG......C........CGC......CGC....CAACG........................................................GCAG.......CCGA......AAG.CGGUCUG.GAGGCAG.ACUGUGUUG.CCUAUAGGCCAAGGGUCUACAAA
NZ_AAXG02000040.1/15-198         GUGGAUUC.........C.AGGUG.GA.UGACGGGGUAACG.................................CCCUGAAACG.CCUGCCCUC....GGU..GGG.CGUGCAUCGGC....U......GCAAA.......................................GCCGGU...GUA.CG.AAGC.CCCACGACA.AC..GGCUGA.G.AGCAAC............CGU......AG......C........CGC......CGC....CAACG........................................................GCAG.......CCGA......AAG.CGGUCUG.GAGGCAG.ACUGUGUUG.CCUAUAGGCCAAGGGUCUACAAA
BABB01010069.1/324-16            GUGAACUGGUAAUCCGAU.AGGUG.GAAUGAUGGGGUAACG.................................CCCUGAAACG.UCUAUCCUU....GAC..GGA.CUUGCGUCAGC..UGU.........AA.....................................UGGUUGGG...GCG.AG.AAGC.UCCGUGACA.AC..GACCGA.G.AGUAGU............CGU......AG......G........AAUCUGCC.A.A......AAG......A.................................................UU.C.......UCGA......AAA.CGCCCCA.GAGGUGG.GGUGCGCUA.CCUAUAGGUCUAGGAUCUAUAAA
BAAY01002678.1/1177-1486         GUGAACUGGUAAUCCGAU.AGGUG.GAAUGAUGGGGUAACG.................................CCCUGAAACG.UCUAUCCUU....GAC..GGA.CUUGCGUCAGC..UGU.........AA.....................................UGGUUGGG...GUG.AG.AAGC.UCCGUGACA.AC..GACCGA.G.AGUAGU............CGU......AG......G........AAUCUGCC.A.A......AAG......A.................................................UU.C.......UCGA......AAA.CGCCCCAAAAGGUGG.GGUGCCCUA.CCUAUAGGUCUAGGAUCUUUAAA
BAAY01025675.1/917-610           CUGUGAACUGUAAUCCGA.UAGUG.GAAUGAUGGG.UAACG.................................NCCUGAAACGUCUAUCCUUG.....AC..GGA.CUUGCGUCAGC..UGU.........AA.....................................UGGUUGGG...GUG.AG.AAGC.UCCGUGACA.AC..GACCGA.G.AGUAGU............CGU......AG......G........AAUCUGCCAA........AAG........................................................AUUC.......UCGA......AAA.CGCCCCA.GAGGUGG.GGUGCGCUA.CCUAUAGGUCUAGGAUCUAUAAA
NC_005707.1/35525-35314          UAGAACUCUUAACUUGAG.AAGUG.GAAUGAUAGAGUAACG.................................UCUUGAAACG.CUUCCCCUA.AUACUC..CGA.CAUGCGCCUUC..UAGUUUUGCGACAU.....................................AAGAAGGG...GUC.UG.AAGC.UCGGUG..A.AGUCAUCUGAAA.AAUUAC............CGA......AG......U........ACC......U.AUUUUAACAG........................................................GCAA.......CCGA......AAAGGAUCUCA.GAGGUGA.GUCCCGUAG.UUGAUAGGGUGGGGGUCACAAAA
BABE01017518.1/951-628           AAUAACUCUUAUAACGAG.AAGUC.AAAUGAGUGGGUAACG.................................CCACAAAGGG.CUUCCACUG.AUACUC..CGA.CAUGCAACAAGUAGUUUAUGCAGACCA.....................................AC...GUU...GUG.UG.AAGC.UCGGUG..A.AGUCGGCUGA.A.GGAUAC............CGUAAGGU.AA......A........AGA......A.A......UAG........................................................UG.A..AUACCACGA......AAG.UUCUUAA.GAGGUAA.AGGGUGUAU.CCGAUAAGUCGGGUGUCCAAAAA
NZ_ABDU01000053.2/8842-8640      AGGAACUGUUAGUUUGAG.AGGUA.GAAUGAAGGCGUAACG.................................UCCUGAAAUG.CCCUUCUAA..UACUC..CGA.CAUGCA.......UGG..CAUAUUGUA.....................................AGAUAUAAAAUGUA.UG.AAGC.UCGGUG..A.AGUCGGCUGA.G.AGUUAU............CGU......AG......C.........AA......U.AUUAUACAUA........................................................UU.G.......CCGA......AAG.UCAUUCA.GAGGUGA.AUGAUAUAA.CCUAUAGGUCGGGAAUCCAUAAA
BAAY01016073.1/311-1             AACAACUGAUAACUCGAA.AGGUA.GAAUGACGGGGUAACG.................................CCCUGAAAUG.CCUUCUCUG.AUACUU..CGA.CCGGCUCCGGC.......UGUAAAG.........................................GCAGGG...GUC.UG.GAAC.UCGA..UAA.AGUCGGCGGA.A.GUCUGU............CGU......AA......C........AGCGUGGCAA.C......ACG........................................................GCUG.......ACGA......AAG.UGCGGUA.GAGGUAC.UGUAUGCAG.AUGACACGCCGGGAGUCUACAAA
BAAZ01028647.1/268-1             AACAACUGAUAACCCGAU.AGGUA.GAAUGAAGGAGUAACG.................................CCCUGAAAUG.CCUACUCUG.AUACUU..CGA.CCGGCUUCGGC..UGU.........AA.....................................UGGCUGGA...GUC.UG.GAGC.UCGA..UAA.AGUCGGCGGA.A.GUUUGU............CGU......AA......C........AGCGUGGCAA.C......ACG........................................................GCUG.......ACGA......AAG.UGCAGUA.GAGGUAC.UGUAUGCAG.AUGACACAUAAAUUUCUACUUCU
BAAX01017955.1/329-17            AACAACUGAUAACCCGAU.AGGUA.GAAUGAAGGAGUAACG.................................CCCUGAAAUG.CCUACUCUG.AUACUU..CGA.CCGGCUUCGGC..UGU.........AA.....................................UGGCUGGA...GUC.UG.GAGC.UCGA..UAA.AGUCGGCGGA.A.GUUUGU............CGU......AA......C........AGCGUGGCAA.C......ACG........................................................GCUG.......ACGA......AAG.UGCAGUA.GAGGUAC.UGUAUGCAG.AUGACACGCCGGGAUGUCUAUAA
NZ_ABHH01000027.1/15612-15815    GAGAACUGAUUAAUUGAA.AGCUG.GAAUGAGAGAGUAACG.................................ACUUGAAACG.GCUUCCCUA.AUCCUC..CGA.UAUGCGUUUAA....AUAGGUGAAAAU.......................................UUAAUC...GUA.UA.AAGC.UCGGUG..A.AGUCAGCUGA.A.AAAAGC............CGU......AA......A........UAA......GAC......AAG........................................................UU....CUUAUACGA......AAA.AGAUCCA.GAGGUGG.AUCUCGCUU.UUGAUAGGCUGGGGGUCUUAUAA
BAAW01000932.1/773-1084          GAGAACUAAUAAUCUGAG.GAAUG.GAAUGAAGGAGUAACG.................................CCCCGAAACG.UUCCCACUG.AUACUC..CGA.CAAGCAUUAG..........UCAAAAG........................................CUGGU...GUU.UG.AAGC.UCGGUG..A.AGUCGGCAGA.A.GAUUAC............CGU......AA......UUUAUUCUUAUU......A.G......AGU........................................................AA.A.......ACGA......AAU.UUGUUCA.GAGGUGA.AUGAUGUAA.UUGAUAUGCCGGGUGUCAAUUGU
NC_010599.1/17800-17599          GUGAACUGUCAUUCUAAG.AAGUC.AAAUGAAGGAGUAACG.................................UCUGGAAGGG.CUUCCCUUA.AUCCUC..CGA.CAUGCAGGAAAGUAGGCAAGUACUGAA.....................................CU.........GUG.UG.AAGC.UCGGUG..A.AGUCGGUUGA.A.GGUUAC............CGU......AA................AU......U.AGUAUCUCUA........................................................AU.........ACGA......AAG.CUAUCCA.GCGGUGG.AUGGUGUAA.CUGAUAGACCGGAGGUCUAUAAA
NC_010924.1/148979-149176        GUGAACUGUCAUUCCAAG.AAGUC.AAAUGAUAGGGUAACG.................................CCUUGAAGGG.CUUCCUUUA.AUACUC..CGA.CAUGCAGUGAA....GUUAGCAAGAAC.......................................UGAACU...GUA.UG.AAGC.UCGGUG..A.AGUCGGUUGA.G.AGUUAC............CGU......AA................UC......CUA......UAG........................................................GA.U.......ACGA......AAG.UCACUCA.GAGGUGG.GUGGUGUAA.CCUAUAAACCGGAAGUCUAUAAA
NZ_ABDL02000015.1/91966-91768    GUGAACUGUCAUUCCAAG.AAGUC.AAAUGAUAGGGUAACG.................................CCUUGAAGGG.CUUCCUUUA.AUACUC.CCGA.CAUGCAGUGAA....GUUAGCAAGAAC.......................................UGAACU...GUA.UG.AAGC.UCGGUG..A.AGUCGGUUGA.G.AGUUAC............CGU......AA................UC......CUA......UAG........................................................GA.U.......ACGA......AAG.UCACUCA.GAGGUGG.GUGGUGUAA.CCUAUAAACCGGAAGUCUAUAAA
NZ_ABHD01000077.1/267439-267235  UAGAACUAUUACUUUGAG.AAAUC.AAAUGAGUGGGUAACG.................................CCACAAAGGG.UUUCCUCUA.AUACUC..CGA.CAUGCGGGAAAAGUUGAUAUUAACAUG.....................................AA...CC....GUA.UG.AAGC.UCGGUG..A.AGUCGGUUGA.A.AGUGAC............CGU......AA................AG......CAUUAUCAAAUG........................................................CU.........ACGA......AAU.CUGCUCA.GAGGUGG.GCGGUGUCA.CCCAUAGACCGGGAGUCUAUAAA
NZ_ABDW01000012.1/7531-7325      GAGAACUCUUAACUUGAA.AAGUG.GAAUGAUAGGGUAACG.................................CCUUGAAACG.CUUUCUCUA.AUACUC..CGA.CAUGCAGUAAC.....UUUGUGUGAAA.......................................GUUAUU...GUG.UG.AAGC.UCGGUG..A.AGUCGGCAGA.A.AAUUAC............CGU........................AGUAGAUAAUAAAACAUUAU........................................................CU.A.......ACGA......AAG.UGUUCUA.GAGGUAG.AAUAUGUAG.UUGAUAUGCCGGGAGUCAUUAAA
NC_007772.1/19883-20089          UAGAACUCUUAACUUGAA.AAGUG.GAAUGAUAGGGUAACG.................................UCUUGAAACG.CUUUCUCUA.AUACUC..CGA.CAUGCAGUAAC.....UUUGUGUGAAA.......................................GUUAUU...GUG.UG.AAGC.UCGGUG..A.AGUCGGCAGA.A.AAUUAC............CGU......AG......CAGAUAAUAAAA......UGU......UAU........................................................CU.A.......ACGA......AAG.UGUUCUA.GAGGUAG.AAUAUGUAG.UUGAUAUGCCGGGAGUCGUUAAA
NC_011412.1/10024-10230          GAGAACUCUUAACUUGAA.AAGUG.GAAUGAUAGGGUAACG.................................CCUUGAAACG.CUUUCUCUA.AUACUC..CGA.CAUGCAGUAAC.....UUUGUGUGAAA.......................................GUUAUU...GUG.UG.AAGC.UCGGUG..A.AGUCGGCAGA.A.AAUUAC............CGU......AG......CAGAUAAUAAAA......UGU......UAU........................................................CU.A.......ACGA......AAG.UGUUCUA.GAGGUAG.AAUAUGUAG.UUGAUAUGCCGGGAGUCAUUAAA
NZ_ABDV01000022.1/66578-66372    GAGAACUCUUAACUUGAA.AAGUG.GAAUGAUAGGGUAACG.................................CCUUGAAACG.CUUUCUCUA.AUACUC..CGA.CAUGCAGUAAC.....UUUGUGUGAAA.......................................AUUAUU...GUG.UG.AAGC.UCGGUG..A.AGUCGGCAGA.A.AAUUAC............CGU......AG......CAGAUAAUAAAA......UGU......UAU........................................................CU.A.......ACGA......AAG.UGUUCUA.GAGGUAG.AAUAUGUAG.UUGAUAUGCCGGGAGUCGUUAAA
NZ_ABDX01000035.1/9072-9280      UAGAACUCUUAACUUGAA.AAGUG.GAAGGAUAGGGUAACG.................................UCUUGAAACG.CUUUCUCUA.AUACUC..CGA.CAUGCAGUAAC....UUCUGUGUGAAA.......................................GUUAUU...GUG.UG.AAGC.UCGGUG..A.AGUCGGCAGA.A.AAUUAC............CGU......AG......C.........AG......A.U......AAU......AAAACCCUUAU.......................................CU.A.......ACGA......AAG.UGUUCUA.GAGGUAG.AAUAUGUAG.UUGAUAUGCCGGGAGUCGUUAAA
BABD01022185.1/842-527           GAGAACUGAUAUUUCGAU.GGAUG.AAAUGAGGGAGUAACG.................................CCCCGAAGCG.UCCGCACUG.AUACUC..CGA.CUGGC.AUAGG..CGC......GCAAC.....................................CGCCGAUU...GUC.AG.AAGC.UCGGUG..A.AGUCGGCAGA.A.AGAUGUCGUAGUUCUGGCCGC......AA......G........GUC......A...................................................................GA.G.......CCGA......AAG.CUGUCCA.GAGGUGG.ACGGUGCAU.CGGAUAUGCCGGGUGUCAGCCGC
BABD01022186.1/695-1009          GAGAACUGAUAUUUCGAU.GGAUG.AAAUGAGGGGAGUACG.................................CCCCGAAGCG.UCGGCACUG.AUACUC..CCA.CUGGC.AUAGG..CGC......GCACC.....................................CGCCGAUG...GUC.AG.AAGC.UCGGUG..A.AGUCGGCAGA.A.AAAUUUCGUAGUUCUGGC.............................CCGCAAGGCAAAGCCC........................................................................A......AAG.CUGUCCA..AGGGGG.ACCGGGCAU.CGGAAAUCCCGGGUGGCACCGCC
NZ_ABDW01000006.1/46534-46727    GAGAACUGAACACAAGAU.UAGUC.GAAUGAAGGGGUAACG.................................CCCUGAAAGG.CUAUCCUAA..UACUC..CGA.CUGGC...AUCAAUGUGAGCAAACACU.....................................AAGGU......GUC.AG.ACGC.UCGGUG..A.AGUCGGCAGA.G.AGAUAC............CGU......AA......C........C........G.A......UUG...........................................................G.......UCGA......AAG.UCACUCA.GAGGUGA.GUGAUGUAU.CCUAUAUGCCGGGGUCUAUAAAU
BABD01000742.1/649-336           GAGAACUAAUAUUCCGAU.AGGUG.GAAUGAUGGGGUAACG.................................CCCUGAAACG.CCUACCUUAUAAACUG..UGA.UAUGCGGUAGC..UCU.CUGUAACA.A.....................................GGGCUACG...GUA.UA.ACGC...UCGCUAA.AGUCGGCGGA.A.AUGCAC............CCA......AA......C........GGG......C.U......AUG........................................................CC.G.......UGGA......AAG.UGUCCCA.GCGGUGG.GAUAUGUGC.AUGAUACGCCGGAGGUCUAUAAA
BAAX01005633.1/1122-1435         GAGAACUAAUAUUCCGAU.A.GUG.GAAUGAAGGGGUAACG.................................CCCUGAAACG.CCUACCUUAUAAACUG..CGA.UAUGCGGCAGU..CCU.CUGUAACA.A.....................................GGGCUACG...GUA.UA.ACGC.UCGC..UAA.AGUCGGCGGA.A.AUGUAC............CCA......AA......C........AGG......U.U......AUG........................................................CC.G.......UGGA......AAG.CAUCUCAAGCGGUGG.GAUGUGUGC.AUGAUACGCCGGAGGUCUAAAAA
NC_010418.1/21393-21182          GAGAACUGAUACUCCAAU.AGGUG.GAAUGAAGGGGUAACG.................................CUCUAAAACG.CCUACUCUA.AAACUA..CGA.CAUGCGUCAAU....UCCUGUAACUGA....................AAGAUA.............AUUGAG...GUG.UG.AAGC.UCGUAG..A.AGUCGACAGA.A.AUUUAC............CCA......AA......C.........AGAU....U.AGAAACAAUG........................................................CU.G.......UGGA......AAU.UGUCCUA.GCGGUAG.GAUACGUAG.AUGAUAUGUCGGGAGUCUAUAAA
BAAZ01001530.1/916-1231          GCAAACUAACAAUUCGAU.UGGUG.GAAUGAUGGGGUAACG.................................CCCAGAAACG.CCAACCUUG.AUACUC..CGA.CUGGC...UCU..GCU.....CAAAAG.....................................GCAGAUG....UUC.AG.AAGC.UCGGUG..A.AGUCGGCAGA.G.AGUUACCGUCUUACAGU.UGU......GA......A........AAC........A......ACU........................................................GU.A.......ACGA......AAG.CUAUCCA.GAGGUGG.AUGGUGUAG.CCUAUAUGCCGGAGGUCUACAAA
BAAZ01000637.1/1215-1528         UAGAACUGAUAUUCCGAC.AGGUG.GAAUGAUGGGGUAACG.................................CCCUGAAACG.CCUGCCCUA.AGACUG..CGC.CGGGC.AUGGU..GCAAGCGCAAAGAC.....................................GCACUGU....GUC.CG.A.GA.GCGCGCGGA.AGUCGGCGGA.A.GUCUGC............CCU......AA......C........AGG......U.C......AAG........................................................CC.G.......AGGA......AAG.CGCCCCA.GCGGUGG.GGUGUGCAG.AUGAUACGCCGGGGGUCUAUAAA
NZ_AAWV01000082.1/2373-2571      GAGAACUGAUGAUUCGAA.GAGUC.GAAUGAAGGAGUAACG.................................CCCGGAAAGG.CUCUCCCUG.AUCCUC..CGA.AUAGCGUCAAG....AUAGGUAAGGAU.......................................CUUGAG...GUU.AU.AAGC.UCGGUG..A.AGUCGGCUGA.A.UGCUGC............CGU......AA......C.........AA......GUC......AAG........................................................UU.G.......ACGA......AAG.CUUUCCA.GAGGUGG.AAGGUGCAG.CAAAUAAGCCGGGGGUCUAUAAA
NZ_AAAK03000007.1/10942-11150    GAGAACUGAUAAUCUGAC.AGGUG.GAAUGAUGAAGUAACG.................................CUCUGAAACG.CCUGCCCUG.AGCCUC..CGA.CAAGC.AUUGUAUGAG......GAAAC.....................................UCAGAAU....GUU.UG.AAGC.UCGGUA..A.AGACGGCUGA.A.AGAUAC............CGU......AA......U.........AGUUGAUGAACAUAUAUCUU........................................................CU.A.......UCGA......AAA.CUAUCCA.GAGGUGG.GUAGCGUAU.CCAACAGGUCGGGGGUCUAUAAA
NZ_ABYU01000056.1/8367-8565      GAGAACUGAUAUUCCAAA.GAGUG.GAAUGAGGGGGUAACG.................................CCCCAAAACG.CUCUCCUUA.AUACUC..CUA.CAUGC...UGU..GCAACUGCUGAAAU.....................................GCACA......GUA.UG.AAGC.UAGGUG..A.AGUCGGCAGA.G.AGAUAC............CGU......AA......G.........GCAUG...A.A......AAU........................................................GC.C.......ACGA......AAG.CUGUCCA.GCGGUGG.GCGGUGUAU.CCUAUAUGCCGGAGGUCUAUAAA
NZ_AAVC01000008.1/34148-34344    GAGAACUGAUAAUCCAAG.AGGUG.GAAUGAUAGGGUAACG.................................CCUUAAAACG.CCUCCCCUG.AUACUC..CGA.CUGGC...AUC..UUC.....AAGAAA.....................................AAGUUUUU...GUC.AG.AAGC.UCGGUA..A.AGACGACUGA.G.AGAUAC............CGU......AG......U........CUG......CGU......AAG........................................................UA.G......AACGA......AAG.CUGUUCA.GAGGUGA.AUGGUGUAU.CCCAUAGGUCGGGGGUCUAUAAA
NZ_ABQR01000051.1/148965-149160  GCUAACUGAUAUUCCGAG.GAGUG.GAACGAUGGGGUAACG.................................CCCUGAAACG.CUCCCCUUG.AUACUA..CGA.CGUGCAAAGGC..GGU......GUAAA.....................................ACGCU..GUAUGUG.CG.AAGC.UCGUUG..A.AGUCGGCAGA.G.AGACAC............CGA......AA......C........A........U.U......AAG........................................................UU.G.......UCGA......AAG.CUGUCCA.GAGGUGG.AUGGUGUGU.CCUAUAUGCCGGAGGUCUAUAAA
BABB01009204.1/324-17            GCUAACUGAUAUUCCGAG.GAGUG.GAAUGAUGGGGUAACG.................................CCCUGAAACG.CUCCCCUUG.AUACUA..CGA.CGUGCAAAGGC..GGU......GUAAA.....................................ACGCU..GUAUGUG.CG.AAGC.UCGUUG..A.AGUCGGCAGA.G.AGACAC............CGA......AA......C........A........U.U......AAG........................................................UU.G.......UCGA......AAG.CUGUCCA.GAGGUGG.AUGGUGUGU.CCUAUAUGCCGGAGGUCUAUAAA
BABA01014576.1/750-443           GCUAACUGAUAUUCCGAG.GAGUG.GAAUGAUGGGGUAACG.................................CCCUGAAACG.CUCCCCUGG.AUACUA..CGA.CGUGCA.AAGG..CGG..UGUAAA..A.....................................CGCNGUAU...GUG.CG.AAGC.UCGUUG..A.AGUCGGCAGA.G.AGACAC............CGA......AA......C........A........U.U......AAG........................................................UU.G.......UCGA......AAG.CUGUCCA.GAGGUGG.AUGGUGUGU.CCUAUAUGCCGGAGGUCUAUAAA
NZ_AAVC01000008.1/19297-19505    GAGAACUGAUAUUCCGAC.AGGUG.GAAUGAGGGGGUAACG.................................CCCCGAAACG.CCUGCCUUG.AUACUC..CGA.CGUGC.AAAAGGGCGUGUAAUAGCU.G.....................................UGCU.......GUA.CG.AAGC.UCGGUG..A.AGUCGGCAGA.G.AGCAAC............CGU......AA......G........CAG......A.U......AAG........AUAUUUUGU.......................................CU.G......UACGA......AAG.CUGUUCA.GAGGUGA.AUGGUGUUG.CCUAUAUGCCGGAGGUCAAUAAA
BAAX01009471.1/1041-731          UAGAACUGAUAUUCCGAG.CGGUG.GAAUGAUGGGGUAACG.................................CCCUGAAACG.CCCCCUUUA.AAACUG..CGG.CAGGCGAUAAA..ACU..UGUGAC..A.....................................GUUUUGUG...GUC.UG.AAGC.CCGCGG..A.AGUCGGCAGA.G.AGCCGC............CCA......AA......C........AGG......U.C......AAG........................................................CU.G.......CGGA......AAG.CUGUCCA.GAGGUGG.ACGGUGCGG.CCUAUAUGCCGGAGGUCUAAAAU
ABDH01034038.1/443-643           GCGAACUGAUAACCCCAA.GAGUG.GAAUGAAGGGGUAACG.................................CCCUGAAACG.CUCUCCCUG.AUACUC..CGA.CGGGCGUAUGUACAGG........AAA.....................................CUGGAUAU...GUC.UG.AAGC.UCGGUG..A.AGUCGGCUGA.G.AGCUGC............CGU......AA................AGCAGAGUAAU......CUG........................................................CU.........ACGA......AAG.CUAUCCA.GAGGUGG.AUGGUGCAA.CCUACAGGCCGGGGGUCUAUAAA
NZ_ABYT01000048.1/103827-103639  GUGAACUGAUAAUUCGAG.AGGUG.GAAUGAAGGGGUAACG.................................CCCUGAAACG.CCUCCCCUG.AUACUC..CGG.CAUGC....AG..AGG......CCAAA.....................................CUCU.......GUG.UG.AAGC.CCGGUA..A.AGUCGGCAGA.G.AGAUGC............CGU......AA......C........AGG......U.U......AAG........................................................CU.G.......ACGA......AAG.CUGUCCA.GAGGUGG.ACGGUGCAU.CCUAUAUGCCGGGGAUCUAUAAG
NZ_ABCC02000029.1/258738-259057  GAGAACUAACAAUCCGAG.AGGUG.GAAUGAUGGGGUAACG.................................CCCUGAAACG.CCCCCUUAA..UACUC..CGA.CUGGC...AUU..UCAACAGAAAUG.U.....................................GACUU......GUC.AG.AAGC.UCGGUG..A.AGUCGGCUGA.G.AGUAGC............CGUAUGGAUUG......C........UGG......A.U......AAA.....UA.................................................CC.A..GCCUCACGA......AAG.CUGUCCA.GAGGUGG.ACGGUGCUA.CCUAUAGGCCGGAGGUCUACAAA
BABG01000124.1/1229-909          GAGAACUAACAAUCCAAG.AGGUG.GAAUGAUGGGAUAACG.................................CCCUGAAACG.CCCCCUUAA..UACUC..CGA.CUGGCGGGU....GUAAGUGAA....A.....................................ACUGACCU...GUC.AG.AAGC.UCGGUG..A.AGUCGGCUGA.G.AGUAGC............CGU......AUGGAUUGC........UGG......A.U......AAUUACCAGC.................................................CC.C.......ACGA......AAG.CUGUCCA.GAGGUGG.ACGGUGCUA.CCUAUAGGCCGGAGGUCUACAAA
BAAZ01004027.1/821-1141          GAGAACUAACAAUCCAAG.AGGUG.GAAUGAUGGGGUAACG.................................CCCUGAAACG.CCCCCUUAA..UACUC..CGA.CUGGCGGGU....GUAAGUGAA....A.....................................ACUGACCU...GUC.AG.AAGC.UCGGUG..A.AGUCGGCUGA.G.AGUAGC............CGU......AUGGAUUGC........UGG......A.U......AAUUACCAGC.................................................CC.C.......ACGA......AAG.CUGUCCA.GAGGUGG.ACGGUGCUA.CCUAUAGGCCGGAGGUCUACAAA
BABA01029745.1/134-454           GAGAACUAACAAUCCAAG.AGGUG.GAAUGAUGGGGUAACG.................................CCCUGAAACG.CCCCCUUAA..UACUC..CGA.CUGGCGGGU....GUAAGUGAA....A.....................................ACUGACCU...GUC.AG.AAGC.UCGGUG..A.AGUCGGCUGA.G.AGUAGC............CGU......AUGGAUUGC........UGG......A.U......AAUUACCAGC.................................................CC.C.......ACGA......AAG.CUGUCCA.GAGGUGG.ACGGUGCUA.CCUAUAGGCCGGAGGUCUACAAA
NZ_ABHD01000041.1/23876-24082    GUGAACUGAUAAUUCGAU.UGGUG.GAAUGAUGGGGUAACG.................................CCCUGAAACG.CCAGCCUAA..UACUC..CGA.CUGGC.UCAAA..GCA......GAAAC.....................................GCUAUGG....GUC.AG.AAGC.UCGGUG..A.AGUCGGCUGA.G.AGUGAC............CGU......AAGAAUUGC........UGG......A.UAACAACCAG........................................................CCAC.......ACGA......AAG.CCGCCCA.GAGGUGG.GCGGUGUCA.CCUAUAGGCCGGGGCUCUAUAAA
NZ_AAVL02000010.1/1228-1032      GAGAACUAAACACACGAU.AUGUC.GAAUGAUGGAGUAACG.................................UUCUGAAAGG.CA.ACCCUA.AUCCUC..CGA.CUUGCACCUAA....GUUAGUAGAAAC.......................................UAAAGU...GUA.AG.AAGC.UCGGUG..A.AGUCGGCAGA.G.AGAUAC............CGA......AA......C.........AG......A.U......UAG........................................................AU.G.......UCGA......AAG.CAUUUCA.GAGGUGA.GAUGUGUAU.CCUAUAUGCCGGGGGUCUAUAAA
NZ_AAVL02000027.1/57523-57719    GAGAACUAAACACACGAU.AUGUC.GAAUGAUGGAGUAACG.................................UCCUGAAAGG.CA.ACCCUA.AUCCUC..CGA.CUUGCACCUAA....GUUAGUAGAAAC.......................................UAAAGU...GUA.AG.AAGC.UCGGUG..A.AGUCGGCAGA.G.AGAUAC............CGA......AA......C.........AG......A.U......UAG........................................................AU.G.......UCGA......AAG.CAUUUCA.GAGGUGA.GAUGUGUAU.CCUAUAUGCCGGGGGUCUAUAAA
BABG01003233.1/2127-2367         GAGAACUAAACACACGAA.UAGUC.GAAUGACGGGGUAACG.................................CCCUGAAAGG.CUA.CUUUAAUACUCC..CGA.CUGGC.AGAAA..CUU.GAGUAAACAA.....................................AG.CUCU....GUC.AG.AAGC.UCGGUG..A.AGUCGGCAGA.C.UGACAC............CGU......UA......C........AGA......U.A......UUG........................................................UU.........ACGA......AAG.AUC.CCA.GAGGUGG..CGUUGUGU.UCUAAUUUCCGGAAG........
hgutS8_s8_169468/558-867         GAGAACUAAACACACGAA.UAGUC.GAAUGACGGGGUAACG.................................CCCUGAAAGG.CUACUUUAAUACUCUG..A...CUGGC..AGAA..ACUUGAGUAAACAA.....................................GGCUCU.....GUC.AG.AAGC...UCGGUGA.AGUCGGCAGA.C.AGACAC............CGU......AA......C........AGA......U.A......AUG........................................................CU.G.......ACGA......AAG.AUUCCCA.GAGGUGG.GCGUUGUGU.CCUAUAUGCCGGAAGUCUAUAAA
BAAU01017696.1/753-444           GAGAACUAAACACACGAA.UAGUC.GAAUGACGGGGUAACG.................................CCCUGAAAGG.CUA.CUUUA.AUACUC..CGA.CUGGC..AGAA..ACUUGAGUAAACAA.....................................GGCUCU.....GUC.AG.AAGC.UCGGUG..A.AGUCGGCAGA.C.AGACAC............CGU......AA......C........AGA......U.A......AUG........................................................CU.G.......ACGA......AAG.AUUCCCA.GAGGUGG.GCGUUGUGU.CCUAUAUGCCGGAAGUCUAUAAA
BABG01000479.1/3734-3425         GAGAACUAAACACACGAA.UAGUC.GAAUGACGGGGUAACG.................................CCCUGAAAGG.CUA.CUUUA.AUACUC..CGA.CUGGC..AGAA..ACUUGAGUAAACAA.....................................GGCUCU.....GUC.AG.AAGC.UCGGUG..A.AGUCGGCAGA.C.AGACAC............CGU......AA......C........AGA......U.A......AUG........................................................CU.G.......ACGA......AAG.AUUCCCA.GAGGUGG.GCGUUGUGU.CCUAUAUGCCGGAAGUCUAUAAA
BAAZ01002838.1/326-3             GAGAACUGAUAUUCCGAU.GGGUG.AAAUGAGGGGGUAACG.................................UCCCGAAGCG.CCACCCUAAUACUCCG..AAU......GGCGGG..GAGCAUGCAACGGC.....................................UCUCUCCAAAAGUU.UA.UAGA.GCUCGGUGA.AGUCGGCAGA.G.AGCAAC............CGUA.....AG......A........CUG......G.U......UUU........................................................CA.GACCAGACACGA......AAG.CUGUCCA.GAGGUGG.AUGAUGUUG.CCUAUAUGCCGGGGGUCGGAUAU
NC_004668.1/2252467-2252144      GAGAACUGAUAUUCCGAU.GGGUG.AAAUGAGGGGGUAACG.................................UCCCGAAGCG.CCACCCUAAUACUCCG..AAU......GGCGGG..GAGCAUGCAACGGC.....................................UCUCUCCAAAAGUU.UA.UAGA.GCUCGGUGA.AGUCGGCAGA.G.AGCAAC............CGUA.....AG......A........CUG......G.U......UUU........................................................CA.GACCAGACACGA......AAG.CUGUCCA.GAGGUGG.AUGGUGUUG.CCUAUAUGCCGGGGGUCGGAUAU
hgutS8_s8_179858_2/451-774       GAGAACUGAUAUUCCGAU.GGGUG.AAAUGAGGGGGUAACG.................................UCCCGAAGCG.CCACCCUAAUACUCCG..AAU......GGCGGG..GAGCAUGCAACGGC.....................................UCUCUCCAAAAGUU.UA.UAGA.GCUCGGUGA.AGUCGGCAGA.G.AGCAAU............CGUAA....GA......C........UGGUUU...U.C......AGG........................................................CC.A....GACACGA......AAG.CUGUCCA.GAGGUGG.AUGGUGUUG.CCUAUAUGCCGGGGGUCGGAUAU
NZ_ABWO01000042.1/58561-58772    GAGAACUGAUAUUCCGAU.UGGUG.AAAUGAGGGGGUAACG.................................UCCCGAAGCA.CCA.CCCUA.AUACUC..CGA.AUGGC.GGGGA..GCA..UGCAACGGC.....................................UCUCUCCAAAAGUUUAUAGAGC.UCGGUG..A.AGUCGGCAGA.G.AGCAAC............CGU......AA......G........ACU......GGUUUUCAGACC........................................................AGAC.......ACGA......AAG.CUGUCCA.GAGGUGG.AUGGUGUUG.CCUAUAUGCCGGGGGUCGGAUAU
mgutLn2_U_FF_aab22e11_b1/483-800 GAGAACUGACAAUCCGAU.GGGUG.GAAUGACAGGAUAACG.................................CCUUGAAACG.CUCACACUG.AUACUC..CGA.UUGACG.......GCG.AUAUGCGACU.....................................GCCUAACC...GUC.AA.AAGC.UCGGUG..A.AGUCGGCAGA.G.AGUGAC............CGU......AA......G........CGGGA....U.U......UUU..UUUUA.................................................CC.G......CACGA......AAC.CUGUCCA.GAGGUGGGAUGGCGUCA.CCUAUAUGCCGGGUGUCGGAUAC
NZ_ABYT01000048.1/99695-99496    GAGAACUGACAAUCUGAU.GGGUG.GAAUGAAGGAGUAACG.................................ACCAGAAACG.CCCACACUG.AUACUC..CGA.UUGGCAUCGGA..UAU......ACAAC.....................................UAUCCGACU..GUC.AA.AAGC.UCGGUG..A.AGUCGGUAGA.G.AGUAAC............CGU......AA......G........UGG......AUC......AAU........................................................CC.G......CACGA......AAC.CUGUCCA.GAGGUGG.ACGGUGUUA.CCUAUAUACCGGGUGUCAGAUAC
NZ_AAXG02000049.1/4632-4432      GAGAACUGACAAUCCGAU.GGGUG.GAAUGAAGGGGCAACG.................................UCCGGAAACG.CCCACACUG.AUACUC..CGA.UUGGCUUUGAA....GUGUGCAACUAC.......................................UUCAUG...GUC.AA.AAGC.UCGGUG..A.AGUCGGCAGA.G.AGUGGC............CGU......AA......G........CGG......AGC......AAU........................................................CC.G......CACGA......AAC.CUGCCCA.GAGGUGG.GCGGCGUCA.CCUAUAUGCCGGGUGUCAGAUAC
BAAZ01010940.1/567-255           GAGAACUGACAAUCCGAU.GGGUG.GAAUGAAGGGGUAACG.................................UCCGGAAACG.CCCACACUG.AUACUC..CGA.UUGGCUGUGAA..GUG..UGCAAC..U.....................................ACUUCAUG...GUC.AA.AAGC.UCGGUG..A.AGUCGGCAGA.G.AGUGGC............CGU......AA......G........CGG......AGC......AAU........................................................CC.G......CACGA......AAC.CUGCCCA.GAGGUGG.GCGGCGUCA.CCUAUAUGCCGGGUGUCAGAUAC
NZ_ABYO01000253.1/71-272         GAGAACUAACAAUCUAAU.AGGUA.GAAUGAUGGAGUAACG.................................CCCUAAAAUG.CCUACACUG.AUACUC..CGA.UUGGCAAUAAA.....UAUUAGACUAA.......................................UUUAUU...GUC.AA.AAGC.UCGGUG..A.AGUCGGCAGA.G.AGUAGC............CGU.......................AAAUAGCUAU.A......UAG........................................................UUAU.......ACGA......AAC.CUGUUUA.GAGGUAA.AUGGUGCUA.CUUAUAUGCCGGGUGUCGAAUAC
NZ_ABCB02000015.1/25216-25412    GAGAACUGGUAAUUCGAU.GGGUG.AAAUGAAGAAGCAACG.................................UUCGGAAGCG.CCCACCUUA.AUACUC..CGA.CUGGCAGUGUAAGCGG........AAA.....................................CGCUGACU...GUC.AG.AAGC.UCGGUG..A.AGUCGGCAGA.G.AGCAGC............CGU......AU......U.........GC......AGA......AAU........................................................GC.A.......GCGA......AAG.CGGUUCA.GCGGUGA.AUUGUGCUG.CCUAUAUGCCGGAGGUCUAUAAA
BABA01022420.1/315-1             UACAACUGAUACUGCGAC.AGGUG.GAAUGAGGGAGUAACG.................................CCCUGAAACG.CCUGACCUGAAAACUA..CGG.CUGGCGUUGGC..UGG........AAA.....................................CGGCCAGG...GUC.AG.AAGC.CCGUUA..A.AGACGGCUGA.CUGCGUUC............GC...........................UCUGUGCGCGGUAAACAAUGGAAACAGCGGCAGGU...................................................GCA......UAG.CAAGCCA.GAGGUGG.C.UGUGAGC.GUUA..GGCCNGGGGGUCUAUAA
#=GC SS_cons                     .................<.<<<<<.------<<<<<_____.................................>>>>>--->>.>>>>-..,,.,,,<<<..<<<.<<<<<-<<<<<..<<..________.......................................>>>>>>>-...>>>.>>.----.>>>>>>,,,.,,((((((--.-.((((((............<<<......--......-........-<<......_._......___........................................................>>.-.......>>>,......,,<.<<<<<<<.____>>>.>>>>>)))).))----))))))...........
//
