# Supplementary material for: Comparative genomics reveals 104 candidate structured RNAs from bacteria, archaea, and their metagenomes
Source: Genome Biol. 2010 Mar 15;11(3):R31. doi: 10.1186/gb-2010-11-3-r31 (PMC2864571; doi:10.1186/gb-2010-11-3-r31)
Supplement: Additional file 5 — Raw text alignment files, just the motifs. Raw alignments of RNA motifs with minimal annotation and no flanking sequences, in "Stockholm" text format. The Stockholm files can be retrieved from the .tar.gz archive file by using programs such as WinZip (Windows), StuffIt Expander (Mac), or tar/gzip (UNIX). [file gb-2010-11-3-r31-S5.GZ › clean-sto/group-II-D1D4-6.sto]

# STOCKHOLM 1.0
#=GF DE presumably the 5' part of a group II intron.
JCVI_SCAF_1101668559858/609-369   ACAGUC.CCACCA.GUC...UAAUG.A.CUAA.CCA.U.CAGGAC..UGUACC..AACCCCUCCGCG.U.A.CC..A.UG.GUGACAAGGU.A.CGUGAAGCAGAG.G.G.C.....AA...GGG.........A.....AAUACCAG.........GCCAUAAGC............CAAA..........U.AAGGUUGAAGGUUGUUAGCCACG.AAAGUUA.....................UUAAUUGC.GG.AGGUCAA.......UCGC....GUUCAUAU..GCGGAAAGACAACAUUACC.C.UAGACAUUAUG.........GGUGAGUCUAAG.GU.AGC...UCUGCCGGGGUC..UUAAGACC
NC_002978.6/488414-488182         AAAAUCCAACACG.GGU....AAAG.C.UUAG.CCG.G.C.AACC..UGG.AACAAACCAUUAUGCU.G.C.GU..A.AG.GUAACGAGCG.U.AGUAAAGCUAAU.G.GAA.....UG...GAC.........A.....ACAUAGGG.........UGCAACGAA............AGUGAAGG......U.A............UUGAGUCCCG.UAAUUCA.....................CGCGUCAU.GG.GGGCUGA.......CACU....UUACAUUU..GGUGGAAGGCAACAUGGGU.A.AUAACGCUAAG..........GCAAGAUAUUA.CU.CAC...CUCAUCGGGAUC..GAAGGCCG
BABD01000794.1/3353-3120          AAAAUC..CUAUC.AGG...UAAGG.U.CUAA.CCA.A.CCGCCU..GUA...CCGAGUCCUUGGAG.C.C.GA..AGCG.GUAACGUUAG.G.UUUAAGCGUAGG.A.C.A.....GGGAGCAA.........C.....AGAGCCGA.........AACGAAAGU............GAAG..........UGA............UUGAGCUGGG.AAAUUAUUAU.................GAGGUUGGA.AA.UGGUCGA.......UGUG..UUCUUAUU....CACAGCAGACAAUAUCGUU.G.UAACCGUUAGG..........GCGAGGUUAUG.AU.GGC...A.UCCCCCAGUC..AGAGAACU
BABE01000503.1/2186-1953          AAAAGC..CUAUC.AGG...UAAGG.U.CUAA.CCA.A.CCGCCU..GUA...CCGAGUCCUUGGAA...C.UGAAG.UG.GUAACACCAG.G.UUUAAGCGUAGG.A.C.A.....GG...GAG.........C.....AACAGAGC.........CGAAACGAA............AGUG..........A.AGCGA........UUGAGCUGGG.AAAUUAGUAU.................GAGGUUGGA.AA.UGGUCGA.......UGUGUUGU......AUUACACAGUAGACAACACUGCU.G.UAACCGCUACG..........GUGAGGUUAUG.GC.GGC...A.UCCCCCAGUC..UGAGAGCU
JCVI_SCAF_1096627322257/2297-2081 CAACUC..CCUCC.CGG...UAAAA.G.CUAA.CCA.C.UGGCCG..GAA...GCGAGUCUUGCAUG.G.A.CA..A.CG.GUAACGUUAU.U.CGUGAAGCGUAG.A.C.A.....GC...AG.................GUGCUAA.........AGCCGCGG...........................G.A............UUGAGUCUCG.AUAUCAU.....................GUUCACGU.UG.GAGGCUU.......CAUUUUGUUG......GGAAUGGG.GUCAGUACAGUA.C.AUAUCGUAAUG..........GUAAGAGAUGU.AU.UGU...CCGACCGGGAUCUAUGG..CCG
JCVI_SCAF_1101668746078/723-940   CAACUC..CCUCC.CGG...UAAAA.G.CUAA.CCA.C.UGGCCG..GAA...GCGAGUCUUGCAUG.G.A.CA..A.CG.GUAACGUUAU.U.CGUGAAGCGUAG.A.C.A.....GC...AG.................GUGCUAA.........AGCCGCGG...........................G.A............UUGAGUCUCG.AUAUCAU.....................GUUCACGU.UG.GAGGCUU.......CAUUUUGUUUG.....GGAAUGGG.GUCAGUACAGUA.C.AUAUCGUAAUG..........GUAAGAGAUGU.AU.UGU...CCGACGGGGAUCUAUGG..CCG
ABDH01050529.1/621-390            AUAGUG..ACUAU.GGC....AAAG.U.CUAG.CAA.A.C.AGCC..AUA.CACCGAGUCUUGCGUG.G.U.GUG.C.UG.GCGACAGGCA.C.UGCGAAGCGUAG.A.C.A.....GG...GGG.........AGUGC.AGGCCGGG.........CGAAGAGUA............CAGG..........A.C............AUUAGCCCCGAAAUUGAC.....................AUUGUCGA.GA.UGGCCGA.......CCAG..CUCCACAUA...CUGGGAAGGCAGCAAAGAG.C.UGACCGUUAU...........GCGAGGGCAGC.GA.AAU...GUCUCCGGGGUU..CGAACCUG
JCVI_SCAF_1101668591943/304-545   AAAGUC.CUCACA.AGA....AAGC.A.UUAUCCGA.U.GCAUCU..UGA..AUCGAGUUUUGAGCU.U.A.UG..G.AG.GUGACGAAAU.G.AGUUAAGCGUAA.A.C.A.....GA...GAG.........ACAAGCAGGCCAUA.........GGGAAACCG............AAGU..........G.A............UUGAGCCCCGUAAACCUG.......................UUUUGG.AG.UGGCCGA.......CGUG..GUCGACAU....AGCGGAAGGCAAUAUCAAU.A.AGAAUGUUUUUUUUUUUUUGGGAUAGUUCUUA.UU.GAC...ACUCCUGGGGUC..UGAGAGCA
JCVI_SCAF_1096628015825/1085-1321 AGAGUCCUCAUAG.GAA....AGCG.G.UUCC.CG..C.CGUAUC..CUA.AAUCGAGUUUUGAGUG.U.A.UG..G.AG.GUGACGACAU.G.GACUAAGCGUAA.A.C.A.....GA.....G.........A.....UGAAGCAG.........GCCGUAAGGGGGUGUCCCCUGAAGU..........G.A............UUGAGCCUCGAAAAGUCG.......................AGAUAG.AA.UGGCCGA.......CACU..UUCGCAAU....AGUGGAAGGCAACAUCGUU.A.UACCUGUAAUG..........GGUAGGGUAUA.AU.GGC...AUUCUCGGGGUC..UUAGAGCA
NC_005126.1/1203694-1203473       AAAGUC.CCUUCC.GGG...UAAGA.G.CUAG.CCA.C.UCACCU..GGC.CCUUUAGCUAUGCGCG.A.C.UG..U.GG.GUAACUCCUG.U.CGUGAAGUGUUA.G.C.G.....AA...GGC.........A.....CUCACA...........GGCCA.GG...........................U.A............UUGAGCCACG.AAAUCGG.....................UAAAUCGG.AG.GUGGUGAUGCAGUU......AAGGUAAGCA......GAAACCCACAAUGGU.C.AGGUUGUAUUG..........GCGAAACCUGA.CC.AUA...CCUCCCGGGGUC..GGAGACCC
NC_005126.1/1273112-1273333       AAAGUC.CUUUCC.GGG...UAAGA.G.CUAG.CCA.C.UCGCUC..GGU.CCUUUAGCUAUGCGCG.A.C.UG..U.GG.GUAACUCCUG.U.CGUGAAGUGUUA.G.C.G.....AA...GGC.........A.....CUCACA...........GGCCA.GG...........................U.A............UUGAGCCACG.AAAUCGG.....................UAAAUCGG.AG.GUGGUGAUGCAGUU......AAGGUAAGCA......GAAACCCACAAUGGU.C.AGGUUGUAUUG..........GCGAAACCUGA.UC.AUA...CCUCCCGGAGUC..GGAGACCC
ABDH01035009.1/907-691            CGUGCAUUCCAUC.CAG...AAGGG.C.GGAG.CAA.G.CCACUG..GAA...GCGAGUCUUGCAUG.G.G.UC..U.UG.GCGACAAGAU.U.UGUGAAGCGUAG.A.C.A.....GC...GGG.........U.....A...CAAA.........AGCCGCGU...........................U.A............UUGAGCCCCGAAAAAUUC.....................AUAUUGCA.UG.AGGCUUU.......CACU..UUCGUGAU....AGUGGG.AGCGGUCGUAUA.C.GCAC.....GCCA.......GGCGA.GUGCGA.AU.ACC...UCGGCCGGGGUC..GGAGAGCG
ABDH01013406.1/338-121            CGUGCAUUCCAUC.CAG...AAGGA.C.GUAG.CGA.G.UCACUG..GAA...GCGAGUCUUGCAUG.G.G.UC..U.UG.GCGACAGGAU.U.UAUGAAGCGUAG.A.C.A.....GC...GGG.........U.....A...CAAA.........AGCCGCGU...........................G.A............UAGAGCCUCG.AAGUAAUUAU.................UAUUGCAG...G.AGGCUUU.......CACU....UUUCAUUC..AGUGGG.AGCGACCGUGGA.C.G.GGCGACAA...........GCGAGC.GCGC.AC.ACC...UCAGCCGGGGUC..CGAGAGCG
ABDH01028488.1/465-247            CGUGCAUUCCAUC.CAG...AAGGA.C.UUAG.CAA.G.UCACUG..GAA...GCGAGUCUUGCAUG.G.G.UC..U.UA.GCGAUAAGGC.U.UGUGAAGCGUAG.A.C.A.....GC...GGG.........U.....A...CAAA.........AGCCGCGU...........................G.A............UUGAGCCACG.AAAUAGUCAA.................ACAU.UGCA.UG.AGGCUUUCA.....CCGUGUGGU.......GCGUGGG..AGCGACCGUGGA.C.G.CGCGAUAA...........GCGAGCG.UGG.AC.ACC...UCGGCCGGGGUC..UGAGAGCG
ABDH01007395.1/275-57             UGUGCAUUCCAUC.CAG...AAGGA.U.UUAG.CAA.G.UCACUG..GAA...GCGAGUCUUGCAUG.G.G.UC..U.UA.GCGAUGAGGC.U.UGUGAAGCGUAG.A.C.A.....GC...GGG.........U.....A...CAAA.........AGCCGCGU...........................A.A............UUGAGCCACG.AAAUAGGUAA.................ACAU.UGUA.AG.AGGCUUU.......CACCGUUUGGU.....GC.GUGGG.AGCGAUCGUGGA.C.G.CGCGAUAA...........GCGAGUG.CGG.AC.ACC...UCUGCCGGGGUC..UGAGAGCG
ABDH01039692.1/1300-1082          UGUGCAUUCCAUC.CAG...AAGAA.C.UGAG.CAA.G.UUACUG..GAA.GC..GAGUCUUGCAUG.G.G.UC..U.UG.GCGACAAGAU.U.UGUGAAGCGUAG.A.C.A..........GC..........G.....AGUACAAA.........AGCCGCGU...........................G.A............UUGAGCUCCGAAAUUAGG....................UAUCAUCGCAUG.AGGCUUU.......CACU..AUACUACC....AGUGGG.AGCGACCGUGGG.C.GU.ACGAUAA...........GCGAGU.GCGU.UC.ACC...UUGGCCGGGGUC..GGAGAGCG
NC_009617.1/3720113-3719888       AAAUCC..AUUCU.GAA....AAGA.U.UAAGUCAA.A.UCAUUC..AG..UAGCGAGUCAUGGAGA.U.A.AA..U.AG.GUAACUAUUU.A.UUUUAAGCGUUG.A.C.A.....GC...UA.................GGUUGUA.........GGCUU..GA............AUGU..........G.A............AUGAGCCUCG.UAAUAAGUAU.................AAAG.UUGG.GA.AGGCUGA.......CGGU..GUCGGUUC....UCUGAAAAGCAAUAUUAUG.G.UAGGCGAUAAU.........GACGAGUCUACU.AU.AAC...UUCCCCGGGGGC..AAAGAGCC
NC_007644.1/2324972-2325208       AAAGCC...CACC.UGG...UAAGG.U.CUAG.CCA.A.CCGCCA..GUA.GCC..AGCCUUGGAGC.C.U.GU..A.GG.GUAACCGGCA.G.GUUUAAGCGUAG.G.U.A......G...GCA.........A.....GGCAGCGG.........GCCGAAAGC............CAUAGCGCUGAAGGG.A............UUGAGCCUCG.AAAUAAA..A.................UUUAGUUGG.GA.GGGCCGA.......UGCU..CUGACCCA....AGCAGAAGGCAACAUGGCG.G.UAAUCAUUAAA.........GGCGAGACUACC.GC.CAU...CUCCUCGGGGUC..GCAGACCU
NC_008346.1/1944546-1944316       GGAAUC..CCGUC.CGG...UAAGG.U..UAG.CCA.A.CCGCCG..GUA.AU..UAGUCUUGGAGG.G.C.AG..A.GG.GUAACCGCUG.U.CUUUAAGCGUAG.A.C.AAACAAGC...AAA.........C.....GGGCCGAA.........AGCAGUAGC............UGAAGG........U.G............UUGAGCCCCG.AAAUACC.....................GAACAUGG.GA.AGGCAGA.......UGCU..AUUGCCUG....AGCAGAAUGCAACAUCCUG.G.AAGUCGAUAAG..........GCUAGACG.AC.AG.GAC...UUCCCCGGGGUC..GGAGGCCU
NC_008346.1/177545-177775         GGAAUC..CCGUC.CGG...UAAGG.U..UAG.CCA.A.CCGCCG..GUA.AU..UAGUCUUGGAGG.G.C.AG..A.GG.GUAACCGCUG.U.CUUUAAGCGUAG.A.C.AAACAAGC...AAA.........C.....GGGCCGAA.........AGCAGUAGC............UGAAGG........U.G............UUGAGCCCCG.AAAUACC.....................GAACAUGG.GA.AGGCAGA.......UGCU..AUUGCCUG....AGCAGAAUGCAACAUCCUG.G.AAGUCGAUAAG..........GCUAGACG.AC.AG.GAC...UUCCCCGGAGUC..GGAGGCCU
NC_009633.1/1100219-1100447       GGAACC..CCGCU.GAG...AAAGA.U.UUAG.CAA.A.UCACUC....A.UAGCGAGUCUUGGACA.U.C.AU..C.GG.GUAACCUAUG.A.UGUUAAGCGUAG.A.C.A.GCAAGU...UAG.........U.....AGGCCGAA.........AGCGAAAGU............UGAAGG........G.A............UUGAGCCUCG.AAAUCCC.......................CAUUGG.GA.AGGUUAA.......UACU..GUGAACCG....AGUAGAAAACAACAUCAAU.A.UAUUCGCUAA...........GCGAGAAUAUA.UU.GGC...UUCCCCGGGGUC..AGUGACCU
ABDH01005930.1/540-772            AAACACCAUGUCC.GGC....AAAG.U.UUAG.CGA.A.C.AGCC..GGU.ACCA.AGCCUUGGAUC.U.G.AA..G.CC.GCGAGG..UCAA.GAUUAAGCGUAG.G.C.A.....UG...GGAGUGCGAGAGC.....CGCAAUGC.........GAAAGCGUG............AAGC..........G.A............UUGAGCCUCG.UAAUAAA......................UUGGAGC.GG.AAGCCGA.......UGUA....CUUCAGUC..UACAGCAGGCAGCAA.UGC.G.UACUCGUAAAC..........GCGAGAGUGCG.CA.GGU...UCCGUCGGGGUC..CGAGAGCG
ABDH01006449.1/253-485            AAACACCGCGUCC.GGC....AAAG.U.UUAG.CGA.A.C.AGCC..GGU.ACCA.AGCCUUGAAUC.G.G.AA..G.CC.GCGAGGCCA..A.GAUUAAGCGUAG.G.C.A.....UG...GGA.........G.....CGCAAGAGCCGCAAUGCGAAAGCGUG............AAGC..........G.A............UUGAGCCUCG.UAAUAAA......................UUAGAGC.GG.AAGCCGA.......UGUA..UUGUUGUC....UACAGCAGGCAGUAA.UGC.G.UACUCGUAAAC..........GCGAGAGUGCG.CA.GGU...UCCGUCGGGGUC..AUAGAGCG
ABDH01039499.1/395-627            AAACACCACGUCC.GGC....AAAG.U.CUAG.CGA.A..UAGCC..GGU.ACCA.AGCCUUGAAUC.U.G.AA..G.CC.GCGAGG..UCAA.GAUUAAGCGUAG.G.C.A.....UG...GGA.........G.....CGUAAGAGCCGCAAUGCGAAAGCGUG............AAGC..........G.A............UUGAGCCUCG.UAAUAAA......................CUGGAGC.GG.AAGCCGA.......UGUA....CUGUUGUC..UACAGCAGGCAGCAA.UGC.G.UACUCGUAAAC..........GCGAGAGUGCG.CA.GGU...UCCGCCGGGGUC..AGAGAGCG
ABDH01005979.1/398-630            AAACACCGCGUCC.GGC....AACG.U.UUAG.CGA.A.C.AGCC..GGU.ACCA.AGCAUUGAAUC.U.G.AA..G.CC.GCGAGGCCA..A.GAUUAAGCGUAU.G.C.A.....UG...GGA.........G.....CGUAAGAGCCGCAAUGCGGAAGCGUG............AAGC..........G.A............UAGAGCCUCG......UUAUA.................AUAAGAAGC.GG.AAGCCGA.......UGUG....CUUCAGUC..UACAGCAGGCAGCAA.UGC.G.UAUUCGUAAUC..........GCGAGAAUACG.CA.GGU...UCCGCCGGGGUC..AAAGAGCG
ABDH01019176.1/624-391            AGAUUCCAAAUCA.GGC....AAAG.U.UUAG.CGA.A.C.AGCC..UGU.ACUC.AGUCUUGAUGC.C.G.AA..G.CC.GCGAGG..UCAG.GUAUAAGCGUAG.A.C.A.....GA...GGAGUAUGCGAGC.....CGCAAUGC.........GAAAGCGUG............AAGC..........G.A............UUGAGCCUCG......UUAUA.................ACUGAAAGC.GG.AAGCCGA.......UGUG..UUCGUCCU....CACAGCAGGCAGCAAUGUA...CACUCGUUAUC..........GCGAGAGUGUU.AC.AGG..UUCCGCCGGGGUC..AUAGAGCG
BABE01001424.1/606-826            GAAUGC..CUGUC.UGG...UAAGG.U.CUAA.CCA.A.CCGCCA..GUA...GCGAGUCUUGGGUG.A.C.UG..C.CA.GUAAUGGUAG.U.UGCUAAGCGUAG.A.C.A.....GC...GAG.........A.....AAAUAGAG.........AGUGU..............................G.A............UUGAGCCUCG.AAAUUUU.....................GAUAUCUA.GA.AGGCUGA.......CGUU..UUAAUUCC....AGCGGAAAGCAACACAAAC.C.A...AAUCGUCAU.......GGUAAUCUGUGU.UU.UCCACUUUCCCUGAAGCA..UCAGAAGC
soil_Contig19171/1442-1225        GAAGUCCGGCCCA..AG...UAAGG.A.GUAG.CG..U.CCGCU...UGG.UAGCGAGUGUUGCGCA.G.C.CA..A.UG.GCGACAGGGG.U.UGCGAAGCGUAC.A.C.A.....GC...GAU.........U.....G...CAUG.........GGGUGUGG...........................G.A............UUGAGCCACG.AAAGAUCAGA.................CAUU...GC.AG.GGGCCGA.......GGGU....UUUCAUUC..ACUCGAAGGCAACAUGUGC.G.GUACCGCUAU...........GCGAGGUGCCG.U..CGC...CCUGCCGGGGUC..CAAGGCCA
BAAV01013885.1/523-744            AAAAUC..CUGUC.AAA...UAAGCGG.CUAA.CCA.CAGCAUUU..GAA...GUGAGUCUUGGGUG.U.G.UC..G.CA.GUAAUGCGGC.G.UGUUAAGCGUAG.A.C.A.....GC...............A.....AGGUAGUG.........GGGAUAGC...........................U.A............UUGAACAUCG.AAAUACC....................AACAAACCA.GA.GCGUCGA.......CUCU..GUUGCCUGA...GGAG.AAGACAACAUGUGG.GUUUAUCGUUAAG..........GUGAGAUUUCA.CA.CAG...UUCUGCGGUGUC..GGAAGGAA
BABA01004009.1/2162-1938          GAAAUC..CUGUC.CGG...AAAGG.UGCUAA.CCACA.CCACCG..GUA...GCGAGUCUUGAGUC.G.G.UA..G.CA.GCAAUGCUGC.C.UUCUAAGCGUAG.A.C.A.....G......U.........C.....AGGUAACA.........GGGCU..GA............AAGU..........G.A............UAGAGUACCG.AAAUCGA....................UGCAGUCCG.GC.AGGCCGA.......CGCU..UUUAGCAU....AGCGGAAGGCAACAGGUGG.GUUUAUCGCAAUG..........GUGAGAUUUCA.CA.CAC...UGCCGCGGUGUC..UGAGAGCC
BAAX01025425.1/336-115            GGAUUCCGGUUUA.UCC....AAGG.U.UUAG.CCA.A.CCA.GA..UAA.UAGCGAGUCUUGGGAU.G.A.UG..C.CG.GUAACGGCAU.C.UGACAAGCGUAG.A.C.A.....GC...AAG.........A.....AAGCAG...........GGUUG..AA............UAGU..........G.A............UUGAGCUUCGAAACGUUA.......................ACUUCA.GU.CGGUCGA..........CGUCUUAACUGGUGCG...GAAGACAAUAUCAUG.U.AAUGCGAUAUG..........GCGAGUGUUAU.GU.GAC....ACUGCGGAGUC..AGAGAACC
BAAY01005042.1/819-1040           GGAUUCCGGUUUA.UCC....AAGG.U.UUAG.CCA.A.CCA.GA..UAA.UAGCGAGUCUUGGGAU.G.A.UG..C.CG.GUAACGGCAU.C.UGACAAGCGUAG.A.C.A.....GC...AAG.........A.....AAGCAG...........GGUUG..AA............UAGU..........G.A............UUGAGCUUCGAAACGUUA.......................ACUUCA.GU.CGGUCGA..........CGUCUUAACUGGUGCG...GAAGACAAUAUCAUG.U.AAUGCGAUAUG..........GCGAGUGUUAU.GU.GAC....ACUGCGGAGUC..AGAGAAGC
BAAV01000480.1/1831-1610          GGAUUCCGGUUUA.UCC....AAGG.U.UUAG.CCA.A.CCA.GA..UAA.UAGCGAGUCUUGGGAU.G.A.UG..C.CG.GUAACGGCAU.C.UGACAAGCGUAG.A.C.A.....GC...AAG.........A.....AAGCAG...........GGUUG..AA............UAGU..........G.A............UUGAGCUUCGAAACGUUA.......................ACUUCA.GU.CGGUCGA..........CGUCUUAACUGGUGCG...GAAGACAAUAUCAUG.U.AAUGCGAUAUG..........GCGAGUAUUAU.GU.GGC....ACUGCGGAGUC..AGAGAACC
BABG01001153.1/900-1121           GGAUUCCGGUUUA.UCC....AAGG.U.UUAG.CCA.A.CCA.GA..UAA.UAGCGAGUCUUGGGAU.G.A.UG..C.CG.GUAACGGCAU.C.UGACAAGCGUAG.A.C.A.....GC...AAG.........A.....AAGCAG...........GGUUG..AA............UAGU..........G.A............UUGAGCUUCGAAACGUUA.......................ACUUCA.GU.CGGUCGA..........CGUCUUAACUGGUGCG...GAAGACAAUAUCAUG.U.AAUGCGAUAUG..........GCGAGUGUUAU.GU.GGC....ACUGCGGAGUC..AGAGAACC
NZ_AAYG02000006.1/94955-94734     GGAUUCCGGUUUA.UCC....AAGG.U.UUAG.CCA.A.CCA.GA..UAA.UAGCGAGUCUUGGGAU.G.A.UG..C.CG.GUAACGGCAU.C.UGACAAGCGUAG.A.C.A.....GC...AAG.........A.....AAGCAG...........GGUUG..AA............UAGU..........G.A............UUGAGCUUCGAAACGUUA.......................ACUUCA.GU.CGGUCGA..........CGUCUUAACUGGUGCG...GAAGACAAUAGCAUG.U.AAUGCGAUAUG..........GCGAGUAUUAU.GU.GGC....ACUGCGGAGUC..AGAGAACC
BAAV01010738.1/534-752            GGAAUCCGGUUUA.UCC....AAGG.U.UUAG.CAA.A.CCA.GA..UAA.UAGCGAGUCUUGGGAU.G.A.UG..U.CG.GUAACG.CAU.C.UGACAAGCGUAG.A.C.A.....GC...AGA.........A.....AGCAGGGU.........UGAAUAGU...........................G.A............UUGAGCUUCG.AAACGUU.......................ACUUCA.GU.CGGUCGA..........CGUCUUAACUGGUGCG...GAAGACAAUACCAUG.U.AAUACGAUAUG..........GCGAGUAUUAU.GU.GGC....ACUGCGGAGUC..AGAGAACC
hgutS8_s8_179092/141-362          GGAAUCCGAUUUA.UCC....AAGG.U.CUAG.CCA.G.CCA.GA..UAA.UAGCGAGUCUUGGGAU.G.U.UG..U.UG.GUAACAGCAA.C.UGACAAGCGUAG.A.C.A.....GC...AAG.........A.....AAGCAG...........GGUUG..CA............AUGC..........U.A............UUGAGCCUCGAAAAGUUA.......................ACUUCA.GU.AGGCCGA..........CGUCUUAACUGGUGCG...GAAGGCAACAGCACA.C.AAGUCAUUAUG..........GCGAGAAUUGU.GU.GGC....GCUGCGGGGUC..AAAGGGCC
BABA01016158.1/522-743            CAAAUCCUGUCUG.UUU....AAGG.U.CUAA.CCA.A.CCA..G..CAG.UAGCGAGUCUUGCGUG.G.U.AA..U.CA.GUAAUGAUUG.U.UGCGAAGCGUAG.A.C.A.....GC...AAG.........C.....AAGUAG...........GGUUG..CA............AUGC..........G.A............UUGAGCCUCGAAAAGUUG......................AAUUUCA.GA.GGGCUGA.......CGU...CUUAACUGGU...UCGGAAAGCAACAUCGGC.U.AACUCGCUAUG..........GUGAGAGUUCG.UC.GG....CACUGCGGGGUU..CAAGGGGC
JCVI_SCAF_1101668555548/147-376   AAACACCUAAACUGACGGGGUAAGU.A.GAAG.AUC.U.ACCUGUAAAGU.GCCCGAGUCAUGCGCA.U.G.UG..G.GC.GUGAGGCCAU.G.UGUGAAGCGUUG.A.C.A.....GG...GU................UGCAAAUA.........GGCCA.AG...........................U.A............UUGAGCCCCGUAAUAAAA.....................CAAUUCCA.GG.AUGCCGA.......CGCCUUAGGAG.....GCUGCGGAAGGCCACAACCGG.U.AGUUCGCUUUG..........GCAAGAGCUGC.UG.GUA...UCCUGCGGGGUC..UAAGACCU
NZ_AAXY01000018.1/76506-76285     AAAGUC.CCUACG.AGG...UAAGG.C.GG.G.CGG.G.CCGCUU..CGU.CCCCGAGUCAUGCGCG.A.C.UG..U.CC.GCAAGGGCCG.C.CGUGAAGUGUUG.A.C.A.....GG...GG................UGUCUGCA.........GGCGA.AG...........................U.A............UCGAGCUGCG.AAAUCAC......................UAGUUGG.AG.AGGCAGA.......UGCU..GUUAAGCGA...AGCAGAAUGCAACAUGACC.C.GUACCGUCAAA.C.......CGCAAGGUAUGG.GC.CAC...UCUUCCGCAGUC..GUAGACCU
wf3_Contig3294/1514-1737          AAAAUCCUCUGCU.CGG...AAAGA.G.CUAG.CAA.C.UCGCCG..AGA.CUCCGAGUCAUGGGCU.G.U.UU..A.UC.GUAAGGUAAC.C.GGUUAAGCGUUG.A.C.A.....GG...GGA.........A.....AGUGCA...........GGCUC.AG...........................U.A............UUGAGCUCCG.AAAUCAU......................GACUUGA.GU.AGGCAGA.......CCUU..GUAGGGUGA...AGGGGAAUGCAAUAUUAAC.U.GUUGCGCUAUU.........UGCGAGCGACAAUUU.AGC...UGCUCCGGAGUC..CUAGACCU
NZ_AAAU03000001.1/908928-908706   AAAGUUCGAUACU.GGU....AAGA.A.AUGG.CGA.A.UCAACC..AGC.CCCCGAGUCAUGCACG.U.U.GC..A.CC.GUGAGGUGCA.G.GGUGAAGCGUUG.A.C.A.....GG...GG................AAACCGAU.........GGGCCAGC...........................C.A............UUGAGCCGCGUAAUCAGA.......................AAUCCG.GG.ACGCCGA.......UGCU..GUUAAGCGA...AGCAGAAGGCAAUACGGGG.C.AUGGCGUUAUA.........CGCCAGUCAUGC.CC.UGG...UCCUGCGCGGUC..GGAGACCC
ABEF01032066.1/102-465            AAAGUCCACCGCG.GAG...UAAGG.C.CUAG.CCA.G.CCGCUC..CGG.CCCCGAGUGAUGCGCG.G.C.AG..U.UC.GCGAGGGCUG.A.CGUGAAGCGUUC.A.C.A.....GG...GG................AGACCAUG.........GGCUG.GG...........................U.A............UUGAGCUGCG.AAACUGG.....................CUUUUCCA.AG.GUGCUGAUCUUUUUUCCG..UUG.........UGGAGAAGGCAACAUCAUC.U.CAUGCGAUGACUU.......GGCGAGUGUGAG.AU.GGA...CCUUGCGCAGUC..GGAGACCC
soil_XZS93656_g1/50-271           AAAGAGCCGCACA.AGA....AAGG.A.GUAG.CGC.A.CCAUUU..UGG.CCCCGAGUCAUGCGCC.U.G.GG..U.UC.GUAAGGAUGC.G.GGCGAAGCGUUG.A.C.A.....GG...GAU.........A.....CGCACA...........GGCCA.GG...........................U.A............UGGAGCUCCG.AAAUCAC......................CACUUCG.GU.GUGCCGACCGUGUC......UUGAUACGGG......GAAGGCAAUAUGAAG.G.GCAGCGUUAGG.........CGCGAGCGGUCC.UU.CGA...CACCGCGGAGUC..AGAGACCC
NC_008536.1/9697852-9697636       AGAGUC..AUACA.GGA....AAGG.A.GUAG.CGA...CCAUCC..UGA.CCCCGAGUCAUGCGAG.G.G.CA..G.UC.GCGAGGCUGC.A.CUUGAAGCGUUGGA.C.A.....GG...GG................CAUAUGUG.........GGCUG.GG...........................U.A............AUGAGCUCCGAAAACGGC.......................AAUCCA.GG.GAGCCGA.......CG.....GCGUCAGCCAGUACGGAAGGCAACAGAGCG.G.CACGCGAUCGC..........GCGAGUGUGCC.GU...G...CCCUGCGGAGUC..GAAGACCC
NC_008536.1/8176067-8175851       AGAGUC..AUACA.GGA....AAGG.A.GUAG.CGA...CCAUCC..UGA.CCCCGAGUCAUGCGAG.G.G.CA..G.UC.GCGAGGCUGC.A.CUUGAAGCGUUGGA.C.A.....GG...GG................CAUAUGUG.........GGCUG.GG...........................U.A............AUGAGCUCCGAAAACGGC.......................AAUCCA.GG.GAGCCGA.......CG.....GCGUCAGCCAGUACGGAAGGCAACAGAGCG.G.CACGCGAUAGC..........GCGAGUGUGCC.GU...G...CCCUGCGGAGUC..GAAGACCC
NC_008536.1/8186380-8186164       AGAGUC..AUACA.GGA....AAGG.A.GUAG.CGA...CCAUCC..UGA.CCCCGAGUCAUGCGAG.G.G.CA..G.UC.GCGAGGCUGC.A.CUUGAAGCGUUGGA.C.A.....GG...GG................CAUCUGUG.........GGCUG.GG...........................U.A............AUGAGCUCCGAAAACGGC.......................AAUCCA.GG.GAGCCGA.......CG.....GCGUCAGCCAGUACGGAAGGCAACAGAGCG.G.CACGCGAUAGC..........GCGAGUGUGCC.GU...G...CCCUGCGGAGUC..GAAGACCC
soil_XZS68065_g1/388-607          AGAGUC..GUACA.GGA....AAGG.A.AUAG.CAA.A.CCAUCC..UGG.CCCCGAGCCAUGCGAG.G.G.CG..G.UC.GAGAGGCUGC.A.CUUGAAGCGUUG.GAC.A.....GG...GGU.........A.....UCUGUA...........GGCUG.GG...........................U.A............UAGAGCUCCG.AAAUCGC.....................CCGUUGUG.GG.GAGCUGA.......CG.GCGUCGGGC....UGUACGGAAGGCAACAAGGUG.G.ACCGCGAUAGU..........GCGAGUGGGCU.AC.C.A...CCCGACGGAGUC..GCAGACCC
soil_Contig30925/414-636          AAAGUUUCAAACG.UUA....AAGG.U.CUAG.CCA.A.CCAUGA..CGA.CCCCGAGUCAUGCGGC.G.G.CA..U.UC.GUAAGGGUGA.C.GUCGAAGCGUUG.A.C.A.....GG...GGA.........A.....AGUGCA...........GGCUG.GG...........................U.A............UUGAGCCGCGAAAAACAA.....................UUCAUUCG.GG.AUGCCGA.......CCCU..GUAAGGAGA...AGGGGAAGGCCACAAUCAA.C.ACUCCGCAUUG..........GCGAGGAGUAU.UG.GUA...UCCCGCGAGGUC..AGAGACCC
NZ_AAIC01000042.1/4917-5138       GAAGUUUCUUACA.UGA....AAGG.C.UUAG.CCA.G.CCAUCA..UGG.CCCCGAGUCAUGCCUC.G.A.UCG.U.CA.GCAAUGGGAU...GGGGAAGCGUUG.A.C.A.....GG...GGA.........A.....AACACAGG.........CGUCC..............................U.A............AUGAGCUCCGAAAACACC.....................ACG.AAUC.GC.AGGCUGA.......CCCU..AUACUACGG...AGGGGAAAGCAAUAUCGUC.C.AUCCCGAAAAG..........GCGAGGAAUGG.GA.GAC...UGCGGUGGAGUC..AAAGAACG
NC_008639.1/2544307-2544088       AGAGUC..UUACA.UGA....AAGG.C.AUAG.CCA.A.CCAUCA..UGG.CCCCGAGUCAUGCCUC.G.A.CC..U.AC.AGCAAUGGGG.U.GGGGAAGCGUUG.A.C.A.....GG...GGA.........A.....CACACA.................GGC............CCAA..........U.A............AUGAGCUCCG.AAAUCAC.....................CUCAAUUC.GU.AGGCUGA.......CCCU..GUUGAGCGA...AGGGGAAUGCAACAUCGGU.C.GUAUCAUCAAG..........GCAAGAUACGA.CA.GGC...UACGGCGGAGUC..GUAGAACU
NZ_AAHJ01000050.1/1833-2052       AGAGUC..UUACA.UGA....AAGG.C.AUAG.CCA.A.CCAUCA..UGG.CCCCGAGUCAUGCCUCGA.C.CA..A.CA.GCAAUG..GG.GUGGGGAAGCGUUG.A.C.A.....GG...GGA.........A.....CACACA...........GGCAG.GC...........................C.A............UUGAGCUCCG.AAAUCAC.....................CUCAAUUC.GC.AGGCUGA.......CCCU..GUUCAACGA...AGGGGAAAGCAACAUCGGA.C.GUACCGAUCAA.........GGCGAGGUACGA.AC.GGC...U.CGGCGGAGUC..AGAAAACU
NZ_AAHJ01000018.1/6993-6774       AGAGUC..UUACA.UGA....AAGG.C.AUAG.CCA.A.CCAUCA..UGG.CCCCGAGUCAUGCCUC.G.ACCU..U.CA.GCAAUGGGG..U.GGGGAAGCGUUG.A.C.A.....GG...GGA.........A.....CACACA...........GGCAG.GC...........................C.A............UUGAGCUCCG.AAAUCAC.....................CUCAAUUC.GC.AGGCUGA.......CCCU..GUUCAACGA...AGGGGAAAGCAACAUCGGA.C.GUACCGAUCAA.........GGCGAGGUACGA.AC.GGC...U.CGGCGGAGUC..AGGAAAGG
NZ_AAIK01000029.1/28564-28782     CAAGUUACUCACA.UGA....AAGG.U.AUAG.CCA.A.CCAUCA..UGA.CCCCGAGUCAUGCCUC.G.A.UAG.C.CA.GCAAUGG.AA.U.GGGGAAGCGUUG.A.C.A.....GG...GGA.........A.....AACACAGG.........AGUCC..............................U.A............UUGAGCUCCG.AAAUCACCAC.................AAUU.UUCA.G....GCUGA.......CCUC..GUAGGAUGA...GAGGGAAAGCAACAUCACC.C.AUACCGACAUG..........GCAAGGUGUGG.UA.GG......CUGCGGCGUU..GGUUUAUA
NC_009649.1/119297-119522         AAAGUCCCCGACCAUUG....AAGG.A.CCAG.CAA.U.CCACAA..GGU.CCCCGAGUCAUGCGUU.G.C.AU..A.CC.GCGAGGUAUG.G.GGCGAAGCGUUG.A.C.A.....GG...GG................UGUUGACA.........GGCCA.GC...........................C.A............UUGAGCCACG.AAAUGUAUAU.................UAAAUUACC.GG.GUGCCGA.......CGUU....GUACUGUU..AACGGAAGGCAACAUCAUA.G.GGUGCGAUACU..........GCGAGUGCCAC.AU.GGA...CCCGGCGGGGUC..UGAGACCC
ABEF01016589.1/1322-975           AAAGUCAUCUGUG.UCG....AAGG.A.GUAG.CGA.A.CCACGA..CAG.CCCCGAGUCAUGCGUC.G.U.UG..C.GG.GCAAUCGCAG.G.GGCGAAGCGUUG.A.C.A.....GG...GG................AGGUGU...........AAGUCCAG...........................U.U............UUGAGCCGCGAAAAGCCAUGA.................ACCACUCCA.GG.GGGCCGA.............GC..............GAAGGCCACAUCCGG.C.GCCGCGAUAUC..........GCGAGUGGCGU.CG.GGC...CCCUGCGCGGUC..GGAGACCC
ABEF01040610.1/815-453            UAAGUCAUCCGUG.UCG....AAGG.C.GUAG.CGA.G.CCACGA..CAG.CCCCGAGUCAUGCGUC.G.U.UG..C.GG.GUAACCGCAG.G.GGCGAAGCGUUG.A.C.A.....GG...GGG...............AGGUGU...........AGGUCCGG...........................U.U............AUGAGCCGCG.AAAGACAUGA.................ACCACUUUU.GG.GGGCCGAGA.....CGCU..GGAGUACG....AGCG.AAGGCUACAUCCGA.C.GCCGCGAUAUC..........GCGAGUGGCGU.CG.GGC...CCUGGCGCGGUC..AGAGACCC
NZ_ABBM01001064.1/1918-1697       AAAGUCCUUUGCG.AUG....AAGA.A.CUAG.CGA.A.UCACAU..CGA.CCCCGAGUCAUGCGGG.G.G.CA..C.UC.GCGAGAGUGU.C.ACCGAAGCGUUG.A.C.A.....GG...GG................CGCACGUA.........GGCCA.GC...........................C.A............UUGAGCGACG.AAAGACU....................UCCCAAUCG.GA.GUGCUGA.......UGCU....UUCCAGUC..AGCAGAAGGCAAUACGUCC.C.ACCGCGAUAUC..........GCGAGCGGUGG.G..CGG...CUCCGCGUCGUCG.GUAGACCC
NZ_ABBG01000562.1/328-549         AAAGUCCUUUACG.AUG....AAGA.A.CUAG.CGA.A.UCACAU..CGA.CCCCGAGUGAUGCGGG.G.G.CA..C.UC.GCGAGGGUGU.C.ACCGAAGCGUUG.A.C.A.....GG...GG................CGCACGUA.........GGCCA.GC...........................C.A............UUGAGCGACG.AAAGACU....................UCCCAAUCG.GA.GUGCUGA.......UGCU....UUCCAGUC..AGCAGAAGGCAAUACGUCC.C.ACCGCGAUAUC..........GCGAGCGGCGG.G..CGG...CUCCGCGUCGUCU.GUAGACCC
NZ_AASH01000029.1/4518-4739       AAAGUCUCAUACG.AUG....AAGG.A.GUAG.CGA.A.CCGCAU..CGG.CCCCGAGUCAUGCGCA.G.U.CG..U.CC.GUGAGGACGG.C.UGCGAAGCGUUG.A.C.A.....GG...GG................GGAUGU...........GGGCCAGG...........................U.A............UUGAGCCGCGAAAAGACC.....................CUCAUCCG.GG.GUGCCGA.......CGCCAUCGAGG.....GCAGCGGAAGGCAAAACGGGA.U.GUCUCGUAAGC..........GCGAGAAGCAU.UC.CGA...CCCCGCGUGGUC..UUAGACCC
ABEF01049269.1/736-376            AGAGCC..AUACA.GAG....AAGG.A.GUAG.CGA.U.CCACUC..UGG.CCCUGAGUCAUGCGUU.G.U.UG..U.UC.GUAAGGACCG.C.GGUGAAGCGUUG.A.C.A.....GG...GGU.........A.....CGUCCA...........GGCUG.GG...........................U.A............UUGAGCCGCG.AAAUUGCUGA.................UAUGCUCCG.AG.GGGCCGA.......CGCUUUAGCAG.....GAAGCGGAAGGCAACAACUGG.C.GCGUCGAUAUC..........GCGAGACGCGU.GG.GAA...CCUCGCGCGGUC..UGAGACCC
soil_XZS20426_g2/797-554          AAAGUUUCAUACA.GUG....AAGG.A.GUAG.CGA.U.CCACAC..UGG.CUCCGAGUCAUGUGCC.U.U.GG..U.UC.GCAAGAGCGA.G.GGUGAAGCGUUG.A.C.A.....GG...GGU.........A.....CGUGCA...........GGCGA.GG...........................U.A............UUGAGCCGCGAAAAUGAACCACCAUCGCGCAAGCGGUGGCCACUUCU.GG.GUGCCGA.......CGCUUUUGAAC.....GGAGCGAAAGGCAAAACUGGA.G.GCGUCGCAAUG..........GCGAGACGCUC.UC.GGA...CCCGGCGCGGUC..UACGACCC
NC_008639.1/1685153-1684932       AAAGUCCCUUACA.GUG....AAAG.A.GUAG.CGA.U.CUACAC..UGG.CCCCAAGUCAUGCGUG.G.G.UG..G.CC.GUGAGGCCAU.A.CGUGAAGCGUUG.A.C.A.....GG...GGU.........G.....CGUAUA.................GGC............CAGC..........C.A............UUGAGCGGCGAAAAAUCA........................AUCUG.GG.GGGCCGA.......UGCU..CUCAAACU....UGCAGAAGGCAAUAUGAAC.A.GGUGCGAUAAUAA.......UGCGAGUGCUUG.UU.UGC...CCCCACGUCGUC..UGAGACCC
NZ_AAOF01000003.1/254671-254889   CAAGUCCACGGCA.GUG....AAGG.G.UUAG.CGA.C.CCACGC..UGG.CCCCGAGUCAUGCGUC.G.A.UG..U.CC.GCGAGGACAU.G.GGCGAAGCGUUG.A.C.A.....GG...GG................AGCGUAUA.........GGCCA.GC...........................C.A............UUGAGCGGCGAAAAGUUU........................UUCUG.GG.GUGCCGA.......UGCC..CUCGAAGU....GGCAGAAGGCAACACGGAC.C.GGCGCGUGAAC..........GCGAGUGUCGG.CC.CGA...CCCUGCGUCGUC..UAAGACCC
NC_008639.1/3014517-3014295       CAAGUC.CCUGCA.GUG...AAAGG.A.UUAG.CGA.U.CCGCAC..UGG.CCCCGAGUCAUGCGCG.C.A.UA..A.CC.GCGAGGAUAU.G.CGCGAAGCAUUG.A.C.A.....GG...GG................UGCAUAUA.........GGCCA.GC...........................C.A............UUGAGCGGCGAAAAUGAG.....................CAAAUUUG.GG.GAGCCCA.......UGC...CCUCCUAAAA...GCAGAAGGCAAUACAGACGA.AGUGCGAUAAC..........GCGAGCACAAG.AC.UGU...CCCCACGACGUC..AGAGAACC
NC_008639.1/2465212-2464990       CAAGUC.CCUGCA.GUG...AAAGG.A.UUAG.CGA.U.CCGCAC..UGG.CCCCGAGUCAUGCGCG.C.A.UA..A.CC.GCGAGGAUAU.G.CGCGAAGCAUUG.A.C.A.....GG...GG................UGCAUAUA.........GGCCA.GC...........................C.A............UUGAGCGGCGAAAAUGAG.....................CAAAUAUG.GG.GAGCCCA.......UGC...CCUCCUAAAA...GCAGAAGGCAAUACAGACGA.AGUGCGAUAAU..........GCGAGCACAAG.AC.UGU...CCCCACGACGUC..AGAGAACC
NZ_AAIJ01000002.1/213990-213768   CAAGUC.CCUGCA.GUG...AAAGG.G.UUAG.CGA.C.CCGCAC..UGG.CCCCGAGUCAUGCGCA.C.A.UA..G.CC.GCGAGGGUAU.G.CGUGAAGCGUUG.A.C.A.....GG...GG................UGCAUAUA.........GGCCA.GC...........................C.A............UUGAGCGGCGAAAAUGAG.....................CAAAUCUG.GG.GAGCCCA.......UGCC..CUCCUAAU....AGCAGAAGGCAAUACAGUCGA.AGUGCGAUAAC..........GCGAGCACAAG.AC.UGU...CCCCACGACGUC..AGAGAACC
NZ_AAUG01000013.1/199887-199667   UGAGUCCACUACG.AUG....AAGG.C.AUAG.CGA.G.CCACAU..CGC.CCCCGAGCCGUGCGCG.G.G.CA..U.CC.GCGAGGAGGU.C.AGCGAAGCGUCG.G.C.A.....GG...GGA.........A.....UGUGUA.................GGC............CAGC..........C.A............UGGAGCCACGAAAUGGUU.....................UAUAUCCC.GG.AUGCCGA.......CGCG....CUCCAGUA..CGUGGAAGGCAAUACGAGC.G.GGCGCGACAUC..........GCGAGUGCCUG.C..CGA...UCCGGCGUGGUC..GUAGAACC
NC_007336.1/479295-479516         CAAGUCCACUGCG.AUG....AAGG.A.AUAG.CGA.A.CCACAU..CGG.CCCCGAGCCGUGCGCA.G.G.CC..A.CC.GUGAGGUGGU.C.GGCGAAGCGUCG.G.U.A.....GG...GAA.........A.....CGUGCG.................GGC............CAGC..........C.A............UUGAGCUGCGAUAGUUGU.....................GCAAUUCC.GG.GUGCCGA.......CGCG....GUUGAGAA..CGCGGAAGGCAACAAGAAG.G.GGCGCGUGAAC..........GCGAGUGCCUC.AA.CGA...CCCGGCGUGGUC..UAAGGCCU
NZ_ABBM01001155.1/212-1           CAAGUCCAUUACG.AUG....AAGG.U.GUAG.CGA.U.CCACAU..CGG.CCCCGAGCCGUGCGCA.G.G.CG..U.CC.GCGAGGAUGU.C.GGCGAAGCGUCG.G.C.A.....GG...GGA.........G.....CGUGCA.................GGC............CAUC..........C.A............UUGAGCCGCGACAUCUAC.....................GACAUCCU.GG.GUGCCGA.......CGUC....GUUCUGAA..GACGGAAGGCAACACGGCG.G.GGCGCGUCAUC..........GCAAGCGCUUC.GA.CGA...CCCGGCGCG.......G.....
NC_004463.1/2069375-2069595       AAAGUCCAUUGCG.AUG....AAGG.U.GUAG.CGA.A.CCACAU..CGG.CCCCGAGCCGUGCGCA.G.G.CG..U.CC.GCGAGGGUGU.C.GGCGAAGCGUCG.G.U.A.....GG...GG................AGCAUGCA.........GGCCA.GC...........................C.A............UUGAGCCGCG.AAACAGU.....................GUUAUCUC.GG.GAGCCGA.......CGCU..GUCCAAAG....AGCGGAAGGCAACAUGGAU.G.AGUGCGCAAUU..........GCGAGCACCCG.UC.CAA...CCCGGCGUGGUC..GUAGACCC
NC_004463.1/9009300-9009080       GAAGUCCAUUGCG.AUG....AAGG.U.GUAG.CGA.A.CCACAU..CGG.CCCCGAGCCGUGCGCA.G.G.CG..U.CC.GCGAGGGUGU.C.GGCGAAGCGUCG.G.U.A.....GG...GG................AGCAUGCA.........GGCCA.GC...........................C.A............UUGAGCCGCG.AAACAGU.....................GUUAUCUC.GG.GAGCCGA.......CGCU..GUCCAAAG....AGCGGAAGGCAAUAUGGGC.G.AGUGCGCAAAC..........GCGAGCACCCG.UC.CAA...CCCGGCGUGGUC..GUAGACCC
NZ_AAMD01000019.1/42671-42449     AAAGAGCCUCACA.UCG....AAGG.G.CCAG.CAA.C.CCACGA..UGG.CCCCGAGUCAUGCGCC.A.C.CA..C.CU.GUGAGGGUGA.G.GGUGAAGCGUUG.A.C.A.....GG...GGU.........A.....CGAGCG...........GGCUG.GG...........................U.A............UUGAGCCGCG.AAAUCAG.....................CCAGUCCA.GG.GCGCCGA.......CGCG..GUUAAGUGA...CGCGGAAGGCAACACGGAC.A.GGGACGCUACU..........GCGAGUCCCUG.GCUCGG...CCCUGCGCGGUC..GGAGACCC
NZ_AAMD01000371.1/720-498         AAAGAGCCUCACA.UCG....AAGG.G.CCAG.CCA.C.CCACGA..UGG.CCCCGAGUCAUGCGCC.A.C.CA..C.CU.GUGAGGGUGA.G.GGUGAAGCGUUG.A.C.A.....GG...GGU.........A.....CGAGCG...........GGCUG.GG...........................U.A............UUGAGCCGCG.AAAUCAG.....................CCAGUCCA.GG.GCGCCGA.......CGCG..GUUAAGUGA...CGCGGAAGGCAACACGGAC.A.GGGACGCUACU..........GCGAGUCCCUG.GCUCGG...CCCUGCGCGGUC..GGAGACCC
NZ_AAII01000008.1/10190-9968      GAAGAGCUCUACG.UCG....AAGG.A.GUAG.CGA.C.CCACGA..CGA.CCCCGAGCCAUGUGGC.U.G.CU..U.CC.GUAAGGGGGC.U.GCUGAAGCGUUG.G.U.A.....GG...GGC.........A.....CGUGUA...........GGCCGGGC...........................U.A............UUGAGCCGCG.AAAUGAA.....................CAGUUCCA.GG.GUGCCGA.......CACG..UUCAGAUC....CGUGGAAGGCAACACCGCC.G.GGAGCGUUAGU.........CGCGAGUUCCCG.GG.GGA...CCCGGCGCGGUC..AGAGAACC
NC_007777.1/2696740-2696963       UAAACC..GGCCU.UAGGA.UAAGG.A.GUAG.CGA.U.CCACGA..CGA.CCCCGAGCCAUGUGGC.U.G.CU..U.CC.GCAAGGGGGC.G.GCUGAAGCGUUG.G.U.A.....GG...GGC.........A.....CGUGUA...........GGCCAGGC...........................U.A............UUGAGCCGCGAAAUGAGA.......................AGACCG.GGUGCGCCGA.......CGUG..GUCGAAAG....CACGGAAGGCAACACCGUC.G.CGAGCGCUAGA.........CGCGAGUUCGGG.AC.GGG...CCCCGCGCGGUC..GGAGAACC
NZ_AAII01000004.1/65855-66075     GAAGAGCUCUGCG.UCG....AAGG.G.CUAG.CGA.C.CCACGG..CGA.CCCCGAGUCAUGCGUC.G.A.CG..U.CCCGCGAGGGCGU...GGCGAAGCGUUG.A.C.A.....GG...GGC.........A.....CGUGCA...........GGCCGGGC...........................U.A............UGGAGCCGCG.AAAUGAA.....................GCA.UCCG.GG.GUGCCCA.......CGCU....GUACAAGA..GGCGGAAGGCCACACUACU.G.GCGGCGCUAUC..........GCGAGUCGUCG.GU.GGA...CCCUGCGCGGUC..AAAGAACC
NZ_AAII01000245.1/1866-2083       GCAUUUGUUUACG.CCG....CA.....CUAG.CGA.C.CCACGG..CGA.CCCCGAGUCAUGCGUC.G.A.CG..U.CCCGCGAGGGCGU...GGCGAAGCGUUG.A.C.A.....GG...GGC.........A.....CGUGCA...........GGCCGGGC...........................U.A............UGGAGCCGCG.AAAUGAA.....................GCA.UCCG.GG.GUGCCCA.......CGCU....GUACAAGA..GGCGGAAGGCCACACUACU.G.GCGGCGCUAUC..........GCGAGUCGUCG.GU.GGA...CCCUGCGCGGUC..AAAGAACC
NZ_AAQF01000070.1/13340-13564     CAAGUCCCCCACA.UGA...UAAAG.G.CUAG.CGA.C.CAGUCA..UGG.CCCCGAGUCAUGCGUCGG.C.CC..G.UC.GUAAGUCGGG.C.GGCGAAGCGUUG.A.C.A.....GG...GGU.........A.....CUGGCA...........GGCCGGGC...........................C.A............UUGAGCUCCG.AAAUCAC.....................CUCAUCCG.GG.UUGCCGA.......CCUU..GUGGUCUGA...UGGGGAAGGCAGCACGCUG.G.GGCGCGCUAUC..........GCAAGUGUUCC.GG.CGG...ACCCGCGGAGUC..GCAGAACC
NZ_AAQF01000035.1/29388-29164     UAAGUCCUCUGCA.UGA...UAAAG.G.CUAG.CGA.C.CAGUCA..UGG.CCCCGAGUCAUGCGUCGG.C.CC..G.UC.GUAAGGCGGG.C.GGCGAAGCGUUG.A.C.A.....GG...GGU.........A.....CUGGCA...........GGCCGGGC...........................U.A............UUGAGCUCCG.AAAUCAC.....................CUCAUCCG.GG.UUGCCGA.......CCUU..GUGGUCUGA...UGGGGAAGGCAGCACGCUG.G.AGUGCGCUAAC..........GCAAGUGCUCC.GG.UGA...ACCCGCGGAGUC..GUAGAACC
NZ_AAQF01000035.1/6913-6690       CAAGUCCCCCGCA.UGA...UAAAG.G.CUAG.CGA.C.CAGUCA..UGG.CCCCGAGUCAUGCGUCGG.C.CC..G.UC.GUAAGGCGGG.C.GGCGAAGCGUUG.A.C.A.....GG...GGU.........A.....CUGGCA...........GGCCGGGC...........................U.A............UUGAGCUCCG.AAAUCAC.....................CUCAUCCG.GG.U.GCCGA.......CCUU..GUGGUCUGA...GGGGGAAGGCAGCACGCUG.G.AGUGCGCUAAC..........GCAAGUGCUCC.AG.CGG...ACCCGCGGAGUC..GUAGAACC
NZ_AAQF01000035.1/2744-2520       UAAGUCCCCCGCA.UGA...UAAAG.G.CUAG.CGA.C.CAGUCA..UGG.CCCCGAGUCAUGCGUCGG.C.CC..G.UC.GUAAGGCGGG.C.GGCGAAGCGUUG.A.C.A.....GG...GGU.........A.....CUGGCA...........GGCCGGGC...........................U.A............UUGAGCUCCG.AAAUCAC.....................CUCAUUCG.GG.UUGCCGA.......CCUU..GUUGUAUGA...UGGGGAAGGCAGCACUCUG.G.AGCGCGCUAUC..........GCAAGUGCUCC.GG.CGG...ACCCGCGGAGUC..AUAGAACC
NZ_AAQF01000302.1/2543-2319       GAAGUCCCCCGCA.UGA...UAAAG.G.CUAG.CGA.C.CAGUCA..UGG.CCCCGAGUCAUGCGUCGG.C.CC..G.UC.GUAAGGCGGG.C.GGCGAAGCGUUG.A.C.A.....GG...GGA.........A.....CUGGCA...........GGCCGGGC...........................U.A............UUGAGCUCCG.AAAUCAC.....................CUCAUCCG.GG.CCGCCGA.......CCCU..GUUGUACGA...AGGGGAAGGCAGCACGCUG.U.AGCACGCUAUC..........GCAAGUGCUCC.AG.CGG...ACCCGCGGAGUC..AUAGAACC
NZ_AAQF01000074.1/651-427         UAAGUCCUCUACA.UGG...UAAAG.G.CUAG.CGA.C.CAGCCA..UGA.CCCCGAGUCAUGCGUCGG.C.CA..U.CC.GUGAGGAUGG.C.GGCGAAGCGUUG.A.C.A.....GG...GG..........G.....UGUGCA...........GGCCGGGC...........................U.A............UUGAGCUCCG.AAAUCAC.....................CUCAUCCG.GG.UUGCCGA.......CCUU..GUGGUCUGA...GGGGGAAGGCAUCACGUUG.U.GCCGCACUACU.........CGCAAGUGGCCC.AG.CGG...ACCCGCGGAGUC..GAAGAACC
soil_XZS48174_g1/621-841          AGAGUC..GUACA.GGA....AAGG.A.UUAG.CGA.A.CCACCC..UGU.CCCCGAGUCAUGCACU.G.G.CA..G.UC.GUGAGGCUGU.U.GGCGAAGCGUUG.A.C.A.....GG...GGC.........A.....CCUGCG...........GGCUG.GG...........................U.A............UUGAGCUGCG.AAAUAAU.....................CGCAAAUC.GG.GUGCCGA.......CGCU..GUUCAACAA...AGCGGAAGGCCACCUUGAC.G.GGAGCGUUAAG.........CGCCAGCGACCG.UC.GAA...CCCUGCGCAGUC..UGAAGCCC
ABEF01004477.1/891-534            AGAGCC..CCACA.GCG....AAAG.U.CUAG.CGA.A.CUACGU..UGA.CCUCGAGUCAUGCGCC.G.G.CG..G.UG.GCGACAUCGC.G.GGUGAAGCGUUG.A.C.A.....GA...GG..........C.....A...CU...........GGCGG..GC............CGAU..........U.A............UCGAGCCGCG.AAAUACC.....................UCU.UUUC.GG.GCGCCGA.......CCCU..GUGGACAGA...AGGGGAAGGCCACAUCGAC.U.GUCGCGUUAGC..........GCGAGCGGCAG.CC.GAG...CCCGGCGCGGUCGCGGGAACCC
JCVI_SCAF_1096627149128/3496-3281 AAAGUCCUGAC.C.CGG...UAAGG.A.UUGG.CCA.U.CCACCG..GAA.C..CGAGUGUUGCGUG.GUG.UG..G.GA.GCGAUCCCGC.C.UGCGAAGCAUAC.A.C.A.....GC...AGG.........C.....A...UGCA.........GGCUGUGU...........................G.A............UUGAGCCUCG.AAAGCAG.......................AGUGGC.GG.A.GCCGA.......CGUU....GUUAAGUA..GGCGGAAGGCAACAGUGCU.G.CCACCGAGAGG..........GCCUGGGGGCA.GC.AC....UCCGCCGGGGUC..GAAGAGCA
JCVI_SCAF_1096627150557/6209-5993 CAAGUCCCGAGCC.GGA....AAGG.A.UUGG.CCA.U.CCA.CC..GGA.ACC.GAGUGUGGCGUG.GUG.CG..G.GA.GUGAUCCCGC.C.UGCGAAGCGUAC.A.C.A......G...GUG.........G.....CGUGCA...........GGCUGUGU...........................G.A............UAGAGCCUCG.AUACUGA.......................UGUCAG.CG.GAGCCGA.......CGUA..GUCGGAAGAC....CGGAAGGCAACAGCCUC.G.ACAUUGUAACG..........GCCUGAUGGCG.AG.ACU...CCGC.CGGGGUC..UGAGAGCA
JCVI_SCAF_1101668624309/378-591   AGAAUC..CCGCC.CGG...AAAGG.G.UUGG.CCA.C.CCACCG..AAA...GCGAGUCUUGCGUG.G.C.GU..C.GG.GUAACCGCCG.C.UGCGAAGCGGAG.A.C.A.....GC...GA..........G.....CGUGCA...........GGCCCUGU...........................G.A............UUGAGCCCCG.AAAUGACCGC.................ACUG......GG.G.GCCGAGGUUUUC......GAGACGACG.......GAAGGC.ACUACCGA.U.GCGCCGCACUG..........GCCUGGCGCGG.AG.GU....CCCGCCGGGGUC..GAAGAGCA
wf1_Contig1265/299-85             ACAACC..CUGCC.CAG...AGAAG.G.UUGG.CCA.C.CAACUG..GAA...GCGAGUCUUGCGUG.GAA.CG..G.GG.GUAACCCCGG.C.UGCGAAGCGUAG.A.C.A.....GC...GAG.........C.....A...GACA.........GGCUAUGU...........................G.A............UAGAGCCCCG.AAAUCUA........................GUUGU.GG.GAGCAGA.......CGCG..GUCACAAU....CGCGGAAGGCAACACCAAA.G.GGUCAAGAAUG..........GCC.UGACCCU.GA.GGU...CCCACCGGGGUC..CAAGAGCA
NZ_AAMD01000113.1/6455-6240       CGAAUCCUGCCCG.GCA....AAGG....AGG.CCA...CCG.GC..CGG.AAGCGAGUCUUGCGUG.G.UGCU..G.GG.GUAACCCGGG.C.UGCGAAGCGUAG.A.C.A.....G......C.........G.....AGUGGGCG.........GGCCGCGU...........................U.A............UUGAGCCCCG.AAAGGAA.....................CUUGUCGC.GA.GAGCUGA.......CGCCGUCGAA......ACAGCGGAAGGCCGCAUCGGG.A.GA....UUGAACG.......GGCCU.GCUCUC.CC.GGU...CUCGCCGGGGUC..GAAGAGCG
#=GC SS_cons                      :::::::::::<<.<<<....--<<.<.____.___.>.>>->>>..>>,.<<<<--<<<<<<<<<<.-.<.<<..<.<<.____>>>>>>.-.>>>--->>>->>.>.>.-.....>>...>>,.........,.....,,,,,,...........,..................................................(--((((((.----------.................-------((.((.(,<<<----.....<<<<<<_._._.____>>>>>>--->>>,,,,<<<<<.<.<<<<<______..........____>>>>>>>.>>.>>,...)))))))))))-..-.).....
//
