# Supplementary material for: Comparative genomics reveals 104 candidate structured RNAs from bacteria, archaea, and their metagenomes
Source: Genome Biol. 2010 Mar 15;11(3):R31. doi: 10.1186/gb-2010-11-3-r31 (PMC2864571; doi:10.1186/gb-2010-11-3-r31)
Supplement: Additional file 7 — Alignment of YjdF proteins. Multiple-sequence alignment of proteins predicted to be homologous to YjdF of Bacillus subtilis. [file gb-2010-11-3-r31-S7.STO]

# STOCKHOLM 1.0
#=GF CREDIT This file is an alignment of YjdF proteins from the following report:
#=GF CREDIT Zasha Weinberg, Joy X. Wang, Jarrod Bogue, Jingying Yang, Keith Corbino, Ryan H. Moy, Ronald R. Breaker (2010) Comparative genomics reveals 104 candidate structured RNAs from bacteria, archaea and their metagenomes, Genome Biology, in press.
#=GF NOTE RefSeq gi numbers are used to identify protein sequences.
#=GF NOTE The alignment has not been extensively curated, for example some truncated proteins might be included.
16078268       --------MSVTFPSSGCPSFFNIFYEEGIVMKLTIYYDGQFWVGVVEVVD-NGKLRAFRHLFGKE-PRDSEVLEFVHNQLLNMMAQAE-QEGVRLQGRR--QKKINPKRLQRQVSK--ELKN-AGVTSKAQEAIKLELEARKQKKKQIMKEQREHVKEQRYMLKKQKAKKKHRGK-----
154687047      -------------------------------MKLTVYYDGQFWVGVIEVVN-DGKLRAIRHLFGQE-PKDSEIMHFVNNQLLQTLSRTE-QEGVCVKVK---SKKLNPKRLQRQASK--EMKN-IGISTKAQKAIKQELEARKEKKKQLNRKQREKIKEQKYLIRKQKAKEKHRGK-----
30022236       --------MSVTFPSGMSR--ISNLLKEGLSMDLTVYHDGQFFVGIITCKE-QGKLYGARYIFGAE-PSDEEVLMFVNGSLLEHFQHFA-KCGVEVKEK---QRPKNIKRIIRQAAK--EIN--IKRFTKAQEAISLSYELHKQEKKVQSKEKREAEKERRRLMKVQKAKQKHRGHLKKRC
75763349       MVVQTHDFMSVTFPSGMSR--ISNFLKEGLSMELTVYHDGQFFVGIITCKE-QGKLYGARYIFGAE-PSDEEVLMFVNGSHLEHFQHFA-KCGVEVKEK---QRPKNIKRIIRQTAK--ETN--VKRFTKAQEAISLSYELHKQEKKVQSKEKREAEKERRR-------------------
49480618       ----------------MSR--ISNFLKEGLSMDLTVYHDGQFFVGIITCKE-KGKLYGARYIFGTE-PSDEEVLIFVNGSMLAYFQHFA-KCGVEVQEK---QRPQNIKRIIRQAAK--EVN--VNCFTKAQEAISLSYELHKQEKKVQSKEKRETEKQRRRLIKVQKAKQKHRGH-----
118479350      ----------------MSR--ISNFLKEGLSMDLTVYHDGQFFVGIITCKE-KGKLYGARYIFGTE-PSDEEVLIFVNGSMLAYFQHFA-KCGVEVQEK---QRPKNIKRIIRQAAK--EVN--VNRFTKAQEAISLSYELHKQEKKVQSKEKRETEKQRRRLIKVQKAKQKHRGH-----
42783274       -------------------------------MDLTVYHDGQFFVGIITCKE-KGKLYGARYIFGTE-PSDEEVLIFVNGSMLAYFQHFA-KCGVEVKEK---QRPKNIKRIIRQAAK--EVN--VNRFTKAQEAISLSYELHKQEKKVQSKEKREAEKQRRRLIKVQKAKQKHRGH-----
52141341       -------------------------------MELTVYHDGQFFVGIITCKE-KGKLYGARYIFGAE-PSDEEVLIFVNGSMLAYFQHFA-KCGVEVKEK---QRPKNIKRIIRQAAK--EVN--VNRFTKAQEAISLSYELHKQEKKVQSKEKREAEKQRRRLIKVQKAKQKHRGH-----
30264232       -------------------------------MDLTVYHDGQFFVGIITCKE-KGKLYGARYIFGAE-PSDEEVLIFVNGSMLAYFQQFA-KCGVEVKEK---QRPKNIKRIIRQAVK--EVN--VSRFTKAQEAISLSYELHKQEKKVQSKEKREAEKQRRRLIKVQKAKQKHRGH-----
165873124      -------------------------------MDLTVYHDGQFFVGIITCKE-KGKLYGARYIFGAE-PSDEEVLIFVNGSMLAYFQQFA-KCGLEVKEK---QRPKNIKRIIRQAVK--EVN--VSRFTKAQEAISLSYELHKQEKKVQSKEKREAEKQRRRLIKVQKAKQKHRGH-----
47569673       -------------------------------MDLTVYHDGQFFVGIITCKE-KGKLYGARYIFGTE-PSDEEILIFVTGPMLVYFQHFA-KCGVEVKEK---QRPKNTKRIIRQAAK--EVN--VNRFTKAQEAISLSYELHKQEKKVQSKEKREAEKQRRRSIKV---------------
152976562      -------------------------------MELTVYHDGQYFVGIITKNE-KGKLYGARYIFGTE-PSDEEILSFVNGKMVTYFQNFA-RYGVEVRTK---QRPKNIKRLIRQAAK--GVN--VSRLTKAQEAIQLSYELRKKEKQVLAKEQREAEKRRKRLMKVQKAKQKRRGH-----
82750131       -------------------------------MELSIFYNGQFFVALVEYKM-ENKSKFIQYTFGNE-PDDIEVLDFIHHQLMKMIDDVQ-TIV--YTKNI--SRKVNPKRLQRQIAK--EQKK-SKYSTQAQIAIKKELELKKKQKRKNYKEKRDAFQKRKREIKKVKAKEKHKGH-----
21282106       -------------------------------MELSIFYNGQFFVALVEYKM-ENKSKFIQYTFGNE-PDDIEVLDFIHHQLMKMIDDVQ-TIV--YTKNI--SRKVNPKKLQRQIAK--EQKK-PKYSTQAQIAIKKELELKKKQKRKRYKEKRDAFQKRKREIKKVKAKEKHKGH-----
70725199       -------------------------------MELSIFHDGQFFIGLVEYRE-EDRVKLVKFTFGTE-PNSAEIFNFIYGHLDELINQTK-VSI--EKK-K--PKKVNPKRLQRQVAK--EQKQ-PKTSTYAQKAIKKEQEMKKVQGKKSKKLKKEQAKARKRQLKVQKNKQKKKGH-----
27467186       -------------------------------MKLSIFHDGQFFVGVVEYQE-GFIHKYLKVTFGNE-PSDETVLRFITFKLIPLLNQTH-GKK--KPIQK--HKKINPKRLQRKIAK--EQKE-TNLTTFAQQAIKEEQELNKLKSKKLQRLEKERHRQYKRMLKRKKAHEKHKGH-----
42780065       -------------------------------MKLTIYFDGQFWIGIVEMFE-NNKLKVCKHTFGSE-PKDSEILDFIFHDMVPLLKSTS-GVKNSIDKRK--SKIINPKRLIRLAAK--EMKN-QGVSNKSYEVLRIELEQKKKMKQCITRQKKEELLEKKRQMKIQKRKAKHRGR-----
68535769       MLSVALTLALMRVKESGVVRSALAYLETTMPAQFTLYHDGQFWCGVYETSS-NNQLRAVRVVFGPE-PNNAELYEWLLVNGSSLVKRAHRSVPIPGTIEK--PQRGNPKRLQRKVNK--EQRKTSGVSSKAQEATKLNFELANANKKKASRIARHKEAQRKFQIRAMKKKAKHKGK-----
24378886       ---------MMMSVTFPPGRPLSNFLLEGTIMKLTVYFDGTFWFALVEHVNRKGQYKVFRYPFGKE-PKDSDIWNFIAKKLPSLIKKYDHIKTSSHADSIPQPKKMNPKRMQRVLNK--SKKQ-SAVSTKAQAEMQKLHEALKKEKKSQSKEKRQALKQYKYQLKQEKRHQKRQGH-----
22536275       -------------------------------MKMTVYFDGNFWLGLIEYDD-DGDYKVFRYFFGKE-PKDDDVFNFINHKLNDLIKKYEFVKTDISLKRTNEHKKS-PKRMQREINR--EKRK-PVVSTKAQLAMKTIHMSIKNERQLSQKCKKNELRKHRYQLKQEKRYQKKKGH-----
153206111      -------------MALNIDKTTNYTQLNLYTIHATVLLENSFWVGIFERKD-NEGYAVARQIFGDE-PTDAELYEFVTSHFDELRFTEPVKFKLVIK------RK-NPKRLKREIRKVMKKTEKLPQLTRAQEVLKLDLEKKKKEKKVLSRSEKEGQLEKKFQLKQAKKKKKQRGH-----
29655135       -------------MALNIDKTTNYTQLNLYTIHATVLLENSFWVGIFERKD-NEGYAVARQIFGDE-PTDAELYEFVTSHFDELRFTEPVKFKLVIK------RK-NPKRLKREIRKVMKKTEKLPQLTHAQEVLKLDLEKKKKEKKVLSRSEKEGQLEKKFQLKQAKKKKKQRGH-----
15894851       -----------------------------MNISLTVFFEEPFWVGIFERTN-NGEYEVSRIVFGAE-PKDYEVYKFVLNNFRRLHFTKPLKDEKVTK------RRINPKRLQRKI----KKEVVIGIGTKAQNAIKLDLEARKEERRIFIKSKKKEYEENKFRLKQEKKKKKKRGH-----
160871637      ------------------------------MIKLTVLFESPFWVGIFEKEQ-DGKYSVARIVFGAE-PRDFEVFEFVINKMDQLKFSNPQEDE-IVK------RKINPKRLQREVK---KEISKKNIVSKAQDALRLEIEKNKKERRSFNSKLKEAIKQERFELKQQKKKEKKRGH-----
145954643      --------------------------MDKISGKLTVLFEEPFWVGIFERQD-GKKYEACRVVFGAE-PKEVEVYEFILERFFSLDFGSIKLEKNVTK------DNIGYKRMQRKVK---KEQEKETIGTKAQNALKLQYEERKQDRKNLAKNRKEEEKERIFNLKQEKRKAKHKGH-----
126699371      --------------------------MDKISGKLTVLFEEPFWVGIFERQV-GKKYEACRVVFGAE-PKEVEVYEFILERFFSLDFGSIKLEKNVTK------DNIGYKRMQRKVK---KEQEKETIGTKAQNALKLQYEERKQDRKNLAKNRKEEEKERLFNLKQEKRKAKHKGH-----
153956122      ---------------------------MKVSIKFTVFFEDIFWVGVFERIY-FNKYEVSKVVFGSE-PKDYEIYDFILKHFCDLKFSNSLSTSELKY------KKVNPKRVQREIK---KQTRTNGIGTKAQLAMKLQYERNKSEKRKDLKEKSHKEKEWKFQLYQRKKKEKHKGH-----
28210336       ---------------------------MKTSIELTVFFEDTFWVGVFERVY-EGKYEVSRVTFGSE-PKDYEVYDFILKNFNDLRFSNSLSSNLLKD------KKINPKRLQRKIK---KETKNMGVGTQAQIAIKLQYEEKKIERKKVSKEKKEAEKKMKFKLRQEKKLRKHKGH-----
150016439      ---------------------------MITIIKLTVLFDDPFWIGVFESIE-NGEYKVCKVTFGSE-PKDVEVYELILKNFYRLNFSSPVLSDDFNSST----KKPNPKRLQRSIR---KEVDVKSIGTKAQMAIQLQHEQSKIVHKQKSKEQKEQEEQRKFELRKKKKLEKHKGH-----
153939288      ------------------------------MIKLTVLFDEPFWIGIFEKQD-QDKIQICRVVFGQE-PKDYEVYDFILKNYYNLKFSNPIAIVKKPK------KEINPKRMQRKIK---KTVQEKGIGTKAQQALKLDHENKKTERKIKSKEDREKLKKLEFEKRQQKKAKKKKGH-----
148379957      ------------------------------MIKLIVLFDEPFWMGIFEKQD-QDKIQICRVVFGQE-PKDYEVYDFILKNYYNLKFSDPIAIVKKPK------KEINPKRMQRKIK---KTVQENGIGTKAQQALKLDYEDKKTERKIRSKEDHEKLKKLKFEKR----------------
160943182      --------------------------MDIDSTKLTVFFEAPFWIGVFERIE-RRKLSVCKVVFGAE-PKDYEVWEYLLKNYSRLRFS-PSVETVVKK------ESVNPKRLQRQIR---KETAATGIGTKSQQALQMQREENKLVRKALSRKQREAEKQRQFELKQQKRKEKHRGR-----
160940909      --------------------------MDKVSVVLRVFFEDPFWIGILERVE-RGRMTVCKITFGPE-PKDYEVHGFLAKEYYGLRFS-PAVAAAVSE------HLKNPKRVKRQVR---EELRESGMGTKSQQALKLQHEQIKTGRKAVSREKKEAEARRQFELKQQKKKEKHRGR-----
160894104      --------------------------MDKVNGKLTVYFEEPFWVGIFEHIE-DGKLSVAKVTFGVE-PKDYEVQEYIQKYYFGLKFS-PAVEAIVKD------IKRNPKRMQRSAK---KQMLETGISTKSQLALKLQQEQNKHERKERSRKKKEAEEQRMFELKQLKKREKHKGH-----
160893656      --------------------------MSIRTGKLTVFFEEPFWVGIFERVE-NGKLSVSKVTFGTE-PKDYEIWEFVLKEYDRLQFS-PSVEVTAKE------LTKNPKKLQREIH---KQMLDRGVGTKSQQALKLQQEQRKQQRKSKSREDKLAEEKKMFDLKQKKKKEKHRGH-----
153812477      --------------------------MKTIKCKLTVYFAEPFWVGVFERIC-DGKLSVAKVTFGAE-PKDYDIQEFVLKHYYDLQFS-PAVETIVKK------DKKNPKRVLRDVK---KQLQNNGIGTKSQQALKLQHELKKEEYKSNSKHKKQMDAEQKFKLKQQKKKAKHRGH-----
157150567      --------------------------MDKISMTLTVYFEEGFWHGLFEQEH-AQSYRVCRVTFGAE-PSTQELLDFLNHYYHRLQFSPSIRVKEKAK-------SVRPKRLQRQAK----KEQMASRSSKSQEALKLQFEEQKKIARVKRKQQKELAKQRKFELKQQKRLEKHKGH-----
116628914      ----------------------------MIKGELTIIFDDPFYKAIFERID-GTNYEVAQVNLGASLPHMPEILKLVNFHYSKLHFYQT---TVEKEK----IYHVNPKRAQRLAHK---VTQKKIIGTKAQQALKKQFEQSKIAKKKANKDRKRKEQEKRFFQKQAKRREKHRGH-----
42518329       ----------------------------MIKGVLTIIFDEPFYKAIFEQFD-GTEYKVAQVNMGTSLPTMPKIINLVNEHYSDLRFSKS---TRDQEV----MHHINPKRAQRLAHK---EVRKRGIGTKAQQALKKQFEKSKITRKKMNKDRKREMQKERFLQKQIKRRKKHRGH-----
116628919      ----------------------------MIKGVLTIVFDEPFYKAIFERID-GNSYSVAQVNLGTSLPRMPEIIYLVNRKYSKLNFYRT---TIENRA----DRHINPKRAQRLAHT---ATQQKQIGTKAQIALKKQFEESKIIKKMSVKENKQLEKERKFLKKQAKKREKHRGH-----
92088791       --------------------------MMVIRSCLTIVFDGSFYKAILECHD-EKDYSVASVILGSSEPKTSLILKLVNNDYQRFHFHHV---TDKVQKN---FKHVNPKRAQRLANK---VIKHQGISTKAQSTLQKQFEEKKKVRKAKHSAEKRLTNNLRYQKRVAKRREKHRGY-----
28378596       ---------------------------MINRCKLTVFFDQQFYQGVFERWS-TDGYQVARVTFGTQNPSEPQIRLLIQDRWSTLQWTTASAVAQ----------QQLVREYRRAAR-QCRQHHVRFKPTRAMQMLKLEHQRNLVMKKRQQRRARHDHAQLIRAKRLAKHRAQHRGH-----
116334778      ---------------------------MIH-SKLTVFFDQAFYRGVFERWT-PTSYQVARVTFGTQPPSAPQLQQVIWRRWSTLQWTTPAKIVVSET-------HHRVKQRQRAAQRELKQHGAR---QRATVMLKTEHRQNLQLKKQRQRQARVQHAAVVRQKQQAKR----RGH-----
116496283      ---------------------------MTIQGKLTVYFERPFYRGLFEQTM-GDTYRVAKVTFGTQAPTASELLHLIQQRWEDLHWVAAQDVILPKL-------QMTTSPKRRSRQARKEVRNAKR--TQATTFLKLAHKRNLQVKKQRRKQLKDQHACEVRLKKQAKRLEKHQVH-----
154508472      -----------------------------MKTESTLYFDGQFWVGVIERHE-ADRVRAVRIVFGAQ-PSDAEFYEFLLAHANALLCGLDEAAWASDMAQR-QATHDNPKRAQRQASR---LARCALPSTASQAAIQAERKRMARERASTTKQKKREKAEEKRRIARLKAKARHRGH-----
154508476      ----------------------------MMKTESTLYFDGRFWVVVIERHE-AGRVRAIRIVFGTQ-PSDAELYEFFLAHANALTRRLDEAAVVSADAER-RTKRPNPKRAQREASR---LAHRGRPSTASQAAIHADRERSAQRRAADAKQKKREATDAKYRLEREKAKARHRGH-----
159901552      ------------------------------MPHFTVYRDGPWWVGVLEWHE-DGMHYAARHTFDSE-PSSPTILAFVLHGGWLRLFAHHLVGVRNHQPAA---LPSNAKRRQRTVSR---QAQHCGISPLTQTALD----QSRAAYRTTDRTREDSSAASDTSL-----------------
#=GC cons      ___________________________________________________________________*____.___.__________________________________*__________________:__________________________________________________
//
