# Supplementary material for: Comparative genomics reveals 104 candidate structured RNAs from bacteria, archaea, and their metagenomes
Source: Genome Biol. 2010 Mar 15;11(3):R31. doi: 10.1186/gb-2010-11-3-r31 (PMC2864571; doi:10.1186/gb-2010-11-3-r31)
Supplement: Additional file 10 — Source code implemented as part of this project. Source code files and a README.pdf file are provided to assist in detailed understanding of the methods. The files can be retrieved from the .tar.gz archive file, as described for Additional file 4. [file gb-2010-11-3-r31-S10.GZ]

Archive with 202 entries (188 files):
- 104-motifs-source-code
- 104-motifs-source-code/bliss-scripts
- 104-motifs-source-code/bliss-scripts/add_genomecontext.perl
- 104-motifs-source-code/bliss-scripts/add_igr.perl
- 104-motifs-source-code/bliss-scripts/add_names.perl
- 104-motifs-source-code/bliss-scripts/add_rfam.perl
- 104-motifs-source-code/bliss-scripts/add_rfamz.perl
- 104-motifs-source-code/bliss-scripts/add_terminators.perl
- 104-motifs-source-code/bliss-scripts/add_terminator_list.perl
- 104-motifs-source-code/bliss-scripts/bp_bioflat_index.pl
- 104-motifs-source-code/bliss-scripts/cdd_to_proteins.perl
- 104-motifs-source-code/bliss-scripts/correct_accessions.perl
- 104-motifs-source-code/bliss-scripts/create_contig_map.pl
- 104-motifs-source-code/bliss-scripts/extract_columns.perl
- 104-motifs-source-code/bliss-scripts/extract_csv.perl
- 104-motifs-source-code/bliss-scripts/extract_zasha.perl
- 104-motifs-source-code/bliss-scripts/fastaacc.pm
- 104-motifs-source-code/bliss-scripts/fastaacc.tgz
- 104-motifs-source-code/bliss-scripts/find_redundant_contigs_in_refseq.pl
- 104-motifs-source-code/bliss-scripts/genbank_to_intergenic.perl
- 104-motifs-source-code/bliss-scripts/genbank_to_intergenic2.perl
- 104-motifs-source-code/bliss-scripts/genbank_to_proteins.perl
- 104-motifs-source-code/bliss-scripts/ImportNOG.pl
- 104-motifs-source-code/bliss-scripts/index_db.perl
- 104-motifs-source-code/bliss-scripts/init_table.perl
- 104-motifs-source-code/bliss-scripts/Intergenic
- 104-motifs-source-code/bliss-scripts/Intergenic/Cache
- 104-motifs-source-code/bliss-scripts/Intergenic/Cache/Cdd.pm
- 104-motifs-source-code/bliss-scripts/Intergenic/Cache/Cogs.pm
- 104-motifs-source-code/bliss-scripts/Intergenic/Cache/Genes.pm
- 104-motifs-source-code/bliss-scripts/Intergenic/Cache/Rfam.pm
- 104-motifs-source-code/bliss-scripts/Intergenic/Cache/tRNA.pm
- 104-motifs-source-code/bliss-scripts/Intergenic/Cache.pm
- 104-motifs-source-code/bliss-scripts/Intergenic/CddDescriptions.pm
- 104-motifs-source-code/bliss-scripts/Intergenic/CogDescriptions.pm
- 104-motifs-source-code/bliss-scripts/Intergenic/Config.pm
- 104-motifs-source-code/bliss-scripts/Intergenic/Database.pm
- 104-motifs-source-code/bliss-scripts/Intergenic/GenomeContext.pm
- 104-motifs-source-code/bliss-scripts/Intergenic/GenomeContextDrawer.pm
- 104-motifs-source-code/bliss-scripts/Intergenic/Neighborhood
- 104-motifs-source-code/bliss-scripts/Intergenic/Neighborhood/Drawer.pm
- 104-motifs-source-code/bliss-scripts/Intergenic/Neighborhood/FeatureList.pm
- 104-motifs-source-code/bliss-scripts/Intergenic/Sequence.pm
- 104-motifs-source-code/bliss-scripts/Intergenic/Stockholm.pm
- 104-motifs-source-code/bliss-scripts/Intergenic/Table
- 104-motifs-source-code/bliss-scripts/Intergenic/Table/Cdd.pm
- 104-motifs-source-code/bliss-scripts/Intergenic/Table/Feature.pm
- 104-motifs-source-code/bliss-scripts/Intergenic/Table/Genome.pm
- 104-motifs-source-code/bliss-scripts/Intergenic/Table/RNA.pm
- 104-motifs-source-code/bliss-scripts/Intergenic/Table.pm
- 104-motifs-source-code/bliss-scripts/Intergenic/Zasha.pm
- 104-motifs-source-code/bliss-scripts/Intergenic_Shared.pm
- 104-motifs-source-code/bliss-scripts/predict_terminators.perl
- 104-motifs-source-code/bliss-scripts/simple_update_genome_taxonomy.perl
- 104-motifs-source-code/bliss-scripts/taxonomy_to_accessions.perl
- 104-motifs-source-code/bliss-scripts/tt_all.perl
- 104-motifs-source-code/bliss-scripts/uninterleave.perl
- 104-motifs-source-code/bliss-scripts/web
- 104-motifs-source-code/bliss-scripts/web/AnalysisSettings.pm
- 104-motifs-source-code/bliss-scripts/web/cmalign.pl
- 104-motifs-source-code/bliss-scripts/web/gene_info.pl
- 104-motifs-source-code/bliss-scripts/web/genomecontext
- 104-motifs-source-code/bliss-scripts/web/genomecontext_delete
- 104-motifs-source-code/bliss-scripts/web/genomecontext_upload
- 104-motifs-source-code/bliss-scripts/web/genomecontext_view
- 104-motifs-source-code/bliss-scripts/web/sequences
- 104-motifs-source-code/bliss-scripts/Xgrid
- 104-motifs-source-code/bliss-scripts/Xgrid/Submitter.pm
- 104-motifs-source-code/data
- 104-motifs-source-code/data/ravenna.config.tab
- 104-motifs-source-code/exe
- 104-motifs-source-code/exe/AssociateEmblIdAndFastaDesc.pl
- 104-motifs-source-code/exe/AssociateEmblIdAndOrganism.pl
- 104-motifs-source-code/exe/BarrickStockholmToEmblcsv.pl
- 104-motifs-source-code/exe/BarrickStockholmToFasta.pl
- 104-motifs-source-code/exe/BlastFormatDbFastaFiles.pl
- 104-motifs-source-code/exe/BlastnHomologySearch.pl
- 104-motifs-source-code/exe/CleanStockholm.pl
- 104-motifs-source-code/exe/ClustalwToSto.pl
- 104-motifs-source-code/exe/ClustalwUnblock.pl
- 104-motifs-source-code/exe/CmzashaCsvNotFoundToEmblIntervals.pl
- 104-motifs-source-code/exe/CmzashaCsvProcess.pl
- 104-motifs-source-code/exe/CmzashaToEmblcsv.pl
- 104-motifs-source-code/exe/CmzashaToFasta.pl
- 104-motifs-source-code/exe/CmzashaToRfamCsv.pl
- 104-motifs-source-code/exe/CommonOperonGenes.pl
- 104-motifs-source-code/exe/CompleteGenomesAndSizeByTaxa.pl
- 104-motifs-source-code/exe/ConvertRefseqTaxonomyFiles.pl
- 104-motifs-source-code/exe/CorrectStockholmCoords.pl
- 104-motifs-source-code/exe/CountCDDsFromGeneContext.pl
- 104-motifs-source-code/exe/CreateDifferenceRavennaDB.pl
- 104-motifs-source-code/exe/Dingee.pl
- 104-motifs-source-code/exe/DinGO.pl
- 104-motifs-source-code/exe/ExtendSeqs.pl
- 104-motifs-source-code/exe/ExtractAllHits.pl
- 104-motifs-source-code/exe/ExtractEmblIdAndOrg2.pl
- 104-motifs-source-code/exe/ExtractEmblIdAndOrg2_GenBank.pl
- 104-motifs-source-code/exe/ExtractSequencesUnderTaxonomy.pl
- 104-motifs-source-code/exe/FancifyStockholm.pl
- 104-motifs-source-code/exe/FastaToStockholm.pl
- 104-motifs-source-code/exe/FastqToFasta.pl
- 104-motifs-source-code/exe/GenbankDiscardNoNucs.pl
- 104-motifs-source-code/exe/HmmsearchToCmzasha.pl
- 104-motifs-source-code/exe/infernal.pl
- 104-motifs-source-code/exe/InfernalCleanupCmalign.pl
- 104-motifs-source-code/exe/LoadFeatureTableParallel.pl
- 104-motifs-source-code/exe/MakeDatabaseFromFastaFile.pl
- 104-motifs-source-code/exe/MakeProteinGiToSeqDatabase.pl
- 104-motifs-source-code/exe/MergeStuffIntoStockholm.pl
- 104-motifs-source-code/exe/MultiRavenna.pl
- 104-motifs-source-code/exe/ParallelBlock.pm
- 104-motifs-source-code/exe/ParallelBlockDeprecated.pm
- 104-motifs-source-code/exe/ParseBlastCmsearchToCsv.pl
- 104-motifs-source-code/exe/ParseCmzashaToCsv.pl
- 104-motifs-source-code/exe/ParseGenomeContextWebPage.pm
- 104-motifs-source-code/exe/ParseRfamAllToEmblcsv.pl
- 104-motifs-source-code/exe/ParseRfamToCsv.pl
- 104-motifs-source-code/exe/ParseRfamToEmblcsv.pl
- 104-motifs-source-code/exe/ParseRfamToFasta.pl
- 104-motifs-source-code/exe/ProjectStoToSeq.pl
- 104-motifs-source-code/exe/ProteinBlastForUtrs.pl
- 104-motifs-source-code/exe/PubStockholm.pl
- 104-motifs-source-code/exe/ravenna.pl
- 104-motifs-source-code/exe/RavennaConfigFile.pm
- 104-motifs-source-code/exe/RefseqIdsToTaxon.pl
- 104-motifs-source-code/exe/RemoveFloatingPointDiffs.pl
- 104-motifs-source-code/exe/RepartitionRavennaDB.pl
- 104-motifs-source-code/exe/RfamThr.pm
- 104-motifs-source-code/exe/RpsblastParallel.pl
- 104-motifs-source-code/exe/run_cmfinder.pl
- 104-motifs-source-code/exe/SelectSubFamilyFromStockholm2.pl
- 104-motifs-source-code/exe/SerialDingee.pl
- 104-motifs-source-code/exe/SsCutDels.pl
- 104-motifs-source-code/exe/StockholmApplyAbbrev.pl
- 104-motifs-source-code/exe/StockholmCheckCrossOverlaps.pl
- 104-motifs-source-code/exe/StockholmCheckOverlaps.pl
- 104-motifs-source-code/exe/StockholmCount.pl
- 104-motifs-source-code/exe/StockholmFindOverlappingHits.pl
- 104-motifs-source-code/exe/StockholmReverse.pl
- 104-motifs-source-code/exe/StockholmShiftTerminalLoopsToLeft.pl
- 104-motifs-source-code/exe/StockholmSortByGSC.pl
- 104-motifs-source-code/exe/StockholmToFasta.pl
- 104-motifs-source-code/exe/StockholmToPhylip.pl
- 104-motifs-source-code/exe/StockholmUnblock.pl
- 104-motifs-source-code/exe/tRNAscan-SE-parallel.pl
- 104-motifs-source-code/exe/TrnaScanSS_to_RfamCsv.pl
- 104-motifs-source-code/exe/Undos.pl
- 104-motifs-source-code/LICENSE
- 104-motifs-source-code/motifs_2007
- 104-motifs-source-code/motifs_2007/config
- 104-motifs-source-code/motifs_2007/config/pipeline_groups.tab
- 104-motifs-source-code/motifs_2007/config/run1.tab
- 104-motifs-source-code/motifs_2007/config/run2.tab
- 104-motifs-source-code/motifs_2007/Jeremy-code
- 104-motifs-source-code/motifs_2007/Jeremy-code/cleantRNAs.py
- 104-motifs-source-code/motifs_2007/Jeremy-code/dict.c
- 104-motifs-source-code/motifs_2007/Jeremy-code/dict.h
- 104-motifs-source-code/motifs_2007/Jeremy-code/main.c
- 104-motifs-source-code/motifs_2007/Jeremy-code/Makefile
- 104-motifs-source-code/motifs_2007/Jeremy-code/overCluster.py
- 104-motifs-source-code/motifs_2007/Jeremy-code/procClusters.py
- 104-motifs-source-code/motifs_2007/Jeremy-code/testClusters2.py
- 104-motifs-source-code/motifs_2007/Jeremy-code/utils.c
- 104-motifs-source-code/motifs_2007/Jeremy-code/utils.h
- 104-motifs-source-code/motifs_2007/pl
- 104-motifs-source-code/motifs_2007/pl/AnnotSto.pl
- 104-motifs-source-code/motifs_2007/pl/CheckStockholmForPublishing.pl
- 104-motifs-source-code/motifs_2007/pl/CmzashacsvToFakeStockholm.pl
- 104-motifs-source-code/motifs_2007/pl/EnvironmentalSeqStats.pl
- 104-motifs-source-code/motifs_2007/pl/EnvironmentalToGenBank.pl
- 104-motifs-source-code/motifs_2007/pl/ExtendIntronAlignment.pl
- 104-motifs-source-code/motifs_2007/pl/GoogleScholarQueries.pl
- 104-motifs-source-code/motifs_2007/pl/GosProteinAnnots.pl
- 104-motifs-source-code/motifs_2007/pl/GosStats.pl
- 104-motifs-source-code/motifs_2007/pl/IgrExtract.pl
- 104-motifs-source-code/motifs_2007/pl/JoinMotifHalves.pl
- 104-motifs-source-code/motifs_2007/pl/KeggImport.pl
- 104-motifs-source-code/motifs_2007/pl/Livny_FindOverlaps.pl
- 104-motifs-source-code/motifs_2007/pl/Livny_ParseRaw.pl
- 104-motifs-source-code/motifs_2007/pl/MgrastToImgm.pl
- 104-motifs-source-code/motifs_2007/pl/newmotifs.pl
- 104-motifs-source-code/motifs_2007/pl/NewMotifScore.pl
- 104-motifs-source-code/motifs_2007/pl/ProcessPipeline.pl
- 104-motifs-source-code/motifs_2007/pl/ProcessPipeline_CMfinder.pm
- 104-motifs-source-code/motifs_2007/pl/ProcessPipeline_Group.pm
- 104-motifs-source-code/motifs_2007/pl/ProcessPipeline_Jeremy.pm
- 104-motifs-source-code/motifs_2007/pl/ProcessPipeline_Miniscan.pm
- 104-motifs-source-code/motifs_2007/pl/ProcessPipeline_PrepareForWeb.pm
- 104-motifs-source-code/motifs_2007/pl/ProcessPipeline_QueryAnchor.pm
- 104-motifs-source-code/motifs_2007/pl/ProcessPipeline_SuperDbProcessing.pm
- 104-motifs-source-code/motifs_2007/pl/ProcessPipeline_ToWeb.pm
- 104-motifs-source-code/motifs_2007/pl/ProcessPipeline_Utils.pm
- 104-motifs-source-code/motifs_2007/pl/RavennaifyGroup.pl
- 104-motifs-source-code/motifs_2007/pl/RefineCmfinderErrorHandling.pl
- 104-motifs-source-code/motifs_2007/pl/RNAfoldAlignRegion.pl
- 104-motifs-source-code/motifs_2007/pl/SixFrameTranslation.pl
- 104-motifs-source-code/motifs_2007/pl/StandardStep.pl
- 104-motifs-source-code/motifs_2007/pl/Stockholm.pm
- 104-motifs-source-code/motifs_2007/pl/StockholmCompactStem.pl
- 104-motifs-source-code/motifs_2007/pl/VenterCreateMetadataDb.pl
- 104-motifs-source-code/motifs_2007/pl/VenterReadToSample.pl
- 104-motifs-source-code/README.pdf
