# Supplementary material for: Comparative genomics reveals 104 candidate structured RNAs from bacteria, archaea, and their metagenomes
Source: Genome Biol. 2010 Mar 15;11(3):R31. doi: 10.1186/gb-2010-11-3-r31 (PMC2864571; doi:10.1186/gb-2010-11-3-r31)
Supplement: Additional file 10 — Source code implemented as part of this project. Source code files and a README.pdf file are provided to assist in detailed understanding of the methods. The files can be retrieved from the .tar.gz archive file, as described for Additional file 4. [file gb-2010-11-3-r31-S10.GZ › 104-motifs-source-code/bliss-scripts/add_genomecontext.perl]

#!/usr/bin/perl -w

# Copyright (c) 2001-2006 Jeffrey E. Barrick.
# Some portions Copyright (c) 2007-2010 Zasha Weinberg.
# All rights reserved.
#
# This copyrighted source code is freely distributed under
# the terms of the GNU General Public License.  See the file
# LICENSE in the root directory of this distribution.

###
# Pod Documentation
###

=head1 NAME

add_rfamz.perl

=head1 SYNOPSIS

Usage: add_rfamz.perl -i HITS [-o table_name] [-d /bliss/drawings] [-t y] [-n 2000] [-v]

Read a prediction file into a database and find the genes in the operon/neigborhood.

=head1 DESCRIPTION

=over

=item B<-i> <file path> 
	
Input prediction file.

=item B<--type|-t>

Format of the input file. One of the following:

=over

=item B<z> 

rfamz file from Zasha.

=item B<y> 

Short rfamz file from Jeff's cmzasha script.

=item B<m> 

Results from RNAMotif program.

=item B<r> 

Rfamscan script results.

=item B<s> 

Stockholm file.

=back

=item B<-upstreamDrawing> <number>

Draw this many nucleotides upstream of the hit.  (Default 2000.)

=item B<-downstreamDrawing> <number>

Draw this many nucleotides downstream of the hit.  (Default 8000.)

=item B<-o> <file path> 

Output file name. Defaults to the first part of -i before a period or underscore.

=item B<-n> <unsigned integer> 

Size of the interval around the given feature to extract.

=item B<-binindex>

Use the feature_bin_index table to efficient allow the display of proteins that surround the the viewing area.
Requires that you've run create_feature_bin_index.pl on the MySQL database(s) to create the feature_bin_index table.
If this table does not exist, no proteins will be shown.

=item B<-loadhitrange> <first,last>

Only load some of the hits.  first and last are separated by a comma, and are 0-based (the first hit is number 0).
This is a hack in order to deal with very large numbers of hits without re-designing this script.

=item B<-v>

Verbose output.

=back

=head1 AUTHOR

Jeffrey Barrick

=head1 COPYRIGHT

Copyright 2004.  All rights reserved.

=cut

###
# End Pod Documentation
###

# create table context (name varchar(250),accession integer unsigned,data mediumblob,primary key (name,accession));

use strict;

#Perl
use Data::Dumper;
use Getopt::Std;
use DBI;
use Storable;

#Local
use FindBin;
use lib $FindBin::Bin;
use Intergenic::Config;
use Intergenic::Database;
use Intergenic::Sequence;
use Intergenic::Stockholm;

use Intergenic::CddDescriptions;
use Intergenic::Table;
use Intergenic::Table::Genome;
use Intergenic::GenomeContext;
use Intergenic::GenomeContextDrawer;

#Bioperl
use Bio::Graphics;
use Bio::SeqFeature::Generic;
use Bio::Location::Simple;

use Getopt::Long;
use Pod::Usage;
my ($help, $man);
our ($opt_i, $opt_v, $opt_o, $opt_n, $opt_t, $opt_d, @svgFlagList,$binindex,$loadhitrange);
@svgFlagList=(0); # by default, only do it without svg (i.e. with PNG).  svg has big files, and we never seem to use it for anything
our $upstreamDrawing=2000;
our $downstreamDrawing=8000;
pod2usage(1) if (scalar @ARGV == 0);
GetOptions(
	   'help|?' => \$help, 'man' => \$man,
	   'in|i=s' => \$opt_i,
	   'out|o=s' => \$opt_o,
	   'verbose|v' => \$opt_v,
	   'num|n=s' => \$opt_n,
	   'type|t=s' => \$opt_t,
	   'draw|d=s' => \$opt_d,
	   'upstreamDrawing=s' => \$upstreamDrawing,
	   'downstreamDrawing=s' => \$downstreamDrawing,
	   'binindex' => \$binindex,
	   'loadhitrange=s' => \$loadhitrange
) or pod2usage(2);
pod2usage(1) if $help;
pod2usage(-exitstatus => 0, -verbose => 2) if $man;
pod2usage(1) if (!defined $opt_i);


#Defaults
#die "No input file provided." if (!defined $opt_i);
$opt_n = 20000 if (!$opt_n);


if (!$opt_o)
{
	$opt_o = $opt_i;
	$opt_o =~ s/^(.*\/|.*?)(.+?)[\.|_].+$/$2/;
}

#Do a little to protect us from naughty security holes
$opt_o =~ s/\W/_/g;

my $dbh = Intergenic::Database::connect_create($Intergenic::Config::GenomeContext_DB_Name); 
my $Table_Name = $opt_o;
print "Table name: $Table_Name\n" if ($opt_v);

print "Deleting whatever was in the table before\n";
my $sth  = $dbh->prepare("DELETE FROM context where name=?");
$sth->execute($Table_Name);

my $Rfamz_List_Ref;

my $dirName="";
if ($opt_d) {
  print "removing old drawing directory, if any, at $opt_d/$opt_o\n";
    $dirName="$opt_d/$opt_o";
    system "rm -r $dirName" if (-e "$dirName");
    system "mkdir $dirName";
}

#Use opt_t to select which file type to open
$opt_t = "\U$opt_t";
print "Loading the file\n";
if ($opt_t eq "Z") { 
  $Rfamz_List_Ref = LoadRfamzFile($opt_i,$dirName,$loadhitrange); 
}
else {
  if ($loadhitrange) {
    die "sorry, -loadhitrange is implemented only for .cmzasha.csv files (-t Z)";
  }
}
if ($opt_t eq "Y") { $Rfamz_List_Ref = LoadShortRfamzFile($opt_i); }
if ($opt_t eq "M") { $Rfamz_List_Ref = LoadRNAMotifFile($opt_i); }
if ($opt_t eq "R") { $Rfamz_List_Ref = LoadRfamFile($opt_i); }
if ($opt_t eq "S") { $Rfamz_List_Ref = LoadStockholmFile($opt_i); }

#Assign accessions now (rather than during loading) to ensure they are in order.
# note: in this context, "accession" refers to the ordinal position of the hit within the sorted list
#Also mark duplicates

#temporary re-sort, for the silly CONTIG entries in RefSeq 32
if (0) {

  print "Re-sorting hits for silly CONTIG entries\n";

  my $i=0;
  while ($i<(scalar @$Rfamz_List_Ref) - 1 ) {
    my @equals=();
    my $rfamz = $Rfamz_List_Ref->[$i];
    my $n;
    for ($n=$i; $n<(scalar @$Rfamz_List_Ref); $n++) {
      my $rfamz_test=$Rfamz_List_Ref->[$n];
      if ($rfamz->{sequence} ne $rfamz_test->{sequence}) {
	last;
      }
      push @equals,$n;
      my $evalueStr="";
      if (defined($rfamz_test->{evalue})) {
	  $evalueStr=$rfamz_test->{evalue};
      }
    }

    # older code that was based on accessions.  I think this is now hopeless
    # My new strategy is to wait until we've calculated the neighborhoods of each hit, then amongst a set of identical sequences, re-work the duplicates to take the hit that has the most features annotated within the neighborhood.  Really, the whole reason I don't want to look at certain fragments is that they're un-annotated.
    # at any rate, I'm keeping this here because why not?
    if (1) {
      @equals=sort {
	my $x=$Rfamz_List_Ref->[$a];
	my $y=$Rfamz_List_Ref->[$b];
	my $xv=2;
	my $yv=2;
	if ($x->{fragment_accession} =~ /^NC/) {
	  $xv=0;
	}
	if ($x->{fragment_accession} =~ /^NZ_[A-Z][A-Z][A-Z][A-Z][0-9]/) {
	  $xv=1;
	}
	if ($y->{fragment_accession} =~ /^NC/) {
	  $yv=0;
	}
	if ($y->{fragment_accession} =~ /^NZ_[A-Z][A-Z][A-Z][A-Z][0-9]/) {
	  $yv=1;
	}
	if ($xv==$yv) {
	  return $x->{fragment_accession} cmp $y->{fragment_accession};
	}
	else {
	  return $xv <=> $yv;
	}
      } @equals;
    }
    if (scalar @equals > 1) {
      my @t=();
      my $j;
      for ($j=0; $j<scalar @equals; $j++) {
	my $r=$Rfamz_List_Ref->[$i+$j];
	$t[$j]=$r;
      }
      for ($j=0; $j<scalar @equals; $j++) {
        $Rfamz_List_Ref->[$i+$j] = $t[$equals[$j]-$i];
      }
    }
  
    $i=$n;
  }
}

# check for hits within CONTIGs that are bogus
if (0) { # this didn't work well, and now that I sort hits by # of annotated features, there's not much need for this

  print "Checking which hits are in redundant CONTIGs\n";

  my $tableObject=new Intergenic::Table::Genome;
  my @dbhs=$tableObject->get_dbh_list();
  my @dbNames=$tableObject->get_database_list();
  
  for (my $i=0; $i<scalar @dbhs; $i++) {
    my $dbh=$dbhs[$i];
    my $dbName=$dbNames[$i];
    print "Checking for contig_map in database $dbName\n";
    my $sth=$dbh->prepare("select * from contig_map limit 0,1");
    $sth->execute;
    my $count=0;
    while (my $x = $sth->fetchrow_hashref()) {
      $count++;
    }  
    $sth->finish;
    if ($count>0) {
      
      # database has contig_map -- check our hits
      
      print "found database with contig_map table\n";
      
      my $sth=$dbh->prepare("select count(*) as the_count from genome,contig_map where genome.fragment=contig_map.source_fragment and contig_map.fragment=?");  # we're asking for contigs that have **at least one** match to a known fragment, instead of one that have **all** source_fragments matching a known one.  However, in RefSeq 37 a total of only 4 sequences have a mix of source_fragment that are and are not in genome (i.e. RefSeq 37), so I don't think it's worth worrying about
      
      for my $rfamz (@$Rfamz_List_Ref) {
	print "checking fragment $rfamz->{fragment_accession}\n";
	$sth->execute($rfamz->{fragment_accession});
	if (my $x=$sth->fetchrow_hashref()) {
	  if ($x->{the_count}>0) {
	    # is redundant (it is a contig, because it's in the contig_map table, and its source_fragment refers to a sequence that's already in the genome table)
	    $rfamz->{redundant_contig}=1;
	    print "\tredundant\n";
	  }
	}
	$sth->finish;
      }
    }
  }
}

#Check for duplicates	
print "Checking which hits are duplicates (phase 1, before we have the neighborhoods, at which point will re-classify the duplicates)\n";
for (my $i =0; $i < scalar @$Rfamz_List_Ref; $i++)
{
	my $rfamz = $Rfamz_List_Ref->[$i];
	$rfamz->{accession} = $i + 1;
	
	if ($rfamz->{sequence})
	{
		for (my $j = 0; $j < $i; $j++)
		{
			my $rfamz_test = $Rfamz_List_Ref->[$j];
			if ( $rfamz->{sequence} eq $rfamz_test->{sequence} )
			{
				$rfamz->{duplicate} = $rfamz_test->{accession};
			}
		}
	}
}

#use Data::Dumper;
#print Dumper(@$Rfamz_List_Ref);

print "done loading\n";
#print Dumper($Rfamz_List_Ref);

$sth  = $dbh->prepare("INSERT INTO context VALUES (?,?,?)");
RFAMZ: foreach my $Rfamz (@$Rfamz_List_Ref)
{
	#Find the adjacent genes
	nearby_genes($Rfamz, $opt_n);	

	# Mark sequences that are probably partial matches (they run into an end of the sequence they are within).
	$Rfamz->{overlaps_end} = 1 if ((defined $Rfamz->{fragment_length}) && ($Rfamz->{start} == 1) || ($Rfamz->{end} == $Rfamz->{fragment_length}));

	my $value = Storable::nfreeze($Rfamz);
	$value = unpack "H*", $value;
	
	#print "$value\n";
	#print $Rfamz->{accession} . "\n";
	$sth->execute($Table_Name,$Rfamz->{accession},$value);
	print "adding ($Table_Name,$Rfamz->{accession}, \"$value\")\")\n" if ($opt_v);
}	


#=destroy
print "done inserting\n";
#Print out what was added, for testing
if ($opt_v)
{
	my $sth  = $dbh->prepare("SELECT * FROM context where name=?");
	$sth->execute($Table_Name); 

	while (my $ref = $sth->fetchrow_hashref()) 
	{
	  print Dumper($ref);
	} 
	
	$sth->finish; 
}

# All of the code for drawing the neighborhoods of the hits...
if ($opt_d)
{
	my $upstream = $upstreamDrawing;
	my $downstream = $downstreamDrawing;
	print "u,d=$upstream,$downstream\n";
	
	my $n=scalar @$Rfamz_List_Ref;
	my $drawer;
	my $svg;
	print "number of hits: $n\n";
	if ($n<500) {
	    # not that many, let's optimize for CPU
	  print "Few enough hits, optimizing for CPU\n";

	    #Make neighborhood file
	    my @nbhd_list = ();
	    foreach my $rfamz (@$Rfamz_List_Ref)
	      {
		#print Dumper($rfamz);
		my $nbhd = Intergenic::GenomeContext->new_neighborhood(-force_linear => 1, -upstream => $upstream, -downstream => $downstream, -accession=>$rfamz->{fragment_accession}, -start=>$rfamz->{start}, -end=>$rfamz->{end}, -strand=>$rfamz->{strand},-use_bin_index=>$binindex);
		my $featureCount=$nbhd->get_num_features();
		$rfamz->{feature_count}=$featureCount;
		push @nbhd_list, $nbhd;
	      }
	    
	    #Draw the images
	    for $svg (@svgFlagList)
	      {
		  $drawer = Intergenic::GenomeContextDrawer->new(-SVG=>$svg);
		  $drawer->draw('regions' => \@nbhd_list, 'out_path' => "$opt_d/$opt_o");
	      }
	}
	else {
	    # tons of hits; let's use memory more sparingly, by using the two-pass approach to drawing
	  print "Lots of hits, optimizing for RAM\n";

	    my @drawers;
	  print "Initializing drawing objects\n";
	    for $svg (@svgFlagList) {
		$drawers[$svg]=Intergenic::GenomeContextDrawer->new(-SVG=>$svg);
	    }
	    # prepare everything
	  print "Loading neighborhoods\n";
	    foreach my $rfamz (@$Rfamz_List_Ref) {
		  my $nbhd = Intergenic::GenomeContext->new_neighborhood(-force_linear => 1, -upstream => $upstream, -downstream => $downstream, -accession=>$rfamz->{fragment_accession}, -start=>$rfamz->{start}, -end=>$rfamz->{end}, -strand=>$rfamz->{strand},-use_bin_index=>$binindex);
		  my $featureCount=$nbhd->get_num_features();
		  $rfamz->{feature_count}=$featureCount;
		  for $svg (@svgFlagList) {
		      $drawers[$svg]->prepare_neighborhood('region' => $nbhd, 'out_path' => "$opt_d/$opt_o");
		  }

	      }
	    # draw everything
	  print "Drawing the stuff\n";
	    foreach my $rfamz (@$Rfamz_List_Ref)
	      {
		  my $nbhd = Intergenic::GenomeContext->new_neighborhood(-force_linear => 1, -upstream => $upstream, -downstream => $downstream, -accession=>$rfamz->{fragment_accession}, -start=>$rfamz->{start}, -end=>$rfamz->{end}, -strand=>$rfamz->{strand},-use_bin_index=>$binindex);
		  for $svg (@svgFlagList) {
		      $drawers[$svg]->draw_neighborhood('region' => $nbhd, 'out_path' => "$opt_d/$opt_o");
		  }

	      }
	    # remember one of them, for benefit of the code below
	    $drawer=$drawers[$svgFlagList[0]];
	}
	
	print "Remembering drawing HTML code\n";
	for (my $index = 0; $index < scalar @$Rfamz_List_Ref; $index++)
	{
		$Rfamz_List_Ref->[$index]->{img_width} = $drawer->{output}->[$index]->{width};
		$Rfamz_List_Ref->[$index]->{img_height} = $drawer->{output}->[$index]->{height};
		$Rfamz_List_Ref->[$index]->{image_map} = $drawer->{output}->[$index]->{image_map};
		my $map=$Rfamz_List_Ref->[$index]->{image_map};
	}

	# re-work duplicates to pick maximal ->{feature_count} as the non-duplicate
	print "Re-wordking duplicates to pick maximal feature_count as the non-duplicate\n";
	foreach my $rfamz (@$Rfamz_List_Ref) {
	  $rfamz->{duplicate} = 0;
	}
	my %seqToIndexes=();
	for (my $i =0; $i < scalar @$Rfamz_List_Ref; $i++) {
	  my $rfamz = $Rfamz_List_Ref->[$i];
	  print "$rfamz->{fragment_accession}/$rfamz->{start}-$rfamz->{end} : feature_count = $rfamz->{feature_count}\n";
	  if ($rfamz->{sequence}) {
	    push @{$seqToIndexes{$rfamz->{sequence}}},$i;
	  }
	}
	for my $seq (keys %seqToIndexes) {
	  my @equals=@{$seqToIndexes{$seq}};
	  if (scalar @equals>1) {
	    @equals=reverse sort {$Rfamz_List_Ref->[$a]->{feature_count} <=> $Rfamz_List_Ref->[$b]->{feature_count}} @equals;
	    for my $i (@equals) {
	      if ($i==$equals[0]) {
		next;
	      }
	      $Rfamz_List_Ref->[$i]->{duplicate}=$Rfamz_List_Ref->[$equals[0]]->{accession};
	    }
	  }
	}
	
	print "Re-inserting hits into 'context' table\n";
	$sth  = $dbh->prepare("DELETE FROM context where name=?");
	$sth->execute($Table_Name);
	$sth  = $dbh->prepare("INSERT INTO context VALUES (?,?,?)");
	RFAMZ: foreach my $Rfamz (@$Rfamz_List_Ref)
	{
		#Find the adjacent genes
		nearby_genes($Rfamz, $opt_n);	

		my $value = Storable::nfreeze($Rfamz);
		$value = unpack "H*", $value;
		
		#print "$value\n";
		#print $Rfamz->{accession} . "\n";
		$sth->execute($Table_Name,$Rfamz->{accession},$value);
		print "INSERT INTO $Table_Name VALUES ($Table_Name,$Rfamz->{accession}, \"$value\")\")\n" if ($opt_v);
	}	

}
#End drawing images


#=cut

=add

#An option for printing output as text to a file
if ($opt_o)
{
	PrintOperonText($Rfamz_List_Ref, $opt_o);
}

=cut

sub LoadRNAMotifFile
{
	my ($Input_File_Name) = @_;
	print "Loading file $Input_File_Name\n" ;# if ($opt_v);
	
	open INPUT_FILE, "<$Input_File_Name" or die "Could not open file: $Input_File_Name";
	my @Line_List = ();

	#Read until first blank line
	READ: while (<INPUT_FILE>)
	{
		chomp $_;
		last READ if ($_ =~ /^\s*$/);
		push @Line_List, $_;
		#print "$_\n";
	}


	shift @Line_List; 
	shift @Line_List; 
	shift @Line_List; #First three lines are unneeded info
	close INPUT_FILE;
	
	my @Rfamz_List = ();
		my $loop_check = 0;
	foreach my $Line (@Line_List)
	{
		#parse the line here
		$Line =~ /(\S*?)\s*?(\S*?)\s*?(\S*?)\s*?(\S*?)\s*?(\S*?)(\D*$)/;
		#1 = Accession
		#2 = score
		#3 = strand 0-plus 1-minus
		#4 = start
		#5 = length
		#6 = sequence
		
		my ($acc,$score,$ostrand,$start,$length,$oseq) = ($1,$2,$3,$4,$5,$6);
		
		my $strand = ($ostrand * -2) + 1;
		my $end = $start + $length - 1;
		
		my $sequence = $oseq;
		$sequence =~ s/\s//g;
		$sequence =~ tr/a-z/A-Z/;
		$sequence =~ s/T/U/g;

		#print $acc, "|" , $score, "|" , $ostrand, "|" , $start, "|" , $length, "|" , $oseq, "\n";
		#print $acc, "|" , $score, "|" , $strand, "|" , $start, "|" , $end, "|" , $sequence, "\n";

		my $Rfamz_Item = {};
		
		$Rfamz_Item->{score} = $score;
		$Rfamz_Item->{sequence} = $sequence;
		$Rfamz_Item->{fragment_accession} = $acc;
		$Rfamz_Item->{start} = $start;
		$Rfamz_Item->{end} = $end;
		$Rfamz_Item->{strand} = $strand;
		
		if ($loop_check % 100 == 0) {print $loop_check . " loop\n";}
		$loop_check++;
		push @Rfamz_List, $Rfamz_Item;
	}
	print $Rfamz_List[0]{end};
	
	#Push unique hits onto new list
	my @Filter_List = ();
	

#=block
	for (my $i =0; $i < scalar @Rfamz_List; $i++)
	{
		if ($i % 100 == 0) {print $i . " check\n";}
		my $copy = 0;
		for (my $j = 0; $j < scalar @Filter_List; $j++)
		{
			if  ( ( $Rfamz_List[$i]->{sequence} eq $Filter_List[$j]->{sequence} ) && ( $Rfamz_List[$i]->{start} == $Filter_List[$j]->{start} ) && ( $Rfamz_List[$i]->{strand} == $Filter_List[$j]->{strand} )  )
			{
				$copy = 1;
			}
			if (( $Rfamz_List[$i]->{strand} == $Filter_List[$j]->{strand}) && ($Rfamz_List[$i]->{fragment_accession} eq $Filter_List[$j]->{fragment_accession}) )
				{
				my $osize;
				my $ioverlap;
				my $joverlap;
				my $ostart;
				my $oend;
				my $isize = abs( $Rfamz_List[$i]->{start} - $Rfamz_List[$i]->{end} );
				my $jsize = abs( $Filter_List[$j]->{start} - $Filter_List[$j]->{end} );
				if ( $Rfamz_List[$i]->{strand} == 1)
					{
					if ( $Rfamz_List[$i]->{start} >= $Filter_List[$j]->{start} ) {$ostart = $Rfamz_List[$i]->{start} }
					else {$ostart = $Filter_List[$j]->{start} }
					if ( $Rfamz_List[$i]->{end} <= $Filter_List[$j]->{end} ) {$oend = $Rfamz_List[$i]->{end} }
					else {$oend = $Filter_List[$j]->{end} }
					}
				else
					{
					if ( $Rfamz_List[$i]->{start} <= $Filter_List[$j]->{start} ) {$ostart = $Rfamz_List[$i]->{start} }
					else {$ostart = $Filter_List[$j]->{start} }
					if ( $Rfamz_List[$i]->{end} >= $Filter_List[$j]->{end} ) {$oend = $Rfamz_List[$i]->{end} }
					else {$oend = $Filter_List[$j]->{end} }
					}
				$osize = abs($oend - $ostart);
				$ioverlap = $isize / $osize;
				$joverlap = $jsize / $osize;
				if ( ($ioverlap >= 0.80) || ($joverlap >= 0.80))
					{ $copy = 1
					}
				}
		}

		if ($copy == 0 )
			{
			push @Filter_List, $Rfamz_List[$i];
			}
	}
#=cut
	
	return \@Filter_List;
}

sub LoadRfamFile
{
#	my ($Genome_Name) = @_;
#	open RFAM_FILE, "<$Intergenic::Config::Rfam_Prediction_Path/$Genome_Name" or die "Could not open file $Intergenic::Config::Rfam_Prediction_Path/$Genome_Name";
#	@Rfam_Lines = <RFAM_FILE>;
#	close RFAM_FILE;
#	chomp @Rfam_Lines;
	
	my ($Input_File_Name) = @_;
	print "Loading file $Input_File_Name\n" ;# if ($opt_v);
	
	open INPUT_FILE, "<$Input_File_Name" or die "Could not open file: $Input_File_Name";
	my @Line_List = ();

	#Read until first blank line
	READ: while (<INPUT_FILE>)
	{
		chomp $_;
		last READ if ($_ =~ /^\s*$/);
		push @Line_List, $_;
		#print "$_\n";
	}
	close INPUT_FILE;
	my @Rfam_List = ();
	foreach my $Rfam_Line (@Line_List)
	{
		my $Rfamz_Item = {};
			
		$Rfam_Line =~ m/^(\S*)\s*(\S*)\s*(\S*)\s*(\S*)\s*(\S*)\s*(\S*)\s*(\S*)\t(\S*)/;
		print $1 . " " . $7 . "\n";

		my ($Frag_Acc, $Start, $End, $Accession, $Model_Start, $Model_End, $Score, $Name) = ($1, $2, $3, $4, $5, $6, $7, $8);
		my $strand = ($Start < $End) ? 1 : -1;
		if ($Start > $End)
		{
			my $TempA = $Start;
			$Start = $End;
			$End = $TempA;
		}
		$Rfamz_Item->{strand} = $strand;
		$Rfamz_Item->{score} = $Score;
		$Rfamz_Item->{fragment_accession} = $Frag_Acc;

		$Rfamz_Item->{start} = $Start;
		$Rfamz_Item->{end} = $End;
		$Rfamz_Item->{rfam_id} = $Name;

		push @Rfam_List, $Rfamz_Item;
	}
	print Dumper(@Rfam_List) if ($opt_v);
	
	return \@Rfam_List;
}

sub LoadStockholmFile
{
	my ($Input_File_Name) = @_;
	my @Rfam_List;
	my $sto = new Intergenic::Stockholm(-filename=>$Input_File_Name);
	
	#print Dumper($sto);
	
	open INPUT_FILE, "<$Input_File_Name" or die "Could not open file: $Input_File_Name";	
	
	#Names are main keys
	foreach my $seq (@{$sto->{stockholm}->{seq}})
	{
		#print "$seq->{name}\n";
		my $Rfamz_Item = {};
		
		$seq->{name} =~ m/^(.+?)\/(\d+?)-(\d+)/;
		
		my ($Frag_Acc, $Start, $End) = ($1, $2, $3);
		my $strand = ($Start < $End) ? 1 : -1;
		if ($Start > $End)
		{
			my $TempA = $Start;
			$Start = $End;
			$End = $TempA;
		}
		$Rfamz_Item->{strand} = $strand;
		$Rfamz_Item->{fragment_accession} = $Frag_Acc;
		$Rfamz_Item->{start} = $Start;
		$Rfamz_Item->{end} = $End;
		$Rfamz_Item->{sequence} = $seq->{seq};
		#print Dumper($Rfamz_Item);
		push @Rfam_List, $Rfamz_Item;
	}
	return \@Rfam_List;
}


sub LoadShortRfamzFile
{
	my ($Input_File_Name) = @_;
	
	print "Loading file $Input_File_Name\n" if ($opt_v);
	
	open INPUT_FILE, "<$Input_File_Name" or die "Could not open file: $Input_File_Name";
	my @Line_List = <INPUT_FILE>;
	chomp @Line_List;
	#print Dumper(@Line_List);
	close INPUT_FILE;

	my @Rfamz_List = ();
	foreach my $Line (@Line_List)
	{
		my @Split_Line = split /\t/, $Line;
		
		my $Rfamz_Item = {};
		
		$Rfamz_Item->{score} = $Split_Line[1];
		$Rfamz_Item->{sequence} = $Split_Line[3];
		$Rfamz_Item->{previous} = $Split_Line[4] if $Split_Line[4];
		
		$Split_Line[0] =~ m/(.+)\/(.+)-(.+)/;
		
		$Rfamz_Item->{fragment_accession} = $1;
		
		
		$Rfamz_Item->{start} = $2;
		$Rfamz_Item->{end} = $3;
		$Rfamz_Item->{strand} = +1;
		
		if ($Rfamz_Item->{start} > $Rfamz_Item->{end})
		{
			my $temp = $Rfamz_Item->{start};
			$Rfamz_Item->{start} = $Rfamz_Item->{end};
			$Rfamz_Item->{end} = $temp;
			$Rfamz_Item->{strand} = -1;
		}
		
		$Rfamz_Item->{rfam_accession} = $Table_Name;
			
		push @Rfamz_List, $Rfamz_Item;
	}
	
	return \@Rfamz_List;
}

sub LoadRfamzFile
{
	my ($Input_File_Name,$dirName,$loadhitrange) = @_;

	my $firstHit=0;
	my $lastHit=1e9;
	if ($loadhitrange) {
	  ($firstHit,$lastHit)=split /,/,$loadhitrange;
	  if (!defined($firstHit) || !defined($lastHit)) {
	    die "-loadhitrange $loadhitrange didn't have two fields separated by a comma";
	  }
	}
	print "LoadRfamzFile $Input_File_Name, hitrange=[$firstHit,$lastHit)\n";
	
	print "Loading file $Input_File_Name\n" if ($opt_v);
	
	open INPUT_FILE, "<$Input_File_Name" or die "Could not open file: $Input_File_Name";
	my @Line_List = ();

	if (!$dirName) {
	    die "no directory specified, so nowhere to store .sto file";
	}
	my $stoFileName="$dirName/original.sto";
	my $cmFileName="$dirName/original.cm";
	my $paramsFileName="$dirName/ravenna.params";
	if (!open(STO,">$stoFileName")) {
	    die "cannot open $stoFileName";
	}

	my $cmLines="";
	
	#Read until first blank line
	my $currHit=0;
	my $gotBlankLine=0;
	my $inSto=0;
	my $pastSto=0;
	my $inCm=0;
	my $pastCm=0;
	while (<INPUT_FILE>)
	{
	    s/[\r\n]//g;  #chomp $_;
	    print "$_\n" if ($opt_v);
	    if (!$gotBlankLine) {
		if ($_ =~ /^\s*$/) {
		    $gotBlankLine=1;
		}
		else {
  		    if (!defined($loadhitrange) || ($currHit>=$firstHit && $currHit<$lastHit)) {
		      push @Line_List, $_;
		    }
		    $currHit++;
		}
	    }
	    if ($inCm && !$pastCm) {
		if ($_ eq "</cm>") {
		    $pastCm=1;
		}
		else {
		    $cmLines .= "$_\n";
		}
	    }
	    else {
		if ($_ eq "<cm>") {
		    $inCm=1;
		}
	    }
	    if ($inSto && !$pastSto) {
		if ($_ eq "</sto>") {
		    $pastSto=1;
		}
		else {
		    print STO "$_\n";
		}
	    }
	    else {
		if ($_ eq "<sto>") {
		    $inSto=1;
		}
	    }
	    if (/^ravenna.pl params: (.*)$/) {
		open(P,">$paramsFileName");
		print P "$1";
		close(P);
	    }
	}
	close(STO);

	if (length($cmLines)>0) {
	    if (!open(CM,">$cmFileName")) {
		die "cannot open $cmFileName";
	    }
	    print CM $cmLines;
	    close(CM);
	}
		
	#print Dumper(@Line_List);
	shift @Line_List; #First line is column names
	close INPUT_FILE;

	my @Rfamz_List = ();
	foreach my $Line (@Line_List)
	{
		my @Split_Line = split /,/, $Line;
		
		my $Rfamz_Item = {};
		
		$Rfamz_Item->{score} = $Split_Line[11];
		$Rfamz_Item->{sequence} = $Split_Line[12];
		$Rfamz_Item->{evalue} = $Split_Line[24]; #Jeremy
		$Rfamz_Item->{newnessMsg}=$Split_Line[13]; # Zasha
		$Rfamz_Item->{newhitness}=$Split_Line[15]; # Zasha
		$Rfamz_Item->{gc}=$Split_Line[19]; # Zasha
		
		$Rfamz_Item->{fragment_accession} = $Split_Line[4];
		$Rfamz_Item->{start} = $Split_Line[9];
		$Rfamz_Item->{end} = $Split_Line[10];
		$Rfamz_Item->{strand} = +1;
		
		#Determine if we found this hit before
		
		my @prev_list = split / /, $Split_Line[14];
		
		my $cstart = $Rfamz_Item->{start};
		my $cend = $Rfamz_Item->{end};
		if ($cstart > $cend)
		{
			my $temp = $cstart;
			$cstart = $cend;
			$cend = $temp;
		}
		PREV: foreach my $prev (@prev_list)
		{
			my ($start, $end) = split /-/, $prev;
			if ($start > $end)
			{
				my $tempB = $start;
				$start = $end;
				$end = $tempB;
			}
			
			if ( (($start >= $cstart) && ($start <= $cend))
			  || (($cstart >= $start) && ($cstart <= $end)) )
			{
				$Rfamz_Item->{previous} = $prev;
				last PREV;
			}
		}
		
		$Rfamz_Item->{rfam_accession} = $Table_Name;
		
		if ($Rfamz_Item->{end} < $Rfamz_Item->{start})
		{
			$Rfamz_Item->{strand} = -1;
			my $Temp = $Rfamz_Item->{end};
			$Rfamz_Item->{end} = $Rfamz_Item->{start};
			$Rfamz_Item->{start} = $Temp;
		}
			
		push @Rfamz_List, $Rfamz_Item;
	}
		
	return \@Rfamz_List;
}


=head2 nearby_features

 Title   : nearby_features
 Usage   : $seq = neighborhood($seq, $loc);
 Function: Return sequence feature table intersecting location
 Returns : $Bio:Seq
 Args    : $Bio::Seq object, $Bio::LocationI 

=cut

my $registry;
my $db;
my $cache;
my $cog_cache;
my $cog_desc;
my $cogs;

sub nearby_genes
{
	my ($Rfamz, $width) = @_;

	#Must initialize variables so we don't have undefined values in database add
	#even if something goes wrong
	$Rfamz->{operon} = "";
	$Rfamz->{neighborhood} = "";
	$Rfamz->{description} = "";
	$Rfamz->{display_name} = "";
	$Rfamz->{fragment_length} = 0;
	$Rfamz->{topology} = "";
	
	my $gco = Intergenic::GenomeContext->new_operon(-utr => 700, -propagate => 100, -accession=>$Rfamz->{fragment_accession}, -start=>$Rfamz->{start}, -end=>$Rfamz->{end}, -strand=>$Rfamz->{strand},-use_bin_index=>$binindex);			
	NormalizeOperon($Rfamz, $gco->{genome_info}, $gco->{operon});

	my $gcn = Intergenic::GenomeContext->new_neighborhood(-width => $width, -accession=>$Rfamz->{fragment_accession}, -start=>$Rfamz->{start}, -end=>$Rfamz->{end}, -strand=>$Rfamz->{strand},-use_bin_index=>$binindex);			
	NormalizeOperon($Rfamz, $gcn->{genome_info}, $gcn->{neighborhood});

	$Rfamz->{fragment_length} = $gco->{genome_info}->{length};
	$Rfamz->{topology} = $gco->{genome_info}->{topology};
	$Rfamz->{description} = $gco->{genome_info}->{description};
	$Rfamz->{display_name} = $gco->{genome_info}->{organism};
	$Rfamz->{taxonomy} = $gco->{genome_info}->{taxonomy};

	$Rfamz->{operon} = $gco->{operon};
	$Rfamz->{neighborhood} = $gcn->{neighborhood};
}

#Put the operon into coordinates relative to the match's end and on it's strand
sub NormalizeOperon
{
	my ($Rfamz, $Genome_Info, $Operon) = @_;

	foreach my $Gene (@$Operon)
	{			
		$Gene->{rel_start} = ($Rfamz->{strand} == +1) ? ($Gene->{start} - $Rfamz->{end}) : ($Rfamz->{start} - $Gene->{end});
		$Gene->{rel_end} = ($Rfamz->{strand} == +1) ? ($Gene->{end} - $Rfamz->{end}) : ($Rfamz->{start} - $Gene->{start});
		$Gene->{rel_strand} = $Gene->{strand} * $Rfamz->{strand};			
	}
	
}
