# Supplementary material for: Comparative genomics reveals 104 candidate structured RNAs from bacteria, archaea, and their metagenomes
Source: Genome Biol. 2010 Mar 15;11(3):R31. doi: 10.1186/gb-2010-11-3-r31 (PMC2864571; doi:10.1186/gb-2010-11-3-r31)
Supplement: Additional file 10 — Source code implemented as part of this project. Source code files and a README.pdf file are provided to assist in detailed understanding of the methods. The files can be retrieved from the .tar.gz archive file, as described for Additional file 4. [file gb-2010-11-3-r31-S10.GZ › 104-motifs-source-code/bliss-scripts/add_igr.perl]

#!/usr/bin/perl -w

# Copyright (c) 2001-2006 Jeffrey E. Barrick.
# Some portions Copyright (c) 2007-2010 Zasha Weinberg.
# All rights reserved.
#
# This copyrighted source code is freely distributed under
# the terms of the GNU General Public License.  See the file
# LICENSE in the root directory of this distribution.

# Copyright (c) 2003 Jeffrey E. Barrick
# All rights reserved.  Redistribution is not permitted without the 
# express written permission of the authors.
#
# BLISS_Add_IGR
#
# Create an IGR database for an organism, given a gene database
#
# COMMAND LINE OPTIONS
#
# -g    Genome name to create new table for
#
# CHANGE LOG
# 
# 030825 KC 
#	Calculates the entire putative operon that the IGR is near

use FindBin;
use lib $FindBin::Bin;
use Intergenic::Config;
use lib $Intergenic::Config::BLISS_Path;
use BLISS_Config;
use BLISS_Shared;
use BLISS_Genome_Sequence;
use Data::Dumper;
use Getopt::Std;
use DBI();

$Table_Name = $BLISS_Config::IGR_Table_Name;

our ($opt_g, $opt_v);
getopts('g:v');

defined $opt_g or die "No genome supplied (-g).";
$Genome_Name = $opt_g;
$Genome_DB_Name = ConvertGenomeAccessionToDatabaseName($Genome_Name);
my $Genome_Link = $Genome_Name;
$Genome_Link =~ s/\./_/;

# Make sure the database has been created
$dbh = ConnectCreateDB($Genome_DB_Name); 

eval { $dbh->do("DROP TABLE IF EXISTS $Table_Name"); };
eval { $dbh->do("CREATE TABLE $Table_Name (accession INTEGER UNSIGNED, type INTEGER UNSIGNED, strand TINYINT, start INTEGER UNSIGNED, end INTEGER UNSIGNED, 
											link VARCHAR(255), operon_3 TEXT, operon_5 TEXT, alignment_num INTEGER UNSIGNED, alignment MEDIUMTEXT, 
											alignment_info TEXT, alignment_info_35 TEXT, alignment_info_5 TEXT, alignment_info_3 TEXT, rfam TEXT,
											PRIMARY KEY (accession), UNIQUE INDEX position (start, strand, end) )"); };

# Load the gene list from the database
# Be sure to sort the list and _never_ assume that genes don't overlap
  
$Gene_List_Ref = LoadGeneralGenomeDB($Genome_Name, $BLISS_Config::Gene_Table_Name);
$Genome_Info = FragmentAccessionToInfo($Genome_Name);

#Fix the gene list to use all pieces of each gene and resort it
my @Gene_List = ();
foreach $Gene (@$Gene_List_Ref)
{
	@Exon_List = split ", ", $Gene->{exons};
	my $Piece_Count = 1;
	$Gene->{num_pieces} = scalar (@Exon_List);
			
	EXON: foreach $Exon (@Exon_List)
	{	
		#print Dumper($Exon);
		$Exon =~ m/^(\S+)\s+(\S+)\s+(\S+)$/;
		my $New_Gene;
		$New_Gene->{strand} = $1;
		$New_Gene->{start} = $2;
		$New_Gene->{end} = $3;
		$New_Gene->{gene} = $Gene;
		$New_Gene->{gene_piece} = $Piece_Count;

		#Fix joins that overlap circular origins
		if ( (scalar @Gene_List > 0) && ($New_Gene->{gene} == $Gene_List[$#Gene_List]->{gene}) && ($New_Gene->{start} == 1) && ($Gene_List[$#Gene_List]->{end} == $Genome_Info->{length}) )
		{
			$Gene_List[$#Gene_List]->{end} = $New_Gene->{end};
			next EXON;
		}

		push @Gene_List, $New_Gene;
		$Piece_Count++;
	}
}
undef $Gene_List_Ref;


#Resort based on start, strand, end
sub by_position
{
	return ($a->{start} <=> $b->{start}) || ($a->{strand} <=> $b->{strand}) || ($a->{end} <=> $b->{end});
}
@Gene_List = sort by_position @Gene_List;
$Gene_List_Ref = \@Gene_List;   # Didn't want to change names in following code

# Build a list of operons. (Any gene pieces on the same strand with less than the min IGR length)
my @Operon_List = ();

# For a circular genome, we need to start at the beginning or end of an operon.
# Guarantee this by shuffling things from the end until the direction changes

if (@$Gene_List_Ref == 0)
{
	print "Warning: $opt_g has no genes.\n";
	$dbh->do("INSERT INTO $Table_Name VALUES (0, 0, 1, 1, $Genome_Info->{length}, \"3_No_Genes\", \"\", \"\", 0, \"\", \"\", \"\", \"\", \"\", \"\" )");
	$dbh->do("INSERT INTO $Table_Name VALUES (1, 0, -1, 1, $Genome_Info->{length}, \"5_No_Genes\", \"\", \"\", 0, \"\", \"\", \"\", \"\", \"\", \"\" )");
	exit;
}

if ($Genome_Info->{topology} eq 'circular')
{
	my $Initial_Gene = $Gene_List_Ref->[0];

	if ($Initial_Gene->{strand} == -1)
	{	
		my $Initial_Gene = $Gene_List_Ref->[0];
		MOVE_GENE: while ($Gene_List_Ref->[$#$Gene_List_Ref]->{strand} == -1)
		{
			#Move the last gene to the beginning
			unshift @$Gene_List_Ref, pop @$Gene_List_Ref;   
			last MOVE_GENE if ($Gene_List_Ref->[0] == $Initial_Gene); #prevent infinite loops
		}
	}
	else # ($Initial_Gene->{strand} == +1)
	{
		MOVE_GENE: while ($Gene_List_Ref->[$#$Gene_List_Ref]->{strand} == +1)
		{
			#Move the beginning gene to the end
			push @$Gene_List_Ref, shift @$Gene_List_Ref;
			last MOVE_GENE if ($Gene_List_Ref->[0] == $Initial_Gene); #prevent infinite loops
		}
	}
}


#Divide the genes into operons
while (@$Gene_List_Ref)
{
	#Push the next gene onto the list 
	$Gene = shift @$Gene_List_Ref;
	push @{$Operon_List[scalar @Operon_List]}, $Gene;
	
	#Build up all genes in the same operon
	OPERON: while (@$Gene_List_Ref) 
	{
		#print Dumper($Gene);
		last OPERON if ($Gene_List_Ref->[0]->{strand} != $Gene->{strand});
		$Dist = CalculateLength($Gene->{start}, $Gene_List_Ref->[0]->{start}, $Genome_Info->{length}, $Genome_Info->{topology});
		$Length = CalculateLength($Gene->{start}, $Gene->{end}, $Genome_Info->{length}, $Genome_Info->{topology});
		#The length this returns is always positive for circular genomes (around the genome) -- so we use the start of the gene instead of the end
		#The left side is the length of the intergenic region
		last OPERON if (($Dist - $Length - 1 >= $Intergenic::Config::IGR_Minimum_Length));  
	
		$Gene = shift @$Gene_List_Ref;
		push @{$Operon_List[$#Operon_List]}, $Gene;
	}
}

#print Dumper (@Operon_List);


#Handle the ends for a circular genome by adding a copy of the first operon to the end
if ($Genome_Info->{topology} eq 'circular')
{
	unshift @Operon_List, $Operon_List[$#Operon_List];
}
#Handle the ends for a linear genome by adding two fake operons to each end
else
{
	my $Fake_Gene = { accession=>"5_End", num_pieces=>1, name=>"5_End" };
	my @New_Start_Operon = ( {strand=>1, start=>0, end=>0, gene=>$Fake_Gene });
	unshift @Operon_List, \@New_Start_Operon;
	
	$Fake_Gene = { accession=>"3_End", num_pieces=>1, name=>"3_End" };
	my @New_End_Operon = ( {strand=>1, start=>$Genome_Info->{length} + 1, end=>$Genome_Info->{length} + 1, gene=>$Fake_Gene } );
	push @Operon_List, \@New_End_Operon;
}

if ($opt_v)
{
	print "here\n";
	foreach $Operon (@Operon_List)
	{
		print "Operon\n";
		foreach $Gene (@$Operon)
		{
			print " $Gene->{strand}\t$Gene->{start}\t$Gene->{end}\t$Gene->{gene}->{accession}\t$Gene->{gene_piece}\n";
		}
	}
}


# Note - we have to add introns first to be backward compatible
# So we call a routine for adding the IGRs between operons twice

my $Accession_Count = 0;

AddIGR('intron');
AddIGR('igr');

sub AddIGR
{
	my ($In_IGR_Type) = @_;
	#Make an IGR from each piece that is between an operon
	OPERON: for (my $On_Operon = 1; $On_Operon < scalar @Operon_List; $On_Operon++)
	{
		#Check to see if it is an intron -- 
		next OPERON if ( ($In_IGR_Type eq 'intron') xor ($Operon_List[$On_Operon-1]->[$#{$Operon_List[$On_Operon-1]}]->{gene} == $Operon_List[$On_Operon]->[0]->{gene})); 

		my $IGR_Type = 0;
		$IGR_Type = 1 if ($In_IGR_Type eq 'intron');
	
		#Get the positions
		
		my $Strand = +1;
		
		my $Start_Pos = $Operon_List[$On_Operon-1]->[$#{$Operon_List[$On_Operon-1]}]->{end} + 1;
		$Start_Pos = 1 if ($Start_Pos > $Genome_Info->{length});
		
		my $End_Pos = $Operon_List[$On_Operon]->[0]->{start} - 1;
		$End_Pos = $Genome_Info->{length} if ($End_Pos < 1);
		
		#This situation occurs when there are two overlapping genes on opposite strands
		#The length calculation can return undef for impossible intervals in linear genomes
		$IGR_And_Genes_Length = CalculateLength($Operon_List[$On_Operon-1]->[$#{$Operon_List[$On_Operon-1]}]->{start}, $Operon_List[$On_Operon]->[0]->{end}, $Genome_Info->{length}, $Genome_Info->{topology});
	
		# If the end of the gene after overlaps the beginning of the first gene then we calculate the wrong distance for
		# comparison, eliminate this overlap.
		$Single_Gene_Length_1 = CalculateLength($Operon_List[$On_Operon-1]->[$#{$Operon_List[$On_Operon-1]}]->{start}, $Operon_List[$On_Operon-1]->[$#{$Operon_List[$On_Operon-1]}]->{end}, $Genome_Info->{length}, $Genome_Info->{topology});
	
		if ($IGR_And_Genes_Length < $Single_Gene_Length_1)
		{
			$Single_Gene_Length_2 = CalculateLength($Operon_List[$On_Operon]->[0]->{start}, $Operon_List[$On_Operon]->[0]->{end}, $Genome_Info->{length}, $Genome_Info->{topology});
			!defined $opt_v or print "Original length = $IGR_And_Genes_Length\n";
	
			$IGR_And_Genes_Length = $Single_Gene_Length_1 + $Single_Gene_Length_2 - $IGR_And_Genes_Length;
			!defined $opt_v or print "Adjusted length = $IGR_And_Genes_Length\n";
		}
				
		$IGR_Length = CalculateLength($Start_Pos, $End_Pos, $Genome_Info->{length}, $Genome_Info->{topology});
		if ( (!defined $IGR_Length) || ($IGR_Length > $IGR_And_Genes_Length) )
		{
			!defined $opt_v or print "Exception $Start_Pos $End_Pos\n";
			next OPERON;
		}
		
		if ($IGR_Length > 50000)
		{
			print "WARNING: IGR with length $IGR_Length ($opt_g, $Start_Pos, $End_Pos)\n";
		}
		
		#Check to make sure that we have met the minimum length requirement
		next OPERON if ($IGR_Length < $Intergenic::Config::IGR_Minimum_Length);
		
		#Construct the 5' and 3' operon info (they will be switched for the other strand)
		
		my $Operon_5 = '';
		if ($Operon_List[$On_Operon-1]->[$#{$Operon_List[$On_Operon-1]}]->{strand})
		{
			$Operon_5 = ($Operon_List[$On_Operon-1]->[0]->{strand} == +1) ? ">" : "<";
			$Operon_5.= OperonInfo($Operon_List[$On_Operon-1]);
		}
	
		my $Operon_3 = '';
		if ($Operon_List[$On_Operon]->[$#{$Operon_List[$On_Operon]}]->{strand})
		{
			$Operon_3 = ($Operon_List[$On_Operon]->[0]->{strand} == +1) ? ">" : "<";
			$Operon_3.= OperonInfo($Operon_List[$On_Operon]);
		}
	
		#Add an r if the IGR is in the wrong orientation to be the 5' UTR
		# We still name the link for the downstream gene _always_
		$Link = '';
		$Link = 'r' if ($Operon_List[$On_Operon]->[0]->{strand} && ($Strand != $Operon_List[$On_Operon]->[0]->{strand}));
		$Link .= GeneToLink($Operon_List[$On_Operon]->[0]);
	
		!$opt_v or print "INSERT INTO $Table_Name VALUES ($Accession_Count, $IGR_Type, $Strand, $Start_Pos, $End_Pos, \"$Link\", \"$Operon_3\", \"$Operon_5\", 0, \"\", \"\", \"\", \"\", \"\", \"\" )\n";
		$dbh->do("INSERT INTO $Table_Name VALUES ($Accession_Count, $IGR_Type, $Strand, $Start_Pos, $End_Pos, \"$Link\", \"$Operon_3\", \"$Operon_5\", 0, \"\", \"\", \"\", \"\", \"\", \"\" )");
		$Accession_Count++;
	
		#Flip things around for the other strand
		$Strand = -1;
		my $Temp = $Operon_3;
		$Operon_3 = $Operon_5;
		$Operon_5 = $Temp;
		
		($Operon_3 =~ s/^>/</ or $Operon_3 =~ s/^</>/) if ($Operon_3);
		($Operon_5 =~ s/^>/</ or $Operon_5 =~ s/^</>/) if ($Operon_5);
		
		#New link name
		$Link = '';
		$Link = 'r' if ($Operon_List[$On_Operon-1]->[0]->{strand} && ($Strand != $Operon_List[$On_Operon-1]->[0]->{strand}));
		$Link .= GeneToLink($Operon_List[$On_Operon-1]->[$#{$Operon_List[$On_Operon-1]}]);
		
		!$opt_v or print "INSERT INTO $Table_Name VALUES ($Accession_Count, $IGR_Type, $Strand, $Start_Pos, $End_Pos, \"$Link\", \"$Operon_3\", \"$Operon_5\", 0, \"\", \"\", \"\", \"\", \"\", \"\" )\n";
	
		$dbh->do("INSERT INTO $Table_Name VALUES ($Accession_Count, $IGR_Type, $Strand, $Start_Pos, $End_Pos, \"$Link\", \"$Operon_3\", \"$Operon_5\", 0, \"\", \"\", \"\", \"\", \"\", \"\" )");
		$Accession_Count++;
	}

}


#Code for testing database
if ($opt_v)
{
	$sth  = $dbh->prepare("SELECT * FROM $Table_Name");
	$sth->execute; 

	while (my $ref = $sth->fetchrow_hashref()) 
	{
		print Dumper($ref);
		#print "start = $ref->{start}, end = $ref->{end}\n";
	} 
	$sth->finish; 
}


sub OperonInfo
{
	my ($Operon_List_Ref) = @_;
	
	my @Operon_List = @$Operon_List_Ref;
	@Operon_List  = reverse @Operon_List if ($Operon_List[0]->{strand} == -1); 
	
	my @Operon_Acc_List = ();
	my @Operon_Gene_List = ();
	my @Operon_Cog_List = ();
	my @Operon_Desc_List = ();
	
	foreach $Gene_Ref (@Operon_List)
	{
		my $Gene = $Gene_Ref->{gene};
		push @Operon_Acc_List, $Gene->{accession};
		push @Operon_Cog_List, ($Gene->{cog} ? $Gene->{cog} : "-");
		push @Operon_Gene_List, ($Gene->{name} ? $Gene->{name} : "-");
		push @Operon_Desc_List, ($Gene->{description} ? $Gene->{description} : "-");
	}
	
	my $Operon_Info = (join $Intergenic::Config::Secondary_Separator, @Operon_Acc_List);
	$Operon_Info .= $Intergenic::Config::Primary_Separator . (join $Intergenic::Config::Secondary_Separator, @Operon_Gene_List);
	$Operon_Info .= $Intergenic::Config::Primary_Separator . (join $Intergenic::Config::Secondary_Separator, @Operon_Cog_List);
	$Operon_Info .= $Intergenic::Config::Primary_Separator . (join $Intergenic::Config::Secondary_Separator, @Operon_Desc_List);
	
	return $Operon_Info;
}


sub GeneToLink
{
	my ($In_Gene_Ref) = @_;
	my $Link = $In_Gene_Ref->{gene}->{accession};
	$Link =~ s/\..+?$//; #Remove trailing period

	if ($In_Gene_Ref->{gene}->{num_pieces} > 1)
	{
		$Link .= "_" . "$In_Gene_Ref->{gene_piece}";
	}
	
	return $Link;
}
