# Supplementary material for: Comparative genomics reveals 104 candidate structured RNAs from bacteria, archaea, and their metagenomes
Source: Genome Biol. 2010 Mar 15;11(3):R31. doi: 10.1186/gb-2010-11-3-r31 (PMC2864571; doi:10.1186/gb-2010-11-3-r31)
Supplement: Additional file 10 — Source code implemented as part of this project. Source code files and a README.pdf file are provided to assist in detailed understanding of the methods. The files can be retrieved from the .tar.gz archive file, as described for Additional file 4. [file gb-2010-11-3-r31-S10.GZ › 104-motifs-source-code/bliss-scripts/add_names.perl]

#!/usr/bin/perl -w

# Copyright (c) 2001-2006 Jeffrey E. Barrick.
# Some portions Copyright (c) 2007-2010 Zasha Weinberg.
# All rights reserved.
#
# This copyrighted source code is freely distributed under
# the terms of the GNU General Public License.  See the file
# LICENSE in the root directory of this distribution.


###
# Pod Documentation
###

=head1 NAME

add_names.perl

=head1 SYNOPSIS

Usage: add_names.perl

Create a database of organism descriptions from a tab-delimited file.

=head1 DESCRIPTION

Create a database of organism descriptions from a tab-delimited file.

=back

=head1 AUTHOR

Jeffrey Barrick

=head1 COPYRIGHT

Copyright 2004.  All rights reserved.

=cut

###
# End Pod Documentation
###


use FindBin;
use lib $FindBin::Bin;
use Intergenic::Config;
use lib "$Intergenic::Config::BLISS_Path";
use BLISS_Shared;
use Bio::SeqIO;

use Data::Dumper;
use Getopt::Std;
use DBI();

our ($opt_v);
getopts('v');

my $Table_Name = $BLISS_Config::Name_Table_Name;
my $DB_Name = $BLISS_Config::Global_DB_Name;

#Make sure the database has been created
$dbh = ConnectCreateDB($DB_Name); 

#Names

eval { $dbh->do("DROP TABLE IF EXISTS $Table_Name"); };

eval { $dbh->do("CREATE TABLE $Table_Name (abbreviation VARCHAR(32), organism_accession VARCHAR(255), fragment_accession VARCHAR(255), 
											organism VARCHAR(255), fragment VARCHAR(255), taxonomy TEXT, 
											classification VARCHAR(255), classification_abbreviation VARCHAR(32), topology VARCHAR(32), 
											length INTEGER UNSIGNED, genome_gc_content TEXT, cog INTEGER UNSIGNED, kog INTEGER UNSIGNED)"); };

$Name_List_Ref = LoadNameFile();


foreach $Name (@$Name_List_Ref)
{
	#print Dumper($Name); 
	$dbh->do("INSERT INTO $Table_Name VALUES (\"$Name->{abbreviation}\", \"$Name->{organism_accession}\", \"$Name->{fragment_accession}\", \"$Name->{organism}\", \"$Name->{fragment}\", \"$Name->{taxonomy}\", \"$Name->{classification}\", \"$Name->{classification_abbreviation}\", \"$Name->{topology}\", $Name->{length}, \"$Name->{gc_content}\", $Name->{cog}, $Name->{kog} )"); 
	print "$dbh->do(\"INSERT INTO $Table_Name VALUES (\"$Name->{abbreviation}\", \"$Name->{organism_accession}\", \"$Name->{fragment_accession}\", \"$Name->{organism}\", \"$Name->{fragment}\", \"$Name->{taxonomy}\", \"$Name->{classification}\", \"$Name->{classification_abbreviation}\", \"$Name->{topology}\", $Name->{length}, \"$Name->{gc_content}\", $Name->{cog}, $Name->{kog} )\"); \n";
}


if ($opt_v)
{
	$sth  = $dbh->prepare("SELECT * FROM $Table_Name");
	$sth->execute; 
	
	while (my $ref = $sth->fetchrow_hashref()) 
	{
		print Dumper($ref);
		#print "$ref->{fragment_accession}\t$ref->{taxonomy}\n";
	} 
	
	$sth->finish; 
}


sub LoadNameFile
{
	open NAME_FILE, "<$Intergenic::Config::Organism_Name_File" or die "Could not open file $Intergenic::Config::Organism_Name_File";
	my @Name_List = ();
	
	#Skip the first line.
	my $First_Line = <NAME_FILE>;
	
	while (<NAME_FILE>) {
		chomp $_;
		
		my @Line_List = split /\t/, $_;
		foreach $Name (@Line_List)
		{
			$Name =~ s/\s*(\S.*\S)\s*/$1/;
		}
		my @Column_List = ( 'abbreviation', 'organism', 'organism_accession', 'fragment_accession', 'classification', 'classification_abbreviation', 'fragment', 'cog', 'kog');
		
		if ($opt_v)
		{
			foreach $Name (@Line_List)
			{
				print "\'$Name\' ";
			}
			print "\n";
		}
		
		my $Name_Hash;
		for (my $i = 0; $i < scalar @Column_List; $i++)
		{
			$Name_Hash->{$Column_List[$i]} = (defined $Line_List[$i]) ? $Line_List[$i] : 0;
		}
		
		if (!$Name_Hash->{fragment}) 
		{
			$Name_Hash->{fragment} = 'complete genome';
		}
		
		#print $1,"\n";
		
		#Add genome topology, taxonomy, and gc_content by peeking in genbank files
		$Name_Hash->{topology} = "unknown";
		open INPUT_FILE, "<$Intergenic::Config::Genbank_Path/$Name_Hash->{fragment_accession}.gbk" or die "Could not open file $Intergenic::Config::Genbank_Path/$Name_Hash->{fragment_accession}.gbk";
		
		print "$Intergenic::Config::Genbank_Path/$Name_Hash->{fragment_accession}.gbk\n";
		
		$First_Line = <INPUT_FILE>;
		if ($First_Line =~ m/circular/i)
		{
			$Name_Hash->{topology} = "circular";
		}
		elsif ($First_Line =~ m/linear/i)
		{
			$Name_Hash->{topology} = "linear";
		}
		
		if (!($First_Line =~ m/\s(\d+)\s+bp\s/i))
		{
			print "Could not find sequence length.\n";
		}
		$Name_Hash->{length} = $1;
		
		my $Line;
		LINE: while ($Line = <INPUT_FILE>)
		{
			last LINE if $Line =~ m/^\s*ORGANISM/;
		}
		
		my $Concat_Line = '';
		LINE: while ($Line = <INPUT_FILE>)
		{
			#print "$Line\n";
			
			$Line =~ m/^\s*(.+)\s*$/;
			$Concat_Line .= " " if ($Concat_Line);
			$Concat_Line .= $1;	
			
			last LINE if ($Line =~ m/\./);		
		}
		$Name_Hash->{taxonomy} = $Concat_Line;
		$Name_Hash->{taxonomy} =~ s/\.//;
		
		LINE: while ($Line = <INPUT_FILE>)
		{
			if ($Line =~ m/^BASE\sCOUNT\s*(\d*)\s*a\s*(\d*)\s*c\s*(\d*)\s*g\s*(\d*)\s*t/) 
			{
				$Name_Hash->{gc_content} = (($2 + $3)/($1+$2+$3+$4)) * 100;
				last LINE;
			}
		}
		
		close INPUT_FILE;
				
		#There are cases where no base count is given...
		if (!$Name_Hash->{gc_content})
		{
			#Load using normal bioperl to get the whole sequence
			$in  = Bio::SeqIO ->new(-file => "$Intergenic::Config::Genbank_Path/$Name_Hash->{fragment_accession}.gbk" , '-format' => 'Genbank'); 
			$Sequence = $in->next_seq();
			
	    	my $clen = $Sequence->seq() =~ tr/C/C/;
	    	my $glen = $Sequence->seq() =~ tr/G/G/;

			$Name_Hash->{gc_content} = (($clen + $glen) / $Sequence->length) * 100;
			
			print "$Sequence->length $clen + $glen\n";
		}
		
		#print "$Name_Hash->{taxonomy}\n";
		

						
		push @Name_List, $Name_Hash;
	}
	
	close NAME_FILE;

	return \@Name_List;
}
