# Supplementary material for: Comparative genomics reveals 104 candidate structured RNAs from bacteria, archaea, and their metagenomes
Source: Genome Biol. 2010 Mar 15;11(3):R31. doi: 10.1186/gb-2010-11-3-r31 (PMC2864571; doi:10.1186/gb-2010-11-3-r31)
Supplement: Additional file 10 — Source code implemented as part of this project. Source code files and a README.pdf file are provided to assist in detailed understanding of the methods. The files can be retrieved from the .tar.gz archive file, as described for Additional file 4. [file gb-2010-11-3-r31-S10.GZ › 104-motifs-source-code/bliss-scripts/add_rfam.perl]

#!/usr/bin/perl -w

# Copyright (c) 2001-2006 Jeffrey E. Barrick.
# Some portions Copyright (c) 2007-2010 Zasha Weinberg.
# All rights reserved.
#
# This copyrighted source code is freely distributed under
# the terms of the GNU General Public License.  See the file
# LICENSE in the root directory of this distribution.

# Copyright (c) 2003 Jeffrey E. Barrick
# All rights reserved.  Redistribution is not permitted without the 
# express written permission of the authors.
#
# BLISS_rfam_Database
#
# Create an rfam database from rfam_scan results
#
# COMMAND LINE OPTIONS
#
# -g    Genome name to create new table for
#

use FindBin;
use lib $FindBin::Bin;
use Intergenic::Config;
use lib "$Intergenic::Config::BLISS_Path";
use BLISS_Config;
use BLISS_Shared;
use BLISS_Genome_Sequence;

use Data::Dumper;
use Getopt::Std;
use DBI();


my $Table_Name = $BLISS_Config::IGR_Table_Name;

getopts('g:v');

defined $opt_g or die "No genome supplied (-g).";

$Genome_Name = $opt_g;
$Genome_DB_Name = ConvertGenomeAccessionToDatabaseName($Genome_Name);
print "Database $Genome_DB_Name\n";

#Make sure the database has been created
$dbh = ConnectCreateDB($Genome_DB_Name);  

#Remove this line later because we create all columns initially....
eval { $dbh->do("ALTER TABLE $Table_Name ADD COLUMN rfam TEXT"); };

#Zero out the columns we are creating
$dbh->do("UPDATE $Table_Name SET rfam=\"\""); 

$Rfam_List_Ref = LoadRfamFile($opt_g);

#print Dumper($Rfam_List_Ref);


# Load the current list of genome features.
$IGR_List_Ref = LoadGeneralGenomeDB($Genome_Name, $BLISS_Config::IGR_Table_Name, undef, undef, undef, 'strand, start, end');

#Push all of this information onto overlapping IGRs
foreach $IGR (@$IGR_List_Ref)
{
	foreach $Rfam (@$Rfam_List_Ref)
	{
	#	print Dumper($Rfam); 
	
		#Check for overlap.
		if ( (($Rfam->{start} >= $IGR->{start}) && ($Rfam->{start} <= $IGR->{end})) ||
		     (($IGR->{start} >= $Rfam->{start}) && ($IGR->{start} <= $Rfam->{end})) )
		{
			
			push @{$IGR->{rfam_list}}, $Rfam->{string};
		}	
	}
}


#Now update the database
IGR: foreach $IGR (@$IGR_List_Ref)
{
	next IGR if (!defined $IGR->{rfam_list});
	
	#print Dumper($IGR->{rfam_list});
	
	my $Rfam = join "||", @{$IGR->{rfam_list}};
	#print "$dbh->do(\"UPDATE $Table_Name SET rfam=\"$Rfam\" WHERE start = $IGR->{start} AND strand = $IGR->{start} AND end = $IGR->{start}\"); \n";
	
	$dbh->do("UPDATE $Table_Name SET rfam=\"$Rfam\" WHERE start = $IGR->{start} AND strand = $IGR->{strand} AND end = $IGR->{end}"); 
}


if ($opt_v)
{
	$sth  = $dbh->prepare("SELECT * FROM $Table_Name");
	$sth->execute; 
	
	while (my $ref = $sth->fetchrow_hashref()) 
	{
		if ($ref->{rfam})
		{
			print Dumper($ref);
		}
	} 
	
	$sth->finish; 
}

sub LoadRfamFile
{
	my ($Genome_Name) = @_;

	open RFAM_FILE, "<$Intergenic::Config::Rfam_Prediction_Path/$Genome_Name" or die "Could not open file $Intergenic::Config::Rfam_Prediction_Path/$Genome_Name";
	@Rfam_Lines = <RFAM_FILE>;
	close RFAM_FILE;
	chomp @Rfam_Lines;
	
	my @Rfam_List = ();
	LINE: foreach $Rfam_Line (@Rfam_Lines)
	{
		#Skip empty lines
		next LINE if (!$Rfam_Line);
		
		$Rfam_Line =~ m/^\S*\s*(\S*)\s*(\S*)\s*(\S*)\s*(\S*)\s*(\S*)\s*(\S*)\t(\S*)/;
#		print $1 . " " . $7 . "\n";

		my ($Start, $End, $Accession, $Model_Start, $Model_End, $Score, $Name) = ($1, $2, $3, $4, $5, $6, $7);
		$Strand = ($Start < $End) ? 1 : -1;
		if ($Start > $End)
		{
			my $Temp = $Start;
			$Start = $End;
			$End = $Temp;
		}

		my  $Rfam = {};
		$Rfam->{string} = join "\|", ($Strand, $Start, $End, $Accession, $Model_Start, $Model_End, $Score, $Name);
		$Rfam->{start} = $Start;
		$Rfam->{strand} = $Strand;
		$Rfam->{end} = $End;

		push @Rfam_List, $Rfam;
	}
	print Dumper(@Rfam_List) if ($opt_v);
	
	return \@Rfam_List;
}
