# Supplementary material for: Comparative genomics reveals 104 candidate structured RNAs from bacteria, archaea, and their metagenomes
Source: Genome Biol. 2010 Mar 15;11(3):R31. doi: 10.1186/gb-2010-11-3-r31 (PMC2864571; doi:10.1186/gb-2010-11-3-r31)
Supplement: Additional file 10 — Source code implemented as part of this project. Source code files and a README.pdf file are provided to assist in detailed understanding of the methods. The files can be retrieved from the .tar.gz archive file, as described for Additional file 4. [file gb-2010-11-3-r31-S10.GZ › 104-motifs-source-code/bliss-scripts/add_rfamz.perl]

#!/usr/bin/perl -w

# Copyright (c) 2001-2006 Jeffrey E. Barrick.
# Some portions Copyright (c) 2007-2010 Zasha Weinberg.
# All rights reserved.
#
# This copyrighted source code is freely distributed under
# the terms of the GNU General Public License.  See the file
# LICENSE in the root directory of this distribution.

###
# Pod Documentation
###

=head1 NAME

add_rfamz.perl

=head1 SYNOPSIS

Usage: add_rfamz.perl -i HITS [-o table_name] [-d /bliss/drawings] [-t y] [-n 2000] [-v]

Read a prediction file into a database and find the genes in the operon/neigborhood.

=head1 DESCRIPTION

=over

=item B<-i> <file path> 
	
Input prediction file.

=item B<--type|-t>

Format of the input file. One of the following:

=over

=item B<z> 

rfamz file from Zasha.

=item B<y> 

Short rfamz file from Jeff's cmzasha script.

=item B<m> 

Results from RNAMotif program.

=item B<r> 

Rfamscan script results.

=item B<s> 

Stockholm file.

=back

=item B<-o> <file path> 

Output file name. Defaults to the first part of -i before a period or underscore.

=item B<-n> <unsigned integer> 

Size of the interval around the given feature to extract.

=item B<-v>

Verbose output.

=back

=head1 AUTHOR

Jeffrey Barrick

=head1 COPYRIGHT

Copyright 2004.  All rights reserved.

=cut

###
# End Pod Documentation
###


## TO DO
#
# Remove relative coordinates -- go with Intergenic::Neighborhood::FeatureList as defining text to print as well
# Add something showing the script ended properly.
# Pipe log file to a location so it can be viewed
#


use strict;

#Perl
use Data::Dumper;
use Getopt::Std;
use DBI;
use Storable;

#Local
use FindBin;
use lib $FindBin::Bin;
use Intergenic::Config;
use Intergenic::Database;
use Intergenic::Sequence;
use Intergenic::CddDescriptions;
use Intergenic::Cache::Cdd;
use Intergenic::Cache::Genes;
use Intergenic::Stockholm;
use Intergenic::Neighborhood::FeatureList;
use Intergenic::Neighborhood::Drawer;

#Bioperl
use Bio::Graphics;
use Bio::SeqFeature::Generic;
use Bio::Location::Simple;

use Getopt::Long;
use Pod::Usage;
my ($help, $man);
our ($opt_i, $opt_v, $opt_o, $opt_n, $opt_t, $opt_d);
pod2usage(1) if (scalar @ARGV == 0);
GetOptions(
	'help|?' => \$help, 'man' => \$man,
	'in|i=s' => \$opt_i,
	'out|o=s' => \$opt_o,
	'verbose|v' => \$opt_v,
	'num|n=s' => \$opt_n,
	'type|t=s' => \$opt_t,
	'draw|d=s' => \$opt_d,
) or pod2usage(2);
pod2usage(1) if $help;
pod2usage(-exitstatus => 0, -verbose => 2) if $man;
pod2usage(1) if (!defined $opt_i);


#Defaults
#die "No input file provided." if (!defined $opt_i);
$opt_n = 20000 if (!$opt_n);


if (!$opt_o)
{
	$opt_o = $opt_i;
	$opt_o =~ s/^(.*\/|.*?)(.+?)[\.|_].+$/$2/;
}

#Do a little to protect us from naughty security holes
$opt_o =~ s/\W/_/g;

# TO DO:
#  Eliminate databases - Just store results as modified genbank documents in a folder.

#Clean the database by dropping and recreating
#$dbh = ConnectCreateDB($BLISS_Config::Rfamz_DB_Name); 
#$rc = $dbh->func('dropdb', $BLISS_Config::Rfamz_DB_Name, 'admin'); 

my $dbh = Intergenic::Database::connect_create($Intergenic::Config::Rfamz_DB_Name); 
my $Table_Name = $opt_o;
print "Table name: $Table_Name\n" if ($opt_v);

eval { $dbh->do("DROP TABLE $Table_Name") };
eval { $dbh->do("CREATE TABLE $Table_Name (accession INTEGER UNSIGNED, data MEDIUMBLOB, PRIMARY KEY (accession) )"); };

my $Rfamz_List_Ref;

#Use opt_t to select which file type to open
$opt_t = "\U$opt_t";
if ($opt_t eq "Z") { $Rfamz_List_Ref = LoadRfamzFile($opt_i); }
if ($opt_t eq "Y") { $Rfamz_List_Ref = LoadShortRfamzFile($opt_i); }
if ($opt_t eq "M") { $Rfamz_List_Ref = LoadRNAMotifFile($opt_i); }
if ($opt_t eq "R") { $Rfamz_List_Ref = LoadRfamFile($opt_i); }
if ($opt_t eq "S") { $Rfamz_List_Ref = LoadStockholmFile($opt_i); }

#Assign accessions now (rather than during loading) to ensure they are in order.
#Also mark duplicates

#Jeremy deleted sorting function that was here: csv has in best order.  

#Check for duplicates	
for (my $i =0; $i < scalar @$Rfamz_List_Ref; $i++)
{
	my $rfamz = $Rfamz_List_Ref->[$i];
	$rfamz->{accession} = $i + 1;
	
	if ($rfamz->{sequence})
	{
		for (my $j = 0; $j < $i; $j++)
		{
			my $rfamz_test = $Rfamz_List_Ref->[$j];
			if ( $rfamz->{sequence} eq $rfamz_test->{sequence} )
			{
				$rfamz->{duplicate} = $rfamz_test->{accession};
			}
		}
	}
}

#use Data::Dumper;
#print Dumper(@$Rfamz_List_Ref);

print "done loading\n";
#print Dumper($Rfamz_List_Ref);


RFAMZ: foreach my $Rfamz (@$Rfamz_List_Ref)
{
	#Find the adjacent genes
	nearby_genes($Rfamz, $opt_n);	

	# Mark sequences that are probably partial matches (they run into an end of the sequence they are within).
	$Rfamz->{overlaps_end} = 1 if (($Rfamz->{start} == 1) || ($Rfamz->{end} == $Rfamz->{fragment_length}));

	my $value = Storable::nfreeze($Rfamz);
	$value = unpack "H*", $value;
	
	#print "$value\n";
	#print $Rfamz->{accession} . "\n";
	$dbh->do("INSERT INTO $Table_Name VALUES ($Rfamz->{accession}, \"$value\")");
	print "INSERT INTO $Table_Name VALUES ($Rfamz->{accession}, \"$value\")\")\n" if ($opt_v);
}	


#=destroy
print "done inserting\n";
#Print out what was added, for testing
if ($opt_v)
{
	my $sth  = $dbh->prepare("SELECT * FROM $Table_Name");
	$sth->execute; 

	while (my $ref = $sth->fetchrow_hashref()) 
	{
    	print Dumper($ref);
	} 
	
	$sth->finish; 
}

# All of the code for drawing the neighborhoods of the hits...
if ($opt_d)
{
	my $upstream = 2000;
	my $downstream = 8000;
	
	#Make neighborhood file
	system "rm -r $opt_d/$opt_o" if (-e "$opt_d/$opt_o");
	system "mkdir $opt_d/$opt_o";
	open NBDH_FILE, ">$opt_d/$opt_o/neighborhood.txt" if ($opt_d);
	RFAMZ: foreach my $rfamz (@$Rfamz_List_Ref)
	{
		#print Dumper($rfamz);
		my $nbhd = new Intergenic::Neighborhood::FeatureList(-force_linear => 1, -upstream => $upstream, -downstream => $downstream, -accession=>$rfamz->{fragment_accession}, -start=>$rfamz->{start}, -end=>$rfamz->{end}, -strand=>$rfamz->{strand});
		$nbhd->print_feature_list(*NBDH_FILE);
		print NBDH_FILE "\n";
	}
	close NBDH_FILE ;
		
	#Draw the images
	my $drawer;
	for (my $svg = 0; $svg < 2; $svg++)
	{
		$drawer = Intergenic::Neighborhood::Drawer->new(-SVG=>$svg);
		my $fh; 
		open $fh, "<$opt_d/$opt_o/neighborhood.txt";
		$drawer->draw($fh, "$opt_d/$opt_o");
		close $fh;
	}
	
	for (my $index = 0; $index < scalar @$Rfamz_List_Ref; $index++)
	{
		$Rfamz_List_Ref->[$index]->{img_width} = $drawer->{output}->[$index]->{width};
		$Rfamz_List_Ref->[$index]->{img_height} = $drawer->{output}->[$index]->{height};
	}
	
	eval { $dbh->do("DROP TABLE $Table_Name") };
	eval { $dbh->do("CREATE TABLE $Table_Name (accession INTEGER UNSIGNED, data MEDIUMBLOB, PRIMARY KEY (accession) )"); };
	RFAMZ: foreach my $Rfamz (@$Rfamz_List_Ref)
	{
		#Find the adjacent genes
		nearby_genes($Rfamz, $opt_n);	

		my $value = Storable::nfreeze($Rfamz);
		$value = unpack "H*", $value;
		
		#print "$value\n";
		#print $Rfamz->{accession} . "\n";
		$dbh->do("INSERT INTO $Table_Name VALUES ($Rfamz->{accession}, \"$value\")");
		print "INSERT INTO $Table_Name VALUES ($Rfamz->{accession}, \"$value\")\")\n" if ($opt_v);
	}	

}
#End drawing images


#=cut

=add

#An option for printing output as text to a file
if ($opt_o)
{
	PrintOperonText($Rfamz_List_Ref, $opt_o);
}

=cut

sub LoadRNAMotifFile
{
	my ($Input_File_Name) = @_;
	print "Loading file $Input_File_Name\n" ;# if ($opt_v);
	
	open INPUT_FILE, "<$Input_File_Name" or die "Could not open file: $Input_File_Name";
	my @Line_List = ();

	#Read until first blank line
	READ: while (<INPUT_FILE>)
	{
		chomp $_;
		last READ if ($_ =~ /^\s*$/);
		push @Line_List, $_;
		#print "$_\n";
	}


	shift @Line_List; 
	shift @Line_List; 
	shift @Line_List; #First three lines are unneeded info
	close INPUT_FILE;
	
	my @Rfamz_List = ();
		my $loop_check = 0;
	foreach my $Line (@Line_List)
	{
		#parse the line here
		$Line =~ /(\S*?)\s*?(\S*?)\s*?(\S*?)\s*?(\S*?)\s*?(\S*?)(\D*$)/;
		#1 = Accession
		#2 = score
		#3 = strand 0-plus 1-minus
		#4 = start
		#5 = length
		#6 = sequence
		
		my ($acc,$score,$ostrand,$start,$length,$oseq) = ($1,$2,$3,$4,$5,$6);
		
		my $strand = ($ostrand * -2) + 1;
		my $end = $start + $length - 1;
		
		my $sequence = $oseq;
		$sequence =~ s/\s//g;
		$sequence =~ tr/a-z/A-Z/;
		$sequence =~ s/T/U/g;

		#print $acc, "|" , $score, "|" , $ostrand, "|" , $start, "|" , $length, "|" , $oseq, "\n";
		#print $acc, "|" , $score, "|" , $strand, "|" , $start, "|" , $end, "|" , $sequence, "\n";

		my $Rfamz_Item = {};
		
		$Rfamz_Item->{score} = $score;
		$Rfamz_Item->{sequence} = $sequence;
		$Rfamz_Item->{fragment_accession} = $acc;
		$Rfamz_Item->{start} = $start;
		$Rfamz_Item->{end} = $end;
		$Rfamz_Item->{strand} = $strand;
		
		if ($loop_check % 100 == 0) {print $loop_check . " loop\n";}
		$loop_check++;
		push @Rfamz_List, $Rfamz_Item;
	}
	print $Rfamz_List[0]{end};
	
	#Push unique hits onto new list
	my @Filter_List = ();
	

#=block
	for (my $i =0; $i < scalar @Rfamz_List; $i++)
	{
		if ($i % 100 == 0) {print $i . " check\n";}
		my $copy = 0;
		for (my $j = 0; $j < scalar @Filter_List; $j++)
		{
			if  ( ( $Rfamz_List[$i]->{sequence} eq $Filter_List[$j]->{sequence} ) && ( $Rfamz_List[$i]->{start} == $Filter_List[$j]->{start} ) && ( $Rfamz_List[$i]->{strand} == $Filter_List[$j]->{strand} )  )
			{
				$copy = 1;
			}
			if (( $Rfamz_List[$i]->{strand} == $Filter_List[$j]->{strand}) && ($Rfamz_List[$i]->{fragment_accession} eq $Filter_List[$j]->{fragment_accession}) )
				{
				my $osize;
				my $ioverlap;
				my $joverlap;
				my $ostart;
				my $oend;
				my $isize = abs( $Rfamz_List[$i]->{start} - $Rfamz_List[$i]->{end} );
				my $jsize = abs( $Filter_List[$j]->{start} - $Filter_List[$j]->{end} );
				if ( $Rfamz_List[$i]->{strand} == 1)
					{
					if ( $Rfamz_List[$i]->{start} >= $Filter_List[$j]->{start} ) {$ostart = $Rfamz_List[$i]->{start} }
					else {$ostart = $Filter_List[$j]->{start} }
					if ( $Rfamz_List[$i]->{end} <= $Filter_List[$j]->{end} ) {$oend = $Rfamz_List[$i]->{end} }
					else {$oend = $Filter_List[$j]->{end} }
					}
				else
					{
					if ( $Rfamz_List[$i]->{start} <= $Filter_List[$j]->{start} ) {$ostart = $Rfamz_List[$i]->{start} }
					else {$ostart = $Filter_List[$j]->{start} }
					if ( $Rfamz_List[$i]->{end} >= $Filter_List[$j]->{end} ) {$oend = $Rfamz_List[$i]->{end} }
					else {$oend = $Filter_List[$j]->{end} }
					}
				$osize = abs($oend - $ostart);
				$ioverlap = $isize / $osize;
				$joverlap = $jsize / $osize;
				if ( ($ioverlap >= 0.80) || ($joverlap >= 0.80))
					{ $copy = 1
					}
				}
		}

		if ($copy == 0 )
			{
			push @Filter_List, $Rfamz_List[$i];
			}
	}
#=cut
	
	return \@Filter_List;
}

sub LoadRfamFile
{
#	my ($Genome_Name) = @_;
#	open RFAM_FILE, "<$Intergenic::Config::Rfam_Prediction_Path/$Genome_Name" or die "Could not open file $Intergenic::Config::Rfam_Prediction_Path/$Genome_Name";
#	@Rfam_Lines = <RFAM_FILE>;
#	close RFAM_FILE;
#	chomp @Rfam_Lines;
	
	my ($Input_File_Name) = @_;
	print "Loading file $Input_File_Name\n" ;# if ($opt_v);
	
	open INPUT_FILE, "<$Input_File_Name" or die "Could not open file: $Input_File_Name";
	my @Line_List = ();

	#Read until first blank line
	READ: while (<INPUT_FILE>)
	{
		chomp $_;
		last READ if ($_ =~ /^\s*$/);
		push @Line_List, $_;
		#print "$_\n";
	}
	close INPUT_FILE;
	my @Rfam_List = ();
	foreach my $Rfam_Line (@Line_List)
	{
		my $Rfamz_Item = {};
			
		$Rfam_Line =~ m/^(\S*)\s*(\S*)\s*(\S*)\s*(\S*)\s*(\S*)\s*(\S*)\s*(\S*)\t(\S*)/;
		print $1 . " " . $7 . "\n";

		my ($Frag_Acc, $Start, $End, $Accession, $Model_Start, $Model_End, $Score, $Name) = ($1, $2, $3, $4, $5, $6, $7, $8);
		my $strand = ($Start < $End) ? 1 : -1;
		if ($Start > $End)
		{
			my $TempA = $Start;
			$Start = $End;
			$End = $TempA;
		}
		$Rfamz_Item->{strand} = $strand;
		$Rfamz_Item->{score} = $Score;
		$Rfamz_Item->{fragment_accession} = $Frag_Acc;

		$Rfamz_Item->{start} = $Start;
		$Rfamz_Item->{end} = $End;
		$Rfamz_Item->{rfam_id} = $Name;

		push @Rfam_List, $Rfamz_Item;
	}
	print Dumper(@Rfam_List) if ($opt_v);
	
	return \@Rfam_List;
}

sub LoadStockholmFile
{
	my ($Input_File_Name) = @_;
	my @Rfam_List;
	my $sto = new Intergenic::Stockholm(-filename=>$Input_File_Name);
	
	#print Dumper($sto);
	
	open INPUT_FILE, "<$Input_File_Name" or die "Could not open file: $Input_File_Name";	
	
	#Names are main keys
	foreach my $seq (@{$sto->{stockholm}->{seq}})
	{
		#print "$seq->{name}\n";
		my $Rfamz_Item = {};
		
		$seq->{name} =~ m/^(.+?)\/(\d+?)-(\d+)/;
		
		my ($Frag_Acc, $Start, $End) = ($1, $2, $3);
		my $strand = ($Start < $End) ? 1 : -1;
		if ($Start > $End)
		{
			my $TempA = $Start;
			$Start = $End;
			$End = $TempA;
		}
		$Rfamz_Item->{strand} = $strand;
		$Rfamz_Item->{fragment_accession} = $Frag_Acc;
		$Rfamz_Item->{start} = $Start;
		$Rfamz_Item->{end} = $End;
		$Rfamz_Item->{sequence} = $seq->{seq};
		#print Dumper($Rfamz_Item);
		push @Rfam_List, $Rfamz_Item;
	}
	return \@Rfam_List;
}


sub LoadShortRfamzFile
{
	my ($Input_File_Name) = @_;
	
	print "Loading file $Input_File_Name\n" if ($opt_v);
	
	open INPUT_FILE, "<$Input_File_Name" or die "Could not open file: $Input_File_Name";
	my @Line_List = <INPUT_FILE>;
	chomp @Line_List;
	#print Dumper(@Line_List);
	close INPUT_FILE;

	my @Rfamz_List = ();
	foreach my $Line (@Line_List)
	{
		my @Split_Line = split /\t/, $Line;
		
		my $Rfamz_Item = {};
		
		$Rfamz_Item->{score} = $Split_Line[1];
		$Rfamz_Item->{sequence} = $Split_Line[3];
		$Rfamz_Item->{previous} = $Split_Line[4] if $Split_Line[4];
		
		$Split_Line[0] =~ m/(.+)\/(.+)-(.+)/;
		
		$Rfamz_Item->{fragment_accession} = $1;
		
		
		$Rfamz_Item->{start} = $2;
		$Rfamz_Item->{end} = $3;
		$Rfamz_Item->{strand} = +1;
		
		if ($Rfamz_Item->{start} > $Rfamz_Item->{end})
		{
			my $temp = $Rfamz_Item->{start};
			$Rfamz_Item->{start} = $Rfamz_Item->{end};
			$Rfamz_Item->{end} = $temp;
			$Rfamz_Item->{strand} = -1;
		}
		
		$Rfamz_Item->{rfam_accession} = $Table_Name;
			
		push @Rfamz_List, $Rfamz_Item;
	}
	
	return \@Rfamz_List;
}

sub LoadRfamzFile
{
	my ($Input_File_Name) = @_;
	
	print "Loading file $Input_File_Name\n" if ($opt_v);
	
	open INPUT_FILE, "<$Input_File_Name" or die "Could not open file: $Input_File_Name";
	my @Line_List = ();
	
	#Read until first blank line
	READ: while (<INPUT_FILE>)
	{
		chomp $_;
		print "$_\n" if ($opt_v);
		last READ if ($_ =~ /^\s*$/);
		push @Line_List, $_;
		#print "$_\n";
	}
	
	#print Dumper(@Line_List);
	shift @Line_List; #First line is column names
	close INPUT_FILE;

	my @Rfamz_List = ();
	foreach my $Line (@Line_List)
	{
		my @Split_Line = split /,/, $Line;
		
		my $Rfamz_Item = {};
		
		$Rfamz_Item->{score} = $Split_Line[11];
		$Rfamz_Item->{sequence} = $Split_Line[12];
		$Rfamz_Item->{evalue} = $Split_Line[24]; #Jeremy
		
		$Rfamz_Item->{fragment_accession} = $Split_Line[4];
		$Rfamz_Item->{start} = $Split_Line[9];
		$Rfamz_Item->{end} = $Split_Line[10];
		$Rfamz_Item->{strand} = +1;
		
		#Determine if we found this hit before
		
		my @prev_list = split / /, $Split_Line[14];
		
		my $cstart = $Rfamz_Item->{start};
		my $cend = $Rfamz_Item->{end};
		if ($cstart > $cend)
		{
			my $temp = $cstart;
			$cstart = $cend;
			$cend = $temp;
		}
		PREV: foreach my $prev (@prev_list)
		{
			my ($start, $end) = split /-/, $prev;
			if ($start > $end)
			{
				my $tempB = $start;
				$start = $end;
				$end = $tempB;
			}
			
			if ( (($start >= $cstart) && ($start <= $cend))
			  || (($cstart >= $start) && ($cstart <= $end)) )
			{
				$Rfamz_Item->{previous} = $prev;
				last PREV;
			}
		}
		
		$Rfamz_Item->{rfam_accession} = $Table_Name;
		
		if ($Rfamz_Item->{end} < $Rfamz_Item->{start})
		{
			$Rfamz_Item->{strand} = -1;
			my $Temp = $Rfamz_Item->{end};
			$Rfamz_Item->{end} = $Rfamz_Item->{start};
			$Rfamz_Item->{start} = $Temp;
		}
			
		push @Rfamz_List, $Rfamz_Item;
	}
		
	return \@Rfamz_List;
}


=head2 nearby_features

 Title   : nearby_features
 Usage   : $seq = neighborhood($seq, $loc);
 Function: Return sequence feature table intersecting location
 Returns : $Bio:Seq
 Args    : $Bio::Seq object, $Bio::LocationI 

=cut

my $registry;
my $db;
my $cache;
my $cog_cache;
my $cog_desc;
my $cogs;

sub nearby_genes
{
	my ($Rfamz, $width) = @_;
	
	#Must initialize variables so we don't have undefined values in database add
	#even if something goes wrong
	$Rfamz->{operon} = "";
	$Rfamz->{neighborhood} = "";
	$Rfamz->{description} = "";
	$Rfamz->{display_name} = "";
	$Rfamz->{fragment_length} = 0;
	$Rfamz->{topology} = "";
	
	#Initialize
	$cache = new Intergenic::Cache::Genes() if (not defined $cache);
	$cogs = new Intergenic::Cache::Cdd() if (not defined $cogs);

	#Load the gene list
	my $genes = $cache->thaw($Rfamz->{fragment_accession});
	#We're dead if we can't load the genes...
	return undef if (! defined $genes);
	#Load the COG hash
								
	# Now find the operon that we are nearest or overlapping.
	# This is the best guess as to what the element is regulating -- blank results mean _nothing_
	# If it overlaps a gene then we require it to stick off on the 5' end. 
	
	#Mapping to old variables
	my $Genome_Info = $genes;
	my $Gene_List_Ref = $genes->{genes};
	
	
	$Rfamz->{description} = $genes->{description};
	$Rfamz->{taxonomy} = $genes->{taxonomy};
	$Rfamz->{display_name} = $genes->{display_name};
	$Rfamz->{fragment_length} = $genes->{length};
	$Rfamz->{topology} = $genes->{topology};
	$Rfamz->{taxonomy} = $genes->{taxonomy};
	
	my $Operon;
	my $The_Gene_Index = -1;
	my $Min_Dist = $Genome_Info->{length};
	my $On_Gene_Index = 0;
	$Rfamz->{length} = Intergenic::Sequence::CalculateLength($Rfamz->{start}, $Rfamz->{end}, $Genome_Info->{length}, $Genome_Info->{topology});
	
	#Options that control propagation
	my $opt_s = 700;
	my $opt_r = 100;
	
	GENE: foreach my $Gene (@$Gene_List_Ref)
	{	
		next GENE if ($Rfamz->{strand} != $Gene->{strand});
		
		my $Distance;
		if ($Rfamz->{strand} == +1 )
		{
			$Distance = Intergenic::Sequence::CalculateLength($Rfamz->{start}, $Gene->{start}, $Genome_Info->{length}, $Genome_Info->{topology});
		}
		else
		{
			$Distance = Intergenic::Sequence::CalculateLength($Gene->{end}, $Rfamz->{end}, $Genome_Info->{length}, $Genome_Info->{topology});
		}
		
		if ( $Distance && ($Distance < $Min_Dist) && ($Distance <= $opt_s + $Rfamz->{length} - 1) )
		{
			$Min_Dist = $Distance;
			$The_Gene_Index = $On_Gene_Index;
		}
		
	} continue {	
		$On_Gene_Index++;
	}
	

	
	if ($The_Gene_Index != -1)
	{
		push @$Operon, $Gene_List_Ref->[$The_Gene_Index];
		
		#Concatenate genes afterward
	
		my $Start_Gene_Index = $The_Gene_Index;
		my $Last_Gene_Index = $The_Gene_Index;
		$On_Gene_Index = $The_Gene_Index;
		
		$On_Gene_Index += $Rfamz->{strand};
		$On_Gene_Index = 0 if ($On_Gene_Index >= scalar @$Gene_List_Ref);
		$On_Gene_Index = scalar @$Gene_List_Ref - 1 if ($On_Gene_Index < 0);
		
		ADD_GENES: while ($On_Gene_Index != $Start_Gene_Index)
		{
			last ADD_GENES if ($Gene_List_Ref->[$On_Gene_Index]->{strand} != $Rfamz->{strand});
			
			my $Dist_Genes;
			
			if ($Rfamz->{strand} == +1)
			{
				$Dist_Genes = Intergenic::Sequence::CalculateLength($Gene_List_Ref->[$Last_Gene_Index]->{start}, $Gene_List_Ref->[$On_Gene_Index]->{end}, $Genome_Info->{length}, $Genome_Info->{topology});
			}
			else
			{
				$Dist_Genes = Intergenic::Sequence::CalculateLength($Gene_List_Ref->[$On_Gene_Index]->{start}, $Gene_List_Ref->[$Last_Gene_Index]->{end}, $Genome_Info->{length}, $Genome_Info->{topology});		
			}
			my $Dist_Gene_1 = Intergenic::Sequence::CalculateLength($Gene_List_Ref->[$Last_Gene_Index]->{start}, $Gene_List_Ref->[$Last_Gene_Index]->{end}, $Genome_Info->{length}, $Genome_Info->{topology});
			my $Dist_Gene_2 = Intergenic::Sequence::CalculateLength($Gene_List_Ref->[$On_Gene_Index]->{start}, $Gene_List_Ref->[$On_Gene_Index]->{end}, $Genome_Info->{length}, $Genome_Info->{topology});

			#print "$On_Gene_Index $Last_Gene_Index $Dist_Genes < $Dist_Gene_1 + $Dist_Gene_2 + $opt_r\n";
			last ADD_GENES if ( (!defined $Dist_Genes) || (!defined $Dist_Gene_1) || (!defined $Dist_Gene_2) );
			last ADD_GENES if ( $Dist_Genes > $Dist_Gene_1 + $Dist_Gene_2 + $opt_r);
									
			push @$Operon, $Gene_List_Ref->[$On_Gene_Index];
		
			$Last_Gene_Index = $On_Gene_Index;
			$On_Gene_Index += $Rfamz->{strand};
			$On_Gene_Index = 0 if ($On_Gene_Index >= scalar @$Gene_List_Ref);
			$On_Gene_Index = scalar @$Gene_List_Ref - 1 if ($On_Gene_Index < 0);
		}
		
		#print Dumper($Operon);
	}
	
	NormalizeOperon($Rfamz, $Genome_Info, $Operon);
	add_operon_cogs($cogs, $Operon) if ($cogs);

	
	print Dumper($Operon) if ($opt_v);
	$Rfamz->{operon} = $Operon;
	
	## Code for determining the gene neighborhood to print out
	## Genes in the neighborhood are within a certain distance of the match
	
	my $Neighborhood;
	$The_Gene_Index = -1;	

	my $Interval;	
	$Interval->{start} = Intergenic::Sequence::OffsetPosition($Rfamz->{start}, -($width - $Rfamz->{length}) / 2, $Genome_Info->{length}, $Genome_Info->{topology});
	$Interval->{end} = Intergenic::Sequence::OffsetPosition($Interval->{start}, $width, $Genome_Info->{length}, $Genome_Info->{topology});
	
	#print "$width, $opt_n, $Rfamz->{length}\n";
	#print Dumper($Interval);
	
	GENE: foreach my $Gene (@$Gene_List_Ref)
	{			
		if (Intergenic::Sequence::Overlap($Interval->{start}, $Interval->{end}, $Gene->{start}, $Gene->{end}, $Genome_Info->{length}, $Genome_Info->{topology}))
		{
			push @$Neighborhood, $Gene;
		}
	}

	NormalizeOperon($Rfamz, $Genome_Info, $Neighborhood);
	add_operon_cogs($cogs, $Neighborhood) if ($cogs);

	print Dumper($Neighborhood) if ($opt_v);
	$Rfamz->{neighborhood} = $Neighborhood;
	
	#return { operon=>$Operon, interval=>$Interval };
}

#Put the operon into coordinates relative to the match's end and on it's strand
sub NormalizeOperon
{
	my ($Rfamz, $Genome_Info, $Operon) = @_;

	return if (!$Operon);

	if ($Rfamz->{strand} == +1)
	{
		$Rfamz->{start_offset} = ( $Rfamz->{start} < $Operon->[0]->{start} ) ? $Rfamz->{start} : $Operon->[0]->{start};
#		$Rfamz->{start_offset} = $Rfamz->{start};
	}
	else
	{
		$Rfamz->{start_offset} = ( $Rfamz->{end} > $Operon->[scalar @$Operon - 1]->{end} ) ? $Rfamz->{end} : $Operon->[scalar @$Operon - 1]->{end};
#		$Rfamz->{start_offset} = $Rfamz->{end};
	} 
	
	$Rfamz->{offset_offset} = ($Rfamz->{strand} == +1) ? $Rfamz->{end} - $Rfamz->{start_offset} : $Rfamz->{start_offset} - $Rfamz->{start};

	#@$Operon  = reverse @$Operon if ($Rfamz->{strand} == -1); 

	#print Dumper(@$Operon);		

	foreach my $Gene (@$Operon)
	{
	
		my $New_Start = ($Rfamz->{strand} == +1) ? 
			Intergenic::Sequence::CalculateLength($Rfamz->{start_offset}, $Gene->{start}, $Genome_Info->{length}, $Genome_Info->{topology}) - 1 :
			Intergenic::Sequence::CalculateLength($Gene->{end}, $Rfamz->{start_offset}, $Genome_Info->{length}, $Genome_Info->{topology}) - 1;
			
		my $New_End   = ($Rfamz->{strand} == +1) ? 
			Intergenic::Sequence::CalculateLength($Rfamz->{start_offset}, $Gene->{end}, $Genome_Info->{length}, $Genome_Info->{topology}) - 1:
			Intergenic::Sequence::CalculateLength($Gene->{start}, $Rfamz->{start_offset}, $Genome_Info->{length}, $Genome_Info->{topology}) - 1;	
		
		$Gene->{rel_start} = $New_Start - $Rfamz->{offset_offset};
		$Gene->{rel_end}   = $New_End - $Rfamz->{offset_offset};	
#		$Gene->{rel_start} = $New_Start;
#		$Gene->{rel_end}   = $New_End;	
			
		$Gene->{rel_strand} = $Gene->{strand} * $Rfamz->{strand};
	}
	
}


sub add_operon_cogs
{
	my ($cogs, $operon) = @_;

	GENE: foreach my $Gene (@$operon)
	{		
		my $cdd_list_ref = $cogs->load_cdd($Gene->{accession}, 'Cog');
		
		#print Dumper($cdd_list_ref);
		
		my @cdd_xref_list = map {$_->{xref}} @$cdd_list_ref;
		my @cdd_gene_list = map {$_->{gene}} @$cdd_list_ref;
		my @cdd_desc_list = map {$_->{desc}} @$cdd_list_ref;
		
		#print Dumper(@cdd_xref_list);
		
		$Gene->{cog} = join '|', @cdd_xref_list;
		$Gene->{cog_name} = join '|', @cdd_gene_list;
		$Gene->{cog_description} = join '|', @cdd_desc_list;
	}		
}
