# Supplementary material for: Comparative genomics reveals 104 candidate structured RNAs from bacteria, archaea, and their metagenomes
Source: Genome Biol. 2010 Mar 15;11(3):R31. doi: 10.1186/gb-2010-11-3-r31 (PMC2864571; doi:10.1186/gb-2010-11-3-r31)
Supplement: Additional file 10 — Source code implemented as part of this project. Source code files and a README.pdf file are provided to assist in detailed understanding of the methods. The files can be retrieved from the .tar.gz archive file, as described for Additional file 4. [file gb-2010-11-3-r31-S10.GZ › 104-motifs-source-code/bliss-scripts/add_terminators.perl]

#!/usr/bin/perl -w

# Copyright (c) 2001-2006 Jeffrey E. Barrick.
# Some portions Copyright (c) 2007-2010 Zasha Weinberg.
# All rights reserved.
#
# This copyrighted source code is freely distributed under
# the terms of the GNU General Public License.  See the file
# LICENSE in the root directory of this distribution.

# Copyright (c) 2003 Jeffrey E. Barrick
# All rights reserved.  Redistribution is not permitted without the 
# express written permission of the authors.
#
# BLISS_Terminator_Database
#
# Create a terminator database from TransTerm results
#
# COMMAND LINE OPTIONS
#
# -g    Genome name to create new table for
#

use FindBin;
use lib $FindBin::Bin;
use BLISS_Shared;
use BLISS_Genome_Sequence;

use Data::Dumper;
use Getopt::Std;
use DBI();


my $Table_Name = $BLISS_Shared::Terminator_Table_Name;

getopts('g:');

defined $opt_g or die "No genome supplied (-g).";

$Genome_Name = $opt_g;
$Genome_DB_Name = ConvertGenomeAccessionToDatabaseName($Genome_Name);
print "Database $Genome_DB_Name\n";

#Make sure the database has been created
$dbh = ConnectCreateDB($Genome_DB_Name);  


eval { $dbh->do("DROP TABLE IF EXISTS $Table_Name"); };
eval { $dbh->do("CREATE TABLE $Table_Name (strand BOOL, start INTEGER UNSIGNED, end INTEGER UNSIGNED, confidence FLOAT, 
											UNIQUE INDEX (start, strand, end) )
				"); 
};


$Terminator_List_Ref = LoadTerminatorFile($opt_g);


foreach $Terminator (@$Terminator_List_Ref)
{
	#print Dumper($Terminator); 
	$dbh->do("INSERT INTO $Table_Name VALUES ($Terminator->{strand}, $Terminator->{start}, $Terminator->{end}, $Terminator->{confidence})"); 
}

if (0)
{
	$sth  = $dbh->prepare("SELECT * FROM $Table_Name");
	$sth->execute; 
	
	while (my $ref = $sth->fetchrow_hashref()) 
	{
		print Dumper($ref);
	} 
	
	$sth->finish; 
}

sub LoadTerminatorFile
{
	my ($Genome_Name) = @_;

	open TERMINATOR_FILE, "<$BLISS_Shared::Terminator_Path/$Genome_Name" or die "Could not open file $BLISS_Shared::Terminator_Path/$Genome_Name";
	@Terminator_Lines = <TERMINATOR_FILE>;
	close TERMINATOR_FILE;
	chomp @Terminator_Lines;
	
	
	my @Terminator_List = ();
	LINE: foreach $Terminator_Line (@Terminator_Lines)
	{
		#Skip empty lines
		next LINE if (!$Terminator_Line);
		
		$Terminator_Line =~ m/^.+?\t(.+?)\t(.+?)\t(.+?)\t(.+?)\t/;
		
		my ($Start, $End, $Strand, $Confidence) = ($1, $2, $3, $4);
		$Strand = ($Strand == -1) ? 0 : 1;

		my  $Terminator_Hash = { strand => $Strand, start => $Start, end => $End, confidence => $Confidence };
		push @Terminator_List, $Terminator_Hash;
	}
	
	return \@Terminator_List;
}
