# Supplementary material for: Comparative genomics reveals 104 candidate structured RNAs from bacteria, archaea, and their metagenomes
Source: Genome Biol. 2010 Mar 15;11(3):R31. doi: 10.1186/gb-2010-11-3-r31 (PMC2864571; doi:10.1186/gb-2010-11-3-r31)
Supplement: Additional file 10 — Source code implemented as part of this project. Source code files and a README.pdf file are provided to assist in detailed understanding of the methods. The files can be retrieved from the .tar.gz archive file, as described for Additional file 4. [file gb-2010-11-3-r31-S10.GZ › 104-motifs-source-code/bliss-scripts/add_terminator_list.perl]

#!/usr/bin/perl -w

# Copyright (c) 2001-2006 Jeffrey E. Barrick.
# Some portions Copyright (c) 2007-2010 Zasha Weinberg.
# All rights reserved.
#
# This copyrighted source code is freely distributed under
# the terms of the GNU General Public License.  See the file
# LICENSE in the root directory of this distribution.

# Copyright (c) 2003 Jeffrey E. Barrick
# All rights reserved.  Redistribution is not permitted without the 
# express written permission of the authors.
#
# BLISS_Terminator_Database
#
# Create a terminator_list table including correlations between
# expected 5' UTR terminated igrs and the COGs in their operons
#
# COMMAND LINE OPTIONS
#
# -s 	Suffix to add to table name (usually begin with underscore _)
# -c	List of organism classifications to include in this database. NOT IMPLEMENTED YET

use FindBin;
use lib $FindBin::Bin;
use BLISS_Shared;
use BLISS_Genome_Sequence;

use Data::Dumper;
use Getopt::Std;
use DBI();

use Math::BigFloat;

#Options
$Terminated_Min_5_Prime = 100;
$Terminated_Max_3_Prime = 150;
$Terminated_Min_Confidence = 98;

getopts('s:c:');

$Database_Suffix = '';
$Database_Suffix = $opt_s if $opt_s;

my $Table_Name = $BLISS_Shared::Terminator_List_Table_Name . $Database_Suffix;

$Genome_DB_Name = $BLISS_Shared::Global_DB_Name;

#Make sure the database has been created
$dbh = ConnectCreateDB($Genome_DB_Name); 

eval { $dbh->do("DROP TABLE IF EXISTS $Table_Name"); };
eval { $dbh->do("CREATE TABLE $Table_Name (cog VARCHAR(255), term INTEGER UNSIGNED, total INTEGER UNSIGNED, confidence FLOAT, igr TEXT)"); };
%Terminated_Hash = ();

#Load the COG table to populate the hash

$COG_List_Ref = LoadGeneralDB($BLISS_Shared::Global_DB_Name, $BLISS_Shared::COG_Table_Name);

#Add a fake COG so we catch all genes that are not in COGs

$Fake_COG->{cog} = "-";
push @$COG_List_Ref, $Fake_COG;


foreach $COG (@$COG_List_Ref)
{
	#print "$COG->{cog}\n";
	
	$Terminated_Hash{$COG->{cog}}->{terminated} = 0;
	$Terminated_Hash{$COG->{cog}}->{total} = 0;
	$Terminated_Hash{$COG->{cog}}->{confidence} = 'NA';	
	$Terminated_Hash{$COG->{cog}}->{igr} = "";
}


$Organism_List_Ref = LoadGeneralDB($BLISS_Shared::Global_DB_Name, $BLISS_Shared::Name_Table_Name);

#print Dumper(@$Organism_List_Ref);

#Code to include only one classification of organisms
for (my $i=0; $i < scalar @$Organism_List_Ref; $i++)
{
	if ($Organism_List_Ref->[$i]->{classification_abbreviation} ne "B/C")
	{
		splice @$Organism_List_Ref, $i, 1;
		$i--;
	}
}

#print Dumper(@$Organism_List_Ref);

#Screen out test databases
#@$Organism_List_Ref = grep { ($_->{fragment_accession} =~ m/^NC_000964.1$/) } @$Organism_List_Ref;
#@$Organism_List_Ref = grep { ($_->{fragment_accession} =~ m/^NC_0009/) } @$Organism_List_Ref;
@$Organism_List_Ref = grep { !($_->{fragment_accession} =~ m/test$/) } @$Organism_List_Ref;


#print "@$Organism_List_Ref\n";

$Total_Terminated = 0;
$Total_Genes = 0;

#Cycle through each organism
foreach $Organism (@$Organism_List_Ref)
{
	print Dumper($Organism);
	
	#Load IGR Table
	$IGR_List_Ref = LoadGeneralGenomeDB($Organism->{fragment_accession}, $BLISS_Shared::IGR_Table_Name);

	#Load Terminator Table
	$Terminator_List_Ref = LoadGeneralGenomeDB($Organism->{fragment_accession}, $BLISS_Shared::Terminator_Table_Name);
	
	#Remove low confidence terminators
	@New_Term_List = ();
	foreach $Term (@$Terminator_List_Ref)
	{
		push @New_Term_List, $Term if ($Term->{confidence} >= $Terminated_Min_Confidence);
	}
	$Terminator_List_Ref = \@New_Term_List;
	
	
	#Decide if proper terminator is found
	
	IGR: foreach $IGR (@$IGR_List_Ref)
	{
		
		
		#Skip IGR with no genes
		next IGR if (!$IGR->{operon});
	
		IGR->{terminated} = 0;
		#Look for properly positioned terminators
		
		TERM: foreach $Term (@$Terminator_List_Ref)
		{
			next TERM if ($Term->{strand} ne $IGR->{strand});
			
			#Note: Distances are _between_ features
			#They don't include terminal terminator positions
			
			#Negative strand
			if (
				($Term->{strand} == 0) 
				&& ($IGR->{end} - $Term->{end} >= $Terminated_Min_5_Prime)
				&& ($Term->{start} - $IGR->{start} <= $Terminated_Max_3_Prime)
				&& ($Term->{end} > $IGR->{start})
			)
			{
				#print Dumper($IGR);
				#print Dumper($Term);
			
				IGR->{terminated} = 1;
				last TERM;
			}
			
			#Positive Strand
			if (
				($Term->{strand} == 1) 
				&& ($Term->{start} - $IGR->{start} >= $Terminated_Min_5_Prime)
				&& ($IGR->{end} - $Term->{end} <= $Terminated_Max_3_Prime)
				&& ($Term->{start} < $IGR->{end})
			)
			{
				#print Dumper($IGR);
				#print Dumper($Term);
				
				
				IGR->{terminated} = 1;
				last TERM;
			}
		}
		
		my @COG_List =  split / /, $IGR->{operon_cogs};
		my @Operon_List =  split / /, $IGR->{operon};
		COG: for ($i=0; $i < scalar @COG_List; $i++)
		{	
			$COGs = $COG_List[$i];
			$Gene = $Operon_List[$i];
			
			#But skip NPG = Non-protein-genes
			next COG if ($Gene =~ m/^NPG/);
			
			#Some proteins have multiple COGS
			@COG_Split_List = split /\|/, $COGs;
			
			foreach $COG (@COG_Split_List)
			{
				
				$Total_Genes++;
				$Terminated_Hash{$COG}->{total}++;
				
				#If it is terminated then add it to the list 
				if (IGR->{terminated})
				{
					$Total_Terminated++;
					$Terminated_Hash{$COG}->{terminated}++;
					
					if ($COG ne '-')
					{				
						if ($Terminated_Hash{$COG}->{igr}) 
						{
							$Terminated_Hash{$COG}->{igr} .= "|";
						}
						$Terminated_Hash{$COG}->{igr} .= "$Organism->{fragment_accession} $IGR->{strand} $IGR->{start} $IGR->{end}";
					}
				}
			}
		}

	}
}

print "Total Genes: $Total_Genes\n";
print "Total Terminated: $Total_Terminated\n";

$Random_Chance = ($Total_Genes != 0) ? $Total_Terminated / $Total_Genes : 0;

COG: foreach $COG ( sort { ($a cmp $b) } keys %Terminated_Hash)
{
	#Calculations for this can be LONG
	#next COG if ($COG eq '-');

	#Random chance of choosing this COG from a collection of all genes at random
	#Total positive genes is the number of genes that are terminated
	#Total genes is the total number of genes
			
	$Terminated_Hash{$COG}->{confidence} = BernoulliDist($Random_Chance, $Terminated_Hash{$COG}->{terminated}, $Terminated_Hash{$COG}->{total});
	
	print "$COG, $Random_Chance, $Terminated_Hash{$COG}->{terminated}, $Terminated_Hash{$COG}->{total} = $Terminated_Hash{$COG}->{confidence}\n";
}


sub Factorial
{
	my ($Num) = @_;
	
	return 1 if ($Num == 0);
	
	my $Out_Num = new Math::BigFloat '1';
	for (my $i = 2;  $i <= $Num; $i++)
	{
		$Out_Num *= $i; 
		#print "Fact $i $Out_Num\n";
	}
	return $Out_Num;
}


sub Combinatorial
{
	my ($In_Total, $In_Choose) = @_;
	
	my $Smaller = ($In_Total - $In_Choose > $In_Choose) ? $In_Choose : ($In_Total - $In_Choose);
	my $Larger = ($Smaller == $In_Choose) ? ($In_Total - $In_Choose) : $In_Choose;

	my $Out_Num = new Math::BigFloat '1';
	$Out_Num /= Factorial($Smaller);
	#print "Comb $Out_Num\n";
	for (my $i = $Larger+1; $i <= $In_Total; $i++)
	{
		$Out_Num *= $i;
		#print "Comb $i $Out_Num\n";
	}
	
	return $Out_Num;
}

sub BernoulliDist
{
	my ($In_Probability, $In_Minimum_Successes, $In_Num_Trials) = @_;

	# Special Case: If probability or number of successes are both zero then this will always occur
	return 1 if (($In_Probability == 0) || ($In_Minimum_Successes == 0));
	
	#We calculate the "NOT" probability, because this is faster.
	#Avoid floating-point error by adding smallest numbers first
	my $Out_Sum = new Math::BigFloat '0';
	for (my $i = 0; $i < $In_Minimum_Successes ; $i++)
	{	
		my $Prob_S = ($In_Probability == 0) ? 0 : exp($i * log($In_Probability));
		my $Prob_F = ($In_Probability == 1.0) ? 0 : exp(($In_Num_Trials-$i) * log(1-$In_Probability));

		#$on = Combinatorial($In_Num_Trials, $i) * $Prob_S * $Prob_F;	
		#print "\t$In_Probability, $i, $In_Num_Trials = $on\n";

		$Out_Sum += Combinatorial($In_Num_Trials, $i) * $Prob_S * $Prob_F;
		print "Bern $i $Out_Sum\n";	
	}
	#Finally take complementary probability
	$Out_Sum = 1 - $Out_Sum;
	
	#print "$Out_Sum\n";
	return $Out_Sum;
}


foreach $COG (sort { ($a cmp $b) } keys %Terminated_Hash)
{
	$Term = $Terminated_Hash{$COG};
	#print Dumper($Terminator); 
	
	print "$dbh->do(\"INSERT INTO $Table_Name VALUES (\"$COG\", $Term->{terminated}, $Term->{total}, $Term->{confidence}, \"$Term->{igr}\")\");\n"; 
	$dbh->do("INSERT INTO $Table_Name VALUES (\"$COG\", $Term->{terminated}, $Term->{total}, \"$Term->{confidence}\", \"$Term->{igr}\")"); 
}

if (0)
{
	$sth  = $dbh->prepare("SELECT * FROM $Table_Name");
	$sth->execute; 
	
	while (my $ref = $sth->f/htmrow_hashref())
	{
		print Dumper($ref);
	} 
	
	$sth->finish; 
}
