# Supplementary material for: Comparative genomics reveals 104 candidate structured RNAs from bacteria, archaea, and their metagenomes
Source: Genome Biol. 2010 Mar 15;11(3):R31. doi: 10.1186/gb-2010-11-3-r31 (PMC2864571; doi:10.1186/gb-2010-11-3-r31)
Supplement: Additional file 10 — Source code implemented as part of this project. Source code files and a README.pdf file are provided to assist in detailed understanding of the methods. The files can be retrieved from the .tar.gz archive file, as described for Additional file 4. [file gb-2010-11-3-r31-S10.GZ › 104-motifs-source-code/bliss-scripts/cdd_to_proteins.perl]

#!/usr/bin/perl -w

# Copyright (c) 2001-2006 Jeffrey E. Barrick.
# Some portions Copyright (c) 2007-2010 Zasha Weinberg.
# All rights reserved.
#
# This copyrighted source code is freely distributed under
# the terms of the GNU General Public License.  See the file
# LICENSE in the root directory of this distribution.

###
# Pod Documentation
###

=head1 NAME

cdd_to_proteins.perl

=head1 SYNOPSIS

Usage: cdd_to_proteins.perl -o path/to/output/groups/file [-c -s path/to/output/statistics/file -d database_name -g path/to/input/genome/file -h path/to/output/genomes]

Group all proteins in the specified database/organisms by their CDD predictions.
Output proteins corresponding to a certain CDD.
Collect statistics on how many organisms have CDD and how many protein don't have assignments.

=head1 DESCRIPTION

=over

=item B<-o> <file path> 
	
Path to output file with proteins assigned to each cdd.

=item B<--complete-only|-c> <CDD accession or name>

Only extract from complete genomes (Accessions beginning "NC_")

=item B<-f> <gi/fasta>

Output format for proteins.  Defaults to gi.

=item B<-s> <file path> 
	
Path to output statistics file.

=item B<-d> <database name> 
	
MySQL database name.

=item B<-a> <file path> 
	
Path to Stockholm alignment. Limit results to these genomes.

=item B<-g> <file path> 
	
Path to input file of genome accessions. Limit results to these genomes.

=item B<-h> <file path> 
	
Path to output file of genome accessions that were used in the final list.

=item B<-t> <taxonomy> 
	
Consider only genome fragments whose taxonomy contains this string.

=item B<-d> <fraction>
	
Similarity cutoff in CDD vectors to remove duplicate genomes.

=back

=head1 AUTHOR

Jeffrey Barrick

=head1 COPYRIGHT

Copyright 2005.  All rights reserved.

=cut

###
# End Pod Documentation
###

use strict;

use FindBin;
use lib $FindBin::Bin;

use IO::Handle;
autoflush STDOUT;

use Intergenic::CddDescriptions;
use Intergenic::Table;
use Intergenic::Table::Cdd;
use Intergenic::Table::Genome;
use Intergenic::Table::Feature;
use Intergenic::Config;

#Get options
use Getopt::Long;
use Pod::Usage;
my ($help, $man);
my ($output_file, $statistics_file, $database, $stockholm_file, $genomes_file, $minimum_fragment_size);
my ($genomes_out_file, $fasta_directory, @taxonomy_list, $complete_only, $verbose, $dot_product_cutoff,$everyGenomeFile, $allow_fragments_with_no_proteins,$blindly_accept_fragments_with_no_proteins,$source_version,$always_keep_small);
$minimum_fragment_size = 0;
pod2usage(1) if (scalar @ARGV == 0);
GetOptions(
	   'help|?' => \$help, 'man' => \$man,
	   'output|o=s' => \$output_file,
	   'statistic|s=s' => \$statistics_file,
	   'database|d=s' => \$database,
	   'alignment|a=s' => \$stockholm_file,
	   'genomes|g=s' => \$genomes_file,
	   'genomes-out|h=s' => \$genomes_out_file,
	   'fasta|f=s' => \$fasta_directory,
	   'taxonomy|t=s' => \@taxonomy_list,
	   'complete_only|c' => \$complete_only,
	   'allow_fragments_with_no_proteins' => \$allow_fragments_with_no_proteins,
	   'blindly_accept_fragments_with_no_proteins' => \$blindly_accept_fragments_with_no_proteins,
	   'verbose|v' => \$verbose,
	   'dot-product-cutoff|p=s' => \$dot_product_cutoff,
	   'minimum-fragment-size|m=s' => \$minimum_fragment_size,
	   'everyGenome=s' => \$everyGenomeFile,
	   'source_version=s' => \$source_version,
	   'always_keep_small=s' => \$always_keep_small
) or pod2usage(2);
pod2usage(1) if $help;
pod2usage(-exitstatus => 0, -verbose => 2) if $man;
pod2usage(1) if (!defined $output_file);

$dot_product_cutoff = 0.95 if (!defined $dot_product_cutoff);

#Connect to databases
Intergenic::Table::set_database($database) if ($database);
my $gt = new Intergenic::Table::Genome;

# my $ft = new Intergenic::Table::Feature;
# my $cdd_t = new Intergenic::Table::Cdd;
my $cdd_desc = Intergenic::CddDescriptions::global;

#Retrieve the entire Cdd database and bin gi numbers by cdd

use Data::Dumper;


my $dbh = DBI->connect("DBI:mysql:database=$database;host=$Intergenic::Config::DB_Host", "$Intergenic::Config::DB_User", "$Intergenic::Config::DB_Password", {'PrintError' => 1});


my $tax_id_hash;
if ($genomes_file)
{
    die "sorry, no longer supported.  I don't think this code is actually used, and I'm concerned it bypasses the logic to detect redundant genomes, and to correctly handle the new RefSeq accessions like NW_.";
}

if (scalar @taxonomy_list == 0) {
    die "sorry, this script has lost the ability to do things without a taxonomy, since it's now dedicated to the CMfinder pipeline";
}

my @taxonomy_clause_list=();
foreach my $taxonomy (@taxonomy_list) {
    push @taxonomy_clause_list,"taxonomy like '\%$taxonomy\%'";
}
my $taxonomy_clause_list_str=join(" or ",@taxonomy_clause_list);
my $complete_only_clause="";
if ($complete_only) {
    die "Now that I've re-implemented this script to use the database more, I'm not sure if the complete_only still works.  Please remove this 'die' command, run the script, and verify that it gets all of the correct accessions, and none of the incorrect ones";
    $complete_only_clause=" and (genome.fragment like 'NC_%' or genome.fragment like 'NZ_CM%)";
    if ($minimum_fragment_size) {
	$complete_only_clause .= " and length>=$minimum_fragment_size";
    }
}
my $source_version_clause="";
if ($source_version) {
    $source_version_clause="and source_version=$source_version";
}
my $bigsql="select genome.fragment, organism, tax_id, taxonomy, description, length from genome left join redundant_contig on genome.fragment=redundant_contig.fragment where redundant_contig.fragment is null and tax_id<>256318 and ($taxonomy_clause_list_str) $source_version_clause $complete_only_clause;";   # BTW, "tax_id<>256318" is to eliminate environmentals, which don't have taxonomy anyway
print "bigsql=$bigsql\n";
my $bigSth=$dbh->prepare($bigsql);
$bigSth->execute;

my @fragment_list;
my %fragmentToActualFragment=();
my %actualFragmentToPseudoFragment=();
my %seenFragment=();
my %fragmentToOrganism=();
my %fragmentToLength=();
my $tax_index;

if ($everyGenomeFile) {
    if (!open(G,">$everyGenomeFile")) {
	die "cannot open $everyGenomeFile";
    }
}

if (scalar @taxonomy_list == 0)
{
    die "not implemented any more";
}
else 
{
    my $total = 0;
  GENOME: 
    while (my $g=$bigSth->fetchrow_hashref()) {
	my $fragment=$g->{fragment};
	if ($fragment =~ /^(NZ_[A-Z][A-Z][A-Z][A-Z])([.0-9]+)$/) {
	    my $pseudoFragment=$1;
	    push @{$fragmentToActualFragment{$pseudoFragment}},$fragment;
	    $actualFragmentToPseudoFragment{$fragment}=$pseudoFragment;
	    $fragment=$pseudoFragment;
	}
	else {
	    my $pseudoFragment=$fragment;
	    push @{$fragmentToActualFragment{$pseudoFragment}},$fragment;
	    $actualFragmentToPseudoFragment{$fragment}=$pseudoFragment;
	}

	$fragmentToLength{$fragment} += $g->{length};
	
	if (!$seenFragment{$fragment}) {
	    $seenFragment{$fragment}=1;
	    
	    print "$fragment $g->{description}\n";
	    
	    $fragmentToOrganism{$fragment}=$g->{organism};
	    push @fragment_list, $fragment;
	    $total++;
	    $tax_id_hash->{$g->{tax_id}} = $fragment if (!defined $tax_id_hash->{$g->{tax_id}} || ($fragment lt $tax_id_hash->{$g->{tax_id}}));
	}

	if (defined $tax_id_hash && (!$tax_id_hash->{$g->{tax_id}})) {
	    # do nothing
	}
	else {
	    my $fragment=$actualFragmentToPseudoFragment{$g->{fragment}};
	    # print "$fragment,$g->{fragment}\n";
	    $tax_index->{$fragment} = $g->{tax_id};

	    if ($everyGenomeFile) {
		print G "$g->{fragment}\n";
	    }
	}

    }
    
    print "@taxonomy_list\n";
    print "Fragments: $total\n";
    print "Organisms: " . (scalar keys %$tax_id_hash) . "\n";
}
$bigSth->finish;

if ($everyGenomeFile) {
    close(G);
}

print "Creating taxonomy index...\n";
#Load an index for converting fragment accessions into tax_id's
#Add distinction between incomplete and completed genomes (only matter latter for splitting).
#Complete genomes have > 100 kb of NC_ sequence (this avoids plasmids triggering).


print "Loading all proteins...\n";


my $cdd_hash;
my $org_hash;
my $account_hash;
my $frag_hash;

my $protein_index;
my $count = 0;

my $sql1="select fragment, feature.gi, cdd, product from feature,cdd_table_transitional where feature.gi=cdd_table_transitional.gi and feature.gi is not null and fragment=?;";
my $sth1  = $dbh->prepare($sql1);
my $sql2="select fragment, feature.gi, cdd, product from feature,cdd_table_transitional where feature.gi=cdd_table_transitional.gi and feature.gi is not null and fragment like ?;";
my $sth2  = $dbh->prepare($sql2);
foreach my $fragment_accession (@fragment_list)
{	
        my $sth;
        if ($fragment_accession =~ /^NZ_[A-Z][A-Z][A-Z][A-Z]/) {
	    #print "using 'like' query for $fragment_accession\n";
	    $sth=$sth2;
	    $sth->execute("$fragment_accession\%");
	}
	else {
	    #print "using exact query for $fragment_accession\n";
	    $sth=$sth1;
	    $sth->execute($fragment_accession);
	}

	my $queryCount=0;
	while (my $p = $sth->fetchrow_hashref()) 
	{
		$count++;
		$queryCount++;
		print "$count\n" if ($count % 10000 == 0);
		#print "$p->{gi}\n";
		
		#Retrieve the tax_id
		my $fragment=$actualFragmentToPseudoFragment{$p->{fragment}};
		$p->{tax_id} = $tax_index->{$fragment};
		
		#Make sure it is in the desired group
		#(It won't be in $tax_index if it wasn't)
		if (!defined($p->{tax_id})) {
		    die "tax_id not found.  p.fragment = $p->{fragment}, fragment = $fragment";
		}
		next PROTEIN if (!defined $p->{tax_id});	

		#Keep a lookup index for the protein
		$protein_index->{$p->{gi}} = $p;

		#Mark hypothetical proteins
		my $hypothetical = 0;
	#	if ( $p->{product} =~ m/^\s*$/ or $p->{product} =~ m/^hypothetical protein$/i )
		if ( $p->{product} =~ m/^\s*$/ or $p->{product} =~ m/hypothetical/i )
		{
			$hypothetical = 1;
		}
	#	elsif ($p->{product} =~ m/hypothetical/)
	#	{
	#		print "Maybe hypothetical: $p->{product} ?\n";
	#	}

		my $cdd=$p->{cdd};
		$org_hash->{$cdd}->{$p->{tax_id}}++;	#Number per organism
		$frag_hash->{$cdd}->{$fragment}++;
		$cdd_hash->{$cdd}->{$p->{gi}}++;
# don't need this, given flags I use:		$p->{cdd}->{$cdd} = $cdd; 

		#Count whether it had at least 1 CDD prediction
# don't need this, given flags I use:		$account_hash->{$hypothetical}->{(scalar @cdd_list > 0) ? 1 : 0}++;
	}

	print "fragment,feature-query-count = $fragment_accession,$queryCount\n";
	
	$sth->finish;
}

sleep 10;

print "Assigned to at least one CDD:\n";
# don't bother: print "Hypotheticals: $account_hash->{1}->{1} / " . ($account_hash->{1}->{0} + $account_hash->{1}->{1}) . "\n";
# don't bother: print "Others: $account_hash->{0}->{1} / " . ($account_hash->{0}->{0} + $account_hash->{0}->{1}) . "\n";


##
# Use dot-products of the CDD vectors to determine what fragments are likely to be duplicates 
##
my $comp_group_hash;

my @length_list;

# calculate magnitude of the vectors
#
my @fragment_with_no_proteins_list=();
TAX_ID: for (my $i = 0 ; $i < scalar @fragment_list; $i++)
{
	my $fragment = $fragment_list[$i];
	$length_list[$i] = 0;
	foreach my $cdd (keys %$cdd_hash)
	{
		$length_list[$i] += $frag_hash->{$cdd}->{$fragment} * $frag_hash->{$cdd}->{$fragment} if ($frag_hash->{$cdd}->{$fragment});
	}
		
	#It didn't have any proteins??? (this shouldn't happen)
	if ($length_list[$i] == 0)
	{
		print "Warning! No proteins found for accession=$fragment\n";
		if ($allow_fragments_with_no_proteins || $blindly_accept_fragments_with_no_proteins) {
		    push @fragment_with_no_proteins_list,$fragment;
		}
		splice @fragment_list, $i, 1;
		$i--;
		next TAX_ID;
	}
	
	$length_list[$i] = sqrt $length_list[$i];
}

print Dumper(@length_list);

# initialize subset: initially it's the identity mapping, since nothing is marked redundant
#
for (my $i = 0 ; $i < scalar @fragment_list; $i++)
{
	$comp_group_hash->{$fragment_list[$i]} = $fragment_list[$i];
}

for (my $i = 0 ; $i < scalar @fragment_list; $i++)
{
	my $fragment_i = $fragment_list[$i];
	print "Comparing $fragment_i...\n";
	SECOND_FRAGMENT: for (my $j = $i+1 ; $j < scalar @fragment_list; $j++)
	{
		my $fragment_j = $fragment_list[$j];

		#Calculate the dot product, and if it is likely to be identical
		my $dot_product = 0;
		foreach my $cdd (keys %$cdd_hash)
		{ 
			$dot_product += $frag_hash->{$cdd}->{$fragment_i} * $frag_hash->{$cdd}->{$fragment_j} if (defined $frag_hash->{$cdd}->{$fragment_i} && defined $frag_hash->{$cdd}->{$fragment_j});	
		}
		
		#print "Dot product $dot_product\n";
		
		$dot_product /= $length_list[$i];
		$dot_product /= $length_list[$j];
		
		#print "$i $j $dot_product\n" if ($dot_product);
		
		next SECOND_FRAGMENT if ($dot_product < $dot_product_cutoff);
		
		if (defined($always_keep_small)) {
		    my $l=$fragmentToLength{$fragment_j};
		    if ($l < $always_keep_small) {
			print "I won't remove $fragment_j, because it's length = $l < always_keep_small = $always_keep_small\n";
			next SECOND_FRAGMENT;
		    }
		}
		 
		print "*** Joining $fragment_i to $fragment_j\n";
		
		#Now decide which tax to give preference (based on lowest accession}
		my $lowest_accession = ($comp_group_hash->{$fragment_i} lt $comp_group_hash->{$fragment_j}) ? $comp_group_hash->{$fragment_i} : $comp_group_hash->{$fragment_j} ;
		$comp_group_hash->{$fragment_j} = $lowest_accession;
		$comp_group_hash->{$fragment_i} = $lowest_accession;
	}
}

print Dumper($comp_group_hash);

=comment

##
# Write statistics file
##
if ($statistics_file)
{
	print "Writing statistics...\n";
	open STAT, ">$statistics_file" or die "Could not open file: $statistics_file";
	print STAT join "\t", ("CDD", "xref", "gene", "number", "number-of-organisms", "average-per-complete-organism", "average-per-organism", "max-in-one-organism", "occurs-with", "desc");
	print STAT "\n";

	foreach my $key (sort {$a <=> $b} keys %$cdd_hash)
	{
		my $total = scalar keys %{$cdd_hash->{$key}};
		
		my $tax_avg =  ( scalar keys %{$cdd_hash->{$key}} ) / ( scalar keys %{$org_hash->{$key}} );
		my $tax_max = 0;
		my $complete_tax_total = 0;
		my $complete_tax_num = 0;
		my $complete_tax_avg = 0;
		
		#Calculate the avg number per organism and the max (counting only complete genomes!)
		foreach my $tax_id ( keys %{$org_hash->{$key}} )
		{
			#Complete genomes
			if ( $complete_tax_index->{$tax_id} )
			{
				$complete_tax_total += $org_hash->{$key}->{$tax_id};
				$complete_tax_num += 1;
			}
			
			$tax_max = $org_hash->{$key}->{$tax_id} if ($org_hash->{$key}->{$tax_id} > $tax_max);
		}
		
		$complete_tax_avg = $complete_tax_total / $complete_tax_num if ($complete_tax_num > 0);
		
		#Collect all CDD that this one occurs with
		#		my $p = $protein_index->{$gi};
		#my $p_cdd = $p->{cdd}->{$key};
	
		my $cdd_info = $cdd_desc->cdd_info($key);
		print STAT join "\t", ($cdd_info->{accession}, $cdd_info->{xref}, $cdd_info->{gene}, scalar keys %{$cdd_hash->{$key}}, scalar keys %{$org_hash->{$key}}, $complete_tax_avg, $tax_avg, $tax_max, "", $cdd_info->{desc});
		print STAT "\n";
	}
}

=cut

if ($genomes_out_file)
{
	print "Writing genomes out file...\n";
	open GENOME_OUT, ">$genomes_out_file" or die "Could not open file: $genomes_out_file";

	my %acceptedSpecies=();
	foreach my $fragment (sort keys %$comp_group_hash) {
	    next if ($comp_group_hash->{$fragment} ne $fragment);
	    $acceptedSpecies{OrganismToSpecies($fragmentToOrganism{$fragment})}=1;
	}

	foreach my $fragment (sort keys %$comp_group_hash)
	{
	    #print "$fragment $complete_tax_index->{$tax_index->{$fragment}} == $tax_index->{$fragment}\n";
	    next if ($comp_group_hash->{$fragment} ne $fragment);
	    
	    for my $actualFragment (@{$fragmentToActualFragment{$fragment}}) {
		print GENOME_OUT "$actualFragment\n";
	    }
	}
	foreach my $fragment (@fragment_with_no_proteins_list) {
	    my $accept=$blindly_accept_fragments_with_no_proteins;
	    my $species;
	    if (!$accept) {
		$species=OrganismToSpecies($fragmentToOrganism{$fragment});
		$accept=(!$acceptedSpecies{$species});
	    }
	    if ($accept) {
		if (defined($species)) {
		    $acceptedSpecies{$species}=1;
		}

		for my $actualFragment (@{$fragmentToActualFragment{$fragment}}) {
		    print GENOME_OUT "$actualFragment\n";
		}
	    }
	}
	close GENOME_OUT;
}


mkdir $fasta_directory if ($fasta_directory && ! -e $fasta_directory);

#Print the output file containing the gi's for each CDD
print "Writing output...\n";
open OUT, ">$output_file" or die "Could not open file: $output_file";
CDD: foreach my $key (sort {$a <=> $b} keys %$cdd_hash)
{
	my @gi_list = keys %{$cdd_hash->{$key}};
	my $complete_num = 0;
	for (my $i = 0; $i < scalar @gi_list; $i++)
	{
		my $gi = $gi_list[$i];
		my $p = $protein_index->{$gi};
		
		# (If the genome fragment wasn't declared the same as a different one)
		my $fragment=$actualFragmentToPseudoFragment{$p->{fragment}};
		if ($comp_group_hash->{$fragment} eq $fragment)
		{
			$complete_num++; 
		}
		elsif ($complete_only)
		{
			splice @gi_list, $i, 1;
			$i--;
		}
	}
	
	next CDD if ($complete_num < 4);
	
	my $fasta_writing = 0;
	my $fh;
	if ($fasta_directory)
	{
		open $fh, ">$fasta_directory/$key";
		$fasta_writing = 1;
	}
	
	my $cdd_info = $cdd_desc->cdd_info($key);
	print OUT "cdd: $cdd_info->{accession}\n";
	print OUT "xref: $cdd_info->{xref}\n";
	print OUT "gene: $cdd_info->{gene}\n";
	print OUT "desc: $cdd_info->{desc}\n";
	print OUT "num: " . scalar @gi_list . "\n";
	
	foreach my $gi (@gi_list)
	{
		my $p = $protein_index->{$gi};
		
		my $p_cdd;
		my $partial_translation;
		if ($fasta_writing || $verbose) {
		    die "Zasha took the code out that remembers start,end";
		    $p_cdd = $p->{cdd}->{$key};
		    $partial_translation = substr($p->{translation}, $p_cdd->{start} -1, $p_cdd->{end} - $p_cdd->{start} + 1);
		}
		
		if ($verbose)
		{
			print OUT join "\t", ($gi, scalar keys %{$p->{cdd}}, $p->{tax_id}, $p->{fragment}, $p->{gene}, $p->{product}, $partial_translation );
		}
		else
		{
			print OUT $gi;
		}
		print OUT "\n";
			
		if ($fasta_writing)
		{
			print $fh ">$p->{tax_id}|$gi|$p->{fragment}\n$partial_translation\n";
		}
	}
	print OUT "\n";
}
close(OUT);

print "DONEdoneDONEdone\n";
$gt = 0;

sub OrganismToSpecies
{
    my ($organism)=@_;
    my @taxa=split /\s+/,$organism;
    my $species;
    if ($taxa[1] eq "sp.") {
	# assume these things could be any species, so allow them to be distinct
	$species=$organism;
    }
    else {
	$species=$taxa[0]." ".$taxa[1];
    }
    print "$organism --> $species\n";
    return $species;
}
