# Supplementary material for: Comparative genomics reveals 104 candidate structured RNAs from bacteria, archaea, and their metagenomes
Source: Genome Biol. 2010 Mar 15;11(3):R31. doi: 10.1186/gb-2010-11-3-r31 (PMC2864571; doi:10.1186/gb-2010-11-3-r31)
Supplement: Additional file 10 — Source code implemented as part of this project. Source code files and a README.pdf file are provided to assist in detailed understanding of the methods. The files can be retrieved from the .tar.gz archive file, as described for Additional file 4. [file gb-2010-11-3-r31-S10.GZ › 104-motifs-source-code/bliss-scripts/correct_accessions.perl]

#!/usr/bin/perl -w

# Copyright (c) 2001-2006 Jeffrey E. Barrick.
# Some portions Copyright (c) 2007-2010 Zasha Weinberg.
# All rights reserved.
#
# This copyrighted source code is freely distributed under
# the terms of the GNU General Public License.  See the file
# LICENSE in the root directory of this distribution.

###
# Pod Documentation
###

=head1 NAME

add_rfamz.perl

=head1 SYNOPSIS

Usage: correct_accessions.perl -i <input> -o <output> -d <blast_db> [-k]

Correct accession numbers in a Stockholm alignment using BLAST.

=head1 DESCRIPTION

=over

=item B<-i> <file path> 

Input Stockholm file.

=item B<-o> <file path> 

Output file.

=item B<-d> <file path> 

BLAST database.

=item B<-keep-accessions|k>

Keeps the accession number intact if possible.

=back

=head1 AUTHOR

Jeffrey Barrick

=head1 COPYRIGHT

Copyright 2004.  All rights reserved.

=cut

###
# End Pod Documentation
###

use strict;

use FindBin;
use lib $FindBin::Bin;
use Intergenic::Config;
use Intergenic::Stockholm;
use Bio::SearchIO;
use Data::Dumper;

use Getopt::Long;
use Pod::Usage;


my ($help, $man);
my ($opt_i, $opt_o, @opt_d, $opt_k);
pod2usage(1) if (scalar @ARGV == 0);
GetOptions(
	'help|?' => \$help, 'man' => \$man,
	'input|i=s' => \$opt_i, 
	'output|o=s' => \$opt_o,
	'database=s' => \@opt_d,
	'keep-accessions|k' => \$opt_k,
) or pod2usage(2);
pod2usage(1) if $help;
pod2usage(-exitstatus => 0, -verbose => 2) if $man;
pod2usage(1) if ((!defined $opt_i) || (!defined $opt_o) || (!defined $opt_d[0]));


my $sto = new Intergenic::Stockholm(-FILENAME => "$opt_i");
my $new_sto = new Intergenic::Stockholm(-FILENAME => "$opt_i");

for (my $i=0; $i < scalar @{$sto->{stockholm}->{seq}}; $i++)
{
	my $seq = $sto->{stockholm}->{seq}->[$i];
	my $new_seq = $new_sto->{stockholm}->{seq}->[$i];
	#Correct the sequence (we mainly need to know its length)
	my $tempseq = $seq->{seq};
	$tempseq = "\U$seq->{seq}";
	$tempseq =~ s/[^UTCGA]//g;
	my $length = length $tempseq;

	#BLAST
	#print ">$seq->{name}\n$tempseq\n\n";
	
	my @perfect_hits;
	$new_seq->{original_name} = $new_seq->{name};
	$new_seq->{name} = "NOT_FOUND";
			
	#Blast against each database
	foreach my $opt_d (@opt_d)
	{
		my $result = system "echo $seq->{seq} | blastall -d $opt_d -F F -m 8 -p blastn > /tmp/$$.blastn";
		die if ($result);

		#Parse results (only take the first exact match).
		my $searchio = new Bio::SearchIO( -format => 'blasttable', -file   => "/tmp/$$.blastn" );

		SEQUENCE: while ( my $result = $searchio->next_result() ) 
		{
			while( my $hit = $result->next_hit ) 
			{
				#print Dumper($hit);
		     	HSP: while( my $hsp = $hit->next_hsp ) 
		     	{
		     		#print  $hsp->hsp_length. "/" . $length . " nt.  identical fraction = " . $hsp->frac_identical('total') . " e-value = " . $hsp->evalue . "\n";
		     		next HSP if ($hsp->frac_identical('total') < 1);
		     		next HSP if ($hsp->length != $length);
		     		
		     		#next if ($hsp->frac_identical('total') < 100.0);
		     		#next if ($hsp->gaps('total') > 0);
		     		
		     		#print Dumper($hsp);

					my ($start, $end, );
					$start = $hsp->start('subject');
					$end = $hsp->end('subject');
					
					if ($hsp->strand('subject') == -1)
					{
						my $temp = $end;
						$end = $start;
						$start = $temp;
					}

					#Find annoying long genbank names from fasta files
					my $hit_name = $hit->name;
					if ($hit_name =~ m/.+\|.+\|.+\|(.+)\|/)
					{
						$hit_name = $1;
					}
	 
		     		my $full_name = $hit_name . "/" . $start . "-" . $end;
		       		print "$seq->{name} $full_name\n";
		       		push @perfect_hits, $full_name;
		      	}
			}
			#print "\n";

		}
	}
	
	#Now sort by accession number so we use the lowest one (oldest sequence)
	if (scalar @perfect_hits > 0)
	{
		@perfect_hits = sort @perfect_hits;
		
		if (!$opt_k)
		{
			$new_seq->{name} = $perfect_hits[0];
		}
		#Try to preserve the accession number
		else
		{
			$new_seq->{original_name} =~ m/^(\w+)\.*\d*\/(\d+)-(\d+)/;
			my $start = $2; 
			my $to_match = $1;
				
			#Specifically the closest hit within the given genome
			my $diff;
			foreach my $hit (@perfect_hits)
			{
				$hit =~ m/^(\w+)\.\d+\/(\d+)-(\d+)$/;
				if ($1 eq $to_match)
				{
					if (!defined $diff || (abs ($start - $2) < $diff))
					{
						$diff = abs ($start - $2);
						$new_seq->{name} = $hit;
					}
				}
			} 
		}
	}
}

my @not_found;
my $dup_hash;

#Now we need to get rid of the illegal and duplicate names by moving them to the header
SEQ: for (my $i=0; $i < scalar @{$new_sto->{stockholm}->{seq}}; $i++)
{
	my $seq = $sto->{stockholm}->{seq}->[$i];
	my $new_seq = $new_sto->{stockholm}->{seq}->[$i]; 

	#Catch not_found
	if ($new_seq->{name} eq 'NOT_FOUND')
	{
		$new_seq->{remove} = 1;
		push @not_found, $seq->{name};
		print "$new_seq->{original_name} not found.\n";
		next SEQ;
	}
	
	#Catch duplicates
	DUPE: for (my $j=0; $j < $i; $j++)
	{
		my $seq_2 = $sto->{stockholm}->{seq}->[$j];
		my $new_seq_2 = $new_sto->{stockholm}->{seq}->[$j]; 
		if ($new_seq_2->{name} eq $new_seq->{name})
		{
			push @{$dup_hash->{$new_seq_2->{name}}}, $seq_2->{name} if (!defined $dup_hash->{$new_seq_2->{name}});	
			push @{$dup_hash->{$new_seq_2->{name}}}, $seq->{name};
			$new_seq->{remove} = 1;
			last DUPE;
		}
	}
}

#Create GF lines

$new_sto->{stockholm}->{GF}->{NOT_FOUND} = join ", ", @not_found if (scalar @not_found > 0);
foreach my $key (sort keys %$dup_hash)
{
	$new_sto->{stockholm}->{GF}->{"DUPLICATES $key"} = join ", ", @{$dup_hash->{$key}};
}


#Remove flagged
for (my $i=0; $i < scalar @{$new_sto->{stockholm}->{seq}}; $i++)
{
	if ($new_sto->{stockholm}->{seq}->[$i]->{remove})
	{
		splice @{$new_sto->{stockholm}->{seq}}, $i, 1;
		$i--;
	}
}

#prints new alignment
$new_sto->writefile($opt_o);
