# Supplementary material for: Comparative genomics reveals 104 candidate structured RNAs from bacteria, archaea, and their metagenomes
Source: Genome Biol. 2010 Mar 15;11(3):R31. doi: 10.1186/gb-2010-11-3-r31 (PMC2864571; doi:10.1186/gb-2010-11-3-r31)
Supplement: Additional file 10 — Source code implemented as part of this project. Source code files and a README.pdf file are provided to assist in detailed understanding of the methods. The files can be retrieved from the .tar.gz archive file, as described for Additional file 4. [file gb-2010-11-3-r31-S10.GZ › 104-motifs-source-code/bliss-scripts/create_contig_map.pl]

#!/usr/bin/perl

# Copyright (c) 2001-2006 Jeffrey E. Barrick.
# Some portions Copyright (c) 2007-2010 Zasha Weinberg.
# All rights reserved.
#
# This copyrighted source code is freely distributed under
# the terms of the GNU General Public License.  See the file
# LICENSE in the root directory of this distribution.

use strict;
use FindBin;
use lib $FindBin::Bin;
use DBI;
use Intergenic::Config;
use Xgrid::Submitter;
use Getopt::Long;

my ($input,$database,$intoLoadDataFile);
if (!GetOptions(
		"d=s" => \$database,
		"i=s" => \$input,
		"intoLoadDataFile=s" => \$intoLoadDataFile
	       )) {
    die "bad command line param";
}

my ($dbh,$sth);

if ($intoLoadDataFile) {
    if (!open(LD,">$intoLoadDataFile")) {
	die "cannot open $intoLoadDataFile";
    }
}
else {

    $dbh = DBI->connect("DBI:mysql:database=$database;host=$Intergenic::Config::DB_Host", "$Intergenic::Config::DB_User", "$Intergenic::Config::DB_Password", {'RaiseError' => 1, 'PrintError' => 1});
    
    $dbh->do("create table if not exists contig_map (fragment varchar(255) not null,start int,end int,source_fragment varchar(255) not null,source_start int,source_end int,source_strand tinyint,primary key(fragment,start),key (source_fragment,source_start));");
    
    $sth=$dbh->prepare("replace into contig_map (fragment,start,end,source_fragment,source_start,source_end,source_strand) values (?,?,?,?,?,?,?);");
}
    
my $file_list_ref = Xgrid::Submitter::_dir_file_list_to_file_list("$input");
foreach my $file_name (@$file_list_ref) {
  print "FILE: $file_name\n";

  my $open_fn=$file_name;
  if ($file_name =~ /[.]gz$/) {
      $open_fn="gzip -d -c $file_name |";
  }
  if (!open(GB,$open_fn)) {
      die "cannot open $open_fn";
  }

  my $contig="";
  my $gotContig=0;
  my $gotOrigin=0;
  my $acc=undef;
  
  while (<GB>) {
      s/[\r\n]//g;
      my $line=$_;
      if (/^VERSION +([^ ]+)/) {
	  $acc=$1;
      }
      if ($gotContig) {
	  if ($line =~ /^\//) {
	      # ignore last thingy
	  }
	  else {
	      $line =~ s/^ *//g;
	      $contig .= $line;
	  }
      }
      if ($line =~ /^CONTIG +(.*)$/) {
	  $gotContig=1;
	  $contig=$1;
      }
      if ($line =~ /^ORIGIN/) {
	  $gotOrigin=1;
      }
      if ($line =~ /^\/\//) {
	  
	  if ($gotContig && $gotOrigin) {
	      die "got both CONTIG and ORIGIN -- unexpected";
	  }
	  if (!$gotContig && !$gotOrigin) {
	      die "got neither CONTIG nor ORIGIN -- presumably there's something else we need";
	  }
	  if ($gotOrigin) {
	      # regular sequence, so nothing to do
	  }
	  if ($gotContig) {
	      # contig -- process the info
	      if (!defined($acc)) {
		  die "got contig, but no VERSION tag (which has accession)";
	      }
	      if ($contig =~ /^join\((.*)\)$/) {
		  $contig=$1;
		  my @cl=split /,/,$contig;
		  my $start=1;
		  for my $ce (@cl) {
		      my $source_strand=+1;
		      my $okay=0;
		      #print "ce=$ce, start=$start\n";
		      if ($ce =~ /^gap\(\)$/) {
			  # ignore unknown-length gaps
			  $okay=1;
		      }
		      if ($ce =~ /^gap\((unk|)([0-9]+)\)$/) {
			  my $gapLen=$2;
			  $okay=1;
			  #print "$start, $gapLen\n";
			  $start = $start + $gapLen;
			  #print "$start, $gapLen\n";
		      }
		      if ($ce =~ /^complement\((.*)\)$/) {
			  $source_strand=-1;
			  $ce=$1;
		      }
		      if ($ce =~ /^([-._A-Za-z0-9]+):([0-9]+)[.][.]([0-9]+)$/) {
			  my ($source_fragment,$source_start,$source_end)=($1,$2,$3);
			  my $len=$source_end-$source_start+1;
			  if ($len<=0) {
			      die "len<=0 in $acc";
			  }
			  my $end=$start+$len-1;

			  if ($intoLoadDataFile) {
			      print LD join("\t",($acc,$start,$end,$source_fragment,$source_start,$source_end,$source_strand))."\n";
			  }
			  else {
			      $sth->execute($acc,$start,$end,$source_fragment,$source_start,$source_end,$source_strand);
			  }

			  $start=$end+1;
			  $okay=1;
		      }
		      if (!$okay) {
			  die "could not parse CONTIG element in VERSION=$acc.  element was \"$ce\".  CONTIG line was \"$contig\"";
		      }
		  }
	      }
	      else {
		  die "CONTIG in $acc is \"$contig\", which doesn't include a 'join' tag";
	      }
	  }
	  
	  $contig="";
	  $gotContig=0;
	  $gotOrigin=0;
	  $acc=undef;
      }
  }
  close(GB);
  if ($? != 0) {
      die "problem with \"$open_fn\"";
  }
}

if ($intoLoadDataFile) {
    close(LD);
}
else {
    $dbh->disconnect;
}
