# Supplementary material for: Comparative genomics reveals 104 candidate structured RNAs from bacteria, archaea, and their metagenomes
Source: Genome Biol. 2010 Mar 15;11(3):R31. doi: 10.1186/gb-2010-11-3-r31 (PMC2864571; doi:10.1186/gb-2010-11-3-r31)
Supplement: Additional file 10 — Source code implemented as part of this project. Source code files and a README.pdf file are provided to assist in detailed understanding of the methods. The files can be retrieved from the .tar.gz archive file, as described for Additional file 4. [file gb-2010-11-3-r31-S10.GZ › 104-motifs-source-code/bliss-scripts/extract_columns.perl]

#!/usr/bin/perl -w

# Copyright (c) 2001-2006 Jeffrey E. Barrick.
# Some portions Copyright (c) 2007-2010 Zasha Weinberg.
# All rights reserved.
#
# This copyrighted source code is freely distributed under
# the terms of the GNU General Public License.  See the file
# LICENSE in the root directory of this distribution.

###
# Pod Documentation
###

=head1 NAME

extract_columns.perl.perl

=head1 SYNOPSIS

Usage: extract_columns.perl -i /path/to/stockholm/alignment -o /path/to/output

Extract specific columns from a stockholm alignment.

=head1 DESCRIPTION

=over

=item B<-i> <file path> 

Input stockholm file.  It will output the tab-delimited contents of columns with 
asterisks in them to stdout for each line beginning.

#=GC extract_1
#=GC extract_2
#=GC extract_3
...

=item B<-o> <file path> 

Output file (tab delimited).

=back

=head1 AUTHOR

Jeffrey Barrick

=head1 COPYRIGHT

Copyright 2005.  All rights reserved.

=cut

###
# End Pod Documentation
###

use strict;

use FindBin;
use lib $FindBin::Bin;
use Intergenic::Config;
use Intergenic::Stockholm;
use Bio::SearchIO;
use Data::Dumper;


use Getopt::Long;
use Pod::Usage;
my ($help, $man);
my ($input, $output);
pod2usage(1) if (scalar @ARGV == 0);
GetOptions(
	'help|?' => \$help, 'man' => \$man,
	'input|i=s' => \$input, 
	'output|o=s' => \$output,
) or pod2usage(2);
pod2usage(1) if $help;
pod2usage(-exitstatus => 0, -verbose => 2) if $man;
pod2usage(1) if (!defined $input || !defined $output);

my $sto = new Intergenic::Stockholm(-FILENAME => "$input");
#print Dumper($sto);

my $i = 1;
my @row_list;
while ( my $extract =  $sto->{stockholm}->{GC}->{"extract_$i"})
{
	#print STDERR "$extract\n";
	my @pos_list;
	my $on_pos = -1;
	while ( ($on_pos = index ($extract, "*", $on_pos + 1)) != -1)
	{
		print STDERR "$on_pos\n";
		push @pos_list, $on_pos;
	}
	die "Could not find '*' columns in #=GC extract_$i line." if (scalar @pos_list < 1);
	#print STDERR "Extracting positions $start_pos to $end_pos.\n";
	push @row_list, \@pos_list;
	
	$i++;
}
	
	
open OUT, ">$output" or die "Could not open $output";
foreach my $seq ( @{$sto->{stockholm}->{seq}} )
{
	print OUT "$seq->{name}";
	foreach my $row (@row_list)
	{
		my $s = '';
		foreach my $pos (@$row)
		{
			$s .= substr($seq->{seq}, $pos, 1 );
		}
		print OUT "\t" . $s;
	}
	print OUT "\n";
}	
