# Supplementary material for: Comparative genomics reveals 104 candidate structured RNAs from bacteria, archaea, and their metagenomes
Source: Genome Biol. 2010 Mar 15;11(3):R31. doi: 10.1186/gb-2010-11-3-r31 (PMC2864571; doi:10.1186/gb-2010-11-3-r31)
Supplement: Additional file 10 — Source code implemented as part of this project. Source code files and a README.pdf file are provided to assist in detailed understanding of the methods. The files can be retrieved from the .tar.gz archive file, as described for Additional file 4. [file gb-2010-11-3-r31-S10.GZ › 104-motifs-source-code/bliss-scripts/extract_csv.perl]

#!/usr/bin/perl -w

# Copyright (c) 2001-2006 Jeffrey E. Barrick.
# Some portions Copyright (c) 2007-2010 Zasha Weinberg.
# All rights reserved.
#
# This copyrighted source code is freely distributed under
# the terms of the GNU General Public License.  See the file
# LICENSE in the root directory of this distribution.


###
# Pod Documentation
###

=head1 NAME

dir_do.perl

=head1 SYNOPSIS

Usage: matrix.perl [-i path] [-o path]

Compute a distance matrix from the input Stockholm file.

=head1 DESCRIPTION

=over

=item B<-i> <path> 

Input Stockholm alignment file.  This file must have an RF line.

=item B<-o> <path> 

Path to output matrix file.

=back


=head1 AUTHOR

Jeffrey Barrick

=head1 COPYRIGHT

Copyright 2003.  All rights reserved.

=cut

###
# End Pod Documentation
###

use Getopt::Std;
use Data::Dumper;

our ($opt_i, $opt_o);
getopts('i:o:');

my $infernal = "/bliss/bin/infernal-0.55/src";

my $matrix;

my $lines = ReadZashaCSV($opt_i);

#print Dumper($lines);

#Create a fasta file of all ungapped sequences.

open OUTPUT_FILE, ">$opt_o" or die "Could not open file $opt_o";

foreach my $line (@$lines)
{
	#print Dumper($line);
	print OUTPUT_FILE ">$line->[4]/$line->[9]-$line->[10]\n$line->[12]\n";
}
close OUTPUT_FILE;


sub ReadZashaCSV
{
	my ($infile) = @_;
	my @out;
	
	open INPUT_FILE, "<$infile" or die "Could not open file $infile";
	my @lines = <INPUT_FILE>;
	#ignore first line
	shift @lines;
		
	LINE: foreach my $line (@lines)
	{
		chomp $line;
		last LINE if (!$line);
		my @split_line = split /,/, $line;
		push @out, \@split_line;
	}
	
	#print Dumper(@out);

	@out = sort { -($a->[11] <=> $b->[11]) } @out;

	return \@out;
}
