# Supplementary material for: Comparative genomics reveals 104 candidate structured RNAs from bacteria, archaea, and their metagenomes
Source: Genome Biol. 2010 Mar 15;11(3):R31. doi: 10.1186/gb-2010-11-3-r31 (PMC2864571; doi:10.1186/gb-2010-11-3-r31)
Supplement: Additional file 10 — Source code implemented as part of this project. Source code files and a README.pdf file are provided to assist in detailed understanding of the methods. The files can be retrieved from the .tar.gz archive file, as described for Additional file 4. [file gb-2010-11-3-r31-S10.GZ › 104-motifs-source-code/bliss-scripts/extract_zasha.perl]

#!/usr/bin/perl -w

# Copyright (c) 2001-2006 Jeffrey E. Barrick.
# Some portions Copyright (c) 2007-2010 Zasha Weinberg.
# All rights reserved.
#
# This copyrighted source code is freely distributed under
# the terms of the GNU General Public License.  See the file
# LICENSE in the root directory of this distribution.


###
# Pod Documentation
###

=head1 NAME

extract_zasha.perl

=head1 SYNOPSIS

Usage: extract_zasha.perl [-i path] [-o path] 

Convert Zasha csv file into a sorted fasta file of hits (for INFERNAL alignment)

=head1 DESCRIPTION

=over

=item B<-i> <path> 

Input Zasha csv file.

=item B<-o> <path> 

Output fasta file path.

=back

=head1 AUTHOR

Jeffrey Barrick

=head1 COPYRIGHT

Copyright 2005.  All rights reserved.

=cut

###
# End Pod Documentation
###

use Getopt::Std;
use Data::Dumper;

use FindBin;
use lib $FindBin::Bin;
use Intergenic::Zasha;


our ($opt_i, $opt_o); 
getopts('i:o:');

my $z = Intergenic::Zasha::LoadRfamzFile($opt_i);

open OUTFILE, ">$opt_o";
foreach $item (@$z)
{
	print OUTFILE ">$item->{coords}\n$item->{sequence}\n";
}
close OUTFILE;
