# Supplementary material for: Comparative genomics reveals 104 candidate structured RNAs from bacteria, archaea, and their metagenomes
Source: Genome Biol. 2010 Mar 15;11(3):R31. doi: 10.1186/gb-2010-11-3-r31 (PMC2864571; doi:10.1186/gb-2010-11-3-r31)
Supplement: Additional file 10 — Source code implemented as part of this project. Source code files and a README.pdf file are provided to assist in detailed understanding of the methods. The files can be retrieved from the .tar.gz archive file, as described for Additional file 4. [file gb-2010-11-3-r31-S10.GZ › 104-motifs-source-code/bliss-scripts/find_redundant_contigs_in_refseq.pl]

#!/usr/bin/perl

# Copyright (c) 2001-2006 Jeffrey E. Barrick.
# Some portions Copyright (c) 2007-2010 Zasha Weinberg.
# All rights reserved.
#
# This copyrighted source code is freely distributed under
# the terms of the GNU General Public License.  See the file
# LICENSE in the root directory of this distribution.

use strict;
use FindBin;
use lib $FindBin::Bin;
use DBI;
use Intergenic::Config;
use Xgrid::Submitter;
use Getopt::Long;

my ($database,$intoLoadDataFile,$logFileName,$nrFragmentFileName);
if (!GetOptions(
		"d=s" => \$database,
		"intoLoadDataFile=s" => \$intoLoadDataFile,
		"log=s" => \$logFileName,
		"nrFragmentFileName=s" => \$nrFragmentFileName
	       )) {
    die "bad command line param";
}

if (!$logFileName) {
    die "sorry you must give -log <file>";
}
if (!open(LOG,">$logFileName")) {
    die "cannot open $logFileName";
}

if (!$nrFragmentFileName) {
    die "sorry you must give -nrFragmentFileName <file> (e.g. refseq38-microbial-non-redundant.seqid), for the final non-redundant list of seqids, which you can use in --partition-fasta";
}
if (!open(NR,">$nrFragmentFileName")) {
    die "cannot open $nrFragmentFileName";
}

my $sthI;


my $dbh = DBI->connect("DBI:mysql:database=$database;host=$Intergenic::Config::DB_Host", "$Intergenic::Config::DB_User", "$Intergenic::Config::DB_Password", {'RaiseError' => 1, 'PrintError' => 1});
my $dbhBig = DBI->connect("DBI:mysql:database=$database;host=$Intergenic::Config::DB_Host", "$Intergenic::Config::DB_User", "$Intergenic::Config::DB_Password", {'RaiseError' => 1, 'PrintError' => 1});
$dbhBig->{mysql_use_result}=1;
my $dbhMod = DBI->connect("DBI:mysql:database=$database;host=$Intergenic::Config::DB_Host", "$Intergenic::Config::DB_User", "$Intergenic::Config::DB_Password", {'RaiseError' => 1, 'PrintError' => 1});
$dbhMod->{AutoCommit}=0;

$dbh->do("create table if not exists feature_by_source_fragment_count (fragment varchar(255) primary key,feature_count int);");
my $sth=$dbh->prepare("select count(*) as the_count from feature_by_source_fragment_count;");
$sth->execute;
my $feature_by_source_fragment_count_done=0;
if (my $x=$sth->fetchrow_hashref()) {
    if ($x->{the_count}>0) {
	$feature_by_source_fragment_count_done=1;
    }
}
$sth->finish;
if ($feature_by_source_fragment_count_done) {
    print "table feature_by_source_fragment_count has rows, so I assume it's been computed already.  I'm skipping.\n";
    print LOG "table feature_by_source_fragment_count has rows, so I assume it's been computed already.  I'm skipping.\n";
}
else {
    print "computing table feature_by_source_fragment_count\n";
    print LOG "computing table feature_by_source_fragment_count\n";
    $dbh->do("insert into feature_by_source_fragment_count (fragment,feature_count) select c.fragment,sum(f.feature_count) as feature_count from contig_map c,feature_by_fragment_count f where c.source_fragment=f.fragment group by c.fragment;");
}

if ($intoLoadDataFile) {
    if (!open(LD,">$intoLoadDataFile")) {
	die "cannot open $intoLoadDataFile";
    }
}
else {
    
    $dbhMod->do("create table if not exists redundant_contig (fragment varchar(255) not null primary key,byFragmentFeatureCount int,bySourceFragmentFeatureCount int);");
    $dbhMod->do("delete from redundant_contig;"); # get rid of whatever's there

    $dbhMod->commit;
    
    $sthI=$dbhMod->prepare("replace into redundant_contig (fragment,byFragmentFeatureCount,bySourceFragmentFeatureCount) values (?,?,?);");
}

#########################
# notes:
# The query "select count(*) from genome g1,contig_map,genome g2 where g1.fragment=contig_map.fragment and contig_map.source_fragment=g2.fragment and g1.organism<>g2.organism;" gives the result 0, so things are consistent.

#########################
# First, the relatively easy case: if a CONTIG is based on sequences that are in the database, then there is clearly some redundancy
# simplification: this assumes that contigs referencing at least 1 fragment in genome will only use known fragments.  In theory, some contigs might be assembled using both known and unknown fragments.  However, this situation occurs in only 4 cases, so who cares.
# However, 
# (1) we should be careful about which side we remove.  I've extracted the feature_count (# of features annotated), and I find that the CONTIG record seems to never have annotated features, at least among the redundant ones.  (This data ends up as the byFragmentFeatureCount field in 'redundant_contig').  Therefore, we always remove the CONTIG record
# (2) we should be careful about cases where X is dependent on Z and Y is also dependent on Z.  I think in this case, both X and Y will get marked redundant, and removed, but I should make sure.  I have now made sure.  Because of the feature_count thingy, we always want to remove X and Y (that are formed by CONTIG), therefore, we eliminate this issue.

my $sthCountFragmentFeature=$dbh->prepare("select feature_count from feature_by_fragment_count where fragment=?;");  # how many features does the fragment have
my $sthCountSourceFragmentFeature=$dbh->prepare("select feature_count from feature_by_source_fragment_count where fragment=?;");  # how many features do the combined source_fragments of this fragment have

my $sthClearlyRedundantInconsistentTaxid=$dbhBig->prepare("select source_genome.fragment as source_fragment,target_genome.fragment as target_fragment from contig_map,genome source_genome,genome target_genome where contig_map.source_fragment=source_genome.fragment and contig_map.fragment=target_genome.fragment and source_genome.tax_id <> target_genome.tax_id;");
$sthClearlyRedundantInconsistentTaxid->execute;
while (my $x=$sthClearlyRedundantInconsistentTaxid->fetchrow_hashref()) {
    die "CONTIG fragment $x->{target_fragment} is dependent on fragment $x->{source_fragment}, but they have inconsistent tax_id's.  (Change this code to see all problems like this, I'm just dying on the first one.)"
}

my $sthClearlyRedundant=$dbhBig->prepare("select distinct contig_map.fragment from contig_map,genome where contig_map.source_fragment=genome.fragment;");
$sthClearlyRedundant->execute;
while (my $x=$sthClearlyRedundant->fetchrow_hashref()) {

    my $byFragment=undef;
    my $bySourceFragment=undef;
    $sthCountFragmentFeature->execute($x->{fragment});
    if (my $q=$sthCountFragmentFeature->fetchrow_hashref()) {
	$byFragment=$q->{feature_count};
    }
    $sthCountFragmentFeature->finish;
    $sthCountSourceFragmentFeature->execute($x->{fragment});
    if (my $q=$sthCountSourceFragmentFeature->fetchrow_hashref()) {
	$bySourceFragment=$q->{feature_count};
    }
    $sthCountSourceFragmentFeature->finish;

    if (defined($byFragment)) {
	if (!defined($bySourceFragment) || $bySourceFragment==0) {
	    print LOG "sthClearlyRedundant, fragment=$x->{fragment}.  byFragment=$byFragment, bySourceFragment=$bySourceFragment\n";
	}
    }

    if ($intoLoadDataFile) {
	if (!defined($byFragment)) {
	    $byFragment="\\N";
	}
	if (!defined($bySourceFragment)) {
	    $bySourceFragment="\\N";
	}
	print LD join("\t",($x->{fragment},$byFragment,$bySourceFragment))."\n";
    }
    else {
	$sthI->execute($x->{fragment},$byFragment,$bySourceFragment);
    }
}
$sthClearlyRedundant->finish;


#########################
# now we look for cases where there's a reference to fragments that apparently don't exist, but are GenBank WGS entries that have corresponding RefSeq WGS entries
# these examples have accessions like NZ_ABVX01000005.1 in RefSeq or ABVX01000005.1 in GenBank.
#
# The feature_count issue (see above for the ClearlyRedundant case) also says that we never want to GenBank-derived ("GenBank-ish") CONTIG records.  (Their counts also go into the 'byFragmentFeatureCount' field, even though this doesn't quite make sense in this context.)
# You can see that "select * from redundant_contig where byFragmentFeatureCount is not null;" returns no records

my %genbankProjectCodeSet=(); # first we find all of them, then we analyze them
my $sthApparentlyNeeded=$dbhBig->prepare("select contig_map.fragment,contig_map.source_fragment from contig_map left join genome on (contig_map.source_fragment=genome.fragment) where genome.fragment is null;");
$sthApparentlyNeeded->execute;
while (my $x=$sthApparentlyNeeded->fetchrow_hashref()) {
    # check if source_fragment is a GenBank accession that's also in RefSeq
    if ($x->{source_fragment} =~ /^([A-Z][A-Z][A-Z][A-Z])[0-9]+[.][0-9]+$/) {
	my $projectCode=$1;
	$genbankProjectCodeSet{$projectCode}=1;
    }
}
$sthApparentlyNeeded->finish;

$dbh->disconnect;
$dbhBig->disconnect;
$dbh = DBI->connect("DBI:mysql:database=$database;host=$Intergenic::Config::DB_Host", "$Intergenic::Config::DB_User", "$Intergenic::Config::DB_Password", {'RaiseError' => 1, 'PrintError' => 1});
$dbhBig = DBI->connect("DBI:mysql:database=$database;host=$Intergenic::Config::DB_Host", "$Intergenic::Config::DB_User", "$Intergenic::Config::DB_Password", {'RaiseError' => 1, 'PrintError' => 1});
$dbhBig->{mysql_use_result}=1;


$dbh->do("create temporary table genbankish_fragments (fragment varchar(250) primary key);");

my $sthTaxidRefSeq=$dbh->prepare("select distinct tax_id from genome where fragment like ?;");
my $sthTaxidGenBankIsh=$dbh->prepare("select distinct tax_id from contig_map,genome where contig_map.fragment=genome.fragment and source_fragment like ?;");
my $sthSumFromRefSeq=$dbh->prepare("select sum(length) as thesum from genome where fragment like ?;");
my $populateTempTable=$dbh->prepare("insert into genbankish_fragments (fragment) select distinct fragment from contig_map where source_fragment like ?;");
my $sthSumFromGenBankIsh=$dbh->prepare("select sum(length) as thesum from genome,genbankish_fragments where genome.fragment=genbankish_fragments.fragment");
my $sthGenBankDerived=$dbh->prepare("select fragment from genbankish_fragments;");

my $sthCountFeatureFromRefSeq=$dbh->prepare("select sum(feature_count) as thesum from feature_by_fragment_count where fragment like ?;");
my $sthCountFeatureFromGenBankIsh=$dbh->prepare("select sum(feature_count) as thesum from feature_by_source_fragment_count,genbankish_fragments where feature_by_source_fragment_count.fragment=genbankish_fragments.fragment;");

for my $projectCode (sort {$a cmp $b} keys %genbankProjectCodeSet) {
    print "genbank-ish $projectCode\n";
    my $sumFromGenBankIsh=undef;
    my $sumFromRefSeq=undef;

    $dbh->do("delete from genbankish_fragments");
    $populateTempTable->execute("$projectCode\%");

    $sthSumFromGenBankIsh->execute();
    if (my $q=$sthSumFromGenBankIsh->fetchrow_hashref()) {
	$sumFromGenBankIsh=$q->{thesum};
	#print "q=".join(",",$q->{thesum})." $q->{fragment}\n";
    }
    else {
	print LOG "genbankish no rows\n";
    }
    $sthSumFromGenBankIsh->finish;
    $sthSumFromRefSeq->execute("NZ_$projectCode\%");
    if (my $q=$sthSumFromRefSeq->fetchrow_hashref()) {
	$sumFromRefSeq=$q->{thesum};
    }
    $sthSumFromRefSeq->finish;

    my $redundant=0;
    if (!defined($sumFromGenBankIsh)) {
	print LOG "ERROR: couldn't find genbank-ish $projectCode\n";
    }
    if (defined($sumFromRefSeq)) {
	if ($sumFromGenBankIsh>0 && $sumFromRefSeq>0) {
	    if ($sumFromRefSeq/$sumFromGenBankIsh > 1.0/1.2 && $sumFromRefSeq/$sumFromGenBankIsh<1.2) {  # works, if you manually inspect the logFile
		$redundant=1;
	    }
	}
    }
    
    $sthSumFromGenBankIsh->finish;
    $sthSumFromRefSeq->finish;

    my $featureCountByRefSeq=undef;
    my $featureCountByGenBankish=undef;

    $sthCountFeatureFromRefSeq->execute("NZ_$projectCode\%");
    if (my $q=$sthCountFeatureFromRefSeq->fetchrow_hashref()) {
	$featureCountByRefSeq=$q->{thesum};
    }
    $sthCountFeatureFromRefSeq->finish;
    $sthCountFeatureFromGenBankIsh->execute();
    if (my $q=$sthCountFeatureFromGenBankIsh->fetchrow_hashref()) {
	$featureCountByGenBankish=$q->{thesum};
    }
    $sthCountFeatureFromGenBankIsh->finish;

    print LOG "genbanking $projectCode\t$sumFromRefSeq\t$sumFromGenBankIsh\tredundant=$redundant\n";

    # make the GenBankish ones redundant
    if ($redundant) {


	# check for consistency of the tax_id; if the taxonomies are different, maybe they're not redundant
	$sthTaxidRefSeq->execute("NZ_$projectCode\%");
	my $refseqTaxid=undef;
	while (my $q=$sthTaxidRefSeq->fetchrow_hashref()) {
	    if (!defined($q->{tax_id})) {
		die;
	    }
	    if (defined($refseqTaxid)) {
		die "for RefSeq project NZ_$projectCode, there are two tax_id: $refseqTaxid and $q->{tax_id}.  Inconsistent";
	    }
	    else {
		$refseqTaxid=$q->{tax_id};
	    }
	}
	if (!defined($refseqTaxid)) {
	    die "didn't find a tax_id for RefSeq project NZ_$projectCode";
	}
	$sthTaxidGenBankIsh->execute("$projectCode\%");
	while (my $q=$sthTaxidGenBankIsh->fetchrow_hashref()) {
	    if (!defined($q->{tax_id})) {
		die;
	    }
	    if ($refseqTaxid != $q->{tax_id}) {
		die "inconsistent tax_id.  Refseq project NZ_$projectCode has $refseqTaxid, GenBank-ish project $projectCode has $q->{tax_id}.  Maybe they're not really redundant.";
	    }
	}

	$sthGenBankDerived->execute();
	while (my $q=$sthGenBankDerived->fetchrow_hashref()) {
	    
	    my $fragment=$q->{fragment};
	    
	    if ($intoLoadDataFile) {
		if (!defined($featureCountByRefSeq)) {
		    $featureCountByRefSeq="\\N";
		}
		if (!defined($featureCountByGenBankish)) {
		    $featureCountByGenBankish="\\N";
		}
		print LD join("\t",($fragment,$featureCountByGenBankish,$featureCountByRefSeq))."\n";
	    }
	    else {
		$sthI->execute($fragment,$featureCountByGenBankish,$featureCountByRefSeq);
	    }
	}
    }
}


if ($intoLoadDataFile) {
    close(LD);

    print "Please run\nLOAD DATA LOCAL INFILE '$intoLoadDataFile' INTO TABLE redundant_contig (fragment,byFragmentFeatureCount,bySourceFragmentFeatureCount);\n";
}
else {
    $sthI->finish;
    $dbhMod->commit;
}

print "Creating non-redundant fragments\n";

$dbhMod->do("create table if not exists non_redundant_fragment (fragment varchar(250) primary key);");
$dbhMod->do("delete from non_redundant_fragment");
$dbhMod->commit;
$dbhMod->do("insert into non_redundant_fragment (fragment) select genome.fragment from genome left join redundant_contig on genome.fragment=redundant_contig.fragment where redundant_contig.fragment is null");
$dbhMod->commit;

my $sthNr=$dbhBig->prepare("select fragment from non_redundant_fragment;");
$sthNr->execute();
while (my $x=$sthNr->fetchrow_hashref()) {
    print NR "$x->{fragment}\n";
}

$dbhMod->disconnect;

close(LOG);
close(NR);
