# Supplementary material for: Comparative genomics reveals 104 candidate structured RNAs from bacteria, archaea, and their metagenomes
Source: Genome Biol. 2010 Mar 15;11(3):R31. doi: 10.1186/gb-2010-11-3-r31 (PMC2864571; doi:10.1186/gb-2010-11-3-r31)
Supplement: Additional file 10 — Source code implemented as part of this project. Source code files and a README.pdf file are provided to assist in detailed understanding of the methods. The files can be retrieved from the .tar.gz archive file, as described for Additional file 4. [file gb-2010-11-3-r31-S10.GZ › 104-motifs-source-code/bliss-scripts/genbank_to_intergenic.perl]

#!/usr/bin/perl -w

# Copyright (c) 2001-2006 Jeffrey E. Barrick.
# Some portions Copyright (c) 2007-2010 Zasha Weinberg.
# All rights reserved.
#
# This copyrighted source code is freely distributed under
# the terms of the GNU General Public License.  See the file
# LICENSE in the root directory of this distribution.

###
# Pod Documentation
###

=head1 NAME

genbank_to_intergenic.perl

=head1 SYNOPSIS

Usage: genbank_to_intergenic.perl [-i /input/genbank/file/path OR -a /input/accession/file/path ] -o /output/fasta/file/path -m 20 -g 50

Extract intergenic regions from a GenBank file and output as FASTA.

=head1 DESCRIPTION

=over

=item B<-i|--input> /input/genbank/file/path
	
Input GenBank file(s). (Note: If you want to simultaneously handle multiple fragments, then they may all be placed in one input file or separate 
files that are passed as multiple paths, e.g. -i fragment_1.gbk -i fragment_2.gbk) 

=item B<-a|--accession-file> /input/accession/file/path

File of accessions to retrieve from the local database. File should have one accession per line.

=item B<-o|--output> /output/fasta/file/path
	
Output fasta file of intergenic repeats.

=item B<-m|--minimum-length> /output/fasta/file/path
	
Minimum length required for an IGR to be output. Default = 0.

=item B<-g|--into-genes> 50
	
Number of nucleotides to extract into genes on the ends of the IGR. Default = 0.

=back

=head1 AUTHORS

Jeffrey Barrick

=head1 COPYRIGHT

Copyright 2005.  All rights reserved.

=cut

###
# End Pod Documentation
###

use strict;

use FindBin;
use lib $FindBin::Bin;

use Bio::SeqIO;
use Bio::Location::Simple;

#Get options
use Getopt::Long;
use Pod::Usage;
my ($help, $man);
our (@input, $accession_file, $output);
our $minimum_length = 0;
our $into_genes = 0;
pod2usage(1) if (scalar @ARGV == 0);
GetOptions(
	'help|?' => \$help, 'man' => \$man,
	'input|i=s' => \@input,
	'accession-file|a=s' => \$accession_file,	
	'output|o=s' => \$output,	
	'minimum-length|m=s' => \$minimum_length,
	'into-genes|g=s' => \$into_genes,	
) or pod2usage(2);
pod2usage(1) if $help;
pod2usage(-exitstatus => 0, -verbose => 2) if $man;
pod2usage(1) if (((scalar @input == 0) && (!$accession_file)) || (!$output));

my @fragment_list;	#List of information about IGR for each genome fragment

#Extract all of the intergenic regions from each input sequence file.
open FASTA, ">$output";

if (scalar @input > 0)
{
	foreach my $input_file (@input)
	{
		my $seqio_obj = Bio::SeqIO->new(-file => $input_file);
		#Go through all the sequences in the file
		while (my $seq_obj= $seqio_obj->next_seq()) ##Retrieve sequences one by one
		{
			handle_sequence($seq_obj);
		}
	}
}
elsif ($accession_file) 
{
	use Bio::DB::Registry;
	my $registry = Bio::DB::Registry->new;
	my $db = $registry->get_database('microbialgenbank');
	
	open ACCESSIONS, "<$accession_file";
	my @accessions = <ACCESSIONS>;
	chomp @accessions;
	foreach my $accession (@accessions)
	{
		print "$accession\n";
		my $seq = $db->get_Seq_by_id($accession);
		
		if ($accession eq 'NC_007350.1')
		{
			my $out = Bio::SeqIO ->new(-file => ">Out_Sequence" , '-format' => 'GenBank'); 
			$out->write_seq($seq);

		}
		
		if (!$seq)
		{
			print "Could not retrieve sequence accession $accession\n";
			next;
		}
		handle_sequence($seq);
	}
}
#Done


sub handle_sequence
{
	my ($seq_obj) = @_;
			
	my $fragment_info;
	
	#Determine the fragment accession for printing
	$fragment_info->{accession_version} = $seq_obj->accession_number;
	$fragment_info->{accession_version} .= ($seq_obj->version) ? "." . $seq_obj->version : "";

	#Initialize the intergenic region list to the entire genome
	$fragment_info->{igr_locations}->[0] = new Bio::Location::Simple(-start => 1, -end => $seq_obj->length, -strand => 0 );
	
	# Warn if there were no sequence features.
	print "WARNING: No sequence features found for $fragment_info->{accession_version}" if (!scalar $seq_obj->get_SeqFeatures);
		
	# For each feature, we look through the intergenic region list and adjust start/ends or split intervals
	# based on overlap		

	my $c = 0;
	foreach my $feature_obj ($seq_obj->get_SeqFeatures) ##Retrieve features
	{
		#Sometimes features refer to locations that are not in the current sequence....???
		my @loc_list = $feature_obj->location->each_Location;
		next if ($seq_obj->display_id ne $loc_list[0]->seq_id);
		
		#if ($feature_obj->primary_tag eq "repeat_region")  {} ##Known repeat sequences are annotated thus, do not remove
		#elsif ($feature_obj->primary_tag eq "source") {} ##The source line has coords for entire genome
		#else ## Remove anything else
		if (($feature_obj->primary_tag eq "gene") || ($feature_obj->primary_tag eq "CDS") )		
		{
			#print ++$c . " " . $feature_obj->primary_tag . "\n";
			subtract_location($fragment_info->{igr_locations}, $feature_obj->location);
		}
	}
		
	push @fragment_list, $fragment_info;
	
	IGR: foreach my $igr (@{$fragment_info->{igr_locations}})
	{
		my $start = $igr->start;
		my $end = $igr->end;
		
		next IGR if ($end - $start < $minimum_length);
		
		$start -= $into_genes if ($into_genes);
		$start = 1 if ($start < 1);

		$end += $into_genes if ($into_genes);
		$end = $seq_obj->length if ($end > $seq_obj->length);
		
			
		my $seq = $seq_obj->trunc($start, $end);
		print FASTA ">$fragment_info->{accession_version}/" . $start . "-" . $end . "\n" . $seq->seq ."\n";
	}
}


## remove regions overlapping given locations
sub subtract_location
{
	my ($from_list_ref, $remove_location) = @_;
	my @new_locations = $remove_location->each_Location;
	
	#Recurse if necesssary
	if (scalar @new_locations > 1)
	{
		foreach my $new_location (@new_locations)
		{
			subtract_location($from_list_ref, $new_location);
		}
	}
	#We're finally to a simple location object
	#Remove overlap it has with current locations
	#splitting those it is contained within
	else
	{
		for (my $i = scalar @$from_list_ref - 1; $i >= 0; $i--)
		{
			my $test_location = $from_list_ref->[$i];
			
			#Short circuit comparisons if the end of the test feature is before the beginning of the current feature
			last if ($remove_location->start > $test_location->end);
			
			#Overlaps is a quicker check, saves time to do this before intersection
			next if (!$test_location->overlaps($remove_location));
			
			my $int = $test_location->intersection($remove_location);
			next if (!$int);
			
			#If remove region encompasses the test location, we need to remove it!
			if ($int->equals($test_location))
			{
				splice @$from_list_ref, $i, 1;
				$i--;
			}
			#If the intersection is the interval then we split the existing location
			elsif ($int->equals($remove_location) && ($int->start != $test_location->start) && ($int->end != $test_location->end))
			{
				my $add_location = new Bio::Location::Simple(-start => $remove_location->end + 1, -end => $test_location->end, -strand => 0 );
				push @$from_list_ref, $add_location; 
				$test_location->end($remove_location->start - 1);
			}
			#if the union is non-empty then we cull the existing location
			else
			{
				#Change the end
				if ($int->start == $test_location->start)
				{
				#	if ($int->start + 1 > $test_location->end)
				#	{
				#		use Data::Dumper;
				#		print Dumper($test_location, $int, $remove_location);
				#	}
					$test_location->start($int->end + 1);
				}
				#Change the start
				elsif ($int->end == $test_location->end)
				{
					$test_location->end($int->start - 1);
				}
			}
		}
	}
	return $from_list_ref;
}
