# Supplementary material for: Comparative genomics reveals 104 candidate structured RNAs from bacteria, archaea, and their metagenomes
Source: Genome Biol. 2010 Mar 15;11(3):R31. doi: 10.1186/gb-2010-11-3-r31 (PMC2864571; doi:10.1186/gb-2010-11-3-r31)
Supplement: Additional file 10 — Source code implemented as part of this project. Source code files and a README.pdf file are provided to assist in detailed understanding of the methods. The files can be retrieved from the .tar.gz archive file, as described for Additional file 4. [file gb-2010-11-3-r31-S10.GZ › 104-motifs-source-code/bliss-scripts/genbank_to_intergenic2.perl]

#!/usr/bin/perl -w

# Copyright (c) 2001-2006 Jeffrey E. Barrick.
# Some portions Copyright (c) 2007-2010 Zasha Weinberg.
# All rights reserved.
#
# This copyrighted source code is freely distributed under
# the terms of the GNU General Public License.  See the file
# LICENSE in the root directory of this distribution.

# same purpose as genbank_to_intergenic.pl, but exploits emblcsv lists in cmzasha to be faster (since cmzasha is written in C++, and uses red-black trees to merge intervals)

# example: genbank_to_intergenic2.perl -a acido25.genomelist -o acido25-igr50.fasta -g 50 -m 20 -d refseq_25_microbial -fasta /bliss/db/refseq25/microbial/fasta/p.list


use strict;

use FindBin;
use lib $FindBin::Bin;

use Getopt::Long;

use Intergenic::Table;
use Intergenic::Config;

my ($fastaListFileName,$help,$accession_file,$output,$into_genes,$database,$minimum_length);
$minimum_length=0; # default
GetOptions(
	   'help|?' => \$help,
	   'accession-file|a=s' => \$accession_file,	
	   'output|o=s' => \$output,
	   'minimum-length|m=s' => \$minimum_length,
	   'into-genes|g=s' => \$into_genes,
	   'database|d=s' => \$database,
	   'fasta=s' => \$fastaListFileName
);

if (!$fastaListFileName) {
    die "you must specify -fasta <list of fasta files>";
}
if (!-e $fastaListFileName) {
    die "does not exist: $fastaListFileName";
}

my $dbh = DBI->connect("DBI:mysql:database=$database;host=$Intergenic::Config::DB_Host", "$Intergenic::Config::DB_User", "$Intergenic::Config::DB_Password", {'PrintError' => 1});

if (!open(ACC,$accession_file)) {
    die "cannot open $accession_file";
}
my @accessionList;
while(<ACC>) {
    s/[\r\n]//g;
    push @accessionList,"\'$_\'";
}
my $accessionListStr;
$accessionListStr=join(",",@accessionList);

my $emblcsvFileName;
$emblcsvFileName="$output.emblcsv-temp";
if (!open(EMBLCSV,">$emblcsvFileName")) {
    die "cannot open $emblcsvFileName for writing";
}

my $sql="select fragment,start,end from feature where fragment in ($accessionListStr);";
# print "SQL=$sql\n";
my $sth  = $dbh->prepare($sql);
$sth->execute;
while (my $x = $sth->fetchrow_hashref()) {
    my $fragment=$x->{fragment};
    my $start=$x->{start};
    my $end=$x->{end};
    print EMBLCSV "$fragment,$start,$end\n";
}
close(EMBLCSV);
$sth->finish;

# filters for cmzasha:
#  'emblcsv-2sided-pad': read in .emblcsv coords of genes, make them 2-sided (we want to eliminate both strands that overlap a gene), and extend the sequence by -$into_genes on both sides (negative extend --> positive contract)
#  'not': invert sequence (logical 'not'), to only take sequences that are _not_ covered by genes
#  'restrict-emblid': the 'not' operation takes all the sequences we didn't mention in the emblcsv-2sided-pad, but we don't want those.  So, restrict to the list of emblIds we're extracting.  (Note: we cannot re-use $emblcsvFileName, since if a sequence has no genes at all, its emblId won't appear in $emblcsvFileName.)
#  'only-forward': we only want the forward strand
#  'min-interval-len': discard super-short IGRs, as per use request
#  'dumpfasta': and we're ready to output the FASTA sequences that are left
my $cmd="$Intergenic::Config::cmzashaExe --no-stderr --cmless-filter $fastaListFileName emblcsv-2sided-pad $emblcsvFileName -$into_genes -$into_genes not restrict-emblid $accession_file only-forward min-interval-len $minimum_length dumpfasta $output";
print "Running $cmd\n";
system "$cmd";

print "Done.\n";
