# Supplementary material for: Comparative genomics reveals 104 candidate structured RNAs from bacteria, archaea, and their metagenomes
Source: Genome Biol. 2010 Mar 15;11(3):R31. doi: 10.1186/gb-2010-11-3-r31 (PMC2864571; doi:10.1186/gb-2010-11-3-r31)
Supplement: Additional file 10 — Source code implemented as part of this project. Source code files and a README.pdf file are provided to assist in detailed understanding of the methods. The files can be retrieved from the .tar.gz archive file, as described for Additional file 4. [file gb-2010-11-3-r31-S10.GZ › 104-motifs-source-code/bliss-scripts/genbank_to_proteins.perl]

#!/usr/bin/perl -w

# Copyright (c) 2001-2006 Jeffrey E. Barrick.
# Some portions Copyright (c) 2007-2010 Zasha Weinberg.
# All rights reserved.
#
# This copyrighted source code is freely distributed under
# the terms of the GNU General Public License.  See the file
# LICENSE in the root directory of this distribution.

use strict;

use FindBin;
use lib $FindBin::Bin;

use Xgrid::Submitter;
use Intergenic::Cache::Cogs;
use Intergenic::Cache::Genes;
use Bio::SeqIO;

autoflush STDOUT;

#Get options
use Getopt::Long;
use Pod::Usage;
my ($help, $man);
my ($opt_i, $opt_o, $opt_chunk_size);
$opt_chunk_size = 1000;
pod2usage(1) if (scalar @ARGV == 0);
GetOptions(
	'help|?' => \$help, 'man' => \$man,
	'input|i=s' => \$opt_i,
	'output|o=s' => \$opt_o,
	'chunk-size|s=i' => \$opt_chunk_size
) or pod2usage(2);
pod2usage(1) if $help;
pod2usage(-exitstatus => 0, -verbose => 2) if $man;
pod2usage(2) if (!defined $opt_i || !defined $opt_o);


mkdir $opt_o if (! -e "$opt_o");

#Read in these files to produce the initial input
my $seq_num = 0;
my $output_file_index = 0;
my $out;
my $input_list_ref = Xgrid::Submitter::_dir_file_list_to_file_list("$opt_i");
foreach my $input_file (@$input_list_ref)
{
	print "Extracting file $input_file....\n";
	my $seq_io = Bio::SeqIO->new(-file => $input_file, -format => 'genbank');
	while (my $seq = $seq_io->next_seq())
	{
		#Make input files
		my $key = $seq->accession_number();
		$key .= ("." . $seq->version()) if ( $seq->version() );
		print " Sequence $input_file $key\n";
		
		my @Feature_List = $seq->get_SeqFeatures();
		FEATURE:  foreach my $Feature ( @Feature_List ) 
		{ 
			next FEATURE if ($Feature->primary_tag ne 'CDS');
			
			my $gene;
			$gene->{accession} = GetTag($Feature, "protein_id");
			$gene->{aa_seq} = GetTag($Feature, "translation");
			
			#Some sequences have spaces???
			$gene->{aa_seq} =~ s/ //g;
			
			#Some genes have empty protein sequences!
			#Ex: Pan Trog gene="ENSPTRG00000023198"
			next FEATURE if (!$gene->{aa_seq});
			
			#my $test_seq = $gene->{aa_seq};
			#$test_seq =~ s/[ACDEFGHIKLMNPQRSTVWY*]//g;
			#if ( $test_seq )
			#{
			#	my $new_seq = $gene->{aa_seq};
			#	$new_seq =~ s/[^ACDEFGHIKLMNPQRSTVWY*]//g;
			#	#$new_seq =~ tr/*/x/;
			#	$out->warn($key . "\|" . $gene->{accession} . " has invalid characters \'$test_seq\' in its sequence\n$gene->{aa_seq}\nAdding instead\n$new_seq\n"); 
			#	$gene->{aa_seq} = $new_seq;
			#}
			
			#Create a new file if necessary
			if (!defined $out || ($seq_num >= $opt_chunk_size))
			{
				$output_file_index++;
				$seq_num = 0;
				$out = Bio::SeqIO->new( -file => ">$opt_o/$output_file_index" , '-format' => 'Fasta' ); 
				print "$output_file_index\n";
			}
			$seq_num++;
			my $seq = Bio::Seq->new( -seq => $gene->{aa_seq}, -id  => $key . "\|" . $gene->{accession} );
			$out->write_seq($seq);

		}

	}
}

sub GetTag
{
	my ($Feature, $Tag, $Allow_Array) = @_;
	$Allow_Array = 0 if (!defined $Allow_Array);
	
	return '' if (!$Feature->has_tag("$Tag"));
	my @Tag_Values = $Feature->get_tag_values("$Tag");
	return '' if (scalar @Tag_Values == 0);
	return $Tag_Values[0] if (!$Allow_Array);
	return @Tag_Values;
}	


###
# Pod Documentation
###

=head1 NAME

proteins_from_genbank.perl

=head1 SYNOPSIS

Usage: proteins_from_genbank.perl -i <input path> -o <output path>

Convert genbank files into protein lists.  Extracts CDS features.

=head1 DESCRIPTION

=over

=item B<-i> <directory/file path> 
	
Location of GenBank files.

=item B<-o> <directory path> 
	
Location of output FASTA files.

=item B<-s|--chunk-size> <integer> 
	
Number of proteins sequences to put in each output file. Default = 1000.

=back

=head1 AUTHOR

Jeffrey Barrick

=head1 COPYRIGHT

Copyright 2005.  All rights reserved.

=cut

###
# End Pod Documentation
###
