# Supplementary material for: Comparative genomics reveals 104 candidate structured RNAs from bacteria, archaea, and their metagenomes
Source: Genome Biol. 2010 Mar 15;11(3):R31. doi: 10.1186/gb-2010-11-3-r31 (PMC2864571; doi:10.1186/gb-2010-11-3-r31)
Supplement: Additional file 10 — Source code implemented as part of this project. Source code files and a README.pdf file are provided to assist in detailed understanding of the methods. The files can be retrieved from the .tar.gz archive file, as described for Additional file 4. [file gb-2010-11-3-r31-S10.GZ › 104-motifs-source-code/bliss-scripts/ImportNOG.pl]

#!/usr/bin/perl -w

# Copyright (c) 2001-2006 Jeffrey E. Barrick.
# Some portions Copyright (c) 2007-2010 Zasha Weinberg.
# All rights reserved.
#
# This copyrighted source code is freely distributed under
# the terms of the GNU General Public License.  See the file
# LICENSE in the root directory of this distribution.

use strict;
use Getopt::Long;
use DBI;
use FindBin;
use lib $FindBin::Bin;
use Intergenic::Config;
use Intergenic::Database;
use Intergenic::CddDescriptions;
use Intergenic::Table;
use Intergenic::Table::Genome;

my ($help);
if (!GetOptions(
	   'help' => \$help
	       )) {
    die "bad options";
}
if ($help) {
    print "perl ImportNOG.pl <cogMapFileName> <database> : add COG mappings from STRING database file <cogMapFileName> to the MySQL database <database>\n";
    exit(0);
}

my $cogMapFileName=shift;
my $database=shift;

if (!$cogMapFileName || !$database) {
    die "see help";
}

my $dbh = Intergenic::Database::connect_create($database); 
$dbh->do("drop table if exists NOG_STRING_map;");
$dbh->do("create table NOG_STRING_map (locus_tag varchar(250),start int,end int,nog_cdd int,primary key (locus_tag,nog_cdd));"); # the 'primary key' serves two purposes: (1) it speeds the join we do at the end, by allowing a index-join on 'locus_tag', (2) the STRING table has duplicate entries for the same locus_tag/nog_cdd (with slightly different start/end), which causes problems in cdd_table_transitional (it violates the key constraints, and would cause Jeff's genomecontext scripts to print bogus duplicate CDDs); the primary key constraint here causes those records to be lost.  It looks like this duplicate key problem actually only happens once

my $sth=$dbh->prepare("insert into NOG_STRING_map (locus_tag,start,end,nog_cdd) values (?,?,?,?);");

my $minNogCdd=100000000; # use ridiculously high number
my $maxNogCdd=110000000;
my $nextNogCdd=100000000;
my %nogToCdd=();

# read COG/NOG-locus mapping
# + work out fake cddid numbers for each NOG
# + insert NOG records into MySQL table 'NOG_STRING_map'
if ($cogMapFileName =~ /[.]gz$/) {
    $cogMapFileName="gzip -d -c $cogMapFileName |";
}
if (!open(MAP,$cogMapFileName)) {
    die "cannot open $cogMapFileName";
}
while (<MAP>) {
    if (/^\#\#/) {
	next;
    }
    my ($locusAndJunk,$start,$end,$cog,$desc)=split /\t/,$_;
    my $locusTag;
    if ($locusAndJunk =~ /^[0-9]+[.](.+)$/) {
	$locusTag=$1;
    }
    else {
	die "cannot parse locusAndJunk: $locusAndJunk";
    }
    if ($cog =~ /^N/) {
	my $nogCdd=$nogToCdd{$cog};
	if (!$nogCdd) {
	    $nogCdd=$nextNogCdd;
	    $nogToCdd{$cog}=$nogCdd;
	    $nextNogCdd++;
	    if ($nextNogCdd>=$maxNogCdd) {
		die "this really can't be happening";
	    }
	}
	$sth->execute($locusTag,$start,$end,$nogCdd);
    }
}
close(MAP);
$sth->finish;
if ($? !=0) {
    die "problem reading $cogMapFileName";
}

# create the file mapping fake-cddid to each NOG
my $nogCddFileName="$Intergenic::Config::Cdd_Table_Path.nog";
if (!open(F,">$nogCddFileName")) {
    die "cannot open $nogCddFileName";
}
my @idList=();
for my $nog (keys %nogToCdd) {
    push @idList,{nog=>$nog,cddid=>$nogToCdd{$nog}};
}
for my $x (sort {$a->{cddid} <=> $b->{cddid}} @idList) {
    print F join("\t",($x->{cddid},$x->{nog},"",0))."\n";
}
close(F);

# add this mapping data into the 'cdd_table_transitional' table, where Jeff's scripts can access it
# delete old records (in case this script was run before)
$dbh->do("delete from cdd_table_transitional where cdd>=$minNogCdd and cdd<$maxNogCdd;");
# add new records, using a possibly expensive join
$dbh->do("insert into cdd_table_transitional (gi,cdd,start,end) select distinctrow feature.gi,NOG_STRING_map.nog_cdd,NOG_STRING_map.start,NOG_STRING_map.end from NOG_STRING_map,feature where feature.locus_tag=NOG_STRING_map.locus_tag;");
