# Supplementary material for: Comparative genomics reveals 104 candidate structured RNAs from bacteria, archaea, and their metagenomes
Source: Genome Biol. 2010 Mar 15;11(3):R31. doi: 10.1186/gb-2010-11-3-r31 (PMC2864571; doi:10.1186/gb-2010-11-3-r31)
Supplement: Additional file 10 — Source code implemented as part of this project. Source code files and a README.pdf file are provided to assist in detailed understanding of the methods. The files can be retrieved from the .tar.gz archive file, as described for Additional file 4. [file gb-2010-11-3-r31-S10.GZ › 104-motifs-source-code/bliss-scripts/index_db.perl]

#!/usr/bin/perl -w

# Copyright (c) 2001-2006 Jeffrey E. Barrick.
# Some portions Copyright (c) 2007-2010 Zasha Weinberg.
# All rights reserved.
#
# This copyrighted source code is freely distributed under
# the terms of the GNU General Public License.  See the file
# LICENSE in the root directory of this distribution.

use Bio::DB::Flat;
use Data::Dumper;
use Getopt::Std;
use Xgrid::Submitter;

#
#
#
# HACK ALERT: we need to use the BDB indexing scheme, since the computer runs low on RAM with the 'Flat' scheme.  However, BDB does not provide for 'primary_pattern', but rather is hardcoded to use the Fasta description line as the id (whereas we want the 'ref' accession code).  Therefore, I created files in /bliss/scripts/Bio/BDB/Flat/fastaacc.pm and /bliss/scripts/Bio/SeqIO/fastaacc.pm.  These files are copied from there fasta.pm analogues in BioPerl, except (1) the 'package' statement is changed to make the package '...fastaacc' instead of '...fasta' (this is simply necessary to get it to compile), and (2) the 'seq_to_ids' function in /bliss/scripts/Bio/BDB/Flat/fastaacc.pm is modified to extract whatever's within   /ref\|([^|])\|/  .
#
#  fastaacc.pm is in /bliss/scripts, from where you can copy it
#

our ($opt_i, $opt_d, $opt_o, $opt_f);	
getopts('i:d:o:f:');
if ((!defined $opt_i) or (!defined $opt_d) or (!defined $opt_o) or (!defined $opt_f))
{
	print << "USAGE";
Usage
	-i input folder of sequence files
	-d database name
	-o output directory path for index
	-f format (fasta or genbank)
USAGE
	die;
}
	
	
my $in_file_list_ref = Xgrid::Submitter::_dir_file_list_to_file_list($opt_i);
my $param = { format => $opt_f, directory => $opt_o, dbname => $opt_d, file_list => \@$in_file_list_ref };
CreateIndex($param);


sub CreateIndex
{
	my ($param) = @_;
	print Dumper($param);
		
	$Options = { -directory => $param->{directory}, -dbname => $param->{dbname}, -index => 'bdb', -write_flag => 1, -format => $param->{format} };
	
	#Double escape patterns.
	if ($param->{format} eq 'fasta')
	{ 
		$Options->{-start_pattern} = q/^>/;
		$Options->{-primary_pattern} = q/^>.+?\|.+?\|.+?\|(.+?)\|/;
		$Options->{-primary_pattern} = 'q/^>.*ref\|([^|]+)\|/';
		$Options->{-primary_namespace} = "ID";
	}
	elsif ($param->{format} eq 'genbank')
	{
		$Options->{-start_pattern} = "^LOCUS";
		$Options->{-primary_pattern} = q/^VERSION\s+(\S+)/;
		$Options->{-primary_namespace} = "ID";
	}
	elsif ($param->{format} eq 'embl')
	{
		$Options->{-start_pattern} = "^ID";
		$Options->{-primary_pattern} = q/^SV\s+(\S+)/;
		$Options->{-primary_namespace} = "ID";
	}
	
	print Dumper($Options);
	
	my $db = Bio::DB::Flat->new(%$Options) or die "can't create Bio::DB::Flat object";
   
   	#Must set this manually...
    $db->alphabet('nucleotide');
    
    my $entries = $db->build_index(@{$param->{file_list}});

    print STDERR "(Re)indexed $entries entries.\n ";
}
