# Supplementary material for: Comparative genomics reveals 104 candidate structured RNAs from bacteria, archaea, and their metagenomes
Source: Genome Biol. 2010 Mar 15;11(3):R31. doi: 10.1186/gb-2010-11-3-r31 (PMC2864571; doi:10.1186/gb-2010-11-3-r31)
Supplement: Additional file 10 — Source code implemented as part of this project. Source code files and a README.pdf file are provided to assist in detailed understanding of the methods. The files can be retrieved from the .tar.gz archive file, as described for Additional file 4. [file gb-2010-11-3-r31-S10.GZ › 104-motifs-source-code/bliss-scripts/init_table.perl]

#!/usr/bin/perl -w

# Copyright (c) 2001-2006 Jeffrey E. Barrick.
# Some portions Copyright (c) 2007-2010 Zasha Weinberg.
# All rights reserved.
#
# This copyrighted source code is freely distributed under
# the terms of the GNU General Public License.  See the file
# LICENSE in the root directory of this distribution.

###
# Pod Documentation
###

=head1 NAME

init_table.perl

=head1 SYNOPSIS

Usage: init_table.perl -d database -t table [-i /input/files/path -p /intermediate/path -s 2] 

Add input files to a table.

=head1 DESCRIPTION

=over

=item B<-d> <database name> 
	
MySQL database name.

=item B<-t> <database name> 
	
MySQL table name.

=item B<-i> <directory/file path> 
	
Location of input files to send to the initialize function of the Intergenic::Table::<chosen table> object.
(only necessary for certain tables)

=item B<-p> <intermediate path> 
	
The base path to create intermediate files (only necessary for certain tables).

=item B<-s> <stage number> 
	
Only execute this "stage" of creating the table (only necessary for certain tables).

=back

=head1 AUTHOR

Jeffrey Barrick

=head1 COPYRIGHT

Copyright 2005.  All rights reserved.

=cut

###
# End Pod Documentation
###

use strict;

use FindBin;
use lib $FindBin::Bin;

use DBI;
use Intergenic::Config;
use Xgrid::Submitter;
use IO::Handle;

autoflush STDOUT;

#Get options
use Getopt::Long;
use Pod::Usage;
my ($help, $man);
my ($input, $database, $table, $path, $stage, $loadDataFile, $noPrintGi,$source_info,$genbank_filter);
$path = "";
$input = "";
$stage = 0;
pod2usage(1) if (scalar @ARGV == 0);
GetOptions(
	   'help|?' => \$help, 'man' => \$man,
	   'input|i=s' => \$input,
	   'database=s' => \$database,
	   'table=s' =>\$table,
	   'path=s' => \$path,
	   'stage=s' => \$stage,
	   'intoLoadDataFile=s' => \$loadDataFile,
	   'noPrintGi' => \$noPrintGi,
	   'source_info=s' => \$source_info,
	   'genbank_filter=s' => \$genbank_filter
) or pod2usage(2);
pod2usage(1) if $help;
pod2usage(-exitstatus => 0, -verbose => 2) if $man;

use Intergenic::Table::RNA;
use Intergenic::Table::Feature;
use Intergenic::Table::Genome;
use Intergenic::Table::Cdd;

my $class_name = "Intergenic::Table::$table";
eval "require $class_name";

my $g_tab = new $class_name(-db => $database);

my ($source_division,$source_version);
if (defined($source_info)) {
    ($source_division,$source_version)=split /,/,$source_info;
}
else {
    if ($table eq "Genome") {
	die "you must specify  -source_info <division>,<version>";
    }
}

my $input_list_ref = Xgrid::Submitter::_dir_file_list_to_file_list("$input");
$g_tab->initialize($input_list_ref, { path=> $path, stage=> $stage, loadDataFile => $loadDataFile, noPrintGi => $noPrintGi,source_division=> $source_division, source_version=>$source_version,genbank_filter=>$genbank_filter} );
