# Supplementary material for: Comparative genomics reveals 104 candidate structured RNAs from bacteria, archaea, and their metagenomes
Source: Genome Biol. 2010 Mar 15;11(3):R31. doi: 10.1186/gb-2010-11-3-r31 (PMC2864571; doi:10.1186/gb-2010-11-3-r31)
Supplement: Additional file 10 — Source code implemented as part of this project. Source code files and a README.pdf file are provided to assist in detailed understanding of the methods. The files can be retrieved from the .tar.gz archive file, as described for Additional file 4. [file gb-2010-11-3-r31-S10.GZ › 104-motifs-source-code/bliss-scripts/Intergenic/Cache/Cdd.pm]

#!/usr/bin/perl -w

# Copyright (c) 2001-2006 Jeffrey E. Barrick.
# Some portions Copyright (c) 2007-2010 Zasha Weinberg.
# All rights reserved.
#
# This copyrighted source code is freely distributed under
# the terms of the GNU General Public License.  See the file
# LICENSE in the root directory of this distribution.

use Intergenic::Config;
use Intergenic::Cache;
use Intergenic::Database;
use Intergenic::CddDescriptions;

package Intergenic::Cache::Cdd;
use vars qw(@ISA);
use strict;

@ISA = qw( Intergenic::Cache );

use DBI;
use Data::Dumper;


=head2 new

 Title   : new
 Usage   : $dbcache = Intergenic::Cache::Cdd->new( cache_name => 'cog' );
 Function: Creates/opens a database to cache values to
           Database can be 'cog', 'kog', 'pfam', 'cdd'.
 Returns : a new DatabaseCache object

=cut

sub new
{
	my($caller,@args) = @_;
	my $class = ref($caller) || $caller;

	push @args, (-cache_name => 'cdd', -cache_only => 1, -no_thaw => 1);
	my $self = Intergenic::Cache::new($class, @args);
	bless ($self, $class);
		
	return $self;
}


=head2 create_table

 Title   : new
 Usage   : Intergenic::Cdd->create_table();
 Function: Create custom table
 Returns :

=cut

sub create_table
{
	my ($self) = @_;
	
	#id is the protein accession, fragment is the accession of record it is from
	$self->{dbh}->do( "CREATE TABLE $self->{cache_name} ( id VARCHAR(255), fragment VARCHAR(255), class VARCHAR(255), cdd INT UNSIGNED, start INT UNSIGNED, end INT UNSIGNED, evalue DOUBLE, INDEX (id), INDEX (cdd), INDEX (fragment), UNIQUE INDEX(id, cdd) )" );
}


=head2 load_cdd

 Title   : new
 Usage   : Intergenic::Cdd->load_cdd();
 Function: Load a protein's cdd predictions
 Returns : Reference to a list of the desired cdd predictions

=cut

sub load_cdd
{
	my ($self, $id, $class) = @_;
	
	my $return_list_ref = $self->thaw($id);
		
	@$return_list_ref = grep { $_->{class} =~ m/$class/ } @$return_list_ref;
	@$return_list_ref = sort { $a->{start} <=> $b->{start} } @$return_list_ref;
	
	#Add the info
	my $cdd_descs = Intergenic::CddDescriptions::global();
	foreach my $cdd (@$return_list_ref)
	{
		my $cdd_info = $cdd_descs->cdd_info($cdd->{cdd});
		$cdd->{desc} = $cdd_info->{desc};
		$cdd->{gene} = $cdd_info->{gene};
		$cdd->{xref} = $cdd_info->{xref};
	}
	
	return $return_list_ref;
}

=head2 load_fragment_cdd

 Title   : new
 Usage   : $list_ref =Intergenic::Cdd->load_fragment_cdd();
 Function: Load a protein's cdd predictions
 Returns : Reference to a list of the desired cdd predictions for the entire fragment

=cut

sub load_fragment_cdd
{
	my ($self, $id, $class) = @_;
	my $return_list_ref;
	
	my $sth  = $self->{dbh}->prepare("SELECT * FROM $self->{cache_name} WHERE ( fragment = \"$id\" )");	
	$sth->execute;
	while (my $entry = $sth->fetchrow_hashref())
	{
		push @$return_list_ref, $entry;
	}
	$sth->finish;
		
	@$return_list_ref = grep { $_->{class} =~ m/$class/ } @$return_list_ref;
	@$return_list_ref = sort { $a->{start} <=> $b->{start} } @$return_list_ref;
	
	#Add the info
	my $cdd_descs = Intergenic::CddDescriptions::global();
	foreach my $cdd (@$return_list_ref)
	{
		my $cdd_info = $cdd_descs->cdd_info($cdd->{cdd});
		$cdd->{desc} = $cdd_info->{desc};
		$cdd->{gene} = $cdd_info->{gene};
		$cdd->{xref} = $cdd_info->{xref};
	}
	
	return $return_list_ref;
}


=head2 _load_cdd_file

 Title   : _load_cog_file
 Usage   : $ref = Intergenic::Cache::Cogs->construct( $key );
 Function: Load Cog data for the given organism (into a hash by gene accession number) 
 Returns : A hash reference

=cut

sub _load_cdd_file
{
	my ($self, $file_name) = @_;

	$self->throw("Could not open file $file_name") if (not open CDD_FILE, "<$file_name");
	
	my @return_list;
	while (<CDD_FILE>)
	{
		chomp $_;
		last if (!$_);
		my ($entry, $accessions);
		($accessions, $entry->{cdd}, $entry->{start}, $entry->{end}, $entry->{evalue}) = split /\t/, $_;
		($entry->{fragment}, $entry->{id}) = split /\|/, $accessions;
		
		push @return_list, $entry;
	}
		
	return \@return_list;
}

=head2 add_to_database

 Title   : add_to_database
 Usage   : $ref = Intergenic::Cache::Cdd::add_to_database( @list_of_file_paths );
 Function: Add info in files to the database
 Returns : 

=cut

sub add_to_database
{
	my ($self, $class, @files) = @_;

	#print Dumper(@files);

	foreach my $file (@files)
	{
		my $predictions_ref = $self->_load_cdd_file($file);
		ENTRY: foreach my $entry (@$predictions_ref)
		{
			#print Dumper ($entry);
			#Check for duplicates
			my $sth  = $self->{dbh}->prepare("SELECT * FROM $self->{cache_name} 
				WHERE ( (id = \"$entry->{id}\") AND (start = $entry->{start}) AND (end = $entry->{end}) AND (cdd = $entry->{cdd}) AND (class = $class))");
			$sth->execute;
			my $test = $sth->fetchrow_hashref();
			$sth->finish;
			
			if ($test)
			{
				#print "Duplicate!\n";
				#print Dumper($entry);
				next ENTRY;
			}
		
			$self->{dbh}->do( "INSERT INTO $self->{cache_name} VALUES (\"$entry->{id}\", \"$entry->{fragment}\", \"$class\", $entry->{cdd}, $entry->{start}, $entry->{end}, $entry->{evalue})");
		}
	}
}

return 1;
