# Supplementary material for: Comparative genomics reveals 104 candidate structured RNAs from bacteria, archaea, and their metagenomes
Source: Genome Biol. 2010 Mar 15;11(3):R31. doi: 10.1186/gb-2010-11-3-r31 (PMC2864571; doi:10.1186/gb-2010-11-3-r31)
Supplement: Additional file 10 — Source code implemented as part of this project. Source code files and a README.pdf file are provided to assist in detailed understanding of the methods. The files can be retrieved from the .tar.gz archive file, as described for Additional file 4. [file gb-2010-11-3-r31-S10.GZ › 104-motifs-source-code/bliss-scripts/Intergenic/Cache/Cogs.pm]

#!/usr/bin/perl -w

# Copyright (c) 2001-2006 Jeffrey E. Barrick.
# Some portions Copyright (c) 2007-2010 Zasha Weinberg.
# All rights reserved.
#
# This copyrighted source code is freely distributed under
# the terms of the GNU General Public License.  See the file
# LICENSE in the root directory of this distribution.

use Intergenic::Config;
use Intergenic::Cache;
use Intergenic::Tools::Cognitor;

package Intergenic::Cache::Cogs;
use vars qw(@ISA);
use strict;

@ISA = qw( Intergenic::Cache );

use DBI;
use Data::Dumper;


=head2 global

 Title   : global
 Usage   : $cogs = Intergenic::Cogs::global();
 Function: 
 Returns : Global cog cache object (created if necessary)

=cut

my $global_cogs;
sub global
{
	my (@args) = @_;
	$global_cogs = Intergenic::Cache::Cogs->new(@args) if (not defined $global_cogs);
	return $global_cogs;
}


=head2 new

 Title   : new
 Usage   : $dbcache = Intergenic::Cache::Cogs->new( -name => 'cog');
 Function: Creates/opens a database to cache values to
 Returns : a new DatabaseCache object

=cut

sub new
{
	my($caller,@args) = @_;
	my $class = ref($caller) || $caller;

	#Fill in the name of the cache
	push @args, (-cache_name =>'cogs');
	
	my $self = Intergenic::Cache::new($class, @args);
	bless ($self, $class);

	#Must have a Intergenic::Genes::Cache object supplied if we are 
	#going to calculate COGs on the fly.
	
	($self->{genes}, $self->{no_cognitor}) = $self->Bio::Root::RootI::_rearrange([qw(GENES NO_COGNITOR)], @args);
	
	return $self;
}


=head2 construct

 Title   : freeze
 Usage   : $ref = Intergenic::Cache::Cogs->construct( $key );
 Function: Load Cog data for the given organism (into a hash by gene accession number) 
 Returns : a reference to the new data

=cut

sub construct
{
	my ($self, $key) = @_;
	
	#First, try to load the COGs from an existing output file.
	my $COG_hash = _load_cog_file("$Intergenic::Config::COG_Path/$key");
	return $COG_hash if (defined $COG_hash);
	
	#Second use cognitor to generate new results
	return undef if ($self->{no_cognitor} || !$self->{genes});	
		
	#Make input file
	my $gene_list = $self->{genes}->thaw($key)->{genes};
	
	my $out = Bio::SeqIO->new(-file => ">/tmp/$$-$key.fasta" , '-format' => 'Fasta'); 
	
	my $seq_num = 0;
	GENE: foreach my $gene (@$gene_list)
	{
		next GENE if ( $gene->{accession} =~ m/^NPG_/);
		my $seq = Bio::Seq->new( -seq => $gene->{aa_seq}, -id  => $gene->{accession} );
		$out->write_seq($seq);
		$seq_num++;
	}
	
	#If there are no sequences skip the rest
#	return {} if (-s "/tmp/$$-$key.fasta" == 0);
	return {} if ($seq_num == 0); #Safer in case the file couldn't be written
	
	my $cognitor = Intergenic::Tools::Cognitor->new();
	my $result = $cognitor->run( file_name => "/tmp/$$-$key.fasta");
	$self->throw("Cognitor returned $result") if ($result);
	
	$COG_hash = _load_cog_file("/tmp/$$-$key.cog");

	#There is an annoying problem that an empty COG file looks the same as a process that was interrupted
	#Both can result in empty COG lists, but we want to AVOID the second because we mistakenly believe there
	#are not COGs for this accession.  The slow way to avoid this is to use the -redo_zeros option when 
	#making the COG cache.
	
	# UPDATE I seem to have fixed it so all errors will be caught if cognitor bails early so it is safe to believe
	# empty result files.

	#Remove file inermediates
	system "rm /tmp/$$-$key.fasta";
	system "rm /tmp/$$-$key.cog";

	#Could not load COG
	$self->throw("Error loading COGs for $key") if (!defined $COG_hash);
	
	return $COG_hash;
}

=head2 parallel_construct

 Title   : parallel_construct
 Usage   : Intergenic::Cache::Cogs->parallel_construct( $input_dir );
 Function: Input a folder of genbank sequences and calculate 
 Returns : 

=cut

sub parallel_construct
{
	my ($self, $input_dir) = @_;
	use Xgrid::Submitter;
	my $file_list_ref = Xgrid::Submitter::_dir_file_list_to_file_list(@$input_dir);

	#Create protein fasta files for all cogs we need to find.
	#We have to do this first step in serial since only bliss has the sequences.
	`mkdir fasta`;
	foreach my $file (@$file_list_ref)
	{
		my $seq_io = Bio::SeqIO->new(-file => $file);
		while (my $seq = $seq_io->next_seq())
		{
			my $key = $seq->accession_number() . "." . $seq->version();
			print "Processing $file $key\n";
			if (!$self->exists($key))
			{
				#Make input file
				my $gene_list = $self->{genes}->thaw($key)->{genes};

				my $out = Bio::SeqIO->new(-file => ">fasta/$key.fasta" , '-format' => 'Fasta'); 
				my $seq_num = 0;
				GENE: foreach my $gene (@$gene_list)
				{
					next GENE if ( $gene->{accession} =~ m/^NPG_/);
					my $seq = Bio::Seq->new( -seq => $gene->{aa_seq}, -id => $gene->{accession} );
					$out->write_seq($seq);
					$seq_num++;
				}
				
				#If there were no genes then we directly add this to the database rather than processing
				#an empty file through the following steps.
				if ($seq_num == 0)
				{
					$self->warn("$key has no genes annotated.");
					$self->freeze($key, {});
				}
			}
		}
	}
}

=head2 _load_cog_file

 Title   : _load_cog_file
 Usage   : $ref = Intergenic::Cache::Cogs->construct( $key );
 Function: Load Cog data for the given organism (into a hash by gene accession number) 
 Returns : A hash reference

=cut

sub _load_cog_file
{
	my ($file_name) = @_;

	return undef if (not open COG_FILE, "<$file_name");
	
	#Set an initial value so the 
	my $COG_hash = {};
	while (<COG_FILE>)
	{
		chomp $_;
		my ( $key, @values ) = split / /, $_;
		$COG_hash->{$key} = \@values;
	}
	close COG_FILE;
	
	return $COG_hash;
}


return 1;
