# Supplementary material for: Comparative genomics reveals 104 candidate structured RNAs from bacteria, archaea, and their metagenomes
Source: Genome Biol. 2010 Mar 15;11(3):R31. doi: 10.1186/gb-2010-11-3-r31 (PMC2864571; doi:10.1186/gb-2010-11-3-r31)
Supplement: Additional file 10 — Source code implemented as part of this project. Source code files and a README.pdf file are provided to assist in detailed understanding of the methods. The files can be retrieved from the .tar.gz archive file, as described for Additional file 4. [file gb-2010-11-3-r31-S10.GZ › 104-motifs-source-code/bliss-scripts/Intergenic/Cache/Genes.pm]

#!/usr/bin/perl -w

# Copyright (c) 2001-2006 Jeffrey E. Barrick.
# Some portions Copyright (c) 2007-2010 Zasha Weinberg.
# All rights reserved.
#
# This copyrighted source code is freely distributed under
# the terms of the GNU General Public License.  See the file
# LICENSE in the root directory of this distribution.

use Intergenic::Cache;

package Intergenic::Cache::Genes;
use vars qw(@ISA);
use strict;

@ISA = qw( Intergenic::Cache );

use Storable;
use DBI;
use Data::Dumper;

use Bio::DB::Registry;

=head2 global

 Title   : global
 Usage   : $genes = Intergenic::CogDescriptions::global();
 Function: 
 Returns : Global cog description object (created if necessary)

=cut

my $global_genes;
sub global
{
	$global_genes = Intergenic::Cache::Genes->new() if (not defined $global_genes);
	return $global_genes;
}

=head2 new

 Title   : new
 Usage   : $dbcache = Intergenic::Cache->new( -name => 'cog');
 Function: Creates/opens a database to cache values to
 Returns : a new DatabaseCache object

=cut

sub new
{
	my($caller,@args) = @_;
	my $class = ref($caller) || $caller;

	push @args, (-cache_name =>'genes');
	
	my $self = Intergenic::Cache::new($class, -cache_name =>'genes');
	bless ($self, $class);
	
	#Initialize the database that we construct entries from
	my $registry = Bio::DB::Registry->new;
	$self->{db} = $registry->get_database('microbialgenbank');

	return $self;
}


=head2 construct

 Title   : construct
 Usage   : $ref = Intergenic::Cache::Genes->construct( $key );
 Function: Create a new 
 Returns : a reference to the new data

=cut

sub construct
{
	my ($self, $key) = @_;
	$self->warn("Loading $key");
	my $seq = $self->{db}->get_Seq_by_id($key);
#	$self->throw("Could not load sequence $key") if (!$seq);
	
	if (!$seq)
	{
		$self->warn("Could not load sequence $key to construct $self->{cache_name}");
		return undef;
	}
	
	my $new = _seq_to_genes($seq);
#	print Dumper($new);
	return $new;
}

sub _seq_to_genes
{
	#my ($Genome_Name) = @_;
	
	#Load the genbank file
	#$in  = Bio::SeqIO ->new(-file => "$Intergenic_Config::Genbank_Path/$Genome_Name.gbk" , '-format' => 'Genbank'); 
	#$Sequence = $in->next_seq();

	my ($Sequence) = @_;
	my @Gene_List;
	my $Genes = { topology => $Sequence->is_circular ? 'circular' : 'linear' , length => $Sequence->length, genes => \@Gene_List,
   				description => $Sequence->description, display_name => $Sequence->display_name };

# Taxonomy 

	my @tax_array = $Sequence->species->classification();
	$Genes->{taxonomy} = '';
	if (@tax_array)
	{	
		$Genes->{taxonomy} = $tax_array[scalar @tax_array - 1];
		for (my $i = scalar @tax_array - 2; $i >= 0; $i--)
		{
			$Genes->{taxonomy} .= "; $tax_array[$i]"; 
		}
	}
	
	my @Feature_List = $Sequence->get_SeqFeatures(); # just top level 
	
	my $NPG_Counter = 1;
	
	FEATURE:  foreach my $Feature ( @Feature_List ) 
	{ 
		if ($Feature->primary_tag eq 'CDS') { }
		elsif ( ($Feature->primary_tag eq 'rRNA') || ($Feature->primary_tag eq 'tRNA') || ($Feature->primary_tag eq 'misc_RNA') ) { }
		else # Don't keep any other types of tags
		{
			next FEATURE;
		}
		
		my $Gene;
	
		$Gene->{accession} = GetTag($Feature, "protein_id");
		
		if (!$Gene->{accession})
		{
			$Gene->{accession} = "NPG_" . $NPG_Counter;
			$NPG_Counter++;
		}
		
		#$Gene->{accession} = GetTag($Feature, "locus_tag") if (!$Gene->{accession});
		#$Gene->{accession} = GetTag($Feature, "gene") if (!$Gene->{accession});

		$Gene->{name} = GetTag($Feature, "gene");
		$Gene->{name} = GetTag($Feature, "locus_tag") if (!$Gene->{name});
		$Gene->{description} = GetTag($Feature, "product");
		$Gene->{aa_seq} = GetTag($Feature, "translation");
		$Gene->{locus_tag} = GetTag($Feature, "locus_tag");
		
		#Can't just use end and start because joins are confused...
		my @Location_List = $Feature->location->each_Location(); 
		
		#All of this information is meaningless in some contexts, like trans-spliced genes
		#so we really have to use the information from each exon instead
		$Gene->{start} = $Location_List[0]->start;
		$Gene->{end} = $Location_List[$#Location_List]->end;
		$Gene->{strand} =  $Feature->location->strand;
		$Gene->{strand} = '?' if (!defined $Gene->{strand});
		
		#Get the GI from the db_xref field
		my @xref_list = GetTag($Feature, "db_xref", 1);
		XREF: foreach my $xref (@xref_list)
		{
			if ( $xref =~ m/^GI:(\d+)$/ )
			{
				$Gene->{gi} = $1;
				last XREF;
			}
		}
		
		
		#Create the list of exons
		undef $Gene->{exons};
		#my $Last_Location;
		LOCATION: foreach my $Location (@Location_List)
		{
			#This happens when there are frameshifts, check for overlap to avoid
			#False splits in gene if it overlaps the origin of a circular chromosome
			#if ($Last_Location && ($Sequence->is_circular && ($Location->start == 1) && ($Last_Location->end == $Sequence->length)))
			#{
			#	#Revise current string
			#	$Gene->{exons} =~ s/^(.+-).+?$/$1/;
			#	$Gene->{exons} .= $Location->end;
			#	next LOCATION;
			#}
		
			my $Exon = { strand=>$Location->strand, start=>$Location->start, end=>$Location->end};
			
			push @{$Gene->{exons}}, $Exon;
			
		#	$Gene->{exons} .= ", " if ($Gene->{exons});
		#	$Gene->{exons} .= $Location->strand . " " . $Location->start . " " . $Location->end;
		#} continue {
		#	$Last_Location = $Location;
		}
		
		push @Gene_List, $Gene;
		
		#print Dumper($Gene);
	}
	
	#Sort based on start, strand, end
	sub by_position
	{
		return ($a->{start} <=> $b->{start}) || ($a->{strand} <=> $b->{strand}) || ($a->{end} <=> $b->{end});
	}
	@Gene_List = sort by_position @Gene_List;

	return $Genes;
}

sub GetTag
{
	my ($Feature, $Tag, $Allow_Array) = @_;
	$Allow_Array = 0 if (!defined $Allow_Array);
	
	return '' if (!$Feature->has_tag("$Tag"));
	my @Tag_Values = $Feature->get_tag_values("$Tag");
	return '' if (scalar @Tag_Values == 0);
	return $Tag_Values[0] if (!$Allow_Array);
	return @Tag_Values;
}	


return 1;
