# Supplementary material for: Comparative genomics reveals 104 candidate structured RNAs from bacteria, archaea, and their metagenomes
Source: Genome Biol. 2010 Mar 15;11(3):R31. doi: 10.1186/gb-2010-11-3-r31 (PMC2864571; doi:10.1186/gb-2010-11-3-r31)
Supplement: Additional file 10 — Source code implemented as part of this project. Source code files and a README.pdf file are provided to assist in detailed understanding of the methods. The files can be retrieved from the .tar.gz archive file, as described for Additional file 4. [file gb-2010-11-3-r31-S10.GZ › 104-motifs-source-code/bliss-scripts/Intergenic/Cache/Rfam.pm]

#!/usr/bin/perl -w

# Copyright (c) 2001-2006 Jeffrey E. Barrick.
# Some portions Copyright (c) 2007-2010 Zasha Weinberg.
# All rights reserved.
#
# This copyrighted source code is freely distributed under
# the terms of the GNU General Public License.  See the file
# LICENSE in the root directory of this distribution.

=head1 NAME

Intergenic::Cache::Rfam - make/cache Rfam predictions.

=head1 SYNOPSIS

=head1 DESCRIPTION

=head1 METHODS

=cut

use Intergenic::Config;
use Intergenic::Cache;
use Bio::SeqIO;
use Bio::DB::Registry;

package Intergenic::Cache::Rfam	;
use vars qw(@ISA);
use strict;

@ISA = qw( Intergenic::Cache );

use DBI;
use Data::Dumper;


=head2 new

 Title   : new
 Usage   : $dbcache = Intergenic::Cache::Rfam->new();
 Function: Creates/opens a database to cache values to
 Returns : a new DatabaseCache object

=cut

sub new
{
	my($caller,@args) = @_;
	my $class = ref($caller) || $caller;

	#Fill in the name of the cache
	push @args, (-cache_name =>'rfam');
	
	my $self = Intergenic::Cache::new($class, @args);
	bless ($self, $class);

	#We need to be able to load sequences
	my $registry = Bio::DB::Registry->new;
	$self->{db} = $registry->get_database('microbialfasta');

	
	return $self;
}


=head2 construct

 Title   : construct
 Usage   : $ref = Intergenic::Cache::Cogs->construct( $key );
 Function: Load data for the given genome fragment (into a hash by gene accession number) 
 Returns : a reference to the new data

=cut

sub construct
{
	my ($self, $key) = @_;
	
	$self->warn("Loading $self->{cache_name} $key");
	my $seq = $self->{db}->get_Seq_by_id($key);
	
	#Make input file
	my $out = Bio::SeqIO->new(-file => ">/tmp/$$.fna", -format =>'fasta');
	$out->write_seq($seq);

	my $command = "rfam_scan.pl -d  $ENV{INTERGENIC_DATABASE}/rfam -o /tmp/$$.rfam /tmp/$$.fna";
	print "$command\n";
	my $result = system $command;
	$self->throw("Rfam scan failure $result.\n$command") if ($result);
	
	my $rfam_ref = _load_rfam_file("/tmp/$$.rfam");

	return $rfam_ref;
}

=head2 _load_rfam_file

 Title   : _load_rfam_file
 Usage   : $ref = Intergenic::Cache::Rfam->_load_rfam_file( $in_file_name );
 Function: Load output of rfamscan.pl
 Returns : Reference to loaded data

=cut

sub _load_rfam_file
{
	my ($file_name) = @_;

	print "Loading file $file_name\n";
		
	if (!(open RFAM_FILE, "<$file_name"))
	{
		die "Could not open $file_name";
	}
	
	#Set an initial value so that if there was an emtpy file we return non-undef
	my @rfam_list = ();
	while (my $Rfam_Line = <RFAM_FILE>)
	{
		#Skip empty lines
		next LINE if (!$Rfam_Line);
		
		$Rfam_Line =~ m/^\S*\s*(\S*)\s*(\S*)\s*(\S*)\s*(\S*)\s*(\S*)\s*(\S*)\t(\S*)/;
#		print $1 . " " . $7 . "\n";

		my $Rfam = { start => $1, end => $2, accession => $3, model_start => $4, model_end => $5, score=> $6, name => $7 };
		push @rfam_list, $Rfam;
	}
	return \@rfam_list;
}


return 1;
