# Supplementary material for: Comparative genomics reveals 104 candidate structured RNAs from bacteria, archaea, and their metagenomes
Source: Genome Biol. 2010 Mar 15;11(3):R31. doi: 10.1186/gb-2010-11-3-r31 (PMC2864571; doi:10.1186/gb-2010-11-3-r31)
Supplement: Additional file 10 — Source code implemented as part of this project. Source code files and a README.pdf file are provided to assist in detailed understanding of the methods. The files can be retrieved from the .tar.gz archive file, as described for Additional file 4. [file gb-2010-11-3-r31-S10.GZ › 104-motifs-source-code/bliss-scripts/Intergenic/Cache/tRNA.pm]

#!/usr/bin/perl -w

# Copyright (c) 2001-2006 Jeffrey E. Barrick.
# Some portions Copyright (c) 2007-2010 Zasha Weinberg.
# All rights reserved.
#
# This copyrighted source code is freely distributed under
# the terms of the GNU General Public License.  See the file
# LICENSE in the root directory of this distribution.


package Intergenic::Cache::tRNA;
use vars qw(@ISA);
use strict;

use Intergenic::Cache;
use Intergenic::Tools::tRNAScanSE;

@ISA = qw( Intergenic::Cache );

use Storable;
use DBI;
use Data::Dumper;

use Bio::DB::Registry;
use Bio::SeqIO;


=head2 new

 Title   : new
 Usage   : $dbcache = Intergenic::Cache->new( -name => 'cog');
 Function: Creates/opens a database to cache values to
 Returns : a new DatabaseCache object

=cut

sub new
{
	my($caller,@args) = @_;
	my $class = ref($caller) || $caller;

	push @args, (-cache_name =>'genes');
	
	my $self = Intergenic::Cache::new($class, -cache_name =>'trna');
	bless ($self, $class);
	
	#Initialize the database that we construct entries from
	my $registry = Bio::DB::Registry->new;
	$self->{db} = $registry->get_database('microbialfasta');

	return $self;
}


=head2 construct

 Title   : construct
 Usage   : $ref = Intergenic::Cache::Genes->construct( $key );
 Function: Create a new 
 Returns : a reference to the new data

=cut

sub construct
{
	my ($self, $key) = @_;
	$self->warn("Loading $key");
	my $seq = $self->{db}->get_Seq_by_id($key);
#	$self->throw("Could not load sequence $key") if (!$seq);
	if (!$seq)
	{
		$self->warn("Could not load sequence $key to construct $self->{cache_name}");
		return undef;
	}
	
	#Create fasta input file
	my $out = Bio::SeqIO->new(-file => ">/tmp/$$-$key.fasta" , -format => 'fasta');
	#Simplify the sequence name
	#print $seq->display_id . "\n";
	my @di = split '\|', $seq->display_id;
	#print $di[3] . "\n";
	$seq->display_id($di[3]);
	$out->write_seq($seq);
	
	my $trna_scan = Intergenic::Tools::tRNAScanSE->new();
	my $result = $trna_scan->run( 	input => "/tmp/$$-$key.fasta",  
									output => "/tmp/$$-$key.trna",
									output_ss => "/tmp/$$-$key.trna_ss" );
	system "rm /tmp/$$-$key.fasta";	
	$self->throw("tRNAScanSE returned $result") if ($result);


	my $new = _load_tRNAscanSE_results(	output => "/tmp/$$-$key.trna",
										output_ss => "/tmp/$$-$key.trna_ss");
										
	system "rm /tmp/$$-$key.trna";
	system "rm /tmp/$$-$key.trna_ss";	
	
	return $new;
}

sub _load_tRNAscanSE_results
{
	my (%option_hash) = @_;
	
	open MAIN_INPUT, "<$option_hash{output}" or die "Missing tRNAscan-SE output file $option_hash{output}";
	open SS_INPUT, "<$option_hash{output_ss}" or die "Missing tRNAscan-SE output file $option_hash{output_ss}";
	my @pred_list;
	while (<MAIN_INPUT>)
	{
		#Parse table
		my @line_list = split /\s+/, $_;
		my $pred = {
			start => $line_list[2],
			end => $line_list[3],
			aa => $line_list[4],
			anticodon => $line_list[5],
			score => $line_list[8]
		};
		
		#Parse SS
		BLOCK: while (<SS_INPUT>)
		{
			chomp;
			last BLOCK if ($_ eq '');
			push @line_list, $_;
		}
		
		my $seq = $line_list[-2];
		$seq =~ s/^Seq: //;
		$pred->{seq} = $seq;
				
		my $ss = $line_list[-1];
		$ss =~ s/^Str: //;
		$pred->{ss} = $ss;
		
		push @pred_list, $pred;
	}
	return \@pred_list;
}


return 1;
