# Supplementary material for: Comparative genomics reveals 104 candidate structured RNAs from bacteria, archaea, and their metagenomes
Source: Genome Biol. 2010 Mar 15;11(3):R31. doi: 10.1186/gb-2010-11-3-r31 (PMC2864571; doi:10.1186/gb-2010-11-3-r31)
Supplement: Additional file 10 — Source code implemented as part of this project. Source code files and a README.pdf file are provided to assist in detailed understanding of the methods. The files can be retrieved from the .tar.gz archive file, as described for Additional file 4. [file gb-2010-11-3-r31-S10.GZ › 104-motifs-source-code/bliss-scripts/Intergenic/Cache.pm]

#!/usr/bin/perl -w

# Copyright (c) 2001-2006 Jeffrey E. Barrick.
# Some portions Copyright (c) 2007-2010 Zasha Weinberg.
# All rights reserved.
#
# This copyrighted source code is freely distributed under
# the terms of the GNU General Public License.  See the file
# LICENSE in the root directory of this distribution.

use Bio::Root::Root;

package Intergenic::Cache;
use vars qw(@ISA);
use strict;

use Intergenic::Config;

@ISA = qw( Bio::Root::Root );

use Storable;
use DBI;
use Data::Dumper;


=head2 new

 Title   : new
 Usage   : $dbcache = Intergenic::Cache->new( -cache_name => 'cog' );
 Function: Creates/opens a database to cache values to
 Returns : a new DatabaseCache object

=cut

our $DB_NAME = "cache";

sub new
{
	my($caller,@args) = @_;
	my $class = ref($caller) || $caller;

	my $self = new Bio::Root::Root($caller, @args);

	bless ($self, $class);
	$self->{cache_name} = $self->Bio::Root::RootI::_rearrange([qw(CACHE_NAME)], @args);

	#Do not construct new entries, return null for them
    $self->{cache_only} = $self->Bio::Root::RootI::_rearrange([qw(CACHE_ONLY)], @args);

    #Entries are not stored as frozen perl structures
	$self->{no_thaw} = $self->Bio::Root::RootI::_rearrange([qw(NO_THAW)], @args);
	
	#Initialize the database setup	
	$self->{db_name} = $self->Bio::Root::RootI::_rearrange([qw(DB_NAME)], @args);
	$self->{db_name} = "$Intergenic::Config::Database_Prefix$DB_NAME" if (!$self->{db_name});
	
	my $dbh = DBI->connect("DBI:mysql:database=$self->{db_name};host=$Intergenic::Config::DB_Host", "$Intergenic::Config::DB_User", "$Intergenic::Config::DB_Password", {'PrintError' => 0}); 
 	if (!$dbh)                        
	{
		my $rc;
		my $Database_Driver_Handle = DBI->install_driver('mysql'); 
		$rc = $Database_Driver_Handle->func('createdb', $self->{db_name}, $Intergenic::Config::DB_Host, $Intergenic::Config::DB_User, $Intergenic::Config::DB_Password, 'admin');
	
		$dbh = DBI->connect("DBI:mysql:database=$self->{db_name};host=$Intergenic::Config::DB_Host", "$Intergenic::Config::DB_User", "$Intergenic::Config::DB_Password", {'RaiseError' => 1}); 
#		print "$self->{db_name}\n";
	}
	else
	{
#		print "Connected to database $self->{db_name}\n";
	}
	$self->{dbh} = $dbh;
	$self->create_table(); #Initialize table in case it doesn't exist
	
	return $self;
}

=head2 create_table

 Title   : new
 Usage   : Intergenic::Cache->create_table();
 Function: Called to create a new table, override to get a more complex table
 Returns :

=cut

sub create_table
{
	my ($self) = @_;
	$self->{dbh}->do("CREATE TABLE $self->{cache_name} ( id VARCHAR(255), value LONGBLOB, PRIMARY KEY (id) )");
}


=head2 freeze

 Title   : freeze
 Usage   : $ref = Intergenic::Cache->_freeze( $key, $ref );
 Function: Adds the reference with the given id
 Returns : nothing

=cut

sub freeze
{
	my ($self, $key, $value) = @_;
	
#	$value = { key1=> "ha\"ha"};
	
	#$value = Storable::nfreeze($value);
	#my $pvalue = unpack( "H*", $value );
	
	$value = freeze_field($value);
	
	#print +(length $value) . "\n";
	#print "$self->{dbh}->do(\"INSERT INTO $self->{cache_name} VALUES ( \"$key\", \"$value\" )\");\n";
	#$self->{dbh}->{RaiseError} = 1;
	#$self->{dbh}->{PrintError} = 1;
	my $res = $self->{dbh}->do("INSERT INTO $self->{cache_name} VALUES ( \"$key\", \"$value\" )");	
}

=head2 thaw

 Title   : thaw
 Usage   : $ref = Intergenic::Cache->thaw( $key );
 Function: Adds the reference with the given id
 Returns : unpacked data, reference to a perl structure

=cut

sub thaw
{
	my ($self, $key) = @_;
	
	$self->throw("You must provide a key to this function.") if (!$key);
	
	my $sth  = $self->{dbh}->prepare("SELECT * FROM $self->{cache_name} WHERE ( id = \"$key\" )");
	
	#eval { $sth->execute; };
	$sth->execute;
			
	#We get an error if the table doesn't exist.
	$self->throw("Database table does not exist.") if ($@);
	
	#Keep the entire list -- only used by some databases (no_thaw kind)
	my @entry_list;
	my $entry;
	while ($entry = $sth->fetchrow_hashref())
	{
		push @entry_list, $entry;
	}
	$sth->finish;
	return \@entry_list if ($self->{no_thaw});
	$entry = $entry_list[0];
		
	#Construct the entry and cache it
	if ((not defined $entry) || (not defined $entry->{value}))
	{
		return undef if $self->{cache_only};
		$entry = $self->construct($key);
		
		if (!defined $entry)
		{
			$self->warn("Could not construct entry $key for cache \'$self->{cache_name}\'");
			return undef;
		}
		
		$self->freeze($key, $entry);
		return $entry;
	}
	
	my $thawed = thaw_field($entry->{value});	
	return $thawed;
}

=head2 exists

 Title   : exists
 Usage   : $exists = Intergenic::Cache->exists( $key );
 Function: 
 Returns : whether that key exists in the current database

=cut

sub exists
{
	my ($self, $key) = @_;
	$self->throw("You must provide a key to this function.") if (!$key);
	
	my $sth  = $self->{dbh}->prepare("SELECT * FROM $self->{cache_name} WHERE ( id = \"$key\" )");
	
	#eval { $sth->execute; };
	$sth->execute;
			
	#We get an error if the table doesn't exist.
	$self->throw("Database table does not exist.") if ($@);
	
	my $entry = $sth->fetchrow_hashref();
	$sth->finish;
	
	return ((defined $entry) && (defined $entry->{value}));
}


=head2 construct

 Title   : construct
 Usage   : $ref = Intergenic::Cache->construct( $key );
 Function: Object wasn't in the cache, so we need to create it
 Returns : New object

=cut


sub construct {
    my ($self,@args) = @_;

    $self->throw_not_implemented;
    return undef;
}

=head2 list

 Title   : list
 Usage   : $ref = Intergenic::Cache->construct( $key );
 Function: 
 Returns : List of all accession numbers in database

=cut

sub list {
    my ($self,@args) = @_;

	my $sth  = $self->{dbh}->prepare("SELECT id FROM $self->{cache_name}");
	$sth->execute;
	
	my @list;
	while (my $ref = $sth->fetchrow_hashref()) 
	{
		push @list, $ref->{id};
	} 
	$sth->finish; 
	
    return @list;
}


=head2 freeze_field

 Title   : freeze_field
 Usage   : $ref = Intergenic::Cache->freeze_field( $key );
 Function: Adds the reference with the given id
 Returns : packed data as a string

=cut

sub freeze_field
{
	my ($value) = @_;
	return unpack( "H*", Storable::nfreeze($value) );
}

=head2 thaw_field

 Title   : thaw_field
 Usage   : $ref = Intergenic::Cache::thaw_field( $value );
 Function: 
 Returns : unpacked data as a reference to a perl structure

=cut

sub thaw_field
{
	my ($value) = @_;
	return Storable::thaw(pack "H*", $value);
}


=head2 select

 Title   : select
 Usage   : $ref = Intergenic::Cache::raw_retrieve_all( $value );
 Function: 
 Returns : unpacked data as a reference to a perl structure

=cut


sub select
{
	my ($self, $where) = @_;
	
	my $st = "SELECT * FROM $self->{cache_name}";
	$st .= " WHERE ($where)" if $where;
	
	my $sth  = $self->{dbh}->prepare($st);
	$sth->execute;
			
	#We get an error if the table doesn't exist.
	$self->throw("Database table does not exist.") if ($@);
	
	#Keep the entire list 
	my @entry_list;
	while ( my $entry = $sth->fetchrow_hashref())
	{
		push @entry_list, $entry;
	}
	$sth->finish;
	return \@entry_list;
}

#Deprecated
sub raw_retrieve_all
{
	my ($self) = @_;
	return $self->select;
}

return 1;
