# Supplementary material for: Comparative genomics reveals 104 candidate structured RNAs from bacteria, archaea, and their metagenomes
Source: Genome Biol. 2010 Mar 15;11(3):R31. doi: 10.1186/gb-2010-11-3-r31 (PMC2864571; doi:10.1186/gb-2010-11-3-r31)
Supplement: Additional file 10 — Source code implemented as part of this project. Source code files and a README.pdf file are provided to assist in detailed understanding of the methods. The files can be retrieved from the .tar.gz archive file, as described for Additional file 4. [file gb-2010-11-3-r31-S10.GZ › 104-motifs-source-code/bliss-scripts/Intergenic/CddDescriptions.pm]

#!/usr/bin/perl -w

# Copyright (c) 2001-2006 Jeffrey E. Barrick.
# Some portions Copyright (c) 2007-2010 Zasha Weinberg.
# All rights reserved.
#
# This copyrighted source code is freely distributed under
# the terms of the GNU General Public License.  See the file
# LICENSE in the root directory of this distribution.

use Bio::Root::Root;

package Intergenic::CddDescriptions;
use vars qw(@ISA);
use strict;

@ISA = qw( Bio::Root::RootI );

use Intergenic::Config;

=head2 global

 Title   : global
 Usage   : $cog_description = Intergenic::CddDescriptions::global();
 Function: 
 Returns : Global Cdd description object (created if necessary)

=cut

my $global_cdd_descriptions;
sub global
{
	$global_cdd_descriptions = new Intergenic::CddDescriptions() if (not defined $global_cdd_descriptions);
	return $global_cdd_descriptions;
}

=head2 new

 Title   : new
 Usage   : $cdd_desc = Intergenic::CddDescriptions->new();
 Function: Loads description of entries from the Conserved Domain Database
 Returns : a new CddDescriptions object

=cut

sub new
{
	my($caller,@args) = @_;
	my $class = ref($caller) || $caller;

	my $self = new Bio::Root::Root($caller, @args);

	bless ($self, $class);
	$self->{file_name} = $self->Bio::Root::RootI::_rearrange([qw(FILE_NAME)], @args);
	$self->{file_name} = "$Intergenic::Config::Cdd_Table_Path" if (!$self->{file_name});

	$self->_load_table();
	
	return $self;
}

=head2 cdd_info

 Title   : cdd_info
 Usage   : $cdd_info = Intergenic::CddDescriptions->cdd_info( 'COG0520' );
 Function: Retrieves data about certain accession number
 Returns : Hash to data for cdd

=cut

sub cdd_info
{
	my ($self, $cdd_accession) = @_;
	
	return $self->{table}->{$cdd_accession};
}

=head2 _load_table

 Title   : _load_table
 Usage   : Intergenic::CddDescriptions->_load_table();
 Function: Loads cdd table information 
 Returns : nothing

=cut

sub _load_table
{
	my ($self) = @_;
	$self->throw("No file name supplied for description table") if (! $self->{file_name});	

	my @tableFileList=("$self->{file_name}");
	my $nogTableFileName="$self->{file_name}.nog";
	if (-e $nogTableFileName) {
	    push @tableFileList,$nogTableFileName;
	}
	my $manualTableFileName="$self->{file_name}.manual";
	if (-e $manualTableFileName) {
	    push @tableFileList,$manualTableFileName;
	}

	$self->{table} = {};
	for my $fileName (@tableFileList) {

	    if (!open(TABLE, $fileName)) {
		die "cannot open $fileName: $!";
	    }
	    
	    while (<TABLE>)
	      {
		  chomp;
		  my $entry;
		  ( $entry->{accession}, $entry->{xref}, $entry->{gene}, $entry->{desc}, $entry->{length} )
		    = split /\t/, $_;
		  
		  $self->{table}->{$entry->{accession}} = $entry;
	      }		
	    close(TABLE);
	}
}

=head2 xref_to_id

 Title   : xref_to_id
 Usage   : Intergenic::CddDescriptions->xref_to_id("COG0531");
 Function: Convert an xref name into an id 
 Returns : cdd id

=cut

sub xref_to_id
{
	my ($self, $xref) = @_;
	foreach my $key (sort keys %{$self->{table}})
	{
		return $self->{table}->{$key}->{accession} if ($xref eq $self->{table}->{$key}->{xref});
	}
	
	return undef;
}

return 1;
