# Supplementary material for: Comparative genomics reveals 104 candidate structured RNAs from bacteria, archaea, and their metagenomes
Source: Genome Biol. 2010 Mar 15;11(3):R31. doi: 10.1186/gb-2010-11-3-r31 (PMC2864571; doi:10.1186/gb-2010-11-3-r31)
Supplement: Additional file 10 — Source code implemented as part of this project. Source code files and a README.pdf file are provided to assist in detailed understanding of the methods. The files can be retrieved from the .tar.gz archive file, as described for Additional file 4. [file gb-2010-11-3-r31-S10.GZ › 104-motifs-source-code/bliss-scripts/Intergenic/CogDescriptions.pm]

#!/usr/bin/perl -w

# Copyright (c) 2001-2006 Jeffrey E. Barrick.
# Some portions Copyright (c) 2007-2010 Zasha Weinberg.
# All rights reserved.
#
# This copyrighted source code is freely distributed under
# the terms of the GNU General Public License.  See the file
# LICENSE in the root directory of this distribution.

use Bio::Root::RootI;

package Intergenic::CogDescriptions;
use vars qw(@ISA);
use strict;

@ISA = qw( Bio::Root::RootI );

use DBI;
use Data::Dumper;

use Intergenic::Config;

=head2 global

 Title   : global
 Usage   : $cog_description = Intergenic::CogDescriptions::global();
 Function: 
 Returns : Global cog description object (created if necessary)

=cut

my $global_cog_descriptions;
sub global
{
	$global_cog_descriptions = Intergenic::CogDescriptions->new() if (not defined $global_cog_descriptions);
	return $global_cog_descriptions;
}


=head2 new

 Title   : new
 Usage   : $cog_desc = Intergenic::CogDescriptions->new();
 Function: Creates/opens a database to cache values to
 Returns : a new DatabaseCache object

=cut

my $DB_NAME = "cache";

sub new
{
	my($caller,@args) = @_;
	my $class = ref($caller) || $caller;

	my $self = Bio::Root::Root->new($caller, @args);

	bless ($self, $class);
	#$self->{db_name}, $self->{table_name} = $self->Bio::Root::RootI::_rearrange([qw(DB_NAME TABLE_NAME)], @args);

	$self->_load_table();
	
	return $self;
}

=head2 cog_info

 Title   : cog_info
 Usage   : $cog_info = Intergenic::CogDescriptions->cog_info( 'COG0520' );
 Function: Converts a cog (COG0528) into information
 Returns : Reference to a hash with extra descriptions

=cut

sub cog_info
{
	my ($self, $cog) = @_;
	
	#If we haven't loaded the COG data before then extract the table
	$self->_load_table() if (not defined $self->{table});
	
	my @In_COG_List = split /\|/, $cog;
	my $Out_COG_Hash = {description=>'', name=>''};  
	$Out_COG_Hash->{cog} = $cog;
			
    foreach my $On_COG (@In_COG_List)
    {
		my $COG_Hash_Ref = $self->{table}->{$On_COG};
		
		$Out_COG_Hash->{description} .= "\|" if ($Out_COG_Hash->{description});
		$Out_COG_Hash->{name} .= "\|" if ($Out_COG_Hash->{name});
		
		print "**Not defined $On_COG\n" if (!defined $COG_Hash_Ref->{description});
		
		$Out_COG_Hash->{description} .= $COG_Hash_Ref->{description};
		$Out_COG_Hash->{name} .= $COG_Hash_Ref->{name};
	}
	return $Out_COG_Hash;
}

=head2 _load_table

 Title   : _load_table
 Usage   : $ref = Intergenic::Cache->freeze( $key, $ref );
 Function: Loads cogs into 
 Returns : nothing

=cut

sub _load_table
{
	my ($self) = @_;
	delete $self->{table} if $self->{table};

	my $dbh = DBI->connect("DBI:mysql:database=$Intergenic::Config::Global_DB_Name;host=$Intergenic::Config::DB_Host", "$Intergenic::Config::DB_User", "$Intergenic::Config::DB_Password", {'RaiseError' => 1}); 
	my $sth  = $dbh->prepare("SELECT * FROM $Intergenic::Config::COG_Table_Name");
	$sth->execute;
	
	while (my $ref = $sth->fetchrow_hashref()) 
	{
		$self->{table}->{$ref->{cog}} = $ref;
	}
	$sth->finish; 		
}

return 1;
