# Supplementary material for: Comparative genomics reveals 104 candidate structured RNAs from bacteria, archaea, and their metagenomes
Source: Genome Biol. 2010 Mar 15;11(3):R31. doi: 10.1186/gb-2010-11-3-r31 (PMC2864571; doi:10.1186/gb-2010-11-3-r31)
Supplement: Additional file 10 — Source code implemented as part of this project. Source code files and a README.pdf file are provided to assist in detailed understanding of the methods. The files can be retrieved from the .tar.gz archive file, as described for Additional file 4. [file gb-2010-11-3-r31-S10.GZ › 104-motifs-source-code/bliss-scripts/Intergenic/Config.pm]

#!/usr/bin/perl -w

# Copyright (c) 2001-2006 Jeffrey E. Barrick.
# Some portions Copyright (c) 2007-2010 Zasha Weinberg.
# All rights reserved.
#
# This copyrighted source code is freely distributed under
# the terms of the GNU General Public License.  See the file
# LICENSE in the root directory of this distribution.

package Intergenic::Config;
require Exporter;

our @ISA	= qw(Exporter);
our @EXPORT = qw($Bin_Path);

##################################################
# Directory Settings
##################################################

$wublastBinDir="/bliss/bin/wublast";
$ravennaPerlDir="/home/zasha/ravenna_exe";
$cmfinderBinDir="/Network/Servers/machine-name/Volumes/admin/zasha/CMfinder_0.2-later/bin";
$cmzashaExe="$ravennaPerlDir/cmzasha";

$Bin_Path 					= "/bliss/scripts";		#Path to this suite of scripts
$Data_Path 					= "/bliss/sequences/intergenic";	

$Organism_Name_File			= "$Data_Path/organism_names.txt";

$Genbank_Path 				= "$Data_Path/genbank";
$Raw_Path 					= "$Data_Path/raw";
$Fasta_Path 				= "$Data_Path/fasta";
$Protein_Path 				= "$Data_Path/protein";
$Protein_Filtered_Path 		= "$Data_Path/protein-filtered";

$COG_Blast_Path 			= "$Data_Path/cog-blast";
$COG_Blast_Reformatted_Path = "$Data_Path/cog-blast-reformatted";
$Cognitor_Path 				= "$Data_Path/cognitor";


$KOG_Blast_Path 			= "$Data_Path/kog-blast";
$KOG_Blast_Reformatted_Path = "$Data_Path/kog-blast-reformatted";
$Kognitor_Path 				= "$Data_Path/kognitor";
$KOG_Path 					= "$Data_Path/kog";

$Gene_Path 					= "$Data_Path/gene";
$IGR_Path 					= "$Data_Path/igr";
$IGRDB_Path 				= "$Data_Path/igrdb";
$IGR_Blast_Path 			= "$Data_Path/igr-blast";
$IGR_Symmetrized_Path 		= "$Data_Path/igr-symmetrized";
$IGR_Extract_Path 			= "$Data_Path/igr-extract";
$IGR_Alignment_Path 		= "$Data_Path/igr-alignment";
$Rfam_Prediction_Path 		= "$Data_Path/rfam";
$Rfamz_Path 		        = "$Data_Path/rfamz";
$Stamp_Path					= "$Data_Path/stamp";

$Temp_Path 					= "/d/tmp";


##################################################
# Directory Settings
##################################################

$Intermediate_Path			= "/bliss/int";
$COG_Path 					= "$Intermediate_Path/cogs/cog";
$Cdd_Table_Path				= "/bliss/db/cdd-2.08/cddid.tbl";


##################################################
# IGR Size
##################################################

$IGR_Minimum_Length = 30;

$Secondary_Separator = '//';
$Primary_Separator = '||';

##################################################
# BLAST Settings
##################################################

$Blast_Path 				= "/bliss/bin/blast";			#Path to blast programs
$Blast_Format_DB 			= "$Blast_Path/formatdb"; 		#Path to blast formatall program
$Blast_Blastall 			= "$Blast_Path/blastall";		#Path to blast blastall program

##################################################
# Rfam/INFERNAL Settings
##################################################

$Rfam_Path 					= "/bliss/sequences/rfam";
$Rfam_DB 					= "$Rfam_Path/Rfam.mixed.fasta";
$Rfam_Scan_Script 			= "$Rfam_Path/rfam_scan.pl";

$Infernal_Path = "/bliss/bin/infernal-0.55/src";

##################################################
# COG Settings
##################################################

$COG_Data_Path 				= "/bliss/db/cog";		#Path to COG database data downloaded from NCBI
$COG_Fasta_File 			= "$COG_Data_Path/myva";		#Path to COG database file containing all proteins in fasta format		
$COG_Blast_DB 				= "$COG_Data_Path/db";			#Path to COG database formatted blast database
$COG_Name_File 				= "$COG_Data_Path/whog";		#Path to COG database file of names

$KOG_Data_Path 				= "/bliss/db/kog";		#Path to KOG database data downloaded from NCBI
$KOG_Fasta_File 			= "$KOG_Data_Path/kyva";		#Path to KOG database file containing all proteins in fasta format		
$KOG_Blast_DB 				= "$KOG_Data_Path/db";			#Path to KOG database formatted blast database
$KOG_Name_File 				= "$KOG_Data_Path/kog";			#Path to KOG database file of names


##################################################
# FASTA Directory
##################################################

$FASTA_Bin_Path 				= "/bliss/bin/lalign";

##################################################
# Temporary Directory
##################################################

$Temporary_Dir 				= "/d/tmp/";


##################################################
# Database Information
# Keep this in a path that is not accessible to APACHE!
##################################################

#mySQL login

$DB_Host = "127.0.0.1";
$DB_User = "username";
$DB_Password = "password";

#Path to rollover definitions
$DB_Init_File = "/bliss/db/etc/bioinformatics/intergenic_database.ini";

#Prefix appended to ALL databases used by this installation
$Database_Prefix = "analysis_";
	
#Database of rfamz results	
$Rfamz_DB_Name = $Database_Prefix . "rfamz";
$GenomeContext_DB_Name = $Database_Prefix . "genome_context";

#Global database (contains COG descriptions mainly, now... needs to be deprecated in favor of a file.)
$Global_DB_Name = $Database_Prefix . "global";
	$COG_Table_Name = "cog";

$RNall_Path="/bliss/bin/RnallT.mac";
$RNall_Exe="RnallT.mac";

$featureBinSize=16384; # for indexing in the feature_bin_index table

1;
