# Supplementary material for: Comparative genomics reveals 104 candidate structured RNAs from bacteria, archaea, and their metagenomes
Source: Genome Biol. 2010 Mar 15;11(3):R31. doi: 10.1186/gb-2010-11-3-r31 (PMC2864571; doi:10.1186/gb-2010-11-3-r31)
Supplement: Additional file 10 — Source code implemented as part of this project. Source code files and a README.pdf file are provided to assist in detailed understanding of the methods. The files can be retrieved from the .tar.gz archive file, as described for Additional file 4. [file gb-2010-11-3-r31-S10.GZ › 104-motifs-source-code/bliss-scripts/Intergenic/Database.pm]

#!/usr/bin/perl -w

# Copyright (c) 2001-2006 Jeffrey E. Barrick.
# Some portions Copyright (c) 2007-2010 Zasha Weinberg.
# All rights reserved.
#
# This copyrighted source code is freely distributed under
# the terms of the GNU General Public License.  See the file
# LICENSE in the root directory of this distribution.

use strict;
use Data::Dumper;
use Intergenic::Config;

package Intergenic::Database;
require Exporter;

our @ISA	= qw(Exporter);
our @EXPORT = qw();

#A global variable that we initialize when we need it for certain functions.
my $Database_Driver_Handle;

sub connect_create
{
	my ($Genome_DB_Name) = @_;
	my $dbh = DBI->connect("DBI:mysql:database=$Genome_DB_Name;host=$Intergenic::Config::DB_Host",
				   "$Intergenic::Config::DB_User", "$Intergenic::Config::DB_Password",
					{'PrintError' => 0}); 
 	if (!$dbh)                        
	{
		our $rc;
		
		if (!$Database_Driver_Handle)
		{
			$Database_Driver_Handle = DBI->install_driver('mysql'); 
		}
		
		$rc = $Database_Driver_Handle->func('createdb', $Genome_DB_Name, $Intergenic::Config::DB_Host, $Intergenic::Config::DB_User, $Intergenic::Config::DB_Password, 'admin');
	
		$dbh = DBI->connect("DBI:mysql:database=$Genome_DB_Name;host=$Intergenic::Config::DB_Host",
                       "$Intergenic::Config::DB_User", "$Intergenic::Config::DB_Password",
                        {'RaiseError' => 1}); 
		#print "Created database $Genome_DB_Name\n";
	}
	else
	{
		#print "Connected to database $Genome_DB_Name\n";
	}
	
	return $dbh;
}

sub LoadGeneralDB_specifically_genomecontext # for simplicity, I'll just cut&paste LoadGeneralDB and specialize it for using one table, rather than a separate table for each upload
  {
      #If Allow_Fail is set, then return undef if the database does not exist or an empty list if the table does not exist.
      
      my ($DB_Name, $Table_Name, $maxHitAccession) = @_;
      my $Allow_Fail=0;
      
      my $dbh;
      $dbh = DBI->connect("DBI:mysql:database=$DB_Name;host=$Intergenic::Config::DB_Host", "$Intergenic::Config::DB_User", "$Intergenic::Config::DB_Password", {'RaiseError' => 1});
      
      if ($@)
	{
	    return undef;
	}
      
      my @Terminator_List = ();
      
      my $sth;
      my $sql;
      my @executeList=($Table_Name);

      $sth=$dbh->prepare("select count(*) as the_count from context where name=?;");
      $sth->execute();
      if (my $x=$sth->fetchrow_hashref()) {
	if ($x->{the_count} >3000 && !$maxHitAccession) {
	  print "WARNING: there are many ($x->{the_count}) hits, so the server might run out of RAM.  If you get a blank page, then limit the maximum number of hits to show in the genomecontext web page.";
	}
      }
      else {
	my @q=();
	return \@q;;
      }
      $sth->finish;

      $sql="SELECT * FROM context where name=?";
      if ($maxHitAccession) {
	$sql .= " and accession<=?";
	push @executeList,$maxHitAccession;
      }
      $sth  = $dbh->prepare($sql);
      $sth->execute(@executeList);
      
      if (!$@)
	{
	    #We get an error if the table doesn't exist
	    #Exit transparently	with a null list;
	    
	    while (my $ref = $sth->fetchrow_hashref()) 
	      {
		  push @Terminator_List, $ref;
		  #print "start = $ref->{start}, end = $ref->{end}\n";
	      } 
	    $sth->finish; 
	}         
      return \@Terminator_List;
  }

sub LoadGeneralDB
{	
	#If Allow_Fail is set, then return undef if the database does not exist or an empty list if the table does not exist.

	my ($DB_Name, $Table_Name, $Start, $End, $Strand, $Columns, $Allow_Fail) = @_;
	
	my $dbh;
	if ($Allow_Fail) 
	{
		eval { $dbh = DBI->connect("DBI:mysql:database=$DB_Name;host=$Intergenic::Config::DB_Host", "$Intergenic::Config::DB_User", "$Intergenic::Config::DB_Password", {'RaiseError' => 1}); };
	}
	else
	{
		$dbh = DBI->connect("DBI:mysql:database=$DB_Name;host=$Intergenic::Config::DB_Host", "$Intergenic::Config::DB_User", "$Intergenic::Config::DB_Password", {'RaiseError' => 1});
	}
	
	if ($@)
	{
		return undef;
	}
	 
    my @Terminator_List = ();
    
   	$Columns = '*' if (!defined $Columns);
    
    my $sth;
    if (!defined $Start && !defined $End && !defined $Strand)
    {
    	$sth  = $dbh->prepare("SELECT $Columns FROM $Table_Name");
	}
	else
	{
		my $Strand_Condition = (defined $Strand) ? "(strand = $Strand)" : "(strand IS NOT NULL)";
		if ($Start < $End)
		{
			$sth  = $dbh->prepare("SELECT $Columns FROM $Table_Name WHERE ( $Strand_Condition && ( ((start >= $Start) && (start <= $End)) || (($Start >= start) && ($End <= end)) ) )");
		}
		else
		{			
			#print "$Start, $End\n";			
			$sth  = $dbh->prepare("SELECT $Columns FROM $Table_Name WHERE ( $Strand_Condition && !( ((start < $Start) && (start > $End)) && ((end < $Start) && (end > $End)) ) )");		

			#eval { $sth->execute; };
			$sth->execute;
		}
	}
	
	if ($Allow_Fail) 
	{
		eval { $sth->execute; };
	}
	else
	{
		 $sth->execute;
	} 
	 
	if (!$@)
	{
		#We get an error if the table doesn't exist
		#Exit transparently	with a null list;
		
		while (my $ref = $sth->fetchrow_hashref()) 
		{
			push @Terminator_List, $ref;
			#print "start = $ref->{start}, end = $ref->{end}\n";
		} 
		$sth->finish; 
	}         
    return \@Terminator_List;
}


#Takes a hash for arguments
sub LoadGeneralDBNew
{	
	#If Allow_Fail is set, then return undef if the database does not exist or an empty list if the table does not exist.

	my ($DB_Name, $Table_Name, $Options) = @_;
	
	#Set default options
	$Options->{allow_fail} = 0 if (not defined $Options->{allow_fail});
	$Options->{columns} = '*' if (not defined $Options->{columns});
	
	my $dbh;
	if ($Options->{allow_fail}) 
	{
		eval { $dbh = DBI->connect("DBI:mysql:database=$DB_Name;host=$Intergenic::Config::DB_Host", "$Intergenic::Config::DB_User", "$Intergenic::Config::DB_Password", {'RaiseError' => 1}); };
	}
	else
	{
		$dbh = DBI->connect("DBI:mysql:database=$DB_Name;host=$Intergenic::Config::DB_Host", "$Intergenic::Config::DB_User", "$Intergenic::Config::DB_Password", {'RaiseError' => 1});
	}
	
	if ($@)
	{
		return undef;
	}
	 
    my @Terminator_List = ();
        
    my $sth;
    if (defined $Options->{start} && defined $Options->{end} && defined $Options->{strand})
    {
    	my $Strand_Condition = (defined $Options->{strand}) ? "(strand = $Options->{strand})" : "(strand IS NOT NULL)";
		if ($Options->{start} < $Options->{end})
		{
			$sth  = $dbh->prepare("SELECT $Options->{columns} FROM $Table_Name WHERE ( $Strand_Condition && ( ((start >= $Options->{start}) && (start <= $Options->{end})) || (($Options->{start} >= start) && ($Options->{end} <= end)) ) )");
		}
		else
		{			
			$sth  = $dbh->prepare("SELECT $Options->{columns} FROM $Table_Name WHERE ( $Strand_Condition && !( ((start < $Options->{start}) && (start > $Options->{end})) && ((end < $Options->{start}) && (end > $Options->{end})) ) )");		
		}
    }
    elsif ( defined $Options->{where})
    {
    	#print "SELECT $Options->{columns} FROM $Table_Name WHERE $Options->{where}\n";
    	$sth  = $dbh->prepare("SELECT $Options->{columns} FROM $Table_Name WHERE $Options->{where}");
	}
    else # No condition on entries
    {
    	$sth  = $dbh->prepare("SELECT $Options->{columns} FROM $Table_Name");
	}
	
	if ($Options->{allow_fail}) 
	{
		eval { $sth->execute; };
	}
	else
	{
		 $sth->execute;
	} 
	 
	if (!$@)
	{
		#We get an error if the table doesn't exist
		#Exit transparently	with a null list;
		
		while (my $ref = $sth->fetchrow_hashref()) 
		{
			#print Dumper($ref);
			push @Terminator_List, $ref if $ref;
			#print "start = $ref->{start}, end = $ref->{end}\n";
		} 
		$sth->finish; 
	}         
    return \@Terminator_List;
}

1;
