# Supplementary material for: Comparative genomics reveals 104 candidate structured RNAs from bacteria, archaea, and their metagenomes
Source: Genome Biol. 2010 Mar 15;11(3):R31. doi: 10.1186/gb-2010-11-3-r31 (PMC2864571; doi:10.1186/gb-2010-11-3-r31)
Supplement: Additional file 10 — Source code implemented as part of this project. Source code files and a README.pdf file are provided to assist in detailed understanding of the methods. The files can be retrieved from the .tar.gz archive file, as described for Additional file 4. [file gb-2010-11-3-r31-S10.GZ › 104-motifs-source-code/bliss-scripts/Intergenic/GenomeContext.pm]

###
# Pod Documentation
###
# Copyright (c) 2001-2006 Jeffrey E. Barrick.
# Some portions Copyright (c) 2007-2010 Zasha Weinberg.
# All rights reserved.
#
# This copyrighted source code is freely distributed under
# the terms of the GNU General Public License.  See the file
# LICENSE in the root directory of this distribution.

=head1 NAME

Intergenic::GenomeContext

=head1 SYNOPSIS

Given an interval in a sequence, returns the features around it.

=head1 DESCRIPTION

=over

=back

=head1 AUTHOR

Jeffrey Barrick

=head1 COPYRIGHT

Copyright 2004.  All rights reserved.

=cut

###
# End Pod Documentation
###

use Bio::Root::RootI;
use Bio::SeqIO;

use Intergenic::Config;
use Intergenic::Table::Feature;
use Intergenic::Table::Cdd;
use Intergenic::Table::Genome;
use Intergenic::CddDescriptions;

use Intergenic::Sequence;

package Intergenic::GenomeContext;
use vars qw(@ISA);
use strict;

@ISA = qw( Bio::Root::RootI );

my $featureBinSize=$Intergenic::Config::featureBinSize;

#use FindBin;
#use lib $FindBin::Bin;


=head2 new

 Title   : new
 Usage   : $dbcache = Intergenic::Cache->new( -name => 'cog');
 Function: Creates/opens a database to cache values to
 Returns : a new DatabaseCache object

=cut

sub new_neighborhood
{
	my($caller,@args) = @_;
	my $class = ref($caller) || $caller;
	
	my $self = Bio::Root::Root->new($caller, @args);
	bless ($self, $class);

	#Width of interval (centered on center of start-end)
	$self->{width} = $self->Bio::Root::RootI::_rearrange([qw(WIDTH)], @args);
	
	#Upstream and downstream
	($self->{upstream}, $self->{downstream}) = $self->Bio::Root::RootI::_rearrange([qw(UPSTREAM DOWNSTREAM)], @args);
	$self->warn("Both neighborhood width and upstream/downstream specified, width will be used") if (defined $self->{width} && (defined $self->{upstream} || defined $self->{upstream}));

	#Sequence location of main feature
	$self->{fragment_accession} = $self->Bio::Root::RootI::_rearrange([qw(ACCESSION)], @args);
	$self->{main}->{start} = $self->Bio::Root::RootI::_rearrange([qw(START)], @args);	
	$self->{main}->{end} = $self->Bio::Root::RootI::_rearrange([qw(END)], @args);	
	$self->{main}->{strand} = $self->Bio::Root::RootI::_rearrange([qw(STRAND)], @args);	

	$self->_fix_coords;

	$self->{force_linear} = 1;
	$self->{use_bin_index} = $self->Bio::Root::RootI::_rearrange([qw(USE_BIN_INDEX)], @args);
	$self->_load_neighborhood();

	return $self;
}


=head2 new

 Title   : new
 Usage   : $dbcache = Intergenic::Cache->new( -name => 'cog');
 Function: Creates/opens a database to cache values to
 Returns : a new DatabaseCache object

=cut

sub new_operon
{
	my($caller,@args) = @_;
	my $class = ref($caller) || $caller;
	
	my $self = Bio::Root::Root->new($caller, @args);
	bless ($self, $class);

	#Width of interval (centered on center of start-end)
	($self->{utr}, $self->{propagate}) = $self->Bio::Root::RootI::_rearrange([qw(UTR PROPAGATE)], @args);
	
	$self->throw("Must pass -utr to new_operon") if (!defined $self->{utr});
	
	#Sequence location of main feature
	$self->{fragment_accession} = $self->Bio::Root::RootI::_rearrange([qw(ACCESSION)], @args);
	$self->{main}->{start} = $self->Bio::Root::RootI::_rearrange([qw(START)], @args);	
	$self->{main}->{end} = $self->Bio::Root::RootI::_rearrange([qw(END)], @args);	
	$self->{main}->{strand} = $self->Bio::Root::RootI::_rearrange([qw(STRAND)], @args);

	$self->_fix_coords;

	$self->{force_linear} = 1; #$self->Bio::Root::RootI::_rearrange([qw(FORCE_LINEAR)], @args);
	$self->{use_bin_index} = $self->Bio::Root::RootI::_rearrange([qw(USE_BIN_INDEX)], @args);
	$self->_load_operon();

	return $self;
}


sub _fix_coords
{
	my ($self) = @_;

	#If they did not give a strand, then calculate one and correct coords
	if (! defined $self->{main}->{strand})
	{
		$self->{main}->{strand} = + 1;
		
		if ($self->{main}->{end} < $self->{main}->{start})
		{
			$self->{main}->{strand} = -1;
			my $temp = $self->{main}->{end};
			$self->{main}->{end} = $self->{main}->{start};
			$self->{main}->{start} = $temp;
		}
	}
	
	if (!defined $self->{main}->{strand} || !defined $self->{main}->{start} || !defined $self->{main}->{end} || !defined $self->{fragment_accession})
	{
		$self->throw("$self->{fragment_accession} $self->{main}->{strand} $self->{main}->{start} $self->{main}->{end} Not valid values.")
	}
}

#Human readable/editable format input/output

sub print_feature_list
{
	my ($self, $fh) = @_;
	$fh = *STDOUT if (!$fh);
	
	print $fh +(join "\t", ($self->{fragment_accession}, $self->{genome_info}->{description}, "(1..$self->{genome_info}->{length})", $self->{genome_info}->{topology})) . "\n";
	print $fh +(join "\t", ($self->{interval}->{strand}, $self->{interval}->{start}, $self->{interval}->{end}, "Interval")) . "\n";
	print $fh +(join "\t", ($self->{strand}, $self->{start}, $self->{end}, "Hit")) . "\n";
	foreach my $gene (@{$self->{neighborhood}})
	{
		print $fh +(join "\t", ($gene->{strand}, $gene->{start}, $gene->{end}, $gene->{name}, $gene->{cog}, $gene->{description}, $gene->{cog_name}, $gene->{cog_description}, $gene->{accession} )) . "\n";
	}
}


=head2 _load_feature_list

 Title   : _load_feature_list
 Usage   : $ref = Intergenic::Cache->_load_feature_list( );
 Function: Fills out feature_list 
 Returns : 

=cut

sub _load_neighborhood
{
	my ($self) = @_;

	#Initialize
	my $features = new Intergenic::Table::Feature();
	my $genomes = new Intergenic::Table::Genome();
	my $cdd = new Intergenic::Table::Cdd();
	my $cdd_desc = Intergenic::CddDescriptions::global();
	
	my @genome_info_list = $genomes->select("fragment = \'$self->{fragment_accession}\'");
	$self->{genome_info} = $genome_info_list[0];
	
	if (!defined $self->{genome_info})
	{
		$self->warn("Could not retrieve genome information for $self->{fragment_accession}");		
		return;
	}
	
	#Correct the interval
	$self->{effective_topology} = ($self->{force_linear}) ? 'LINEAR' : $self->{genome_info}->{topology};
	$self->{length} = Intergenic::Sequence::CalculateLength($self->{main}->{start}, $self->{main}->{end}, $self->{genome_info}->{length}, $self->{effective_topology});
	$self->{interval}->{strand} = $self->{main}->{strand};
	
	#Calculate the coordinates of the interval neighborhood	
	if (defined $self->{width})
	{
		$self->{interval}->{start} = Intergenic::Sequence::OffsetPosition($self->{main}->{start}, -($self->{width} - $self->{length}) / 2, $self->{genome_info}->{length}, $self->{effective_topology});
		$self->{interval}->{end} = Intergenic::Sequence::OffsetPosition($self->{interval}->{start}, $self->{width}, $self->{genome_info}->{length}, $self->{effective_topology});
	}
	else
	{
		$self->{interval}->{start} = Intergenic::Sequence::OffsetPosition($self->{main}->{start}, ($self->{main}->{strand} == +1) ? -$self->{upstream} : -$self->{downstream}, $self->{genome_info}->{length}, $self->{effective_topology});
		$self->{interval}->{end} = Intergenic::Sequence::OffsetPosition($self->{main}->{end}, ($self->{main}->{strand} == +1) ? $self->{downstream} : $self->{upstream}, $self->{genome_info}->{length}, $self->{effective_topology});
	}

	#Load the gene list	
	my @feature_list;

	if ($self->{use_bin_index}) {
	  my $binStartNum=int($self->{interval}->{start} / $featureBinSize);
	  my $binEndNum=int($self->{interval}->{end} / $featureBinSize);
	  my $bin_start=$binStartNum * $featureBinSize;
	  my $bin_end=$binEndNum * $featureBinSize;

	  my $min_feature_start=$self->{interval}->{end};  # because of database rollover, we'd still have to calculate min(feature_start) at some point
	  foreach my $dbh (@{$features->{dbhs}}) {
	    my $sth=$dbh->prepare("select min(feature_start) as min_feature_start from feature_bin_index where fragment=? and bin_start>=? and bin_start<=?;");
	    $sth->execute($self->{fragment_accession},$bin_start,$bin_end);
	    while (my $x=$sth->fetchrow_hashref()) {
	      if (!defined($x->{min_feature_start})) {
		# if min(feature_start)=NULL, then there aren't any features
		next;
	      }
	      if ($x->{min_feature_start} < $min_feature_start) {
		$min_feature_start=$x->{min_feature_start};
	      }
	    }
	    $sth->finish;
	  }

	  # now the real query
	  foreach my $dbh (@{$features->{dbhs}}) {
	    my $sth=$dbh->prepare("select * from feature where fragment=? and end>=? and start<=? and start>=?;");
	    $sth->execute($self->{fragment_accession},$self->{interval}->{start},$self->{interval}->{end},$min_feature_start);    # we hope the optimizer will do the query as a range query on start
	    while (my $x=$sth->fetchrow_hashref()) {
	      push @feature_list,$x;
	    }
	    $sth->finish;

	    if (scalar @feature_list>0) {
	      last;  # Jeff's rollover logic says once we find the data, we're done
	    }
	  }
	}
	else {

	  # @feature_list = $features->select("(fragment = \'$self->{fragment_accession}\'"
	  #			. 	" AND ( ( (start >= $self->{interval}->{start}) AND  (start <= $self->{interval}->{end}) )"
	  #			.	   " OR ( (end >= $self->{interval}->{start}) AND  (end <= $self->{interval}->{end}) ) ) )" );
	  @feature_list = $features->select_sql("select * from feature where fragment=\'$self->{fragment_accession}\' and start>=$self->{interval}->{start} AND  start <= $self->{interval}->{end} union distinct select * from feature where fragment=\'$self->{fragment_accession}\' and end >= $self->{interval}->{start} AND end <= $self->{interval}->{end};");
	}
		
	#There is a possibility that the sequence is not found...
	#For this contingency we set the interval equal to the hit and exit.
	if (scalar @feature_list == 0)
	{
		print "No features found near $self->{fragment_accession} $self->{interval}->{strand} $self->{interval}->{start} $self->{interval}->{end}\n";
		return 0;
	}

	$self->{neighborhood} = \@feature_list;
	_add_cdd($cdd, $cdd_desc, $self->{neighborhood});
}

sub get_num_features ()  {
  my ($self)=@_;
  if (!defined($self->{neighborhood})) {
    return 0;
  }
  return scalar @{$self->{neighborhood}};
}
    


=head2 _load_feature_list

 Title   : _load_feature_list
 Usage   : $ref = Intergenic::Cache->_load_feature_list( );
 Function: Fills out feature_list 
 Returns : 

=cut

sub _load_operon
{
	my ($self) = @_;

	#Initialize
	my $features = new Intergenic::Table::Feature();
	my $genomes = new Intergenic::Table::Genome();
	my $cdd = new Intergenic::Table::Cdd();
	my $cdd_desc = Intergenic::CddDescriptions::global();
	
	my @genome_info_list = $genomes->select("fragment = \'$self->{fragment_accession}\'");
	$self->{genome_info} = $genome_info_list[0];
	
	if (!defined $self->{genome_info})
	{
		$self->warn("Could not retrieve genome information for $self->{fragment_accession}");
		return;
	}
	
	#Correct the interval
	$self->{effective_topology} = ($self->{force_linear}) ? 'LINEAR' : $self->{genome_info}->{topology};
	$self->{length} = Intergenic::Sequence::CalculateLength($self->{main}->{start}, $self->{main}->{end}, $self->{genome_info}->{length}, $self->{effective_topology});

	#Look for genes that overlap the allowed window
	my $assimilated_feature_uniques;
	my @new_feature_list;
	my $max_operon_size = 30000;
	my $look_start = ($self->{main}->{strand} == +1) ? $self->{main}->{start} : Intergenic::Sequence::OffsetPosition($self->{main}->{end}, -$max_operon_size, $self->{genome_info}->{length}, $self->{effective_topology});
	my $look_end = ($self->{main}->{strand} == +1) ? Intergenic::Sequence::OffsetPosition($self->{main}->{start}, $max_operon_size, $self->{genome_info}->{length}, $self->{effective_topology}) : $self->{main}->{end}; 

	#Load the gene list	
	# my @init_feature_list = $features->select("(fragment = \'$self->{fragment_accession}\'"
	#			. 	" AND ( ( (start >= $look_start) AND  (start <= $look_end) )"
	#			.	   " OR ( (end >= $look_start) AND  (end <= $look_end) ) ) )" );
	my @init_feature_list = $features->select_sql("select * from feature where fragment=\'$self->{fragment_accession}\' and start>=$look_start AND  start <= $look_end union distinct select * from feature where fragment=\'$self->{fragment_accession}\' and end >= $look_start AND end <= $look_end;");

	my @feature_list;
	for my $f (@init_feature_list) {
	    if (($f->{accession} =~ /^NPG_/)
		&& (($f->{product} =~ /^RNA-/) || ($f->{product} =~ /^RF[0-9]/))) {
		# ignore known RNAs in figuring out operons
	    }
	    else {
		push @feature_list,$f;
	    }
	}

	@feature_list = reverse @feature_list if ($self->{main}->{strand} == -1);

	#Code transplant from add_rfamz
	my $The_Gene_Index;
	my $Min_Dist = $self->{genome_info}->{length};
	my $On_Gene_Index = 0;
	GENE: foreach (my $i = 0; $i < scalar @feature_list; $i++)
	{	
		my $Gene = $feature_list[$i];
		next GENE if ($self->{main}->{strand} != $Gene->{strand});
		
		my $Distance;
		if ($self->{main}->{strand} == +1 )
		{
			$Distance = Intergenic::Sequence::CalculateLength($self->{main}->{start}, $Gene->{start},$self->{genome_info}->{length}, $self->{effective_topology});
		}
		else
		{
			$Distance = Intergenic::Sequence::CalculateLength($Gene->{end}, $self->{main}->{end}, $self->{genome_info}->{length}, $self->{effective_topology});
		}
			
		if ( defined $Distance && ($Distance < $Min_Dist) && ($Distance <= $self->{utr}) )
		{
			$Min_Dist = $Distance;
			$The_Gene_Index = $i;
		}
	}
	
	#return if we didn't find a good starting point
	$self->{operon} = [];
	return if (!defined $The_Gene_Index);

	#keep the first gene
	push @{$self->{operon}}, $feature_list[$The_Gene_Index];
		
	#Concatenate genes afterward
	GENE: foreach (my $i = $The_Gene_Index+1; $i < scalar @feature_list; $i++)
	{
		last GENE if ($feature_list[$i]->{strand} != $self->{main}->{strand});

		my $Dist_Genes;
			
		if ($self->{main}->{strand} == +1)
		{
			$Dist_Genes = Intergenic::Sequence::CalculateLength($feature_list[$i-1]->{start}, $feature_list[$i]->{end}, $self->{genome_info}->{length}, $self->{effective_topology});
		}
		else
		{
			$Dist_Genes = Intergenic::Sequence::CalculateLength($feature_list[$i]->{start}, $feature_list[$i-1]->{end}, $self->{genome_info}->{length}, $self->{effective_topology});		
		}
		my $Dist_Gene_1 = Intergenic::Sequence::CalculateLength($feature_list[$i-1]->{start}, $feature_list[$i-1]->{end}, $self->{genome_info}->{length}, $self->{effective_topology});
		my $Dist_Gene_2 = Intergenic::Sequence::CalculateLength($feature_list[$i]->{start}, $feature_list[$i]->{end}, $self->{genome_info}->{length}, $self->{effective_topology});

		#print "$On_Gene_Index $Last_Gene_Index $Dist_Genes < $Dist_Gene_1 + $Dist_Gene_2 + $opt_r\n";
		last GENE if ( (!defined $Dist_Genes) || (!defined $Dist_Gene_1) || (!defined $Dist_Gene_2) );
		last GENE if ( $Dist_Genes > $Dist_Gene_1 + $Dist_Gene_2 + $self->{propagate});
		
		push @{$self->{operon}}, $feature_list[$i];

	}
	
	_add_cdd($cdd, $cdd_desc, $self->{operon});
}


sub genes
{
	my ($self) = @_;
	return @{$self->{neighborhood}};
}

sub genome_info
{
	my ($self) = @_;
	return $self->{genome_info};
}

sub _add_cdd
{
	my ($cdd, $cdd_desc, $features) = @_;

	# build up gi list, then do one query.  this is probably slightly faster, but also seems more convenient for me, with the GOS clusters.  note: since we're in a neighborhood, there shouldn't be a ridiculous number of gis
	my ($i,$f,$sth);
	my @giList=();
	foreach $f (@$features)
	  {		
	      if ($f->{gi}) {
		  push @giList,$f->{gi};
	      }
	  }
	my $giListStr=join(",",sort {$a <=> $b} @giList); # sort numerically, in case that helps the database

	# now query database(s)
	my %giToCddList=();
	my %giToGosList=();
	my @dbList=$cdd->get_database_list();
	my @dbhs=$cdd->get_dbh_list();
	for ($i=0; $i<(scalar @dbList); $i++) {
	    $sth = $dbhs[$i]->prepare("select gi,cdd,start,end from cdd_table_transitional where gi in ($giListStr);");
	    $sth->execute;
	    while (my $ref = $sth->fetchrow_hashref()) {
		push @{$giToCddList{$ref->{gi}}},{cdd=>$ref->{cdd},start=>$ref->{start},end=>$ref->{end}};
	    }
	    $sth->finish;

	    if (!($dbList[$i] =~ /^refseq/)) {
		# special query for GOS clusters
		$sth=$dbhs[$i]->prepare("select gi,clus_id from gos_gi_cluster where gi in ($giListStr);");
		$sth->execute;
		while (my $ref = $sth->fetchrow_hashref()) {
		    push @{$giToGosList{$ref->{gi}}},$ref->{clus_id};
		}
		$sth->finish;
	    }
	}

	# now run thru gis again, parceling out data
	foreach $f (@$features) {
	    my (@cdd_list,@gos_list);
	    if ($f->{gi}) {
	      
	      my %seenCddPredSet=(); # we have some redundant databases; don't show the user redundant CDD associations;
		my (@xref_list, @gene_list, @desc_list);
		@xref_list=();
		@gene_list=();
		@desc_list=();
		
		if ($giToCddList{$f->{gi}}) {
		  @cdd_list=@{$giToCddList{$f->{gi}}};
		  foreach my $c (@cdd_list) {
		    my $key="$f->{gi},$c->{cdd},$c->{start},$c->{end}";
		    if ($seenCddPredSet{$key}) {
		      next;
		    }
		    $seenCddPredSet{$key}=1;
		    
		    my $d = $cdd_desc->cdd_info($c->{cdd});
		    push @xref_list, $d->{xref};
		    push @gene_list, $d->{gene};
		    push @desc_list, $d->{desc};
		  }
		}
		
		if ($giToGosList{$f->{gi}}) {
		  @gos_list=@{$giToGosList{$f->{gi}}};
		  foreach my $c (@gos_list) {
		    push @xref_list,"GOS$c";
		    push @gene_list,"?";
		    push @desc_list,"?";
		  }
		}
		      
		$f->{cdd} = join '|', @xref_list;
		$f->{cdd_gene} = join '|', @gene_list;
		$f->{cdd_desc} = join '|', @desc_list;
	    }
	}

	if (0) {
	    # ORIGINAL CODE
	    
	  GENE: foreach my $f (@$features)
	      {		
		  my @cdd_list;
		  for ($i=0; $i<(scalar @dbList); $i++) {
		      @cdd_list = $cdd->select("gi = \"$f->{gi}\"") if (defined $f->{gi});
		      
		      my (@xref_list, @gene_list, @desc_list);
		      foreach my $c (@cdd_list)
			{
			    my $d = $cdd_desc->cdd_info($c->{cdd});
			    push @xref_list, $d->{xref};
			    push @gene_list, $d->{gene};
			    push @desc_list, $d->{desc};
			}
		      
		      $f->{cdd} = join '|', @xref_list;
		      $f->{cdd_gene} = join '|', @gene_list;
		      $f->{cdd_desc} = join '|', @desc_list;
		  }	
	      }
	  }
      }

sub verbose
  {
    my ($level)=@_;
    return 1;
  }

return 1;
