# Supplementary material for: Comparative genomics reveals 104 candidate structured RNAs from bacteria, archaea, and their metagenomes
Source: Genome Biol. 2010 Mar 15;11(3):R31. doi: 10.1186/gb-2010-11-3-r31 (PMC2864571; doi:10.1186/gb-2010-11-3-r31)
Supplement: Additional file 10 — Source code implemented as part of this project. Source code files and a README.pdf file are provided to assist in detailed understanding of the methods. The files can be retrieved from the .tar.gz archive file, as described for Additional file 4. [file gb-2010-11-3-r31-S10.GZ › 104-motifs-source-code/bliss-scripts/Intergenic/GenomeContextDrawer.pm]

###
# Pod Documentation
###
# Copyright (c) 2001-2006 Jeffrey E. Barrick.
# Some portions Copyright (c) 2007-2010 Zasha Weinberg.
# All rights reserved.
#
# This copyrighted source code is freely distributed under
# the terms of the GNU General Public License.  See the file
# LICENSE in the root directory of this distribution.

=head1 NAME

Intergenic::GenomeContextDrawer

=head1 SYNOPSIS

Routines for drawing a region of genes.  Takes simplified text input from a file.

=head1 DESCRIPTION

=over

=back

=head1 AUTHOR

Jeffrey Barrick

=head1 COPYRIGHT

Copyright 2004.  All rights reserved.

=cut

###
# End Pod Documentation
###

use GD;

use Bio::Graphics;
use Bio::SeqFeature::Generic;
use Bio::SeqIO;

use Intergenic::Config;
use Intergenic::Sequence;
use Intergenic_Shared;
use Intergenic::GenomeContext;


package Intergenic::GenomeContextDrawer;
use vars qw(@ISA);
use strict;

@ISA = qw( Bio::Root::RootI );


=head2 new

 Title   : new
 Usage   : $dbcache = Intergenic::Cache->new( -name => 'cog');
 Function: Creates/opens a database to cache values to
 Returns : a new DatabaseCache object

=cut

sub new
{
	my($caller,@args) = @_;
	my $class = ref($caller) || $caller;
	my $self = Bio::Root::Root->new($caller, @args);
	bless ($self, $class);
	
	$self->{svg} = $self->Bio::Root::Root::_rearrange([qw(SVG)], @args);
	$self->{isDrawCalled}=0;
	%{$self->{CDD_Color_Hash}}=();
	%{$self->{CDD_Hash}}=();

	
	return $self;
}

our @Color_List = ('blue', 'green', 'red', 'orange', 'purple', 'yellow', 'aqua', 'brown', 'magenta', 'olive', 'chartreuse', 
     'darkgoldenrod', 'darksalmon', 'darkorchid', 'cornflowerblue', 'maroon', 'mediumspringgreen', 'forestgreen', 'darkkhaki', 'navy', 'salmon', 
     'indigo', 'burlywood', 'crimson', 'chocolate', 'lavender', 'lime', 'olive', 'plum', 'seagreen', 'teal', 'wheat', 
     'orangered', 'coral', 'lightcyan', 'greenyellow', 'gray' );

# call this function with each neighborhood, so we can select colors
sub prepare_neighborhood
  {
	my ($self, %options) = @_;
	my $features=$options{region};

	if ($self->{isDrawCalled}) {
	    $self->throw("must call prepare_for_neighborhood before draw");
	}

	foreach my $gene (@{$features->{neighborhood}})
	  {	
	      if (defined($gene->{cdd})) {
		  foreach my $cdd (split /\|/, $gene->{cdd})
		    {
			$self->{CDD_Hash}{$cdd}++;
		    }
	      }
	  } 
  }

# call this function for each neighborhood
sub draw_neighborhood
  {
      my ($self, %options) = @_;
      our $features=$options{region};

      if (!$self->{isDrawCalled}) {
	  
	  $self->throw("Must provide option 'out_path'") if (!defined $options{out_path});
	  Intergenic_Shared::CreateDirectory($options{out_path});
	  
	  my $count = 0;
	  my %CDD_Hash=%{$self->{CDD_Hash}};
	  foreach my $key (sort { (-($CDD_Hash{$a} <=> $CDD_Hash{$b})) || ($a cmp $b) } keys %CDD_Hash) {
	      #If the cog only occurs once, then make it gray
	      $count = $#Color_List if ($CDD_Hash{$key} == 1);
	      $self->{CDD_Color_Hash}{$key}=$Color_List[$count];
	      $count++ if ($count < $#Color_List);
	  }

	  $self->{regionNum}=0;
      }
      $self->{isDrawCalled}=1;

      $self->{regionNum}++;
      my $i=$self->{regionNum};
      my ($w, $h,$ai);
      $ai=$i-1;
      my $out_file_name;
      my $imageMap;

      our %CDD_Color_Hash=%{$self->{CDD_Color_Hash}};
      
    NBHD: foreach my $q ("q") # the purpose of this silly-looking loop is to emulate the syntactic environment of Jeff's original code, so that I don't have to change as much of it
	{
	    #Initialize certain variables in case we bail midway
	    ($w, $h) = (0, 0);
	    $out_file_name = '';
	    
	    #This neighborhood was not loaded correctly.
	    next NBHD if (!defined $features->{genome_info});	
	    our $pad_right = 150;
	    our $width = 800;
		
	    sub GetColor 
	      { 
		  my $Feature = shift;  
				
		  return 'black' if ($Feature->primary_tag eq 'match');

		  if ( $Feature->has_tag('cdd') ) {
		      my @Tag_List = $Feature->get_tag_values('cdd');
		      if ($CDD_Color_Hash{$Tag_List[0]}) {
			  return $CDD_Color_Hash{$Tag_List[0]};
		      }
		  }

		  return 'white';
	      }
		
	    sub GetDescription
	      {
		  my $feature = shift;
		  my $desc;
			 
		  #Create the ideal description if we had infinite space 
		  return '' if ( !$feature->has_tag('cdd') || !$feature->has_tag('desc') );
		  my @Tag_List = $feature->get_tag_values('cdd');
		  $desc = $Tag_List[0];
		  $desc .= " " if ($desc);
			
		  @Tag_List = $feature->get_tag_values('desc');
		  #Remove "COGXXXX: " from beginning of some descriptions since it is redundant
		  $Tag_List[0] =~ s/^COG....: //;
		  $desc .= $Tag_List[0];
			
		  #Calculate how much space in pixels we have based on our own left position, then add right margin
		  my $allowed_pixels;
		  if ($features->{interval}->{strand} == +1) {
		      $allowed_pixels =  (($features->{interval}->{end} - $feature->start) / $features->{interval}->{length} ) * $width + $pad_right;
		  } else {
		      $allowed_pixels = (($feature->end - $features->{interval}->{start}) / $features->{interval}->{length} ) * $width + $pad_right;
		  }
			
		  $allowed_pixels -= GD::gdTinyFont->width * (length '...');
		  my $allowed_char =  int ($allowed_pixels / GD::gdTinyFont->width);
			
		  #Add letters until we're out of space.	
		  $desc = (substr $desc, 0, $allowed_char) . '...' if (length $desc > $allowed_char) ;
		
		  return $desc;
			
	      }
		
	    my $Panel = Bio::Graphics::Panel->new(-image_class=>($self->{svg} ? 'GD::SVG' : 'GD'), -start => $features->{interval}->{start}, -end => $features->{interval}->{end}, -width => $width, -pad_left => 20, -pad_right => $pad_right + 20, -pad_top => 3, -pad_bottom => 3, -flip => ($features->{interval}->{strand} == -1));
		
	    $features->{interval}->{length} = $features->{interval}->{end} - $features->{interval}->{start} + 1;
		
	    our $display = {};
	    $display->{start} = ($features->{main}->{strand} == +1) ?  $features->{main}->{start} : $features->{main}->{end};
	    $display->{end}   = ($features->{main}->{strand} == +1) ?  $features->{main}->{end} : $features->{main}->{start};
		
	    ##Create the ruler
	    my $Glyph_Hash_1 = { match => 'transcript2', ruler => 'arrow' };
	    my $Ruler_Track = $Panel->add_track(-label => 1, -glyph => $Glyph_Hash_1, -tick => 2, -fgcolor => 'black', -bgcolor => 'black', -bump => 0);

	    my $Ruler = Bio::SeqFeature::Generic->new(-display_name => "$features->{fragment_accession}/$display->{start}-$display->{end} $features->{genome_info}->{description}", -primary_tag => 'ruler', -start => $features->{interval}->{start}, end => $features->{interval}->{end} );
	    $Ruler_Track->add_feature($Ruler);	
		
	    ##Create the main "hit" object 
	    my $Match = Bio::SeqFeature::Generic->new(-primary_tag => 'match', -display_name => ' ', -start => $features->{main}->{start}, -end => $features->{main}->{end}, -strand => $features->{main}->{strand} );
	    $Ruler_Track->add_feature($Match);

	    ##Create the gene objects
	    my $Glyph_Hash = { match => 'transcript2', cds => 'transcript2' };
	    my $Track = $Panel->add_track(-glyph => $Glyph_Hash, -bump => +1, -label => 1, -tick => 2, -bgcolor => \&GetColor, -fontcolor => 'blue', -font2color => 'green', -height=>10, -font => 'gdTinyFont', -description => \&GetDescription);

	    #All Genes		
	    foreach my $Gene (@{$features->{neighborhood}}) {	
			
		#Adjust the bounds of features that go past the ends of the interval for correct printing
		$Gene->{start} = $features->{interval}->{start} if ($Gene->{start} < $features->{interval}->{start});
		$Gene->{end}   = $features->{interval}->{end}   if ($Gene->{end}   > $features->{interval}->{end}  );

		$Gene->{name} = $Gene->{gene};
		$Gene->{name} = '?' if (!$Gene->{name});

		my @cdd_list=();
		if (defined($Gene->{cdd})) {
		  @cdd_list = split /\|/, $Gene->{cdd};
		}
		my @cdd_name_list=();
		if (defined($Gene->{cdd_gene})) {
		  @cdd_name_list = split /\|/,$Gene->{cdd_gene};
		}
		my (@actual_cdd_list,$i);
		for ($i=0; $i<scalar @cdd_list; $i++) {
		    if ($cdd_name_list[$i]) {
			push @actual_cdd_list,$cdd_name_list[$i];
		    }
		}

		# add CDD-based gene names
		if ($Gene->{cdd_gene}) {
		    if (length($Gene->{cdd_gene})>0) {
			$Gene->{name} .= " (".$Gene->{cdd_gene}.")"
		    }
		}

		#Add accesion to name
		$Gene->{name} .= " $Gene->{accession}";

		#Split genes that are in multiple cogs
		my $feature;
		if (scalar @cdd_list > 1) {
		    $feature = Bio::SeqFeature::Generic->new(-primary_tag => 'cds', -display_name => "$Gene->{name}" , -start => $Gene->{start}, -end => $Gene->{end}, -strand => $Gene->{strand}, -tag => { cdd => $Gene->{cdd}, gi => $Gene->{gi}, desc => $Gene->{description}} );	
				
		    for (my $c=0; $c < scalar @cdd_list; $c++) {
			my $cdd = $cdd_list[$c];
			my $sub_feature = Bio::SeqFeature::Generic->new(-primary_tag => 'cds', -display_name => "$Gene->{name}" , -tag => { cdd => $cdd }, -start => $Gene->{start} + ($c * ($Gene->{end} - $Gene->{start} + 1) / scalar @cdd_list) , -end => $Gene->{end} - ((1 - $c ) * ($Gene->{end} - $Gene->{start} + 1) / scalar @cdd_list), -strand => $Gene->{strand});
			$feature->add_sub_SeqFeature($sub_feature,'EXPAND');
		    }
		    $Track->add_feature($feature);
		} else {
		    my $cdd=$Gene->{cdd};
		    $feature = Bio::SeqFeature::Generic->new(-primary_tag => 'cds', -display_name => "$Gene->{name}" , -start => $Gene->{start}, -end => $Gene->{end}, -strand => $Gene->{strand}, -tag => { cdd => $Gene->{cdd}, gi => $Gene->{gi}, desc => $Gene->{product}});
		    $Track->add_feature($feature);
		}
	    }
		
	    $out_file_name = ($self->{svg} ? "$i.svg" : "$i.png");
							
	    open DRAWING, ">$options{out_path}/$out_file_name"  or die "Could not open output file $options{out_path}/$out_file_name";
	    my $gd = $Panel->gd; 
	    print DRAWING $gd->png if (!$self->{svg});
	    print DRAWING $gd->svg if ($self->{svg});
	    close DRAWING;
	    ($w, $h) = $gd->getBounds();

	    $imageMap=$Panel->create_web_map("map$ai",
					     sub {
						 my ($feature,$panel)=@_;
						 my $type=$feature->primary_tag;
						 my @cddl=();
						 if ($feature->has_tag('cdd')) {
						   @cddl=$feature->get_tag_values('cdd');
						 }
						 my $cdd=$cddl[0];
						 my @gil=();
						 if ($feature->has_tag('gi')) {
						   @gil=$feature->get_tag_values('gi');
						 }
						 my $gi=$gil[0];
						 my @l;
						 if ($cdd) {
						     $cdd =~ s/[|]/,/g;
						     push @l,"cdd=$cdd";
						 }
						 if ($gi) {
						     push @l,"gi=$gi";
						 }
						 if ($type eq "cds" && (scalar @l>0)) {
						     my $t=join("&",@l);
						     return "gene_info.pl?$t";
						 }
						 else {
						     return "please delete this"; # serious hacking
						 }
					     }
					     ,
					     sub {
						 my ($feature,$panel)=@_;
						 my $type=$feature->primary_tag;
						 my @cddl=();
						 if ($feature->has_tag('cdd')) {
						   @cddl=$feature->get_tag_values('cdd');
						 }
						 my $cdd=$cddl[0];
						 my @gil=();
						 if ($feature->has_tag('gi')) {
						   @gil=$feature->get_tag_values('gi');
						 }
						 my $gi=$gil[0];
						 if ($type eq "cds" && ($cdd || $gi)) {
						     return "$gi $cdd";
						 }
						 else {
						     return "";
						 }
					     }
					     ); # no target, let user do shift-click
	    $imageMap =~ s/<area [^>]+please delete this[^>]+>\n//g;  # the easiest solution...
	    #  print "zzz $imageMap\n";
		
	    #Call or else there is a memory leak from circular references
	    $Panel->finished;

	}

	    #Save important information about what we have drawn
	    $self->{output}->[$ai] = { name=> $out_file_name, height=>$h, width=>$w, image_map => $imageMap };		

	    if (defined $options{relative_url}) {	
		if ($self->{svg}) {
		    $self->{output}->[$ai]->{html} =  "<embed src=\"$options{relative_url}/$out_file_name\" width=$w height=$h pluginspage=\"http://www.adobe.com/svg/viewer/install/\">";
		} else {
		    $self->{output}->[$ai]->{html} =  "<img src=\"$options{relative_url}/$out_file_name\">";
		}
	    }
  }

#Create a drawing for all regions, using the above functions
sub draw
{
    my ($self, %options) = @_;
    
    #Load all of the feature lists (so we can decide to color cogs intelligently as a group)	
    $self->throw("Must provide option 'regions' = handle to array of GenomeContext objects") if (!defined $options{regions});
    
    my $feature_list = $options{regions};
    
    foreach my $features (@$feature_list) {
	$options{region}=$features;
	$self->prepare_neighborhood(%options);
    }
    
    foreach my $features (@$feature_list) {
	$options{region}=$features;
	$self->draw_neighborhood(%options);
    }
}
