# Supplementary material for: Comparative genomics reveals 104 candidate structured RNAs from bacteria, archaea, and their metagenomes
Source: Genome Biol. 2010 Mar 15;11(3):R31. doi: 10.1186/gb-2010-11-3-r31 (PMC2864571; doi:10.1186/gb-2010-11-3-r31)
Supplement: Additional file 10 — Source code implemented as part of this project. Source code files and a README.pdf file are provided to assist in detailed understanding of the methods. The files can be retrieved from the .tar.gz archive file, as described for Additional file 4. [file gb-2010-11-3-r31-S10.GZ › 104-motifs-source-code/bliss-scripts/Intergenic/Neighborhood/Drawer.pm]

@ISA = qw( Bio::Root::RootI );

# Copyright (c) 2001-2006 Jeffrey E. Barrick.
# Some portions Copyright (c) 2007-2010 Zasha Weinberg.
# All rights reserved.
#
# This copyrighted source code is freely distributed under
# the terms of the GNU General Public License.  See the file
# LICENSE in the root directory of this distribution.

###
# Pod Documentation
###

=head1 NAME

Intergenic.pm

=head1 SYNOPSIS

Routines for drawing a region of genes.  Takes simplified text input from a file.

=head1 DESCRIPTION

=over

=back

=head1 AUTHOR

Jeffrey Barrick

=head1 COPYRIGHT

Copyright 2004.  All rights reserved.

=cut

###
# End Pod Documentation
###

use GD;

use Bio::Graphics;
use Bio::SeqFeature::Generic;
use Bio::SeqIO;

use Intergenic::Config;
use Intergenic::Sequence;
use Intergenic_Shared;
use Intergenic::Neighborhood::FeatureList;

package Intergenic::Neighborhood::Drawer;
use vars qw(@ISA);
use strict;

@ISA = qw( Bio::Root::RootI );


=head2 new

 Title   : new
 Usage   : $dbcache = Intergenic::Cache->new( -name => 'cog');
 Function: Creates/opens a database to cache values to
 Returns : a new DatabaseCache object

=cut

sub new
{
	my($caller,@args) = @_;
	my $class = ref($caller) || $caller;
	my $self = Bio::Root::Root->new($caller, @args);
	bless ($self, $class);
	
	$self->{svg} = $self->Bio::Root::Root::_rearrange([qw(SVG)], @args);

	
	return $self;
}


our @Color_List = ('blue', 'green', 'red', 'orange', 'purple', 'yellow', 'aqua', 'brown', 'magenta', 'olive', 'chartreuse', 
     'darkgoldenrod', 'darksalmon', 'darkorchid', 'cornflowerblue', 'maroon', 'mediumspringgreen', 'forestgreen', 'darkkhaki', 'navy', 'salmon', 
     'indigo', 'burlywood', 'crimson', 'chocolate', 'lavender', 'lime', 'olive', 'plum', 'seagreen', 'teal', 'wheat', 
     'orangered', 'coral', 'lightcyan', 'greenyellow', 'gray' );


#Deprecated -- backwards compatibility
sub draw
{
	my ($self, $fh, $out_path, $options) = @_;
	$options->{fh} = $fh;
	$options->{out_path} = $out_path;
	$self->draw_neighborhood(%$options)
}


#Create a drawing for each prediction
sub draw_neighborhood
{
	my ($self, %options) = @_;
	
	$self->throw("Must provide option 'out_path'") if (!defined $options{out_path});
	Intergenic_Shared::CreateDirectory($options{out_path});

	#Load all of the feature lists (so we can decide to color cogs intelligently as a group)	
	my @feature_list;
	
	#Input is a filehandle to a stringified version of the table
	if (defined $options{fh})
	{
		while (my $features = Intergenic::Neighborhood::FeatureList->new(-INPUT=>$options{fh}))
		{		
			push @feature_list, $features;
		}	
	}
	#Otherwise it is a reference to a list of objects
	elsif (defined $options{flar})
	{
		@feature_list = @{$options{flar}};
	}
	else
	{
		$self->throw("Must provide option 'fh' or 'flar'") if (!defined $options{out_path});
	}

	
	#Calculate color table based on COGs
	our %COG_Color_Hash = ();
	my %COG_Hash = ();
	
	foreach my $features (@feature_list)
	{
		foreach my $gene (@{$features->{neighborhood}})
		{	
			foreach my $cog (split /\|/, $gene->{cog})
			{
				$COG_Hash{$cog}++;
			}
		} 
	}
	
	my $count = 0;
	foreach my $key (sort { (-($COG_Hash{$a} <=> $COG_Hash{$b})) || ($a cmp $b) } keys %COG_Hash)
	{
		#If the cog only occurs once, then make it gray
		$count = $#Color_List if ($COG_Hash{$key} == 1);
		$COG_Color_Hash{$key} = $Color_List[$count];
		$count++ if ($count < $#Color_List);
	}
	
	my $i = 0;
	foreach our $features (@feature_list)
	{
		$i++;
				
		our $pad_right = 150;
		our $width = 800;
		my $Panel = Bio::Graphics::Panel->new(-image_class=>($self->{svg} ? 'GD::SVG' : 'GD'), -start => $features->{interval}->{start}, -end => $features->{interval}->{end}, -width => $width, -pad_left => 20, -pad_right => $pad_right + 20, -pad_top => 3, -pad_bottom => 3, -flip => ($features->{interval}->{strand} == -1));
		
		$features->{interval}->{length} = $features->{interval}->{end} - $features->{interval}->{start} + 1;
		
		our $display = {};
		$display->{start} = ($features->{strand} == +1) ?  $features->{start} : $features->{end};
		$display->{end}   = ($features->{strand} == +1) ?  $features->{end} : $features->{start};
		
		#Create the ruler
		my $Glyph_Hash_1 = { match => 'transcript2', ruler => 'arrow' };
		my $Ruler_Track = $Panel->add_track(-label => 1, -glyph => $Glyph_Hash_1, -tick => 2, -fgcolor => 'black', -bgcolor => 'black', -bump => 0);

		my $Ruler = Bio::SeqFeature::Generic->new(-display_name => "$features->{fragment_accession}/$display->{start}-$display->{end} $features->{genome_info}->{description}", -primary_tag => 'ruler', -start => $features->{interval}->{start}, end => $features->{interval}->{end} );
		$Ruler_Track->add_feature($Ruler);	
		
		my $Match = Bio::SeqFeature::Generic->new(-primary_tag => 'match', -display_name => ' ', -start => $features->{start}, -end => $features->{end}, -strand => $features->{strand} );
		$Ruler_Track->add_feature($Match);


		my $Glyph_Hash = { match => 'transcript2', cds => 'transcript2' };
		my $Track = $Panel->add_track(-glyph => $Glyph_Hash, -bump => +1, -label => 1, -tick => 2, -bgcolor => \&GetColor, -fontcolor => 'blue', -font2color => 'green', -height=>10, -font => 'gdTinyFont', -description => \&GetDescription);
		
		sub GetColor 
		{ 
			my $Feature = shift;  
				
			return 'black' if ($Feature->primary_tag eq 'match');

			if ( $Feature->has_tag('cog') )
			{
				my @Tag_List = $Feature->get_tag_values('cog');
				if ($COG_Color_Hash{$Tag_List[0]})
				{
					return $COG_Color_Hash{$Tag_List[0]};
				}
			}

			return 'white';
		}
		
		sub GetDescription
		{
			my $feature = shift;
			my $desc;
			 
			#Create the ideal description if we had infinite space 
			return '' if ( !$feature->has_tag('cog') || !$feature->has_tag('desc') );
			my @Tag_List = $feature->get_tag_values('cog');
			$desc = $Tag_List[0];
			$desc .= " " if ($desc);
			
			@Tag_List = $feature->get_tag_values('desc');
			#Remove "COGXXXX: " from beginning of some descriptions since it is redundant
			$Tag_List[0] =~ s/^COG....: //;
			$desc .= $Tag_List[0];
			
			#Calculate how much space in pixels we have based on our own left position, then add right margin
			my $allowed_pixels;
			if ($features->{interval}->{strand} == +1)
			{
				$allowed_pixels =  (($features->{interval}->{end} - $feature->start) / $features->{interval}->{length} ) * $width + $pad_right;
			}
			else
			{
				$allowed_pixels = (($feature->end - $features->{interval}->{start}) / $features->{interval}->{length} ) * $width + $pad_right;
			}
			
			$allowed_pixels -= GD::gdTinyFont->width * (length '...');
			my $allowed_char =  int ($allowed_pixels / GD::gdTinyFont->width);
			
			#Add letters until we're out of space.	
			$desc = (substr $desc, 0, $allowed_char) . '...' if (length $desc > $allowed_char) ;
		
			return $desc;
			
		}

		#All Genes		
		foreach my $Gene (@{$features->{neighborhood}})
		{	
			#Adjust the bounds of features that go past the ends of the interval for correct printing
			$Gene->{start} = $features->{interval}->{start} if ($Gene->{start} < $features->{interval}->{start});
			$Gene->{end}   = $features->{interval}->{end}   if ($Gene->{end}   > $features->{interval}->{end}  );

			$Gene->{name} = 'unknown' if (!$Gene->{name});

			#Add accesion to name
			$Gene->{name} .= " $Gene->{accession}";

			my @cog_list = split /\|/, $Gene->{cog};
			#Split genes that are in multiple cogs
			if (scalar @cog_list > 1)
			{
				my $feature = Bio::SeqFeature::Generic->new(-primary_tag => 'cds', -display_name => "$Gene->{name}" , -start => $Gene->{start}, -end => $Gene->{end}, -strand => $Gene->{strand}, -tag => { cog => $Gene->{cog}, desc => $Gene->{description}} );	
				
				for (my $i=0; $i < scalar @cog_list; $i++)
				{
					my $cog = $cog_list[$i];
					my $sub_feature = Bio::SeqFeature::Generic->new(-primary_tag => 'cds', -display_name => "$Gene->{name}" , -tag => { cog => $cog }, -start => $Gene->{start} + ($i * ($Gene->{end} - $Gene->{start} + 1) / scalar @cog_list) , -end => $Gene->{end} - ((1 - $i ) * ($Gene->{end} - $Gene->{start} + 1) / scalar @cog_list), -strand => $Gene->{strand});
					$feature->add_sub_SeqFeature($sub_feature,'EXPAND');
				}
				$Track->add_feature($feature);
			}			
			else
			{
				my $feature = Bio::SeqFeature::Generic->new(-primary_tag => 'cds', -display_name => "$Gene->{name}" , -start => $Gene->{start}, -end => $Gene->{end}, -strand => $Gene->{strand}, -tag => { cog => $Gene->{cog}, desc => $Gene->{description}} );		
				$Track->add_feature($feature);
			}
		}
		
		my $out_file_name = ($self->{svg} ? "$i.svg" : "$i.png");
					
		open DRAWING, ">$options{out_path}/$out_file_name"  or die "Could not open output file $options{out_path}/$i";
		my $gd = $Panel->gd; 
		print DRAWING $gd->png if (!$self->{svg});
		print DRAWING $gd->svg if ($self->{svg});
		close DRAWING;

		#Save important information about what we have drawn
		my ($w, $h) = $gd->getBounds();
		my $ai = $i-1;
		$self->{output}->[$ai] = { name=> $out_file_name, height=>$h, width=>$w };		
		if (defined $options{relative_url})
		{	
			if ($self->{svg})
			{
			$self->{output}->[$ai]->{html} =  "<embed src=\"$options{relative_url}/$out_file_name\" width=$w height=$h pluginspage=\"http://www.adobe.com/svg/viewer/install/\">";
			}
			else
			{
				$self->{output}->[$ai]->{html} =  "<img src=\"$options{relative_url}/$out_file_name\">";
			}
		}
		
		$Panel->finished;
	}
}
