# Supplementary material for: Comparative genomics reveals 104 candidate structured RNAs from bacteria, archaea, and their metagenomes
Source: Genome Biol. 2010 Mar 15;11(3):R31. doi: 10.1186/gb-2010-11-3-r31 (PMC2864571; doi:10.1186/gb-2010-11-3-r31)
Supplement: Additional file 10 — Source code implemented as part of this project. Source code files and a README.pdf file are provided to assist in detailed understanding of the methods. The files can be retrieved from the .tar.gz archive file, as described for Additional file 4. [file gb-2010-11-3-r31-S10.GZ › 104-motifs-source-code/bliss-scripts/Intergenic/Neighborhood/FeatureList.pm]

@ISA = qw( Bio::Root::RootI );

# Copyright (c) 2001-2006 Jeffrey E. Barrick.
# Some portions Copyright (c) 2007-2010 Zasha Weinberg.
# All rights reserved.
#
# This copyrighted source code is freely distributed under
# the terms of the GNU General Public License.  See the file
# LICENSE in the root directory of this distribution.

###
# Pod Documentation
###

=head1 NAME

Intergenic::Neighborhood::FeatureList

=head1 SYNOPSIS

Given an interval in a sequence, returns the features around it.

=head1 DESCRIPTION

=over

=back

=head1 AUTHOR

Jeffrey Barrick

=head1 COPYRIGHT

Copyright 2004.  All rights reserved.

=cut

###
# End Pod Documentation
###

use Symbol 'qualify_to_ref';

use Bio::Root::RootI;
use Bio::SeqIO;

use Intergenic::Config;
use Intergenic::Cache::Genes;
use Intergenic::Cache::Cdd;
use Intergenic::Sequence;

package Intergenic::Neighborhood::FeatureList;
use vars qw(@ISA);
use strict;

@ISA = qw( Bio::Root::RootI );

#use FindBin;
#use lib $FindBin::Bin;


=head2 new

 Title   : new
 Usage   : $dbcache = Intergenic::Cache->new( -name => 'cog');
 Function: Creates/opens a database to cache values to
 Returns : a new DatabaseCache object

=cut

sub new
{
	my($caller,@args) = @_;
	my $class = ref($caller) || $caller;
	
	my $self = Bio::Root::Root->new($caller, @args);
	bless ($self, $class);

	#Use cognitor to predict new cogs?
	$self->{new_cogs} = $self->Bio::Root::RootI::_rearrange([qw(NEW_COGS)], @args);

	#Width of interval (centered on center of start-end)
	$self->{width} = $self->Bio::Root::RootI::_rearrange([qw(WIDTH)], @args);
	
	#Upstream and downstream
	($self->{upstream}, $self->{downstream}) = $self->Bio::Root::RootI::_rearrange([qw(UPSTREAM DOWNSTREAM)], @args);
	$self->warn("Both neighborhood width and upstream/downstream specified, width will be used") if (defined $self->{width} && (defined $self->{upstream} || defined $self->{upstream}));

	#Sequence location of main feature
	$self->{fragment_accession} = $self->Bio::Root::RootI::_rearrange([qw(ACCESSION)], @args);
	$self->{start} = $self->Bio::Root::RootI::_rearrange([qw(START)], @args);	
	$self->{end} = $self->Bio::Root::RootI::_rearrange([qw(END)], @args);	
	$self->{strand} = $self->Bio::Root::RootI::_rearrange([qw(STRAND)], @args);	
	$self->{force_linear} = $self->Bio::Root::RootI::_rearrange([qw(FORCE_LINEAR)], @args);

=comment 
	
	if (defined $self->{start})
	{	
		#Change to absolute interval
#		$self->{strand} = +1;
		if ($self->{end} < $self->{start})
		{
			my $temp =  $self->{end};
			$self->{end} = $self->{start};
			$self->{start} = $temp;
			$self->{strand} = -1;
		}
	}

=cut
	
	my $input = $self->Bio::Root::RootI::_rearrange([qw(INPUT)], @args);

	if (!$input)
	{
		my $result = $self->_load_feature_list();
		return undef if (!$result);
	}
	else
	{
		my $res = $self->_read_feature_list($input);
		return undef if (!$res);
	}
	return $self;
}


#Human readable/editable format input/output

sub print_feature_list
{
	my ($self, $fh) = @_;
	$fh = *STDOUT if (!$fh);
	
	print $fh +(join "\t", ($self->{fragment_accession}, $self->{genome_info}->{description}, "(1..$self->{genome_info}->{length})", $self->{genome_info}->{topology})) . "\n";
	print $fh +(join "\t", ($self->{interval}->{strand}, $self->{interval}->{start}, $self->{interval}->{end}, "Interval")) . "\n";
	print $fh +(join "\t", ($self->{strand}, $self->{start}, $self->{end}, "Hit")) . "\n";
	foreach my $gene (@{$self->{neighborhood}})
	{
		print $fh +(join "\t", ($gene->{strand}, $gene->{start}, $gene->{end}, $gene->{name}, $gene->{cog}, $gene->{description}, $gene->{cog_name}, $gene->{cog_description}, $gene->{accession} )) . "\n";
	}
}

#Returns whether a feature list was read correctly
sub _read_feature_list
{
	my ($self, $input) = @_;
				
	#Read until the next non-blank file
	my $line;
	while ($line = <$input>)
	{
		chomp $line;
		last if ($line);
	}
	
	return 0 if (!$line);
	
	#Genome info line
	my $length;
	$self->{genome_info} = {};
	($self->{fragment_accession}, $self->{genome_info}->{description}, $length , $self->{genome_info}->{topology}) = split /\t/, $line;
	$length =~ m/\(1..(.+)\)/;
	$self->{genome_info}->{length} = $1;
	
	#Interval line
	$self->{interval} = {};
	$line = <$input>;
	($self->{interval}->{strand}, $self->{interval}->{start}, $self->{interval}->{end}) = split /\t/, $line;
	
	#Hit line
	$line = <$input>;
	($self->{strand}, $self->{start}, $self->{end}) = split /\t/, $line;
	
	#Gene lines until next blank line
	my @gene_list;
	while ($line = <$input>)
	{
		chomp $line;
		last if (!$line);
		
		my $gene = {};
		($gene->{strand}, $gene->{start}, $gene->{end}, $gene->{name}, $gene->{cog}, $gene->{description}, $gene->{cog_name}, $gene->{cog_description}, $gene->{accession})
			= split /\t/, $line;	
		push @gene_list, $gene;
	}
	$self->{neighborhood} = \@gene_list;
	
	return 1;
}

=head2 _load_feature_list

 Title   : _load_feature_list
 Usage   : $ref = Intergenic::Cache->_load_feature_list( );
 Function: Fills out feature_list 
 Returns : 

=cut

sub _load_feature_list
{
	my ($self) = @_;

	#Initialize
	my $cache = Intergenic::Cache::Genes::global();
	my $cogs = new Intergenic::Cache::Cdd();
	
	#Load the gene list
	my $genes = $cache->thaw($self->{fragment_accession});
	
	#There is a possibility that the sequence is not found...
	#For this contingency we set the interval equal to the hit.
	if (!$genes)
	{
		$self->{interval}->{start} = $self->{start};
		$self->{interval}->{end} = $self->{end};
		$self->{interval}->{strand} = $self->{strand};

		return 0;
	}

	# Now find the operon that we are nearest or overlapping.
	# This is the best guess as to what the element is regulating -- blank results mean _nothing_
	# If it overlaps a gene then we require it to stick off on the 5' end. 

	#Mapping to old variables
	my $Genome_Info = $genes;
	$self->{genome_info} = $genes;
	my $Gene_List_Ref = $genes->{genes};

	$self->{genome_info} = $Genome_Info;

	## Code for determining the gene neighborhood to print out
	## Genes in the neighborhood are within a certain distance of the match
	
	my $Neighborhood;
	@$Neighborhood = ();
	my $The_Gene_Index = -1;	
	
	my $effective_topology = ($self->{force_linear}) ? 'LINEAR' : $Genome_Info->{topology};
	$self->{length} = Intergenic::Sequence::CalculateLength($self->{start}, $self->{end}, $Genome_Info->{length}, $effective_topology);
	$self->{interval}->{strand} = $self->{strand};
	
	if (defined $self->{width})
	{
		$self->{interval}->{start} = Intergenic::Sequence::OffsetPosition($self->{start}, -($self->{width} - $self->{length}) / 2, $Genome_Info->{length}, $effective_topology);
		$self->{interval}->{end} = Intergenic::Sequence::OffsetPosition($self->{interval}->{start}, $self->{width}, $Genome_Info->{length}, $effective_topology);
	}
	else
	{
		$self->{interval}->{start} = Intergenic::Sequence::OffsetPosition($self->{start}, ($self->{strand} == +1) ? -$self->{upstream} : -$self->{downstream}, $Genome_Info->{length}, $effective_topology);
		$self->{interval}->{end} = Intergenic::Sequence::OffsetPosition($self->{end}, ($self->{strand} == +1) ? $self->{downstream} : $self->{upstream}, $Genome_Info->{length}, $effective_topology);
	}
	
	#print "$width, $opt_n, $Rfamz->{length}\n";
	#print Dumper($Interval);
	
	GENE: foreach my $Gene (@$Gene_List_Ref)
	{			
		if (Intergenic::Sequence::Overlap($self->{interval}->{start}, $self->{interval}->{end}, $Gene->{start}, $Gene->{end}, $Genome_Info->{length}, $effective_topology))
		{
			push @$Neighborhood, $Gene;
		}
	}

	_add_operon_cogs($cogs, $Neighborhood);

	$self->{neighborhood} = $Neighborhood;
}


sub genes
{
	my ($self) = @_;
	return @{$self->{neighborhood}};
}

sub genome_info
{
	my ($self) = @_;
	return $self->{genome_info};
}

sub _add_operon_cogs
{
	my ($cogs, $operon) = @_;

	GENE: foreach my $Gene (@$operon)
	{		
		my $cdd_list_ref = $cogs->load_cdd($Gene->{accession}, 'Cog');
		
		#print Dumper($cdd_list_ref);
		
		my @cdd_xref_list = map {$_->{xref}} @$cdd_list_ref;
		my @cdd_gene_list = map {$_->{gene}} @$cdd_list_ref;
		my @cdd_desc_list = map {$_->{desc}} @$cdd_list_ref;
		
		#print Dumper(@cdd_xref_list);
		
		$Gene->{cog} = join '|', @cdd_xref_list;
		$Gene->{cog_name} = join '|', @cdd_gene_list;
		$Gene->{cog_description} = join '|', @cdd_desc_list;
	}	
}


return 1;
