# Supplementary material for: Comparative genomics reveals 104 candidate structured RNAs from bacteria, archaea, and their metagenomes
Source: Genome Biol. 2010 Mar 15;11(3):R31. doi: 10.1186/gb-2010-11-3-r31 (PMC2864571; doi:10.1186/gb-2010-11-3-r31)
Supplement: Additional file 10 — Source code implemented as part of this project. Source code files and a README.pdf file are provided to assist in detailed understanding of the methods. The files can be retrieved from the .tar.gz archive file, as described for Additional file 4. [file gb-2010-11-3-r31-S10.GZ › 104-motifs-source-code/bliss-scripts/Intergenic/Sequence.pm]

#!/usr/bin/perl -w

# Copyright (c) 2001-2006 Jeffrey E. Barrick.
# Some portions Copyright (c) 2007-2010 Zasha Weinberg.
# All rights reserved.
#
# This copyrighted source code is freely distributed under
# the terms of the GNU General Public License.  See the file
# LICENSE in the root directory of this distribution.

use strict;

package Intergenic::Sequence;
require Exporter;

our @ISA	= qw(Exporter);
our @EXPORT = qw();

sub CalculateLength
{
	my ($In_Start, $In_End, $In_Sequence_Length, $In_Topology) = @_;

	#Start will always be less than end, except when we are overlapping the end of a circular genome
	
	if ($In_End < $In_Start)
	{
		if ($In_Topology eq 'circular')
		{
			$In_End += $In_Sequence_Length;
		}
		else #Linear
		{
			return undef;
		}
	}
	
	my $Length = $In_End - $In_Start + 1;
	
	
	return $Length;
}

sub OffsetPosition
{
	my ($In_Start, $In_Offset, $In_Sequence_Length, $In_Topology) = @_;
	my $Out_Start = $In_Start + $In_Offset;
	
	
	if ($Out_Start < 1)
	{
		$Out_Start = ($In_Topology eq 'circular') ? $Out_Start + $In_Sequence_Length : 1 ;
	}
	
	if ($Out_Start > $In_Sequence_Length)
	{
		$Out_Start = ($In_Topology eq 'circular') ? $Out_Start - $In_Sequence_Length : $In_Sequence_Length;
	}
	
	return $Out_Start;
}

sub Overlap
{
	my ($In_Start, $In_End, $In_Interval_Start, $In_Interval_End, $In_Sequence_Length, $In_Topology) = @_;

	my $In_Length = CalculateLength($In_Start, $In_End, $In_Sequence_Length, $In_Topology);
	my $In_Interval_Length = CalculateLength($In_Interval_Start, $In_Interval_End, $In_Sequence_Length, $In_Topology);
	return undef if (!defined $In_Interval_Length);
	
	my $Interval;
		
	my $Start_Interval_End_Length = CalculateLength($In_Start, $In_Interval_End, $In_Sequence_Length, $In_Topology);
	if (defined $Start_Interval_End_Length && ($Start_Interval_End_Length <= $In_Interval_Length))
	{
		$Interval->{start} = $In_Start;
		$Interval->{end} = ($In_Interval_Length < $Start_Interval_End_Length) ? $In_Interval_End : $In_End;
		return $Interval;
	}
	
	my $Interval_Start_End_Length = CalculateLength($In_Interval_Start, $In_End, $In_Sequence_Length, $In_Topology);
	if (defined $Interval_Start_End_Length && ($Interval_Start_End_Length <= $In_Length))
	{
		$Interval->{start} = $In_Interval_Start;
		$Interval->{end} = ($In_Interval_Length < $Interval_Start_End_Length) ? $In_Interval_End : $In_End;
		return $Interval;
	}	
		
	return undef;	
}

1;
