# Supplementary material for: Comparative genomics reveals 104 candidate structured RNAs from bacteria, archaea, and their metagenomes
Source: Genome Biol. 2010 Mar 15;11(3):R31. doi: 10.1186/gb-2010-11-3-r31 (PMC2864571; doi:10.1186/gb-2010-11-3-r31)
Supplement: Additional file 10 — Source code implemented as part of this project. Source code files and a README.pdf file are provided to assist in detailed understanding of the methods. The files can be retrieved from the .tar.gz archive file, as described for Additional file 4. [file gb-2010-11-3-r31-S10.GZ › 104-motifs-source-code/bliss-scripts/Intergenic/Table/Cdd.pm]

#!/usr/bin/perl -w

# Copyright (c) 2001-2006 Jeffrey E. Barrick.
# Some portions Copyright (c) 2007-2010 Zasha Weinberg.
# All rights reserved.
#
# This copyrighted source code is freely distributed under
# the terms of the GNU General Public License.  See the file
# LICENSE in the root directory of this distribution.

=head1 NAME

Intergenic::Table - Object for constructing/interfacing with a mysql table

=head1 SYNOPSIS

   use Intergenic::Table;

=head1 DESCRIPTION

=head1 AUTHOR - Jeffrey Barrick

Email jeffrey.barrick at yale.edu

=head1 APPENDIX

The rest of the documentation details each of the object methods.
Internal methods are usually preceded with a _

=cut


# Let the code begin...


package Intergenic::Table::Cdd;

use strict;
use vars qw(@ISA);

use Bio::Root::Root;
use Bio::SeqIO;

use Intergenic::Table;
use Intergenic::Table::Feature;
use Intergenic::CddDescriptions;

@ISA = qw(Intergenic::Table);


=head2 new

 Title   : new
 Usage   : $dbcache = Intergenic::Cache::Cdd->new( cache_name => 'cog' );
 Function: Creates/opens a database to cache values to
           Database can be 'cog', 'kog', 'pfam', 'cdd'.
 Returns : a new DatabaseCache object

=cut

sub new
{
	my($caller,@args) = @_;
	my $class = ref($caller) || $caller;

	push @args, (-table => 'cdd_table_transitional'); #Change name when Intergenic/Cache/Cdd is phased out
	my $self = Intergenic::Table::new($caller, @args); #Intergenic::Table::new($caller, @args);
	bless ($self, $class);	
	
	return $self;
}


=head2 create_table

 Title   : new
 Usage   : Intergenic::Table->create_table();
 Function: Called to create a new table, override to define table specification.
 Returns :

=cut

sub create_table
{
	my ($self) = @_;
	$self->{dbh}->do( "CREATE TABLE $self->{table_name} ( gi INT UNSIGNED, cdd INT UNSIGNED, start INT UNSIGNED, end INT UNSIGNED, evalue DOUBLE, INDEX (gi), INDEX (cdd), UNIQUE INDEX(gi, cdd) )" );
}


=head2 initialize

 Title   : new
 Usage   : Intergenic::Table->initialize();
 Function: Create the database, usually by parsing files.
 Returns :

=cut

sub initialize
{
	my ($self, $input_list_ref, $options) = @_;

	#use Data::Dumper;
	#print Dumper($input_list_ref, $options);

	use Xgrid::Submitter;
	
	#This initialize reads the protein gi's and sequences's directly from the 'feature' table of the same database
	
	my $path = $options->{path};
	$path = "/tmp/$$/" if (!$path);
	$path .= "/";
	mkdir $path;
	my $type = 'Cdd';
	mkdir "${path}fasta";

	if (!$options->{stage} || $options->{stage} == 1)
	{
	  print "outputting fasta files for stage==1\n";

		#Create input files
		my $opt_chunk_size = 1000;
		my $seq_num = 0;
		my $out;
		my $output_file_index = 0;

	  print "creating Feature object\n";
		my $ft = new Intergenic::Table::Feature(-db=>$self->{assigned_db_name});

	  print "creating query object\n";
		

		my $sth=$ft->select_noncaching("gi IS NOT NULL", "gi, translation");

		if (!open(OUT,">${path}fasta/$output_file_index")) {
		  die "cannot open ${path}fasta/$output_file_index";
		}
	  print "going into loop\n";
		PROTEIN: while (my $p = $sth->fetchrow_hashref())
		{
		  #print "$output_file_index,$seq_num\n";
			$seq_num++;
			if ($seq_num >= $opt_chunk_size)
			{
			  $output_file_index++;
			  $seq_num = 0;
			  close(OUT);
			  if (!open(OUT,">${path}fasta/$output_file_index")) {
			    die "cannot open ${path}fasta/$output_file_index";
			  }
			  print "file $output_file_index\n";
			}

			print OUT ">$p->{gi}\n$p->{translation}\n";
		} 
		$sth->finish;
		close(OUT);
	}
	
	if (!$options->{stage} || $options->{stage} == 2)
	{
		#rpsblast against cdd database
		my $blast_xs = new Xgrid::Submitter( 
						host => 'bliss.biology.yale.edu',
						password => 'intergenic',
						name => 'cdd_prediction_blast',
						stdin_arg => 1,
						command => '/usr/local/xgrid/bin/rpsblast', 
						args => "-m 8 -F T -d $type -e 0.01 -i STDIN",
						si => [ "${path}fasta" ], 
						so => "${path}$type-blast",
					);
		$blast_xs->print();
		$blast_xs->submit();
	}
	
	if (!$options->{stage} || $options->{stage} == 3 || $options->{stage}==34)
	{
		#reformat results
		{
			my $xs = new Xgrid::Submitter( 
						name => 'cdd_reformat_blast',
						stdin_arg => 1,
						command => 'reformat_cdd_blast.perl -i STDIN', 
						si => [ "${path}$type-blast" ], 
						so => "${path}$type",
						no_xgrid => 1,				
						);
			$xs->print();
			$xs->submit();
		}
	}
	if (!$options->{stage} || $options->{stage}==4) {

		my $result_list = Xgrid::Submitter::_dir_file_list_to_file_list( "${path}$type" );
		foreach my $file (@$result_list)
		{
			my $predictions_ref = $self->_load_cdd_file($file);
			ENTRY: foreach my $entry (@$predictions_ref)
			{		
				$self->{dbh}->do( "INSERT INTO $self->{table_name} VALUES (\"$entry->{gi}\", $entry->{cdd}, $entry->{start}, $entry->{end}, $entry->{evalue})");
			}
		}
	}
}


=head2 _load_cdd_file

 Title   : _load_cog_file
 Usage   : $ref = Intergenic::Cache::Cogs->construct( $key );
 Function: Load Cog data for the given organism (into a hash by gene accession number) 
 Returns : A hash reference

=cut

sub _load_cdd_file
{
	my ($self, $file_name) = @_;

	$self->throw("Could not open file $file_name") if (not open CDD_FILE, "<$file_name");
	
	my @return_list;
	while (<CDD_FILE>)
	{
		chomp $_;
		last if (!$_);
		my ($entry, $accessions);
		($entry->{gi}, $entry->{cdd}, $entry->{start}, $entry->{end}, $entry->{evalue}) = split /\t/, $_;
		
		push @return_list, $entry;
	}
		
	return \@return_list;
}


=head2 load_cdd

 Title   : new
 Usage   : Intergenic::Table::Cdd->load_cdd();
 Function: Load a protein's cdd predictions
 Returns : Reference to a list of the desired cdd predictions

=cut

sub load_cdd
{
	my ($self, $id, $class) = @_;
	
	my $return_list_ref = $self->thaw($id);
		
	@$return_list_ref = grep { $_->{class} =~ m/$class/ } @$return_list_ref;
	@$return_list_ref = sort { $a->{start} <=> $b->{start} } @$return_list_ref;
	
	#Add the info
	my $cdd_descs = Intergenic::CddDescriptions::global();
	foreach my $cdd (@$return_list_ref)
	{
		my $cdd_info = $cdd_descs->cdd_info($cdd->{cdd});
		$cdd->{desc} = $cdd_info->{desc};
		$cdd->{gene} = $cdd_info->{gene};
		$cdd->{xref} = $cdd_info->{xref};
	}
	
	return $return_list_ref;
}

=head2 load_fragment_cdd

 Title   : new
 Usage   : $list_ref =Intergenic::Table::Cdd->load_fragment_cdd();
 Function: Load a protein's cdd predictions
 Returns : Reference to a list of the desired cdd predictions for the entire fragment

=cut

sub load_fragment_cdd
{
	my ($self, $id, $class) = @_;
	
	$self->throw("Not implemented");

=comment

	my $return_list_ref;
	
	my $sth  = $self->{dbh}->prepare("SELECT * FROM $self->{cache_name} WHERE ( fragment = \"$id\" )");	
	$sth->execute;
	while (my $entry = $sth->fetchrow_hashref())
	{
		push @$return_list_ref, $entry;
	}
	$sth->finish;
		
	@$return_list_ref = grep { $_->{class} =~ m/$class/ } @$return_list_ref;
	@$return_list_ref = sort { $a->{start} <=> $b->{start} } @$return_list_ref;
	
	#Add the info
	my $cdd_descs = Intergenic::CddDescriptions::global();
	foreach my $cdd (@$return_list_ref)
	{
		my $cdd_info = $cdd_descs->cdd_info($cdd->{cdd});
		$cdd->{desc} = $cdd_info->{desc};
		$cdd->{gene} = $cdd_info->{gene};
		$cdd->{xref} = $cdd_info->{xref};
	}
	
	return $return_list_ref;

=cut

}


return 1;
