# Supplementary material for: Comparative genomics reveals 104 candidate structured RNAs from bacteria, archaea, and their metagenomes
Source: Genome Biol. 2010 Mar 15;11(3):R31. doi: 10.1186/gb-2010-11-3-r31 (PMC2864571; doi:10.1186/gb-2010-11-3-r31)
Supplement: Additional file 10 — Source code implemented as part of this project. Source code files and a README.pdf file are provided to assist in detailed understanding of the methods. The files can be retrieved from the .tar.gz archive file, as described for Additional file 4. [file gb-2010-11-3-r31-S10.GZ › 104-motifs-source-code/bliss-scripts/Intergenic/Table/Feature.pm]

#!/usr/bin/perl -w


# Copyright (c) 2001-2006 Jeffrey E. Barrick.
# Some portions Copyright (c) 2007-2010 Zasha Weinberg.
# All rights reserved.
#
# This copyrighted source code is freely distributed under
# the terms of the GNU General Public License.  See the file
# LICENSE in the root directory of this distribution.

=head1 NAME

Intergenic::Table - Object for constructing/interfacing with a mysql table

=head1 SYNOPSIS

   use Intergenic::Table;

=head1 DESCRIPTION

=head1 AUTHOR - Jeffrey Barrick

Email jeffrey.barrick at yale.edu

=head1 APPENDIX

The rest of the documentation details each of the object methods.
Internal methods are usually preceded with a _

=cut


# Let the code begin...


use Bio::Root::Root;

package Intergenic::Table::Feature;
use vars qw(@ISA);
use strict;

use Intergenic::Config;
use Intergenic::Table;
use Bio::SeqIO;
use Bio::Tools::CodonTable;

@ISA = qw( Intergenic::Table );

use DBI;


our $codon_table  = Bio::Tools::CodonTable->new( -id => 11 );
our $fake_gi_counter = 0;

=head2 new

 Title   : new
 Usage   : $dbcache = Intergenic::Cache::Cdd->new( cache_name => 'cog' );
 Function: Creates/opens a database to cache values to
           Database can be 'cog', 'kog', 'pfam', 'cdd'.
 Returns : a new DatabaseCache object

=cut

sub new
{
	my($caller,@args) = @_;
	my $class = ref($caller) || $caller;

	push @args, (-table => 'feature');
	my $self = Intergenic::Table::new($class, @args);		
	return $self;
}


=head2 create_table

 Title   : new
 Usage   : Intergenic::Table->create_table();
 Function: Called to create a new table, override to define table specification.
 Returns :

=cut

sub create_table
{
	my ($self) = @_;
	$self->{dbh}->do("CREATE TABLE if not exists $self->{table_name} ( fragment VARCHAR(255), accession VARCHAR(255), gene TEXT, locus_tag TEXT, product TEXT, translation TEXT, gi INT UNSIGNED, start INT UNSIGNED, end INT UNSIGNED, strand INT, PRIMARY KEY (fragment, accession), UNIQUE INDEX (gi),key(fragment,start),key(fragment,end))");
}


=head2 initialize

 Title   : new
 Usage   : Intergenic::Table->initialize();
 Function: Create the database, usually by parsing files.
 Returns :

=cut

sub initialize
{
	my ($self, $file_list_ref, $options) = @_;
	my $NPG_Counter = 0;

	my $proteinLackedTranslation=0;

	if ($options->{loadDataFile}) {
	    my $fn=$options->{loadDataFile};
	    print "putting data into tab-delim file for LOAD DATA\n";
	    if (!open(LOADDATA,">$fn")) {
		die "cannot open $fn";
	    }
	}
	
	foreach my $file_name (@$file_list_ref)
	{
	    my $open_fn=$file_name;
	    if ($file_name =~ /[.]gz$/) {
		$open_fn="gzip -d -c $file_name |";
	    }
	    print "Reading from $open_fn\n";
	    my $in = Bio::SeqIO->new(-file=>"$open_fn", -format=>'GenBank');
	    my $builder = $in->sequence_builder();
	    $builder->want_all(1); # this is the default if it's untouched
	    # 	$builder->add_unwanted_slot('seq'); #save some time
	    # This won't work unless the /translation tags for proteins are all there.
	    
	  SEQ: while (my $seq = $in->next_seq())
	  {
	      
	    FEATURE: foreach my $seq_feature ( $seq->get_SeqFeatures() ) 
	    { 
		my $pt = $seq_feature->primary_tag;
		next FEATURE if ( ($pt ne 'CDS') and ($pt ne 'rRNA') and ($pt ne 'tRNA') and ($pt ne 'misc_RNA') and ($pt ne 'repeat_region') and ($pt ne 'LTR'));
		
		my $f;
		
		$f->{accession} = GetTag($seq_feature, "protein_id");
		my $is_protein = $f->{accession};
		if ($pt eq 'repeat_region' || $pt eq 'LTR') {
		    $f->{accession}="NPG_RPT_". ++$NPG_Counter;
		}
		else {
		    $f->{accession} = "NPG_" . ++$NPG_Counter if (!$f->{accession});
		}
		
		$f->{fragment} = $seq->accession_number();
		$f->{fragment} .= ("." . $seq->version()) if ( $seq->version() );
		
		$f->{gene} = GetTag($seq_feature, "gene");
		$f->{locus_tag} = GetTag($seq_feature, "locus_tag");
		$f->{product} = GetTag($seq_feature, "product");
		$f->{translation} = GetTag($seq_feature, "translation");
		
		my @Location_List = $seq_feature->location->each_Location(); 
		$f->{start} = $Location_List[0]->start;
		$f->{end} = $Location_List[$#Location_List]->end;
		$f->{strand} =  $seq_feature->location->strand;
		$f->{strand} = 'NULL' if (!defined $f->{strand});
		
		## Extra code for nonstandard				
		if ($is_protein && !$f->{translation})
		{
		    $proteinLackedTranslation=1;
		    if (0) { # allow this to silently fail -- I want to keep the space-consuming translations out of the database, ideally, and anyway I wouldn't trust a manual translation
			use Data::Dumper;
			#print Dumper($f);
			$self->warn("No translation given for a protein_id. Creating AA sequence.");
			my $trans_seq = $seq->trunc($f->{start}, $f->{end});
			$trans_seq = $trans_seq->revcom() if ($f->{strand} == -1);
			$f->{translation} = $codon_table->translate($trans_seq->seq);
			#print "$f->{translation}\n";
		    }
		}
		
		#Get the GI from the db_xref field
		$f->{gi} = 'NULL';
		my @xref_list = GetTag($seq_feature, "db_xref", 1);
	      XREF: foreach my $xref (@xref_list)
	      {
		  if ( $xref =~ m/^GI:(\d+)$/ )
		  {
		      $f->{gi} = $1;
		      last XREF;
		  }
	      }

		if ($f->{gi} ne 'NULL') {
		    if ($f->{gi} >= 420000000) {
			die "it happened - found feature with gi>=420000000.  You'll have to re-map environmental proteins and RNAs.  Make sure to do it in feature, cdd_table_transitional, cdd_all_aliases on all relevant databases on both bl and bulldogi.  Maybe it's time to make gi into a 64-bit int.";
		    }
		}
		
		## Extra code for nonstandard				
		if ($is_protein && ($f->{gi} eq 'NULL'))
		{
		    $f->{gi} = ++$fake_gi_counter;
		    #print "$f->{gi}\n";
		}
		#use Data::Dumper;
		#print Dumper($f);
		
		if (!$options->{noPrintGi}) {
		    # print "$f->{accession}\n";
		}
		
#				print "INSERT INTO $self->{table_name} VALUES ( \"$f->{fragment}\", \"$f->{accession}\", \"$f->{gene}\", \"$f->{locus_tag}\", 
#					\"$f->{product}\", \"$f->{translation}\", $f->{gi}, $f->{start}, $f->{end}, $f->{strand} )\n";
		if ($options->{loadDataFile}) {
		    my $gi=$f->{gi};
		    if ($gi eq "NULL") {
			$gi="\\N";
		    }
		    print LOADDATA "$f->{fragment}\t$f->{accession}\t$f->{gene}\t$f->{locus_tag}\t$f->{product}\t$f->{translation}\t$gi\t$f->{start}\t$f->{end}\t$f->{strand}\n";
		}
		else {
		    $self->{dbh}->do("INSERT INTO $self->{table_name} VALUES ( \"$f->{fragment}\", \"$f->{accession}\", \"$f->{gene}\", \"$f->{locus_tag}\",\"$f->{product}\", \"$f->{translation}\", $f->{gi}, $f->{start}, $f->{end}, $f->{strand} )");
		}
		
	    }
	  }	
	}
	if ($proteinLackedTranslation) {
	    print "WARNING: at least one protein did not have a supplied translation\n";
	}
	if ($options->{loadDataFile}) {
	    close(LOADDATA);
	    
	    print "To load into mysql (note: this is specific to mysql):\nLOAD DATA LOCAL INFILE \'$options->{loadDataFile}\' INTO TABLE feature (fragment,accession,gene,locus_tag,product,translation,gi,start,end,strand);\n";
	}
}

sub GetTag
{
	my ($Feature, $Tag, $Allow_Array) = @_;
	$Allow_Array = 0 if (!defined $Allow_Array);
	
	return '' if (!$Feature->has_tag("$Tag"));
	my @Tag_Values = $Feature->get_tag_values("$Tag");
	return '' if (scalar @Tag_Values == 0);
	return $Tag_Values[0] if (!$Allow_Array);
	return @Tag_Values;
}	


return 1;
