# Supplementary material for: Comparative genomics reveals 104 candidate structured RNAs from bacteria, archaea, and their metagenomes
Source: Genome Biol. 2010 Mar 15;11(3):R31. doi: 10.1186/gb-2010-11-3-r31 (PMC2864571; doi:10.1186/gb-2010-11-3-r31)
Supplement: Additional file 10 — Source code implemented as part of this project. Source code files and a README.pdf file are provided to assist in detailed understanding of the methods. The files can be retrieved from the .tar.gz archive file, as described for Additional file 4. [file gb-2010-11-3-r31-S10.GZ › 104-motifs-source-code/bliss-scripts/Intergenic/Table/Genome.pm]

#!/usr/bin/perl -w

# Copyright (c) 2001-2006 Jeffrey E. Barrick.
# Some portions Copyright (c) 2007-2010 Zasha Weinberg.
# All rights reserved.
#
# This copyrighted source code is freely distributed under
# the terms of the GNU General Public License.  See the file
# LICENSE in the root directory of this distribution.

=head1 NAME

Intergenic::Table - Object for constructing/interfacing with a mysql table

=head1 SYNOPSIS

   use Intergenic::Table;

=head1 DESCRIPTION

=head1 AUTHOR - Jeffrey Barrick

Email jeffrey.barrick at yale.edu

=head1 APPENDIX

The rest of the documentation details each of the object methods.
Internal methods are usually preceded with a _

=cut


# Let the code begin...


use Bio::Root::Root;

package Intergenic::Table::Genome;
use vars qw(@ISA);
use strict;

use Intergenic::Config;
use Intergenic::Table;
use Bio::SeqIO;

@ISA = qw( Intergenic::Table );

use DBI;


=head2 new

 Title   : new
 Usage   : $dbcache = Intergenic::Cache::Cdd->new( cache_name => 'cog' );
 Function: Creates/opens a database to cache values to
           Database can be 'cog', 'kog', 'pfam', 'cdd'.
 Returns : a new DatabaseCache object

=cut

sub new
{
	my($caller,@args) = @_;
	my $class = ref($caller) || $caller;

	push @args, (-table => 'genome');
	my $self = Intergenic::Table::new($class, @args);		
	return $self;
}


=head2 create_table

 Title   : new
 Usage   : Intergenic::Table->create_table();
 Function: Called to create a new table, override to define table specification.
 Returns :

=cut

sub create_table
{
	my ($self) = @_;
	$self->{dbh}->do("CREATE TABLE if not exists $self->{table_name} ( fragment VARCHAR(255), organism VARCHAR(255), taxonomy TEXT, tax_id INT UNSIGNED, start INT UNSIGNED, end INT UNSIGNED, length INT UNSIGNED, description TEXT, is_circular BOOLEAN, source_division char(3),source_version tinyint,PRIMARY KEY (fragment), INDEX (tax_id) )");
}


=head2 initialize

 Title   : new
 Usage   : Intergenic::Table->initialize();
 Function: Create the database, usually by parsing files.
 Returns :

=cut

sub initialize
{
	my ($self, $file_list_ref,$flags) = @_;
	my $options=$flags; # I'm too lazy to find & replace

	my ($source_division,$source_version)=($flags->{source_division},$flags->{source_version});
	if (!defined($source_division) || !defined($source_version)) {
	    die "The caller did not set up the source database division & version (e.g. \"mic\" version 25, for microbial)";
	}

	if ($options->{loadDataFile}) {
	    my $fn=$options->{loadDataFile};
	    print "putting data into tab-delim file for LOAD DATA\n";
	    if (!open(LOADDATA,">$fn")) {
		die "cannot open $fn";
	    }
	}
	
	my $sth=$self->{dbh}->prepare("REPLACE INTO $self->{table_name} (fragment,organism,taxonomy,tax_id,start,end,length,description,is_circular,source_division,source_version) VALUES (?,?,?,?,?,?,?,?,?,?,?);");
	foreach my $file_name (@$file_list_ref)
	{
	    if (0) {
		if ($file_name =~ /[.]gz/) {
		    die "sorry: I don't accept gzip'd files - although you could easily add the code";
		}
	    }
	    my $open_fn=$file_name;
	    if ($flags->{genbank_filter}) {
		if ($file_name =~ /[.]gz$/) {
		    $open_fn="gzip -d -c $file_name | $flags->{genbank_filter} |";
		}
		else {
		    $open_fn="cat $file_name | $flags->{genbank_filter} |";
		}
	    }
	    if ($file_name =~ /[.]gz$/) {
		$open_fn="gzip -d -c $file_name |";
	    }
	    print "opening: $open_fn\n";
	    my $in = Bio::SeqIO->new(-file=>"$open_fn", -format=>'GenBank');
	    my $builder = $in->sequence_builder();
	    $builder->want_all(1); # this is the default if it's untouched
	    $builder->add_unwanted_slot('seq'); #save some time
	    
	    while (my $seq = $in->next_seq())
	    {
		
		#Read in only the header portion of the records.
		my $genome = { is_circular => $seq->is_circular , length => $seq->length,
			       description => $seq->description };
		$genome->{description} = 'No description provided.' if (!defined $genome->{description});
		
		$genome->{fragment} = $seq->accession_number();
		$genome->{fragment} .= ("." . $seq->version()) if ( $seq->version() );
		
		# $genome->{is_circular} = "NULL" if (!defined $genome->{is_circular});
		$genome->{tax_id} = 0;
		my $sp = $seq->species;
		$genome->{tax_id} = $sp->ncbi_taxid if (defined $sp);
		
		#Handle the taxonomy				
		my @tax_array = $sp->classification() if (defined $sp);
		$genome->{taxonomy} = '';
		if (@tax_array)
		{	
		    $genome->{taxonomy} = $tax_array[scalar @tax_array - 1];
		    for (my $i = scalar @tax_array - 2; $i >= 0; $i--)
		    {
			if ($tax_array[$i]) {
			    $genome->{taxonomy} .= "; $tax_array[$i]"; 
			}
		    }
		}
		
		#Determine length and organism from "source" primary feature
		my @features= $seq->get_SeqFeatures(); # just top level 
		my $source = $features[0];
		
		$self->throw("First sequence feature is not 'source'") if ($source->primary_tag ne 'source');
		$genome->{start} = $source->location->start; 
		$genome->{end} = $source->location->end;
		$genome->{organism} = GetTag($source, 'organism');
		
		#print "$genome->{fragment}\n";
		
		if ($options->{loadDataFile}) {
		    my @l=($genome->{fragment},$genome->{organism},$genome->{taxonomy},$genome->{tax_id},$genome->{start},$genome->{end},$genome->{length},$genome->{description},$genome->{is_circular},$source_division,$source_version);
		    my @ll=();
		    for my $f (@l) {
			if ($f eq "NULL" || !defined($f)) {
			    push @ll,"\\N";
			}
			else {
			    push @ll,$f;
			}
		    }
		    print LOADDATA join("\t",@l)."\n";
		}
		else {
		    $sth->execute($genome->{fragment},$genome->{organism},$genome->{taxonomy},$genome->{tax_id},$genome->{start},$genome->{end},$genome->{length},$genome->{description},$genome->{is_circular},$source_division,$source_version);
		    $sth->finish;
		}
	    }
	}
	
	if ($options->{loadDataFile}) {
	    close(LOADDATA);
	    
	    print "To load into mysql (note: this is specific to mysql):\nLOAD DATA LOCAL INFILE \'$options->{loadDataFile}\' INTO TABLE genome (fragment,organism,taxonomy,tax_id,start,end,length,description,is_circular,source_division,source_version);\n";
	}
}

#Convert fragment_to_master
sub fragment_to_master
{
	my ($self, $fragment) = @_;
	#print "SELECT * FROM $self->{table_name} WHERE (fragment =\"$fragment\")\n";

	#Convert to tax_id
	my @fragments = $self->select("fragment=\"$fragment\"");
	$self->throw("Failed to find specified fragment in database.") if (scalar @fragments == 0);
	
	#Find the lowest accession number with that tax_id		
	my @masters = $self->select("tax_id=\"$fragments[0]->{tax_id}\"");	
	@masters = sort  { $b->{fragment} cmp $b->{fragment} } @masters;
	
	return $fragments[0]->{fragment};	
}

sub master_to_fragments
{
	my ($self, $master) = @_;
	
	#Convert to tax_id
	my @masters = $self->select("fragment=\"$master\"");
	$self->throw("Failed to find specified master fragment in database.") if (scalar @masters == 0);
	
	#Retrieve all fragment accessions with that tax_id
	my $list_ref = $self->{dbh}->selectcol_arrayref("SELECT fragment FROM $self->{table_name} WHERE tax_id = \"$masters[0]->{tax_id}\"");
	return @$list_ref;
}

sub GetTag
{
	my ($Feature, $Tag, $Allow_Array) = @_;
	$Allow_Array = 0 if (!defined $Allow_Array);
	
	return '' if (!$Feature->has_tag("$Tag"));
	my @Tag_Values = $Feature->get_tag_values("$Tag");
	return '' if (scalar @Tag_Values == 0);
	return $Tag_Values[0] if (!$Allow_Array);
	return @Tag_Values;
}	


return 1;
