# Supplementary material for: Comparative genomics reveals 104 candidate structured RNAs from bacteria, archaea, and their metagenomes
Source: Genome Biol. 2010 Mar 15;11(3):R31. doi: 10.1186/gb-2010-11-3-r31 (PMC2864571; doi:10.1186/gb-2010-11-3-r31)
Supplement: Additional file 10 — Source code implemented as part of this project. Source code files and a README.pdf file are provided to assist in detailed understanding of the methods. The files can be retrieved from the .tar.gz archive file, as described for Additional file 4. [file gb-2010-11-3-r31-S10.GZ › 104-motifs-source-code/bliss-scripts/Intergenic/Table/RNA.pm]

# Copyright (c) 2001-2006 Jeffrey E. Barrick.
# Some portions Copyright (c) 2007-2010 Zasha Weinberg.
# All rights reserved.
#
# This copyrighted source code is freely distributed under
# the terms of the GNU General Public License.  See the file
# LICENSE in the root directory of this distribution.

=head1 NAME

Intergenic::Table::RNA - Intron, 5' UTR, and 3' UTR sequences near genes.

=head1 SYNOPSIS

   use Intergenic::Table::RNA;

=head1 DESCRIPTION

=head1 AUTHOR - Jeffrey Barrick

Email jeffrey.barrick at yale.edu

=head1 APPENDIX

The rest of the documentation details each of the object methods.
Internal methods are usually preceded with a _

=cut


# Let the code begin...
package Intergenic::Table::RNA;
use vars qw(@ISA);

use strict;

use Intergenic::Table;
@ISA = qw( Intergenic::Table );

use DBI;
use Bio::SeqIO;

=head2 new

 Title   : new
 Usage   : $dbcache = Intergenic::Cache::Cdd->new( cache_name => 'cog' );
 Function: Creates/opens a database to cache values to
           Database can be 'cog', 'kog', 'pfam', 'cdd'.
 Returns : a new DatabaseCache object

=cut

sub new
{
	my($caller,@args) = @_;
	my $class = ref($caller) || $caller;

	push @args, (-table => 'rna');
	my $self = Intergenic::Table::new($class, @args);	
			
	return $self;
}


=head2 create_table

 Title   : new
 Usage   : Intergenic::Table::RNA->create_table();
 Function: Called to create a new table, override to define table specification.
 Returns :

=cut

sub create_table
{
	my ($self) = @_;
	$self->{dbh}->do("CREATE TABLE $self->{table_name} ( gene VARCHAR(255), id INT, kind VARCHAR(255), fragment VARCHAR(255), start INT UNSIGNED, end INT UNSIGNED, strand TINYINT, length INT UNSIGNED, sequence TEXT(100000), PRIMARY KEY (gene, id) )");

	#For large tables.... alter table rna AVG_ROW_LENGTH=1000, MAX_ROWS=1000000000;
	#Otherwise you only get 4 gb
}


=head2 initialize

 Title   : new
 Usage   : Intergenic::Table::RNA->initialize();
 Function: Create the database, usually by parsing files.
 Returns :

=cut

sub initialize
{
	my ($self, @file_list) = @_;
		
	#Files are FASTA format of each RNA separately
	FILE: foreach my $file_name (@file_list)
	{
		$self->warn( "Adding $file_name to database $self->{db_name} table $self->{table_name}" );
		my $seqio = Bio::SeqIO->new(-file => $file_name, -format => "fasta" );

		while (my $seq = $seqio->next_seq) ##Retrieve sequences one by one
		{	
			my $desc = $seq->display_id;
			#$desc =~ s/^>//;		
			my ( $fragment, $start, $end, $gene, $index, $kind ) = split /\||\/|-/, $desc;		
			my $strand = ($start < $end) ? + 1 : -1;
			if ($start > $end)
			{
				my $tmp = $end;
				$end = $start;
				$start = $tmp;
			}
			my $len = $end - $start + 1;
			my $sequence = $seq->seq;
			$sequence =~ tr/T/U/;
			$self->{dbh}->do("INSERT INTO $self->{table_name} VALUES ( \"$gene\", $index, \"$kind\", \"$fragment\", $start, $end, $strand, $len, \"$sequence\" )");
		}
	}
}

return 1;
