# Supplementary material for: Comparative genomics reveals 104 candidate structured RNAs from bacteria, archaea, and their metagenomes
Source: Genome Biol. 2010 Mar 15;11(3):R31. doi: 10.1186/gb-2010-11-3-r31 (PMC2864571; doi:10.1186/gb-2010-11-3-r31)
Supplement: Additional file 10 — Source code implemented as part of this project. Source code files and a README.pdf file are provided to assist in detailed understanding of the methods. The files can be retrieved from the .tar.gz archive file, as described for Additional file 4. [file gb-2010-11-3-r31-S10.GZ › 104-motifs-source-code/bliss-scripts/Intergenic/Table.pm]

# Copyright (c) 2001-2006 Jeffrey E. Barrick.
# Some portions Copyright (c) 2007-2010 Zasha Weinberg.
# All rights reserved.
#
# This copyrighted source code is freely distributed under
# the terms of the GNU General Public License.  See the file
# LICENSE in the root directory of this distribution.

=head1 NAME

Intergenic::Table - Object for constructing/interfacing with a mysql table

=head1 SYNOPSIS

   use Intergenic::Table;

=head1 DESCRIPTION

=head1 AUTHOR - Jeffrey Barrick

Email jeffrey.barrick at yale.edu

=head1 APPENDIX

The rest of the documentation details each of the object methods.
Internal methods are usually preceded with a _

=cut


# Let the code begin...


package Intergenic::Table;

use strict;
use vars qw(@ISA);

use Bio::Root::Root;

#Because of thre way initializers inherit we may
#need to know about classes that inherit:
use Intergenic::Table::Cdd;

@ISA = qw( Bio::Root::Root );

use Intergenic::Config;
use DBI;

# class variables to store database connections.  In addition to being more efficient, this gets around a Windows/MySQL bug where we can run out of TCP sockets for database connections
my @dbhs=();
my $initDbhs=0;


=head2 new

 Title   : new
 Usage   : $dbcache = Intergenic::Table->new( -cache_name => 'cog' );
 Function: Creates/opens a database to cache values to
 Returns : a new DatabaseCache object

=cut

our $DB_NAME = "cache";

sub new
{
	my($caller,@args) = @_;
	my $class = ref($caller) || $caller;

	my $self = new Bio::Root::Root(@args);
	bless ($self, $class); 
	#We can't bless to final class right away because we don't have it's ISA

	$self->{table_name} = $self->_rearrange([qw(TABLE)], @args);
	$self->{intermediate_path} = $self->_rearrange([qw(INTERMEDIATE_PATH)], @args);
	$self->{intermediate_path} = "/tmp/$$" if (!defined $self->{intermediate_path});
	
	#Initialize the database setup	
	my $db_string = $self->Bio::Root::RootI::_rearrange([qw(DB)], @args);
	$self->{assigned_db_name} = $db_string;
	$db_string = get_database() if (!$db_string);
	$db_string = $self->resolve_rollover_database($db_string);
	@{$self->{db_names}} = split /\s*,\s*/, $db_string;

	#use Data::Dumper;
	#print Dumper($self);

	if (!$initDbhs) {
	  $initDbhs=1;
	  #Open dbh for each database
	  foreach my $db_name (@{$self->{db_names}})
	    {
	      my $dbh = DBI->connect("DBI:mysql:database=$db_name;host=$Intergenic::Config::DB_Host", "$Intergenic::Config::DB_User", "$Intergenic::Config::DB_Password", {'PrintError' => 0}); 
	      if (!$dbh)                        
		{
		  $self->warn("Creating new database named $db_name.");
		  my $rc;
		  my $Database_Driver_Handle = DBI->install_driver('mysql'); 
		  $rc = $Database_Driver_Handle->func('createdb', $db_name, $Intergenic::Config::DB_Host, $Intergenic::Config::DB_User, $Intergenic::Config::DB_Password, 'admin');
		  $dbh = DBI->connect("DBI:mysql:database=$db_name;host=$Intergenic::Config::DB_Host", "$Intergenic::Config::DB_User", "$Intergenic::Config::DB_Password", {'RaiseError' => 1}); 
		}
	      
	      push @dbhs,$dbh;
	      
	      print "$db_name\n";
	    }

	  
	}
	
	@{$self->{dbhs}}=@dbhs;

	#Backward compatibility (adding commands only add to the first database!)
	$self->{dbh} = $self->{dbhs}->[0];
	
	#Initialize table in case it doesn't exist
	$self->create_table(); 
	
	return $self;
}


#The idea was to create a rollover database system similar tot eh BioPerl implementation for sequences
#but this would take significant extra work, and is probably not desireable for many purposes.

our $set_database;
our $default_database = 'default';

#Set the database for all subsequently created Intergenic::Table objects
sub set_database
{
	my ($database) = @_;
	return if (!defined $database);
	$set_database = $database;
}

sub get_database
{	
	#my () = @_;
		
	return $set_database if ($set_database);
	return $default_database;
}

our $rollover_hash;

#Loads a system .ini file
sub resolve_rollover_database
{
	my ($self, $database) = @_;
	my $resolved = $database;
	if (defined $rollover_hash)
	{
		$resolved = $rollover_hash->{$database} if (defined $rollover_hash->{$database});
		return $resolved;
	}

	my $ok = open INIT, $Intergenic::Config::DB_Init_File;
	return $resolved if (!$ok);
	
	my @lines = <INIT>;
	chomp @lines;
	@lines = grep !/^\s*$/, @lines; #blank lines
	@lines = grep !/^\s*#/, @lines; #comments
	$rollover_hash = {};
	LINE: foreach my $line (@lines)
	{
		my @split_1 = split /\s*:\s*/, $line;
		if (scalar  @split_1 != 2)
		{
			$self->warn("Error in $Intergenic::Config::DB_Init_File\nline: $line"); 
			next LINE;
		}
		
		my $name = $split_1[0];
		$rollover_hash->{$name} = $split_1[1];	
	}
	
	$resolved = $rollover_hash->{$database} if (defined $rollover_hash->{$database});
	return $resolved;
}


=head2 create_table

 Title   : new
 Usage   : Intergenic::Table->create_table();
 Function: Called to create a new table, override to define table specification.
 Returns :

=cut

sub create_table
{
	my ($self) = @_;
	$self->throw_not_implemented;

	#example:
	#$self->{dbh}->do("CREATE TABLE $self->{cache_name} ( id VARCHAR(255), value LONGBLOB, PRIMARY KEY (id) )");
}

sub get_database_list
  {
      my ($self)=@_;
      return @{$self->{db_names}};
  }
sub get_dbh_list # for hacking
  {
      my ($self)=@_;
      return @{$self->{dbhs}};
  }


=head2 initialize

 Title   : new
 Usage   : Intergenic::Table->initialize();
 Function: Create the database, usually by parsing files.
 Returns :

=cut

sub initialize
{
	my ($self) = @_;
	$self->throw_not_implemented;
}

sub select_sql  {
  my ($self,$statement)=@_;

	#We rollover, trying all databases until we get at least one return result
	foreach my $dbh (@{$self->{dbhs}})
	{
		my $sth  = $dbh->prepare($statement);
		$sth->execute;

		my @return_list;

		while (my $ref = $sth->fetchrow_hashref()) 
		{
			push @return_list, $ref;
		} 

		$sth->finish; 
		
		if (scalar @return_list > 0)
		{
			return @return_list;
		}
		
		#print "$where Rollover...\n";
	}
	
	return ();
}

=head2 select

 Title   : new
 Usage   : Intergenic::Table->select();
 Function: retrieve a list of entries as hashes from the table
 Returns :

=cut

sub select
{
	my ($self, $where, $columns) = @_;
	$columns = '*' if (!defined $columns);

	my $statement = "SELECT $columns FROM $self->{table_name}";
	$statement .= " WHERE ( $where )" if ($where);

	return $self->select_sql($statement);
}

sub select_noncaching
{
    my ($self, $where, $columns) = @_;
    $columns = '*' if (!defined $columns);

    my $statement = "SELECT $columns FROM $self->{table_name}";
    $statement .= " WHERE ( $where )" if ($where);

    if (scalar @{$self->{dbhs}} > 1) {
	die "cannot handle multiple databases here";
    }

    my $dbh=@{$self->{dbhs}}[0];
    $dbh->{'mysql_use_result'}=1; # tell DBI library not to load entire result, but rather load one row at a time
    my $sth  = $dbh->prepare($statement);
    $sth->execute;
    return $sth;

    # caller must then do "while (my $ref = $sth->fetchrow_hashref())", followed by "$sth->finish;"
}


sub DESTROY
{
	my ($self) = @_;

	foreach my $dbh (@{$self->{dbhs}})
	{
	  # we're keeping this now
		# $dbh->disconnect;
	}
}

sub END {
  for my $dbh (@dbhs) {
    $dbh->disconnect;
  }
}

return 1;
