# Supplementary material for: Comparative genomics reveals 104 candidate structured RNAs from bacteria, archaea, and their metagenomes
Source: Genome Biol. 2010 Mar 15;11(3):R31. doi: 10.1186/gb-2010-11-3-r31 (PMC2864571; doi:10.1186/gb-2010-11-3-r31)
Supplement: Additional file 10 — Source code implemented as part of this project. Source code files and a README.pdf file are provided to assist in detailed understanding of the methods. The files can be retrieved from the .tar.gz archive file, as described for Additional file 4. [file gb-2010-11-3-r31-S10.GZ › 104-motifs-source-code/bliss-scripts/Intergenic/Zasha.pm]

#!/usr/bin/perl -w

# Copyright (c) 2001-2006 Jeffrey E. Barrick.
# Some portions Copyright (c) 2007-2010 Zasha Weinberg.
# All rights reserved.
#
# This copyrighted source code is freely distributed under
# the terms of the GNU General Public License.  See the file
# LICENSE in the root directory of this distribution.

use Bio::Root::Root;

package Intergenic::Zasha;
use vars qw(@ISA);
use strict;

@ISA = qw( Bio::Root::Root );

use Data::Dumper;

sub LoadRfamzFile
{
	my ($Input_File_Name) = @_;
	
	#print "Loading file $Input_File_Name\n" if ($opt_v);
	
	open INPUT_FILE, "<$Input_File_Name" or die "Could not open file: $Input_File_Name";
	my @Line_List = ();
	
	#Read until first blank line
	READ: while (<INPUT_FILE>)
	{
		chomp $_;
		last READ if ($_ =~ /^\s*$/);
		push @Line_List, $_;
		#print "$_\n";
	}
	
	#print Dumper(@Line_List);
	shift @Line_List; #First line is column names
	close INPUT_FILE;

	my $Accession_Count = 0;

	my @Rfamz_List = ();
	foreach my $Line (@Line_List)
	{
		my @Split_Line = split /,/, $Line;
		
		my $Rfamz_Item = {};
		
		$Rfamz_Item->{score} = $Split_Line[11];
		$Rfamz_Item->{sequence} = $Split_Line[12];
		
		
		$Rfamz_Item->{fragment_accession} = $Split_Line[4];
		$Rfamz_Item->{start} = $Split_Line[9];
		$Rfamz_Item->{end} = $Split_Line[10];
		$Rfamz_Item->{strand} = +1;
		$Rfamz_Item->{coords} = $Split_Line[17];
		
		#Determine if we found this hit before
		
		my @prev_list = split / /, $Split_Line[14];
		
		my $cstart = $Rfamz_Item->{start};
		my $cend = $Rfamz_Item->{end};
		if ($cstart > $cend)
		{
			my $temp = $cstart;
			$cstart = $cend;
			$cend = $temp;
		}
		PREV: foreach my $prev (@prev_list)
		{
			my ($start, $end) = split /-/, $prev;
			if ($start > $end)
			{
				my $temp = $start;
				$start = $end;
				$end = $temp;
			}
			
			if ( (($start >= $cstart) && ($start <= $cend))
			  || (($cstart >= $start) && ($cstart <= $end)) )
			{
				$Rfamz_Item->{previous} = $prev;
				last PREV;
			}
		}
		
#		$Rfamz_Item->{accession} = ++$Accession_Count;
#		$Rfamz_Item->{rfam_accession} = $Table_Name;
		
		if ($Rfamz_Item->{end} < $Rfamz_Item->{start})
		{
			$Rfamz_Item->{strand} = -1;
			my $Temp = $Rfamz_Item->{end};
			$Rfamz_Item->{end} = $Rfamz_Item->{start};
			$Rfamz_Item->{start} = $Temp;
		}
			
		push @Rfamz_List, $Rfamz_Item;
	}
	
	#Sort descending by score
	@Rfamz_List = sort { -($a->{score} <=> $b->{score}) } @Rfamz_List;
	
	#Mark duplicate hits by comparing sequence that matched
	for (my $i =0; $i < scalar @Rfamz_List; $i++)
	{
		$Rfamz_List[$i]->{match_num} = $i+1;
		for (my $j = 0; $j < $i; $j++)
		{
			if ( $Rfamz_List[$i]->{sequence} eq $Rfamz_List[$j]->{sequence} )
			{
				$Rfamz_List[$i]->{duplicate} = $Rfamz_List[$j]->{match_num};
			}
		}
	}
	
	return \@Rfamz_List;
}
