# Supplementary material for: Comparative genomics reveals 104 candidate structured RNAs from bacteria, archaea, and their metagenomes
Source: Genome Biol. 2010 Mar 15;11(3):R31. doi: 10.1186/gb-2010-11-3-r31 (PMC2864571; doi:10.1186/gb-2010-11-3-r31)
Supplement: Additional file 10 — Source code implemented as part of this project. Source code files and a README.pdf file are provided to assist in detailed understanding of the methods. The files can be retrieved from the .tar.gz archive file, as described for Additional file 4. [file gb-2010-11-3-r31-S10.GZ › 104-motifs-source-code/bliss-scripts/Intergenic_Shared.pm]

#!/usr/bin/perl -w

# Copyright (c) 2001-2006 Jeffrey E. Barrick.
# Some portions Copyright (c) 2007-2010 Zasha Weinberg.
# All rights reserved.
#
# This copyrighted source code is freely distributed under
# the terms of the GNU General Public License.  See the file
# LICENSE in the root directory of this distribution.

# Copyright (c) 2003 Jeffrey E. Barrick
# All rights reserved.  Redistribution is not permitted without the 
# express written permission of the authors.
#

package Intergenic_Shared;
require Exporter;

our @ISA	= qw(Exporter);
our @EXPORT = qw(CheckStampFile MakeStampFile CreateDirectory);

use FindBin;
use lib $FindBin::Bin;
use Intergenic::Config;

##
# Make file tag
##

sub MakeStampFile
{
	my ($File_Name) = @_;
	CreateDirectory($Intergenic::Config::Stamp_Path);

#	print "Create -- $File_Name\n";
    open FILE, ">$Intergenic::Config::Stamp_Path/$File_Name";
  	print FILE scalar localtime();
	close FILE;
}

##
# Check file tag
##

sub CheckStampFile
{
	my ($File_Name) = @_;
#	print "Check -- $File_Name\n";

	return (-e "$Intergenic::Config::Stamp_Path/$File_Name");
}


##
# CreateDirectory
#  Make a directory if one does not exist.
##

sub CreateDirectory
{
	my ($Directory_Path) = @_;
	return if (-e $Directory_Path);
	
#	print "Created directory $Directory_Path\n";
	mkdir $Directory_Path;
}
