# Supplementary material for: Comparative genomics reveals 104 candidate structured RNAs from bacteria, archaea, and their metagenomes
Source: Genome Biol. 2010 Mar 15;11(3):R31. doi: 10.1186/gb-2010-11-3-r31 (PMC2864571; doi:10.1186/gb-2010-11-3-r31)
Supplement: Additional file 10 — Source code implemented as part of this project. Source code files and a README.pdf file are provided to assist in detailed understanding of the methods. The files can be retrieved from the .tar.gz archive file, as described for Additional file 4. [file gb-2010-11-3-r31-S10.GZ › 104-motifs-source-code/bliss-scripts/predict_terminators.perl]

#!/usr/bin/perl -w

# Copyright (c) 2001-2006 Jeffrey E. Barrick.
# Some portions Copyright (c) 2007-2010 Zasha Weinberg.
# All rights reserved.
#
# This copyrighted source code is freely distributed under
# the terms of the GNU General Public License.  See the file
# LICENSE in the root directory of this distribution.

###
# Pod Documentation
###

=head1 NAME

predict_terminators.perl

=head1 SYNOPSIS

predict_terminators.perl -i /path/to/fasta/file -o /path/to/results/file

Predict terminators for a file of FASTA sequences using Rnall

=head1 DESCRIPTION

=over

=item B<-i> <directory path> 

Input FASTA file.

=item B<-o> <file path>
	
Tab-delimitted output file.

=item B<-s> <file path>
	
Stockholm file of only sequences with terminators.

=item B<-p>
	
Make permissive predictions (under relaxed energy criteria)

=back

=head1 AUTHOR

Jeffrey Barrick

=head1 COPYRIGHT

Copyright 2005.  All rights reserved.

=cut

###
# End Pod Documentation
###

use strict;

#Local
use FindBin;
use lib $FindBin::Bin;
use Intergenic::Table::Genome;
use Intergenic::Stockholm;
use Data::Dumper;

use Getopt::Long;
use Pod::Usage;
my ($help, $man);
my ($input, $output, $stk_file, $permissive, $window, $hybridization, $utail, $energy,$keepTempFile);
pod2usage(1) if (scalar @ARGV == 0);
GetOptions(
	   'help|?' => \$help, 'man' => \$man,
	   'input|i=s' => \$input, 
	   'output|o=s' => \$output,
	   'stockholm-file|s=s' => \$stk_file,
	   'permissive|p' => \$permissive,
	   'window|w=s' =>  \$window,
	   'hybridization|h=s' => \$hybridization,
	   'u-tail|u=s' => \$utail,
	   'energy|e=s' => \$energy,
	   'keepTempFile' => \$keepTempFile
) or pod2usage(2);
pod2usage(1) if $help;
pod2usage(-exitstatus => 0, -verbose => 2) if $man;
pod2usage(1) if (!defined $input);


#We have to change the working directory.
my $path = `pwd`; 
chomp $path;
my $rnall_path = $Intergenic::Config::RNall_Path;
chomp $rnall_path;

$input = "$path/$input";
$output = "$path/$output";

print "Input:  $input\n";
print "Output: $output\n";

#Run Rnall into a temp file.

print "cd $rnall_path\n";
chdir $rnall_path;
my $tmp_path = $Intergenic::Config::Temporary_Dir;
my $tmp_file = "$tmp_path/$$.term";
my $rnallExe=$Intergenic::Config::RNall_Exe;
#my $err = system "$rnallExe -i $input -o $tmp_file -m -f -t -c -w 30 -e -7.8 -u 3 -h -11.7";
my $err; 

my $opt_e;
my $opt_u;
my $opt_h;
my $opt_w;

if (!$permissive)
{	
	$opt_w = 45;
	$opt_e = -8.0;
	$opt_u = 2.8;
	$opt_h = -11.7;
}
else
{
	$opt_w = 60;
	$opt_e = -4.0;
	$opt_u = 1.9;
	$opt_h = -16;
}

$opt_w = $window if (defined $window);
$opt_u = $utail if (defined $utail);
$opt_e = $energy if (defined $energy);
$opt_h = $hybridization if (defined $hybridization);
my $cmd="$rnallExe -i $input -o $tmp_file -m -f -t -c -w $opt_w -e $opt_e -u $opt_u -h $opt_h";
print "Running $cmd\n";
$err = system $cmd;

chdir $path;

#Now parse the output file...
open OUT, ">$output";
my @res = parse_rnallt($tmp_file);

#use Data::Dumper;
#print Dumper(@res);

if (!$keepTempFile) {
    `rm $tmp_file`;
}

my $stk = new Intergenic::Stockholm() if ($stk_file);


foreach my $i (@res)
{
	print OUT "$i->{name}\t";
	$i->{aptamer} =~ m/(.+)\/(.+)-(.+)/;
	$i->{a_start} = ($2 < $3) ? $2 : $3;
	$i->{a_end} = ($2 > $3) ? $2 : $3;
	my $offset = abs ($i->{a_start} - $i->{a_end}) + 1;
	
	foreach my $t (@{$i->{term}})
	{
		print OUT +(join "\t", ($t->{start} - $offset, $t->{stop} - $offset, $t->{dG}, $t->{Twt}, $t->{hbG}, $t->{seq})) . "\t";
	}
	
	$stk->add_seq($i->{aptamer}, "A") if ($stk_file && (scalar@{$i->{term}} > 0) );
	
	print OUT "\n";
}
$stk->writefile($stk_file) if ($stk_file);


sub parse_rnallt
{
	my ($file_name) = @_;
	open INFILE, "<$file_name";
	
	my @results;
	while (my $line = <INFILE>)
	{
		chomp $line;
		#Entering a new sequence 
		if ( $line =~ m/^>([A-Z0-9\_\.\-\/]+)/)
		{
			my $item;
			$item->{name} = $1;
			
			$line =~ m/aptamer\|(.+?)\|/;
			$item->{aptamer} = $1;			
			push @results, $item;
		}
		
		if (($line =~ m/StrNo:/) )
		{
			my $item = $results[$#results];
			my $term;
			$line =~ m/start=(\S+)/;
			$term->{start} = $1 - 1;
			$line =~ m/stop=(\S+)/;
			$term->{stop} = $1 - 1;
			$line =~ m/dG=(\S+)/;
			$term->{dG} = $1;
			$line =~ m/Twt=(\S+)/;
			$term->{Twt} = $1;
			$line =~ m/hbG=(\S+)/;
			$term->{hbG} = $1;
			$line =~ m/seq=(.+)$/;
			$term->{seq} = $1;
			
			push @{$item->{term}}, $term;
		}
	}
	
	return @results;
}
