# Supplementary material for: Comparative genomics reveals 104 candidate structured RNAs from bacteria, archaea, and their metagenomes
Source: Genome Biol. 2010 Mar 15;11(3):R31. doi: 10.1186/gb-2010-11-3-r31 (PMC2864571; doi:10.1186/gb-2010-11-3-r31)
Supplement: Additional file 10 — Source code implemented as part of this project. Source code files and a README.pdf file are provided to assist in detailed understanding of the methods. The files can be retrieved from the .tar.gz archive file, as described for Additional file 4. [file gb-2010-11-3-r31-S10.GZ › 104-motifs-source-code/bliss-scripts/simple_update_genome_taxonomy.perl]

#!/usr/bin/perl -w

# Copyright (c) 2001-2006 Jeffrey E. Barrick.
# Some portions Copyright (c) 2007-2010 Zasha Weinberg.
# All rights reserved.
#
# This copyrighted source code is freely distributed under
# the terms of the GNU General Public License.  See the file
# LICENSE in the root directory of this distribution.

# "init_table.perl ... -t Genome" gets some taxonomies wrong, presumably because of BioPerl.  So, I'm going to just going to post-process to put the correct taxonomy in.

use strict;
use Getopt::Long;
use DBI;
use FindBin;
use lib $FindBin::Bin;
use Xgrid::Submitter;
use Intergenic::Config;
use Intergenic::Table;

my ($input,$database);
if (!GetOptions(
	   'input|i=s' => \$input,
	   'database=s' => \$database
	       )) {
  die;
}

my $dbh = DBI->connect("DBI:mysql:database=$database;host=$Intergenic::Config::DB_Host", "$Intergenic::Config::DB_User", "$Intergenic::Config::DB_Password", {'RaiseError' => 1, 'PrintError' => 1});
my $sth=$dbh->prepare("update genome set taxonomy=? where fragment=?;");

my @warnings=();
my $file_list_ref = Xgrid::Submitter::_dir_file_list_to_file_list("$input");
foreach my $file_name (@$file_list_ref) {
  print "FILE: $file_name\n";

  my $fn=$file_name;
  if ($fn =~ /[.]gz$/) {
    $fn="gzip -d -c $fn |";
  }
  if (!open(G,$fn)) {
    die "cannot open $fn: $!";
  }
  my $acc=undef;
  my $inOrg=0;
  my @orgLines=();
  while (<G>) {
    s/[\r\n]//g;
    #print "$_\n";

    if ($_ eq "//") {
      if (defined($acc)) {
	die "didn't find taxonomy for acc=$acc\n";
      }
    }
    
    if (/^VERSION +([^ ]+)/) {
      $acc=$1;
      #print "acc=$acc\n";
    }
    
    if ($inOrg) {
      if (/^ /) {
	s/^ +//g;
	push @orgLines,$_;
      }
      else {
	$inOrg=0;

	if (!defined($acc)) {
	  die;
	}

	my $found=0;
	my @starts=("Bacteria","Archaea","Eukaryota","Viroids","Viruses","other sequences","hybrid","metagenomes","mixed EST libraries","environmental samples","unidentified");
	my $taxonomy="";
	my $organism="";
	for my $l (@orgLines) {

	  for my $start (@starts) {
	    if ($l =~ /^$start;/) {
	      $found=1;
	    }
	  }

	  if ($found) {
	    $taxonomy .= $l;
	  }
	  else {
	    if (length($organism)==0) {
	      $organism=$l;
	    }
	    else {
	      $organism =~ s/ *$//g;
	      $organism .= " ".$l;
	    }
	  }
	}

	if (!$found) {
	  my $msg="$acc, didn't find something like a taxonomy root in lines: ".join("\n",@orgLines);
	  print "WARNING: $msg\n";
	  push @warnings,$msg;
	}

	$taxonomy =~ s/[.]$//g;
	$taxonomy .= "; ".$organism;
	$taxonomy =~ s/; */; /g; # normalize spaces
	#print "$acc --> $taxonomy\n";
	
	$sth->execute($taxonomy,$acc);

	@orgLines=();
	$acc=undef;
      }
    }
    
    if (/^ *ORGANISM +(.*)$/) {
      $inOrg=1;
      push @orgLines,$1;
    }
  }
  close(G);
}

$sth->finish;
$dbh->disconnect;

if (scalar @warnings>0) {
  print "WARNINGS:\n".join("\n",@warnings)."\n";
}
