# Supplementary material for: Comparative genomics reveals 104 candidate structured RNAs from bacteria, archaea, and their metagenomes
Source: Genome Biol. 2010 Mar 15;11(3):R31. doi: 10.1186/gb-2010-11-3-r31 (PMC2864571; doi:10.1186/gb-2010-11-3-r31)
Supplement: Additional file 10 — Source code implemented as part of this project. Source code files and a README.pdf file are provided to assist in detailed understanding of the methods. The files can be retrieved from the .tar.gz archive file, as described for Additional file 4. [file gb-2010-11-3-r31-S10.GZ › 104-motifs-source-code/bliss-scripts/taxonomy_to_accessions.perl]

#!/usr/bin/perl -w

# Copyright (c) 2001-2006 Jeffrey E. Barrick.
# Some portions Copyright (c) 2007-2010 Zasha Weinberg.
# All rights reserved.
#
# This copyrighted source code is freely distributed under
# the terms of the GNU General Public License.  See the file
# LICENSE in the root directory of this distribution.

###
# Pod Documentation
###

=head1 NAME

taxonomy_to_accessions.perl

=head1 SYNOPSIS

Usage: taxonomy_to_accessions.perl -d database_name -o /path/to/accession/file -t "Genbank; taxonomy_1;" [-t "Genbank; taxonomy_2;"]

Create a file with all accession numbers for nucleotide records with a given taxonomy.

=head1 DESCRIPTION

=over

=item B<-o> <file path> 
	
Path to output file of accession numbers.

=item B<--complete-only|-c> <CDD accession or name>

Only add accessions of complete genomes (Accessions beginning "NC_")

=item B<-d> <database name> 
	
MySQL database name.

=item B<-t> <taxonomy> 
	
Consider only genome fragments whose taxonomy contains this string. You can add multiple occurences of this option and records that match ANY of them will be included.

=back

=head1 AUTHOR

Jeffrey Barrick

=head1 COPYRIGHT

Copyright 2006.  All rights reserved.

=cut

###
# End Pod Documentation
###

use strict;

use FindBin;
use lib $FindBin::Bin;

use IO::Handle;
autoflush STDOUT;

use Intergenic::CddDescriptions;
use Intergenic::Table;
use Intergenic::Table::Cdd;
use Intergenic::Table::Genome;
use Intergenic::Table::Feature;

#Get options
use Getopt::Long;
use Pod::Usage;
my ($help, $man);
my ($output_file, $statistics_file, $database, $stockholm_file, $genomes_file, $minimum_fragment_size);
my ($genomes_out_file, $fasta_directory, @taxonomy_list, $complete_only, $verbose, $dot_product_cutoff);
$minimum_fragment_size = 0;
pod2usage(1) if (scalar @ARGV == 0);
GetOptions(
	'help|?' => \$help, 'man' => \$man,
	'output|o=s' => \$output_file,
	'database|d=s' => \$database,
	'taxonomy|t=s' => \@taxonomy_list,
	'complete_only|c' => \$complete_only,
	'minimum-fragment-size|m=s' => \$minimum_fragment_size,
) or pod2usage(2);
pod2usage(1) if $help;
pod2usage(-exitstatus => 0, -verbose => 2) if $man;
pod2usage(1) if (!defined $output_file);


#Connect to databases
Intergenic::Table::set_database($database) if ($database);
my $gt = new Intergenic::Table::Genome;


use Data::Dumper;


my @fragment_list;
if (scalar @taxonomy_list > 0)
{
	my @genomes = $gt->select("", "fragment, organism, tax_id, taxonomy, description, length");
	my $total = 0;
	GENOME: foreach my $g (@genomes)
	{ 
		next GENOME if ( (!($g->{fragment} =~ m/^NC_/) || ($g->{length} < $minimum_fragment_size)) && ($complete_only) );
		TAX: foreach my $taxonomy (@taxonomy_list)
		{	
			next TAX if (!($g->{taxonomy} =~ m/^\Q$taxonomy/));
			print "$g->{fragment} $g->{description}\n";
			print "$g->{taxonomy}\n";

			push @fragment_list, $g->{fragment};
			$total++;
			last TAX;
		}
	}
	
	print "Taxomony selected: @taxonomy_list\n";
	print "Database fragments: " . (scalar @genomes) . "\n";
	print "Selected fragments: $total\n";
}

open OUT, ">$output_file" or die "Could not open output file: $output_file";
print OUT join "\n", @fragment_list;
