# Supplementary material for: Comparative genomics reveals 104 candidate structured RNAs from bacteria, archaea, and their metagenomes
Source: Genome Biol. 2010 Mar 15;11(3):R31. doi: 10.1186/gb-2010-11-3-r31 (PMC2864571; doi:10.1186/gb-2010-11-3-r31)
Supplement: Additional file 10 — Source code implemented as part of this project. Source code files and a README.pdf file are provided to assist in detailed understanding of the methods. The files can be retrieved from the .tar.gz archive file, as described for Additional file 4. [file gb-2010-11-3-r31-S10.GZ › 104-motifs-source-code/bliss-scripts/tt_all.perl]

#!/usr/bin/perl -w

# Copyright (c) 2001-2006 Jeffrey E. Barrick.
# Some portions Copyright (c) 2007-2010 Zasha Weinberg.
# All rights reserved.
#
# This copyrighted source code is freely distributed under
# the terms of the GNU General Public License.  See the file
# LICENSE in the root directory of this distribution.

# Copyright (c) 2003 Jeffrey E. Barrick
# All rights reserved.  Redistribution is not permitted without the 
# express written permission of the authors.

$OutDir = "output";
$SeqDir = "FASTA";
$GeneDir = "genelist";

opendir SEQDIR, "$SeqDir";
@SeqDirList = grep !/^\./, readdir SEQDIR;

opendir OUTDIR, "$OutDir";
@OutDirList = grep !/^\./, readdir OUTDIR;

# Execute Transterm for each sequence that is in SEQDIR
# ADD: for which a non-empty output file exists in OUTDIR 

foreach $SeqFile (@SeqDirList)
{
	if (!($SeqFile =~ m/\.merge/))
	{
		($GeneFile = $SeqFile) =~ s/\.fna/\.genelist/;
		($OutFile = $SeqFile) =~ s/\.fna/\.pred/;
		
		print "perl src/LastStep -s $SeqDir/$SeqFile -c $GeneDir/$GeneFile -o $OutDir/$OutFile -g\n";
		system "perl src/LastStep -s $SeqDir/$SeqFile -c $GeneDir/$GeneFile -o $OutDir/$OutFile -g";

#	print "perl src/TransTerm -s $SeqDir/$SeqFile -c $GeneDir/$GeneFile -o $OutDir/$OutFile -g\n";
#	system "perl src/TransTerm -s $SeqDir/$SeqFile -c $GeneDir/$GeneFile -o $OutDir/$OutFile -g";
	}
}
