# Supplementary material for: Comparative genomics reveals 104 candidate structured RNAs from bacteria, archaea, and their metagenomes
Source: Genome Biol. 2010 Mar 15;11(3):R31. doi: 10.1186/gb-2010-11-3-r31 (PMC2864571; doi:10.1186/gb-2010-11-3-r31)
Supplement: Additional file 10 — Source code implemented as part of this project. Source code files and a README.pdf file are provided to assist in detailed understanding of the methods. The files can be retrieved from the .tar.gz archive file, as described for Additional file 4. [file gb-2010-11-3-r31-S10.GZ › 104-motifs-source-code/bliss-scripts/uninterleave.perl]

#!/usr/bin/perl -w

# Copyright (c) 2001-2006 Jeffrey E. Barrick.
# Some portions Copyright (c) 2007-2010 Zasha Weinberg.
# All rights reserved.
#
# This copyrighted source code is freely distributed under
# the terms of the GNU General Public License.  See the file
# LICENSE in the root directory of this distribution.


###
# Pod Documentation
###

=head1 NAME

dir_do.perl

=head1 SYNOPSIS

Usage: matrix.perl [-i path] [-o path]

Compute a distance matrix from the input Stockholm file.

=head1 DESCRIPTION

=over

=item B<-i> <path> 

Input Stockholm alignment file.  This file must have an RF line.

=item B<-o> <path> 

Path to output matrix file.

=item B<-s> 

Sort sequences by accession/start-end

=back


=head1 AUTHOR

Jeffrey Barrick

=head1 COPYRIGHT

Copyright 2003.  All rights reserved.

=cut

###
# End Pod Documentation
###

use Getopt::Std;
use Data::Dumper;

use FindBin;
use lib $FindBin::Bin;
use Intergenic::Stockholm;

our ($opt_i, $opt_o, $opt_s);
getopts('i:o:s');

die "Provide an input file (-i)" if (!defined $opt_i);
$opt_o = $opt_i if (!defined $opt_o);

my $stockholm = new Intergenic::Stockholm();
$stockholm->readfile($opt_i);


#our ($acc1, $start1, $end1, $acc2, $start2, $end2);
sub my_sort
{
	($acc1, $start1, $end1) = split /\/|-/, $a->{name};
	($acc2, $start2, $end2) = split /\/|-/, $b->{name};
	
	return ($acc1 cmp $acc2) || ($start1 <=> $start2) || ($end1 <=> $end2);
}

if ($opt_s)
{
	@{$stockholm->{stockholm}->{seq}} = sort my_sort @{$stockholm->{stockholm}->{seq}};
}


$stockholm->writefile($opt_o);
print "Results written to: $opt_o\n";
