# Supplementary material for: Comparative genomics reveals 104 candidate structured RNAs from bacteria, archaea, and their metagenomes
Source: Genome Biol. 2010 Mar 15;11(3):R31. doi: 10.1186/gb-2010-11-3-r31 (PMC2864571; doi:10.1186/gb-2010-11-3-r31)
Supplement: Additional file 10 — Source code implemented as part of this project. Source code files and a README.pdf file are provided to assist in detailed understanding of the methods. The files can be retrieved from the .tar.gz archive file, as described for Additional file 4. [file gb-2010-11-3-r31-S10.GZ › 104-motifs-source-code/bliss-scripts/web/AnalysisSettings.pm]

#!/usr/bin/perl -w

# Copyright (c) 2001-2006 Jeffrey E. Barrick.
# Some portions Copyright (c) 2007-2010 Zasha Weinberg.
# All rights reserved.
#
# This copyrighted source code is freely distributed under
# the terms of the GNU General Public License.  See the file
# LICENSE in the root directory of this distribution.

use strict;

package AnalysisSettings;
require Exporter;

our @ISA	= qw(Exporter);
our @EXPORT = qw();

# Set this to the path the "Intergenic" series of modules reside.
our $Lib_Path = "/bliss/scripts";

##################################################
# Website Information
##################################################

our $Server_Name = "bliss-machine-name";
our $Home_URL = "http://$Server_Name/lab/";
our $Bin_URL = $Home_URL . "scripts";
our $Image_URL = $Home_URL . "draw";

our $AnalysisRootPath="/bliss/db/genomecontext_web";
our $Rfamz_Path = "$AnalysisRootPath/rfamz/";
our $Image_Path = "$AnalysisRootPath/draw/";

our $GenomeContext_Upload_Path = "$AnalysisRootPath/genomecontext/uploads/";
our $GenomeContext_Image_Path = "$AnalysisRootPath/genomecontext/drawings/";
our $GenomeContext_Image_URL = $Home_URL . "genomecontext/drawings";
our $GenomeContext_Image_Relative_URL = "../genomecontext/drawings";
our $CMfinder_Upload_Path = "$AnalysisRootPath/cmfinder_upload";
our $CMfinder_Upload_URL=$Home_URL . "lab/cmfinder_upload";

our $cddidTableFileName="/bliss/db/cdd-2.08/cddid.tbl";

our $PATH="/usr/local/bin:/usr/bin:/bin:/usr/X11R6/bin:/c/WINDOWS/system32:/c/WINDOWS:/c/WINDOWS/System32/Wbem:/bin:/usr/local/mysql/bin:/usr/lib/lapack:/usr/local/mysql/bin:/bliss/scripts";

1;
