# Supplementary material for: Comparative genomics reveals 104 candidate structured RNAs from bacteria, archaea, and their metagenomes
Source: Genome Biol. 2010 Mar 15;11(3):R31. doi: 10.1186/gb-2010-11-3-r31 (PMC2864571; doi:10.1186/gb-2010-11-3-r31)
Supplement: Additional file 10 — Source code implemented as part of this project. Source code files and a README.pdf file are provided to assist in detailed understanding of the methods. The files can be retrieved from the .tar.gz archive file, as described for Additional file 4. [file gb-2010-11-3-r31-S10.GZ › 104-motifs-source-code/bliss-scripts/web/cmalign.pl]

#!/usr/bin/perl -w

# Copyright (c) 2007-2010 Zasha Weinberg.
# All rights reserved.
#
# This copyrighted source code is freely distributed under
# the terms of the GNU General Public License.  See the file
# LICENSE in the root directory of this distribution.

use strict;
use CGI qw/:standard *table *Tr/; ;
use FindBin;
use lib $FindBin::Bin;
use AnalysisSettings;
use lib $AnalysisSettings::Lib_Path;
use Intergenic::Config;
use Intergenic::Cache;
use Intergenic::Database;

my $q = new CGI;
# CGI.pm docs at http://search.cpan.org/src/LDS/CGI.pm-3.15/cgi_docs.html

my $binDir="/home/zasha/ravenna_exe";
my $infernalBinDir="/bliss/software/infernal-1.0/src";
#$binDir="/Network/Servers/bliss.biology.yale.edu/Volumes/admin/zasha/ForWeb";
my $blissScriptsDir="/bliss/scripts";
my $tempDir="/tmp";
#my $motifs2007pl="/bliss/db/motifs_2007/motifs_2007/pl";
#use lib "/bliss/db/motifs_2007/motifs_2007/pl";
use Stockholm;

my $align=$q->param('Align');
my $async;
my $disableCmalign;
if (!$align) {
    $align=$q->param('AlignAsync');
    if ($align) {
	$async=1;
    }
    else {
	$align=$q->param('Prepare cmalign command');
	if ($align) {
	    $disableCmalign=1;
	}
    }
}

my $table=$q->param('table');
if ($table =~ /^[.\/\\]/) {
    die "bad char";
}

my @paramNames=$q->param();

if ($table) {
    $tempDir="$AnalysisSettings::GenomeContext_Image_Path/$table";
}

my $outFileName="$tempDir/web-$$.stderr";
open(LOG,">$outFileName");
STDERR->fdopen(\*LOG,"w");

my $cmContent=$q->param('cmContent');
my $stoContent=$q->param('stoContent');
my $local=$q->param('local');
my $squeezeLocalEnds=$q->param('squeezeLocalEnds');
if (!$squeezeLocalEnds) {
    $squeezeLocalEnds=0;
}
my $shiftLocalEndsToTerminalLoop=$q->param('shiftLocalEndsToTerminalLoop');
if (!$shiftLocalEndsToTerminalLoop) {
    $shiftLocalEndsToTerminalLoop=0;
}
my $useInfernal=$q->param('useInfernal');
my $useRF=$q->param('useRF');
my $bandedAlign=$q->param('bandedAlign');
my $noInsertColumns=$q->param('noInsertColumns');

my $cmFileName="$tempDir/web-$$.cm";
my $fastaFileName="$tempDir/web-$$.fasta";
my $stoFileName="$tempDir/web-$$.sto";
my $sto2FileName="$tempDir/web-$$-2.sto";
my $cmdFileName="$tempDir/web-$$.cmd";
my $stdoutFileName="$tempDir/web-$$.out";

my $gotOne=0;

open(FASTA,">$fastaFileName");
my @hitIdList=();
for my $param (@paramNames) {
    if ($param =~ /^ali/) {
	my ($ali,$hitId,$seq,$evalue)=split /,/,$param;
	my $noteName="note,$hitId,$seq,$evalue";
	my $note=$q->param($noteName);
	$note =~ s/ /_/g;
	if ($note) {
	    $hitId .= "__".$note;
	}
	print FASTA ">$hitId\n$seq\n";
	$gotOne=1;

	push @hitIdList,$hitId;
    }
}
close(FASTA);

if (!$gotOne) {
  print header;
  print start_html("cmalign async");
  print "sorry, you didn't select any sequences for me to align.  If you give me nothing to do, I will do nothing.";
  print end_html;
  exit(0);
}

if (length($cmContent)>0) {
    open(CM,">$cmFileName");
    $cmContent =~ s/[\r\n]+/\n/g;
    print CM "$cmContent";
    close(CM);
}

open(STO,">$stoFileName");
$stoContent =~ s/[\r\n][\r\n]/\n/g;
$stoContent =~ s/[\r]/\n/g;
print STO $stoContent;
close(STO);

my $cmd;
if ($useInfernal) {

    my $bandedAlignFlags;
    if ($bandedAlign) {
	$bandedAlignFlags=""; # default
    }
    else {
	$bandedAlignFlags="--nonbanded --small --cyk";
    }
    my $localFlag="";
    if ($local) {
	$localFlag="-l";
    }
    my $rfFlag="";
    if ($useRF || $noInsertColumns) {
	$rfFlag="--rf";
    }

    my @cmdList=();

    my $cmalignExe="$infernalBinDir/cmalign";
    my $cmbuildExe="$infernalBinDir/cmbuild";

    my $fileBase="web-$$";
    my $cmdDir;
    my $origStoFileName=$stoFileName;
    if ($disableCmalign) {
      print STDERR __FILE__.":".__LINE__."\n";
      $cmdDir="$AnalysisSettings::AnalysisRootPath/cmd-cmalign";
      my $userName=$q->user_name();
      if (length($userName)>0) {
	$cmdDir .= "/$userName";
      }
      system "mkdir -p $cmdDir";
      $tempDir="cmd-cmalign";   # this will be a directory on bulldogi
      $fileBase=$table;

      system "cp $stoFileName $cmdDir/$fileBase.sto";
      system "cp $cmFileName $cmdDir/$fileBase.cm";
      system "cp $fastaFileName $cmdDir/$fileBase.fasta";

      $stoFileName="$tempDir/$fileBase.sto";
      $cmFileName="$tempDir/$fileBase.cm";
      $fastaFileName="$tempDir/$fileBase.fasta";

      $sto2FileName="$tempDir/cmalign-out-$table.sto";

      $cmalignExe="cmalign";
      $cmbuildExe="cmbuild";
      $binDir="exe";
    }

    my $cmalignCmdStoFileName=$stoFileName;
    my $cmalignCmdCmFileName=$cmFileName;
    if ($noInsertColumns) {

	my $stoEveryColFileName="$tempDir/$fileBase-3.sto";
	my $cmEveryColFileName="$tempDir/$fileBase-3.cm";

	my $stoSaveFile=$stoEveryColFileName;
	if ($disableCmalign) {
	  $stoSaveFile="$cmdDir/$fileBase-3.sto";
	}

	my $sto=new Stockholm;
	$sto->Load($origStoFileName);
	$sto->{gc}{RF}="x" x (length($sto->{gc}{SS_cons}));
	$sto->Save($stoSaveFile);

	push @cmdList,"$cmbuildExe --rf $cmEveryColFileName $stoEveryColFileName";

	$cmalignCmdStoFileName=$stoEveryColFileName;
	$cmalignCmdCmFileName=$cmEveryColFileName;
    }

    my $stoRawRealignFileName="$tempDir/$fileBase-4.sto";

    push @cmdList,"$cmalignExe -o $stoRawRealignFileName $localFlag $bandedAlignFlags --withali $cmalignCmdStoFileName $rfFlag $cmalignCmdCmFileName $fastaFileName";

    push @cmdList,"perl $binDir/InfernalCleanupCmalign.pl $stoFileName $stoRawRealignFileName $sto2FileName";

    $cmd=join(";",@cmdList);

    print STDERR "cmd=$cmd\n";

    if ($disableCmalign) {

      print STDERR __FILE__.":".__LINE__."\n";
	print header;
	print start_html("cmalign cmd dumped");

	my $cmdFileName="$cmdDir/$table.cmd";
	system "echo \"( $cmd )>& $tempDir/$fileBase.stdout\" > $cmdFileName";
	print header;
	print start_html("cmalign done");
	print p,"okay, I've output the command to run, and it's all ready for you in: <tt>$cmdFileName</tt>";
	print p,"I've also added the necessary files to <tt>$cmdDir</tt>.  To process all these commands, run <tt>cd $cmdDir;cat *.cmd > all.sh</tt>.  These commands are suitable for running on bulldogi/colossus.  <tt>cmzasha</tt> is assumed to be in the current directory.  the files in <tt>$cmdDir</tt> are assumed to actually be in a subdirectory called <tt>cmd-cmalign</tt> (which you can manipulate by changing <tt>all.sh</tt> with <tt>sed</tt> or with a symbolic link).  If you run the commands, it will produce output <tt>.sto</tt> files with the prefix <tt>cmalign-out-</tt>, so you can simply do <tt>ls cmd-cmzasha/cmalign-out-*</tt>.";

	print end_html;
    }
    else {
	if ($async) {
	    if ($table) {

		print header;
		print start_html("cmalign async");

	        my $status=system "touch $sto2FileName"; # make sure the file is there, so the user doesn't get too weirded by a file-not-found error, (but hopefully is okay with a blank screen)
		if ($status!=0) {
		    die "touch $sto2FileName failed: $? $!";
		}

		# print "cmd=$cmd";
		system "nohup ($cmd) &> $stdoutFileName &";

		print p,"You're about to be redirected to the Stockholm alignment file, which is probably not finished yet.  You'll get a blank page.  Refresh this until the alignment appears.";
		print "<SCRIPT language=\"JavaScript\"> \n";
		print "<!-- function getgoing()\n";
		print "{\n";
		print "location=\"$AnalysisSettings::GenomeContext_Image_URL/$table/web-$$-2.sto\";\n";
		print "}\n";
		print "setTimeout(\'getgoing()\',3000);\n";
		print "//--> \n";
		print "</SCRIPT> \n";
		print end_html; 

	    } else {
		print header(-expires=>'now',-content_type=>'text/plain');
		print p,"requested async, but 'table' variable is not defined";
	    }
	}
	else {

	    print header(-expires=>'now',-content_type=>'text/plain');

	    for my $cmd (@cmdList) {
		my $out=`$cmd`;
		if ($? != 0) {
		  my $codes="$? $!";
		  my $errFile=`cat $tempDir/web-$$.stderr`;
		    print "cmd in alignment process failed.  cmd=\"$cmd\".  status: $codes.  stderr=$errFile";
		    exit(0);
		}
	    }

	    my $sto=`cat $sto2FileName`;
	    print $sto;
	}
    }
}
else {

    my $localFlag="";
    if ($local) {
	$localFlag="--local";
    }
    $cmd="$binDir/cmzasha --no-stderr $localFlag --cmalign-more $stoFileName $fastaFileName $sto2FileName $squeezeLocalEnds $shiftLocalEndsToTerminalLoop";
    system "echo $cmd > $cmdFileName";

    if ($disableCmalign) {
	my $dir="$AnalysisSettings::AnalysisRootPath/cmd-cmalign";
	my $userName=$q->user_name();
	if (length($userName)>0) {
	    $dir .= "/$userName";
	}
	system "mkdir -p $dir";
	# re-do command in new style
	my $pseudoDir="cmd-cmalign";
	my $cpStoFileName="$table.sto";
	system "cp $stoFileName $dir/$cpStoFileName";
	my $cpFastaFileName="$table.fasta";
	system "cp $fastaFileName $dir/$cpFastaFileName";
	my $cpCmdFileName="$table.cmd";
	$cmd="./cmzasha --no-stderr $localFlag --cmalign-more $pseudoDir/$cpStoFileName $pseudoDir/$cpFastaFileName $pseudoDir/cmalign-out-$cpStoFileName $squeezeLocalEnds $shiftLocalEndsToTerminalLoop >& $pseudoDir/$table.stdout";
	system "echo \"$cmd\" > $dir/$cpCmdFileName";
	print header;
	print start_html("cmalign done");
	print p,"okay, I've output the command to run, and it's all ready for you in: <tt>$cmdFileName</tt>";
	print p,"I've also added the necessary files to <tt>$dir</tt>.  To process all these commands, run <tt>cd $dir;cat *.cmd > all.sh</tt>.  These commands are suitable for running on bulldogi/colossus.  <tt>cmzasha</tt> is assumed to be in the current directory.  the files in <tt>$dir</tt> are assumed to actually be in a subdirectory called <tt>cmd-cmalign</tt> (which you can manipulate by changing <tt>all.sh</tt> with <tt>sed</tt> or with a symbolic link).  If you run the commands, it will produce output <tt>.sto</tt> files with the prefix <tt>cmalign-out-</tt>, so you can simply do <tt>ls cmd-cmzasha/cmalign-out-*</tt>.";
	print end_html;
    } else {

	if ($async) {

	    if ($table) {

		print header;
		print start_html("cmalign async");

		system "touch $sto2FileName"; # make sure the file is there, so the user doesn't get too weirded by a file-not-found error, (but hopefully is okay with a blank screen)

		# print "cmd=$cmd";
		system "nohup $cmd &> /dev/null &";

		print p,"You're about to be redirected to the Stockholm alignment file, which is probably not finished yet.  You'll get a blank page.  Refresh this until the alignment appears.";
		print "<SCRIPT language=\"JavaScript\"> \n";
		print "<!-- function getgoing()\n";
		print "{\n";
		print "location=\"$AnalysisSettings::GenomeContext_Image_URL/$table/web-$$-2.sto\";\n";
		print "}\n";
		print "setTimeout(\'getgoing()\',3000);\n";
		print "//--> \n";
		print "</SCRIPT> \n";
		print end_html; 

	    } else {
		print header(-expires=>'now',-content_type=>'text/plain');
		print p,"requested async, but 'table' variable is not defined";
	    }
	} else {
	    my $out=`$cmd`;
	    #print $out;

	    print header(-expires=>'now',-content_type=>'text/plain');
	    
	    my $sto=`cat $sto2FileName`;
	    print $sto;
	    
	    if (0) {
		system "rm -f $stoFileName";
		system "rm -f $fastaFileName";
		system "rm -f $sto2FileName";
	    }
	}
    }
}
