# Supplementary material for: Comparative genomics reveals 104 candidate structured RNAs from bacteria, archaea, and their metagenomes
Source: Genome Biol. 2010 Mar 15;11(3):R31. doi: 10.1186/gb-2010-11-3-r31 (PMC2864571; doi:10.1186/gb-2010-11-3-r31)
Supplement: Additional file 10 — Source code implemented as part of this project. Source code files and a README.pdf file are provided to assist in detailed understanding of the methods. The files can be retrieved from the .tar.gz archive file, as described for Additional file 4. [file gb-2010-11-3-r31-S10.GZ › 104-motifs-source-code/bliss-scripts/web/gene_info.pl]

#!/usr/bin/perl -w

# Copyright (c) 2001-2006 Jeffrey E. Barrick.
# Some portions Copyright (c) 2007-2010 Zasha Weinberg.
# All rights reserved.
#
# This copyrighted source code is freely distributed under
# the terms of the GNU General Public License.  See the file
# LICENSE in the root directory of this distribution.

use strict;
use CGI qw/:standard *table *Tr/;
use DBI;
use POSIX;

use FindBin;
use lib $FindBin::Bin;
use AnalysisSettings;
use lib $AnalysisSettings::Lib_Path;
#use lib $AnalysisSettings::cddidTableFileName;
use Intergenic::Config;
use Intergenic::Table;
use Intergenic::Table::Cdd;
use Intergenic::CddDescriptions;

my $useCddSqlTable=1; # if false, will use the CddDesc class to access a file.  This is much slower, since it has to re-load the file on every request.  So, I've put the cdd data as a MySQL table
# to make this table:
# create table cdd (cddid int key,cddname varchar(20) key,gene varchar(100),description text,num int);
# then load the data using LOAD DATA (the source data is tab-delimited).
# needs to be in every database

my $q = new CGI;

my $gis=$q->param('gi');
my $cdds=$q->param('cdd');

print header(-expires=>'now'); 
print start_html(-title=>"info on gi, cdd", -head=>meta({-http_equiv => 'no-cache' }) );


print $q->start_multipart_form(-action=>"$AnalysisSettings::Bin_URL/gene_info.pl");
print p, "gi: ", $q->textfield(-name=>'gi',-default=>$gis,-override=>1,-size=>50);
print p, "cdds (comma-separated): ", $q->textfield(-name=>'cdd',-default=>$cdds,-override=>1,-size=>50);
print p, $q->submit(-name=>'Submit');
print $q->end_multipart_form();

my $table=new Intergenic::Table::Cdd;
my @dbList=$table->get_database_list();
my @dbhs=$table->get_dbh_list();
my $cdd_desc;
if (!$useCddSqlTable) {
  $cdd_desc= Intergenic::CddDescriptions::global();
}


my $sth;

print h3("gi info");
print "<table cellpadding=\"2\" rules=\"all\"><tr><th>gi</th><th>accession</th><th>locus tag</th><th>start</th><th>end</th><th>strand</th></tr>\n";

my @giList=split /,/,$gis;

my %cddEvalueMap=();
if (scalar @giList==1) { # hard to format with >1 gi
  my $theGi=$giList[0];
  my $i;
  for ($i=0; $i<(scalar @dbList); $i++) {
    $sth = $dbhs[$i]->prepare("select * from cdd_all_aliases where gi=?;");
    $sth->execute($theGi);
    while (my $x = $sth->fetchrow_hashref()) {
      $cddEvalueMap{$x->{cdd}}=$x->{evalue};
      #print "W$x->{cdd},$x->{evalue}W";
    }
    $sth->finish;
    $sth = $dbhs[$i]->prepare("select * from cdd_table_transitional where gi=?;");
    $sth->execute($theGi);
    while (my $x = $sth->fetchrow_hashref()) {
      $cddEvalueMap{$x->{cdd}}=$x->{evalue};
      #print "W$x->{cdd},$x->{evalue}W";
    }
    $sth->finish;
  }
}
    

for my $gi (@giList) {
    my $i;
    for ($i=0; $i<(scalar @dbList); $i++) {
	$sth = $dbhs[$i]->prepare("select * from feature where gi=?;");
	$sth->execute($gi);
	while (my $ref = $sth->fetchrow_hashref()) {
	    print "<tr><td>$gi</td><td>$ref->{fragment}</td><td>$ref->{locus_tag}</td><td>$ref->{start}</td><td>$ref->{end}</td><td>$ref->{strand}</td></tr>\n";
	}
	$sth->finish;
    }
}
print "</table>\n";

print h3("CDD info");

print "<table cellpadding=\"2\" rules=\"all\"><tr><th>Your query</th><th>cdd</th><th>cddid</th><th>count</th><th>min E-value</th><th>gene name</th><th>description</th></tr>\n";

my %cddnameToInfo=();
if ($useCddSqlTable) {
  my @cddnameList=();
  for my $cddname (split /,/,$cdds) {
    push @cddnameList,"\'$cddname\'";
  }
  my $cddnameListStr=join(",",@cddnameList);
  my $sql="select cddid,cddname,gene,description from cdd where cddname in ($cddnameListStr);";
  $sth=$dbhs[0]->prepare($sql);
  $sth->execute;
  while (my $x=$sth->fetchrow_hashref()) {
    #print "QQ$x->{cddid}QQ";
    $cddnameToInfo{$x->{cddname}}={cddid=>$x->{cddid},cddname=>$x->{cddname},gene=>$x->{gene},description=>$x->{description}};
  }
  $sth->finish;
}

for my $cddxref (split /,/,$cdds) {
    if ($cddxref =~ /^GOS([0-9]+)$/) {
	my $i;
	my $clusId=$1;
	# GOS
	my $firstRow=1;
	for ($i=0; $i<(scalar @dbList); $i++) {
	    if (!($dbList[$i] =~ /^refseq/)) {
		# GO annotation
		$sth = $dbhs[$i]->prepare("select gos_cluster_go.go_id,description from gos_cluster_go,go where gos_cluster_go.go_id=go.go_id and gos_cluster_go.clus_id=?;");
		$sth->execute($clusId);
		while (my $ref = $sth->fetchrow_hashref()) {
		    my $cddPrint=$firstRow ? "$cddxref" : "";
		    $firstRow=0;
		    print "<tr><td>$cddPrint</td><td>$ref->{go_id}<td></td><td></td><td></td><td></td><td>$ref->{description}</td></tr>\n";
		}
		$sth->finish;

		# CDD mapping
		if ($useCddSqlTable) {
		  $sth=$dbhs[$i]->prepare("select cdd,cddname,gene,description,thecount,min_evalue from gos_cluster_cdd_correl,cdd where gos_cluster_cdd_correl.cdd=cdd.cddid and clus_id=? order by min_evalue;");
		}
		else {
		  $sth = $dbhs[$i]->prepare("select cdd,thecount,min_evalue from gos_cluster_cdd_correl where clus_id=? order by min_evalue;");
		}
		$sth->execute($clusId);
		while (my $ref = $sth->fetchrow_hashref()) {
		    my $cddPrint=$firstRow ? "$cddxref" : "";
		    my ($cddname,$gene,$desc);
		    if ($useCddSqlTable) {
		      $cddname=$ref->{cddname};
		      $gene=$ref->{gene};
		      $desc=$ref->{description};
		    }
		    else {
		      my $d = $cdd_desc->cdd_info($ref->{cdd});
		      $cddname=$d->{xref};
		      $gene=$d->{gene};
		      $desc=$d->{desc};
		    }
		    $firstRow=0;
		    print "<tr><td>$cddPrint</td><td>$cddname<td>$ref->{cdd}</td><td>$ref->{thecount}</td><td>$ref->{min_evalue}</td><td>$gene</td><td>$desc</td></tr>\n";
		}
		$sth->finish;		
	    }
	} 
    }
    else {
	# in CDD
	my ($cddid,$gene,$desc);
	if ($useCddSqlTable) {
	  # we cached this for all cdds above
	  ($cddid,$gene,$desc)=($cddnameToInfo{$cddxref}->{cddid},$cddnameToInfo{$cddxref}->{gene},$cddnameToInfo{$cddxref}->{description});
	}
	else {
	  $cddid=$cdd_desc->xref_to_id($cddxref);
	  my $d = $cdd_desc->cdd_info($cddid);
	  ($gene,$desc)=($d->{gene},$d->{desc});
	}
	if (!$cddid) {
	    print "<tr>$cddxref not found</tr>\n";
	}
	print "<tr><td>$cddxref</td><td></td><td>$cddid</td><td></td><td>$cddEvalueMap{$cddid}</td><td>$gene</td><td>$desc</td></tr>\n";
    }
}
print "</table>\n";

print end_html; 
