# Supplementary material for: Comparative genomics reveals 104 candidate structured RNAs from bacteria, archaea, and their metagenomes
Source: Genome Biol. 2010 Mar 15;11(3):R31. doi: 10.1186/gb-2010-11-3-r31 (PMC2864571; doi:10.1186/gb-2010-11-3-r31)
Supplement: Additional file 10 — Source code implemented as part of this project. Source code files and a README.pdf file are provided to assist in detailed understanding of the methods. The files can be retrieved from the .tar.gz archive file, as described for Additional file 4. [file gb-2010-11-3-r31-S10.GZ › 104-motifs-source-code/bliss-scripts/web/genomecontext]

#!/usr/bin/perl -w

# Copyright (c) 2001-2006 Jeffrey E. Barrick.
# Some portions Copyright (c) 2007-2010 Zasha Weinberg.
# All rights reserved.
#
# This copyrighted source code is freely distributed under
# the terms of the GNU General Public License.  See the file
# LICENSE in the root directory of this distribution.

use CGI qw/:standard *table *Tr/;
use DBI;
use POSIX;
use Data::Dumper;

use FindBin;
use lib $FindBin::Bin;
use AnalysisSettings;
use lib $AnalysisSettings::Lib_Path;
use Intergenic::Config;

#use lib $Config::Intergenic_Path;
#use Intergenic::Config;


#Load all of the tables names currently in the database

my $dbh = DBI->connect("DBI:mysql:database=$Intergenic::Config::GenomeContext_DB_Name;host=$Intergenic::Config::DB_Host", "$Intergenic::Config::DB_User", "$Intergenic::Config::DB_Password", {'RaiseError' => 1});

my $q = new CGI;
my $substring=$q->param('substring');
my $earliestDate=$q->param('earliestDate');
if (!defined($earliestDate)) {
  $earliestDate="090701";
}

#Create a menu with fields corresponding to all the table names
my @whereClauses=();
my @whereParams=();
if (defined($substring)) {
    if (length($substring)>0) {
	push @whereClauses,"name like ?";
	push @whereParams,"\%$substring\%";
    }
}
if (defined($earliestDate)) {
  if (length($earliestDate)>0) {
    push @whereClauses,"name>=?";
    push @whereParams,"$earliestDate";
  }
}
my $where="";
if (scalar @whereClauses>0) {
  $where="where ".join(" and ",@whereClauses);
}
my $sql="select distinct name from context $where order by name desc;";
#print header(-expires=>'now'); print start_html(-title=>"Genome Context", -head=>meta({-http_equiv => 'no-cache' }) ); print "sql=$sql\n"; exit(0);
my $sth  = $dbh->prepare($sql);
$sth->execute(@whereParams);
my $Table = '';
my @Table_List;
while (my $Item = $sth->fetchrow_hashref())
{
	push @Table_List, $Item->{"name"}
}
$sth->finish;
#(let MySQL do this) @Table_List = reverse sort @Table_List;

print header(-expires=>'now'); 
print start_html(-title=>"Genome Context", -head=>meta({-http_equiv => 'no-cache' }) );

print "obselete versions of this page with old data: <a href=\"$AnalysisSettings::Bin_URL/old_genomecontext\">old genomecontext page</a>, <a href=\"$AnalysisSettings::Bin_URL/rfamz\">rfamz page (even older)</a>";

print h2("Upload Results");

$datePrefix=`date \"+%y%m%d_\"`;
$datePrefix =~ s/[\r\n]//g;
$userSuffix=$q->user_name();
$userSuffix=~ s/[a-z]+$//g; # e.g., "ZashaWeinberg" becomes "ZashaW", which distinguishes the two Beths
$userSuffix="_$userSuffix";

# print p, "Upload a csv file for analysis.";
print $q->start_multipart_form(-action=>"$AnalysisSettings::Bin_URL/genomecontext_upload");            
print "Date prefix: ", $q->textfield(-name=>'dateprefix',-default=>$datePrefix,-override=>1,-size=>10);
print " &nbsp;&nbsp;User name suffix: ",$q->textfield(-name=>'usersuffix',-default=>$userSuffix,-override=>1,-size=>15) , "<br>";
print "<b>Name</b>&nbsp;&nbsp;", $q->textfield(-name=>'table', -default=>'', -override=>1, -size=>50), "(prefix/suffix will automatically be added to the name you type here)<br>"; 
print "<b>Select file</b>&nbsp;&nbsp;", $q->filefield('uploaded_file','starting value',30,80);
print "<br>File Format&nbsp;&nbsp;", $q->radio_group(-name=>'uptype', -values=>['infer based on file extension','cmzasha csv', 'cmzasha short', 'Stockholm']);
print "<br>drawing: upstream nucs:&nbsp;", $q->textfield(-name=>'upstreamDrawing',-default=>'2000',-size=>8), "&nbsp;&nbsp;downstream nucs:&nbsp;", $q->textfield(-name=>'downstreamDrawing',-default=>'8000',-size=>8);
print $q->checkbox(-name=>'use_bin_index', -checked=>0, -value=>1, -label=> "Use bin index. (Experimental.  You must run create_feature_bin_index.pl on the database(s).)" );
print "<br>".$q->submit(-name=>'Upload');
print $q->end_multipart_form();

#print "If the name field is left blank, the initial part of the file name before the first period or underscore will be used as the name of the database that is created." ,  br;

print h2("restrict View Results (below) to substring or date");

print $q->start_multipart_form(-action=>"$AnalysisSettings::Bin_URL/genomecontext");
print "substring: ", $q->textfield(-name=>'substring',-default=>$substring,-override=>1,-size=>20);
print "earliest date to show (yymmdd) (empty means no restriction): ", $q->textfield(-name=>'earliestDate',-default=>$earliestDate,-override=>1,-size=>20);
print $q->submit(-name=>'Restrict');
print $q->end_multipart_form();

print h2("View Results");

my $v = new CGI; 
print $v->start_multipart_form(-action=>"genomecontext_view"); # URL used to be prefixed with $AnalysisSettings::Bin_URL/, but I don't see the need, and it just makes it a hassle to access the site by IP
print p, "Select results&nbsp;&nbsp;", $v->popup_menu(-name=>'table', -values=>\@Table_List,  -default=>$Table, -override=>1); 
print p, "Show&nbsp;&nbsp;", $v->radio_group(-name=>'nearby', -values=>['operon', 'neighborhood'], -default=>'neighborhood');
print p, "Gene coordinates&nbsp;&nbsp;", $v->radio_group(-name=>'coords', -values=>['relative', 'absolute']);
print p, "Format&nbsp;&nbsp;", $q->radio_group(-name=>'format', -values=>['extended', 'parsable', 'one-line', 'fasta', 'png', 'png-links', 'svg'], -default=>'png-links');
print p, $v->checkbox(-name=>'new_matches', -checked=>0, -value=>1, -label=> " Only show new matches." );
print $v->checkbox(-name=>'skip_duplicates', -checked=>1, -value=>1, -label=> " Skip duplicate sequences." );
print $v->checkbox(-name=>'skip_redundant_contigs', -checked=>0, -value=>1, -label=> " Skip redundant contigs (not quite working yet)." );
print p, "Print: ", $v->checkbox(-name=>'print_sequence', -checked=>1, -value=>1, -label=> " Sequence " );
print $v->checkbox(-name=>'print_taxonomy', -checked=>1, -value=>1, -label=> " Taxonomy " );
print p . $v->checkbox(-name=>'print_matches_that_overlap_end', -checked=>1, -value=>1, -label=> " Print matches that overlap ends of sequence fragments." );
#print p . $v->checkbox(-name=>'sort_by_accessions', -checked=>0, -value=>1, -label=> " Sort by fragment accession numbers." );
print p, "Sort by&nbsp;&nbsp;", $v->radio_group(-name=>'sort', -values=>['none', 'score', 'accessions', 'taxonomy']);
print p, "max hit num to show (for absurdly long hit lists): ",$v->textfield(-name=>'maxaccession',-default=>'',-override=>1,-size=>20);
print p, "exclude taxa containing one of these substrings (comma-separated): ",$v->textfield(-name=>'excludetaxa',-default=>'',-override=>1,-size=>50);
print p, $v->submit(-name=>'View');
print $v->end_multipart_form();

print h2({-style=>'color: red'}, "Delete Results");

my $r = new CGI;
print $r->start_multipart_form(-action=>"$AnalysisSettings::Bin_URL/genomecontext_delete");            

#print p, "Select results&nbsp;&nbsp;", $r->popup_menu(-name=>'table', -values=>\@Table_List,  -default=>$Table, -override=>1); 
print p, "Select results&nbsp;&nbsp;", $r->scrolling_list(-name=>'table', -values=>\@Table_List, -size=>15, -multiple=>'true');

print p, $r->checkbox(-name=>'confirm',-checked=>0, -value=>1,-label=>'confirm deletion');
print p, $r->submit(-name=>'Delete');
print $r->end_multipart_form();

print end_html; 
