# Supplementary material for: Comparative genomics reveals 104 candidate structured RNAs from bacteria, archaea, and their metagenomes
Source: Genome Biol. 2010 Mar 15;11(3):R31. doi: 10.1186/gb-2010-11-3-r31 (PMC2864571; doi:10.1186/gb-2010-11-3-r31)
Supplement: Additional file 10 — Source code implemented as part of this project. Source code files and a README.pdf file are provided to assist in detailed understanding of the methods. The files can be retrieved from the .tar.gz archive file, as described for Additional file 4. [file gb-2010-11-3-r31-S10.GZ › 104-motifs-source-code/bliss-scripts/web/genomecontext_delete]

#!/usr/bin/perl -w

# Copyright (c) 2001-2006 Jeffrey E. Barrick.
# Some portions Copyright (c) 2007-2010 Zasha Weinberg.
# All rights reserved.
#
# This copyrighted source code is freely distributed under
# the terms of the GNU General Public License.  See the file
# LICENSE in the root directory of this distribution.

use strict;

use CGI qw/:standard *table *Tr/; ;
use DBI;
use POSIX;
use Data::Dumper;

use FindBin;
use lib $FindBin::Bin;
use AnalysisSettings;
use lib $AnalysisSettings::Lib_Path;
use Intergenic::Config;


my $q = new CGI;
my @tableList = $q->param('table');

print header; 
print start_html('Genome Context Delete');

my $confirm=$q->param('confirm');
if ($confirm) {

    my $dbh = DBI->connect("DBI:mysql:database=$Intergenic::Config::GenomeContext_DB_Name;host=$Intergenic::Config::DB_Host", "$Intergenic::Config::DB_User", "$Intergenic::Config::DB_Password", {'RaiseError' => 1});
    my $sth  = $dbh->prepare("delete from context where name=?");
    for my $table (@tableList) {
    
	# This is potentially a big security hole!   (user may specify any directory on bliss)
	die if ($table =~ m/^\./);
	die if ($table =~ m/\.\./);
	die if ($table =~ m/^\//);

	if (0) {
	    print "$table<br>";
	}
	else {

	    $sth->execute($table);
	    
	    my $command = "rm -r $AnalysisSettings::GenomeContext_Image_Path/$table";
	    
	    print $command;
	    system $command;# if (-e "$AnalysisSettings::Image_Path/$table");
	    
	    print p . "$table deleted." . p . "You will be returned to the main page in 3 seconds.";
	}
    }
    $sth->finish;

    print <<EOF;
<SCRIPT language="JavaScript"> 
<!--
 function getgoing()
  {
    location="$AnalysisSettings::Bin_URL/genomecontext" + '?' + (new Date()).getTime();
  }
 
   setTimeout('getgoing()',3000);
//--> 
</SCRIPT> 
EOF
}
else {
    print "you must check the box marked 'confirm' (on the previous page) to actually delete";
}

print end_html();
