# Supplementary material for: Comparative genomics reveals 104 candidate structured RNAs from bacteria, archaea, and their metagenomes
Source: Genome Biol. 2010 Mar 15;11(3):R31. doi: 10.1186/gb-2010-11-3-r31 (PMC2864571; doi:10.1186/gb-2010-11-3-r31)
Supplement: Additional file 10 — Source code implemented as part of this project. Source code files and a README.pdf file are provided to assist in detailed understanding of the methods. The files can be retrieved from the .tar.gz archive file, as described for Additional file 4. [file gb-2010-11-3-r31-S10.GZ › 104-motifs-source-code/bliss-scripts/web/genomecontext_upload]

#!/usr/bin/perl -w

# Copyright (c) 2001-2006 Jeffrey E. Barrick.
# Some portions Copyright (c) 2007-2010 Zasha Weinberg.
# All rights reserved.
#
# This copyrighted source code is freely distributed under
# the terms of the GNU General Public License.  See the file
# LICENSE in the root directory of this distribution.

use strict;

use CGI qw/:standard *table *Tr/; ;
use DBI;
use POSIX;
use Data::Dumper;

use FindBin;
use lib $FindBin::Bin;
use AnalysisSettings;
use lib $AnalysisSettings::Lib_Path;
use Intergenic::Config;

my $q = new CGI;

my $testload=$q->param('testload');
if (defined($testload) && $testload eq "testload") {
    print header;
    print start_html("testload");
    my $cmd;
    my $isCygwin=IsCygwin();
    # print "isCygwin=$isCygwin ";
    my $busy=0;
    if ($isCygwin) {
	$cmd="ps -ef";
	my @perls=();
	open(PS,"$cmd |");
	while (<PS>) {
	  s/[\r\n]//g;
	  s/^ *//g; # ps puts space at the front
	  my $line=$_;
	  my ($user,$pid,$ppid,$con,$thetime,$exe)=split / +/,$line;
	  #print "QQ $pid,$exe QQ<br>\n";
	  if ($line =~ /perl/) {  # search the whole line for 'perl' -- only the exe is text, so no more false positives from searching the whole line, and the date/time format changes the number of spaces ("Apr  7" or "12:34:11"), so it's a hassle to parse
	    push @perls,"/proc/$pid/cmdline";
	  }
	}
	close(PS);
	my $perlsFiles=join(" ",@perls);
	$cmd="grep add_genomecontext $perlsFiles";
	#print "cmd=$cmd<br>";
	my $out=`$cmd`;
	if (($out =~ /add_genomecontext/) || ($out =~ / matches/)) {
	  $busy=1;
	}
    }
    else {
      $cmd="ps -wwA -o command";
      open(PS,"$cmd |");
      while (<PS>) {
	s/[\r\n]//g;
	if (/add_genomecontext.perl/) {
	  $busy=1;
	}
      }
      close(PS);
    }

    # note: the load averages from 'uptime' don't work on cygwin.  Oh well.
    my $uptime=`uptime`;
    my ($junk,$nums);
    # I've just made this code a tad more general so it works on both cygwin and MacOSX
    ($junk,$nums)=split /load averages*: */,$uptime;  # accepts "load average" or "load averages"
    my @times=split /[ ,]+/,$nums; # cygwin likes to put commas in
    if ($times[0] >= 0.3) {
	$busy=1;
    }
    if ($busy) {
	print "bliss is busy";
    }
    else {
	print "available for upload";
    }
    print end_html; 
    exit(0);
}

my $fh = $q->upload('uploaded_file');

#Save this file to disk...
my $outFileName="$AnalysisSettings::GenomeContext_Upload_Path/$$.upload";
open OUT_FILE, ">$outFileName" or die "Could not open output file \"$outFileName\".";

while (<$fh>) 
{
	print OUT_FILE $_;
}

print header;
print start_html("Rfamz");

#Run the analysis
my $UpFormat = "Z";
if ($q->param('uptype') eq "RNA Motif") {$UpFormat = "M";} #Unused
if ($q->param('uptype') eq "Stockholm") {$UpFormat = "S";}
if ($q->param('uptype') eq "cmzasha short") {$UpFormat = "Y";}
if ($q->param('uptype') eq "infer based on file extension") {
    undef $UpFormat;
    my $fileName=$q->param('uploaded_file');
    if ($fileName =~ /\.st[ok]$/) {
	$UpFormat="S";
    }
    if ($fileName =~ /\.cmzasha\.csv$/) {
	$UpFormat="Z";
    }
    if (!$UpFormat) {
	print "Could not automatically infer the file type based on its name: $fileName";
	print end_html; 
	exit(0);
    }
}

my $baseTable=$q->param('table');
$baseTable =~ s/\./_/g; #Fix the table name to not have periods (they are dropped by mysql anyway)  This is not necessarily true any more, but I'm lazy, and there's the security thing of being able to specify any directory with ../  Easier to just modify
my $Table = $q->param('dateprefix').$baseTable.$q->param('usersuffix');
$Table =~ s/\./_/g; #Fix the table name to not have periods (they are dropped by mysql anyway)
my $upstreamDrawing=$q->param('upstreamDrawing');
my $downstreamDrawing=$q->param('downstreamDrawing');
my $use_bin_index=$q->param('use_bin_index');
my $bin_index_flag="";
if ($use_bin_index) {
  $bin_index_flag="-binindex";
}

if (defined($AnalysisSettings::PATH)) {
  $ENV{PATH}=$AnalysisSettings::PATH;
}

my $Command = "perl $Intergenic::Config::Bin_Path/add_genomecontext.perl -t $UpFormat -i $AnalysisSettings::GenomeContext_Upload_Path/$$.upload -o \'$Table\' -upstreamDrawing $upstreamDrawing -downstreamDrawing $downstreamDrawing $bin_index_flag -d $AnalysisSettings::GenomeContext_Image_Path &> $AnalysisSettings::GenomeContext_Upload_Path/$$.log &";

#print "$Command\n";
if (1) {
  open(CMD,">$AnalysisSettings::GenomeContext_Upload_Path/$$.cmd");
  print CMD "$Command\n";
  close(CMD);
}
system $Command;  

print "Analysis of your file has begun.  It may take several minutes to complete.  You can view partial results." . p . "You will be returned to the main page in 3 seconds.  Upload key=$Table";
print p . "$Command\n";

print <<EOF;
<SCRIPT language="JavaScript"> 
<!--
 function getgoing()
  {
    location="$AnalysisSettings::Bin_URL/genomecontext" + '?' + (new Date()).getTime();
  }
 
   setTimeout('getgoing()',3000);
//--> 
</SCRIPT> 
EOF

print end_html; 

sub IsCygwin {
  my $isCygwin=0;
  if (open(PV,"/proc/version")) {
    while (<PV>) {
      if (/CYGWIN/) {
	$isCygwin=1;
      }
    }
    return $isCygwin;
  }
  else {
    # if /proc/version doesn't exist, then it's definitely not cygwin
    return 0;
  }
}
