# Supplementary material for: Comparative genomics reveals 104 candidate structured RNAs from bacteria, archaea, and their metagenomes
Source: Genome Biol. 2010 Mar 15;11(3):R31. doi: 10.1186/gb-2010-11-3-r31 (PMC2864571; doi:10.1186/gb-2010-11-3-r31)
Supplement: Additional file 10 — Source code implemented as part of this project. Source code files and a README.pdf file are provided to assist in detailed understanding of the methods. The files can be retrieved from the .tar.gz archive file, as described for Additional file 4. [file gb-2010-11-3-r31-S10.GZ › 104-motifs-source-code/bliss-scripts/web/genomecontext_view]

#!/usr/bin/perl -w

# Copyright (c) 2001-2006 Jeffrey E. Barrick.
# Some portions Copyright (c) 2007-2010 Zasha Weinberg.
# All rights reserved.
#
# This copyrighted source code is freely distributed under
# the terms of the GNU General Public License.  See the file
# LICENSE in the root directory of this distribution.

use strict;

use CGI qw/:standard *table *Tr/; ;
use DBI;
use POSIX;
use Data::Dumper;
use Storable;

use FindBin;
use lib $FindBin::Bin;
use AnalysisSettings;
use lib $AnalysisSettings::Lib_Path;
use Intergenic::Config;
use Intergenic::Cache;
use Intergenic::Database;


my $q = new CGI;

#Handle actions from parameters that were just submitted

my $imagePath=$AnalysisSettings::GenomeContext_Image_Path;
my $imageURL=$AnalysisSettings::GenomeContext_Image_URL;
if ($q->param('image-path')) {
    my $whoami=`whoami`;
    $whoami =~ s/[\r\n]//g;
    my @allowed=("zw49","zasha","jyang","keith");
    my %allowedSet=();
    for my $a (@allowed) {
	$allowedSet{$a}=1;
    }
    if ($allowedSet{$whoami}) { # the important thing: don't allow the apache web user to do this, since it'd be a security bug when this is publically accessible over the web
	($imagePath,$imageURL)=split /,/,$q->param('image-path');
    }
    else {
	die "sorry";
    }
}
my $geneInfoUrl=$q->param('geneInfoUrl');
my $format = $q->param('format');
my $drawingLinks=0;
if ($format eq 'png-links') {
    $format='png';
    $drawingLinks=1;
}
my $drawing = ($format eq 'png' or $format eq 'svg');

if (!$drawing)
{
	print header('text/plain');
}
else
{
	print header;
	print start_html("IGR Drawings");
}

my $table = $q->param('table');
my $nearby = $q->param('nearby');
my $only_new = $q->param('new_matches');
my $skip_duplicates = $q->param('skip_duplicates');
my $skip_redundant_contigs = $q->param('skip_redundant_contigs');
my $print_sequence = $q->param('print_sequence');
my $print_gc = $q->param('print_gc'); # Jeremy
my $print_taxonomy = $q->param('print_taxonomy'); #Jeremy
my $print_matches_that_overlap_end = $q->param('print_matches_that_overlap_end');
my $sort_method = $q->param('sort');
my $maxaccession=$q->param('maxaccession');
my $excludetaxa=$q->param('excludetaxa');

my $cmalignInput=0;
my $stoFileName="$imagePath/$table/original.sto";
my $cmFileName="$imagePath/$table/original.cm";
my $isScanLocal;
my $useInfernal=0;
my $useRF=0;
if (-s $stoFileName) {
    if ($format eq 'png') { # otherwise it gets to be a hassle
	$cmalignInput=1;
	
	print "<noscript><h1>Oops</h1><p>Your browser does not seem to support JavaScript.  Please use a different browser, or complain to Zasha.</noscript>\n";    
	
	my $ravennaParamsFileName="$imagePath/$table/ravenna.params";
	if (!-e $ravennaParamsFileName) {
	    print "found Stockholm file original.sto, but ravenna.params was not there";
	    print end_html;exit(0);
	}
	
	my $ravennaParams=`cat $ravennaParamsFileName`;
	if ($ravennaParams =~ /[-]local/) {
	    $isScanLocal=1;
	}
	else {
	    if ($ravennaParams =~ /[-]global/) {
		$isScanLocal=0;
	    }
	    else {
		print "Neither -local nor -global flag was specified to ravenna.pl to created uploaded .cmzasha.csv file";
		print end_html;exit (0);
	    }
	}

	if ($ravennaParams =~ /-infernal[.]pl/) {
	    $useInfernal=1;
	}
	if ($ravennaParams =~ /-useRF/) {
	    $useRF=1;
	}
    }
}

my $Rfamz_List_Ref = Intergenic::Database::LoadGeneralDB_specifically_genomecontext($Intergenic::Config::GenomeContext_DB_Name, $table,$maxaccession);
#print Dumper(@$Rfamz_List_Ref);

if ($format eq 'extended')
{
    print "Results for $table\n\n";
}

foreach my $rfamz (@$Rfamz_List_Ref)
{
	#Reconstruct individual hash
	$rfamz = Intergenic::Cache::thaw_field($rfamz->{data});
}

# apply excludeTaxa
if (defined($excludetaxa) && length($excludetaxa)>0) {
  my @l=split /,/,$excludetaxa;
  my @excludeTaxaList=();
  for my $s (@l) {
    $s =~ s/^ +//g;
    $s =~ s/ +$//g;
    push @excludeTaxaList,$s
  }
  for my $rfamz (@$Rfamz_List_Ref) {
    for my $s (@excludeTaxaList) {
      if ($rfamz->{taxonomy} =~ /$s/) {
	$rfamz->{ignore}=1;
      }
    }
  }
}


#Sort in our standard way
print "sort_method=$sort_method\n";
if ($sort_method eq 'accessions')
{
	sub by_microbe_accession
	{
		#Append numbers to each accession
		my $a1 = $a->{fragment_accession};
		 	
		if ($a1 =~ m/^NC_/)
		{
			$a1 = "1-$a1";
		}
		elsif ($a1 =~ m/^NZ_/)
		{
			$a1 = "2-$a1"
		}
		else
		{
			$a1 = "3-$a1"
		}
		
		my $a2 = $b->{fragment_accession};
		 	
		if ($a2 =~ m/^NC_/)
		{
			$a2 = "1-$a2";
		}
		elsif ($a2 =~ m/^NZ_/)
		{
			$a2 = "2-$a2"
		}
		else
		{
			$a2 = "3-$a2"
		}
		
		return ($a1 cmp $a2);

	}

	@$Rfamz_List_Ref = sort by_microbe_accession @$Rfamz_List_Ref;
}
elsif ($sort_method eq 'scores' || $sort_method eq 'score')
{
	sub by_score
	{
		if (defined $a->{evalue} and defined $b->{evalue})
		{
			return ($a->{evalue} <=> $b->{evalue});
		}
		return ($a->{score} <=> $b->{score});
	}
	
	@$Rfamz_List_Ref = sort by_score @$Rfamz_List_Ref;
}
elsif ($sort_method eq 'taxonomy')
{
	sub by_taxonomy
	{
		return ($a->{taxonomy} cmp $b->{taxonomy}) || ($a->{evalue} cmp $b->{evalue}) || return ($a->{score} <=> $b->{score});
	}
	
	@$Rfamz_List_Ref = sort by_taxonomy @$Rfamz_List_Ref;
}

if ($maxaccession) {
  print p,"<b>WARNING: not all hits were printed</b>, because you limited the number of hits to show. (Which, by the way, was probably wise of you.  Kudos.)";
}

my @knownHits=();
if ($cmalignInput) {
    
    print "<script>";
    print "function ChecksByEvalues() {\n";
    print "var evalueCutoff=new Number(document.forms[\"cutoff\"].elements[\"evalue\"].value);";
    print "var f=document.forms[\"seqs\"];";
    print "for (i=0; i<f.elements.length; i++) {";
    print "var e=f.elements[i];";
    print "var name=e.name;";
    #print "alert(name);";
    print "var fields=new Array();";
    print "fields=name.split(',');";
    print "if (fields.length==4) {";
    print "var evalue=new Number(fields[3]);";
    print "if (evalue<evalueCutoff) { e.checked=true; } else { e.checked=false; }";
    print "}";
    print "}";
    print "return false; }\n";
    print "window.onload=ChecksByEvalues;";
    print "</script>\n";
    
    print "<form name=\"cutoff\" action=\"bogus.cgi\" method=\"post\" onSubmit=\"return ChecksByEvalues()\">\n";
    print p,"apply E-value cutoff: <input type=\"text\" name=\"evalue\" value=\"0.1\"><input type=\"submit\" name=\"apply\" value=\"apply\">\n";
    print "</form>\n";
    
    print "<hr/>\n";
    
    print $q->start_multipart_form(-name=>"seqs",-action=>"$AnalysisSettings::Bin_URL/cmalign.pl",-target => "alignout");

    if ($useInfernal) {
	print p, $q->checkbox(-name=>"bandedAlign",-checked=>1,-value=>"1",-label=>"banded align algorithm")
	  , $q->checkbox(-name=>"noInsertColumns",-checked=>1,-value=>"1",-label=>"disable insert columns, to keep original alignment more accurately")
	    ;
    }
    else {
	print p, $q->checkbox(-name=>"squeezeLocalEnds",-checked=>1,-value=>"1",-label=>"squeeze local ends"), $q->checkbox(-name=>"shiftLocalEndsToTerminalLoop",-checked=>1,-value=>"1",-label=>"shift local ends to terminal loop");
    }
    print p, $q->submit(-name=>'Align',-value=>'Align'). " " . $q->submit(-name=>'AlignAsync',-value=>'AlignAsync'). " " . $q->submit(-name=>'Prepare cmalign command',-value=>'Prepare cmalign command');
    print "Note: when you click the Align button, it will create results in a new window.  If you've already submitted results, and submit again, this window will not pop-up.  Also, all sequences from the input alignment will be included automatically.  Therefore, there is no check box for them.  For \"include in alignment\", standard note codes: G (gene context is unexpected) O (overlaps coding) D (downstream gene points wrong way) A (annotations are missing entirely from genome) E (points into edge of sequence fragment, so difficult to tell) GD (points into Gene Desert)";
}

if ($format ne "extended" && $format ne "parsable") {
    print p, "table: $table<br>";
}


ENTRY: foreach my $rfamz (@$Rfamz_List_Ref)
{
	#Skip duplicates if requested.
	next ENTRY if ($skip_duplicates && $rfamz->{duplicate});

	next ENTRY if ($skip_redundant_contigs && $rfamz->{redundant_contig});
	
	next ENTRY if ($rfamz->{ignore});
	
	#Skip previously found matches
	next ENTRY if ($only_new && defined $rfamz->{previous});
	#Skip overlap ends
	next ENTRY if (!$print_matches_that_overlap_end && $rfamz->{overlaps_end});
	
	#Do some common calculations
	if ($rfamz->{strand} == +1)
	{
		$rfamz->{accession_position} = "$rfamz->{fragment_accession}/$rfamz->{start}-$rfamz->{end}";
	}
	else
	{
		$rfamz->{accession_position} = "$rfamz->{fragment_accession}/$rfamz->{end}-$rfamz->{start}";
	}	
	
	
	if ($format eq 'extended')
	{
		PrintOperonText($rfamz, $nearby);
	}
	elsif ($format eq 'parsable')
	{
		PrintParsedOperonText($rfamz, $nearby);
	}
	elsif ($format eq 'one-line')
	{
		PrintOneLineOperonText($rfamz);
	}
	elsif ($format eq 'fasta')
	{
		PrintFasta($rfamz);
	}
	elsif ($format eq 'png')
	{
		PrintDrawings($rfamz);
	}
	elsif ($format eq 'svg')
	{
		PrintDrawings($rfamz);
	}
}

if ($cmalignInput) {
    print $q->hidden(-name=>'local',-value=>$isScanLocal);
    my ($stoContent,$cmContent,$knownHitsText);
    $stoContent=`cat $stoFileName`;
    $cmContent="";
    if (-e $cmFileName) {
	$cmContent=`cat $cmFileName`;
    }
    print $q->hidden(-name=>'stoContent',-value=>$stoContent);
    print $q->hidden(-name=>'cmContent',-value=>$cmContent);
    print $q->hidden(-name=>'table',-value=>$table);
    print $q->hidden(-name=>'useInfernal',-value=>$useInfernal);
    print $q->hidden(-name=>'useRF',-value=>$useRF);

    if (0) { # don't actually need this with the cmzasha --align-more strategy
	$knownHitsText=join(" ",@knownHits);
	print $q->hidden(-name=>'knownHits',-value=>$knownHitsText);
    }
    
    print $q->end_multipart_form();

    if ($useInfernal) {
	print "search used infernal",br;
    }
    else {
	print "search used RaveNnA",br;
    }
    if ($useRF) {
	print "-useRF=true",br;
    }
    else {
	print "-useRF=false",br;
    }
}


print end_html if ($drawing);


## subroutines

sub PrintDrawings
{
	my ($rfamz) = @_;
	
	my $header =  p . "Match #" . $rfamz->{accession};

	my $ncbiViewerHtml="";
	if ($rfamz->{fragment_accession} =~ /^N[A-Z]_/) {
	  # looks like ncbi
	  my $upstream=2000;
	  my $downstream=8000;
	  my $flip;
	  my $markers;
	  my ($start,$end);
	  if ($rfamz->{strand} == +1) {
	    $flip="false";
	    $markers="m=$rfamz->{start},$rfamz->{end}&mn=5,3";
	    $start=$rfamz->{start}-$upstream;
	    $end=$rfamz->{end}+$downstream;
	  }
	  else {
	    $flip="true";
	    $markers="m=$rfamz->{end},$rfamz->{start}&mn=5,3";
	    $start=$rfamz->{start}-$downstream;
	    $end=$rfamz->{end}+$upstream;
	  }
	  # don't bother checking if start,end are too high, because I think NCBI will do that, and it's hard.  However, negative values look like they might cause problems, so do that
	  if ($start<1) { $start=1; }
	  if ($end<1)   { $end=1; }
 
	  my $ncbiViewerUrl="http://www.ncbi.nlm.nih.gov/projects/sviewer/?id=$rfamz->{fragment_accession}&v=$start:$end&c=FF6600&theme=Details&flip=$flip&select=null&content=3&color=0&label=1&geneModel=0&decor=0&layout=0&spacing=0&alncolor=on&$markers";
	  $ncbiViewerHtml=" (<a href=\"$ncbiViewerUrl\" target=\"genomebrowser\">genome browser</a>) ";
	}
	else {
	  # I'll conservatively assume it's not NCBI (but it might be some environmental thingy that happens to be on NCBI)
	}
	  
	# $header .= " feature_count=$rfamz->{feature_count}.";
	$header .= sprintf " E-value = %.1e", $rfamz->{evalue} if (defined $rfamz->{evalue});
	$header .= " \%gc = " . $rfamz->{gc} if (defined $rfamz->{gc});
	$header .= " Score = " . $rfamz->{score} if (defined $rfamz->{score});
	$header .= " newness = " . $rfamz->{newnessMsg} if (defined $rfamz->{newnessMsg});
	$header .= br . $rfamz->{taxonomy} if ($print_taxonomy && (defined $rfamz->{taxonomy}));
	$header .= br . ">$rfamz->{accession_position}$ncbiViewerHtml";
	$header .= br . $rfamz->{sequence} if ($print_sequence);
	
	print span({style => "font-family: courier; font-size: 10pt"}, $header);

	my $hitId="$rfamz->{accession_position}";
	if ($cmalignInput) {
	    #print "nhs=Pp$rfamz->{newhitness}pP";
	    if ($rfamz->{newhitness}==2) {
		my $checkName="ali,$hitId,$rfamz->{sequence},$rfamz->{evalue}";
		my $noteName="note,$hitId,$rfamz->{sequence},$rfamz->{evalue}";
		print br.$q->checkbox(-name=>$checkName,-checked=>0,-value=>$rfamz->{sequence},-label=>"Include in alignment")," ; note: ",$q->textfield(-name=>$noteName,-default=>'', -size=>5),br;
	    }
	    else {
		push @knownHits,"$hitId,$rfamz->{sequence}";
		#print "known hit";
	    }
	}

	my $i=$rfamz->{accession};
	my $ai=$i-1;
	if (-e "$imagePath/$table/$rfamz->{accession}.$format")
	{

		if ($format eq 'png')
		{
		    my $map=$rfamz->{image_map};
		    if ($map && $drawingLinks) {
		    
			if (defined($geneInfoUrl) && length($geneInfoUrl)>0) {
			    $map =~ s/gene_info.pl/$geneInfoUrl/g;
			}
			print p . img({-src=>"$imageURL/$table/$rfamz->{accession}.$format", -usemap => "#map$ai"});
			print "$map";
		    }
		    else {
			print p . img({-src=>"$imageURL/$table/$rfamz->{accession}.$format"});
		    }
		}
		elsif ($format eq 'svg')
		{
			print p . "<embed src=\"$imageURL/$table/$rfamz->{accession}.$format\" width=$rfamz->{img_width} height=$rfamz->{img_height} pluginspage=\"http://www.adobe.com/svg/viewer/install/\">";
		}
	}
	else
	{
		if (!$rfamz->{description})
		{
			print p . "Could not find sequence in database.";
		}
		else
		{	
			print p . "Image has not been created (yet).";
		}
	}	
}


sub PrintOneLineOperonText
{
	my ($Rfamz, $Hash_Key) = @_;
	
	#Short naming

	
	my $Operon_List_Ref = $Rfamz->{operon};
	if (!defined $Operon_List_Ref or scalar @$Operon_List_Ref == 0)
	{
		print +(join("\t", ($Rfamz->{accession}, $Rfamz->{accession_position}, $Rfamz->{score}, $Rfamz->{taxonomy}))) . "\n";
		next ENTRY;
	}
	
	foreach my $gene (@$Operon_List_Ref)
	{
				#Short naming
		my $gene_short_coords;
		if ($Rfamz->{strand} == +1)
		{
			$gene_short_coords = "$Rfamz->{fragment_accession}/$gene->{start}-$gene->{end}";
		}
		else
		{
			$gene_short_coords = "$Rfamz->{fragment_accession}/$gene->{end}-$gene->{start}";
		}
	
		print +(join("\t", ($Rfamz->{accession}, $Rfamz->{accession_position}, $Rfamz->{score}, $Rfamz->{taxonomy}, $gene->{gi}, 
			($gene->{gene} ? $gene->{gene} : ($gene->{locus_tag} ? $gene->{locus_tag} : "")), $gene->{cdd_gene},
			$gene_short_coords, $gene->{product}, $gene->{cdd} ? "[CDD: $gene->{cdd} $gene->{cdd_desc}]" : ""  ))) . "\n";
	}		
}

sub PrintFasta
{
	my ($Rfamz) = @_;
	
	#Short naming
	if ($Rfamz->{strand} == +1)
	{
		$Rfamz->{accession_position} = "$Rfamz->{fragment_accession}/$Rfamz->{start}-$Rfamz->{end}";
	}
	else
	{
		$Rfamz->{accession_position} = "$Rfamz->{fragment_accession}/$Rfamz->{end}-$Rfamz->{start}";
	}
	
	print ">$Rfamz->{accession_position}\n$Rfamz->{sequence}\n";
		
}


sub PrintOperonText
{
	my ($Rfamz, $Hash_Key) = @_;

				
	print "Match #$Rfamz->{accession}";
	printf " E-value = %.1e", $Rfamz->{evalue} if (defined $Rfamz->{evalue});
	print " Score: $Rfamz->{score}" if (defined $Rfamz->{score});
	print "\n"; 
	print "PREVIOUSLY FOUND Positions ($Rfamz->{previous})\n" if (defined $Rfamz->{previous});
	print "DUPLICATE of Match #$Rfamz->{duplicate}\n" if (defined $Rfamz->{duplicate});
	print "OVERLAPS END OF SEQUENCE\n" if (defined $Rfamz->{overlaps_end});
	
	print "$Rfamz->{description} (1..$Rfamz->{fragment_length}) $Rfamz->{topology}\n" if ($Rfamz->{description});
	print "$Rfamz->{taxonomy}\n" if ($print_taxonomy && ($Rfamz->{taxonomy}));
	
	if ($Rfamz->{strand} == +1)
	{
		print ">$Rfamz->{fragment_accession}/$Rfamz->{start}-$Rfamz->{end}";
	}
	else
	{
		print ">$Rfamz->{fragment_accession}/$Rfamz->{end}-$Rfamz->{start}";
	}
	print +($Rfamz->{rfam_id} ? " $Rfamz->{rfam_id}" : "");

	print "\n$Rfamz->{sequence}\n\n" if ($print_sequence);

	my $Operon_List_Ref = $Rfamz->{$Hash_Key};

	if (!$Rfamz->{description})
	{
		print "Could not find sequence in database.\n\n";
		return;
	}
	
	print "No annotated genes.\n" if (!$Operon_List_Ref);

	foreach my $Gene (@$Operon_List_Ref)
	{
		#Comment
		if (! defined $Gene->{accession})
		{
			my $Temp;
			($Temp = $Gene) =~ s/^--//;
			print "$Temp\n";
		}	
		else
		{
			#Load the full sequence cache
			
			if ($q->param('coords') eq 'relative')
			{
				print  +( ($Gene->{rel_strand} == +1) ? '+' : '-' ) . " $Gene->{rel_start} $Gene->{rel_end}";
			}
			else
			{
				print  +( ($Gene->{strand} == +1) ? '+' : '-' ) . " $Gene->{start} $Gene->{end}";
			} 
			print " $Gene->{accession}";
			print +($Gene->{gi} ? " $Gene->{gi}" : "");
			print +($Gene->{gene} ? " $Gene->{gene}" : ($Gene->{locus_tag} ? " $Gene->{locus_tag}" : "")); 
			print +($Gene->{cdd_gene} ? " $Gene->{cdd_gene}" : "");
			print +($Gene->{product} ? " $Gene->{product}" : "");
			print +($Gene->{cdd_desc} ? " [CDD: $Gene->{cdd} $Gene->{cdd_desc}]" : "");
			print "\n";

		}
	}	
	print "\n";
}


sub PrintParsedOperonText
{
	my ($Rfamz, $Hash_Key) = @_;
		
	my $Rfam_Head = "";

	if ($Rfamz->{strand} == +1)
	{
		$Rfam_Head .= "$Rfamz->{fragment_accession}\t$Rfamz->{start}\t$Rfamz->{end}";
	}
	else
	{
		$Rfam_Head .= "$Rfamz->{fragment_accession}\t$Rfamz->{end}\t$Rfamz->{start}";
	}
	if ($Rfamz->{rfam_id})
	{ 	
		$Rfam_Head .= "\t$Rfamz->{rfam_id}\t";
	}

	my $Operon_List_Ref = $Rfamz->{$Hash_Key};
	if (!$Rfamz->{description})
	{
		print "Could not find sequence in database.\n";
		return; 
	}

	foreach my $Gene (@$Operon_List_Ref)
	{
	    my $locus=$Gene->{locus_tag};
	    if (!defined($locus)) {
		$locus="";
	    }
	    print "\n$locus\t";
		print $Rfam_Head;
		#Comment
		if (! defined $Gene->{accession})
		{
			my $Temp;
			($Temp = $Gene) =~ s/^--//;
			print "$Temp\n";
		}	
		else
		{
			if ($Gene->{strand} == +1)
			{
				print +("\t$Gene->{start}\t$Gene->{end}");
			}
			else
			{
				print +("\t$Gene->{end}\t$Gene->{start}");
			}
			print "\t$Gene->{accession}";
			print +($Gene->{gi} ? "\t$Gene->{gi}" : "\t-");
			print +($Gene->{gene} ? "\t$Gene->{gene}" : ($Gene->{locus_tag} ? "\t$Gene->{locus_tag}" : "\t-")); 
			print +($Gene->{cdd_gene} ? "\t$Gene->{cdd_gene}" : "");
			print +($Gene->{product} ? "\t$Gene->{product}" : "");
			print +($Gene->{cdd_desc} ? "\t[CDD: $Gene->{cdd} $Gene->{cdd_desc}]" : "");
		}
	}	
}
