# Supplementary material for: Comparative genomics reveals 104 candidate structured RNAs from bacteria, archaea, and their metagenomes
Source: Genome Biol. 2010 Mar 15;11(3):R31. doi: 10.1186/gb-2010-11-3-r31 (PMC2864571; doi:10.1186/gb-2010-11-3-r31)
Supplement: Additional file 10 — Source code implemented as part of this project. Source code files and a README.pdf file are provided to assist in detailed understanding of the methods. The files can be retrieved from the .tar.gz archive file, as described for Additional file 4. [file gb-2010-11-3-r31-S10.GZ › 104-motifs-source-code/bliss-scripts/web/sequences]

#!/usr/bin/perl -w

# Copyright (c) 2001-2006 Jeffrey E. Barrick.
# Some portions Copyright (c) 2007-2010 Zasha Weinberg.
# All rights reserved.
#
# This copyrighted source code is freely distributed under
# the terms of the GNU General Public License.  See the file
# LICENSE in the root directory of this distribution.

use CGI qw/:standard *table *Tr/; ;
use DBI;
use POSIX;
use Data::Dumper;

use FindBin;
use lib $FindBin::Bin;
use AnalysisSettings;
use lib $AnalysisSettings::Lib_Path;
use Intergenic::Config;
use Intergenic::Sequence;

my $q = new CGI; 

#If they submitted sequences, then show the output down here
$Positions	= $q->param('pos');
if ($Positions)
{
	print header('text/plain');

	@Position_List = split /\n/, $Positions;
	
	#print "@Position_List\n";
	
	LINE: for (my $i = 0; $i < scalar @Position_List; $i++)
	{
		my @Args = split /\s+/, $Position_List[$i];
		shift @Args if (!$Args[0]);
	
		my ($Accession, $Start, $End, $Strand, $Last_Arg, $Format);
		
		if (scalar @Args < 4)
		{
			#Must be the collapsed form.
			$Format = 1;
			if ($Args[0] =~ m/(.+)\/(.+)-(.+)/)
			{
				$Accession = $1;
				if ($2 < $3)
				{
					$Strand = +1;
					$Start = $2;
					$End = $3;
				}
				else
				{
					$Strand = -1;
					$Start = $3;
					$End = $2;				
				}
			}
			$Last_Arg = 0;
		} 
		else
		{
			$Format = 2;
			$Accession = $Args[0];
			$Strand = +1 if ($Args[1] eq '+');
			$Strand = -1 if ($Args[1] eq '-');
			$Start = $Args[2];
			$End = $Args[3];
			
			$Last_Arg = 3;
		}
		
		if 	(!$Accession || !$Start || !$End || !$Strand)
		{
			print "Unrecognized input: @Args";
			next LINE;
		}
		
		
		#print "$Accession $Strand $Start $End\n";
				
		#Handle extra offset
		my ($Start_Extract, $End_Extract) = ($Start, $End);
		if ($Args[$Last_Arg+1])
		{
			$Start_Extract -= $Args[$Last_Arg+1];
			$End_Extract += $Args[$Last_Arg+1];
		}
			
	
		if (not defined $Seq_Cache{$Accession})
		{
			use Bio::DB::Registry;
			$registry = Bio::DB::Registry->new;
			#my $verbose=$registry->verbose(2);
			my @services=$registry->services;
			if (0) {
			  my @paths=$registry->_get_ini_files;
			  print "services: ".join(",",@services)."   ini: ".join(",",@paths)." verbose: $verbose<br>";
			}
			
			for my $service (@services) {
			  my $db = $registry->get_database($service);
			  my $s=$db->get_Seq_by_id($Accession);
			  if (defined($s)) {
			    $Seq_Cache{$Accession}=$s;
			    last;
			  }

			  if (0) {
			    my @d=@{$db->{'_database'}};
			    my $dd=$d[0];
			    print "files=".$dd->directory;
			    if (0) {
			      $dd->verbose(2);
			      my $sss=$dd->_get_stream($Accession);
			    }
			    my @l=keys %{$dd->primary_db};
			    for my $f (@l) {
			      if (!($f =~ /ABDH/) && !($f =~ /ABEF/) && !($f =~ /^BA/)) {
				print "$f    ";
			      }
			    }
			  }
			}
			  
			if ( not defined $Seq_Cache{$Accession})
			  {
			    print "Could not find sequence $Accession\n";
			    # system "cat /etc/bioinformatics/seqdatabase.ini";
			    next LINE;
			  }
		}
			
		$Seq = $Seq_Cache{$Accession};
		
		#Adjust start/end to not overflow sequence
		$End_Extract = $Seq->length() if ($End_Extract > $Seq->length());
		$Start_Extract = 1 if ($Start_Extract < 1);
		
		if ($Format == 2)
		{
			print "$Accession " . ( ($Strand == +1) ? "+" : "-" ) . " $Start $End\n";
		}
		elsif ($Format == 1)
		{
			print "$Accession/" . ( ($Strand == +1) ? $Start_Extract : $End_Extract ) . "-" .  ( ($Strand == +1) ? $End_Extract : $Start_Extract ) . "\n";
		}

		
		#Make a final sequence from this based on the input.
		$Final_Seq = $Seq->trunc($Start_Extract, $End_Extract);
		$Final_Seq = $Final_Seq->revcom() if ($Strand == -1);
		
		$Sequence = $Final_Seq->seq;
		$Sequence =~ tr/Tt/Uu/;
		$Sequence = uc($Sequence);
		
		#Separate out the parts we added on each end by asterisks...
		if ($Args[$Last_Arg+1])
		{
			my ($first_extra, $last_extra);	
			$last_extra = ($Strand == +1) ? $End_Extract - $End : $Start - $Start_Extract; 
			$first_extra = ($Strand == +1) ? $Start - $Start_Extract : $End_Extract - $End; 
		
			my $First_Seq = substr $Sequence, 0, $first_extra, '';
			my $Last_Seq = substr $Sequence, -$last_extra, $last_extra, '';
			$Sequence = "$First_Seq*$Sequence*$Last_Seq";
		}
	
		print $Sequence . "\n\n";
	}
	exit;
}

#Otherwise the form

print header;
print start_html("Rfamz");

print h2("Positions to Sequences");

print p, "Print sequences out given accessions and positions.";
print p, "Each line of the input should in one of the following formats:";
print p, "<code>1: [accession] [+/-] [lower] [upper] [extra]</code> <br>";
print p, "<code>2: [accession]/[start]-[end] [extra]</code>";
print p, "<code>[extra]</code> is optional and adds this many nt to each end of the interval (separated by stars).";
print p, "Examples:";
print p, "<code>NC_003062.1/2703252-2703323<br>NZ_AAAG01000005.1/256661-256590 20<br>NZ_AAAE01000150.1/27825-27754<br>AACY01013609.1/1550-1623</code>";
print p, "<code>NC_003062.1 + 2703252 2703323<br>NZ_AAAG01000005.1 - 256590 256661 20<br>NZ_AAAE01000150.1 - 27754 27825<br>AACY01013609.1 + 1550 1623</code>";


print $q->start_form();
print $q->textarea(-name=>'pos', -default=>'', -rows=>20, -columns=>80); 
print p, $q->submit();
print $q->end_form();

print end_html;
