# Supplementary material for: Comparative genomics reveals 104 candidate structured RNAs from bacteria, archaea, and their metagenomes
Source: Genome Biol. 2010 Mar 15;11(3):R31. doi: 10.1186/gb-2010-11-3-r31 (PMC2864571; doi:10.1186/gb-2010-11-3-r31)
Supplement: Additional file 10 — Source code implemented as part of this project. Source code files and a README.pdf file are provided to assist in detailed understanding of the methods. The files can be retrieved from the .tar.gz archive file, as described for Additional file 4. [file gb-2010-11-3-r31-S10.GZ › 104-motifs-source-code/bliss-scripts/Xgrid/Submitter.pm]

#!/usr/bin/perl -w

# Copyright (c) 2001-2006 Jeffrey E. Barrick.
# Some portions Copyright (c) 2007-2010 Zasha Weinberg.
# All rights reserved.
#
# This copyrighted source code is freely distributed under
# the terms of the GNU General Public License.  See the file
# LICENSE in the root directory of this distribution.

use strict;
	
package Xgrid::Submitter;
use vars qw(@ISA);

use Data::Dumper;

@ISA = qw( );


=head1 NAME

Xgrid::Submitter - control xgrid submission of a long task list and retrieve results.

=head1 SYNOPSIS

my $xs = Xgrid::Submitter::new(command => 'blastall -p blastp -d cog', local_executable => 1, 
si => ( '/tmp/1.fna', '/tmp/sequence's ) , so => '/tmp/blastresults');

$xs->print();

$xs->submit();

=head1 DESCRIPTION

The job list will be created from the arguments to new as follows:

=over

'host' => xgrid host

'password' => xgrid password

'command' => command to be executed (REQUIRED) 'STDOUT' and 'STDIN' in the arguments will be replaced with the proper file name.

'local_executable' => if true, it assumes the executable does not need to be copied.  Instead it creates a script with the command to be sent and executed by xgrid.

'si' => list of files and or directories to process.  By default all files in a directory (but not subdirectories will be processed).

'so' => directory that will contain output files.

'no_xgrid' => if set to 1 then Xgrid is not used (this reduces the module to just sequentially doing the task on the local machine which can be helpful for short tasks).

'processors' => maxumum number of jobs to submit at a time

'wait' +> time to wait between making submissionand re-polling

=back

=head1 METHODS

=cut


=head2 new

 Title   : new
 Usage   : $dbcache = Intergenic::Cache->new( -cache_name => 'cog' );
 Function: Creates/opens a database to cache values to
 Returns : a new DatabaseCache object

=cut

our $DB_NAME = "cache";

sub new
{
	my($caller,%args) = @_;
	my $class = ref($caller) || $caller;

	#Set up variables from input and defaults
	my $self = \%args;
	$self->{command} or die "You must provide a command to Xgrid::Submitter";
	bless ($self, $class);
	
	$self->{name} = 'xgrid_submitter_command' if (!$self->{name});
	$self->{name} =~ s/ /_/g; #No spaces in this name because we use it for script names
	$self->{processors} = 10 if (!$self->{processors});
	$self->{wait} = 10 if (! defined $self->{wait});
	$self->{args} or $self->{args} = '';
	
	
	#Test the host/password perhaps.	

	#Fix the input file list
	my $input_list_ref = _dir_file_list_to_file_list(@{$self->{si}});
	
	#Remove certain extensions...because we might be restarting an interrupted process
	@$input_list_ref = grep !/$self->{exclude}/, @$input_list_ref if ($self->{exclude});

	#Create the output directory if necessary
	`mkdir $self->{so} >& /dev/null` if (! -e $self->{so});

	if (!$self->{no_xgrid})
	{	
		#Make sure they provided connection information 
		die "No host provided." if (!defined $self->{host});
		die "No password provided." if (!defined $self->{password});
		
		#Make the intermediate directories
		my $result = `mkdir $self->{so}/_job >& /dev/null`;
		$result = `mkdir $self->{so}/_job/submit >& /dev/null` if ($self->{stdin_arg});
		
		#copy over the requested files that are needed for every job
		#my $dir = `pwd`;
		
		foreach my $file (@{$self->{working_files}})
		{
			my $short_name = $file;
			$short_name =~ s/.+\///;
			$result = `cp $file $self->{so}/_job/submit/$short_name`;
		}
	}	
	
	#Create the job list
	$self->{job_list} = ();
	JOB: foreach my $input (@$input_list_ref)
	{
		my $job;
		$job->{si} = $input;
		
		#Convert to $so
		
		$job->{so} = $job->{si};
		$job->{so} =~ s/.+\///;
		$job->{so} = "$self->{so}/$job->{so}";
		$job->{so} .= "." . $self->{o_ext} if (defined $self->{o_ext});
		
		#if this output file already exists then don't queue the job
		next JOB if (-e $job->{so});
		
		push @{$self->{job_list}}, $job;
	}
	
	
	#Optionally sort the job list
	@{$self->{job_list}} = sort { -s $a->{si} <=> -s $b->{si} } @{$self->{job_list}} if ($self->{sort_by_size});
	
	
	#Create the input script if necessary
	
	return $self;
}


sub print
{
	my($self) = @_;

	print Dumper($self->{job_list});
}

sub submit
{
	my($self) = @_;
	
	
	if ((!defined $self->{job_list}) || (scalar @{$self->{job_list}} == 0) )
	{
		print "There are no jobs to complete.\n";
		return;
	}
	
	if ($self->{no_xgrid})
	{
		$self->submit_local();
	}
	else
	{
		$self->submit_xgrid();
	}
}


sub submit_local
{
	my($self) = @_;
	
	foreach my $job (@{$self->{job_list}})
	{
		my $command = "$self->{command} $self->{args}"; 
		
		if ($self->{stdin_arg})
		{
			$command =~ s/STDIN/$job->{si}/g or die "STDIN requested as an argument but not found.";
		}
		else
		{
			$command .=  " < $job->{si}";
		}
		
		if ($self->{stdout_arg})
		{
			$command =~ s/STDOUT/$job->{so}/g or die "STDOUT requested as an argument but not found.";
		}
		else
		{
			$command .=  " > $job->{so}";
		}
		
		my $result = system $command;
		
		if ($result) #There was an error of some sort
		{
			#We need to remove the output file or we might believe it was done
			`rm $job->{so}`;
			die "Error returned: $result\n$command\n";
		}
	}
}

sub submit_xgrid
{
	my($self) = @_;

	die "Not implemented" if ($self->{substitute_STDIN});

	my $working_dir = `pwd`;
	chomp $working_dir;
	
	print `pwd`;

	while (scalar @{$self->{job_list}} > 0)
	{
		#Check to see if we are at our limit
		my $on;
		JOB: for ($on = 0; $on < scalar @{$self->{job_list}}; $on++)
		{
			my $job = $self->{job_list}->[$on];
			
			#No more jobs after these
			last if (!$job->{id});
			
			#Check to see if current jobs are done
			my $command = "xgrid -h $self->{host} -p $self->{password} -job attributes -id $job->{id}";
			my $xgrid_job_attributes = `$command`;
			$xgrid_job_attributes =~ m/jobStatus = (\S+?);/ or die "Could not find 'jobStatus' in -job attributes";
			if ($1 eq 'Finished')
			{
				#Grab the results and remove from the array
				my $command = "xgrid -h $self->{host} -p $self->{password} -job results -id $job->{id} -so $job->{so}";
				my $xgrid_results = `$command`;				
				
				#Clean up after ourselves
				$command = "xgrid -h $self->{host} -p $self->{password} -job delete -id $job->{id}";
				my $xgrid_delete = `$command`;
				
				splice @{$self->{job_list}}, $on, 1;
				$on--;
				
				#Remove the script file
				chdir "$self->{so}/_job";
				my $rm_result = `rm $job->{script_name}`;
				chdir $working_dir;
			}
			elsif ($1 eq 'Failed')
			{
				#We need to resubmit the job...
				#Put it back in the (list at the end).
				$job->{id} = 0;
				splice @{$self->{job_list}}, $on, 1;
				push @{$self->{job_list}}, $job;
				
				$on--;
				
				#Clean up after ourselves
				$command = "xgrid -h $self->{host} -p $self->{password} -job delete -id $job->{id}";
				my $xgrid_delete = `$command`;
				
				#Remove the script file
				chdir "$self->{so}/_job";
				my $rm_result = `rm $job->{script_name}`;
				chdir $working_dir;
			}
		}

		#If we haven't submitted enough jobs then do!
		SUBMIT: for (my $submit = $on; $submit < $self->{processors}; $submit++)
		{
			my $job = $self->{job_list}->[$submit];
			last SUBMIT if (!defined $job);

			chdir "$self->{so}/_job";

			#Make a fresh script with a name that combines job name and input file name
			$job->{script_name} = $job->{si};
			$job->{script_name} =~ s/.+\///;
			$job->{script_name} = "$self->{name}-$job->{script_name}.sh";

			my $script_command = "$self->{command} $self->{args}";
			if ($self->{stdin_arg})
			{
				$script_command =~ s/STDIN/si/g or die "STDIN requested as an argument but not found.";
			}
			if ($self->{stdout_arg}) #give it a standard name so that we can echo it
			{
				$script_command =~ s/STDOUT/so/g or die "STDOUT requested as an argument but not found.";
			}
		
			
#Make the script we use for the command
open SHELL_SCRIPT, ">$job->{script_name}";	

if (!$self->{stdout_arg})
{
print SHELL_SCRIPT <<"EOF";
#! /bin/bash
source /usr/local/xgrid/profile
$script_command		
EOF
}
else
{
print SHELL_SCRIPT <<"EOF";
#! /bin/bash
source /usr/local/xgrid/profile
$script_command > /dev/null
cat so
EOF
}
close SHELL_SCRIPT;
`chmod +x $job->{script_name}`;

			#If we're using the directory, copy files
			if ($self->{stdin_arg})
			{
				chdir $working_dir;
				`cp $job->{si} $self->{so}/_job/submit/si`;
				chdir "$self->{so}/_job";
			}
			
			my $command;
			if ($self->{stdin_arg})
			{
				$command = "xgrid -h $self->{host} -p $self->{password} -job submit -in submit $job->{script_name}";
			}
			else
			{
				$command = "xgrid -h $self->{host} -p $self->{password} -job submit -si $job->{si} $job->{script_name}";
			}
			
			my $xgrid_submit = `$command`;
			
			$xgrid_submit =~ m/jobIdentifier = (\d+?);/ or die "Could not find 'jobIdentifier' in -job submit";
			$job->{id} = $1;
		
			chdir $working_dir;

		}
		
		#Pause
		sleep $self->{wait};
	}
}


sub _dir_file_list_to_file_list
{
	my @file_list;
		
	foreach my $file_or_dir (@_)
	{
		if (-d $file_or_dir)
		{
			opendir(INDIR, $file_or_dir) or die "Cannot open directory: $file_or_dir";
			my @dir_files = grep !/^\./, readdir INDIR;
			@dir_files = grep !/^_/, @dir_files;
			
			foreach my $file ( @dir_files)
			{
				push @file_list, "$file_or_dir/$file" if (! -d "$file_or_dir/$file");
			}
		}
		else
		{
			push @file_list, $file_or_dir;
		}
	}
	return \@file_list; 
}


return 1;
