# Supplementary material for: Comparative genomics reveals 104 candidate structured RNAs from bacteria, archaea, and their metagenomes
Source: Genome Biol. 2010 Mar 15;11(3):R31. doi: 10.1186/gb-2010-11-3-r31 (PMC2864571; doi:10.1186/gb-2010-11-3-r31)
Supplement: Additional file 10 — Source code implemented as part of this project. Source code files and a README.pdf file are provided to assist in detailed understanding of the methods. The files can be retrieved from the .tar.gz archive file, as described for Additional file 4. [file gb-2010-11-3-r31-S10.GZ › 104-motifs-source-code/data/ravenna.config.tab]

keywords	comment	AdditionalDingoHosts
comment	Copyright (c) 2007-2010 Zasha Weinberg. All rights reserved.
comment	This copyrighted configuration file is freely distributed under
comment	the terms of the GNU General Public License. See the file
comment	LICENSE in the root directory of this distribution.
curl	curl
BLISSUpload	web-username	web-password	http://bliss-machine-name/lab/scripts
DefaultWorkDir	scans
InfernalBinDir	exe
PerlDir	exe
DinGODir	exe
ScratchDir	/tmp
blastall	/home1/zw49/software/blast-2.2.17/bin/blastall
formatdb	/home1/zw49/software/blast-2.2.17/bin/formatdb
rpsblast	/home1/zw49/software/blast-2.2.17/bin/rpsblast
CMfinder	/home1/zw49/software/CMfinder_03
tRNAscanSEDir	/home1/zw49/software/tRNAscan-SE-1.23
wublastDir	/home1/zw49/software/wu-blast2.linux26-x64
R	/home1/zw49/software/R-2.6.0/bin/R
db	env3	/home1/zw49/stripe_scratch/zw49/seqs/partitions/env3/partition.gz.list	data/d/refseq25-taxonomy.tab.gz	data/d/Barrick.heurcreationspec	projection-of	env3
db	env4	/home1/zw49/stripe_scratch/zw49/seqs/partitions/env4/partition.gz.list	data/d/refseq25-taxonomy.tab.gz	data/d/Barrick.heurcreationspec	projection-of	env4
db	refseq32-microbial	/home1/zw49/stripe_scratch/zw49/seqs/partitions/refseq32-microbial/partition.gz.list	data/d/refseq32-taxonomy.tab.gz	data/d/Barrick.heurcreationspec	projection-of	refseq32-microbial
db	refseq32env4-microbial	/home1/zw49/stripe_scratch/zw49/seqs/partitions/refseq32env4-microbial/partition.gz.list	data/d/refseq32-taxonomy.tab.gz	data/d/Barrick.heurcreationspec	projection-of	refseq32env4-microbial
db-syn	refseq-28-viral	refseq28-viral
db-syn	refseq25-microbial	refseq-25
db-syn	refseq32-microbial	refseq-32
db-syn	refseq32env4-microbial	refseq-25-allseqs refseq-32-allseqs	env-3-allseqs	env-4-allseqs
include	motifs_2007/config/ravenna.pipeline.tab
