# Supplementary material for: Comparative genomics reveals 104 candidate structured RNAs from bacteria, archaea, and their metagenomes
Source: Genome Biol. 2010 Mar 15;11(3):R31. doi: 10.1186/gb-2010-11-3-r31 (PMC2864571; doi:10.1186/gb-2010-11-3-r31)
Supplement: Additional file 10 — Source code implemented as part of this project. Source code files and a README.pdf file are provided to assist in detailed understanding of the methods. The files can be retrieved from the .tar.gz archive file, as described for Additional file 4. [file gb-2010-11-3-r31-S10.GZ › 104-motifs-source-code/exe/AssociateEmblIdAndFastaDesc.pl]

# Copyright (c) 2003-2010 Zasha Weinberg.  All rights reserved.
#
# This copyrighted source code is freely distributed under
# the terms of the GNU General Public License.  See the file
# LICENSE in the root directory of this distribution.

$fileList="/projects/bio6/zasha/seqs/partitions/Barrick2_10Mb/partition.gz.list";

open(FILELIST,"$fileList");
while (<FILELIST>) {
    s/[\r\n]//g;

    $fileName=$_;

    open(FASTA,"gzip -d -c $fileName|");
    while(<FASTA>) {
	if (/^[>]/) {
	    if (/[|](gb|ref|sp|emb)[|]([^|]*)[|] ([^,]*)/) {
		$emblId=$2;
		$desc=$3;
		print "$emblId\t$desc\t$desc\n";
	    }
	}
    }
    close(FASTA);
}
close(FILELIST);
