# Supplementary material for: Comparative genomics reveals 104 candidate structured RNAs from bacteria, archaea, and their metagenomes
Source: Genome Biol. 2010 Mar 15;11(3):R31. doi: 10.1186/gb-2010-11-3-r31 (PMC2864571; doi:10.1186/gb-2010-11-3-r31)
Supplement: Additional file 10 — Source code implemented as part of this project. Source code files and a README.pdf file are provided to assist in detailed understanding of the methods. The files can be retrieved from the .tar.gz archive file, as described for Additional file 4. [file gb-2010-11-3-r31-S10.GZ › 104-motifs-source-code/exe/AssociateEmblIdAndOrganism.pl]

# Copyright (c) 2003-2010 Zasha Weinberg.  All rights reserved.
#
# This copyrighted source code is freely distributed under
# the terms of the GNU General Public License.  See the file
# LICENSE in the root directory of this distribution.

$emblPath="/projects/bio6/zasha/seqs/embl_original_format/release76";

open(DATA,"gzip -d -c $emblPath/*.dat.gz |");

$emblId="";
$os="";
$oc="";

while (<DATA>) {
    s/[\r\n]//g;

    if (/^SV   (.*)/) {
	if (length($emblId)>0) {
	    print "$emblId\t$os\t$oc\n";
	    $os="";
	    $oc="";
	}
	$emblId=$1;
    }

    if (/^OS   (.*)/) {
	$os=$os.$1;
    }
    if (/^OC   (.*)/) {
	$oc=$oc.$1;
    }
}
