# Supplementary material for: Comparative genomics reveals 104 candidate structured RNAs from bacteria, archaea, and their metagenomes
Source: Genome Biol. 2010 Mar 15;11(3):R31. doi: 10.1186/gb-2010-11-3-r31 (PMC2864571; doi:10.1186/gb-2010-11-3-r31)
Supplement: Additional file 10 — Source code implemented as part of this project. Source code files and a README.pdf file are provided to assist in detailed understanding of the methods. The files can be retrieved from the .tar.gz archive file, as described for Additional file 4. [file gb-2010-11-3-r31-S10.GZ › 104-motifs-source-code/exe/BarrickStockholmToEmblcsv.pl]

# Copyright (c) 2003-2010 Zasha Weinberg.  All rights reserved.
#
# This copyrighted source code is freely distributed under
# the terms of the GNU General Public License.  See the file
# LICENSE in the root directory of this distribution.

use Getopt::Long;

GetOptions ("h" => \$help);

if ($help) {
    print "perl BarrickStockholmToEmblcsv.pl <.sto file> <.csv file>\n";
    die "did help";
}

$stockholmFileName=shift;
$rfamCsvFileName=shift;

if (!open(STOCKHOLM,$stockholmFileName)) {
    die "Cannot open '$stockholmFileName' -- did you specify the geneName?";
}
open(CSV,">$rfamCsvFileName");

%keyToSeq=();
$gotValidLine=0;
while (<STOCKHOLM>) {
    s/[\r\n]//g;

    if (/^([0-9A-Za-z._]*)\/([0-9]*)[-]([0-9]*)[ \t][ \t]*(.*)/) {
	$gotValidLine=1;
	$emblId=$1;
	$start=$2;
	$end=$3;

	$_=$4;
	s/[.-]//g;
	$seq=uc $_;

	$key="$emblId\t$start\t$end";
	$keyToSeq{$key}=$keyToSeq{$key}.$seq;
    }
}

if (!$gotValidLine) {
    die "ERROR: didn't get any valid lines -- is this in the right format?  Are the lines named in Rfam hit id format?";
}

for $key (keys %keyToSeq) {
    ($emblId,$start,$end)=split /\t/,$key;
    $seq=$keyToSeq{$key};
    print CSV "$emblId,$start,$end\n";
}
close(CSV);
