# Supplementary material for: Comparative genomics reveals 104 candidate structured RNAs from bacteria, archaea, and their metagenomes
Source: Genome Biol. 2010 Mar 15;11(3):R31. doi: 10.1186/gb-2010-11-3-r31 (PMC2864571; doi:10.1186/gb-2010-11-3-r31)
Supplement: Additional file 10 — Source code implemented as part of this project. Source code files and a README.pdf file are provided to assist in detailed understanding of the methods. The files can be retrieved from the .tar.gz archive file, as described for Additional file 4. [file gb-2010-11-3-r31-S10.GZ › 104-motifs-source-code/exe/BarrickStockholmToFasta.pl]

# Copyright (c) 2003-2010 Zasha Weinberg.  All rights reserved.
#
# This copyrighted source code is freely distributed under
# the terms of the GNU General Public License.  See the file
# LICENSE in the root directory of this distribution.

# converts Stockholm alignments in the form that Jeff Barrick has been giving me (i.e. this script doesn't necessarily handle the full generality) into FASTA sequences.

use Getopt::Long;
GetOptions(
	   "h" => \$help,
	   "requireDuplicates" => \$requireDuplicates,
	   "silentlyIgnoreBadHitIds" => \$silentlyIgnoreBadHitIds, # e.g. the OLE RNAs that Elena P-F cloned
	   "addACID" => \$addACID
	   );

if ($help) {
    print "perl BarrickStockholmToFasta.pl <.sto file> <.fasta file to create>\n";
    print "-requireDuplicates : die if there's no #=GF DUPLICATES line\n";
    print "-silentlyIgnoreBadHitIds : don't require hit IDs to be in Rfam hit format\n";
    print "-addACID : add the #=GF AC and #=GF ID fields (the Rfam accession) to the FASTA description lines\n";
}

$stoFileName=shift;
$fastaFileName=shift;

if (!open(FASTA,">$fastaFileName")) {
    die "Couldn't open FASTA '$fastaFileName' for output";
}

%nameToSeq=();
$src=$stoFileName;
if ($src =~ /[.]gz$/) {
    $src="gzip -d -c $stoFileName |";
}
if (!open(STO,$src)) {
    die "Couldn't open Stockholm file '$stoFileName' for input";
}
# now we allow multiple files, for which the fasta is the union of all seqs.  I think the script would work, but to not use absurd amounts of RAM (and just in case), I'm processing each file separately.  My logic requires that all .sto files will end in //.
ClearGlobals();
while (<STO>) {
    s/[\r\n]//g;
    $line=$_;

    if ((/^[A-Za-z0-9]/) && !(/^\/\//)) {
	/^([^ \t][^ \t]*)[ \t][ \t]*([^ \t]*)/;
	$name=$1;
	$_=$2;
	s/[.-]//g;
	s/X/N/g;
	$seq=$_;
	#print "$name,$seq\n";
	$nameToSeq{$name}=$nameToSeq{$name}.$seq;
	#print "$nameToSeq{$name}\n";
    }
    $gotDuplicates=1;
    if (/^\#=GF DUPLICATES (.*)$/) {
	$dupLine=$1;
	for $equivClass (split / /,$dupLine) {
	    @equivSet=split /=/,$equivClass;
	    for ($i=1; $i<scalar @equivSet; $i++) {
		$dup{$equivSet[$i]}=$equivSet[0];
	    }
	}
    }
    if (/^\#=GF AC +(.*)$/) {
	$ac=$1;
    }
    if (/^\#=GF ID +(.*)$/) {
	$id=$1;
    }

    if ($line =~ /^\/\//) {

	if ($requireDuplicates && !$gotDuplicates) {
	    die "no #=GF DUPLICATES line was found";
	}

	$acid="";
	if ($addACID) {
	    $acid="$ac,$id";

	    for $name (keys %nameToSeq) {
		$seq=$nameToSeq{$name};
		if (!$silentlyIgnoreBadHitIds || $name =~ /^[^ \/]+\/[0-9]+[-][0-9]+/) {
		    ($emblId,$start,$end)=split /[-\/]/,$name;
		    print FASTA ">$acid,$emblId,$start,$end,1\n";
		    print FASTA "$seq\n";
		}
	    }
	    for $dname (keys %dup) {
		$seq=$nameToSeq{$dup{$dname}};
		if (!$silentlyIgnoreBadHitIds || $dname =~ /^[^ \/]+\/[0-9]+[-][0-9]+/) {
		    ($emblId,$start,$end)=split /[-\/]/,$name;
		    print FASTA ">$acid,$emblId,$start,$end,1\n";
		    print FASTA "$seq\n";
		}
	    }
	}
	else {
	
	    for $name (keys %nameToSeq) {
		$seq=$nameToSeq{$name};
		if (!$silentlyIgnoreBadHitIds || $name =~ /^[^ \/]+\/[0-9]+[-][0-9]+/) {
		    print FASTA ">$acid$name\n";
		    print FASTA "$seq\n";
		}
	    }
	    for $dname (keys %dup) {
		$seq=$nameToSeq{$dup{$dname}};
		if (!$silentlyIgnoreBadHitIds || $dname =~ /^[^ \/]+\/[0-9]+[-][0-9]+/) {
		    print FASTA ">$acid$dname\n";
		    print FASTA "$seq\n";
		}
	    }
	}

	ClearGlobals();
    }
}
close(STO);
close(FASTA);

sub ClearGlobals
  {
      $gotDuplicates=0;
      %nameToSeq=();
      %dup=();
      $ac="";
      $id="";
  }
