# Supplementary material for: Comparative genomics reveals 104 candidate structured RNAs from bacteria, archaea, and their metagenomes
Source: Genome Biol. 2010 Mar 15;11(3):R31. doi: 10.1186/gb-2010-11-3-r31 (PMC2864571; doi:10.1186/gb-2010-11-3-r31)
Supplement: Additional file 10 — Source code implemented as part of this project. Source code files and a README.pdf file are provided to assist in detailed understanding of the methods. The files can be retrieved from the .tar.gz archive file, as described for Additional file 4. [file gb-2010-11-3-r31-S10.GZ › 104-motifs-source-code/exe/BlastFormatDbFastaFiles.pl]

# Copyright (c) 2003-2010 Zasha Weinberg.  All rights reserved.
#
# This copyrighted source code is freely distributed under
# the terms of the GNU General Public License.  See the file
# LICENSE in the root directory of this distribution.

use Getopt::Long;

sub die_soon {
    die "@_";
};

$configFile="data/ravenna.config.tab";
$perUserConfigFile="data/ravenna.per-user.config.tab";

if (!GetOptions( 
		"h" => \$help,
		"database=s" => \$database
	       )) {
    die "invalid options";
}

if ($help) {
    print "perl BlastFormatDbFastaFiles.pl <seq list>\n";
    print "-database <db> : run on these files instead of using <seq list>\n";
    print "formatdb path comes from ravenna.config.tab file\n";
    die "did help";
}

require 'RavennaConfigFile.pm';
LoadConfigFile();

if ($database) {
    $seqList=$dbToSeqList{$database};
}
else {
    $seqList=shift;
}

if (!open(SEQ,"$seqList")) {
    die "cannot open seq list: \"$seqList\"";
}

while (<SEQ>) {
    s/[\r\n]//g;
    $fastaFileName=$_;
    if ($fastaFileName =~ /(.*[.]gz)$/) {
	$openFileCmd="gzip -d -c $fastaFileName";
    }
    else {
	$openFileCmd="cat $fastaFileName";
    }
    $fastaFileNameNoGz=$fastaFileName;
    $fastaFileNameNoGz =~ s/[.]gz$//g;

    $cmd="$openFileCmd | grep -v NOTIFY_SOURCE_FASTA= | $formatdbExe -i stdin -n $fastaFileNameNoGz -p F -o T";
    print "Running: $cmd\n";
    system "$cmd";
}
