# Supplementary material for: Comparative genomics reveals 104 candidate structured RNAs from bacteria, archaea, and their metagenomes
Source: Genome Biol. 2010 Mar 15;11(3):R31. doi: 10.1186/gb-2010-11-3-r31 (PMC2864571; doi:10.1186/gb-2010-11-3-r31)
Supplement: Additional file 10 — Source code implemented as part of this project. Source code files and a README.pdf file are provided to assist in detailed understanding of the methods. The files can be retrieved from the .tar.gz archive file, as described for Additional file 4. [file gb-2010-11-3-r31-S10.GZ › 104-motifs-source-code/exe/BlastnHomologySearch.pl]

# Copyright (c) 2003-2010 Zasha Weinberg.  All rights reserved.
#
# This copyrighted source code is freely distributed under
# the terms of the GNU General Public License.  See the file
# LICENSE in the root directory of this distribution.

use strict;
use ProcessPipeline_Utils;
use Getopt::Long;

sub die_soon {
    die join(" ",@_);
}

# WARNING: this does not run jobs on the cluster; you must allocate a node first

# qsub -I -q general
# perl exe/BlastnHomologySearch.pl -database refseq32env4-microbial -evalue 1e-8 hithrumotifs/b2009-03-04/lg/Lactobacillus_brevis.fasta hithrumotifs/b2009-03-04/lg/Lactobacillus_brevis-refseq32env4.blasting

our $configFile="data/ravenna.config.tab";

my ($help,$database,$evalueCutoff,$disableParseHit,$effectiveDbSize,$seqList);
if (!GetOptions(
		"h" => \$help,
		"database=s" => \$database,
		"seqList=s" => \$seqList,
		"e=s" => \$evalueCutoff,
		"evalue=s" => \$evalueCutoff,
		"z=s" => \$effectiveDbSize,
		"disableParseHit" => \$disableParseHit
	       )) {
    die "bad option";
}
if ($help) {
    print "perl exe/BlastnHomologySearch.pl -database <ravenna-database> -evalue <blastn-evalue-threshold> <input-file> <output-file-base-name> : run NCBI blastn.  <input-file> can be either .fasta or .sto\n";
    print "-disableParseHit : do not attempt to parse hits, because they're not in standard Rfam format.  This will mean that we don't report whether the result was known\n";
    print "-z <effectiveDbSize> : pass this flag to blastall\n";
    print "-seqList <file> : use instead of database\n";
}
my $inFileName=shift;
my $outFileNameBase=shift;

our ($cmzashaExe,$cmfinderBinDir,$wublastDir,$squidPath,$clustalwPath,$cmfinderDir,$perlDir,%dbToSeqList,$blastallExe);
require 'RavennaConfigFile.pm';
LoadConfigFile();

my $fastaOptions={disableParseHit=>$disableParseHit};

if ($database) {
    $seqList=$dbToSeqList{$database};
}
if (!$seqList || !-e($seqList)) {
    die "-seqList or -database was not given, database \"$database\" was not defined, or its seqList file was not found";
}

if (!$evalueCutoff) {
    die "must specify -evalue <cutoff>";
}

my %seqIdToHitList=();
my $fastaFileName;
if ($inFileName =~ /[.]fasta$/) {
    print "input is FASTA format\n";
    $fastaFileName=$inFileName;
    my $fasta=new Fasta;
    $fasta->Load($fastaFileName,$fastaOptions);
    for my $hit ($fasta->ListHits()) {
	my ($seqId,$s,$e)=split /[-\/]/,$hit;
	push @{$seqIdToHitList{$seqId}},{s=>$s,e=>$e};
    }
}
if ($inFileName =~ /[.]sto/) {
    print "input is Stockholm format\n";
    my $stoFileName=$inFileName;
    my $sto=new Stockholm;
    $sto->Load($stoFileName);
    for my $hit ($sto->ListHitsWithDups()) {
	my ($seqId,$s,$e)=split /[-\/]/,$hit;
	push @{$seqIdToHitList{$seqId}},{s=>$s,e=>$e};
    }
    $fastaFileName="$outFileNameBase.query.fasta";
    $sto->SaveFasta($fastaFileName);
}
if (scalar keys %seqIdToHitList==0) {
    die "either the input file \"$inFileName\" was neither .fasta nor .sto, or it had no sequences in it";
}

my @extraBlastFlagList=();
if ($effectiveDbSize) {
    push @extraBlastFlagList,"-z $effectiveDbSize";
}
my $extraBlastFlagStr=join(" ",@extraBlastFlagList);

my $blastOutFileName="$outFileNameBase.blastn.tab";
my $blastDoneFileName="$blastOutFileName.done";
if (!-e $blastDoneFileName) {
    if (!open(L,$seqList)) {
	die "cannot open $seqList";
    }
    while (<L>) {
	s/[\r\n]//g;
	s/^[+]//g;
	s/[.]gz$//g; # remove .gz ending, to get blast name
	my $dbFastaFileName=$_;
	my $cmd="$blastallExe -p blastn -W 7 -e $evalueCutoff -G 2 -E 2 -q -2 -i $fastaFileName -d $dbFastaFileName -m 8 $extraBlastFlagStr >> $blastOutFileName";
	RunCmd($cmd);
    }
    close(L);

    RunCmd("touch $blastDoneFileName");
}

my $annotBlastOutFileName="$outFileNameBase.blastn-newness.tab";
my $emblcsvFileName="$outFileNameBase.emblcsv";
my $newEmblcsvFileName="$outFileNameBase.new.emblcsv";
my $cmzashacsvFileName="$outFileNameBase.cmzasha.csv";
if (!open(CMZCSV,">$cmzashacsvFileName")) {
    die "cannot open $cmzashacsvFileName";
}
my $csvstr="params (warning: commas chnged to semicolons)	CM file	virtual or actual fastaFile	sequence #	sequence accession		sequence description (warning: commas chnged to semicolons)	is reversed?	extended seq (with flanking)	start nuc	end nuc	score (bits)	hit sequence	known/new	hit ranges within the same EMBL id	new hitness (0=in Rfam; 1=overlaps hit in Rfam;2=entirely new)	amount of overlap with Rfam	this hit in Rfam format	actual fasta file	%GC of hit	# MATP nodes	# unpaired MATP	# G-U in MATP	# other non-canon in MATP	E-value (if any)	Taxonomy group	Full taxonomy";
$csvstr =~ s/[\t]/,/g;
print CMZCSV "$csvstr\n";

if (!open(B,$blastOutFileName)) {
    die "cannot open $blastOutFileName";
}
if (!open(B2,">$annotBlastOutFileName")) {
    die "cannot open $annotBlastOutFileName";
}
if (!open(E,">$emblcsvFileName")) {
    die "cannot open $emblcsvFileName";
}
if (!open(E2,">$newEmblcsvFileName")) {
    die "cannot open $newEmblcsvFileName";
}
while (<B>) {
    s/[\r\n]//g;
    my ($query,$databaseDesc,$percentId,$alignLen,$numMismatches,$gapOpen,$queryStart,$queryEnd,$dbStart,$dbEnd,$evalue,$bitScore)=split /[\t]/,$_;
    my $dbFragmentStart=undef;
    my $dbFragmentDir=undef;
    my $seqId=undef;
    if ($databaseDesc =~ /(ref|emb|gb)[|]([-._0-9A-Za-z]*)/) {
	$seqId=$2;
    }
    else {
	if ($databaseDesc =~ /^([-_.A-Za-z0-9]+)\/([0-9]+)-([0-9]+)$/) {
	    $seqId=$1;
	    $dbFragmentStart=$2;
	    my $dbFragmentEnd=$3;
	    if ($dbFragmentStart < $dbFragmentEnd) {
		$dbFragmentDir= +1;
	    }
	    else {
		$dbFragmentDir= -1;
	    }
	}
	else {
	    die "cannot parse description line $databaseDesc";
	}
    }

    if (defined($dbFragmentStart)) {
	$dbStart = $dbFragmentStart + $dbFragmentDir*($dbStart-1);
	$dbEnd = $dbFragmentStart + $dbFragmentDir*($dbEnd-1);
    }

    if ($queryStart>$queryEnd) {
	($dbStart,$dbEnd)=($dbEnd,$dbStart);
    }

    my $hasOverlap=0;
    my @overlapHits=();
    for my $x (@{$seqIdToHitList{$seqId}}) {

	# get coords into increasing form -- we don't care about the strand here
	my ($qs,$qe)=($x->{s},$x->{e});
	if ($qs>$qe) {
	    ($qs,$qe)=($qe,$qs);
	}
	my ($ds,$de)=($dbStart,$dbEnd);
	if ($ds>$de) {
	    ($ds,$de)=($de,$ds);
	}

	# print "$seqId : ($qs,$qe) : ($ds,$de)\n";

	if ($de>=$qs && $ds<=$qe) {
	    push @overlapHits,"$seqId/$x->{s}-$x->{e}";
	    $hasOverlap=1;
	}
    }
    my $overlapStr=join(" ",@overlapHits);
    my $len=abs($dbEnd-$dbStart);
    print B2 join("\t",($query,$seqId,$len,$dbStart,$dbEnd,$evalue,$bitScore,$hasOverlap,$overlapStr))."\n";
    print E join(",",($seqId,$dbStart,$dbEnd))."\n";
    if (!$hasOverlap) {
	print E2 join(",",($seqId,$dbStart,$dbEnd))."\n";
    }
    my @f=();
    $f[4]=$seqId;
    $f[9]=$dbStart;
    $f[10]=$dbEnd;
    $f[24]=$evalue;
    $f[15]=$hasOverlap ? 0 : 2;
    $f[11]=$bitScore;
    $f[12]=""; # empty seq; user must un-check skip dups
    $f[13]=$hasOverlap ? "known" : "**** new";
    print CMZCSV join(",",@f)."\n";
}
close(CMZCSV);
close(E2);
close(E);
close(B2);
close(B);


sub RunCmd    {
    my ($cmd)=@_;
    print "Running $cmd\n";
    my $status=system "$cmd";
    if ($status!=0) {
	die "failed with status $status (according to perl 'system' command)";
    }
}
