# Supplementary material for: Comparative genomics reveals 104 candidate structured RNAs from bacteria, archaea, and their metagenomes
Source: Genome Biol. 2010 Mar 15;11(3):R31. doi: 10.1186/gb-2010-11-3-r31 (PMC2864571; doi:10.1186/gb-2010-11-3-r31)
Supplement: Additional file 10 — Source code implemented as part of this project. Source code files and a README.pdf file are provided to assist in detailed understanding of the methods. The files can be retrieved from the .tar.gz archive file, as described for Additional file 4. [file gb-2010-11-3-r31-S10.GZ › 104-motifs-source-code/exe/CleanStockholm.pl]

# Copyright (c) 2003-2010 Zasha Weinberg.  All rights reserved.
#
# This copyrighted source code is freely distributed under
# the terms of the GNU General Public License.  See the file
# LICENSE in the root directory of this distribution.

use Getopt::Long;
use strict;
use Stockholm;

my @searchKeepGF=("ravenna.pl");
my @rfamKeepGF=("ID","DE","AU","TP","WK","SE","SS");
my @keepGF=(@rfamKeepGF,"ravenna.pl");
my @rfamKeepGC=("SS_cons");
my @keepGC=("SS_cons","SS_cons_1","SS_cons_2","SS_cons_3","SS_cons_4","SS_cons_5","SS_cons_6","SS_cons_7","RF");
my @keepGS=();
my @keepGR=();
my @rfamRequiredGF=("ID","DE","AU","TP","WK","SE","SS");

my ($rfam,$search,$pmid);

if (!GetOptions(
		"search" => \$search,
		"rfam" => \$rfam,
		"pmid=s" => \$pmid
	       )) {
    die "bad command line params";
}
my $inFileName=shift;
my $outFileName=shift;

if ($rfam) {
    $search=1;  # Rfam ==> for searching
}

my $sto=new Stockholm;
$sto->Load($inFileName);

if (defined($sto->{gc}{TRUNCATION_CHECK})) {

    #=GC TRUNCATION_CHECK marks columns that must be present, or we'll assume it's truncated.  Columns without periods are marked.  Typically, we'd mark a 5' and a 3' column.
    my @truncCheckList=();
    my $truncCheck=$sto->{gc}{TRUNCATION_CHECK};
    for (my $i=0; $i<length($truncCheck); $i++) {
	if (substr($truncCheck,$i,1) ne ".") {
	    push @truncCheckList,$i;
	}
    }

    my @hitList=();
    for my $hit (@{$sto->{hitsInOriginalOrder}}) {
	my $seq=$sto->{hit}{$hit}{seq};
	my $good=1;
	for my $col (@truncCheckList) {
	    if (substr($seq,$col,1) =~ /[-.]/) {
		# gap in this column --> truncated
		$good=0;
	    }
	}
	if ($good) {
	    push @hitList,$hit;
	}
	else {
	    delete $sto->{hit}{$hit};
	}
    }

    @{$sto->{hitsInOriginalOrder}}=@hitList;
}

if ($search) {
    if (defined($sto->{gc}{SEARCH_MOTIF})) {
	my $options={};
	$sto=$sto->StripToGenericActualMotifIfAny($options,"SEARCH_MOTIF");
    }
    else {
	$sto=$sto->StripToActualMotifIfAny();
    }
}
else {
    $sto=$sto->StripToActualMotifIfAny();
}


if ($rfam) {
    $sto->ConvertSSconsToRfam();
}

if ($rfam) {
    $sto->AcceptOnlyTheseGC(\@rfamKeepGC);
    $sto->AcceptOnlyTheseGF(\@rfamKeepGF);
}
else {
    if ($search) {
	$sto->AcceptOnlyTheseGF(\@searchKeepGF);
    }
    else {
	$sto->AcceptOnlyTheseGF(\@keepGF);
    }
    $sto->AcceptOnlyTheseGC(\@keepGC);
}
$sto->AcceptOnlyTheseGR(\@keepGR);
$sto->AcceptOnlyTheseGS(\@keepGS);

if ($rfam) {
    
    if (defined($pmid) && $pmid ne "?") {
	$sto->{gf}{SE}="Published; PMID:$pmid";
	$sto->{gf}{SS}="Published; PMID:$pmid";
    }
    else {
	die "no -pmid given";
    }

    my @missing=();
    for my $tag (@rfamRequiredGF) {
	if (!defined($sto->{gf}{$tag})) {
	    push @missing,$tag;
	}
    }

    if (scalar @missing > 0) {
	die "the following tags are missing but required for Rfam: ".join(" , ",@missing);
    }
}

$sto->Save($outFileName);
