# Supplementary material for: Comparative genomics reveals 104 candidate structured RNAs from bacteria, archaea, and their metagenomes
Source: Genome Biol. 2010 Mar 15;11(3):R31. doi: 10.1186/gb-2010-11-3-r31 (PMC2864571; doi:10.1186/gb-2010-11-3-r31)
Supplement: Additional file 10 — Source code implemented as part of this project. Source code files and a README.pdf file are provided to assist in detailed understanding of the methods. The files can be retrieved from the .tar.gz archive file, as described for Additional file 4. [file gb-2010-11-3-r31-S10.GZ › 104-motifs-source-code/exe/ClustalwToSto.pl]

# Copyright (c) 2003-2010 Zasha Weinberg.  All rights reserved.
#
# This copyrighted source code is freely distributed under
# the terms of the GNU General Public License.  See the file
# LICENSE in the root directory of this distribution.

use strict;

my $clustalwFileName=shift;
my $stoFileName=shift;

if (!open(C,$clustalwFileName)) {
    die;
}
if (!open(S,">$stoFileName")) {
    die;
}
my $lineNum=0;
my %hitToSeq=();
my %hitToSpaces=();
my @hitOrder=();
while (<C>) {
    $lineNum++;
    s/[\r\n]//g;
    if ((/^CLUSTAL W /) || (/^[ \t.:*]*$/)) {
	# ignore blank lines (including consensus lines with the colons), and the "CLUSTAL W" header
    }
    else {
	if (/^([^ ]+)( +)([^ ]+)$/) {
	    my ($hit,$spaces,$seq)=($1,$2,$3);
	    if (!exists($hitToSeq{$hit})) {
		push @hitOrder,$hit;
	    }
	    $hitToSeq{$hit} .= $seq;
	    $hitToSpaces{$hit}=$spaces;
	}
	else {
	    die "line #$lineNum ($_) has unexpected format";
	}
    }
}
close(C);

print S "# STOCKHOLM 1.0\n";
for my $hit (@hitOrder) {
    my $seq=$hitToSeq{$hit};
    my $spaces=$hitToSpaces{$hit};
    print S "$hit$spaces$seq\n";
}
print S "//\n";
close(S);
