# Supplementary material for: Comparative genomics reveals 104 candidate structured RNAs from bacteria, archaea, and their metagenomes
Source: Genome Biol. 2010 Mar 15;11(3):R31. doi: 10.1186/gb-2010-11-3-r31 (PMC2864571; doi:10.1186/gb-2010-11-3-r31)
Supplement: Additional file 10 — Source code implemented as part of this project. Source code files and a README.pdf file are provided to assist in detailed understanding of the methods. The files can be retrieved from the .tar.gz archive file, as described for Additional file 4. [file gb-2010-11-3-r31-S10.GZ › 104-motifs-source-code/exe/ClustalwUnblock.pl]

# Copyright (c) 2003-2010 Zasha Weinberg.  All rights reserved.
#
# This copyrighted source code is freely distributed under
# the terms of the GNU General Public License.  See the file
# LICENSE in the root directory of this distribution.

$inf=shift;
$outf=shift;

if (!open(I,$inf)) {
    die;
}
if (!open(O,">$outf")) {
    die;
}
while (<I>) {
    s/[\r\n]//g;
    if (/^CLUSTAL W/ || /^[ \t]*$/) {
    }
    else {
	if (/^([^ ]+)( +)([^ ]+)$/) {
	    $hit=$1;
	    $spaces=$2;
	    $seq=$3;
	    if (length($hitToSpaces{$hit})==0) {
		push @hitList,$hit;
	    }
	    $hitToSpaces{$hit}=$spaces;
	    $hitToSeq{$hit} .= $seq;
	}
	else {
	    die "unexpected line $_";
	}
    }
}
for $hit (@hitList) {
    $spaces=$hitToSpaces{$hit};
    $seq=$hitToSeq{$hit};
    print O "$hit$spaces$seq\n";
}
close(O);
close(I);
