# Supplementary material for: Comparative genomics reveals 104 candidate structured RNAs from bacteria, archaea, and their metagenomes
Source: Genome Biol. 2010 Mar 15;11(3):R31. doi: 10.1186/gb-2010-11-3-r31 (PMC2864571; doi:10.1186/gb-2010-11-3-r31)
Supplement: Additional file 10 — Source code implemented as part of this project. Source code files and a README.pdf file are provided to assist in detailed understanding of the methods. The files can be retrieved from the .tar.gz archive file, as described for Additional file 4. [file gb-2010-11-3-r31-S10.GZ › 104-motifs-source-code/exe/CmzashaCsvNotFoundToEmblIntervals.pl]

# Copyright (c) 2003-2010 Zasha Weinberg.  All rights reserved.
#
# This copyrighted source code is freely distributed under
# the terms of the GNU General Public License.  See the file
# LICENSE in the root directory of this distribution.

# usage: 
#  perl CmzashaCsvNotFoundToEmblIntervals.pl > emblcsv.csv

# now that I'm doing heuristics, I have many Rfam hits that are not found & I'd like to know what they are
# This script takes the output of ParseCmzashaToCsv.pl, looks at only the not found part, and converts to CSV of EmblId,startNuc,endNuc, for use with the --filter ... emblcsv option of cmzasha.  This process is made easy by the fact that Rfam hits come in the form EmblId/startNuc-endNuc

$fileName=$ARGV[0];

open(IN,"$fileName");
$gotToNotFound=0;
while (<IN>) {
    chop;

    if ($gotToNotFound) {
	@csv=split /,/,$_;
	@rfamSeqs=split / /,$csv[1];
	for $rfamSeq (@rfamSeqs) {
	    $_=$rfamSeq;
	    if (/([A-Z]*[0-9]*)\/([0-9]*)[-]([0-9]*)/) {
		$emblId=$1;
		$startNuc=$2;
		$endNuc=$3;
		print "$emblId,$startNuc,$endNuc\n";
	    }
	    else {
		print STDERR "Couldn't part Rfam hit: $rfamSeq\n";
	    }
	}
    }
    else {
	if (/^THINGS IN Rfam THAT WEREN.T FOUND/) {
	    $gotToNotFound=1;
	}
    }
}
