# Supplementary material for: Comparative genomics reveals 104 candidate structured RNAs from bacteria, archaea, and their metagenomes
Source: Genome Biol. 2010 Mar 15;11(3):R31. doi: 10.1186/gb-2010-11-3-r31 (PMC2864571; doi:10.1186/gb-2010-11-3-r31)
Supplement: Additional file 10 — Source code implemented as part of this project. Source code files and a README.pdf file are provided to assist in detailed understanding of the methods. The files can be retrieved from the .tar.gz archive file, as described for Additional file 4. [file gb-2010-11-3-r31-S10.GZ › 104-motifs-source-code/exe/CmzashaCsvProcess.pl]

# Copyright (c) 2003-2010 Zasha Weinberg.  All rights reserved.
#
# This copyrighted source code is freely distributed under
# the terms of the GNU General Public License.  See the file
# LICENSE in the root directory of this distribution.

use Getopt::Long;

$evalueCutoff=0.1;

GetOptions(
	   "refseqids" => \$outputRefseqIds,
	   "evalue=s" => \$evalueCutoff
	  );

$inFileName=shift;

#$isFirst=1;
open(IN,"$inFileName");
while (<IN>) {
    s/[\r\n]//g;

    if ($isFirst && $outputRefseqIds) {
	$isFirst=0;
    }
    else {
	if (length($_)==0) {
	    last;
	}
	@fields=split /,/,$_;
	$evalue=$fields[24];
	$hitId=$fields[17];
	$emblId=$fields[4];
	#print "$emblId,$hitId,$evalue\n";
	if ($evalue<=$evalueCutoff) {
	    if ($outputRefseqIds) {
		print "$emblId\n";
	    }
	    else {
		print "$_\n";
	    }
	}
    }
}
