# Supplementary material for: Comparative genomics reveals 104 candidate structured RNAs from bacteria, archaea, and their metagenomes
Source: Genome Biol. 2010 Mar 15;11(3):R31. doi: 10.1186/gb-2010-11-3-r31 (PMC2864571; doi:10.1186/gb-2010-11-3-r31)
Supplement: Additional file 10 — Source code implemented as part of this project. Source code files and a README.pdf file are provided to assist in detailed understanding of the methods. The files can be retrieved from the .tar.gz archive file, as described for Additional file 4. [file gb-2010-11-3-r31-S10.GZ › 104-motifs-source-code/exe/CmzashaToEmblcsv.pl]

# Copyright (c) 2003-2010 Zasha Weinberg.  All rights reserved.
#
# This copyrighted source code is freely distributed under
# the terms of the GNU General Public License.  See the file
# LICENSE in the root directory of this distribution.

use Getopt::Long;

GetOptions(
	   "h" => \$help,
	   "onlyNew" => \$onlyNew,
	   "evalue=s" => \$evalueCutoff
	   );

if ($help) {
    print "Outputs an emblcsv file for all hits in a .cmzasha.cvs file\n";
    print "perl CmzashaToEmblcsv.pl <.cmzasha.csv file name>\n";
    print "<.cmzasha.csv file name> is the output of cmzasha processed with ParseCmzashaToCsv.pl that contains known hits.\n";
    print "-onlyNew : only output entirely new hits\n";
    print "-evalue <cutoff> : only output hits with evalues of <cutoff> or better.\n";
    die "did help";
}

$inputCmzashaCsv=shift;

if ($inputCmzashaCsv eq "") {
    die "Missing a command line parameter.";
}

$firstLine=1;
if (!open(IN,"$inputCmzashaCsv")) {
    die "cannot open $inputCmzashaCsv";
}
while (<IN>) {
    s/[\r\n]//g;

    if ($firstLine) {
	$firstLine=0;
    }
    else {

	$line=$_;
	s/,//g;
	if ($_ eq "") {
	}
	else {
	    
	    @fields=split /,/,$line;
	    
	    $emblId=$fields[4];
	    $start=$fields[9];
	    $end=$fields[10];

	    my $newness=$fields[15];
	    my $evalue=$fields[24];

	    my $print=1;
	    if ($onlyNew && $newness!=2) {
		#print "reject by newness=$newness\n";
		$print=0;
	    }
	    if (defined($evalueCutoff) && ($evalue>$evalueCutoff)) {
		#print "reject by evalue=$evalue\n";
		$print=0;
	    }
	    #print "$emblId,$start,$end,$newness,$evalue\n";

	    if ($print) {
		if (!($emblId eq "") && !($start eq "") && !($end eq "")) {
		    print "$emblId,$start,$end\n";
		}
	    }
	}
    }
}
