# Supplementary material for: Comparative genomics reveals 104 candidate structured RNAs from bacteria, archaea, and their metagenomes
Source: Genome Biol. 2010 Mar 15;11(3):R31. doi: 10.1186/gb-2010-11-3-r31 (PMC2864571; doi:10.1186/gb-2010-11-3-r31)
Supplement: Additional file 10 — Source code implemented as part of this project. Source code files and a README.pdf file are provided to assist in detailed understanding of the methods. The files can be retrieved from the .tar.gz archive file, as described for Additional file 4. [file gb-2010-11-3-r31-S10.GZ › 104-motifs-source-code/exe/CmzashaToFasta.pl]

# Copyright (c) 2003-2010 Zasha Weinberg.  All rights reserved.
#
# This copyrighted source code is freely distributed under
# the terms of the GNU General Public License.  See the file
# LICENSE in the root directory of this distribution.

# convert the output of ParseCmzashaToCsv.pl to FASTA format

use Getopt::Long;

if (!GetOptions(
	   "h" => \$help,
	   "onlyNew" => \$onlyNew,
	   "evalue=s" => \$evalueThreshold,
	   "noDup" => \$noDuplicates
	       )) {
    die "bad command line";
}

if ($help) {
    print "Outputs a FASTA file for all hits in a .cmzasha.csv file\n";
    print "perl CmzashaToEmblcsv.pl <.cmzasha.csv file name>\n";
    print "<.cmzasha.csv file name> is the output of cmzasha processed with ParseCmzashaToCsv.pl that contains known hits.\n";
    print "-onlyNew : -onlyNew can make this world seem right.  -onlyNew can make the darkness bright.  It also prevents hits that match the query from being output.\n";
    print "-evalue : only take hits with a better (lower) E-value than this\n";
    die "did help";
}

$fileName=shift;
if ($fileName eq "") {
    die "You need to specify a file that was produced by ParseCmzashaToCsv.pl.";
}

open(IN,"$fileName");

%seqSet=();

$firstLine=1;
while (<IN>) {
    s/[\r\n]//g;

    if ($_ eq "") {
	# end of our hits
	exit loop;
    }

    if ($firstLine) {
	$firstLine=0;
    }
    else {
	@line=split /,/,$_;
	$seqDesc=$line[6];
	$seq=$line[12];
	$startNuc=$line[9];
	$endNuc=$line[10];
	$emblId=$line[4];
	$newHitness=$line[15];
	$evalue=$line[24];

	if ($noDuplicates) {
	    if ($seqSet{$seq}) {
		next;
	    }
	    $seqSet{$seq}=1;
	}

	if ($newHitness!=2 && $onlyNew) {
	    next;
	}
	if ($evalue > $evalueThreshold && defined($evalueThreshold)) {
	    next;
	}

	print ">$emblId/$startNuc-$endNuc\n";
	while (length($seq)>80) {
	    $seqLine=substr $seq,0,80;
	    print "$seqLine\n";
	    $seqNew=substr $seq,80;
	    $seq=$seqNew;
	}
	if (length($seq)>0) {
	    print "$seq\n";
	}
    }
}
