# Supplementary material for: Comparative genomics reveals 104 candidate structured RNAs from bacteria, archaea, and their metagenomes
Source: Genome Biol. 2010 Mar 15;11(3):R31. doi: 10.1186/gb-2010-11-3-r31 (PMC2864571; doi:10.1186/gb-2010-11-3-r31)
Supplement: Additional file 10 — Source code implemented as part of this project. Source code files and a README.pdf file are provided to assist in detailed understanding of the methods. The files can be retrieved from the .tar.gz archive file, as described for Additional file 4. [file gb-2010-11-3-r31-S10.GZ › 104-motifs-source-code/exe/CmzashaToRfamCsv.pl]

# Copyright (c) 2003-2010 Zasha Weinberg.  All rights reserved.
#
# This copyrighted source code is freely distributed under
# the terms of the GNU General Public License.  See the file
# LICENSE in the root directory of this distribution.

use Getopt::Long;

GetOptions(
	   "h" => \$help,
	   "-seeds" => \$inputSeedFasta
	   );

if ($help) {
    print "Creates a comma separated file database of ncRNA hits, like I used for the known Rfam hits.  Can be used in place of Rfam.full.csv in the script ParseCmzashaToCsv.pl\n";
    print "perl CmzashaToRfamCsv.pl <gene name> <.cmzasha.csv file name>\n";
    print "<gene name> is the name of the gene in the to-be-created file.\n";
    print "<.cmzasha.csv file name> is the output of cmzasha processed with ParseCmzashaToCsv.pl that contains known hits.\n";
    print "-seeds <input seed .fasta> : is the known seed members in FASTA format; only hits in the .cmzasha.csv file whose sequence matches one of these seed sequences will be considered to be correct.  NOTE: there aren't allowed to be line breaks within a nucleotide sequence of one hit in this file; this is reasonable since each hit is typically only a few hundred nucs.  Otherwise, everything in the .cmzasha.csv file is taken.\n";
    die "did help";
}

$geneName=shift;
$inputCmzashaCsv=shift;

if ($inputCmzashaCsv eq "" || $geneName eq "") {
    die "Missing a command line parameter.";
}

%seedSeq=();
if (!($inputSeedFasta eq "")) {
    open(SEEDFASTA,"$inputSeedFasta");
    while (<SEEDFASTA>) {
	s/[\r\n]//g;
	
	if (!/^>/) {
	    $seedSeq{$_}=1;
	}
    }
}

$firstLine=1;
open(IN,"$inputCmzashaCsv");
while (<IN>) {
    s/[\r\n]//g;

    if ($firstLine) {
	$firstLine=0;
    }
    else {

	$line=$_;
	s/,//g;
	if ($_ eq "") {
	}
	else {
	    
	    @fields=split /,/,$line;
	    
	    $emblId=$fields[4];
	    $start=$fields[9];
	    $end=$fields[10];
	    $seq=$fields[12];	

	    if (!($emblId eq "") && !($start eq "") && !($end eq "")) {
		
		if (($inputSeedFasta eq "") || $seedSeq{$seq}) {
		    
		    # presumably a seed member (could be something else with same sequence though, so we still need to do some manual checking
		    
		    print "$geneName,$geneName,$emblId/$start-$end,$seq\n";
		}
	    }
	}
    }
}
