# Supplementary material for: Comparative genomics reveals 104 candidate structured RNAs from bacteria, archaea, and their metagenomes
Source: Genome Biol. 2010 Mar 15;11(3):R31. doi: 10.1186/gb-2010-11-3-r31 (PMC2864571; doi:10.1186/gb-2010-11-3-r31)
Supplement: Additional file 10 — Source code implemented as part of this project. Source code files and a README.pdf file are provided to assist in detailed understanding of the methods. The files can be retrieved from the .tar.gz archive file, as described for Additional file 4. [file gb-2010-11-3-r31-S10.GZ › 104-motifs-source-code/exe/CommonOperonGenes.pl]

# Copyright (c) 2003-2010 Zasha Weinberg.  All rights reserved.
#
# This copyrighted source code is freely distributed under
# the terms of the GNU General Public License.  See the file
# LICENSE in the root directory of this distribution.

# example:
# perl /zasha/code/cygwin/mydistributions/ravenna/src/CommonOperonGenes.pl glnA.operoncontext /zasha/work/yale/papers_talks/motifs_2007/finalizing/2008-10-09/yfr6.operoncontext

@fileList=@ARGV;

for my $f (@fileList) {
    if (!open(F,$f)) {
	die "cannot open $f";
    }
    while (<F>) {
	s/[\r\n]//g;
	($greaterThanDummy,$seqId,$rnaStart,$rnaEnd,$start,$end,$protId,$protGi,$protCode,$geneName,$desc,$cddStuff)=split /\t/,$_;
	if (!($gi =~ /^[0-9]+$/)) {
	    next;
	}
	$giToFiles{$protGi}{$f}=1;
    }
    close(F);
}

for $protGi (keys %giToFiles) {
    @l=keys %{$giToFiles{$protGi}};
    if (scalar @l > 1) {

	print "gi=$protGi : ".join(" ",@l)."\n";
    }
}
