# Supplementary material for: Comparative genomics reveals 104 candidate structured RNAs from bacteria, archaea, and their metagenomes
Source: Genome Biol. 2010 Mar 15;11(3):R31. doi: 10.1186/gb-2010-11-3-r31 (PMC2864571; doi:10.1186/gb-2010-11-3-r31)
Supplement: Additional file 10 — Source code implemented as part of this project. Source code files and a README.pdf file are provided to assist in detailed understanding of the methods. The files can be retrieved from the .tar.gz archive file, as described for Additional file 4. [file gb-2010-11-3-r31-S10.GZ › 104-motifs-source-code/exe/CompleteGenomesAndSizeByTaxa.pl]

# Copyright (c) 2003-2010 Zasha Weinberg.  All rights reserved.
#
# This copyrighted source code is freely distributed under
# the terms of the GNU General Public License.  See the file
# LICENSE in the root directory of this distribution.

$emblPath="/c/zasha/data/seqs/embl_original_format/release84";
@emblFiles=("phg.dat.gz","vrl.dat.gz");

$isFirst=1;
$lastLineWasAC=0;
for $emblFile (@emblFiles) {

    $fullEmblFileName="$emblPath/$emblFile";
    open(EMBL,"gzip -d -c $fullEmblFileName|");
    while (<EMBL>) {
	s/[\r\n]//g;

	if (/\/\//) {
	    if ($oc && $goodDE && $size) {
		$oc="$oc; $os";
		$ocToInfo{$oc}="$emblId\t$size";
	    }
	    $emblId="";
	    $oc="";
	    $os="";
	    $size="";
	    $goodDE=0;
	}
	
	if (/^SV   ([A-Z].*)/) {
	    
	    $emblId=$1;
	}
	if (/^SQ   Sequence ([0-9]*) BP/) {
	    $size=$1;
	}
	if (/^OC   (.*)/) {
	    $oc=$oc.$1;
	}
	if (/^OS   (.*)/) {
	    $os=$os.$1;
	}
	if (/^DE   (.*)/) {
	    $de=$1;
	    if (($de =~ m/complete/i) && ($de =~ m/genome/i)) {
		$goodDE=1;
	    }
	}
    }
}

for $oc (keys %ocToInfo) {
$info=$ocToInfo{$oc};
print "$oc\t$info\n";
}
