# Supplementary material for: Comparative genomics reveals 104 candidate structured RNAs from bacteria, archaea, and their metagenomes
Source: Genome Biol. 2010 Mar 15;11(3):R31. doi: 10.1186/gb-2010-11-3-r31 (PMC2864571; doi:10.1186/gb-2010-11-3-r31)
Supplement: Additional file 10 — Source code implemented as part of this project. Source code files and a README.pdf file are provided to assist in detailed understanding of the methods. The files can be retrieved from the .tar.gz archive file, as described for Additional file 4. [file gb-2010-11-3-r31-S10.GZ › 104-motifs-source-code/exe/ConvertRefseqTaxonomyFiles.pl]

# Copyright (c) 2003-2010 Zasha Weinberg.  All rights reserved.
#
# This copyrighted source code is freely distributed under
# the terms of the GNU General Public License.  See the file
# LICENSE in the root directory of this distribution.

use strict;

# this script converts flat files distributed by NCBI into RaveNnA's taxonomy file
# To convert from GenBank-format files, use ExtractEmblIdAndOrg2.pl
# The required input files are as follows:
#  - taxdump.tar.gz : download ftp://ftp.ncbi.nih.gov/pub/taxonomy/taxdump.tar.gz
#  - nodes.dmp : extracted from taxdump.tar.gz
#  - names.dmp : extracted from taxdump.tar.gz
#  - RefSeq-releaseXX.catalog.gz : download from somewhere in ftp://ftp.ncbi.nih.gov/refseq/release
# (BTW, these files are documented in the readme within taxdump.tar.gz)

# command line: perl ConvertRefseqTaxonomyFiles.pl <RefSeq-releaseXX.catalog.gz> <names.dmp> <nodes.dmp> <output>
# <output> must end in .gz

my $catalogFileName=shift;
my $namesFileName=shift;
my $nodesFileName=shift;
my $outFileName=shift;

if (!($outFileName =~ /[.]gz$/)) {
    die "output file name must end in .gz";
}

if (!open(OUT,"| gzip -c > $outFileName")) {
    die "cannot open $outFileName to write via gzip";
}

my %taxidInfo=();

print "Parsing $nodesFileName\n";
# parse nodes
if (!open(N,$nodesFileName)) {
    die "cannot open $nodesFileName";
}
while (<N>) {
    s/[\r\n]//g;
    my ($taxid,$parent,$rank,$emblCode,$divisionId,$inheritedDivisionFlag,$geneticCodeId,$inheritedGeneticCodeFlag,$mitochondrialGeneticCodeId,$inheritedMitochondrialGeneticCodeId,$genbankHiddenFlag,$hiddenSubtreeRootFlag,$comments)=split /\t[|]\t/,$_;
    #print "Q=$taxid,$parent\n";
    $taxidInfo{$taxid}={parent=>$parent,hidden=>$genbankHiddenFlag};
}
close(N);

print "Parsing $catalogFileName...\n";
my %referencedTaxidSet=();
if (!-s $catalogFileName) {
    die "$catalogFileName does not exist";
}
if (!open(C,"gzip -d -c $catalogFileName |")) {
    die "cannot open (via gzip) $catalogFileName";
}
while (<C>) {
    s/[\r\n]//g;
    my ($taxid,$species,$accession,$gi)=split /\t/,$_;  # I'm not sure what the other fields are
    if (($accession =~ /^[NYZA]P_/) || ($accession =~ /^[NYZA]M_/) || ($accession =~ /^[NYZA]R_/)) {
	# it's a protein, mRNA or RNA -- ignore
    }
    else {
	$referencedTaxidSet{$taxid}=1;
	$taxidInfo{$taxid}->{species}=$species;
	print OUT "$accession\t$taxid\n";
    }
}
close(C);
if ($? != 0) {
    die "there was a problem reading $catalogFileName via gzip";
}
print OUT "\n";

print "Parsing $namesFileName\n";
# parse names
if (!open(N,$namesFileName)) {
    die "cannot open $namesFileName";
}
while (<N>) {
    s/[\r\n]//g;
    my ($taxid,$name,$uniqueName,$nameClass)=split /\t[|]\t/,$_;
    if ($nameClass =~ /scientific/) {
	$taxidInfo{$taxid}->{name}=$name;
    }
}
close(N);

print "Dumping taxa\n";
for my $taxid (keys %referencedTaxidSet) {

    my @nameList=();
    my $species=$taxidInfo{$taxid}->{species};
    my $t=$taxid;
    while ($taxidInfo{$t}->{parent} != $t) {
	if (!$taxidInfo{$t}->{hidden}) {
	    push @nameList,$taxidInfo{$t}->{name};
	}
	$t=$taxidInfo{$t}->{parent};
    }
    @nameList=reverse @nameList;
    print OUT "$taxid\t".join("; ",@nameList)."; $species\n";
}

close(OUT);
if ($? != 0) {
    die "problem writing $outFileName via gzip: $? $!";
}
