# Supplementary material for: Comparative genomics reveals 104 candidate structured RNAs from bacteria, archaea, and their metagenomes
Source: Genome Biol. 2010 Mar 15;11(3):R31. doi: 10.1186/gb-2010-11-3-r31 (PMC2864571; doi:10.1186/gb-2010-11-3-r31)
Supplement: Additional file 10 — Source code implemented as part of this project. Source code files and a README.pdf file are provided to assist in detailed understanding of the methods. The files can be retrieved from the .tar.gz archive file, as described for Additional file 4. [file gb-2010-11-3-r31-S10.GZ › 104-motifs-source-code/exe/CorrectStockholmCoords.pl]

# Copyright (c) 2003-2010 Zasha Weinberg.  All rights reserved.
#
# This copyrighted source code is freely distributed under
# the terms of the GNU General Public License.  See the file
# LICENSE in the root directory of this distribution.

use Getopt::Long;
use Stockholm;
sub die_soon  {
    @dieParams=@_;
    $errorMessage="";
    for $l (@dieParams) {
	$errorMessage="$errorMessage $l";
    }
    if ($parallel eq "lsf") {
	print "$errorMessage\n";
    }
    print "ERROR: $errorMessage\n";
    die @dieParams;
}

$configFile="data/ravenna.config.tab";
$tempDir="t";
$leftExtend=0;
$rightExtend=0;

our $sqPBSexe;
our $parDir="t";
our $DONEdoneDONEdoneText="RavennaDONEdoneDONEdone"; # ravenna.pl prints out DONEdoneDONEdone because of its sub-jobs, so we have to use something else as a signal
our $runCmd=1;
our $parallelBlock_fileNamePattern="*.stdout";
our $disableResumingJob=1;
our $parallel=undef;
our $parallelWorkGeneric={};
our $parallelQueue;
require 'ParallelBlock.pm';

$maxSeqsPerBatch=10000; # 2000 --> 75 MB, so I figure this is a good upper limit


$WARNINGString="WARNING(CorrectStockholmCoords.pl)";

if (!GetOptions(
		"h" => \$help,
		"database=s" => \$database,
		"oneFile=s" => \$oneFile,
		"oneFileList=s" => \$oneFileList,
		"cmzashaExe=s" => \$cmzashaExe,
		"tempDir=s" => \$tempDir,
		"perlDir=s" => \$perlDir,
		"extend=s" => \$extendStr,
		"fixed=s" => \$overrideFixedFileName,
		"d" => \$debug,
		"directory=s" => \$directory,
		"directories=s" => \$directories,
		"inoutFileName=s" => \$inoutFileName,
		"ignoreUnfoundSeqs" => \$ignoreUnfoundSeqs,
		"nonFoundIsFatal" => \$nonFoundIsFatal,
		"addGenericColumnMarkup" => \$addGenericColumnMarkup,
		"allowInconsistentAlignment" => \$allowInconsistentAlignment,
		"allowSlowKarpRabin" => \$allowSlowKarpRabin,
		"parallel=s" => \$parallel,
		"queue=s" => \$parallelQueue,
		"walltimeHours=s" => \$parallelWorkGeneric->{walltimeHours},
		"sqPBSexe=s" => \$sqPBSexe,
		"parallelNodeAlloc=s" => \$parallelWorkGeneric->{parallelNodeAlloc},
		"maxSeqsPerBatch=s" => \$maxSeqsPerBatch
	       )) {
    die "bad option";
}

if ($directories) {
    ($directory,$outDirectory)=split /,/,$directories;
}

if ($help) {
    print "perl CorrectStockholmCoords.pl <sto file>  > <output sto file>\n";
    print "-database <ravenna.pl database>\n";
    print "-oneFile <FASTA file>\n";
    print "-oneFileList <list of FASTA files>\n";
    print "you must give -database or -oneFile or -oneFileList\n";
    print "-extend <str> : if <str> has a comma, then it's \"left,right\", and those are the amounts to extend the alignment in those directions.  Otherwise, it's just one number, and left and right are extended the same amount.\n";
    print "-fixed <file name> : supply a file to use as the fixed/fixups (output of cmzasha).  This is mainly useful for debugging where the expensive cmzasha step has already been run\n";
    print "-d : debug mode\n";
    print "-directory <dir> : operate on each file in the given directory.  In this case, the <sto file> parameter should not be given.  The files will be placed in a subdir called 'corr-out'.  NOTE: this is optimized to search for hits from multiple .sto files at the same time\n";
    print "-directories <source dir>,<dest dir> : similar to -directory, but you specify both dirs.\n";
    print "-inoutFileName <file name> : the file is a space-separated file, where in each line the first field is the input file name, and the second field is the output.  This generalizes -directory.  It uses the same optimization logic.\n";
    print "-ignoreUnfoundSeqs : don't produce warnings.  just pretend the seq is found.  (probably won't work in combination with -extend)\n";
    print "-nonFoundIsFatal : if any seq is not found, then 'die'\n";
    print "-addGenericColumnMarkup : in combination with -extend, also extend some of my standard #=GC lines: SS_cons, HYPHENATION, R2R_LABEL\n";
    print "-allowInconsistentAlignment : allow two entries in the alignment that have identical sequences to have inconsistent alignments.  This is not normally a good idea.\n";
    print "-allowSlowKarpRabin : don't die if there are seqs <16 nt in length\n";
    print "-parallel <system> : run in parallel\n";
    print "-queue <queuename> : for use with -parallel, specify queue\n";
    print "-parallelNodeAlloc #,type : with -parallel, specify # of nodes to request, and type=scatter or type=free.\n";
    exit(0);
}
if ($extendStr) {
    if ($extendStr =~ /^([0-9]+),([0-9]+)$/) {
	$leftExtend=$1;
	$rightExtend=$2;
    }
    else {
	if ($extendStr =~ /^([0-9]+)$/) {
	    $leftExtend=$1;
	    $rightExtend=$1;
	}
	else {
	    die "invalid -extend: $extendStr";
	}
    }
}


if (!$database && !$oneFile && !$oneFileList) {
    die "you must supply a database name";
}

require 'RavennaConfigFile.pm';
LoadConfigFile();

if ($parallel eq "sqPBS" && !defined($sqPBSexe)) {
    $sqPBSexe=DefaultSqPBS();
}

if ($oneFile) {
    $seqList=$seqListCmzashaFlag="$oneFile";
}
else {
    if ($oneFileList) {
	$seqList="$oneFileList";
	$seqListCmzashaFlag="\@$oneFileList";
    }
    else {
	$seqList=$dbToSeqList{$database};
	if (!(-e $seqList)) {
	    die "seqList file \"$seqList\" for database $database does not exist";
	}
	$seqListCmzashaFlag="\@$seqList";
    }
}

if (!$cmzashaExe) {
    $cmzashaExe="./cmzasha"; # the default
}

if ($directory || $inoutFileName) {

    my @stoFileList=();

    if ($directory) {
	if (!$outDirectory) {
	    $outDirectory="corr-out";
	}
	system "mkdir -p $outDirectory";
	$cmd="find $directory -type f -print";
	print STDERR "Running $cmd\n";
	open(F,"$cmd |");
	while (<F>) {
	    s/[\r\n]//g;
	    if (/[.]st[ok]$/) {
		$stoFileName=$_;
		if (substr($_,0,length($directory)) eq $directory) {
		    $f=substr($_,length($directory));
		    $outFileName="$outDirectory/$f";
		    push @stoFileList,{in=>$stoFileName,out=>$outFileName};
		}
		else {
		    die "find behaved weirdly, name $_ didn't start with directory $directory";
		}
	    }
	}
    }
    else {
	if (!open(INOUT,$inoutFileName)) {
	    die "cannot open $inoutFileName: $!";
	}
	while (<INOUT>) {
	    s/[\r\n]//g;
	    my $x={};
	    ($x->{in},$x->{out})=split / /,$_;
	    push @stoFileList,$x;
	}
	close(INOUT);
    }

    # make batches
    my @currBatch=();
    my $sofar=0;
    for my $x (@stoFileList) {
	my $sto=new Stockholm;
	$sto->Load($x->{in});
	my $n=scalar @{$sto->{hitsInOriginalOrder}};
	if ($sofar+$n>=$maxSeqsPerBatch) {
	    ProcessBatch(\@currBatch,$sofar);
	    $sofar=0;
	    @currBatch=();
	}
	push @currBatch,$x;
	$sofar += $n;
    }
    ProcessBatch(\@currBatch,$sofar);

    print "CorrDONEdoneDONEdone\n";
}
else {
    $stoFileName=shift;
    $outFileName="-";
    my @batch=({in=>$stoFileName,out=>$outFileName});
    ProcessBatch(\@batch,"<not calculated>");
}

sub ProcessBatch    {
    my ($currBatchRef,$sofar)=@_;
    my @currBatch=@$currBatchRef;
    if (scalar @currBatch==0) {
	# nothing to do
    }
    else {
	my @stoList=();
	my $x;
	for $x (@currBatch) {
	    push @stoList,$x->{in};
	}
	print STDERR "Processing these files with $sofar seqs in one batch: ".join(" , ",@stoList)."\n";

	# create FASTA file with all the hits
	$tempPrefix="$tempDir/CorrectStockholm-$$";
	$fastaFileName="$tempPrefix.fasta";
	$fixupsFileName="$tempPrefix.fixups";
	$unblockStoFileName="$tempPrefix.sto";
	system "rm -f $fastaFileName $fixupsFileName $unblockStoFileName";

	if (!open(FASTA,">$fastaFileName")) {
	    die "cannot open $fastaFileName: $!";
	}
	my %hitNameSet=();
	for $x (@currBatch) {
	    my $sto=new Stockholm;
	    $sto->Load($x->{in});
	    for my $hit (@{$sto->{hitsInOriginalOrder}}) {
		my $seq=$sto->{hit}{$hit}{seq};
		$seq =~ s/[^A-Za-z]//g;
		$seq =~ s/X/N/g;
		if (length($seq)<16 && !$allowSlowKarpRabin) {
		    die "hit $hit seq (\"$seq\") is less than 16 nucs, so my Karp-Rabin implementation will be slow";
		}

		if ($hitNameSet{$hit}) {
		    if ($hitNameSet{$hit}->{s} ne $seq) {
			die "Oops, you have two .sto files that have a hit with the same name, but have different sequences.  This defeats my logic to pool hits and run cmzasha once per pool.  This is a bug I haven't fixed.  To fix this, there are some solutions involving modifying this Perl code.  First, you could key on the sequence instead of the hit (which is maybe most logical).  Second, you could add the stoFileName (or a unique ordinal number) to the key.  Anyway, the offending hit that I found is $hit.  It appears in files $hitNameSet{$hit}->{f} and $x->{in}.  In the first its seq is $hitNameSet{$hit}->{s}, in the second the seq is $seq;";
		    }
		}
		$hitNameSet{$hit}={s=>$seq,f=>$x->{in}};

		print FASTA ">$hit\n$seq\n";
	    }
	}
	close(FASTA);
	%hitNameSet=(); # reduce memory usage

	# now calculate fixups for the batch
	if ($overrideFixedFileName) {
	    $fixupsFileName=$overrideFixedFileName;
	} else {

	    if ($parallel) {

		# calc a reasonably stable, yet deterministic directory
		my $seqFileBase=$seqList;
		$seqFileBase =~ s/^.*\///g;
		$seqFileBase =~ s/([.]fasta)*([.fna])*([.gz])*$//g;
		my $stoNameBase=$currBatch[0]->{in};
		$stoNameBase =~ s/^.*\///g;
		$stoNameBase =~ s/[.]st[ok]$//g;
		$dirsFlag="";
		if ($directories) {
		    $dirsFlag="dirs";
		}
		my $dir="$parDir/CorrectCoords-$seqFileBase-$stoNameBase-$dirsFlag";
		print "for parallel work dir=$dir\n";
		mkdir($dir);

		my $parallelWork={};
		%$parallelWork=%$parallelWorkGeneric;
		$parallelWork->{blocks}{0}->{jobNameOfBlock}="CorrectCoord";
		$parallelWork->{jobsAreDead}=1; # I'm tired of this
		$parallelWork->{atEnd}="return";
		$parallelWork->{djobsFileName}="$dir/t.djobs";
		$parallelWork->{jobName}="CorrectCoord";
		$parallelWork->{blocks}{0}->{searchOnlyExplicitFiles}=1;
		$parallelWork->{blocks}{0}->{doneString}="DONEdoneDONEdone";

		if (!open(L,$seqList)) {
		    die "cannot open $seqList";
		}
		my $i=0;
		my @fixupFileList=();
		while (<L>) {
		    s/[\r\n]//g;
		    my $f=$_;
		    if (!-e $f) {
			die "file \"$f\" in seqList \"$seqList\" does not exist (maybe this isn't a real list?  in which case, no point in -parallel, since we split each file";
		    }
		    my $stdoutFile="$dir/$i.stdout";
		    my $fixupFile="$dir/$i.fixups";
		    push @fixupFileList,$fixupFile;
		    my $cmd="$cmzashaExe $stderrFlag --disable-print-each-seq --cmless-filter $f seqmatch-stockholm-fixup $fastaFileName $fixupFile $leftExtend $rightExtend >& $stdoutFile";
		    $parallelWork->{blocks}{0}->{jobs}{$stdoutFile}=$cmd;
		    $i++;
		}
		close(L);

		my $result=::ParallelWork_Do($parallelWork);

		# now I have to merge the files
		my %originalHitToData=();
		for my $fixupFile (@fixupFileList) {
		    if (!open(I,$fixupFile)) {
			die "cannot open $fixupFile";
		    }
		    while (<I>) {
			s/[\r\n]//g;
			my $sentinel="owqetoiuweojkhwet";
			$_ .= "\t".$sentinel;  # make sure it gets all fields, even empty ones
			my @l=split /\t/,$_;
			my $originalHit=shift @l;
			my $n=shift @l;
			my $s2=pop @l;
			if ($s2 ne $sentinel) {
			    die "sentinel error: $s2 != $sentinel";
			}
			$originalHitToData{$originalHit}->{n} += $n;
			my $ls=scalar @l;
			# if ($n>0) { print "n,ls=$n,$ls\n"; }
			push @{$originalHitToData{$originalHit}->{l}},@l;
		    }
		}
		print "Creating merged fixups $fixupsFileName\n";
		if (!open(MERGE,">$fixupsFileName")) {
		    die "cannot open $fixupsFileName to write";
		}
		for my $originalHit (keys %originalHitToData) {
		    print MERGE join("\t",($originalHit,$originalHitToData{$originalHit}->{n},@{$originalHitToData{$originalHit}->{l}}))."\n";
		}
		close(MERGE);
	    }
	    else {
	    
	    # run cmzasha to search for correct strings
		print STDERR "Scanning database for matches; this may take a while...\n";
		$stderrFlag="--no-stderr";
		$stdoutRedir="> /dev/null";
		if ($debug) {
		    $stderrFlag="";
		    $stdoutRedir="";
		}
		$cmd="$cmzashaExe $stderrFlag --cmless-filter $seqListCmzashaFlag seqmatch-stockholm-fixup $fastaFileName $fixupsFileName $leftExtend $rightExtend $stdoutRedir";
		print STDERR "Running $cmd\n";
		system "$cmd";
	    }
	}

	# finally do fixups within the batch
	for $x (@currBatch) {
	    $stoFileName=$x->{in};
	    $outFileName=$x->{out};
	    print STDERR "ProcessSto $stoFileName\n";
	    ProcessSto();
	}
    }
}

sub ProcessSto
  {
      if (!open(OUT,">$outFileName")) {
	  die "could not open output file $outFileName";
      }
      if (!$stoFileName) {
	  die "you must supply a stockholm file name";
      }
      if (!(-s $stoFileName)) {
	  die "could not open putative stockholm alignment file \"$stoFileName\"";
      }
      system "rm -f $unblockStoFileName";


      $cmd="perl $perlDir/StockholmUnblock.pl $stoFileName $unblockStoFileName";
      print STDERR "Running $cmd\n";
      system "$cmd";

      # parse Stockholm to find max key lens (kind of)
      if (!open(STO,$stoFileName)) {
	  die "could not open $stoFileName";
      }
      my $maxHitIdLen=0; # for #=GC
      my $maxGRKeyLen=0;
      my $originalSeqLen;
      my %hitInThisSto=();
      while (<STO>) {
	  s/[\r\n]//g;
	  @f=split / +/,$_;
	  if ($f[0] =~ /^\#/) {
	      $gc="#=GC";
	      if ($f[0] eq $gc) {
		  $originalSeqLen=length($f[2]);
		  $l=length($gc)+1+length($f[1]);
		  if ($l>$maxHitIdLen) { 
		      $maxHitIdLen=$l; 
		  }
	      }
	      $gr="#=GR";
	      if ($f[0] eq $gr) {
		  $l=length($f[2]);
		  if ($l>$maxGRKeyLen) {
		      $maxGRKeyLen=$l;
		  }
	      }
	  }
	  else {
	      if ((scalar @f)==2) {
		  if (length($f[0])>$maxHitIdLen) {
		      $maxHitIdLen=length($f[0]);
		  }
		  $hitInThisSto{$f[0]}=1;
	      }
	  }
      }
      close(STO);

      my %originalToCorrectHitIdList=();
      my $nonFound=0;

      # read thru cmzasha output and store mapping, and duplicates
      if (!open(FIXUPS,"$fixupsFileName")) {
	  die "looks like cmzasha failed (cannot open $fixupsFileName)";
      }
      my @nonFoundList=();
      while (<FIXUPS>) {
	  s/[\r\n]//g;
	  @l=split /\t/,$_;
	  $n=$l[1];
	  $originalHitId=$l[0];
	  if ($hitInThisSto{$originalHitId}) {
	      if ($n==0) {
		  $nonFound=1;
		  push @nonFoundList,$originalHitId;
		  if ($ignoreUnfoundSeqs) {
		      $correctHitId="$originalHitId";
		  }
		  else {
		      $correctHitId="seq-not-found:$originalHitId";
		  }
	      } else {
		  $foundWithSameSize=0;
		  $correctHitId="";;
		  for ($i=0; $i<$n; $i++) {
		      $thisHitId=$l[$i*3+2];
		      if ($thisHitId =~ /^([-._A-Za-z0-9]+)\/([0-9]+)[-]([0-9]+)$/) {
			  $emblId=$1;
			  $start=$2;
			  $end=$3;
			  if ($start<$end) {
			      $dir=+1;
			  } else {
			      $dir=-1;
			  }
		      } else {
			  die "could not parse hit id $thisHitId";
		      }
		      $leftExtendStr=$l[$i*3+2+1];
		      $rightExtendStr=$l[$i*3+2+2];
		      $leftExtendStr =~ s/X/N/g; # no-one knows how to deal with X.  usually it's really N, and sometimes is not-G, in which case it's pretty close to N.
		      $rightExtendStr =~ s/X/N/g;
		      $start -= $dir*length($leftExtendStr);
		      $end += $dir*length($rightExtendStr);
		      $thisHitId="$emblId/$start-$end";
		      $x={};
		      $x->{id}=$thisHitId;
		      $x->{left}=("." x ($leftExtend-length($leftExtendStr))).$leftExtendStr;
		      $x->{right}=$rightExtendStr.("." x ($rightExtend-length($rightExtendStr)));
		      # $a=$x->{id}; $b=$x->{left}; $c=$x->{right}; print "$a,$b,$c\n";
		      push @{$originalToCorrectHitIdList{$originalHitId}},$x;
		  }
	      }
	  }
      }
      close(FIXUPS);
      if ($nonFound && !$ignoreUnfoundSeqs) {
	  my $nonFoundListString=join(" ",@nonFoundList);
	  print OUT "$WARNINGString: at least one sequence from original alignment was not found in the searched database\n";
	  print STDERR "$WARNINGString: at least one sequence from original alignment was not found in the searched database\n";
	  if ($nonFoundIsFatal) {
	      die "non-found: $nonFoundListString";
	  }
      }

      # figure out number of spaces we might need
      for $y (keys %originalToCorrectHitIdList) {
	  for $x (@{$originalToCorrectHitIdList{$y}}) {
	      $hitId=$x->{id};
	      $l=length($hitId);
	      if ($maxGRKeyLen>0) {
		  $l += length("#=GR  ")+$maxGRKeyLen;
	      }
	      if ($l>$maxHitIdLen) {
		  $maxHitIdLen=$l;
	      }
	  }
      }

      # finally, read input Stockholm, applying fixups, and adding duplicates

      my %seqsPrinted=();
      my %seenHitId=();
      my %seqsPrinted=();
      my %printedAsDuplicate=();
      my %duplicateHitIds=();
      my %hitIdsPrinted=();

      if (!open(STO,"$unblockStoFileName")) {
	  die "could not open $unblockStoFileName";
      }
      while (<STO>) {
	  s/[\r\n]//g;
	  $line=$_;

	  $printed=0;
	  if ($line =~ /^\#=GS[ \t]+([^ \t]+)[ \t]+(.*)$/) {
	      # original pattern: /^\#=GS[ \t]+([-_.A-Za-z0-9]+\/[0-9]+[-][0-9]+)[ \t]+(.*)/
	      $hitId=$1;
	      $restOfLine=$2;
	      $x=@{$originalToCorrectHitIdList{$hitId}}[0]; # always arbitrarily take the first one
	      $correctHitId=$x->{id};
	      if (!$correctHitId && !$ignoreUnfoundSeqs) {
		  $correctHitId="odd:undetected-not-found-id:$hitId";
	      }
	      $line="\#=GS $correctHitId $restOfLine";
	  } else {
	      # error check
	      if ($line =~ /^#=GS/) {
		  die "error line $line has #=GS, but doesn't parse.";
	      }
	  }
	  if ($line =~ /^\#=GR[ \t]+([^ \t]+)[ \t]+([^ \t]+)[ \t]+(.*)$/) {
	      # original pattern: /^\#=GS[ \t]+([-_.A-Za-z0-9]+\/[0-9]+[-][0-9]+)[ \t]+(.*)/
	      $hitId=$1;
	      $name=$2;
	      $restOfLine=$3;
	      $x=@{$originalToCorrectHitIdList{$hitId}}[0]; # always arbitrarily take the first one
	      $correctHitId=$x->{id};
	      if (!$correctHitId && !$ignoreUnfoundSeqs) {
		  $correctHitId="odd:undetected-not-found-id:$hitId";
	      }
	      $key="#=GR $correctHitId $name";
	      $numSpaces=1+$maxHitIdLen-length($key);
	      $spaces=" " x $numSpaces;
	      $extendCh=".";
	      $leftExtendStr=$extendCh x $leftExtend;
	      $rightExtendStr=$extendCh x $rightExtend;
	      $restOfLine="$leftExtendStr$restOfLine$rightExtendStr";
	      $line="$key$spaces$restOfLine";
	  } else {
	      # error check
	      if ($line =~ /^#=GR/) {
		  die "error line $line has #=GS, but doesn't parse.";
	      }
	  }
	  if (($line =~ /^([^ \t]+)[ \t]+(.*)/) && !($line =~ /^\#/)) {
	      # original: $line =~ /^([-_.A-Za-z0-9]+\/[0-9]+[-][0-9]+)[ \t]+(.*)/) {
	      $hitId=$1;
	      if ($hitId =~ /__/) {
		  die "apparently, you forgot to remove your annotation.  this tends to screw things up.";
	      }
	      $originalHitId=$hitId;
	      $restOfLine=$2;
	      $restOfLine=uc($restOfLine);
	      $restOfLine =~ s/T/U/g;
	      $restOfLine =~ s/[^A-Z]/./g;

	      if ($seenHitId{$hitId}) {
		  print OUT "$WARNINGString: $hitId occurred twice in file.  This will cause problems.\n";
		  print STDERR "$WARNINGString: $hitId occurred twice in file.  This will cause problems.\n";
	      }
	      $seenHitId{$hitId}=1;

	      $gotSomething=0;
	      # the following code handles the fact that, even if two seqs match, their extensions may not
	      $inputHitId=$hitId;
	      for $x (@{$originalToCorrectHitIdList{$inputHitId}}) {
		  $printed=1;
		  $gotSomething=1;
		  $hitId=$x->{id};
		  $numSpaces=1+$maxHitIdLen-length($hitId);
		  if ($numSpaces==0) {
		      $numSpaces=1;
		  }
		  $spaces=" " x $numSpaces;
		  $leftExtendStr=$x->{left};
		  $rightExtendStr=$x->{right};
		  $seq=$leftExtendStr.$restOfLine.$rightExtendStr;
		  if ($seqsPrinted{$seq}) {
		      $uniqueHitId=$seqsPrinted{$seq};
		      #print "  $inputHitId,$hitId,$uniqueHitId\n";
		      if ($printedAsDuplicate{$hitId} || ($uniqueHitId eq $hitId)) { # latter case can happen because extensions make things not equal
		      } else {
			  $printedAsDuplicate{$hitId}=1;
			  push @{$duplicateHitIds{$uniqueHitId}},$hitId;
		      }
		  } else {
		      $seqsPrinted{$seq}=$hitId;
		      if ($hitIdsPrinted{$hitId}) {
			  if (!$allowInconsistentAlignment) {
			      $msg="$WARNINGString: sequences $originalHitId and $hitIdsPrinted{$hitId} are identical, but their alignment is different.  No, there's no easy way for a computer to sort this out.  (BTW, if the numbers all look the same, check that they're not off by one. seq=\"$seq\". prevseq=\"$hitIdsPrintedSeq{$hitId}\". hitId=$hitId)\n";
			      die "$msg"; # this should be fatal
			  }
		      }
		      $hitIdsPrinted{$hitId}=$originalHitId;
		      $hitIdsPrintedSeq{$hitId}=$seq;
		      $line="$hitId$spaces$seq";
		      print OUT "$line\n";
		  }
	      }
	      if (!$gotSomething && !$ignoreUnfoundSeqs) {
		  $line="odd:undetected-not-found-id:$hitId $restOfLine";
	      }
	  }
	  if ($line =~ /^#=GC[ \t]+([^ \t]+)[ \t]+(.*)/) {
	      $name=$1;
	      $restOfLine=$2;
	      $numSpaces=1+$maxHitIdLen-(length("#=GC ")+length($name));
	      $spaces=" " x $numSpaces;
	      $extendCh=".";
	      if ($name eq "HYPHENATION") {
		  $extendCh="*";
	      }
	      $leftExtendStr=$extendCh x $leftExtend;
	      $rightExtendStr=$extendCh x $rightExtend;
	      $line="#=GC $name$spaces$leftExtendStr$restOfLine$rightExtendStr";
	  }
	  if ($line =~ /^#=GF DUPLICATES/) {
	      # don't print previous ones -- we should recalc from scratch
	      $printed=1;
	  }

	  if ($line eq "//") {
	      if ($addGenericColumnMarkup) {
		  print "#=GC ACTUAL_MOTIF ".("." x $leftExtend)."<".("." x ($originalSeqLen-2)).">".("." x $rightExtend)."\n";
		  print "#=GC HYPHENATION ".("*" x $leftExtend).("." x $originalSeqLen).("*" x $rightExtend)."\n";
		  print "#=GC R2R_LABEL ".("-" x $leftExtend).("." x $originalSeqLen).("-" x $rightExtend)."\n";
	      }

	      print OUT "#=GF DUPLICATES";
	      $gotOne=0;
	      for $uniqueHitId (keys %duplicateHitIds) {
		  $gotOne=1;
		  print OUT " $uniqueHitId";
		  for $hitId (@{$duplicateHitIds{$uniqueHitId}}) {
		      print OUT "=$hitId";
		  }
	      }
	      if (!$gotOne) {
		  print OUT " NONE";
	      }
	      print OUT "\n";
	  }

	  if (!$printed) {
	      print OUT "$line\n";
	  }
      }
  }

# perl exe/CorrectStockholmCoords.pl -oneFileList ~/seqs/refseq37complete-env5.list -directories sto/hhead-2009-10-31/src,sto/hhead-2009-10-31/dest -parallel sqPBS -queue m600 -parallelNodeAlloc 16,scatter
