# Supplementary material for: Comparative genomics reveals 104 candidate structured RNAs from bacteria, archaea, and their metagenomes
Source: Genome Biol. 2010 Mar 15;11(3):R31. doi: 10.1186/gb-2010-11-3-r31 (PMC2864571; doi:10.1186/gb-2010-11-3-r31)
Supplement: Additional file 10 — Source code implemented as part of this project. Source code files and a README.pdf file are provided to assist in detailed understanding of the methods. The files can be retrieved from the .tar.gz archive file, as described for Additional file 4. [file gb-2010-11-3-r31-S10.GZ › 104-motifs-source-code/exe/CountCDDsFromGeneContext.pl]

# Copyright (c) 2003-2010 Zasha Weinberg.  All rights reserved.
#
# This copyrighted source code is freely distributed under
# the terms of the GNU General Public License.  See the file
# LICENSE in the root directory of this distribution.

$cddidFileName="cddid.tbl";
$contextFileName=shift;

open(C,"$contextFileName");
while (<C>) {
    s/[\r\n]//g;

    if (/^[-+]/) {
	if (/[[]CDD: ([^ ]*) /) {
	    $cddNameToCount{$1}++;
	}
	else {
	    # some proteins are not assigned to a CDD - ignore them
	}
    }
}
close(C);

open(CDD,"$cddidFileName");
while (<CDD>) {
    s/[\r\n]//g;

    ($cddid,$cddName,$geneName,$desc)=split /\t/,$_;
    $count=$cddNameToCount{$cddName};
    if ($count) {
	push @{$countToLine{$count}},"$cddid\t$count\t$geneName\t$desc";
    }
}
close(CDD);

@countList=reverse sort {$a <=> $b} keys %countToLine;

for $c (@countList) {
    for $l (@{$countToLine{$c}}) {
	print "$l\n";
    }
}
