# Supplementary material for: Comparative genomics reveals 104 candidate structured RNAs from bacteria, archaea, and their metagenomes
Source: Genome Biol. 2010 Mar 15;11(3):R31. doi: 10.1186/gb-2010-11-3-r31 (PMC2864571; doi:10.1186/gb-2010-11-3-r31)
Supplement: Additional file 10 — Source code implemented as part of this project. Source code files and a README.pdf file are provided to assist in detailed understanding of the methods. The files can be retrieved from the .tar.gz archive file, as described for Additional file 4. [file gb-2010-11-3-r31-S10.GZ › 104-motifs-source-code/exe/CreateDifferenceRavennaDB.pl]

# Copyright (c) 2003-2010 Zasha Weinberg.  All rights reserved.
#
# This copyrighted source code is freely distributed under
# the terms of the GNU General Public License.  See the file
# LICENSE in the root directory of this distribution.

use strict;
use Digest;
use Getopt::Long;

# rm -r /home1/zw49/seqs/refseq32-25-microbial-diff/;perl exe/CreateDifferenceRavennaDB.pl /home1/zw49/seqs/partitions/refseq25-microbial/partition.gz.list /home1/zw49/seqs/refseq32-microbial/t.list /home1/zw49/seqs/refseq32-25-microbial-diff
# rm -r t/diff;perl exe/CreateDifferenceRavennaDB.pl t/25/t.list t/32/t.list t/diff


my ($help);
if (!GetOptions(
		"help" => \$help
	       )) {
    die;
}
if ($help) {
    print "perl CreateDifferenceRavennaDB.pl <list file of old db> <list file of new db> <directory of difference db to create>\nNOTE: the new-db-list-file must have had --gc-count run on it.\nNOTE 2: this program is based on the assumption that the databases are very large (different versions of RefSeq).  Therefore, we assume that we need to use hmm filters, etc.\n";
    exit(0);
}

my $oldListFileName=shift;
my $newListFileName=shift;
my $diffDir=shift;

if (-e $diffDir) {
    die "please rm $diffDir";
}
RunCmd("mkdir -p $diffDir");


#            **** possibly unexpected ****
#
# copy the GC count and size from the 'new' database stats -- we want the diff database to simulate running everything on the new database, but don't waste time scanning stuff that's already been scanned
my $newGcCountFileName="$newListFileName.100bp_gc_stats";
if (!-s $newGcCountFileName) {
    die "could not find $newGcCountFileName";
}
my $diffListFileName="$diffDir/partition.gz.list";
my $diffGcCountFileName="$diffListFileName.100bp_gc_stats";
RunCmd("cp $newGcCountFileName $diffListFileName");

my $oldHashFileName="$diffDir/old.emblid";
HashSeqsInDb($oldListFileName,$oldHashFileName,0);

my $newHashFileName="$diffDir/new.emblid";
HashSeqsInDb($newListFileName,$newHashFileName,1);

# use the 'sort' UNIX command to merge the list (sort is designed for large files, just in case)
# sort 'em
my $oldSortHashFileName="$oldHashFileName.sort";
RunCmd("sort $oldHashFileName > $oldSortHashFileName");
my $newSortHashFileName="$newHashFileName.sort";
RunCmd("sort $newHashFileName > $newSortHashFileName");
my $mergedHashFileName="$diffDir/oldnew.diff";
RunCmd("sort --merge $oldSortHashFileName $newSortHashFileName > $mergedHashFileName");


# now read the merge file, and build an emblid list
my $diffEmblIdFileName="$diffDir/diff.emblid";
if (!open(I,$mergedHashFileName)) {
    die;
}
if (!open(O,">$diffEmblIdFileName")) {
    die;
}
my $prevEmblId=undef;
my $oldHash=undef;
while (<I>) {
    s/[\r\n]//g;
    my ($emblId,$isNew,$hash)=split /\t/,$_;
    if ($emblId eq $prevEmblId) {
	if (!$isNew) {
	    die "I assume old comes first, then new, since I assigned 0 to old and 1 to new.  I must misunderstand something about the 'sort' command";
	}
	if ($hash eq $oldHash) {
	    # expected
	    # don't print anything, because it's the same
	    # print "seq acc $emblId hash matches, as expected\n";
	}
	else {
	    die "for sequence accession $emblId, old hash is $oldHash, but new hash is $hash";
	}
    }
    else {
	if ($isNew) {
	    # we never saw an old version of this emblId
	    # therefore, it's new, and print it
	    print O "$emblId\n";
	}
	else {
	    # old sequence.  just store its hash for sanity checking.  no need to print (we only want NEW SUBTRACT OLD)
	    $oldHash=$hash;
	}
    }
    $prevEmblId=$emblId;
}
close(O);
close(I);

# now create the diff database's partitions
my $partitionSize=10000000;
RunCmd("./cmzasha --no-stderr --partition-fasta $newListFileName $diffDir $partitionSize $diffEmblIdFileName");


print "WARNING: compressing fasta files the dumb, non-parallel way...\n";
RunCmd("gzip $diffDir/*.fasta");

print "Sorry user, you're responsible for making the Ravenna db.  You should be able to copy the entry for the new (full) database, and just change the database name, and the list-of-files file name, in both cases for the 'diff' database\n";

print "I'm done.\n";
exit(0);

sub HashSeqsInDb
  {
      my ($listFileName,$hashFileName,$oldnew)=@_;
      
      if (!open(I,$listFileName)) {
	  die;
      }
      if (!open(O,">$hashFileName")) {
	  die "cannot open \"$hashFileName\": $!";
      }

      # read FASTA by hand, because Bioperl seems slow
      my $digester=Digest->new("MD5");
      while (<I>) {
	  s/[\r\n]//g;

	  my $fastaFileName=$_;
	  if ($fastaFileName =~ /[.]gz$/) {
	      if (!open(F,"gzip -d -c $fastaFileName |")) {
		  die;
	      }
	  }
	  else {
	      if (!open(F,$fastaFileName)) {
		  die;
	      }
	  }
	  my $emblId=undef;
	  print "Reading $fastaFileName (isNew=$oldnew)...\n";
	  while (<F>) {
	      s/[\r\n]//g;
	      if (/^[>]/) {
		  if (defined($emblId)) {
		      print O join("\t",($emblId,$oldnew,$digester->b64digest()))."\n";
		      $digester->reset();
		  }
		  if (/ref\|([-._A-Za-z0-9]+)\|/) {
		      $emblId=$1;
		  }
		  else {
		      if (/NOTIFY_SOURCE_FASTA/) {
			  # ignore
		      }
		      else {
			  die "could not parse accession of sequence $_.  I'm assuming that these are RefSeq files.";
		      }
		      $emblId=undef;
		  }
	      }
	      else {

		  # normalize away insignificant differences
		  $_=uc($_);
		  s/T/U/g; # doesn't matter whether it was DNA or RNA

		  # and add
		  $digester->add($_);
	      }
	  }
	  if (defined($emblId)) {
	      print O join("\t",($emblId,$oldnew,$digester->b64digest()))."\n";
	      $digester->reset();
	  }
	  close(F);
      }

      close(O);
      close(I);
  }

sub RunCmd
  {
      my ($cmd)=@_;
      print "Running $cmd\n";
      my $status=system "$cmd";
      if ($status!=0) {
	  die "failed with status $status (according to perl 'system' command)";
      }
  }
