# Supplementary material for: Comparative genomics reveals 104 candidate structured RNAs from bacteria, archaea, and their metagenomes
Source: Genome Biol. 2010 Mar 15;11(3):R31. doi: 10.1186/gb-2010-11-3-r31 (PMC2864571; doi:10.1186/gb-2010-11-3-r31)
Supplement: Additional file 10 — Source code implemented as part of this project. Source code files and a README.pdf file are provided to assist in detailed understanding of the methods. The files can be retrieved from the .tar.gz archive file, as described for Additional file 4. [file gb-2010-11-3-r31-S10.GZ › 104-motifs-source-code/exe/Dingee.pl]

# Copyright (c) 2003-2010 Zasha Weinberg.  All rights reserved.
#
# This copyrighted source code is freely distributed under
# the terms of the GNU General Public License.  See the file
# LICENSE in the root directory of this distribution.

# does SGE and PBSPro

#@queues=("cs001","cs002","cs003","cs004","cs005","cs006","cs007","cs008","cs009","cs010","cs011","cs012","cs013","cs014","node001","node002","node003","node004","node005","node006","node007","node008","node009","node010","node012","node014","node015","node016");
@jobs=();

$userName=`whoami`;

$system="SGE"; #default to Sun Grid Engine
$manpath=$ENV{"MANPATH"};
if ($manpath =~ /pbs/ || length($ENV{"PBS_O_PATH"})>0) {
    $system="PBSPro";
}

$queueName="all.q"; # default to grid at U.W. Genome Sciences
if ($userName =~ /zw49/) {
    # assume I'm on bulldogc at Yale
    $queueName="sandbox@sanserver4,sand";
}
$djobs="djobs";
$name="";#"Dingee";
$settingsScript="/mnt/local/sge/default/common/settings.sh";
use Getopt::Long;
$autoArrayJobDir="data/Dingee_temp_dir";
$weightPerJob=1;

$priority=-11;

if (!GetOptions(
		"h" => \$help,
		"name=s" => \$name,
		"p=s" => \$priority,
		"djobsNames" => \$djobsNames,
		"djobs=s" => \$djobs,
		"noredir" => \$noredir,
		"runIfNameNotThere" => \$runIfNameNotThere,
		"noRun" => \$noRun,
		"sourceSetup" => \$sourceSetup,
		"array" => \$array,
		"arrayAuto" => \$arrayAuto,
		"arrayJob=s" => \$arrayJob,
		"arrayJobNum=s" => \$arrayJobNum,
		"afterJobID=s" => \$afterJobID,
		"queue=s" => \$queueName,
		"system=s" => \$system,
		"blockCaller" => \$blockCaller,
		"weightPerJob=s" => \$weightPerJobFlag,
		"oneNode4Cpu" => \$oneNode4Cpu,
		"oneNodeNCpu=s" => \$oneNodeNCpu,
		"walltimeHours=s" => \$walltimeHours,
		"validateNotRunning=s" => \$validateNotRunning,
		"touchFileIfSignal=s" => \$touchFileIfSignal,
		"subcmd=s" => \$subcmd
	       )) {
    die "could not parse command-line params: ".join(" ",@ARGV);
}
if ($weightPerJobFlag) {
    $weightPerJob=$weightPerJobFlag;
}
$groupListMagic="";
if ($queueName =~ /,/) {
    ($actualQueueName,$groupListMagic)=split /,/,$queueName;
    $queueStr="-q $actualQueueName";
}
else {
    $queueStr="-q $queueName";
    $groupListMagic="";
}
print "I think I'm running on $system\n";

if ($help) {
    print "perl Dingee.pl [options]: run djobs on Sun Grid Engine\n";
    print "-queue <queue name> : specify queue.  Dingee.pl will attempt to guess the queue based on clusters that Zasha has access to.  Probably useless if you're not working with Zasha.  (Note: Zasha _is_ working with Zasha.)  If <queue name> contains the character ',' (comma), the stuff after the comma is the stuff that has to go after -W group_list.\n";
    print "-name <job name> : apply <job name>; default is \"Dingee\"\n";
    print "-p <priority> : apply SGE priority to jobs.  default -10.\n";
    print "-djobs <djobs file name> : override djobs file name\n";
    print "-djobsNames : says that job names will be given in djobs, after a \\t (tab)\n"; 
    print "-noredir : do NOT redirect stdout or stderr\n";
    print "-runIfNameNotThere : only makes sense with djobsNames\n";
    print "-noRun : don't actually run qsub, just print out what would be run\n";
    print "-sourceSetup : we're running from a non-interactive shell, so source the file (hardcoded in this Perl script as \$settingsScript) before trying to run qsub\n";
    print "-array : run the job using SGE's array job facility.  This is a hacky solution, which requires (1) that you give it an explicit djobs file using the -djobs flag, and (2) that the given file does not change during the course of the array job (true for RsearchFromRfam.pl).  Basically, the job numbers correspond to line numbers in the original file.  You cannot use the -djobsNames flag with this, since the job names would have to be discarded.  Also a copy of Dingee.pl is assumed to be in the current working dir.\n";
    print "-arrayAuto : same as -array, but allows any djobs command.  In this mode, Dingee.pl will create a copy of its (guaranteeing its up-to-date) in a directory (by default \"$arrayAutoJobDir\"), and will create a copy of whatever djobs file you specify there -- thus, you don't have to keep the djobs file around, or worry about it.  NOTE: when the jobs are done, the files are _NOT_ deleted.  My assumption is that they're relatively small, so no big deal.\n";
    print "-afterJobID <job ID> : run this job only after the specified job, using SGE qsub's -hold_jid command, or PBSPro qsub's '-W depend=afterok:<job id>'  (Used by SerialDingee.pl).\n";
    print "-system <system> : specify parallel system.  Either \"SGE\" (Sun Grid Engine) or \"PBSPro\".  This script will attempt to guess.\n";
    print "-arrayJob <djobs file> : internal command to run one instance of an array job.  Don't use this directly except for testing; this is part of the implementation of the -array command\n";
    print "-arrayJobNum <#> : override job # that comes from system\n";
    print "-blockCaller : caller will block until job is complete\n";
    print "-weightPerJob <max weight> : pool individual jobs together until their individual weights are as high as they can go without exceeding <max weight>.  This might sound like SUBSET-SUM, but the algorithm is dumb and greedy.  If this flag is used, then the djobs file must have two tab-separated fields, the first of which is the weight of the job.\n";
    print "-walltimeHours <num-hours> : sets the max walltime in PBSPro\n";
    print "-touchFileIfSignal <file-name> : if a job is run and is terminated by a signal, the file is created.  The signal number is written to the file\n";

    print "ENVIRONMENT VARS:\n";
    print "QSUB_PATH : specifies a fully qualified path for the 'qsub' command.  (This is for the Yale cluster where some worker nodes have SGE's qsub preceding PBSPro in their path.  Putting the PBSPro bin dir into QSUB_PATH ensures that PBS is run.\n";
    print "QSUB_STDOUT_JUNK_DIR : apparently PBSPro didn't think that someone might not want the stdout/stderr files; its scp will not copy to /dev/null.  If this environment var is non-empty, stdout/stderr is a directory to put the stdout/stderr files in.  To avoid huge dirs, the directory is based on each digit in the process id.\n";

    die "did help";
}

if ($subcmd) {
    RunJob($subcmd);
    exit(0);
}

$qsubExe="qsub";
if ($ENV{"QSUB_PATH"}) {
    $qsubPath=$ENV{"QSUB_PATH"};
    $qsubExe="$qsubPath/$qsubExe";
}

if (defined($validateNotRunning)) {
    if (!-e $validateNotRunning) {
	# this is okay -- it just hasn't been run yet
    }
    else {
	my $running=0;
	my @runningList=();
	if (!open(V,$validateNotRunning)) {
	    die "cannot open $validateNotRunning, even though the file exists";
	}
	while (<V>) {
	    s/[\r\n]//g;
	    my $jobID=$_;
	    print "task was run under jobId=$jobId.\n";
	    my $out=`$qsubExe $jobId`;
	    my $checked=0;
	    my $thisRunning=0;
	    if ($system eq "PBSPro") {
		$checked=1;
		if ($out =~ /Name/) {
		    $thisRunning=1;
		}
	    }
	    if (!$checked) {
		die "please implement job-running check for parallel system $system";
	    }
	    if ($thisRunning) {
		$running=1;
		push @runningList,$jobId;
	    }
	}
	close(V);
	if ($running) {
	    die "This task is already running.  Please kill the jobs (e.g. using the qdel command) and then re-run.  The following jobIDs are already associated with this task, and are running: ".join(",",@runningList);
	}
    }
}

if ($arrayJob) {
    $djobs=$arrayJob;
}

open(DJOBS,"$djobs");
while (<DJOBS>) {
    s/[\r\n]//g;

    if ($weightPerJobFlag) {
	($weight,$cmd)=split /\t/,$_;
    }
    else {
	$weight=1;
	$cmd=$_;
    }
    push @weights,$weight;
    push @rawJobs,$cmd;
    #print "Read a job\n";
}

# assign jobs to subsets based on their weights
$weightSoFar=0;
$x={};
for ($i=0; $i<scalar @rawJobs; $i++) {
    if ($weights[$i]>$weightPerJob) {
	die "weight of job $i is $weights[$i], which exceeds maximum weight -weightPerJob $weightPerJob";
    }
    if ($weightSoFar+$weights[$i]>$weightPerJob) {
	if (scalar @{$x->{jobs}}==0) {
	    die; # suspicious
	}
	push @jobs,$x;
	$x={};
	$weightSoFar=0;
    }
    push @{$x->{jobs}},$rawJobs[$i];
    $weightSoFar += $weights[$i];
}
if (scalar @{$x->{jobs}}>0) {
    push @jobs,$x;
}

$numJobs=1+$#jobs;
print "Processing $numJobs physical jobs\n";

if ($array || $arrayAuto) {
    if ($numJobs==1 && ($system eq "PBSPro")) {
	# PBSPro doesn't like this, apparently not having heard of "orthogonality"
	$fakeArrayWith1Job=1;
	$array=0;
	$arrayAuto=0;
    }
}

if ($arrayJob) {

    if (defined($arrayJobNum)) {
	$jobNumToRun=$arrayJobNum;
    }
    else {
	if ($system eq "SGE") {
	    $jobNumToRun=$ENV{"SGE_TASK_ID"};
	}
	if ($system eq "PBSPro") {
	    $jobNumToRun=$ENV{"PBS_ARRAY_INDEX"};
	}
    }
    if (!$jobNumToRun) {
	die "Could not get job ID";
    }

    print "Running array job # $jobNumToRun\n";
    $x=$jobs[$jobNumToRun-1];
    for $cmd (@{$x->{jobs}}) {
	RunJob($cmd);
    }
    exit 0;
}

if ($name eq "" && !$djobsNames) {
    die "I'm pedantic: you must specify a task name.\n";
}
if ($priority>0) {
    die "You can't specify a priority >0.\n";
}

$blockCallerFlag="";
if ($blockCaller) {
    if ($system eq "SGE") {
	$blockCallerFlag="-sync y";
    }
    # for PBSPro, it's something with the -W flag
}

@wFlag=();
$holdJid="";
if ($blockCaller && $system eq "PBSPro") {
    push @wFlag,"block=true";
}
if ($groupListMagic) {
    push @wFlag,"group_list=$groupListMagic";
}
if ($afterJobID) {
    if ($system eq "SGE") {
	$holdJid="-hold_jid \"$afterJobID\"";
    }
    if ($system eq "PBSPro") {
	push @wFlag,"depend=afterok:$afterJobID";
    }
}
if ($system eq "PBSPro") {
    if (scalar @wFlag>0) {
	$wFlagJ=join(",",@wFlag);
	$holdJid="-W \"$wFlagJ\"";
    }
    else {
	$holdJid="";
    }
}

if ($oneNode4Cpu) {
    $oneNodeNCpu=4;
}
if ($oneNodeNCpu) {
    if ($array || $arrayAuto) {
	die "cannot use oneNode4CPU with array job";
    }
    if ($system eq "PBSPro") {
	$lFlag="-l nodes=1:ppn=$oneNodeNCpu";
    }
    if ($system eq "SGE") {
	die "oneNode4CPU is probably only meaningful on bulldogi, and anyway I don't know it on SGE";
    }
}
if ($walltimeHours) {
    $lFlag .= " -l walltime=$walltimeHours:0:0";
}
if ($system eq "PBSPro") {
    $lFlag .= " -r y";  # my jobs are always rerunable
}

$cwd=$ENV{"PWD"};
$chdirPrecmd="";
$cwdFlag="";
if ($system eq "SGE") {
    $cwdFlag="-cwd";
}
$priorityFlag="-p $priority";
if ($system eq "PBSPro") {
    $chdirPrecmd="cd $cwd;";
    $priorityFlag="";
}

if ($noredir) {
    $redir="";
}
else {
    if (!$pbsJunkDir) {
	$pbsJunkDir=$ENV{"QSUB_STDOUT_JUNK_DIR"};
    }
    if ($pbsJunkDir) {
	$dp=join "/",(split //,$$);
	$d="$pbsJunkDir/$dp";
	system "mkdir -p $d";
	$redir="-j oe -o $d/$$.o";
    }
    else {
	$redir="-e /dev/null -o /dev/null";
    }
}


if (length($name)>15 && ($system eq "PBSPro")) {
    $oldName=$name;
    $name=substr $oldName,0,15;
    print "Job name \"$oldName\" is >15 characters, which upsets PBSPro.  Shortened to \"$name\".\n";
}

if ($array || $arrayAuto || $fakeArrayWith1Job) {

    $dingee="$0";
    if ($arrayAuto) {
	if (!(-e $autoArrayJobDir)) {
	    die "directory $autoArrayJobDir does not exist.  Please create.";
	}
	$tmpName="$$-$^T"; # job ID and time should be sufficient.  job ID might not be unique in the unlikely event that the server crashed & the job id got recycled
	$djobsAuto="$autoArrayJobDir/$tmpName.temp.djobs";
	$dingeeAuto="$autoArrayJobDir/$tmpName-Dingee.pl";
	system "cp $djobs $djobsAuto";
	$djobs=$djobsAuto;
	system "cp $0 $dingeeAuto";
	$dingee=$dingeeAuto;

	if (!(-e $djobsAuto) || !(-e $dingeeAuto)) {
	    die "Could not copy djobs or Dingee.pl to temp directory";
	}
    }
    $jobCmd="perl $dingee -arrayJob $djobs";
    if ($weightPerJobFlag) {
	$jobCmd .= " -weightPerJob $weightPerJob";
    }
    if ($fakeArrayWith1Job) {
	$jobCmd .= " -arrayJobNum 1";
    }
    if ($touchFileIfSignal) {
	$jobCmd .= " -touchFileIfSignal $touchFileIfSignal";
    }

    $arrayFlag="";
    if (!$fakeArrayWith1Job) {
	if ($system eq "SGE") {
	    $arrayFlag="-t 1-$numJobs:1";
	}
	if ($system eq "PBSPro") {
	    $arrayFlag="-J 1-$numJobs:1";
	}
	if (!$arrayFlag) {
	    die "script lacks code for system $system";
	}
    }

    if ($sourceSetup && ($system eq "SGE")) {
	# don't do this any more, sys admins never like it, and I've changed things so I don't have to run qsub from the worker hosts:  $cmd="source $settingsScript;$cmd";
    }

    $cmd="echo \"$chdirPrecmd $jobCmd\" | $qsubExe $arrayFlag $priorityFlag $redir -N $name $queueStr $cwdFlag $holdJid $blockCallerFlag $lFlag";
    print "Queueing array job:  $cmd\n";
    if (!$noRun) {
	Run($cmd);
    }
}
else {

    # NOTE: if things get tricky with job weights, you could run everything using -arrayJob and -arrayJobNum

    for ($i=0; $i<$#jobs+1; $i++) {
	
	$jobNum=$i;
	$x=$jobs[$jobNum];
	$jobCmd=join(";",@{$x->{jobs}});
	$_=$jobCmd;
	s/\"/\\\"/g;
	if ($djobsNames) {
	    $jobName="";
	    ($jobCmd,$jobName)=split /\t/,$_;
	    $name=$jobName;
	    if ($jobName eq "") {
		print "Warning job name was not set -- using name of previous job.\n";
	    }
	}
	else {
	    $jobCmd=$_;
	}

	if ($touchFileIfSignal) {
	    my $subcmd=$jobCmd;
	    $subcmd =~ s/\"/\\\"/g;
	    $subcmd =~ s/\\/\\\\/g;
	    $subcmd =~ s/ +/\\ /g;
	    $jobCmd="perl $0 -touchFileIfSignal $touchFileIfSignal -subcmd $subcmd";
	}
	
	$cmd="echo \"$chdirPrecmd $jobCmd\" | $qsubExe $priorityFlag $redir -N $name $queueStr $cwdFlag $holdJid $blockCallerFlag $lFlag";
	if ($sourceSetup && ($system eq "SGE")) {
	    # don't do this any more, sys admins never like it, and I've changed things so I don't have to run qsub from the worker hosts:  $cmd="source $settingsScript;$cmd";
	}
	
	$runThisJob=1;
	if ($runIfNameNotThere) {
	    $nameTrunc=substr $name,0,10; # qstat truncates job names to 10 chars
	    $finder=`qstat | grep $nameTrunc`;
	    if ($finder =~ /$nameTrunc/) {
		$runThisJob=0;
	    }
	}
	if ($runThisJob) {
	    print "Queueing job num $jobNum / $#jobs: $cmd\n";
	    
	    if (!$noRun) {
		Run($cmd);
	    }
	}
    }
}

exit(0);

sub Run {
    my ($cmd)=@_;

    my $tempJobID="";
    if (!open(QSUB,"$cmd |")) {
	die "cannot run $cmd";
    }
    while (<QSUB>) {
	s/[\r\n]//g;
	my $line=$_;
	print "(qsub) line=\"$line\"\n";
	$tempJobID=ParseJobID($line);
	print "(qsub) jobId=\"$tempJobID\"\n";
	if (defined($tempJobID)) {
	    print "jobID-$tempJobID-DIboj\n";
	    ValidateNotRunningStore($tempJobID);
	}
    }
    if (!close(QSUB)) {
	die "qsub command ($cmd) had problem $!, exit code $?";
    }
    if (!$tempJobID) {
	die "could not get jobID from qsub";
    }
}

sub ParseJobID
  {
      my ($line)=@_;

      my $jobID=undef;
      if ($system eq "SGE") {
	  if ($line =~ /Your job ([0-9]+) /) {
	      $jobID=$1;
	  }
	  else {
	      if ($line =~ /Your job ([0-9]+)[.][0-9]+[-][0-9]+:[0-9]+ /) {
		  $jobID=$1;
	      }
	  }
      }
      if ($system eq "PBSPro") {
	  $line =~ s/[\r\n]//g;
	  $jobID=$line;
	  if (!$jobID) {
	      die "Could not find job ID from PBSPRo qsub output: $line";
	  }
	  print "(set jobID=$jobID,line=$line)\n";
      }
      return $jobID;
  }

sub ValidateNotRunningStore {
    ($jobId)=@_;
    if (!defined($validateNotRunning)) {
	return;
    }
    if (!open(V,">>$validateNotRunning")) {
	die "cannot open $validateNotRunning";
    }
    print V "$jobId\n";
    close(V);
}

sub RunJob {
    my ($cmd)=@_;
    print "$cmd\n";
    my $handler=sub {
	my ($s)=@_;
	open(Q,">>$touchFileIfSignal");
	print Q "sig,$s,\n";
	close(Q);
	die "caught signal";
    };
    $SIG{TERM}=$handler;
    $SIG{INT}=$handler;
    my $result=system "$cmd";
    if ($touchFileIfSignal) {
	my $signalCode=$result&0x7f;
	if ($signalCode!=0) {
	    &$handler($signalCode);
	}
    }
}
