# Supplementary material for: Comparative genomics reveals 104 candidate structured RNAs from bacteria, archaea, and their metagenomes
Source: Genome Biol. 2010 Mar 15;11(3):R31. doi: 10.1186/gb-2010-11-3-r31 (PMC2864571; doi:10.1186/gb-2010-11-3-r31)
Supplement: Additional file 10 — Source code implemented as part of this project. Source code files and a README.pdf file are provided to assist in detailed understanding of the methods. The files can be retrieved from the .tar.gz archive file, as described for Additional file 4. [file gb-2010-11-3-r31-S10.GZ › 104-motifs-source-code/exe/DinGO.pl]

#!/usr/bin/perl -w

# Copyright (c) 2003-2010 Zasha Weinberg.  All rights reserved.
#
# This copyrighted source code is freely distributed under
# the terms of the GNU General Public License.  See the file
# LICENSE in the root directory of this distribution.

use Getopt::Long;

# Copyright 2000, Donald J. Patterson
# Contact me via http://www.cs.washington.edu/homes/djp3, or
# djp3 at cornell.edu

#    This program is free software; you can redistribute it and/or modify
#    it under the terms of the GNU General Public License as published by
#    the Free Software Foundation; either version 2 of the License, or
#    (at your option) any later version.
#
#    This program is distributed in the hope that it will be useful,
#    but WITHOUT ANY WARRANTY; without even the implied warranty of
#    MERCHANTABILITY or FITNESS FOR A PARTICULAR PURPOSE.  See the
#    GNU General Public License for more details.
#
#    You should have received a copy of the GNU General Public License
#    along with this program; if not, write to the Free Software
#    Foundation, Inc., 59 Temple Place, Suite 330, Boston, MA  02111-1307  USA

# with likely trivial modifications by Zasha.  Don cannot take responsibility for my incompetence...

# This script will take the jobs in djobs and farm them out to the hosts in
#dhosts using ssh.

# No longer true (I'm using passwordless ssh): The first thing that happens is that kinit is run so that ssh does not need
#request a password for every job.

# Before any host is used, all lines in dstart are run on every host
#sequentially. The load on the hosts is not checked prior to running the
#jobs in dstart, so make sure they are nice'd appropriately or very short.

# Each dhost must be annotated with a load level which must not be exceeded
#for that host to be utilized.

# One independent job must be listed on each line of djobs.
# Commands are basically sent as listed via ssh to the hosts:
# 		Commands are *not* nice'd by default.
#       Commands are automatically put in the background, so the completion
#		         of DinGO.pl does not mean the job is necessarily ended, just
#		         that it has been farmed out.
# 		Commands automatically have their input redirected from /dev/null

# The hosts are cycled through in the order that they appear in dhosts. If they
#are not too busy, then a job is assigned to them and the next host is
#considered. An exponential backoff counter is kept for every host. If a host
#is busy, its load will be checked less and less often.

# Finally the jobs in dend are run, on every computer, sequentially. Take care
# because the jobs in dend are *not* run after all the farmed out work is
# complete, just after all of the farming out is done. The individual hosts
# may still be running jobs.

# if 'djobs' contains a line beginning with  "ENV", what follows is a tab-separated list of environment variables that should be forwarded using setenv commands
# also, all djobs that do not begin with "cd " will have a cd command put in that puts them into the same path on the remote machine
# DinGO.pl will _always_ forward the environment variable SSH_ASKPASS, if it is defined

# DinGO puts a log file at DinGO.log

$longest_wait=1; # The longest the backoff counter will get to in exponential backoff (changed to 1 by Z, since I think this doesn't load the servers that much, but does utilize them more.)
$cycle_wait=60;   # The number of seconds that DinGO will sleep each polling
                  #cycle.  This is the units of longest_wait.

$djobsFileName="djobs";

$randomlyPermuteDhosts=1; # better for load balancing if multiple independent jobs are all running DinGO.pl -- we don't want to all cream the first server in dhosts

$^W=0;
GetOptions( 
	   "h" => \$help,
	   "djobs=s" => \$djobsFileName,
	   "keepDhostsOrder" => \$keepDhostsOrder,
	   "comment=s" => \$ignoreThisComment
	    );
$^W=1;

if ($help) {
    die "Sorry, no help";
}

if ($keepDhostsOrder) {
    $randomlyPermuteDhosts=0;
}

sub busy_host{
	if(0) { # disable by Z, since I think this doesn't load the servers that much, but does utilize them more.): $host_busy[$_[0]]>0){
		$host_busy[$_[0]]--;
		return 1;
	}
	else{
		#Check load on the machine
		$command = "ssh -n -x ".$hosts[$_[0]]." uptime "; # -x : Zasha decides to disable X11 forwarding, which is unnecessary and causes annoying warning messages.
		$load = `$command`;
		@temp1 = split(/average:/,$load);

		chop($temp1[1]);
		@temp = split(/,/,$temp1[1]);

		#print STDERR $hosts[$_[0]]," ",$temp[0]," ",$temp[1]," ",$temp[2],"\n";
		#print STDERR $hosts[$_[0]]," ",$level[$_[0]]," ",$level[$_[0]]," ",$level[$_[0]],"\n";

		#If the load is less than required for the last 1, 5 and 15 minutes
		if(($temp[0]<$level[$_[0]])) { # by order of Z, ignore 5,15 minutes, or I think it's too agressive.    &&($temp[1]<$level[$_[0]])&&($temp[2]<$level[$_[0]])){
			$host_busy_max[$_[0]]=1;
			return 0;
		}
		else{
			$host_busy_max[$_[0]]*=2;
			if($host_busy_max[$_[0]]>$longest_wait){
				$host_busy_max[$_[0]]=$longest_wait;
			}
			$host_busy[$_[0]]=$host_busy_max[$_[0]];
			return 1;
		}
	}
}

		
open(LOG,"> DinGO.log")||die;

print LOG "Start log at ".`date`."\n";
print "Start at ".`date`."\n";

# no need to run kinit, thanks to passwordless ssh
#print LOG "Running kinit\n";
#system('kinit');

print LOG "Loading commands to run at the start\n";
if(!open(START,"< dstart")){
	print LOG "dstart not found, no start jobs will be run\n";
}
else{
    $counter=0;
    while(<START>){
	chop;
	@temp=split(/\#/);
	if($temp[0]){
	    $start[$counter]=$temp[0];
	    $counter++;
	}
    }
    close(START);
    print LOG $#start+1," start commands loaded\n";
}

print LOG "Loading commands to run at the end\n";
if(!open(END,"< dend")){
    print LOG "dend not found, no end jobs will be run\n";
}
else{
    $counter=0;
    while(<END>){
	chop;
	@temp=split(/\#/);
	if($temp[0]){
	    $end[$counter]=$temp[0];
	    $counter++;
	}
    }
    close(END);
    print LOG $#end+1," end commands loaded\n";
}

print LOG "Loading hosts\n";
open(HOSTS,"< dhosts")||die;
$counter=0;
while(<HOSTS>){
    chop;
    @temp=split(/\#/);
    if($temp[0]){
	push @dhosts,$_;
    }
}
close(HOSTS);

if ($randomlyPermuteDhosts) {
    fisher_yates_shuffle(\@dhosts);
}
print "hosts: ";
for $dhost (@dhosts) {
    print "$dhost ";
}
print "\n";

for $dhost (@dhosts) {
    @temp=split/ +/,$dhost;
    $hosts[$counter]=$temp[0];
    $level[$counter]=$temp[1];
    $host_count[$counter]=0;
    $host_busy[$counter]=0;
    $host_busy_max[$counter]=1;
    $counter++;
}
print LOG $counter+1," hosts loaded\n";

$pwd=$ENV{"PWD"};

$envForwardCommand="";
if (length($ENV{"SSH_ASKPASS"})>0) {
    AddEnvSetup("SSH_ASKPASS",$ENV{"SSH_ASKPASS"});
}

print LOG "Loading jobs\n";
open(JOBS,"< $djobsFileName") ||die;
$counter=0;
while(<JOBS>){
    chop;
    @temp=split /\#/,$_;
    $_=$temp[0];
    #print "$_\n";
    if (/^ENV\t/) {
	@f=split /\t/,$_;
	for $e (@f) {
	    if ($e eq "ENV") {
		# ignore that
	    }
	    else {
		$val=$ENV{$e};
		AddEnvSetup($e,$val);
	    }
	}
    }
    else {
	if($_){
	    if (!/^cd /) {
		$_="cd $pwd;$_";
	    }
	    $cmd=$_;
	    
	    $jobs[$counter]=$cmd;
	    $counter++;
	}
    }
}
close(JOBS);
print LOG $#jobs+1," jobs loaded\n";

#Do the start jobs
print LOG "Running start jobs\n";
$j=0;
for($j=0;$j<=$#hosts;$j++){
	for($i=0;$i<=$#start;$i++){
		$command = "ssh -n ".$hosts[$j]." ".$start[$i];
		print LOG "  ",$hosts[$j],":",$start[$i],"\n";
		system($command);
	}
}
print LOG "Done running start jobs\n";


$i=0;
$j=0;
$job_start=0; #Flag to indicate if a job was allocated to a machine

#Go through all of the jobs available
while($i<=$#jobs){
    #Loop through all the hosts and try to start a job
    while(($i<=$#jobs)&&($j<=$#hosts)){
	if(!&busy_host($j)){
	    $job_start=1;
	    $cmd=$jobs[$i];
	    $cmd=$envForwardCommand.$cmd;
	    if (!$cmd =~ /cd /) {
		$pwd=$ENV{"PWD"};
		$cmd="cd $pwd;$cmd";
	    }
	    $command = "ssh -n -x ".$hosts[$j]." \"".$cmd."\" &"; # -x : disables X11 forwarding
	    #print "command: $command\n";
	    print LOG "   ",$hosts[$j],":",$command,"\n";
	    print STDERR $i+1," / ",$#jobs+1," jobs assigned, ",$hosts[$j]," got a job\n";
	    $host_count[$j]++;
	    system($command);
	    #print "$command\n";
	    $i++;
	}
	else{
	    print LOG "   ",$hosts[$j],": busy counter ",$host_busy[$j],"/",$host_busy_max[$j]," : load > ",$level[$j],"\n";
	}
	$j++;
    }
    
    if($j>$#hosts){
	if(!$job_start){
	    $job_start = 0;
	    #If no hosts were assigned a job, then wait five second to prevent
	    #backoff timers from decreasing as fast as possible
	    print LOG "\nHosts are all busy \n";
	    print STDERR "\nHosts are all busy\n";
	}
	print LOG "Sleeping $cycle_wait seconds before polling again\n";
	print STDERR "Sleeping $cycle_wait seconds before polling again\n";
	sleep($cycle_wait);
	$j=0;		#Cycle through the hosts
	print LOG "$i jobs assigned,",$#jobs+1-$i," jobs to go\n";
    }
}

#Do the end jobs
print LOG "Running end jobs\n";
$j=0;
for($j=0;$j<=$#hosts;$j++){
    for($i=0;$i<=$#end;$i++){
	$command = "ssh -n ".$hosts[$j]." ".$end[$i];
	print LOG "  ",$hosts[$j],":",$end[$i],"\n";
	system($command);
    }
}
print LOG "Done running end jobs\n";


print LOG "Job counts:\n";
$max=0;
$max_count=0;
for($j=0;$j<=$#hosts;$j++){
	if($max< length($hosts[$j])){
		$max = length($hosts[$j])+length($host_count[$j]);
	}
	if($max_count< $host_count[$j]){
		$max_count = $host_count[$j];
	}
}

for($j=0;$j<=$#hosts;$j++){
	print LOG $hosts[$j],":",$host_count[$j];
	for($k=length($hosts[$j])+length($host_count[$j]);$k<$max+1;$k++){
		print LOG " ";
	}
	print LOG ": ";
	for($k=1;$k<((80-$max)*$host_count[$j]/$max_count);$k++){
		print LOG "*";
	}
	print LOG "\n";
}

print "End at ".`date`."\n";
print LOG "End log at ".`date`."\n";
close(LOG);


# following code originally copied from Perl Cookbook at http://www.unix.org.ua/orelly/perl/cookbook/ch04_18.htm
# fisher_yates_shuffle( \@array ) : generate a random permutation
# of @array in place
sub fisher_yates_shuffle {
    my $array = shift;
    my $i;
    for ($i = @$array; --$i; ) {
        my $j = int rand ($i+1);
        next if $i == $j;
        @$array[$i,$j] = @$array[$j,$i];
    }
}

sub AddEnvSetup {
    my ($e,$val)=@_;
    my $shell=`env | grep SHELL`;
    my $envCmd;
    if ($shell =~ /csh/) {
	# okay
	$envCmd="setenv $e \'$val\'";
    }
    else {
	if ($shell =~ /bash/) {
	    $envCmd="export $e=\'$val\'";
	}
	else {
	    die "I dunno how to setenv on this shell: $shell";
	}
    }
    $envForwardCommand=$envForwardCommand."$envCmd;";
}
