# Supplementary material for: Comparative genomics reveals 104 candidate structured RNAs from bacteria, archaea, and their metagenomes
Source: Genome Biol. 2010 Mar 15;11(3):R31. doi: 10.1186/gb-2010-11-3-r31 (PMC2864571; doi:10.1186/gb-2010-11-3-r31)
Supplement: Additional file 10 — Source code implemented as part of this project. Source code files and a README.pdf file are provided to assist in detailed understanding of the methods. The files can be retrieved from the .tar.gz archive file, as described for Additional file 4. [file gb-2010-11-3-r31-S10.GZ › 104-motifs-source-code/exe/ExtendSeqs.pl]

# Copyright (c) 2003-2010 Zasha Weinberg.  All rights reserved.
#
# This copyrighted source code is freely distributed under
# the terms of the GNU General Public License.  See the file
# LICENSE in the root directory of this distribution.

use Getopt::Long;

GetOptions( 
	   "h" => \$help,
	   "versionMap=s" => \$emblIdVersionMapFileName
);

if ($help) {
    print "perl ExtendSeqs.pl [@]<seq list> <emblcsv> <add 5'> <add 3'> <fasta>\n";
    print "-versionMap <version map> : as per ParseCmzashaToCsv.pl\n";
    print "why not use ./cmzasha ... emblcsv-nomerge-pad ... dumpfasta?  Mainly because we want to extend the hits, but remember their original hitId so we can address them from that.  I could derive a class from the emblcsv class to do this, but decided to do it in perl.\n";
    die "did help";
}

$seqFileName=shift;
$emblcsvFileName=shift;
$add5=shift;
$add3=shift;
$fastaOut=shift;

if ($seqFileName eq "" || $emblcsvFileName eq "" || $fastaOut eq "") {
    die "please supply all 3 params";
}

%comp=(
"A","U",
"C","G",
"G","C",
"U","A",
"T","A",
"R","Y",
"Y","R",
"M","K",
"K","M",
"S","S",
"W","W",
"H","D",
"D","H",
"B","V",
"V","B",
"N","N",
"X","N"
);

if ($emblIdVersionMapFileName) {
    print STDERR "reading .versionmap file...";
    if (open(V,"$emblIdVersionMapFileName")) {
	while (<V>) {
	    s/[\r\n]//g;
	    ($versionless,$emblId)=split / /,$_;
	    $versionlessToEmblId{$versionless}=$emblId;
	}
	close(V);
    }
    else {
	# allow this without dying, so we can just make ravenna.pl always put this in
	print STDERR "WARNING: could not open $emblIdVersionMapFileName\n";
    }
}

if ($seqFileName =~ /^\@(.*)/) {
    $seqFileName=$1;
    if (!open(L,"$seqFileName")) {
	die "cannot open $seqFileName";
    }
    while (<L>) {
	s/[\r\n]//g;
	push @fastaFileList,$_;
    }
    close(L);
}
else {
    @fastaFileList=("$seqFileName");
}

if (!open(E,"$emblcsvFileName")) {
    die "cannot open $emblcsvFileName";
}
while (<E>) {
    s/[\r\n]//g;
    ($emblId,$start,$end)=split /,/,$_;
    if ($versionlessToEmblId{$emblId}) {
	$emblId=$versionlessToEmblId{$emblId};
    }
    push @{$idToHits{$emblId}},{start=>$start,end=>$end};
    $idHasSomething{$emblId}=1;
}
close(E);

if (!open(OUT,">$fastaOut")) {
    die "cannot open $fastaOut for output";
}

$emblId="";
$dbSeq="";
for $fastaFile (@fastaFileList) {
    print STDERR "reading $fastaFile...\n";
    $f=$fastaFile;
    if ($f =~ /[.]gz$/) {
	$f="gzip -d -c $f|";
    }
    if (!open(F,$f)) {
	die "cannot open $f";
    }
    while (<F>) {
	s/[\r\n]//g;
	if (/[>]NOTIFY_SOURCE_FASTA/) {
	    # ignore this
	}
	else {
	    if (/^[>]/) {
		$dbSeq="";
		$dbStart=1;
		$dbEnd=-1;
		$emblId=0;
		if (/(emb|sp|ref|gb)\|([^\|]*)\|/) {
		    $emblId=$2;
		}
		else {
		    if (/^([._A-Z0-9]*)\/([0-9]*)-([0-9]*) *$/) {
			$emblId=$1;
			$dbStart=$2;
			$dbEnd=$3;
			die "Sorry, this isn't actually implemented in other parts of the code";
		    }
		}
		if (!$emblId) {
		    die "could not parse line for emblId: $_";
		}
		if ($versionlessToEmblId{$emblId}) {
		    $emblId=$versionlessToEmblId{$emblId};
		}
	    }
	    else {
		if ($idHasSomething{$emblId}) {
		    $dbSeq=$_;
		    Process();
		    $dbStart += length($dbSeq);
		}
	    }
	}
    }
    close(F);
}

for $hitId (keys %hitIdToSeq) {
    $seq=$hitIdToSeq{$hitId};
    print OUT ">$hitId extend\n$seq\n";1
}

close(OUT);

sub Process
  {
      if ($emblId eq "") {
	  # ignore
      }
      else {

	  $dbEnd=length($dbSeq)+$dbStart-1;

	  @hl=@{$idToHits{$emblId}};
	  for $h (@hl) {
	      $start=$h->{start};
	      $end=$h->{end};
	      $hitId="$emblId/$start-$end";
	      if ($start<=$end) {
		  $s=$start-$add5;
		  if ($s<$dbStart) {
		      $s=$dbStart;
		  }
		  $e=$end+$add3;
		  if ($e>$dbEnd) {
		      $e=$dbEnd;
		  }
		  $isRev=0;
	      }
	      else {
		  $s=$end-$add3;
		  if ($s<$dbStart) {
		      $s=$dbStart;
		  }
		  $e=$start+$add5;
		  if ($e>$dbEnd) {
		      $e=$dbEnd;
		  }
		  $isRev=1;
	      }
	      # print "$hitId,$s,$e,$dbStart,$dbEnd\n";
	      if ($s>=$e) {
		  # ignore empty seq
	      }
	      else {
		  $seq=substr $dbSeq,$s-$dbStart,$e-$s+1;
		  if ($isRev) {
		      # inefficient reverse complement, but seqs are small anyway
		      @l=split //,$seq;
		      @l2=();
		      while (scalar @l>0) {
			  $ch=shift @l;
			  $rch=$comp{uc($ch)};
			  if (!$rch) {
			      die "could not complement nucleotide '$ch'";
			  }
			  unshift @l2,$rch;
		      }
		      $seq=join "",@l2;
		      $hitIdToSeq{$hitId}=$seq.$hitIdToSeq{$hitId};
		  }
		  else {
		      $seq =~ s/[Tt]/U/g;
		      $seq =~ s/a/A/g;
		      $seq =~ s/c/C/g;
		      $seq =~ s/g/G/g;
		      $hitIdToSeq{$hitId}=$hitIdToSeq{$hitId}.$seq;
		  }
	      }

	      #print "$emblId,$start,$end,$s,$e,$seq\n";
	      #print OUT ">$emblId/$start-$end";
	      #if ($add5>0 || $add3>0) {
		#  print OUT " extend";
	      #}
	      #print OUT "\n";
	      #print OUT "$seq\n";
	  }
      }
  }
