# Supplementary material for: Comparative genomics reveals 104 candidate structured RNAs from bacteria, archaea, and their metagenomes
Source: Genome Biol. 2010 Mar 15;11(3):R31. doi: 10.1186/gb-2010-11-3-r31 (PMC2864571; doi:10.1186/gb-2010-11-3-r31)
Supplement: Additional file 10 — Source code implemented as part of this project. Source code files and a README.pdf file are provided to assist in detailed understanding of the methods. The files can be retrieved from the .tar.gz archive file, as described for Additional file 4. [file gb-2010-11-3-r31-S10.GZ › 104-motifs-source-code/exe/ExtractAllHits.pl]

# Copyright (c) 2003-2010 Zasha Weinberg.  All rights reserved.
#
# This copyrighted source code is freely distributed under
# the terms of the GNU General Public License.  See the file
# LICENSE in the root directory of this distribution.

use strict;
use Stockholm;

my $outFileName=shift;
my @fileList=@ARGV;

my $newCode=0;

my @hits=();
for my $stoFileName (@fileList) {
    my $sto=new Stockholm;
    $sto->Load($stoFileName);
    my $columnRange=$sto->GetColumnRangeActualMotif();
    if (!$newCode) {
	$sto=$sto->StripToActualMotifIfAny();
    }

    my $name=$stoFileName;
    $name =~ s/^.*\///g;
    $name =~ s/[.]sto$//g;

    for my $hit ($sto->ListHitsWithDups()) {
	#print "hit=$hit, ";
	my $x=$sto->GetHitData($hit);
	my $y;
	if ($newCode) {
	    $y=$sto->ProjectHitDataByColumnRange($x,$columnRange);
	}
	else {
	    $y=$x;
	}
	push @hits,{motif=>$name,seqId=>$y->{seqId},s=>$y->{s},e=>$y->{e}};
    }
}

my @hitsSort=
  sort {
      if ($a->{seqId} ne $b->{seqId}) {
	  return $a->{seqId} cmp $b->{seqId};
      }
      return $a->{s} <=> $b->{s};
  }
  @hits;

if (!open(O,">$outFileName")) {
    die "cannot open $outFileName";
}
for my $x (@hitsSort) {
    print O join("\t",($x->{motif},$x->{seqId},$x->{s},$x->{e}))."\n";
}
