# Supplementary material for: Comparative genomics reveals 104 candidate structured RNAs from bacteria, archaea, and their metagenomes
Source: Genome Biol. 2010 Mar 15;11(3):R31. doi: 10.1186/gb-2010-11-3-r31 (PMC2864571; doi:10.1186/gb-2010-11-3-r31)
Supplement: Additional file 10 — Source code implemented as part of this project. Source code files and a README.pdf file are provided to assist in detailed understanding of the methods. The files can be retrieved from the .tar.gz archive file, as described for Additional file 4. [file gb-2010-11-3-r31-S10.GZ › 104-motifs-source-code/exe/ExtractEmblIdAndOrg2.pl]

# Copyright (c) 2003-2010 Zasha Weinberg.  All rights reserved.
#
# This copyrighted source code is freely distributed under
# the terms of the GNU General Public License.  See the file
# LICENSE in the root directory of this distribution.

use Getopt::Long;
GetOptions( 
	    "h" => \$help
	  );

if ($help) {
    print "gzip -d -c *.dat.gz | perl ExtractEmblIdAndOrg2.pl > EmblTaxonomy.compact\n";
    die "did help";
}

#open(OUT,">$outFile");
#open(IN,"zcat $dir/*.dat.gz|");
open(IN,"-");
open(OUT,">-");

$nextOcNum=1;
while (<IN>) {
	s/[\r\n]//g;
	if (/^SV   ([^ ]*)/) {
		$id=$1;
	}
	if (/^OS   (.*)/) {
		$os=$1;
	}
	if (/^OC   (.*)/) {
		$oc=$oc.$1;
	}
	if (/^SQ/) {
		$oc=$oc.";".$os;
		if (!$ocNum{$oc}) {
		    $ocNum{$oc}=$nextOcNum;
		    $nextOcNum++;
		}
		print OUT "$id\t$ocNum{$oc}\n";

		$id="";
		$oc="";
		$os="";
	}
}

print OUT "\n";
@ocList=sort {$a cmp $b} keys %ocNum;
for $oc (@ocList) {
 	print OUT "$ocNum{$oc}\t$oc\n";
}
