# Supplementary material for: Comparative genomics reveals 104 candidate structured RNAs from bacteria, archaea, and their metagenomes
Source: Genome Biol. 2010 Mar 15;11(3):R31. doi: 10.1186/gb-2010-11-3-r31 (PMC2864571; doi:10.1186/gb-2010-11-3-r31)
Supplement: Additional file 10 — Source code implemented as part of this project. Source code files and a README.pdf file are provided to assist in detailed understanding of the methods. The files can be retrieved from the .tar.gz archive file, as described for Additional file 4. [file gb-2010-11-3-r31-S10.GZ › 104-motifs-source-code/exe/ExtractEmblIdAndOrg2_GenBank.pl]

# Copyright (c) 2003-2010 Zasha Weinberg.  All rights reserved.
#
# This copyrighted source code is freely distributed under
# the terms of the GNU General Public License.  See the file
# LICENSE in the root directory of this distribution.

use Getopt::Long;
GetOptions( 
	    "h" => \$help
	  );

if ($help) {
    print "cat *.gbff | perl ExtractEmblIdAndOrg2_Genbank.pl > Taxonomy.compact\n";
    die "did help";
}

open(IN,"-");
open(OUT,">-");

$nextOcNum=1;
$inOrganism=0;
$inHeader=1;
while (<IN>) {
    s/[\r\n]//g;
    if ($inHeader) {
	if ($inOrganism) {
	    if (/  *([^ ].*)$/) {
		if ($1 eq "9150") {
		    # special case to handle line that's too long
		} else {
		    $oc=$oc.$1;
		}
	    }
	    if (/[.]$/) {
		$inOrganism=0;
	    }
	}
	if (/^VERSION  *([-_.A-Za-z0-9]*)/) {
	    $id=$1;
	}
	if (/^ *ORGANISM /) {
	    $inOrganism=1;
	}
	if (/^SOURCE  *([^ ].*)/) {
	    $os=$1;
	}
	if (/^FEATURES/) {
	    $oc=$oc.";".$os;
	    if (!$ocNum{$oc}) {
		$ocNum{$oc}=$nextOcNum;
		$nextOcNum++;
	    }
	    print OUT "$id\t$ocNum{$oc}\n";
	    
	    $id="";
	    $oc="";
	    $os="";
	    $inHeader=0;
	}
    }
    else {
	if (/^\/\//) {
	    $inHeader=1;
	}
    }
}

print OUT "\n";
@ocList=sort {$a cmp $b} keys %ocNum;
for $oc (@ocList) {
 	print OUT "$ocNum{$oc}\t$oc\n";
}
