# Supplementary material for: Comparative genomics reveals 104 candidate structured RNAs from bacteria, archaea, and their metagenomes
Source: Genome Biol. 2010 Mar 15;11(3):R31. doi: 10.1186/gb-2010-11-3-r31 (PMC2864571; doi:10.1186/gb-2010-11-3-r31)
Supplement: Additional file 10 — Source code implemented as part of this project. Source code files and a README.pdf file are provided to assist in detailed understanding of the methods. The files can be retrieved from the .tar.gz archive file, as described for Additional file 4. [file gb-2010-11-3-r31-S10.GZ › 104-motifs-source-code/exe/ExtractSequencesUnderTaxonomy.pl]

# Copyright (c) 2003-2010 Zasha Weinberg.  All rights reserved.
#
# This copyrighted source code is freely distributed under
# the terms of the GNU General Public License.  See the file
# LICENSE in the root directory of this distribution.

use Getopt::Long;

sub die_soon {
    die "@_";
};

$configFile="data/ravenna.config.tab";

if (!GetOptions( 
		"h" => \$help,
		"dumpTaxonMatch" => \$dumpTaxonMatch,
		"database=s" => \$database
	       )) {
    die "invalid options";
}

if ($help) {
    print "perl ExtractSequencesUnderTaxonomy.pl <list of fasta.gz files> <taxon file> <regexp or semicolon-separated taxonomy, ampersand-separated (which doesn't work)> <fasta.gz file to create>\n";
    print "to do multiple taxa, separate stuff with regexp or -- the pipe (|)\n";
    print "-dumpTaxonMatch : dump taxonomies that matched the regexp.  With this flag, <list of fasta.gz files> is NOT included.\n";
    die "did help";
}

require 'RavennaConfigFile.pm';
LoadConfigFile();

$useRegexp=1;
if (!$dumpTaxonMatch) {
    if ($database) {
	$seqList=$dbToSeqList{$database};
    }
    else {
	$seqList=shift;
    }
}
$compactTaxonFile=shift;
$targetRegexp=shift;
if (!$dumpTaxonMatch) {
    $targetFileName=shift;
}

if (0) {
$seqList="/projects/bio6/zasha/seqs/partitions/embl78_20Mb/partition.gz.list";
$targetOc="Eukaryota; Metazoa; Echinodermata";
$targetRegexp="Retroid";
$compactTaxonFile="data/EmblIdAndOrganismCompact.tab";
$seqList="list";
$compactTaxonFile="data/local/rfam_raw/EmblIdAndOrgCompact_viral.tab";
$targetFileName="data/local/rfam_raw/Retroid.fasta.gz";
}

$targetOc =~ s/[ \t]//g; # okay for comparison
@tt=split /\&/,$targetOc;
@targetOcListList=();
for $t (@tt) {
    print "parsing $t\n";
    $x={};
    @{$x->{ocList}}=split /;/,$t;
    push @targetOcListList,$x;
}

%goodTaxNum=();

print "Pass 1: finding taxonomy nums\n";
# first pass, figure out which tax #s we want
$inSecondPart=0;
if ($compactTaxonFile =~ /(.*[.]gz)$/) {
    $compactTaxonFile="gzip -d -c $1 |";
}
open(TAXON,"$compactTaxonFile");
while (<TAXON>) {
    s/[\r\n]//g;
    if (/[.]fasta.gz$/) {
	die "I think you've mixed up the taxonomy file with the seq list file.";
    }
    if ($inSecondPart) {
	($taxNum,$oc)=split /\t/,$_;
	$oc =~ s/[ \t]//g;
	$taxNumToOc{$taxNum}=$oc;

	@ocList=split /;/,$oc;

	$match=1;
	if ($useRegexp) {
	    $match=($oc =~ /$targetRegexp/);
	}
	else {
	    for $x (@targetOcListList) {
		@targetOcList=@{$x->{ocList}};
		for ($i=0; $i<scalar @targetOcList; $i++) {
		    if (!(@targetOcList[$i] eq $ocList[$i])) {
			$match=0;
			last;
		    }
		}
		if ($match) {
		    last;
		}
	    }
	}
	if ($match) {
	    $goodTaxNum{$taxNum}=1;
	}
    }
    else {
	if ($_ eq "") {
	    $inSecondPart=1;
	}
    }
}
close(TAXON);

if ($dumpTaxonMatch) {
    print "Matched taxa:\n";
    for $taxNum (keys %goodTaxNum) {
	$oc=$taxNumToOc{$taxNum};
	print "$oc\n";
    }
    exit(0);
}

$emblIdTempFile="temp_$$.emblid";
open(EMBL,">$emblIdTempFile");

print "Pass 2: finding EMBL Ids\n";
# second pass -- get EMBL Ids
$inSecondPart=0;
open(TAXON,"$compactTaxonFile");
while (<TAXON>) {
    s/[\r\n]//g;
    if ($inSecondPart) {
    }
    else {
	if ($_ eq "") {
	    $inSecondPart=1;
	}
	else {
	    ($emblId,$taxNum)=split /\t/,$_;

	    if ($goodTaxNum{$taxNum}) {
		print EMBL "$emblId\n";
	    }
	}
    }
}
close(TAXON);
close(EMBL);

if (!$dumpTaxonMatch) {
    print "Extracting sequences\n";
    $plDir=$0;
    $plDir =~ s/\/[^\/]*$//g;
    $cmd="gzip -d -c `cat $seqList` | perl $plDir/GetEmblFastaByIdList.pl $emblIdTempFile | gzip -c > $targetFileName";
    print "Running: $cmd\n";
    system "$cmd";
    system "rm -f $emblIdTempFile";
}
