# Supplementary material for: Comparative genomics reveals 104 candidate structured RNAs from bacteria, archaea, and their metagenomes
Source: Genome Biol. 2010 Mar 15;11(3):R31. doi: 10.1186/gb-2010-11-3-r31 (PMC2864571; doi:10.1186/gb-2010-11-3-r31)
Supplement: Additional file 10 — Source code implemented as part of this project. Source code files and a README.pdf file are provided to assist in detailed understanding of the methods. The files can be retrieved from the .tar.gz archive file, as described for Additional file 4. [file gb-2010-11-3-r31-S10.GZ › 104-motifs-source-code/exe/FancifyStockholm.pl]

#!/usr/local/bin/perl

# Copyright (c) 2003-2010 Zasha Weinberg.  All rights reserved.
#
# This copyrighted source code is freely distributed under
# the terms of the GNU General Public License.  See the file
# LICENSE in the root directory of this distribution.

use Getopt::Long;
use ParseGenomeContextWebPage;

$doPdf=0;
$rfamCsvFileName="";
$organismAssocFileName="";
$familyName="";
$maxHelixBulge=2; # >2 bases means we're not in a helix any more
%normalPairs=("AU",1,"UA",1,"CG",1,"GC",1,"GU",1,"UG",1
	      );
$textwidthAdd=600;
$pageheight="6.5";
$maxOperonGeneGap=100;

# first color is the one for bad base pairs
@colors=("#d0d0d0","#ff9999","#9999ff","#ff99ff","#99ff99","#FF9900","#99ffff","#98C0C0","#ffff99","#ff33ff","#33ffff","#ffff33","#2ED70C","#F4BEF8","#ff9900","#B94F32","#FF0000","#ffcc99","#CCCCff","#CC3366","#CCff66","#Ffcc66","#7e652f",
"#6633cc","#3366cc","#33ff33","#ff3399","#99ff33","#3399ff","#ff9933","#33ff99","#9933ff");
%namedColors=("Black" => "#000000","Red" => "#ff0000","Gray" => "#c0c0c0","Green" => "#00ff00","Yellow" => "#ffff00","MedYellow" => "#5f5f00","White" => "#ffffff","OffYellow" => "#e0e000","Blue" => "#0000ff", "Purple" => "#00ffff");

%GetOptionsHash=( 
		 "h" => \$help,
		 "orgs=s" => \$organismAssocFileName,
		 "colorStartCodonsAndTerminators!" => \$colorStartCodonsAndTerminators,
		 "colorStartCodonsAndTerminators_disable" => \$colorStartCodonsAndTerminators_disable,
		 "verbiageFor2007!" => \$verbiageFor2007,
		 "taxonFile=s" => \$organismAssocFileName,
		 "rfamCsv=s" => \$rfamCsvFileName,
		 "name=s" => \$familyName,
		 "pdf" => \$doPdf,
		 "texInclude" => \$doTexInclude,
		 "nodup" => \$nodup,
		 "ncbiSite" => \$ncbiSite,
		 "textwidthAdd=s" => \$textwidthAdd,
		 "nonote" => \$nonote,
		 "pageheight=s" => \$pageheight,
		 "sortSpecies" => \$sortBySpecies,
		 "noURL" => \$noURL,
		 "blockedMaxNucs=s" => \$blockedMaxNucs,
		 "dumpLatexPreamble" => \$dumpLatexPreambleFlag,
		 "dumpLatexEpilogue" => \$dumpLatexEpilogueFlag,
		 "allowNoHyphenation" => \$allowNoHyphenation,
		 "markStartCodons=s" => \$markStartCodons,
		 "markWhereIsSto=s" => \$markWhereIsSto,
		 "longtable" => \$useLongtable,
		 "noElision" => \$noElision,
		 "printGeneContext=s" => \$printGeneContext,
		 "maxOperonGeneGap=s" => \$maxOperonGeneGap,
		 "taxTable" => \$doTaxTable,
		 "noTaxTable" => \$noTaxTable,
		 "noShowTaxTable" => \$noShowTaxTable,
		 "noGenomeContext" => \$noGenomeContext,
		 "multicol" => \$multicol,
		 "wrapGeneContext=s" => \$wrapGeneContext,
		 "dumpColorsPreamblyOnly" => \$dumpColorsPreamblyOnly,
		 "noEnvInGenomeContext" => \$noEnvInGenomeContext,
		 "mergeTandem" => \$mergeTandem,
		 "ignoreInclude" => \$ignoreInclude,
		 "recycleGeneColors" => \$recycleGeneColors,
		 "sortGeneContextByTax=s" => \$sortGeneContextByTax,
		 "ssCons1=s" => \$ssCons1,
		 "noWarnParseHitId" => \$noWarnParseHitId,
		 "highlightCovarying" => \$highlightCovarying,
		 "sectionsIntoNewcommand=s" => \$sectionsIntoNewCommand,
		 "forNewMotifsWeb" => \$forNewMotifsWeb,
		 "onlyOneEmblIdInRam" => \$onlyOneEmblIdInRam,
		 "upDownGeneStats" => \$printUpDownGeneStats,
		 "maxHelixBulge=s" => \$maxHelixBulge,
		 "onlyPrintSeq" => \$onlyPrintSeq,
		 "noJavaScript" => \$noJavaScript,
		 "wordHtml" => \$wordHtml,
		 "noNOBR" => \$noNOBR,
		 "tablelessMsa" => \$tablelessMsa,
		 "geneContextDiagramOn2ndLine" => \$geneContextDiagramOn2ndLine,
		 "dumpAbbrevMapping=s" => \$dumpAbbrevMappingFileName,
		 "autoColorAllSsCons" => \$autoColorAllSsCons,
		 "hyphenateAnywhere" => \$hyphenateAnywhere,
		 "onlyLoadNeededTaxonomy" => \$onlyLoadNeededTaxonomy,
		 "noActualGeneContext" => \$noActualGeneContext
	    );
if (!GetOptions(%GetOptionsHash)) {
    die "could not parse command line";
}

if ($help) {
    print "perl FancifyStockholm.pl [options] <.sto file> <.dest file> : create HTML or LaTeX file based on Stockholm-format file, with fancy formatting.\n";
    print "-orgs <file name>[,<file name],...] : comma-sep list of file names, where each file is a tab-delim file that shows the relationship between embl Ids & organism.  Format is described in RaveNnA.pdf.  For EMBL sequecnes in their oroginal EMBL format, file can be made with ExtractEmblIdAndOrg2.pl  (Also accepts newer, slightly more compact format, and anything with a .gz extension.).  For Genbank files, use ExtractEmblIdAndOrg2_GenBank.pl.\n";
    print "-taxonFile <file name> : synonym of -orgs\n";
    print "-rfamCsv <file name> : supply Rfam .csv file, which gives info on scores and on which seqs are new.\n";
    print "-name <text> : give the family a name; used in descriptive text.\n";
    print "-pdf : make PDF file instead of HTML file.  (Okay, in reality, it just makes a LaTeX file that you can compile with pdflatex.)\n";
    print "-texInclude : similar to -pdf, but assumes that the output file will be \\input into another LaTeX file, i.e., this script should only output the stuff betweeen \\begin{document} and \\end{document}\n";
    print "-nodup : don't print out duplicate sequences.  Sequences are duplicates iff they have the same organism name AND the same sequence.  Also, if sequences are the same, but one is NEW, both will be printed.  WARNING: currently only implemented for PDF.\n";
    print "-ncbiSite : make links go to NCBI site\n";
    print "-noURL : do not make any URL links\n";
    print "-textwidthAdd <number of points> : add length in points to textwidth (only applicable to -pdf).  Default is 600 points.\n";
    print "-nonote : disable printing the notes.\n";
    print "-pageheight <inches> : inches to set pdfpageheight, for pdflatex\n";
    print "-sortSpecies : sort the MSA by species name.  Currently this won't work if CM scores are supplied, since then the sort will be by score.  I'll work on it later maybe...\n";
    print "-blockedMaxNucs <max nucs per line> : print alignment in blocks, if necessary.  Will wrap if there are more than <max nucs per line> alignment characters to include.  (This is my initial simple attempt, where I assume that the space consumed by other parts of the alignment, like hit ID, are more or less the same.)  If this is used, the input alignment must specify #=GC HYPHENATION, where dots indicate the alignment may not be broken at that point, and asterisks say it can.  (The actual breakpoint is _between_ the indicated position and the _previous_ position.)\n";
    print "-allowNoHyphenation : (for use with -blockedMaxNucs) don't complain if #=GC HYPHENATION is not found.  Instead, fake it by crudely allowing hyphenation at _any_ point in the line\n";
    print "-dumpLatexPreamble : emit the LaTeX preamble code into the destination file, and quit.  With this flag, the <.sto file> is not given on the command line.\n";
    print "-dumpLatexEpilogue\n";
    print "-markStartCodons <file name> : <file name> is a dump from bliss.biology.yale.edu/lab/scripts/genomecontext, with Neighborhood, Absolute and Extended set.  This info is used to underline start codons in the RNA sequences (if any).\n";
    print "-markWhereIsSto <sto file name> : mark overlap with the given Stockholm MSA\n";
    print "-noElision : do not elide any part of the alignment even if there's an ELISION line.  (Particularly useful with -markStartCodons, where they might be in the elided region.\n";
    print "-printGeneContext <gene context data from BLISS web page> : print gene context of hits instead of the alignment\n";
    print "-taxTable : print taxonomy table & replace hitIds with abbreviations based on species.  Taxonomy data is specified by -orgs (or -taxonFile)\n";
    print "-noShowTaxTable : do not show the taxonomy table, but allow it to be computed.\n";
    print "-noTaxTable : disable taxTable, even if -taxTable is given.\n";
    print "-noGenomeContext : don't show the genome context\n";
    print "-multicol : try to generate LaTeX that takes advantage of the multicol package.\n";
    print "-maxOperonGeneGap <number> : max # of nucs between genes that we heuristically say is a part of the same operon.\n";
    print "-wrapGeneContext <width> : for LaTeX only, wrap the gene context column of the gene context table (for when there are too many genes to fit.  The parameter <width> is the width of the column in a format LaTeX understands, e.g., \"6in\".\n";
    print "-noEnvInGenomeContext : don't show sequences whose hit abbrev begins with \"env-\" in the genome context\n";
    print "-dumpColorsPreamblyOnly : for \\input into LaTeX\n";
    print "-ignoreInclude : ignore any #=GF INCLUDE directives in the .sto file\n";
    print "-verbiageFor2007 : include explanatory verbiage for motifs_2007 paper.\n";
    print "-colorStartCodonsAndTerminators : automatically color AUG within #=GR ... CODON tags as green, or < and > in #=GR SS_TT as yellow.  Does NOT color SD stuff.\n";
    print "-colorStartCodonsAndTerminators_disable : disable the -colorStartCodonsAndTerminators flag, even if it was also given.\n";
    print "-recycleGeneColors : recycle COG colors\n";
    print "-sortGeneContextByTax <comma-separated taxon list> : put sub-sets of the gene context in the original order yanked into these taxa, and sort by taxonomy.  Useful for GEMM, which has so many hits.\n";
    print "-ssCons1 <adjust look command> : depict ssCons1 with the foreground color, or whatever\n";
    print "-autoColorAllSsCons : automatically color helices in all SS_cons_# lines.\n";
    print "-sectionsIntoNewCommand <prefix> : generated LaTeX will just define \\newcommand for each section of the data, with the given <prefix>, e.g. \\newcommand{\\prefixGeneContext}{latex code}.  Any number in <prefix> will be replaced by letters (otherwise LaTeX is unhappy).  Suffixes: Tax, GeneContext, GeneDesc, Ali, Notes, DupSeqs.\n";
    print "-onlyOneEmblIdInRam : uses a more memory efficient (but less CPU efficient) strategy to loading genomecontext data.  Useful if the computer dies otherwise.\n";
    print "-upDownGeneStats : collect stats on which genes were upstream and which genes were downstream of the motif instances.  Print these stats in the summary of genes\n";
    print "-maxHelixBulge <#> : resets the maximum number of nucleotides in a bulge before we assign different colors to the adjacent stems.  You can also explicitly specify it with #=GC HELIXNUM.\n";
    print "-onlyPrintSeq : only print the sequence part of the alignment, not the sequence names.  Really, this is just for HTML, where it means don't use a <table>.  Otherwise, it's ignored.\n";
    print "-noJavaScript : disable Java script (for rollovers) in HTML\n";
    print "-wordHtml : use extra HTML features appropriate for Microsoft Word.\n";
    print "-noNOBR : don't use the <NOBR> HTML tag, as it's not really part of HTML.\n";
    print "-tablelessMsa : don't use <table> for printing the MSA.  (Only applicable to HTML; ignored for LaTeX.)\n";
    print "-geneContextDiagramOn2ndLine : (not actually implemented) in gene context diagrams, put the actual diagram on a 2nd line; useful for portrait mode with larger fonts\n";
    print "-dumpAbbrevMapping <dump file name> : dump mapping of hitId to abbreviation.  used for StockholmApplyAbbrev.pl\n";
    print "-hyphenateAnywhere : don't require a HYPHENATION line, instead allow hyphenation anywhere.\n";
    print "-onlyLoadNeededTaxonomy : optimize by only loading the taxonomy that we actually need.  Important for complete RefSeq, which has lots of taxa.  This option should be the default, but I'm going to wait until I'm more confident it works.\n";
    print "-noActualGeneContext : allowing printing of gene context, but don't print the actual genes.  This is useful because it prints nucleotide coordinates\n";

    die "Did help.  Now I'll go.\n";
}
if ($geneContextDiagramOn2ndLine) {
    die "not actually implemented, sorry";
}
if ($tablelessMsa) {
    die "oops, I had a bug where the tabs for the column annotations (e.g. SS consensus line) don't get tabbed properly and are out of alignment.  Please check your file, and fix the bug.  The text \"Alignment positions...\" is also not always tabbed properly.  I think I need to remove an early tab stop.";
}

if ($doTexInclude) {
    $doPdf=1;
}

if (!$dumpLatexPreambleFlag && !$dumpLatexEpilogueFlag) {
    $stoFileName=shift;
}
$htmlFileName=shift;

if ($dumpLatexPreambleFlag || $dumpLatexEpilogueFlag) {
}
else {
    if (!$stoFileName) {
	die "didn't specify <sto file name>";
    }
}
if (!$htmlFileName) {
    die "didn't specify <dest file name>\n";
}

if ($dumpLatexPreambleFlag || $dumpLatexEpilogueFlag) {
    SetDestFileName();
    if (!open(LATEX,">$texFileName")) {
	die "cannot open for writing $texFileName";
    }
    if ($dumpLatexPreambleFlag) {
	DumpLatexPreamble();
    }
    if ($dumpLatexEpilogueFlag) {
	DumpLatexEpilogue();
    }
    close(LATEX);
    exit(0);
}


@lines=();

$numColors=scalar @colors;

ParseStockholm($stoFileName);

if ($noShowTaxTable || $noTaxTable) {
    $organismAssocFileNae="";
    $doTaxTable=0;
}

SetDestFileName();
$dumperParams={};
$dumperParams->{forNewMotifsWeb}=$forNewMotifsWeb;
$dumperParams->{blockedMaxNucs}=$blockedMaxNucs;
$dumperParams->{linkCddsToDesc}=0;  # it doesn't help much
$dumperParams->{onlyPrintSeq}=$onlyPrintSeq;
$dumperParams->{noJavaScript}=$noJavaScript;
$dumperParams->{wordHtml}=$wordHtml;
$dumperParams->{noNOBR}=$noNOBR;
$dumperParams->{tablelessMsa}=$tablelessMsa;
$dumperParams->{inputFileName}=$stoFileName;
@{$dumperParams->{colors}}=@colors;
%{$dumperParams->{namedColors}}=%namedColors;
if ($doPdf) {
    
    # create PDF via LaTeX
    $dumper=new LatexDumper($useLongtable,$multicol,$dumperParams);
    $dumper->open($texFileName);
}
else {
    $dumper=new HtmlDumper($useLongtable,$multicol,$dumperParams);
    $dumper->open($htmlFileName);
}

if ($dumpColorsPreamblyOnly) {
    $dumper->DumpColorPreamble($dumperParams);
    exit(0);
}

if ($markStartCodons) {
    die "this code looks old and isn't passing the right flags";
    $genomeContext=ParseGenomeContextWebPage->new($markStartCodons);
}

# use heuristics to find helices & color them differently
%posToHelixNum=();
$currHelixNum=0;
if ($explicitHelixNumLine) {
    print "using #=GC HELIXNUM\n";
    for ($i=0; $i<$ssSeq->Length(); $i++) {
	if ($ssSeq->IsLeftOfPair($i)) {
	    $currHelixNum=substr $explicitHelixNumLine,$i,1;
	    $posToHelixNum{$i}=$currHelixNum;
	    $posToHelixNum{$ssSeq->PairMap($i)}=$currHelixNum;
	}
    }
}
else {
    my %ssSeqAltT=%ssSeqAlt;
    $ssSeqAltT{""}=$ssSeq;
    $l=$ssSeq->Length();
    for ($i=0; $i<$ssSeq->Length(); $i++) {
	for my $ssNum (keys %ssSeqAltT) {
	    my $thisSsSeq=$ssSeqAltT{$ssNum};
	    if ($thisSsSeq->IsLeftOfPair($i)) {
		$leftConflictingStem=0;
		for ($j=$i-1; $j>=0; $j--) {
		    $ch=substr $thisSsSeq->SsSeq(),$j,1;
		    if ($ch eq "<") {
			last;
		    }
		    if ($ch eq ">") {
			$leftConflictingStem=1;
		    }
		}
		$rightConflictingStem=0;
		for ($j=$thisSsSeq->PairMap($i)+1; $j<$thisSsSeq->Length(); $j++) {
		    $ch=substr $thisSsSeq->SsSeq(),$j,1;
		    if ($ch eq ">") {
			last;
		    }
		    if ($ch eq "<") {
			$rightConflictingStem=1;
		    }
		}
		$leftConnects=0;
		for ($j=$i-1; $j>=0 && $j>=$i-$maxHelixBulge; $j--) {
		    $ch=substr $thisSsSeq->SsSeq(),$j,1;
		    if ($ch eq "<") {
			$leftConnects=1;
		    }
		    if ($ch eq ">") {
			last;
		    }
		}
		$rightConnects=0;
		for ($j=$thisSsSeq->PairMap($i)+1; $j<$thisSsSeq->Length() && $j<=$thisSsSeq->PairMap($i)+$maxHelixBulge; $j++) {
		    $ch=substr $thisSsSeq->SsSeq(),$j,1;
		    if ($ch eq ">") {
			$rightConnects=1;
		    }
		    if ($ch eq "<") {
			last;
		    }
		}
		if (($leftConnects || $rightConnects) && !($leftConflictingStem || $rightConflictingStem)) {
		    # same helix
		}
		else {
		    # new helix
		    $currHelixNum++;
		    #print "new helix $currHelixNum @ $i\n";
		}
		
		$posToHelixNum{$i}=$currHelixNum;
		$posToHelixNum{$thisSsSeq->PairMap($i)}=$currHelixNum;
	    }
	}
    }
}

%hitIdToSeq=();
for $line (@lines) {
    ($hitId,$seq)=split /\t/,$line;
    $hitIdToSeq{$hitId}=$seq;
    push @hitIdList,$hitId;
    push @hitIdList,@{$hitIdToDuplicates{$hitId}}; # add them here, so they're in a reasonable order
}


# parse the organisms, if requested
if ($noShowTaxTable) {
    $organismAssocFileName="";
}
my $ravennaTaxonomyOptions={};
if ($onlyLoadNeededTaxonomy) {
    $ravennaTaxonomyOptions->{onlyLoadNeededTaxonomy}=1;
    for $hitId (@hitIdList) {
	my ($seqId,$s,$e)=split /[\/-]/,$hitId;
	$ravennaTaxonomyOptions->{neededSeqIdSet}{$seqId}=1;
    }
    # print "-onlyLoadNeededTaxonomy seqId are: ".join(" ",keys %{$ravennaTaxonomyOptions->{neededSeqIdSet}})."\n";
}
$taxonomy=new RavennaTaxonomy($organismAssocFileName,$ravennaTaxonomyOptions);

for $hitId (@hitIdList) {
    ($seqId,$s,$e)=split /[\/-]/,$hitId;
    $strim=0;
    $etrim=0;
    if ($actualMotifLine) {
	if ($s<$e) {
	    $dir=+1;
	}
	else {
	    $dir=-1;
	}
	$seq=$hitIdToSeq{$hitId};
	for ($i=0; $i<$actualMotifFirstColumn; $i++) {
	    $ch=substr $seq,$i,1;
	    if ($ch =~ /[A-Za-z]/) {
		$s += $dir;
		$strim++;
	    }
	}
	for ($i=$actualMotifLastColumn; $i<length($actualMotifLine); $i++) {
	    $ch=substr $seq,$i,1;
	    if ($ch =~ /[A-Za-z]/) {
		$e -= $dir;
		$etrim++;
	    }
	}
        
    }
    $hitIdToCoords{$hitId}={s=>$s,e=>$e,strim=>$strim,etrim=>$etrim};
}
for $hitId (keys %hitIdToDuplicateInAlignment) {
    if ($actualMotifLine) {

	($seqId,$s,$e)=split /[\/-]/,$hitId;
	if ($s<$e) {
	    $dir=+1;
	}
	else {
	    $dir=-1;
	}

	$refHitId=$hitIdToDuplicateInAlignment{$hitId};
	$x=$hitIdToCoords{$refHitId};
	$strim=$x->{strim};
	$etrim=$x->{etrim};

	$s += $strim*$dir;
	$e -= $etrim*$dir;
	#if ($seqId eq "JCVI_SCAF_1096626924930") {	    print "$seqId,$s,$e,$strim,$etrim,$dir\n";	}
	$hitIdToCoords{$hitId}={s=>$s,e=>$e,strim=>$strim,etrim=>$etrim};
   }
}

# parse RfamCsv
%hitIdToScore=();
%hitIdIsNew=();
if (length($rfamCsvFileName)>0) {
    open(CSV,"$rfamCsvFileName");
    $isFirst=1;
    while (<CSV>) {
	if ($isFirst) {
	    $isFirst=0;
	}
	else {
	    s/[\r\n]//g;
	    @fields=split /,/,$_;
	    $hitId=$fields[17];
	    $score=$fields[11];
	    $newness=$fields[15];
	    if ($newness==2) {
		$hitIdIsNew{$hitId}=1;
	    }
	    $hitIdToScore{$hitId}=$score;
	    push @hitIdList,$hitId;
	}
    }
    close(CSV);

    die "oops, I reimplemented the list to simply use \$hitIdList, but now I haven't implemented sorting";
    @scoreList=sort { $b <=> $a } @scoreList;
}
else {
    if ($sortBySpecies) {
	die "I've changed how taxonomy works, so I've removed this code";
    }
    else {
	# already in @hitIdList
    }
}

# annotation notes
$nextAnnotNum=1;

# older code, which resulted in random order
#for $hitId (keys %hitIdToNoteTextList) {
#    for $note (@{$hitIdToNoteTextList{$hitId}}) {

# evaluate predicate-related notes
for $name (keys %subfamNameToNote) {
#    print "PRED: $name\n";
    $note=$subfamNameToNote{$name};
    if ($note) {
	$noteToNum{$note}=$nextAnnotNum;
	$numToNote{$nextAnnotNum}=$note;

	# work out which hits get this
	$pred=$subfamNameToPred{$name};
	$predPlus=1;
	if ($pred =~ /[-]/) {
	    $predPlus=0;
	}
	$pred =~ s/[^A-Z0-9]//g;
	
	$foundCol=0;
	for ($i=0; $i<length($subfamLabelLine); $i++) {
	    if (substr($subfamLabelLine,$i,1) eq $pred) {
		$col=$i;
		$foundCol=1;
		last;
	    }
	}
	if (!$foundCol) {
	    die "could not find column for pred \"$pred\"";
	}

#	print "num=$nextAnnotNum, col=$col\n";

	for $hitId (@hitIdList) {
	    $seq=$hitIdToSeq{$hitId};
#	    print "seq=$seq\n";
	    $ch=substr($seq,$col,1);
	    print "$hitId,$ch     ";
	    if (!($ch =~ /[A-Za-z]/)) {
		if (!$predPlus) {
		    push @{$hitIdToNoteNumList{$hitId}},$nextAnnotNum;
		}
	    }
	    else {
		if ($predPlus) {
		    push @{$hitIdToNoteNumList{$hitId}},$nextAnnotNum;
		}
	    }
	}
	

	$nextAnnotNum++;
    }
}

for $note (@noteTextInFileOrder) {
    for $hitId (@{$noteTextToHitIdList{$note}}) {
	if ($noteToNum{$note}) {
	    # already got it
	}
	else {
	    #print "$note,$nextAnnotNum,$hitId\n";
	    $noteToNum{$note}=$nextAnnotNum;
	    $numToNote{$nextAnnotNum}=$note;
	    $nextAnnotNum++;
	}
	push @{$hitIdToNoteNumList{$hitId}},$noteToNum{$note};
    }
}

# dump the HTML or PDF

if ($verbiageFor2007) {
    $dumper->SetVerbiage("motifs_2007",
			 {"explanMsa" => $explanMsa
			 }
			);
}

if (!$doTexInclude) {
    #DumpLatexPreamble();
    $dumper->DumpPreamble($dumperParams);
}

# map alignment positions to nucleotide positions for each seq
for $hitId (@hitIdList) {
    if ($hitId =~ /([-_.A-Za-z0-9]+)\/([0-9]+)[-]([0-9]+)/) {
	$emblId=$1;
	$start=$2;
	$end=$3;
	$seq=$hitIdToSeq{$hitId};
	if ($start<$end) {
	    $dir=1;
	}
	else {
	    $dir=-1;
	}
	$nucPos=$start;
	for ($i=0; $i<length($seq); $i++) {
	    if ((substr $seq,$i,1) =~ /[A-Za-z]/) {
		$alignmentPosToNucPos{$hitId}{$i}=$nucPos;
		$nucPos += $dir;
	    }
	    else {
		# don't configure gap characters
	    }
	}
    }
}

if ($markWhereIsSto) {
    if (!$noElision) {
	print "WARNING: -markWhereIsSto should probably go with -noElision.\n";
    }
    %markSto=Stockholm::ReadStockholmIntoHash($markWhereIsSto);
    %pairedColumns=();
    $ss=$markSto{gc}{SS_cons};
    for ($i=0; $i<length($ss); $i++) {
	$ch=substr($ss,$i,1);
	if ($ch =~ /[\[\]\(\)<>\{\>]/) {
	    $pairedColumns{$i}=1;
	}
    }
    for $hitId (keys %{$markSto{hit}}) {

	if ($hitId =~ /^([-._A-Za-z0-9]+)\/([0-9]+)[-]([0-9]+)/) {
	    $emblId=$1;
	    $start=$2;
	    $end=$3;
	    $x={};
	    $x->{start}=$start;
	    $x->{end}=$end;
	    push @{$markWhereIsStoData{$emblId}},$x;

	    $seq=$markSto{hit}{$hitId}{seq};
	    $dir=$start<=$end?1:-1;
	    $pos=0;
	    for ($i=0; $i<length($seq); $i++) {
		$ch=substr($seq,$i,1);
		if ($ch =~ /[-._,]/) {
		}
		else {
		    if ($pairedColumns{$i}) {
			push @{$hitPairedOffsets{$hitId}},$pos;
			$markWhereIsStoPairs{$emblId}{$start+$dir*$pos}=1;
		    }
		    $pos++;
		}
	    }
	}
	else {
	    # ignore hits that don't conform
	}
    }

    # duplicates
    $dupListStr=$markSto{gf}{DUPLICATES};
    for $key (keys %{$markSto{gf}}) {
	$value=$markSto{gf}{$key};
	#print "#=GF $key=$value\n";
    }
    @dupList=split / +/,$dupListStr;
    for $dupSpec (@dupList) {
	@dupSpecList=split /=/,$dupSpec;
	if ((scalar @dupSpecList)==1) {
	    $dupSpecList[1]=$dupSpecList[0];
	    $dupSpecList[0]=undef;
	}
	$refHitId=shift @dupSpecList;
	for $dup (@dupSpecList) {
	    if ($dup =~ /^([-._A-Za-z0-9]+)\/([0-9]+)[-]([0-9]+)$/) {
		$emblId=$1;
		$start=$2;
		$end=$3;
		$x={};
		$x->{start}=$start;
		$x->{end}=$end;
		push @{$markWhereIsStoData{$emblId}},$x;
		
		if (defined($refHitId)) { # just forget about it for older alignments that don't have the new #=GF DUPLICATES format
		    
		    $dir=$start<=$end?1:-1;
		    for $pos (@{$hitPairedOffsets{$refHitId}}) {
			$markWhereIsStoPairs{$emblId}{$start+$dir*$pos}=1;
		    }
		}
	    }
	}
    }
}

# process elision
if ($elisionLine) {

#    for $hitId (sort {$a<=>$b} keys %alignmentPosToNucPos) {	for $p (sort {$a<=>$b} keys %{$alignmentPosToNucPos{$hitId}}) {	    $n=$alignmentPosToNucPos{$hitId}{$p};	    print "$hitId,$p,$n\n";	}}

    $i=0;
    $len=$ssSeq->Length();
    while ($i<$len) {
	if ($elisionArray[$i] eq "<") {
	    for ($j=$i+1; $j<$len; $j++) {
		if ($elisionArray[$j] eq ">") {
		    last;
		}
	    }
	    if ($elisionArray[$j] eq ">") {
		$numPositionsElided=$j-$i+1;
		$maxElided=0;
		for $hitId (@hitIdList) {
		    $seq=$hitIdToSeq{$hitId};
		    $numElided=0;
		    for ($p=$i; $p<=$j; $p++) {
			$ch=substr($seq,$p,1);
			if ($ch =~ /[A-Za-z]/) {
			    $numElided++;
			}
			#print "$p,$ch,$numElided\n";
		    }
		    if ($numElided>$maxElided) {
			$maxElided=$numElided;
		    }
		}
		$maxElidedStrLen=length("($maxElided nucs)");
		for $hitId (@hitIdList) {
		    $seq=$hitIdToSeq{$hitId};
		    $numElided=0;
		    for ($p=$i; $p<=$j; $p++) {
			if (substr($seq,$p,1) =~ /[A-Za-z]/) {
			    $numElided++;
			}
		    }
		    
		    $note="($numElided nucs)";
		    $paddedNote="(".(" " x ($maxElidedStrLen-length($note)))."$numElided nucs".")";
		    $hitIdToSeq{$hitId}=substr($seq,0,$i).$paddedNote.substr($seq,$j+1,$len-($j+1));
		    #print "$hitId,$seq,$hitIdToSeq{$hitId}\n";
		    
		    %alignmentPosToNucPosForThisHit=%{$alignmentPosToNucPos{$hitId}};
		    %{$alignmentPosToNucPos{$hitId}}=();
		    for $p (keys %alignmentPosToNucPosForThisHit) {
			if ($p<$i) {
			    # no problem
			    $alignmentPosToNucPos{$hitId}{$p}=$alignmentPosToNucPosForThisHit{$p};
			}
			else {
			    if ($p<=$j) {
				# just make it disappear -- if it's elided, it's elided
			    }
			    else {
				$newP = $p-$numPositionsElided+$maxElidedStrLen;
				$alignmentPosToNucPos{$hitId}{$newP}=$alignmentPosToNucPosForThisHit{$p}; 
			    }
			}
		    }
		}
		
		$hyphenationLine=substr($hyphenationLine,0,$i).("*" x $maxElidedStrLen).substr($hyphenationLine,$j+1,$len-($j+1));
		$actualMotifLine=substr($actualMotifLine,0,$i).(" " x $maxElidedStrLen).substr($actualMotifLine,$j+1,$len-($j+1));
		$actualMotifFirstColumn=index $actualMotifLine,"<";
		$actualMotifLastColumn=index($actualMotifLine,">")+1;
		$annotLine=substr($annotLine,0,$i).(" " x $maxElidedStrLen).substr($annotLine,$j+1,$len-($j+1));
		$consensusLine=substr($consensusLine,0,$i).(" " x $maxElidedStrLen).substr($consensusLine,$j+1,$len-($j+1));
		$consensusStrengthLine=substr($consensusStrengthLine,0,$i).(" " x $maxElidedStrLen).substr($consensusStrengthLine,$j+1,$len-($j+1));

		# adjust data extracted from ssSeq
		for $n (keys %ssSeqAlt) {
		    $ssSeqAlt{$n}->Elide($numPositionsElided,$maxElidedStrLen,$i,$j);
		}
		for ($p=$i; $p<=$ssSeq->Length(); $p++) {
		    $posToHelixNum{$p+$maxElidedStrLen}=$posToHelixNum{$p+$numPositionsElided};
		    for $hitId (@hitIdList) {
			$hitIdAndPositionToAnnotCmd{$hitId}{$p+$maxElidedStrLen}=$hitIdAndPositionToAnnotCmd{$hitId}{$p+$numPositionsElided};
		    }
		}
		for ($p=0; $p<$maxElidedStrLen; $p++) {
		    undef $posToHelixNum{$i+$p};
		    for $hitId (@hitIdList) {
			undef $hitIdAndPositionToAnnotCmd{$hitId}{$i+$p};
		    }
		}
		
		$ssSeq->Elide($numPositionsElided,$maxElidedStrLen,$i,$j);
		$len=$ssSeq->Length();
	    }
	    else {
		die "#=GC ELISION : unmatched left bracket (alignment position $i)";
	    }
	    $i=$j+1;
	}
	else {
	    if ($elisionArray[$i] eq ".") {
		$i++;
	    }
	    else {
		die "#=GC ELISION : unexpected character \"$elisionArray[$i]\".  Use only \"<\", \">\", \".\".  (Or there's an unmatched right bracket.)";
	    }
	}
    }
    $hyphenationArray=split //,$hyphenationLine; # do this after, so we only have to update strings within the loop
    $annotArray=split //,$annotLine;

#    for $hitId (sort {$a<=>$b} keys %alignmentPosToNucPos) {	for $p (sort {$a<=>$b} keys %{$alignmentPosToNucPos{$hitId}}) {	    $n=$alignmentPosToNucPos{$hitId}{$p};	    print "$hitId,$p,$n\n";	}}
}

$hitAbrevIsId=1;

$numHitsTotal=(scalar @hitIdList);  # duplicates have already been added
$dumper->PrintComment("NumInstancesTotal: $numHitsTotal");

$doneSomething=0;
if ($doTaxTable && !$noTaxTable) {
    if (!$organismAssocFileName) {
	die "you asked for taxonomy stuff, but didn't give an organism table";
    }
    if ($sectionsIntoNewCommand) {
	$dumper->StartNewCommand("$sectionsIntoNewCommand"."Tax");
    }
    DoTaxTable();
    if ($sectionsIntoNewCommand) {
	$dumper->EndNewCommand();
    }
}


if (!$nonote) {
    if ($sectionsIntoNewCommand) {
	$dumper->StartNewCommand("$sectionsIntoNewCommand"."Notes");
    }
    $dumper->ShowAnnotationNotes(%numToNote);
    if ($sectionsIntoNewCommand) {
	$dumper->EndNewCommand("$sectionsIntoNewCommand"."Notes");
    }
}

if ($printGeneContext && !$noGenomeContext) {
    PrintGeneContext();
}
if (!$doneSomething) {

    if (!$nodup) {
	PrintDuplicatesList();
    }

    if ($sectionsIntoNewCommand) {
	$dumper->StartNewCommand("$sectionsIntoNewCommand"."Ali");
    }
    PrintMSA();
    if ($sectionsIntoNewCommand) {
	$dumper->EndNewCommand("$sectionsIntoNewCommand"."Ali");
    }
}

if ($dumpAbbrevMappingFileName) {
    if (!open(D,">$dumpAbbrevMappingFileName")) {
	die "cannot open $dumpAbbrevMappingFileName";
    }
    for my $hitId (keys %hitIdToAbrev) {
	my $abbrev=$hitIdToAbrev{$hitId};
	print D "$hitId\t$abbrev\n";
    }
    close(D);
}

if (!$doTexInclude) {
    $dumper->DumpEpilogue();
}


sub PrintDuplicatesList {
    # just do a straight list (don't say what they correspond to)
    my $msg="";
    if ((scalar keys %hitIdToDuplicates)>0) {
	@l=();
	for $hitId (keys %hitIdToDuplicates) {
	    for $dupHitId (@{$hitIdToDuplicates{$hitId}}) {
		if ($hitIdIsAbbrev) {
		    push @l,$dupHitId;
		}
		else {
		    $dupHitAbbrev=$hitIdToAbrev{$dupHitId};
		    push @l,$dupHitAbbrev;
		}
	    }
	}
	if ((scalar @l)>0) {
	    if ($sectionsIntoNewCommand) {
		$msg="";
	    }
	    else {
		$msg="Duplicate sequences: the following putative homologs are not shown in the alignment because their sequences are identical to a homolog already shown: ";
	    }
	    my $withinLine=0;
	    my $isFirst=1;
	    for my $dup (sort {$a cmp $b} @l) {
		if ($isFirst) {
		    $isFirst=0;
		}
		else {
		    $msg .= ", ";
		}
		if ($withinLine==200) {
		    $msg .= "\n";
		    $withinLine=0;
		}
		$withinLine++;
		$msg .= $dup;
	    }
	}
    }

    print "defining command $sectionsIntoNewCommand"."DupSeqs\n";
    if ($sectionsIntoNewCommand) {
	$dumper->StartNewCommand("$sectionsIntoNewCommand"."DupSeqs");
    }
    $dumper->PrintDuplicatesMsg($msg);
    if ($sectionsIntoNewCommand) {
	$dumper->EndNewCommand("$sectionsIntoNewCommand"."DupSeqs");
    }
}

sub DoTaxTable {

    print "DoTaxTable\n";
    for $hitId (@hitIdList) {
	($id,$start,$end)=ParseHitId($hitId);
	$hitIdToOc{$hitId}=$taxonomy->IdToOc($id);
    }
    @hitIdSortByOc=sort {$hitIdToOc{$a} cmp $hitIdToOc{$b}} @hitIdList;

    if ($sortGeneContextByTax) {
	@l=split /,/,$sortGeneContextByTax;
	@lp=ProcessOcl(@l);
	push @l,@lp;
	for $t (@l) {
	    $taxonGetsGeneContextList{$t}=1;
	}
    }

    for $hitId (@hitIdList) { # do this before next loop, because this should be sorted by clustered sort
	$oc=$hitIdToOc{$hitId};

	if ($sortGeneContextByTax) {
	    @ocl=split / *; */,$oc;
	    @ocl2=ProcessOcl(@ocl);
	    @ocl3=$taxonomy->StripRedundantGenusFromOcList(@ocl2);
	    @oclPrint=$taxonomy->ApplyItalicsToOcList($dumper,@ocl3);
	    $n=-1;
	    for ($i=0; $i<=scalar @oclPrint; $i++) {
		if ($taxonGetsGeneContextList{$oclPrint[$i]}) {
		    $n=$i;
		}
	    }
	    if ($n==-1) {
		die "could not match to taxon in the list you specified with the -sortGeneContextByTax flag (for printing): $oc\n";
	    }
	    @subOclPrint=();
	    for ($i=0; $i<=$n; $i++) {
		push @subOclPrint,$oclPrint[$i];
	    }
	    $n=-1;
	    for ($i=0; $i<scalar @ocl; $i++) {
		if ($taxonGetsGeneContextList{$ocl[$i]}) {
		    $n=$i;
		}
	    }
	    if ($n==-1) {
		die "could not match to taxon in the list you specified with the -sortGeneContextByTax flag : $oc\n";
	    }
	    @subOcl=();
	    for ($i=0; $i<=$n; $i++) {
		push @subOcl,$ocl[$i];
	    }		

	    @{$hitIdToGeneContextPrefixOc{$hitId}}=@subOclPrint;
	    $subOc=join(" ",@subOcl);
	    push @{$ocToHitList{$subOc}},$hitId;
	}
    }

    $hitAbrevIsId=0;
    for $hitId (@hitIdSortByOc) {
	$oc=$hitIdToOc{$hitId};
	
	if ($oc eq "environmental") {
	    $envCount++;
	    $hitAbrev="env-$envCount";
	}
	else {
	    $detailedSpecies=$taxonomy->GetSpeciesNameAndStrain($oc);
	    $ocToDetailedSpecies{$oc}=$detailedSpecies;
	    $detailedSpeciesToOc{$detailedSpecies}=$oc;
	    $orgName=$taxonomy->GetGenusAndSpecies($oc);
	    $genus=$taxonomy->GetGenus($oc);
	    $sp=$taxonomy->GetSpecies($oc);
	    $speciesAbrev=substr($genus,0,1).substr($sp,0,2);
	    if (!$detailedSpeciesToCode{$detailedSpecies}) {
		$speciesToCount{$speciesAbrev}++;
		$detailedSpeciesToCode{$detailedSpecies}="$speciesAbrev-$speciesToCount{$speciesAbrev}";
	    }
	    $detailedSpeciesCount{$detailedSpecies}++;
	    $hitAbrev="$detailedSpeciesToCode{$detailedSpecies}-$detailedSpeciesCount{$detailedSpecies}";
	}
	$hitIdToAbrev{$hitId}=$hitAbrev;
    }

    if (!$noShowTaxTable) {
	$dumper->StartTaxonomyTable();
	if (1) {
	    for $oc (sort {lc($a) cmp lc($b)} keys %ocToDetailedSpecies) {
		$detailedSpecies=$ocToDetailedSpecies{$oc};
		@ocl=split /; */,$oc;
		@ocl2=ProcessOcl(@ocl);
		@ocl3=$taxonomy->StripRedundantGenusFromOcList(@ocl2);
		@oclPrint=$taxonomy->ApplyItalicsToOcList($dumper,@ocl3);
		if ($detailedSpeciesCount{$detailedSpecies}==1) {
		    $hitAbbrevRange="$detailedSpeciesToCode{$detailedSpecies}-1";
		}
		else {
		    $hitAbbrevRange="$detailedSpeciesToCode{$detailedSpecies}-1 to $detailedSpeciesToCode{$detailedSpecies}-$detailedSpeciesCount{$detailedSpecies}";
		}
		$dumper->TaxonomyTable_OneHit($hitAbbrevRange,@oclPrint);
	    }
	}
	else {
	    # old way, that just wastes space
	    for $hitId (@hitIdSortByOc) {
		$oc=$hitIdToOc{$hitId};
		if ($oc eq "environmental") {
		    # skip
		}
		else {
		    @ocl=split /; */,$oc;
		    @ocl2=ProcessOcl(@ocl);
		    @ocl3=$taxonomy->StripRedundantGenusFromOcList(@ocl2);
		    @oclPrint=$taxonomy->ApplyItalicsToOcList($dumper,@ocl3);
		    $dumper->TaxonomyTable_OneHit($hitIdToAbrev{$hitId},@oclPrint);
		}
	    }
	}
	if ($envCount) {
	    if ($envCount==1) {
		@l=("environmental sample");
		$dumper->TaxonomyTable_OneHit("env-1",@l);
	    }
	    else {
		@l=("environmental samples");
		$dumper->TaxonomyTable_OneHit("env-1 to env-$envCount",@l);
	    }
	}
	$dumper->EndTaxonomyTable();
    }


    if ($sortGeneContextByTax) {
	# re-do hit list
	@hitIdList=();
	for $oc (sort {$a cmp $b} keys %ocToHitList) {
	    #print "ppr=$oc\n";
	    push @hitIdList,@{$ocToHitList{$oc}};
	}
    }
}

sub ProcessOcl {
    my @ocl=@_;
    my @oclPrint=();
    for $t (@ocl) {
	if ($taxonSkip{$t}) {
	    # skip
	}
	else {
	    $tprime=$taxonTransLookup{$dumper->TypeName()}{$t};
	    if ($tprime) {
		$t=$tprime;
	    }
	    push @oclPrint,$t;
	}
    }
    return @oclPrint;
}

sub ParseHitId {
    my ($hitId)=@_;
    my $id,$start,$end;
    if ($hitId =~ /^([-._A-Za-z0-9]+)\/([0-9]+)[-]([0-9]+)$/) {
	$id=$1;
	$start=$2;
	$end=$3;
    }
    else {
	if ($noWarnParseHitId) {
	    $id=$hitId;
	    $start=1;
	    $end=1;
	}
	else {
	    die "could not parse hit id $hitId";
	}
    }
    return ($id,$start,$end);
}

sub ParseStockholm {
    my ($stoFileName)=@_;
    if ($stoFileName eq "dummy") {
	return;
    }
    # parse Stockholm file: read lines into @lines (tab delimit name\tseq), read $ssSeq
    my $fh=new IO::File;
    if (!($fh->open("$stoFileName"))) {
	die "cannot open $stoFileName";
    }
    $grCmdKey="ANNOT";
    while (<$fh>) {
	s/[\r\n]//g;

	if ($_ eq "" || $_ eq "//") {
	    # ignore blank lines
	} else {

	    if (/^#/) {
		if (/^#=GF FancifyStockholmExplanMsa (.*)$/) {
		    $explanMsa=$1;
		}
		if (/^#=GF GR_CMD_KEY (.*)$/) {
		    $grCmdKey=$1;
		}
		if (/^#=GF GR_CMD ([^ ]+)[ ]+(.*)$/) {
		    $code=$1;
		    $cmd=$2;
		    $grCmd{$grCmdKey}{$code}=$cmd;
		    push @{$grCmdKeyToCodeList{$grCmdKey}},$code;
		    print "grCmd: $grCmdKey \"$code\" = $cmd\n";
		}
		if (/^#=GF FancifyStockholmTaxonSkip (.*)$/) {
		    $x=$1;
		    if ($x =~ /\"/) {
			@skippees=split /\"/,$x;
		    }
		    else {
			@skippees=split / +/,$x;
		    }
		    for $t (@skippees) {
			$taxonSkip{$t}=1;
		    }
		}
		if (/^#=GF FancifyStockholmTaxonTrans ([^ ]+) (.*)$/) {
		    $dumperType=$1;
		    @transList=split / +/,$2;
		    for $t (@transList) {
			@tt=split /=/,$t;
			$taxonTransLookup{$dumperType}{$tt[0]}=$tt[1];
		    }
		}
		if (/^\#=GC HELIXNUM +(.*)$/) {
		    $explicitHelixNumLine=$1;
		}
		if (/^\#=GC SUBFAM_LABEL +(.*)$/) {
		    $subfamLabelLine=$1;
		}
		if (/^\#=GF SUBFAM_PRED +([^ ]+) ([^ ]+)$/) {
		    $subfamNameToPred{$1}=$2;
		}
		if (/^\#=GF SUBFAM_PRED_ANNOT +([^ ]+) +(.*)$/) {
		    $subfamNameToNote{$1}=$2;
		}
		if (/^#=GF INCLUDE (.*)$/) {
		    $f=$1;
		    if (!$ignoreInclude) {
			my $line=$_;
			ParseStockholm($f);
			$_=$line;
		    }
		}
		if (/^#=GF ANNOT_NOTE +([^ ]+) (.*)$/) {
		    $annotCmd=$1;
		    $annotText=$2;
		    $annotCmdToText{$annotCmd}=$annotText;
		}
		if (/^\#=GR +([^ ]+) +([^ ]+) +(.*)$/) {
		    $hitId=$1;
		    $key=$2;
		    $hitIdToColumnAnnotStr{$hitId}{$key}=$3;
		}
		if (/^#=GS ([^ ]+) ANNOT (.*)$/) {
		    $hitId=$1;
		    $note=$2;
		    $note =~ s/\/\/.*//g;
		    $note =~ s/^\"//g;
		    $note =~ s/[ \t]+$//g;
		    if ($annotCmdToText{$note}) {
			$note=$annotCmdToText{$note};
		    }
		    push @{$hitIdToNoteTextList{$hitId}},$note;		    
		    # do it the other way, s.t. notes can be ordered by occurrence in file
		    if (scalar @{$noteTextToHitIdList{$note}}==0) {
			push @noteTextInFileOrder,$note;
		    }
		    push @{$noteTextToHitIdList{$note}},$hitId;
		}
		if (/^#=GC SS_cons[ \t]+([^ ]*)$/) {
		    if ($ssSeq) {
			die "blocked Stockholm format is NOT allowed.";
		    }
		    $s=$1;
		    $ssSeq=new SsSeq($s);
		    $l=$ssSeq->Length();
		}
		if (/^#=GC cov_SS_cons +([^ ]+)$/) {
		    $seq=$1;
		    $ssSeq->SetCovAnnot($seq);
		}
		if (/^#=GC SS_cons_([^ ]+) +([^ ]+)$/) {
		    $altSsSeqNum=$1;
		    $seq=$2;
		    if ($ssSeqAlt{$altSsSeqNum}) {
			die "you gave two SS_cons_$altSsSeqNum , or the input alignment is in blocked format (which is not allowed)";
		    }
		    $ssSeqAlt{$altSsSeqNum}=new SsSeq($seq);
		}
		if (/^#=GC cov_SS_cons_([^ ]+) +([^ ]+)$/) {
		    $altSsSeqNum=$1;
		    $seq=$2;
		    $ssSeqAlt{$altSsSeqNum}->SetCovAnnot($seq);
		}
		if (/^#=GC HYPHENATION[ \t]+([^ ]*)$/) {
		    $hyphenationLine=$1;
		    #print "hyphenation: $hyphenationLine\n";
		    @hyphenationArray=split //,$hyphenationLine;
		}
		if (/^#=GC ACTUAL_MOTIF[ \t]+([^ ]*)$/) {
		    print "got ACTUAL_MOTIF\n";
		    $actualMotifLine=$1;
		    $actualMotifFirstColumn=index $actualMotifLine,"<";
		    $actualMotifLastColumn=index($actualMotifLine,">")+1;
		    if ($actualMotifFirstColumn==-1 || $actualMotifLastColumn==-1) {
			die "found #=GC ACTUAL_MOTIF, but there were no angle brackets to indicate the motif";
		    }
		    # $actualMotifLine=undef;
		}
		if (/^#=GC cons +(.*)$/) {
		    $consensusLine=$1;
		    @consensusArray=split //,$consensusLine;
		}
		if (/^#=GC conss +(.*)$/) {
		    $consensusStrengthLine=$1;
		    @consensusStrengthArray=split //,$consensusStrengthLine;
		}
		if (/^#=GC ELISION[ \t]+([^ ]*)$/) {
		    if ($noElision) {
			# sorry, I'm ignoring it
		    } else {
			$elisionLine=$1;
			@elisionArray=split //,$elisionLine;
		    }
		}
		if (/^#=GC ANNOT[ \t]+([^ ]*)$/) {
		    $annotLine=$1;
		    $annotLine =~ s/[.]/ /g;
		    $annotArray=split //,$annotLine;
		}
		if (/^#=GF FancifyStockholm (.*)$/) {
		    $options=$1;
		    @ARGV=ParseOptionsToList($options);
		    $x=join("\"",@ARGV);
		    print "extra options in .sto: \"$x\"\n";
		    GetOptions(%GetOptionsHash);
		}
		if (/^#=GF FancifyStockholmGeneContext (.*)$/) {
		    $geneContextOptions=$geneContextOptions.$1;
		}
		if (/^#=GF DUPLICATES (.*)$/) {
		    if ($1 eq "NONE") {
		    }
		    else {
			@chunkList=split / +/,$1;
			@duplicateHitIdList=();
			for $chunk (@chunkList) {
			    @l=split /=/,$chunk;
			    if (scalar @l==1) { # old format
				push @{$hitIdToDuplicates{""}},$chunk;
				push @duplicateHitIdList,$chunk;
			    }
			    else {
				$srcHitId=shift @l;
				@{$hitIdToDuplicates{$srcHitId}}=@l;
				for $duplicateHitId (@l) {
				    $isDuplicateHitId{$duplicateHitId}=1;
				    $hitIdToDuplicateInAlignment{$duplicateHitId}=$srcHitId;
				}
				push @duplicateHitIdList,@l;
			    }
			}
		    }
		}
	    } else {
		if (/^([^ ]+)[ ]+(.+)$/) {
		    $h=$1;
		    $s=uc $2;
		    # change all non-nucs to dots, for consistency
		    $s =~ s/-/./g;
		    $line="$h\t$s";
		    #print "$line\n";
		    push @lines,$line;
		} else {
		    print "Could not parse line from stockholm: $_\n";
		}
	    }
	}
    }
    close(STO);

    if ($hyphenateAnywhere) {
	$hyphenationLine="*" x (length ($ssSeq->SsSeq()));
	@hyphenationArray=split //,$hyphenationLine;
    }

    if ($colorStartCodonsAndTerminators && !$colorStartCodonsAndTerminators_disable) {
	my @l=("CODON,AUG,color Green","SS_TT,<,color Yellow","SS_TT,>,color Yellow");
	for my $x (@l) {
	    my ($grCmdKey,$code,$cmd)=split /,/,$x;
	    $grCmd{$grCmdKey}{$code}=$cmd;
	    push @{$grCmdKeyToCodeList{$grCmdKey}},$code;
	    print "(auto) grCmd: $grCmdKey \"$code\" = $cmd\n";
	}
    }

    # process #=GR stuff
    for $hitId (keys %hitIdToColumnAnnotStr) {
	for $key (keys %{$hitIdToColumnAnnotStr{$hitId}}) {
	    $s=$hitIdToColumnAnnotStr{$hitId}{$key};
	    $i=0;
	    while ($i<length($s)) {
		for $code (@{$grCmdKeyToCodeList{$key}}) {
		    if (substr($s,$i,length($code)) eq $code) {
			for ($j=0; $j<length($code); $j++) {
			    $p=$i+$j;
			    push @{$hitIdAndPositionToAnnotCmd{$hitId}{$p}},(split / /,$grCmd{$key}{$code});
			    #print "$hitId \@ $p = $grCmd{$key}{$code}\n";
			}
			$i += length($code)-1;
			last;
		    }
		}
		$i++;
	    }
	}
    }

}

sub GeneToContextElement {
    my ($x)=@_;
    $g={};
    $g->{start}=$x->{start};
    $g->{end}=$x->{end};
    $g->{isRna}=0;
    $g->{dir}=$x->{dir} * $rnaDir;
    $g->{low}=$x->{low};
    $g->{high}=$x->{high};
    $g->{protId}=$x->{protId};
    $g->{protGid}=$x->{protGid};
    $g->{protCode}=$x->{protCode};
    $g->{strand}=$x->{strand};
    $g->{isDownstream}=$x->{isDownstream};

    @{$g->{listOfKeys}}=($x->{protId},$x->{protGid});
    for $d (@{$x->{domains}}) {
	$d2={};
	$d2->{cddName}=$d->{cddName};
	$geneName=$d->{geneName};
	if ($geneName eq "hypothetical protein") {
	    $geneName="hypo";
	    $d2->{grayProtein}=1;
	}
	if ($geneName eq "conserved hypothetical protein") {
	    $geneName="hypo (cons)";
	    $d2->{grayProtein}=1;
	}
	if ($d2->{cddName} eq "") {
	    $d2->{grayProtein}=1;
	}
	$d2->{geneName}=$geneName;
	$d2->{desc}=$d->{cddDescSummary};
	push @{$g->{domains}},$d2;
	push @{$g->{listOfKeys}},($d->{cddName},$d->{geneName});
    }
    push @{$g->{listOfKeys}},($x->{protId},$x->{protGid});
    bless $g;
    return $g;
}

sub FilterGeneContextElements {

    my (@genesRaw)=@_;
    my @l=();
    for $x (@genesRaw) {

	my $g=GeneToContextElement($x);
	push @l,$g;
    }
    return @l;
}

sub AddUpDownStats
  {
      my ($isDownstream,$rnaDir,@inputList)=@_;
      my @l=();
      for $x (@inputList) {
	  $x->{isDownstream}=$isDownstream;
	  push @l,$x;
      }
      return @l;
  }

sub MergeTandem {
    my $debug=0;
    $n=scalar @hitIdList;
    $acceptor=0;
    my $didMerge;
    for ($acceptor=0; $acceptor<$n; $acceptor++) {
	$acceptorHitId=$hitIdList[$acceptor];
	$acceptorD=$hitIdToGeneContext{$acceptorHitId};
	if ($acceptorD->{deletedByTandem}) {
	    next;
	}
	$didMerge=0;
	for ($donor=0; $donor<$n; $donor++) { # yes, it's not symmetric
	    if ($donor!=$acceptor) {
		$donorHitId=$hitIdList[$donor];
		$donorD=$hitIdToGeneContext{$donorHitId};

		if ($acceptorHitId =~ /NC_007517.1\/12122/) {
		    $debug=0;
		}
	        # $debug=1;

		if (($donorD->{id} eq $acceptorD->{id}) && !$donorD->{deletedByTandem}) {
		    if ($debug) { print "Considering donor $donorHitId, acceptor $acceptorHitId\n"; }
		    if ($debug) { print "Same emblId\n"; }
		    if ($donorD->{start}<$donorD->{end}) {
			$donorDir=+1;
		    }
		    else {
			$donorDir=-1;
		    }
		    if ($acceptorD->{start}<$acceptorD->{end}) {
			$acceptorDir=+1;
		    }
		    else {
			$acceptorDir=-1;
		    }
		    if ($debug) { print "donor=($donorD->{strand},$donorDir,$donorD->{start},$donorD->{end}) , acceptor=($acceptorD->{strand},$acceptorDir,$acceptorD->{chunkLow},$acceptorD->{chunkHigh})\n"; }
		    if (min($donorD->{start},$donorD->{end})>$acceptorD->{chunkLow}
			&& max($donorD->{start},$donorD->{end})<$acceptorD->{chunkHigh}
			&& $donorD->{strand} eq $acceptorD->{strand}
			&& $donorDir==$acceptorDir) {
			# merge is good
			if ($debug) { print "Merge is good\n"; }
			#print "MERGE: emblId=$donorD->{id}, donor=($donorHitId,$donorD->{strand},$donorD->{start},$donorD->{end}) , acceptor=($acceptorHitId,$acceptorD->{strand},$acceptorD->{chunkLow},$acceptorD->{chunkHigh})\n";
			$didMerge=1;
			%donorKeys=();
			%acceptorKeys=();
			for $x (@{$donorD->{list}}) {
			    $donorKeys{$x->{key}}=1;
			}
			for $x (@{$acceptorD->{list}}) {
			    $acceptorKeys{$x->{key}}=1;
			}
			@dl=@{$donorD->{list}};
			@al=@{$acceptorD->{list}};
			@l=();
			while ((scalar @dl>0) && (scalar @al>0)) {
			    $dx=shift @dl;
			    $ax=shift @al;
			    if ($debug) {print "dx=$dx->{key} ($dx->{start},$dx->{end},RNA=$dx->{isRna}), ax=$ax->{key} ($ax->{start},$ax->{end},RNA=$ax->{isRna})\n";}
			    if ($dx->{key} eq $ax->{key}) {
				push @l,$dx;
			    }
			    else {
				if ($donorKeys{$ax->{key}}) {
				    if ($acceptorKeys{$dx->{key}}) {
					die "oops";
				    }
				    else {
					unshift @al,$ax;
					push @l,$dx;
				    }
				}
				else {
				    if ($acceptorKeys{$dx->{key}}) {
					unshift @dl,$dx;
					push @l,$ax;
				    }
				    else {
					if ($dx->{isRna} && $ax->{isRna}) {
					    if ($dx->{strand} eq "+") {
						if ($dx->{start} < $ax->{start}) {
						    unshift @al,$ax;
						    push @l,$dx;
						}
						else {
						    unshift @dl,$dx;
						    push @l,$ax;
						}
					    }
					    else {
						if ($dx->{start} < $ax->{start}) {
						    unshift @dl,$dx;
						    push @l,$ax;
						}
						else {
						    unshift @al,$ax;
						    push @l,$dx;
						}
					    }
					}
					else {
					    if ($dx->{isRna}) {
						unshift @al;
					    }
					    if ($ax->{isRna}) {
						unshift @dl;
					    }
					    #die "oopsie";
					}
				    }
				}
			    }
			}
			@{$acceptorD->{list}}=@l;
			$hitIdToGeneContext{$acceptorHitId}=$acceptorD;
			$donorD->{deletedByTandem}=1;
			@{$donorD->{list}}=();
			$hitIdToGeneContext{$donorHitId}=$donorD;
			push @{$acceptorD->{mergeDonorList}},$donorHitId;
			push @{$acceptorD->{mergeDonorList}},@{$donorD->{mergeDonorList}};
		    }
		}
	    }
	}
    }

    # re-sort hits s.t. merge donors appear immediately under their acceptors
    @geneContextHitIdList=();
    for $hitId (@hitIdList) {
	$data=$hitIdToGeneContext{$hitId};
	if ($data->{deletedByTandem}) {
	    # skip, at this point
	}
	else {
	    push @geneContextHitIdList,$hitId;
	    for $donorHitId (@{$data->{mergeDonorList}}) {
		push @geneContextHitIdList,$donorHitId;
	    }
	}
    }
}

sub PrintGeneContext {

    if ($noActualGeneContext) {
	$leftNothing=1;
	$rightNothing=1;
    }
    else {
	print "gene context options in .sto file: $geneContextOptions\n";
	@ARGV=ParseOptionsToList($geneContextOptions);
	if (!GetOptions("operonStopAfter=s" => \$operonStopAfterStr,
			"leftNothing" => \$leftNothing,
			"rightNothing" => \$rightNothing,
			"rightOperon" => \$rightOperon,
			"rightOperonOrCount=s" => \$rightOperonOrCount,
			"leftCount=s" => \$leftCount,
			"rightCount=s" => \$rightCount,
			"nameSubst=s" => \$nameSubstSpec,
			"nameSet=s" => \$nameSetSpec,
			"delete=s" => \$deleteGene,
			"operonContinueWith=s" => \$operonContinueWithStr,
			"operonIgnore=s" => \$operonIgnoreStr,
			"rightOperonIgnore=s" => \$rightOperonIgnoreStr,
			"leftOperonIgnore=s" => \$leftOperonIgnoreStr
		       )) {
	    die "invalid options for gene context: $geneContextOptions";
	}
    }

    @operonStopAfter=split /,/,$operonStopAfterStr;
    @operonContinueWith=split /,/,$operonContinueWithStr;
    for $s (@operonStopAfter) {
	$operonStopAfterMap{$s}=1;
    }
    for $s (@operonContinueWith) {
	$operonContinueWithMap{$s}=1;
    }
    for $s (split /,/,$deleteGene) {
	$deleteGeneMap{$s}=1;
    }
    for $s (split /,/,$operonIgnoreStr) {
	$operonIgnoreMap{$s}=1;
    }
    for $s (split /,/,$leftOperonIgnoreStr) {
	$leftOperonIgnoreMap{$s}=1;
    }
    for $s (split /,/,$rightOperonIgnoreStr) {
	$rightOperonIgnoreMap{$s}=1;
    }
    for $s (split /,/,$nameSubstSpec) {
	($x,$y)=split /=/,$s;
	$nameSubstMap{$x}=$y;
    }
    for $s (split /,/,$nameSetSpec) {
	($key,$what,$value)=split /[:=]/,$s;
	print "name set: $key --> ($what -> $value)\n";
	$x={};
	$x->{what}=$what;
	$x->{value}=$value;
	$nameSetMap{$key}=$x;
    }

    $opt={};
    %{$opt->{nameSubstMap}}=%nameSubstMap;
    %{$opt->{deleteGeneMap}}=%deleteGeneMap;
    %{$opt->{nameSetMap}}=%nameSetMap;
    $opt->{onlyOneEmblIdInRam}=$onlyOneEmblIdInRam;
    $opt->{hitIdToCoords}=\%hitIdToCoords;
    $genomeContext=ParseGenomeContextWebPage->new($printGeneContext,$maxOperonGeneGap,$opt);

    $operonOpt={};
    %{$operonOpt->{operonStopAfterMap}}=%operonStopAfterMap;
    %{$operonOpt->{operonContinueWithMap}}=%operonContinueWithMap;
    %{$operonOpt->{rightOperonIgnoreMap}}=%rightOperonIgnoreMap;
    %{$operonOpt->{operonIgnoreMap}}=%operonIgnoreMap;
    $operonOpt->{right}=1;

    my $rightOperonOpt={right=>1};
    %{$rightOperonOpt->{rightOperonIgnoreMap}}=%rightOperonIgnoreMap;
    %{$rightOperonOpt->{operonIgnoreMap}}=%operonIgnoreMap;

    my $leftOperonOpt={};
    $leftOperonOpt->{right}=0;
    %{$leftOperonOpt->{leftOperonIgnoreMap}}=%leftOperonIgnoreMap;
    %{$leftOperonOpt->{operonIgnoreMap}}=%operonIgnoreMap;
    #print "qqq=$leftOperonIgnoreMap{psbN}\n";
    

    %hitIdToGeneContext=();
    for $hitId (@hitIdList) {
	if ($hitId =~ /^([-_.A-Za-z0-9]+)\/([0-9]+)[-]([0-9]+)$/) {
	    $id=$1;
	    $start=$2;
	    $end=$3;
	    if ($start<$end) {
		$strand="+";
		$rnaDir=1;
	    }
	    else {
		$strand="-";
		$rnaDir=-1;
	    }
	    $data={};
	    $data->{id}=$id;
	    $data->{start}=$hitIdToCoords{$hitId}->{s};
	    $data->{end}=$hitIdToCoords{$hitId}->{e};
	    #print "re-coord: $hitId --> ($data->{start},$data->{end}\n";
	    $start=$hitIdToCoords{$hitId}->{s};
	    $end=$hitIdToCoords{$hitId}->{e};
	    $data->{strand}=$strand;
	    $data->{chunkLow}=min($data->{start},$data->{end});
	    $data->{chunkHigh}=max($data->{start},$data->{end});

	    if ($leftNothing) {
		@left=();
	    }
	    else {
		if ($leftCount) {
		    #print "qq=$leftOperonOpt->{leftOperonIgnoreMap}{psbN}\n";
		    @genesRaw=AddUpDownStats(0,$rnaDir,$genomeContext->ExtractGeneCountAfterRNA($id,$start,-1*$rnaDir,$leftCount,$leftOperonOpt));
		    @left=FilterGeneContextElements(@genesRaw);
		}
		else {
		    die "must specify what to do with left gene context";
		}
	    }
	    if ($hitId eq "NZ_AATZ01000002.1/616484-616027") {
		# $genomeContext->{debug}=1;
	    }
	    if ($rightNothing) {
		@right=();
	    }
	    else {
		@genesRaw=AddUpDownStats(1,$rnaDir,$genomeContext->ExtractOperon($id,$end,$rnaDir,$operonOpt));
		$genomeContext->{debug}=0;
		@rightOperon=FilterGeneContextElements(@genesRaw);
		if ($rightOperonOrCount) {
		    $rightCount=$rightOperonOrCount;
		}
		@genesRaw=AddUpDownStats(1,$rnaDir,$genomeContext->ExtractGeneCountAfterRNA($id,$end,$rnaDir,$rightCount,$rightOperonOpt));
		@rightCount=FilterGeneContextElements(@genesRaw);
		
		@genesRaw=AddUpDownStats(1,$rnaDir,$genomeContext->ExtractGeneCountAfterRNA($id,$end,$rnaDir,1,$rightOperonOpt));
		@atLeastOneToTheRight=FilterGeneContextElements(@genesRaw);
		
		if ((scalar @atLeastOneToTheRight)>0) {
		    $totalRNAsWithGeneContext++;
		    if ((scalar @rightOperon)==0) {
			$rnasWithGenePointingWrongWay++;
		    }
		}
	    
		if ($rightOperon) {
		    @right=@rightOperon;
		}
		else {
		    if ($rightOperonOrCount) {
			if ((scalar @rightOperon)>=(scalar @rightCount)) {
			    @right=@rightOperon;
			}
			else {
			    @right=@rightCount;
			}
		    }
		    else {
			if ($rightCount) {
			    @right=@rightCount;
			}
			else {
			    die "must specify what to do with right gene context";
			}
		    }
		}
	    }
	    $rnaElement={};
	    $rnaElement->{isRna}=1;
	    $rnaElement->{key}="RNA,$hitId";
	    $rnaElement->{start}=$data->{start};
	    $rnaElement->{end}=$data->{end};
	    $rnaElement->{low}=min($rnaElement->{start},$rnaElement->{end});
	    $rnaElement->{high}=max($rnaElement->{start},$rnaElement->{end});
	    if (scalar @left==0) {
		@{$data->{list}}=($rnaElement,@right);
	    }
	    else {
		@rl=reverse @left;
		@{$data->{list}}=(@rl,$rnaElement,@right);
	    }
	    for $g (@{$data->{list}}) {
		#print "$g->{key},$data->{chunkLow},$g->{low},$g->{high}\n";
		$data->{chunkLow}=min($data->{chunkLow},$g->{low},$g->{high});
		$data->{chunkHigh}=max($data->{chunkHigh},$g->{low},$g->{high});
	    }
	    $hitIdToGeneContext{$hitId}=$data;
	}
	else {
	    die "could not parse hit $hitId";
	}
    }

    print "Gene context stats: # instances with some context: $totalRNAsWithGeneContext ; # instances with distinct gene block (i.e., collapsing tandems): ? (I didn't calculate this) ;  # instances that point wrong way: $rnasWithGenePointingWrongWay\n";

    $dumper->PrintComment("NumInstancesWithGeneContext: $totalRNAsWithGeneContext");
    $dumper->PrintComment("NumInstancesWithGenesPointWrongWay: $rnasWithGenePointingWrongWay");

    @geneContextHitIdList=@hitIdList;
    if ($mergeTandem) {
	MergeTandem();
    }

    # work out which CDDs have >1 occurrence
    %nameToUpDownStats=();
    %nameCount=();
    for $hitId (@hitIdList) {
	$data=$hitIdToGeneContext{$hitId};
	for $g (@{$data->{list}}) {
	    for $d (@{$g->{domains}}) {
		$nameCount{$d->{cddName}}++;
		if ($g->{isDownstream}) {
		    $nameToUpDownStats{$d->{cddName}}->{isDownstream}=1;
		    if ($g->{dir}==1) {
			$nameToUpDownStats{$d->{cddName}}->{isDownstreamSameDir}=1;
		    }
		    else {
			$nameToUpDownStats{$d->{cddName}}->{isDownstreamOppDir}=1;
		    }
		}
		else {
		    $nameToUpDownStats{$d->{cddName}}->{isUpstream}=1;
		}
	    }
	}
    }

    $nextColor=1;
    %nameToColor=();
    %nameToDesc=();
    %nameFound=();
    for $hitId (@hitIdList) {
	$data=$hitIdToGeneContext{$hitId};
	@l=();
	for $g (@{$data->{list}}) {
	    @ll=();
	    for $d (@{$g->{domains}}) {
		$d2=$d;
		if ($d->{grayProtein}) {
		    $color=0;
		}
		else {
		    $color=$nameToColor{$d->{cddName}};
		    if (!$color) {
			if ($nameCount{$d->{cddName}}>1) {
			    $color=$nextColor;
			    if ($recycleGeneColors) {
				$color=1+(($color-1)%($numColors-1));
			    }
			    $nameToColor{$d->{cddName}}=$color;
			    $nextColor++;
			}
			else {
			    $color=0; # make it gray
			    $nameToColor{$d->{cddName}}=0;
			}
			$nameFound{$d->{cddName}}=1;
			$nameToDesc{$d->{cddName}}=$d->{desc};
		    }
		}
		$d2->{color}=$color;
		$d2->{geneName}=$d->{geneName};
		$d2->{cddName}=$d->{cddName};
		if ($d->{cddName}) {
		    $d2->{name}="$d->{geneName} ($d->{cddName})";
		}
		else {
		    $d2->{name}="$d->{geneName}";
		}
		push @ll,$d2;
	    }
	    $g2=$g;
	    @{$g2->{domains}}=@ll;
	    push @l,$g2;
	}
	@{$data->{list}}=@l;
    }

    print "Need $nextColor colors\n";

    # gene table
    $lastSubOclPrintStr="";
    if ($sectionsIntoNewCommand) {
	$dumper->StartNewCommand("$sectionsIntoNewCommand"."GeneContext");
    }
    $dumper->StartGeneContext($wrapGeneContext);
    for $hitId (@geneContextHitIdList) {

	# find out how many RNAs in the block
	$numRnasInBlock=0;
	for $g (@{$data->{list}}) {
	    if ($g->{isRna}) {
		$numRnasInBlock++;
	    }
	}
	if ($numRnasInBlock>=3) {
	    print "numRnasInBlock: $hitId has $numRnasInBlock\n";
	}
	    

	@subOclPrint=@{$hitIdToGeneContextPrefixOc{$hitId}};
	$subOclPrintStr=join(" ",@subOclPrint);
	if (!($lastSubOclPrintStr eq $subOclPrintStr)) {
	    $lastSubOclPrintStr=$subOclPrintStr;
	    $dumper->GeneContext_Taxonomy(@subOclPrint);
	}

	$data=$hitIdToGeneContext{$hitId};
	$data->{hitAbrev}=$hitIdToAbrev{$hitId};
	@{$data->{noteNumList}}=@{$hitIdToNoteNumList{$hitId}};
	if ($noEnvInGenomeContext && ($data->{hitAbrev} =~ /^env[-]/)) {
	    # don't show
	}
	else {
	    $dumper->GeneContext_OneHit($data);
	}
    }
    $dumper->EndGeneContext();
    if ($sectionsIntoNewCommand) {
	$dumper->EndNewCommand();
    }

    # color legend
    if ($sectionsIntoNewCommand) {
	$dumper->StartNewCommand("$sectionsIntoNewCommand"."GeneDesc");
    }
    $dumper->StartGeneContextColorLegend();
    for $name (sort {lc($a) cmp lc($b)} keys %nameFound) {
	$color=$nameToColor{$name};
	$upDownStats={disable=>1};
	if ($printUpDownGeneStats) {
	    $upDownStats=$nameToUpDownStats{$name};
	}
	$dumper->PrintLegendForColor($name,$color,$upDownStats,$nameToDesc{$name},$nameCount{$name});
    }
    $dumper->EndGeneContextColorLegend();
    if ($sectionsIntoNewCommand) {
	$dumper->EndNewCommand();
    }
}

sub PrintMSA {

    $dumper->StartMSA();
    if ($blockedMaxNucs) {
	$l=$ssSeq->Length();
	print "Alignment is $l nucs long\n";
	if (!$hyphenationLine) {
	    if ($allowNoHyphenation) {
		$hyphenationLine=$ssSeq->SsSeq();
		$hyphenationLine =~ s/./*/g;
		#print "hyphenation: $hyphenationLine\n";
		@hyphenationArray=split //,$hyphenationLine;
	    }
	    else {
		die "You must supply a HYPHENATION line.";
	    }
	}
	if (length($hyphenationLine)!=$ssSeq->Length()) {
	    die "HYPHENATION line is different length from SS_cons line.";
	}
	$blockFirst=0;
	while ($blockFirst < $ssSeq->Length()) {
	    $blockLast=$blockFirst + $blockedMaxNucs;
	    if ($blockLast<$ssSeq->Length()) {
		while ($blockLast!=$blockFirst+1) {
		    $h=$hyphenationArray[$blockLast];
		    #print "$blockLast:$h ";
		    if ($h eq "*") {
			last;
		    }
		    $blockLast--;
		}
		if ($blockLast==$blockFirst+1) {
		    die "There were not enough hyphenation points starting at position $blockFirst";
		}
	    }
	    if ($blockLast>$ssSeq->Length()) {
		$blockLast=$ssSeq->Length();
	    }
	    #PrintLatexBlock($blockFirst,$blockLast);
	    PrintBlock($dumper,$blockFirst,$blockLast);
	    $blockFirst=$blockLast;
	}
    }
    else {
	$blockFirst=0;
	$blockLast=$ssSeq->Length();
	PrintBlock($dumper,$blockFirst,$blockLast);
	#PrintLatexBlock(0,$ssSeq->Length());
    }
}


sub EmblIdToSpecies {
    my ($emblId)=@_;
    my $ocNum=$emblIdToOcNum{$emblId};
    my $oc=$ocNumToOc{$ocNum};
    my @ocList=split /;/,$oc;
    my $species=pop @ocList;
    #print "EmblIdToSpecies: $emblId,$ocNum,$oc,@ocList,$species\n";
    return $species;
}

sub ColorSsSeq {
    my ($s,$blockFirst)=@_;
    my @l=();
    my $i;
    for ($i=0; $i<length($s); $i++) {
	$x={};
	$x->{ch}=substr $s,$i,1;
	if ($ssSeq->PairMap($i+$blockFirst)!=-1) {
	    $x->{color}=$posToHelixNum{$i+$blockFirst};
	}
	else {
	    $x->{color}=-1;
	}
	push @l,$x;
    }
    return @l;
}

sub ParseOptionsToList {
    my ($options)=@_;
    my @quote=split /(\")/,$options;
    my @A=();
    my $inQuote=0;
    my $q;
    for $q (@quote) {
	#print "q=$q\n";
	if ($q eq "\"") {
	    $inQuote=1-$inQuote;
	    #print "iQ=$inQuote\n";
	}
	else {
	    if ($inQuote) {
		push @A,$q;
	    }
	    else {
		push @A,(split / +/,$q);
	    }
	}
    }
    return @A;
}

sub StringToMonochrome {
    my ($s)=@_;
    my @l;
    for $ch (split //,$s) {
	$x={};
	$x->{ch}=$ch;
	$x->{color}=-1;
	push @l,$x;
    }
    return @l;
}
sub ColorConsensusLine {
    my ($c,$strength)=@_;
    #print "QQQ\n$c\n$strength\n";
    my @l=();
    my @strengthToColor=("","Red","Black","Gray","White");
    for ($i=0; $i<length($c); $i++) {
	my $ch=substr $c,$i,1;
	my $s=substr $strength,$i,1;

	my $x={};
	$x->{color}=-1;
	$x->{ch}=$ch;
	my $gotIt=0;
	if ($ch eq " ") {
	    $gotIt=1;
	}
	if ($ch eq "-") {
	    $gotIt=1;
	    $x->{foreColor}="Gray";
	}
	if ($ch eq "n") {
	    $gotIt=1;
	    if ($forNewMotifsWeb) {
		$x->{ch}=$s;
		$x->{foreColor}="Gray"; # don't draw attention to it
	    }
	    else {
		$x->{ch}="circle";
		$x->{foreColor}="Black";
		$x->{color}=$strengthToColor[$s];
		if (!$x->{color}) {
		    die "no color for strength $s";
		}
	    }
	}
	if (!$gotIt) {
	    $x->{foreColor}=$strengthToColor[$s];
	    if (!$x->{foreColor}) {
		die "no color for strength $s (pos $i)";
	    }
	}
	push @l,$x;
    }
    return @l;
}
sub PrintBlock {
    my ($dumper,$blockFirst,$blockLast)=@_;

    print "Printing alignment block [$blockFirst,$blockLast)\n";

    # secondary structure string goes at the bottom of each page
    $ssSeqForBlock=substr $ssSeq->SsSeq(),$blockFirst,$blockLast-$blockFirst;
    $consensusLineForBlock=substr $consensusLine,$blockFirst,$blockLast-$blockFirst;
    $consensusStrengthLineForBlock=substr $consensusStrengthLine,$blockFirst,$blockLast-$blockFirst;
    $leftContinuationIndicator=0;
    $rightContinuationIndicator=0;
    if ($blockFirst!=0) {
	$leftContinuationIndicator=1;
    }
    if ($blockLast!=$ssSeq->Length()) {
	$rightContinuationIndicator=1;
    }
    my @altSsSeqForBlock=();
    %ssSeqAltT=%ssSeqAlt;
    $ssSeqAltT{""}=$ssSeq;
    for $n (keys %ssSeqAltT) {
	my $questionable=($n =~ /\?$/);
	$forBlock=substr $ssSeqAltT{$n}->SsSeq(),$blockFirst,$blockLast-$blockFirst;
	#print "$forBlock\n";
	$alt={};
	for ($i=$blockFirst; $i<$blockLast; $i++) {
	    $x={};
	    $x->{ch}=substr $ssSeqAltT{$n}->SsSeq(),$i,1;
	    $x->{color}=-1;
	    if ($autoColorAllSsCons && !$questionable) {
		if ($ssSeqAltT{$n}->PairMap($i)!=-1) {
		    $x->{color}=$posToHelixNum{$i};
		    if (1) {
			$x->{color}=1+(($x->{color}-1)%($numColors-1));
		    }
		}
	    }
	    else {
		if ($n eq "" && $ssSeqAltT{$n}->PairMap($i)!=-1) {
		    $x->{color}=$posToHelixNum{$i};
		    if (1) {
			$x->{color}=1+(($x->{color}-1)%($numColors-1));
		    }
		}
		else {
		    if ($ssCons1 && $ssSeqAltT{$n}->PairMap($i)!=-1) {
			@f=split / +/,$ssCons1;
			#print "$ssCons1,$f[0],$f[1]\n";
			if ($f[0] eq "forecolor") {
			    $x->{foreColor}=$f[1];
			}
			if ($f[0] eq "color") {
			    $x->{color}=$f[1];
			}
		    }
		}
	    }
	    push @{$alt->{ssSeq}},$x;
	    if ($ssSeqAltT{$n}->CovAnnot()) {
		$y={};
		$y->{color}=$x->{color};
		$y->{ch}=substr $ssSeqAltT{$n}->CovAnnot(),$i,1;
		if ($highlightCovarying) {
		    if ($y->{ch} eq "2") {
			$y->{color}="Red";
		    }
		    else {
			$y->{color}=-1;
		    }
		}
		else {
		    $y->{foreColor}=$x->{foreColor};
		}
		push @{$alt->{covAnnot}},$y;
	    }
	}
	push @altSsSeqForBlock,$alt;
    }
    $block={};
    $annotForBlock=substr $annotLine,$blockFirst,$blockLast-$blockFirst;
    @{$block->{annotForBlock}}=StringToMonochrome($annotForBlock);
#    @{$block->{ssSeqForBlock}}=ColorSsSeq($ssSeqForBlock,$blockFirst);
    @{$block->{altSsSeqForBlock}}=@altSsSeqForBlock;
    @{$block->{consensusLine}}=ColorConsensusLine($consensusLineForBlock,$consensusStrengthLineForBlock);
    $block->{leftContinuationIndicator}=$leftContinuationIndicator;
    $block->{rightContinuationIndicator}=$rightContinuationIndicator;

    # headers
    if (length($rfamCsvFileName)>0) {
	$block->{'scoreHeader'}="Score (bits)";
	$block->{'hitIdHeader'}="Hit id";
    }
    else {
	$block->{'scoreHeader'}="";
	$block->{'hitIdHeader'}="";
    }

    if (0 && length($organismAssocFileName)>0) {
	$block->{'speciesHeader'}="Species";
    }
    else {
	$block->{'speciesHeader'}="";
    }

    #print LATEX "{\\bf Sequence}";
    $from=$blockFirst+1;
    $to=$blockLast-1+1; # -1 to make it full closed interval (from half open), +1 to make it 1-based
    $blm1=$blockLast-1;
    $block->{'firstAlignPosition'}=$from;
    $block->{'lastAlignPosition'}=$to;
    $block->{blockSize}=$blockLast-$blockFirst;

    if ($actualMotifLine) {
	$block->{actualMotif}=1;
	print "ACTUAL_MOTIF enabled\n";
	$block->{actualMotifFirst}=-1;
	if ($actualMotifFirstColumn>=$blockFirst && $actualMotifFirstColumn<$blockLast) {
	    $block->{actualMotifFirst}=$actualMotifFirstColumn-$blockFirst;
	}
	$block->{actualMotifLast}=-1;
	if ($actualMotifLastColumn>=$blockFirst && $actualMotifLastColumn<$blockLast) {
	    $block->{actualMotifLast}=$actualMotifLastColumn-$blockFirst;
	}
	if ($actualMotifLastColumn<$blockFirst || $actualMotifFirstColumn>$blockLast) {
	    $block->{withinActualMotif}=0;
	}
	else {
	    $block->{withinActualMotif}=1;
	}
    }

    $dumper->StartBlock($block);

    %seqAndOrgSeen=(); # do avoid duplicates, if desired

    $prevScore="qqqqqq"; # impossible score string
    for $hitId (@hitIdList) {
	$score=$hitIdToScore{$hitId};
	if (length($hitIdToSeq{$hitId})>0 && $hitId && !$isDuplicateHitId{$hitId}) {
	    $seq=$hitIdToSeq{$hitId};
	    
	    $line={};
	    
	    $emblId="";
	    $start="";
	    $end="";
	    if ($hitId =~ /^([-.A-Za-z0-9_]+)\/([0-9]+)[-]([0-9]+)$/) {
		$emblId=$1;
		$start=$2;
		$end=$3;
	    }
	    else {
		if (!$noWarnParseHitId) {
		    print "Could not parse hitId: $hitId\n";
		}
	    }
	    if ($start<$end) {
		$dir=1;
	    }
	    else {
		$dir=-1;
	    }
	    
	    $showThisLine=1;
	    
	    # check for duplicates, if desired
	    if ($nodup) {
		$species=EmblIdToSpecies($emblId);
		$dupKey="$hitIdIsNew{$hitId}\t$species\t$seq";
		if ($seqAndOrgSeen{$dupKey}) {
		    $showThisLine=0;
		}
		else {
		    $seqAndOrgSeen{$dupKey}=1;
		}
		#print "$score, $dupKey: $showThisLine\n";
		#print %seqAndOrgSeen;
		#print "\n\n";
	    }
	    
	    if ($showThisLine) {

		@{$line->{noteNumList}}=@{$hitIdToNoteNumList{$hitId}};
		$line->{'hitIdIsNew'}=$hitIdIsNew{$hitId};
		$line->{'score'}=$score;
		
		if ($emblId eq "") {
		    $line->{'hitId'}=$hitId;
		}
		else {
		    $line->{'emblId'}=$emblId;
		    $line->{'start'}=$start;
		    $line->{'end'}=$end;
		    $line->{'hitId'}=0;
		    if ($noURL) {
			$line->{'url'}="";
		    }
		    else {
			if ($emblId =~ /^([^.]+)/) {
			    $strippedEmblId=$1;
			}
			if ($ncbiSite) {
			    $line->{'url'}="http://www.ncbi.nlm.nih.gov/entrez/query.fcgi?db=nucleotide&orig_db=nucleotide&term=$strippedEmblId";
			}
			else {
			    $line->{'url'}="http://www.ebi.ac.uk/cgi-bin/emblfetch?style=html&id=$strippedEmblId";
			}
		    }
		}
		
		$line->{'species'}=EmblIdToSpecies($emblId);
		
		$line->{'hitIdIsNew'}=$hitIdIsNew{$hitId};
		
		if (!$hitAbrevIsId) {
		    $line->{'hitAbrev'}=$hitIdToAbrev{$hitId};
		}
		
		$dumper->DoLine($line);
		
		for ($i=$blockFirst; $i<$blockLast; $i++) {
		    
		    $nucPosition=$alignmentPosToNucPos{$hitId}{$i};

		    @cmdList=@{$hitIdAndPositionToAnnotCmd{$hitId}{$i}};

		    $underline=0;
		    $foreColor=-1;

		    if ($markStartCodons) {
			if ($genomeContext->IsWithinStartCodon($emblId,$nucPosition) || $genomeContext->IsGeneEnd($emblId,$nucPosition)) {
			    $underline=1;
			}
		    }

		    if ($markWhereIsSto) {
			for $x (@{$markWhereIsStoData{$emblId}}) {
			    if (($nucPosition>=$x->{start} && $nucPosition<=$x->{end}) || ($nucPosition>=$x->{end} && $nucPosition<=$x->{start})) { # two checks, since we don't know the orientation
				$underline=1;
			    }
			}
			if ($markWhereIsStoPairs{$emblId}{$nucPosition}) {
			    $underline=2;
			}
		    }
		    
		    $leftContinuationIndicator=0;
		    $rightContinuationIndicator=0;
		    if ($i==$blockFirst && $blockFirst!=0) {
			$leftContinuationIndicator=1;
		    }
		    if ($i==$blockLast-1 && $blockLast!=$ssSeq->Length()) {
			$rightContinuationIndicator=1;
		    }
		    
		    $color=-1;
		    $ch=substr $seq,$i,1;
		    for my $ssNum (keys %ssSeqAltT) {
			if ($ssNum ne "" && !$autoColorAllSsCons) {
			    next;
			}
			if ($ssNum =~ /\?$/) {
			    next;
			}
			my $thisSsSeq=$ssSeqAltT{$ssNum};
			if ($thisSsSeq->PairMap($i)==-1) {
			}
			else {
			    $ch2=substr $seq,$thisSsSeq->PairMap($i),1;
			    $pair="$ch$ch2";
			    if ($pair =~ /[-.]/) {
				# don't highlight deletants so much
			    }
			    else {
				if ($normalPairs{$pair}) {
				    $color=$posToHelixNum{$i};
				    $origColor=$color;
				    if (1) {
					$color=1+(($color-1)%($numColors-1));
				    }
				    #print "$i,$origColor,$color,$numColors  ";
				}
				else {
				    $color=0;
				}
			    }
			}
		    }
		    if ($ssSeqAlt{1} && defined($ssCons1)) {
			$j=$ssSeqAlt{1}->PairMap($i);
			if ($j!=-1) {
			    $ch2=substr $seq,$j,1;
			    $pair="$ch$ch2";
			    if ($normalPairs{$pair}) {
				push @cmdList,$ssCons1;
			    }
			}
		    }

		    $a=0;
		    while ($a < scalar @cmdList) {
			
			$cmd=$cmdList[$a++];
			$okay=0;
			if (length($cmd)==0) {
			    $okay=1;
			}
			if ($cmd eq "forecolor") {
			    $foreColor=$cmdList[$a++];
			    $okay=1;
			}
			if ($cmd eq "underline") {
			    $underline=$cmdList[$a++];
			    $okay=1;
			}
			if ($cmd eq "color") {
			    $color=$cmdList[$a++];
			    $okay=1;
			}
			if (!$okay) {
			    die "unknown markup command \"$cmd\"";
			}
		    }

		    if ($actualMotifLine && ($i<$actualMotifFirstColumn || $i>=$actualMotifLastColumn)) {
			# outside of ACTUAL_MOTIF
			$foreColor="Gray";
		    }

		    $dumper->DumpNuc($ch,$color,$leftContinuationIndicator,$rightContinuationIndicator,$underline,$foreColor);
		}
		
		$dumper->EndLine($line);
	    }
	}
    }

    $dumper->EndBlock();
}

sub SetDestFileName {
    if ($doPdf) {
	if ($htmlFileName =~ /\.tex$/) {
	    $texFileName=$htmlFileName;
	}
	else {
	    $texFileName="$htmlFileName.tex";
	}
	$destFileName=$texFileName;
    }
    else {
	$destFileName=$htmlFileName;
    }
}
sub min {
    $m=@_[0];
    for $x (@_) {
	if ($x<$m) {
	    $m=$x;
	}
    }
    return $m;
}
sub max {
    $m=@_[0];
    for $x (@_) {
	if ($x>$m) {
	    $m=$x;
	}
    }
    return $m;
}

package GenericDumper;

sub new {
    my ($class,$params)=@_;
    my $self={};
    bless $self;
    $self->KeepColors($params);
    $self->{forNewMotifsWeb}=$params->{forNewMotifsWeb};
    $self->{linkCddsToDesc}=$params->{linkCddsToDesc};
    return $self;
}

sub KeepColors {
    my ($self,$params)=@_;
    my @colors=@{$params->{colors}};
    my %namedColors=%{$params->{namedColors}};
    my %colorCodeToRGB=();
    $i=0;
    for $color (@colors) {
	@component=();
	push @component,hex(lc(substr $color,1,2))/255.0;
	push @component,hex(lc(substr $color,3,2))/255.0;
	push @component,hex(lc(substr $color,5,2))/255.0;
	@{$colorCodeToRGB{"b$i"}}=@component;
	$i++;
    }
    for $name (keys %namedColors) {
	$color=$namedColors{$name};
	@component=();
	push @component,hex(lc(substr $color,1,2))/255.0;
	push @component,hex(lc(substr $color,3,2))/255.0;
	push @component,hex(lc(substr $color,5,2))/255.0;
	@{$colorCodeToRGB{"n$name"}}=@component;
    }
    %{$self->{colorCodeToRGB}}=%colorCodeToRGB;
}

package LatexDumper;

@ISA=(GenericDumper);

use IO::File;

sub max {
    $m=@_[0];
    for $x (@_) {
	if ($x>$m) {
	    $m=$x;
	}
    }
    return $m;
}

$leftContinuationIndicatorLatex="\$\\cdots\$\\hspace{6pt}";
$rightContinuationIndicatorLatex="\\hspace{6pt}\$\\cdots\$";

sub new {
    my $class=shift;
    #bless $class;
    my ($useLongtable,$multicol,$params)=@_;
    my $self=GenericDumper->new($params);
    $self->{useLongtable}=$useLongtable;
    $self->{multicol}=$multicol;
    $self->{fileCodeForLatex}=FileNameToLatex($params->{inputFileName});
    bless $self;
    return $self;
};

sub FileNameToLatex {
    my ($fileName)=@_;
    my $code=$fileName;
    $code =~ s/^.*\///g;
    $code =~ s/[.][^.]+$//g;
    $code =~ s/[.]cons$//g;
    $code =~ s/[-_.]//g;
    $code =~ tr/0123456789/abcdefghi/;
    print "FileNameToLatex: $fileName --> $code\n"; 
    return $code;
}

sub SetVerbiage {
    my ($self,$verbiage,$verbiageMap)=@_;
    $self->{verbiage}=$verbiage;
    $self->{verbiageMap}=$verbiageMap;
    print "VERBIAGE=$self->{verbiage}\n";
}

sub StartNewCommand
  {
      my ($self,$cmd)=@_;
      my $fh=$self->{fh};
      $cmd =~ s/0/Zero/g;
      $cmd =~ s/1/One/g;
      $cmd =~ s/2/Two/g;
      $cmd =~ s/3/Three/g;
      $cmd =~ s/4/Four/g;
      $cmd =~ s/5/Five/g;
      $cmd =~ s/6/Six/g;
      $cmd =~ s/7/Seven/g;
      $cmd =~ s/8/Eight/g;
      $cmd =~ s/9/Nine/g;
      print $fh "\\newcommand{\\$cmd}{";
  }
sub EndNewCommand
  {
      my ($self,$cmd)=@_;
      my $fh=$self->{fh};
      print $fh "}";
  }

sub TypeName {
    return "latex";
}

sub open {
    my ($self,$fileName)=@_;
    #print "$self ::: $fileName :::\n";
    my $fh=new IO::File;
    if (!($fh->open(">$fileName"))) {
	die "cannot open $fileName";
    }
    $self->{'fh'}=$fh;
}

sub PrintComment {
    my ($self,$msg)=@_;
    my $fh=$self->{fh};
    print $fh "\% $msg\n";    
}
sub DumpEpilogue {
    my ($self)=@_;
    $fh=$self->{'fh'};
    print $fh "\\end{document}\n";
}
sub DumpColorPreamble {
    my ($self,$params)=@_;
    my @colors=@{$params->{colors}};
    my %namedColors=%{$params->{namedColors}};
    my $fh=$self->{'fh'};
    
    $i=0;
    for $color (@colors) {
	@component=();
	push @component,lc(substr $color,1,2);
	push @component,lc(substr $color,3,2);
	push @component,lc(substr $color,5,2);
	# print "$color,@component\n";
	
	print $fh "\\definecolor{b$i}{rgb}{";
	for ($j=0; $j<3; $j++) {
	    if ($j>0) {
		print $fh ",";
	    }
	    $level=hex($component[$j])/255.0;
	    print $fh "$level";
	}
	print $fh "}\n";
	$i++;
    }
    for $name (keys %namedColors) {
	$color=$namedColors{$name};
	@component=();
	push @component,lc(substr $color,1,2);
	push @component,lc(substr $color,3,2);
	push @component,lc(substr $color,5,2);
	# print "$color,@component\n";
	
	print $fh "\\definecolor{n$name}{rgb}{";
	for ($j=0; $j<3; $j++) {
	    if ($j>0) {
		print $fh ",";
	    }
	    $level=hex($component[$j])/255.0;
	    print $fh "$level";
	}
	print $fh "}\n";
    }
}
sub DumpPreamble {
    my ($self,$params)=@_;
    my $fh=$self->{'fh'};
    my $blockedMaxNucs=$params->{blockedMaxNucs};
    my $column="onecolumn";
    if ($blockedMaxNucs) {
	print $fh "\\documentclass[10pt,landscape,$column]{article}\n\\usepackage{fullpage}";
    }
    else {
	print $fh "\\documentclass[10pt,$column]{article}\n";
    }
    if ($self->{multicol}) {
	print $fh "\\usepackage{multicol}\n";
    }
    print $fh "\\usepackage{color}\n\\setlength{\\fboxsep}{0pt}\n";
    if ($self->{useLongtable}) {
	print $fh "\\usepackage{longtable}\n";
    }
    print $fh "\\usepackage{amsmath}\n";
    print $fh "\\usepackage{fp-basic}\n";
    print $fh "\\usepackage{fp-addons}\n";
    print $fh "\\usepackage{ifthen}\n";

    $self->DumpColorPreamble($params);
    
    if ($blockedMaxNucs) {
	# skip this stuff, which just screws up the page
    }
    else {
	if (0) {
	    print $fh "%pdflatex params & extraction from hyperref package\n";
	    print $fh "\\pdfhorigin0pt\n\\pdfvorigin0pt\n\\pdfpagewidth0pt\n";
	    print $fh "\\pdfpageheight".$pageheight."in\n";
	    
	    print $fh "\\addtolength\\textwidth{$textwidthAdd"."pt}\n\\addtolength\\textwidth{72pt}\n";
	    $textheight=$pageheight-2;
	    print $fh "\\setlength\\textheight{$textheight"."in}\n";
	}
    }
    print $fh "\\newcommand{\\myhref}[2]{\\pdfstartlink attr{/C [0 0 0.9] /Border [0 0 1]} user{/Subtype/Link/A<</Type/Action/S/URI/URI(#1)>>} #2 \\pdfendlink }\n";
    print $fh "\\pagestyle{empty}\n";
    
    if ($self->{useLongtable}) {
	print $fh "\\setlength\\LTleft{0pt}\n";
	print $fh "\\setlength\\LTright\\fill\n";
    }
    
    $small="\\footnotesize";
    print $fh "\\newcommand{\\hitIdFont}[1]{$small"."{#1}}\n";
    print $fh "\\newcommand{\\alignmentFont}[1]{{\\tt $small"."{#1}}}\n";
    print $fh "\\newcommand{\\annotationFont}[1]{$small"."{#1}}\n";
    print $fh "\\newcommand{\\alignmentNewLine}[0]{\\\\[-4pt]}\n";
    print $fh "\\newcommand{\\genecontextNewLine}[0]{\\alignmentNewLine}\n";
    print $fh "\\newcommand{\\taxonNewLine}[0]{\\alignmentNewLine}\n";
    print $fh "\\newcommand{\\duplicateList}[1]{duplicates: #1\\\\}\n";
    print $fh "\\newcommand{\\duplicate}[1]{#1}\n";
    print $fh "\\newcommand{\\geneContextLegendCDDFont}[1]{{$small"."{#1}}}\n";
    print $fh "\\newcommand{\\geneContextLegendDescFont}[1]{{$small"."{#1}}}\n";
    print $fh "\\newcommand{\\geneContextFieldFont}[1]{{$small"."{#1}}}\n";
    print $fh "\\newcommand{\\geneContextOperonFont}[1]{{$small"."{#1}}}\n";
    print $fh "\\newcommand{\\geneContextTaxLine}[1]{\\vspace{8pt} #1}\n";
    print $fh "\\newcommand{\\taxonHitAbrevFont}[1]{{$small"."{#1}}}\n";
    print $fh "\\newcommand{\\taxonOcFont}[1]{{$small"."{#1}}}\n";
    print $fh "\\newlength{\\noteNumWidth}\n";
    print $fh "\\newlength{\\templenX}\n";
    print $fh "\\newlength{\\templenY}\n";
    print $fh "\\newlength{\\widthA}\n";
    print $fh "\\newlength{\\widthB}\n";
    print $fh "\\newlength{\\widthH}\n";
    print $fh "\\newcommand{\\FanStoStuffBeforeMSA}[1]{}\n";
    print $fh "\\newcommand{\\MaxLength}[3]{\\ifthenelse{\\lengthtest{\\the#1>\\the#2}}{\\setlength{#3}{#1}}{\\setlength{#3}{#2}}}\n";
    print $fh "\\newlength{\\extraSpaceForNoteNum}\n"; # for user
    print $fh "\\setlength{\\extraSpaceForNoteNum}{3pt}\n";
    print $fh "\\newlength{\\aliNucWidth}\n\\settowidth{\\aliNucWidth}{{\\alignmentFont{N}}}\n\\setlength{\\unitlength}{\\aliNucWidth}\n";
    print $fh "\\newcommand{\\ExplanAndStuffHeader}[2]{\\begin{multicols}{2}#1\\end{multicols}\n\n#2}\n\n";
    
    print $fh "\\begin{document}\n";
}

sub PrintDuplicatesMsg {
    my ($self,$msg)=@_;
    my $fh=$self->{fh};
    $msg =~ s/_/\\_/g;
    print $fh "\n$msg\n\n";
}

sub DumpMarkupNucList {
    my ($self,$l)=@_;
    my $prevPre="";
    my $prevPost="";
    my $markup="";
    for my $x (@$l) {
	if ($x->{orthogonalPrePost}) {
	    $markup .= $x->{markup};
	}
	else {
	    if ($prevPre eq $x->{pre} && $prevPost eq $x->{post}) {
		$markup .= $x->{markup};
	    }
	    else {
		$markup .= $prevPost;
		$markup .= $x->{pre};
		$markup .= $x->{markup};

		$prevPre=$x->{pre};
		$prevPost=$x->{post};
	    }
	}
    }
    $markup .= $prevPost;
    return $markup;
}

sub MarkupByCharString {
    my ($self,$leftContinuationIndicator,$rightContinuationIndicator,@l)=@_;
    my $markup="";
    if ($leftContinuationIndicator) {
	$markup .= "$leftContinuationIndicator";
    }
    my @markupList=();
    for $x (@l) {
	push @markupList,$self->MarkupNuc($x->{ch},$x->{color},"","",$x->{underline},$x->{foreColor});
    }
    $markup .= $self->DumpMarkupNucList(\@markupList);
    if ($rightContinuationIndicator) {
	$markup .= "$rightContinuationIndicator";
    }
    return $markup;
}
sub MarkupGCLines {
    my ($self)=@_;
    my $markup="";
    my @ssSeqForBlock=@{$self->{ssSeqForBlock}};
    my @annotForBlock=@{$self->{annotForBlock}};
    my @consensusLine=@{$self->{consensusLine}};
    my @altSsSeqForBlock=@{$self->{altSsSeqForBlock}};
    if (0) {
	$markup .= "&\\alignmentFont{";
	$markup .= $self->MarkupByCharString($leftContinuationIndicator,$rightContinuationIndicator,@ssSeqForBlock);
	$markup .= "}\\alignmentNewLine\n";
    }
    for $alt (@altSsSeqForBlock) {
	@l=@{$alt->{ssSeq}};
	#$q=scalar @l; $w=$alt->{debug}; print "qppp=$q,$w\n";
	$markup .= "&\\alignmentFont{";
	$markup .= $self->MarkupByCharString($leftContinuationIndicator,$rightContinuationIndicator,@l);
	$markup .= "}\\alignmentNewLine\n";
	@l=@{$alt->{covAnnot}};
	if ((scalar @l)>0) {
	    $markup .= "&\\alignmentFont{";
	    $markup .= $self->MarkupByCharString($leftContinuationIndicator,$rightContinuationIndicator,@l);
	    $markup .= "}\\alignmentNewLine\n";
	}
    }
    if (scalar @consensusLine>0) {
	$markup .= "&\\alignmentFont{";
	$markup .= $self->MarkupByCharString($leftContinuationIndicator,$rightContinuationIndicator,@consensusLine);
	$markup .= "}\\alignmentNewLine\n";
    }
    if (scalar @annotForBlock>0) {
	$markup .= "&\\alignmentFont{";
	$markup .= $self->MarkupByCharString($leftContinuationIndicator,$rightContinuationIndicator,@annotForBlock);
	$markup .= "}\\alignmentNewLine\n";
    }
    if ($self->{actualMotif} && $self->{withinActualMotif}) {
	$markup .= "&{";
	if (1) {
	    $tf="{\$5^{\\prime}\$}";
	    $tl="{\$3^{\\prime}\$}";
	    $dashf="\\alignmentFont{".("-" x $self->{actualMotifFirst})."}";
	    $dashl="\\alignmentFont{".("-" x $self->{actualMotifLast})."}";
	    $dashall="\\alignmentFont{".("-" x $self->{blockSize})."}";

	    $ruleThickness="1pt";
	    $markup .= "\\settoheight{\\widthH}{$tf}\\setlength{\\widthH}{0.5\\widthH}";
	    $ruleRaise="\\widthH";

	    if ($self->{actualMotifFirst}!=-1) {
		if ($self->{actualMotifLast}!=-1) {
		    $markup .= "\\settowidth{\\widthA}{$dashf}";
		    $markup .= "\\hspace{\\widthA}$tf";
		    $markup .= "\\settowidth{\\widthB}{$dashl}\\addtolength{\\widthB}{-\\widthA}\\settowidth{\\widthA}{$tf}\\addtolength{\\widthB}{-\\widthA}\\settowidth{\\widthA}{$tl}\\addtolength{\\widthB}{-\\widthA}\\rule[$ruleRaise]{\\widthB}{$ruleThickness}";
		    $markup .= "$tl";
		}
		else {
		    $markup .= "\\settowidth{\\widthA}{$dashf}";
		    $markup .= "\\hspace{\\widthA}$tf";
		    $markup .= "\\settowidth{\\widthB}{$dashall}\\addtolength{\\widthB}{-\\widthA}\\settowidth{\\widthA}{$tf}\\addtolength{\\widthB}{-\\widthA}\\rule[$ruleRaise]{\\widthB}{$ruleThickness}";
		}
	    }
	    else {
		if ($self->{actualMotifLast}!=-1) {
		    $markup .= "\\settowidth{\\widthA}{$tl}\\settowidth{\\widthB}{$dashl}\\addtolength{\\widthB}{-\\widthA}{\\rule[$ruleRaise]{\\widthB}{$ruleThickness}$tl}";
		}
		else {
		    $markup .= "\\settowidth{\\widthA}{$dashall}\\rule[$ruleRaise]{\\widthA}{$ruleThickness}";
		}
	    }
	}
	$markup .= "}\\alignmentNewLine\n";
    }
    return $markup;
}
sub StartMSA {
    my ($self)=@_;
    my $fh=$self->{fh};
    my $notes="";
    if ($self->{hasNotes}) {
	$notes="  Superscript numbers refer to annotations listed in Section~\\ref{fsNotes$self->{fileCodeForLatex}}.";
    }
    if ($self->{verbiage} eq "motifs_2007") {
	print $fh "\\subsection{Multiple-sequence alignment}\n\\label{fsMSA$self->{fileCodeForLatex}}\n";
	print $fh "\\ExplanAndStuffHeader{Each \\CurrNameRna{} is denoted by an abbreviation (like ``Eco-1-1'') that refers to a taxonomy given in Section~\\ref{fsTaxa$self->{fileCodeForLatex}}.$notes\n";
	print $fh "The alignment includes sequences containing the RNA motif, as well as flanking sequence.\n";
	print $fh "The \\CurrNameRna{} itself is denoted by the line underneath marked \$5^\\prime\$ and \$3^\\prime\$ on either end.  Nucleotides in the flanking sequences (i.e., not part of the motif) are written in \\textcolor{nGray}{gray letters}.\n";
	print $fh "Stems of predicted rho-independent transcription terminators are shaded \\colorbox{nYellow}{yellow}. (Note: terminator predictions have not been analyzed manually, and many are likely to be false positives.)\n";
	print $fh "Start codons are shaded  \\colorbox{nGreen}{green}.  (Note: start codons are frequently misannotated, especially in environmental samples.)\n";
	print $fh "Nucleotides proposed to basepair as part of the consensus structure are shaded in color when they comprise Watson-Crick or G-U pairs.  Otherwise they are shaded gray.\n";
	print $fh "Conserved stems are also indicated at the bottom of the alignment by angle brackets, where matching \$<\$ and \$>\$ denote base-paired columns.  Below these angle brackets, the symbol ``2'' denotes base pairs exhibiting covariation, ``1'' denotes base pairs exhibiting compatible mutations, ``0'' denotes base pairs that are not observed to mutate and ``?'' denotes base pairs that have a significant frequency of non-canonical nucleotides for Watson-Crick or G-U pairs (\$>5\\%\$).\n";
	print $fh "Below these base pair annotation is the consensus sequence: ``R'' = ``A'' or ``G'', ``Y'' = ``C'' or ``U'', \\textcolor{nRed}{red nucleotides}: nucleotide identity conserved more than 97\\% of the time, \\textcolor{nBlack}{black nucleotides}: 90\\%, \\textcolor{nGray}{gray nucleotides}: 75\\%, red circle (\\begin{picture}(0,0){\\put(0,0.5){\\color{nRed}\\circle*{0.6}}\\put(0,0.5){\\color{nBlack}\\circle{0.6}}}\\end{picture}): nucleotide is present 97\\% of the time, black circle (\\begin{picture}(0,0){\\put(0,0.5){\\color{nBlack}\\circle*{0.6}}\\put(0,0.5){\\color{nBlack}\\circle{0.6}}}\\end{picture}): 90\\%, gray circle (\\begin{picture}(0,0){\\put(0,0.5){\\color{nGray}\\circle*{0.6}}\\put(0,0.5){\\color{nBlack}\\circle{0.6}}}\\end{picture}): 75\\%, white circle (\\begin{picture}(0,0){\\put(0,0.5){\\color{nWhite}\\circle*{0.6}}\\put(0,0.5){\\color{nBlack}\\circle{0.6}}}\\end{picture}): 50\\%.  All percentages of sequences just described (e.g. \$97\\%\$ conserved) assume that sequences have been weighted by the GSC algorithm implemented by the Infernal software.";
	my $explanMsa=$self->{verbiageMap}{explanMsa};
	#print "explanMsa=$explanMsa\n";
	if (length($explanMsa)>0) {
	    print $fh "\n\n(Features specific to this RNA motif) $explanMsa";
	}
	print $fh "}\n";
    }
    print $fh "\\FanStoStuffBeforeMSA{}\n";
}
sub StartBlock {
    my ($self,$block)=@_;
    my $from=$block->{'firstAlignPosition'};
    my $to=$block->{'lastAlignPosition'};
    my @ssSeqForBlock=@{$block->{ssSeqForBlock}};
    my @altSsSeqForBlock=@{$block->{altSsSeqForBlock}};
    my @consensusLine=@{$block->{consensusLine}};
    my @annotForBlock=@{$block->{annotForBlock}};
    my $leftContinuationIndicator=$block->{'leftContinuationIndicator'};
    my $rightContinuationIndicator=$block->{'rightContinuationIndicator'};
    my $scoreHeader=$block->{'scoreHeader'};
    my $hitIdHeader=$block->{'hitIdHeader'};
    my $speciesHeader=$block->{'speciesHeader'};
    my $fh=$self->{'fh'};
    my $markup="";

    if ($speciesHeader || $scoreHeader) {
	die "sorry, I've lost the ability to put species or scores in LaTeX";
    }

    @{$self->{ssSeqForBlock}}=@ssSeqForBlock;
    @{$self->{annotForBlock}}=@annotForBlock;
    @{$self->{consensusLine}}=@consensusLine;
    @{$self->{altSsSeqForBlock}}=@altSsSeqForBlock;
    $self->{actualMotif}=$block->{actualMotif};
    $self->{withinActualMotif}=$block->{withinActualMotif};
    $self->{actualMotifFirst}=$block->{actualMotifFirst};
    $self->{actualMotifLast}=$block->{actualMotifLast};
    $self->{blockSize}=$block->{blockSize};

    if ($self->{useLongtable}) {
	$markup .= "\\noindent\\begin{longtable}{ll}\n";
	
	$markup .= $self->MarkupGCLines();
	$markup .= "\\endfoot\n";
    }
    else {
	$markup .= "\\noindent\\begin{tabular*}{\\textwidth}{ll\@{\\extracolsep{\\fill}}}\n";
    }

    $markup .= "{\\bf $hitIdHeader}&";
    $markup .= "\\annotationFont{alignment positions \$$from\\cdots $to\$}";
    $markup .= "\\\\\n";
    $self->{markup} .= $markup;
}
sub Escape {
    my ($self,$t)=@_;
    $et=$t;
    $et =~ s/_/\\_/g;
    $et =~ s/\#/\\\#/g;
    return $et;
}
sub DoLine {
    my ($self,$line)=@_;
    my $fh=$self->{'fh'};
    my $hitIdIsNew=$line->{'hitIdIsNew'};
    my $score=$line->{'score'};
    my $hitId=$line->{'hitId'};
    my $emblId=$line->{'emblId'};
    my $start=$line->{'start'};
    my $end=$line->{'end'};
    my $hitId=$line->{'hitId'};
    my $url=$line->{'url'};
    my $species=$line->{'species'};
    my @noteNumList=@{$line->{noteNumList}};
    my $hitAbrev=$line->{hitAbrev};

    my $markup="";

    my $noteNumMarkup="\$^{".join(",",@noteNumList)."}\$";
    push @{$self->{noteNumMarkupList}},$noteNumMarkup;
    $markup .= "\\makebox[\\noteNumWidth][r]{$noteNumMarkup}";
    if ($url) {
	$markup .= "\\myhref{$url}{";
    }
    if ($hitAbrev) {
	$markup .= "\\hitIdFont{$hitAbrev}";
    }
    else {
	if ($hitId) {
	    $markup .= "\\hitIdFont{$hitId}";
	}
	else {
	    my $escapedId=$self->Escape($emblId);
	    $markup .= "\\hitIdFont{$escapedId}";
	}
    }
    if ($url) {
	$markup .= "}";
    }
    if (!$hitId && !$hitAbrev) {	
	$markup .= "/$start-$end";
    }
    $markup .= "&";
    
    $markup .= "\\alignmentFont{";

    $self->{markup} .= $markup;
}
sub EndLine {
    my ($self,$line)=@_;
    my $fh=$self->{'fh'};
    $self->{markup} .= $self->DumpMarkupNucList(\@{$self->{nucs}});
    @{$self->{nucs}}=();
    $self->{markup} .= "}\\alignmentNewLine\n";
}
sub SetWidthForNoteNum {
    my ($self)=@_;
    my $noteNumMarkupListCode="";

    $noteNumMarkupListCode .= "\\setlength{\\noteNumWidth}{0pt}\n";
    for my $noteNumMarkup (@{$self->{noteNumMarkupList}}) {
	$noteNumMarkupListCode .= "\\setlength{\\templenX}{\\noteNumWidth}\n";
	$noteNumMarkupListCode .= "\\settowidth{\\templenY}{$noteNumMarkup\\hspace{\\extraSpaceForNoteNum}}\n";
	$noteNumMarkupListCode .= "\\MaxLength{\\templenX}{\\templenY}{\\noteNumWidth}\n";
    }
    @{$self->{noteNumMarkupList}}=();
    return $noteNumMarkupListCode;
}
sub EndBlock {
    my ($self,$line)=@_;
    my $fh=$self->{'fh'};
    my $markup="";
    if ($self->{useLongtable}) {
	$markup .= "\\end{longtable}\n";
    }
    else {
	$markup .= $self->MarkupGCLines();
	$markup .= "\\end{tabular*}\n\\\\\n";
    }
    $self->{markup} .= $markup;

    my $noteNumMarkupListCode=$self->SetWidthForNoteNum();
    print $fh "$noteNumMarkupListCode";
    print $fh "$self->{markup}";
    $self->{markup}="";
}
sub GetColorCode {
    my ($c)=@_;
    if ($c =~ /^[0-9]+$/) {
	return "b$c";
    }
    else {
	return "n$c";
    }
}
sub TransformForeBackColor {
    my ($self,$fc,$bc)=@_;
    my $fccode=GetColorCode($fc);
    my $bccode=GetColorCode($bc);
    if (!$fc || $fc==-1) {
	undef $fccode;
    }
    if ($bc==-1) {
	undef $bccode;
    }
    if ($bccode) {
	my @bg_rgb=@{$self->{colorCodeToRGB}{$bccode}};
	#print "$bccode, $bg_rgb[0], $bg_rgb[1], $bg_rgb[2]\n";

	# this didn't work well
	#my $brightness = 0.30*$bg_rgb[0] + 0.59*$bg_rgb[1] + 0.11*$bg_rgb[2];  # luminance, according to http://gug.sunsite.dk/docs/Grokking-the-GIMP-v1.0/node52.html
	#if ($brightness<0.4) {

	# this is Luminosity Contrast Analyzer
	my $r=$bg_rgb[0] ** 2.2;
	my $g=$bg_rgb[1] ** 2.2;
	my $b=$bg_rgb[2] ** 2.2;
	my $lum=0.2126*$r + 0.7152*$g + 0.0722*$b;
	if ( $lum < 0.25) {

	    # contrasts poorly with black type, I assume
	    if ($fccode) {
		# allow fore color to override, whatever it is
	    }
	    else {
		#print "Get Whitey: $bccode, $brightness, $bg_rgb[0], $bg_rgb[1], $bg_rgb[2]\n";
		$fccode="nWhite";
	    }
	}
    }
    return ($fccode,$bccode);
}
sub DumpNuc {
    my ($self,$ch,$color,$leftContinuationIndicator,$rightContinuationIndicator,$underline,$foreColor)=@_;
    push @{$self->{nucs}},$self->MarkupNuc($ch,$color,$leftContinuationIndicator,$rightContinuationIndicator,$underline,$foreColor);
}
sub MarkupNuc {
    my ($self,$ch,$color,$leftContinuationIndicator,$rightContinuationIndicator,$underline,$foreColor)=@_;
    my $out={};

    #print "($leftContinuationIndicator $rightContinuationIndicator) ";
    
    if ($leftContinuationIndicator && length($leftContinuationIndicatorLatex)>0) {
	die "no longer supported with the before/after stuff, since we just return \$out (latex=$leftContinuationIndicatorLatex)";
	$markup .= "$leftContinuationIndicatorLatex";
    }
    my ($fccode,$bccode)=$self->TransformForeBackColor($foreColor,$color);
    if ($ch eq "circle") {
	my $fcmarkup="",$bcmarkup="";
	if ($fccode) {
	    $fcmarkup="\\color{$fccode}";
	}
	if ($bccode) {
	    $bcmarkup="\\color{$bccode}";
	}
	if ($bccode eq "n") {
	    die "Color problem: $bccode,$foreColor,$color\n";
	}
	$out->{orthogonalPrePost}=1;
	$out->{markup}= "\\makebox[\\aliNucWidth]{\\begin{picture}(0,0){\\put(0,0.5){$bcmarkup\\circle*{0.6}}\\put(0,0.5){$fcmarkup\\circle{0.6}}}\\end{picture}}";
    }
    else {
	if ($bccode) {
	    $out->{pre} .= "\\colorbox{$bccode}{";
	}
	if ($underline==1) {
	    $out->{pre} .= "\\underline{";
	}
	if ($underline==2) {
	    die "double underlining is not implemented in LaTeX";
	}
	if ($fccode) {
	    $out->{pre} .= "\\textcolor{$fccode}{";
	}
	if ($ch eq " ") {
	    $ch="\\mbox{ }";
	}
	$out->{markup} .= "$ch";
	if ($fccode) {
	    $out->{post} .= "}";
	}
	if ($underline==1) {
	    $out->{post} .= "}";
	}
	if ($bccode) {
	    $out->{post} .= "}";
	}
    }
    return $out;
}
sub ShowAnnotationNotes {
    my ($self,%numToNote)=@_;
    my $fh=$self->{'fh'};
    $self->{hasNotes}=0;
    if (scalar %numToNote) {
	$self->{hasNotes}=1;
	if (!($self->{verbiage})) {
	    print $fh "Notes:\\\\\n";
	}
	if ($self->{verbiage} eq "motifs_2007") {
	    print $fh "\\subsection{Notes}\n\\label{fsNotes$self->{fileCodeForLatex}}\n";
	    print $fh "\\ExplanAndStuffHeader{Superscript numbers are used to annotate \\CurrNameRna{}s that have special characteristics (described below).  These numeric annotations will be used in Sections~\\ref{fsContext$self->{fileCodeForLatex}} and \\ref{fsMSA$self->{fileCodeForLatex}}.  The meaning of the numbers are as follows.}\n";
	}
	if ($self->{multicol}) {
	    print $fh "\\begin{multicols}{2}\n";
	}
	print $fh "\\begin{description}\n";
	for $num (sort {$a<=>$b} keys %numToNote) {
	    $note=$numToNote{$num};
	    $note =~ s/([^\\])_/$1/g;
	    print $fh "\\item[\$^{$num}\$]$note\n";
	}
	print $fh "\\end{description}\n";
	if ($self->{multicol}) {
	    print $fh "\\end{multicols}\n";
	}
    }
}


# gene context stuff

sub StartGeneContext {
    my ($self,$wrapGeneContext)=@_;
    my $fh=$self->{fh};
    my $markup="";

    $self->{wrapGeneContext}=$wrapGeneContext;

    if ($self->{verbiage} eq "motifs_2007") {
	print $fh "\\subsection{Gene contexts}\n\\label{fsContext$self->{fileCodeForLatex}}\n";
	print $fh "\\ExplanAndStuffHeader{Each \\CurrNameRna{} (indicated by ``{RNA}\$\\rightarrow\$'') is listed with its surrounding genes.  Environmental sequences and some RefSeq entries lack gene annotations, and no genes are listed for such sequences.  The direction of each gene is indicated with an arrow (\$\\rightarrow\$), and each conserved domain in the gene is colored.  Conserved domains associated with more than one \\CurrNameRna{} are assigned a color; other domains are gray.  Information about these conserved domains is given in Section~\\ref{fsDomains$self->{fileCodeForLatex}}.  The accession number of the sequence containing each \\CurrNameRna{} is given.  Accessions beginning with ``NC\\_'' or ``NZ\\_'' are RefSeq, while other accession refer to environmental samples.  Nucleotide coordinates are given for the \$5^\\prime\$ and \$3^\\prime\$ boundaries of each.  If the \$5^\\prime\$ coordinate is greater than the \$3^\\prime\$ coordinate, the RNA is present on the reverse-complement strand of the containing genomic DNA sequence.  Each hit is denoted by an abbreviation (like ``Eco-1-1'') that refers to a taxonomy given in Section~\\ref{fsTaxa$self->{fileCodeForLatex}}.\n";
	if ($self->{hasNotes}) {
	    print $fh "Superscript numbers refer to annotations listed in Section~\\ref{fsNotes$self->{fileCodeForLatex}}\n";
	}
	print $fh "}\n";
    }

    if ($self->{useLongtable}) {
	$markup .= "\\begin{longtable}{llcrrl}\n";
    }
    else {
	$markup .= "\\begin{tabular}{llcrrl}\n";
    }
    $markup .= "{\\bf abbrev.} & {\\bf Seq. accession} & & {\\bf \$\\mathbf{5^\\prime}\$ at} & {\\bf \$\\mathbf{3^\\prime}\$ at} & {\\bf genes} \\genecontextNewLine\n";
    $self->{markup} .= $markup;
}
sub EndGeneContext {
    my ($self)=@_;
    my $fh=$self->{fh};
    my $markup="";
    if ($self->{useLongtable}) {
	$markup .= "\\end{longtable}\n";
    }
    else {
	$markup .= "\\end{tabular}\n\\\\\n";
    }
    $self->{markup} .= $markup;

    my $noteNumMarkupListCode=$self->SetWidthForNoteNum();
    print $fh "$noteNumMarkupListCode";
    print $fh "$self->{markup}";
    $self->{markup}="";
}
sub GeneContext_Taxonomy {
    my ($self,@ocl)=@_;
    $self->{markup} .= "\\genecontextNewLine \\multicolumn{6}{l}{";
    for $t (@ocl) {
	$self->{markup} .= "\\taxonOcFont{$t }";
    }
    $self->{markup} .= "} \\genecontextNewLine\n";
}

sub GeneContext_OneHit {
    my ($self,$data)=@_;
    my $fh=$self->{fh};
    my $id=$data->{id};
    my $start=$data->{start};
    my $end=$data->{end};
    my $strand=$data->{strand};
    my @l=@{$data->{list}};
    my $eid=$self->Escape($id);
    my $hitAbrev=$data->{hitAbrev};
    my @noteNumList=@{$data->{noteNumList}};
    my $markup="";
    my $noteNumMarkup="\$^{".join(",",@noteNumList)."}\$";
    push @{$self->{noteNumMarkupList}},$noteNumMarkup;
    $markup .= "\\geneContextFieldFont{\\makebox[\\noteNumWidth][r]{$noteNumMarkup}$hitAbrev} & \\geneContextFieldFont{$eid} & \\geneContextFieldFont{$strand} & \\geneContextFieldFont{$start} & \\geneContextFieldFont{$end} & \\geneContextOperonFont{";
    if ($data->{deletedByTandem}) {
	$markup .= "(shown above)";
    }
    else {
	if ($self->{wrapGeneContext}) {
	    $markup .= "\\begin{minipage}[t]{$self->{wrapGeneContext}}\\raggedright";
	}
	for $e (@l) {
	    $markup .= " ";
	    my $isRna=$e->{isRna};
	    if ($isRna) {
		$markup .= "\\mbox{{\\bf RNA\$\\rightarrow\$}}";
	    }
	    else {
		my $estart=$e->{start};
		my $eend=$e->{end};
		my $dir=$e->{dir};
		$markup .= "\\mbox{";
		if ($dir==-1) {
		    $markup .= "\$\\leftarrow\$";
		}
		for $d (@{$e->{domains}}) {

		    if ($self->{linkCddsToDesc} && length($d->{cddName})>0) {
			my $label="CDD".$d->{cddName};
		        $markup .= "\\hyperlink{$label}{";
		    }
		    my $name=$d->{name};
		    my $color=$d->{color};
		    my ($fccode,$bccode)=$self->TransformForeBackColor(0,$color);
		    if ($bccode) {
			$markup .= "\\colorbox{$bccode}{";
		    }
		    if ($fccode) {
			$markup .= "\\textcolor{$fccode}{";
		    }
		    my $ename=$self->Escape($name);
		    $markup .= "$ename";
		    if ($fccode) {
			$markup .= "}";
		    }
		    if ($bccode) {
			$markup .= "}";
		    }
		    if ($self->{linkCddsToDesc} && length($d->{cddName})>0) {
			$markup .= "}";
		    }
		}
		if ($dir==+1) {
		    $markup .= "\$\\rightarrow\$";
		}
		$markup .= "}";
	    }
	}
	if ($self->{wrapGeneContext}) {
	    $markup .= "\\end{minipage}";
	}
    }
    $markup .= "} \\genecontextNewLine\n";
    $self->{markup} .= $markup;
};

sub StartGeneContextColorLegend {
    my ($self)=@_;
    my $fh=$self->{fh};
    my $markup="";
    $markup .= "\n";
    if ($self->{verbiage} eq "motifs_2007") {
	print $fh "\\subsection{Conserved domains}\n\\label{fsDomains$self->{fileCodeForLatex}}\n";
	print $fh "\\ExplanAndStuffHeader{Conserved domains found in protein-coding genes listed in Section~\\ref{fsContext$self->{fileCodeForLatex}} are listed, with the first sentence in their description from the Conserved Domain Database.  Conserved domains associated with more than one \\CurrNameRna{} are assigned a color, while others are shown in gray. The number in parentheses is the number of occurrences of the given gene.}\n";
	# "The letters `d', `D' and `u' refer to the relative position of the gene.  Genes marked with `d' are (at least once) present downstream of a \\CurrNameRna{}, in the opposite orientation.  Genes marked with `D' are present downstream in the same orientation.  Genes marked `u' are present upstream in either orientation."
    }
    if ($self->{multicol}) {
	$markup .= "\\begin{multicols}{2}\n";
    }
    $markup .= "\\noindent";
    $self->{markup} .= $markup;
}
sub PrintLegendForColor {
    ($self,$name,$color,$upDownStats,$desc,$count)=@_;
    my $markup="";
    if ($self->{linkCddsToDesc}) {
	my $label="CDD$name";
	$markup .= "\\hypertarget{$label}{";
    }
    $markup .= "\\geneContextLegendCDDFont{";
    if (!$upDownStats->{disable}) {
	$markup .= "\\mbox{{\\tt ";
	if ($upDownStats->{isUpstream}) {
	    $markup .= "u";
	}
	else {
	    $markup .= " ";
	}
	if ($upDownStats->{isDownstreamSameDir}) {
	    $markup .= "D"
	}
	else {
	    $markup .= " ";
	}
	if ($upDownStats->{isDownstreamOppDir}) {
	    $markup .= "d"
	}
	else {
	    $markup .= " ";
	}
	$markup .= " }}";
    }
    my ($fccode,$bccode)=$self->TransformForeBackColor(0,$color);
    if ($bccode) {
	$markup .= "\\colorbox{$bccode}{";
    }
    if ($fccode) {
	$markup .= "\\textcolor{$fccode}{";
    }
    my $ename=$self->Escape($name);
    $markup .= "$ename";
    if ($fccode) {
	$markup .= "}";
    }
    if ($bccode) {
	$markup .= "}";
    }
    if ($self->{linkCddsToDesc}) {
	$markup .= "}";
    }
    if (defined($count)) {
	$markup .= " ($count) ";
    }
    my $edesc=$self->Escape($desc);
    $markup .= "} \\geneContextLegendDescFont{$edesc}\\genecontextNewLine\n";
    $self->{markup} .= $markup;
}
sub EndGeneContextColorLegend {
    my ($self)=@_;
    my $fh=$self->{fh};
    my $markup="";
    if ($self->{multicol}) {
	$markup .= "\\end{multicols}\n";
    }
    $markup .= "\n";
    $self->{markup} .= $markup;
    print $fh "$self->{markup}";
    $self->{markup}="";
}

sub StartTaxonomyTable {
    my ($self)=@_;
    my $fh=$self->{fh};
    if ($self->{verbiage} eq "motifs_2007") {
	print $fh "\\subsection{Taxa}\n\\label{fsTaxa$self->{fileCodeForLatex}}\n";
	print $fh "\\ExplanAndStuffHeader{The taxonomy of each organism containing a putative \\CurrNameRna{} is listed, with abbreviations identifying each hit (e.g., ``Eco-1-1'' and ``Eco-1-2'' might hypothetically represent two distinct RNAs in {\\it E. coli}). The abbreviations will be used to identify individual \\CurrNameRna{}s in Sections~\\ref{fsContext$self->{fileCodeForLatex}} and \\ref{fsMSA$self->{fileCodeForLatex}}.}\n";
    }
    if ($self->{useLongtable}) {
	print $fh "\\begin{longtable}{ll}\n";
    }
    else {
	print $fh "\\begin{tabular}{ll}\n";
    }
    print $fh "{\\bf abbrev. of hits} & {\\bf taxonomy of species} \\taxonNewLine\n";
}
sub TaxonomyTable_OneHit {
    my ($self,$hitAbrev,@ocl)=@_;
    my $fh=$self->{fh};
    print $fh "\\taxonHitAbrevFont{$hitAbrev} &";
    for my $oc (@ocl) {
	$oc =~ s/_/\\_/g;
	print $fh "\\taxonOcFont{$oc }";
    }
    print $fh "\\taxonNewLine\n";
}
sub EndTaxonomyTable {
    my ($self)=@_;
    my $fh=$self->{fh};
    if ($self->{useLongtable}) {
	print $fh "\\end{longtable}\n";
    }
    else {
	print $fh "\\end{tabular}\n\\\\\n";
    }
}
sub Italicize {
    my ($self,$x)=@_;
    return "{\\it $x}";
}


package HtmlDumper;

@ISA=(GenericDumper);

use IO::File;

$leftContinuationIndicatorHtml="...";
$rightContinuationIndicatorHtml="...";

sub new {
    my $class=shift;
    #bless $class;
    my ($useLongtable,$multicol,$params)=@_;
    my $self=GenericDumper->new($params);
    $self->{useLongtable}=$useLongtable;
    $self->{multicol}=$multicol;
    $self->{onlyPrintSeq}=$params->{onlyPrintSeq};
    $self->{noJavaScript}=$params->{noJavaScript};
    $self->{wordHtml}=$params->{wordHtml};
    $self->{noNOBR}=$params->{noNOBR};
    $self->{tablelessMsa}=$params->{tablelessMsa};
    bless $self;
    return $self;
};


sub SetVerbiage {
    my ($self,$verbiage,$verbiageMap)=@_;
    $self->{verbiage}=$verbiage;
    $self->{verbiageMap}=$verbiageMap;
    print "VERBIAGE=$self->{verbiage}\n";
}

sub TypeName {
    return "html";
}

sub open {
    my ($self,$fileName)=@_;
    #print "$self ::: $fileName :::\n";
    my $fh=new IO::File;
    if (!($fh->open(">$fileName"))) {
	die "cannot open $fileName";
    }
    $self->{'fh'}=$fh;
}

sub DumpEpilogue {
    my ($self)=@_;
    $fh=$self->{'fh'};
    print $fh "</body></html>\n";
}

sub PrintComment {
    my ($self,$msg)=@_;
    my $fh=$self->{fh};
    print $fh "<!-- $msg -->\n";    
}
sub PrintDuplicatesMsg {
    my ($self,$msg)=@_;
    my $fh=$self->{fh};
    print $fh "\n$msg\n";
}

sub DumpColorPreamble {
    my ($self,$params)=@_;
    my $fh=$self->{fh};
    my @colors=@{$params->{'colors'}};
    my %namedColors=%{$params->{namedColors}};
    if (1) {
	# inline style
	print $fh "<style type=\"text/css\">\n";
	print $fh "b, .b { font-weight: normal;}\n";
	print $fh "b.reallyBold { font-weight:bold; }\n";
	$i=0;
	for $color (@colors) {
	    print $fh "b.b$i {background-color: $color;}\n";
	    print $fh "b.f$i {color: $color;}\n";
	    $i++;
	}
	print $fh "b.bad {background-color: $color[0];}\n";
	for $name (keys %namedColors) {
	    $color=$namedColors{$name};
	    print $fh "b.nb$name {background-color: $color;}\n";
	    print $fh "b.nf$name {color: $color;}\n";
	}
	print $fh "</style>\n";
    }
    else {
	# .css file
	print $fh "<link rel=stylesheet href=\"./FancifyStockholm.css\" type=\"text/css\">";
    }
}
sub DumpPreamble {
    my ($self,$params)=@_;
    my $fh=$self->{'fh'};
    my $blockedMaxNucs=$params->{'blockedMaxNucs'};

    print $fh "<html><head>";
    $self->DumpColorPreamble($params);
    my $bodyStyle="";
    if ($self->{tablelessMsa}) {
	$bodyStyle=" style='tab-interval:.7in'";
    }
    print $fh "</head><body$bodyStyle>\n";
}
sub WordTab {
    my ($self)=@_;
    if (!$self->{wordHtml}) {
	die "invalid flag combination";
    }
    return "<span style='mso-tab-count:1'></span>";
}
sub StartBlock {
    my ($self,$block)=@_;
    my $from=$block->{firstAlignPosition};
    my $to=$block->{lastAlignPosition};
    my $leftContinuationIndicator=$block->{leftContinuationIndicator};
    my $rightContinuationIndicator=$block->{rightContinuationIndicator};
    my $scoreHeader=$block->{'scoreHeader'};
    my $hitIdHeader=$block->{'hitIdHeader'};
    my $speciesHeader=$block->{'speciesHeader'};
    my $fh=$self->{'fh'};

    @{$self->{ssSeqForBlock}}=@{$block->{ssSeqForBlock}};
    @{$self->{consensusLine}}=@{$block->{consensusLine}};
    @{$self->{annotForBlock}}=@{$block->{annotForBlock}};
    @{$self->{altSsSeqForBlock}}=@{$block->{altSsSeqForBlock}};
    $self->{leftContinuationIndicator}=$leftContinuationIndicator;
    $self->{rightContinuationIndicator}=$rightContinuationIndicator;

    if ($self->{onlyPrintSeq}) {
	# skip all this
    }
    else {
	if ($self->{tablelessMsa}) {
	    print $fh "<p class=MsoNormal style='line-height:8.0pt;mso-line-height-rule:exactly'>";
	    print $fh "<br>".$self->WordTab()."alignment positions $from-$to<br>";
	}
	else {
	    print $fh "<table>\n";
	    print $fh "<tr><td></td>";
	    print $fh "<td><b class=\"reallyBold\">$scoreHeader</b></td>";
	    print $fh "<td><b class=\"reallyBold\">$hitIdHeader</b></td>";
	    print $fh "<td><b class=\"reallyBold\">$speciesHeader</b></td>";
	    if ($self->{forNewMotifsWeb}) {
		print $fh "<td></td>";
	    }
	    else {
		print $fh "<td>alignment positions $from-$to</td>";
	    }
	    print $fh "</tr>\n";
	}
    }
}
sub DoLine {
    my ($self,$line)=@_;
    my $fh=$self->{'fh'};
    my $hitIdIsNew=$line->{'hitIdIsNew'};
    my $score=$line->{'score'};
    my $hitId=$line->{'hitId'};
    my $emblId=$line->{'emblId'};
    my $start=$line->{'start'};
    my $end=$line->{'end'};
    my $hitId=$line->{'hitId'};
    my $url=$line->{'url'};
    my $species=$line->{'species'};
    my $hitAbrev=$line->{hitAbrev};
    my @noteNumList=@{$line->{noteNumList}};
    my $noteNumMarkup;
    if (scalar @noteNumList>0) {
	$noteNumMarkup=join(",",@noteNumList);
	$noteNumMarkup="($noteNumMarkup) ";
    }
    else {
	$noteNumMarkup="";
    }
    my $nobr1="";
    my $nobr0="";;
    if ($self->{noNOBR}) {
	$nobr1="<nobr>";
	$nobr0="</nobr>";
    }

    my $onMouseOver="JavaScript:window.status='$hitId    $species'";

    my $hitIdMarkup="";
    $hitIdMarkup .= "$nobr1";
    if ($self->{forNewMotifsWeb}) {
	#$hitIdMarkup .= "<font size=\"-2\">";
    }
    if ($self->{wordHtml}) {
	$hitIdMarkup .= "<span style='font-size:8.0pt'>";
    }
    if ($hitAbrev) {
	$hitIdMarkup .= "$noteNumMarkup$hitAbrev";
    }
    else {
	if ($hitId) {
	    $hitIdMarkup .= "$noteNumMarkup$hitId";
	}
	else {
	    if ($url) {
		$hitIdMarkup .= "$noteNumMarkup<a href=\"$url\">";
	    }
	    $_=$emblId;
	    /(^[^.]*)/;
	    $strippedEmblId=$1;
	    $hitIdMarkup .= "$emblId";
	    if ($url) {
		$hitIdMarkup .= "</a>";
	    }
	    $hitIdMarkup .= "/$start-$end";
	}
    }
    if ($self->{wordHtml}) {
        $hitIdMarkup .= "</span>";
    }
    if ($self->{forNewMotifsWeb}) {
	$hitIdMarkup .= "</font>";
    }
    $hitIdMarkup .= "$nobr0";
    
    if ($self->{onlyPrintSeq}) {
	# ignore this
    }
    else {
	if ($self->{tablelessMsa}) {
	    if ($hitIdIsNew || length($score)>0 || $self->{forNewMotifsWeb} || length($species)>0) {
		die "not implemented with -tablelessMsa";
	    }
	    print $fh "$hitIdMarkup";
	    print $fh $self->WordTab();
	}
	else {
	    print $fh "<tr>";
	    if ($hitIdIsNew) {
		print $fh "<td><b class=\"reallyBold\">NEW</b></td>";
	    }
	    else {
		print $fh "<td></td>";
	    }
	    print $fh "<td>$nobr1$score$nobr0</td>";
	    print $fh "<td>$hitIdMarkup</td>";
	    print $fh "<td>$nobr1$species$nobr0</td>";
	    if ($self->{noJavaScript}) {
		print $fh "<td>";
	    }
	    else {
		print $fh "<td onMouseOver=\"$onMouseOver\" onMouseOut=\"JavaScript:window.status=''\">";
	    }
	}
    }
    print $fh $self->TtOpen()."$nobr1";
}
sub EndLine {
    my ($self,$line)=@_;
    my $fh=$self->{'fh'};
    my $nobr1="";
    my $nobr0="";;
    if ($self->{noNOBR}) {
	$nobr1="<nobr>";
	$nobr0="</nobr>";
    }

    print $fh "$nobr0".$self->TtClose();
    if ($self->{onlyPrintSeq} || $self->{tablelessMsa}) {
	print $fh "<br>\n";
    }
    else {
	print $fh "</td></tr>\n";
    }
}
sub PrintByCharString {
    my ($self,$leftContinuationIndicator,$rightContinuationIndicator,@l)=@_;
    my $fh=$self->{'fh'};
    if ($leftContinuationIndicator) {
#	print $fh "$leftContinuationIndicator";
    }
    for $x (@l) {
	$self->DumpNuc($x->{ch},$x->{color},"","",$x->{underline},$x->{foreColor});
    }
    if ($rightContinuationIndicator) {
#	print $fh "$rightContinuationIndicator";
    }
}
sub StartMSA {
}
sub EndBlock {
    my ($self,$line)=@_;
    my $fh=$self->{'fh'};
    my @ssSeqForBlock=@{$self->{ssSeqForBlock}};
    my @altSsSeqForBlock=@{$self->{altSsSeqForBlock}};
    my @consensusLine=@{$self->{consensusLine}};
    my @annotForBlock=@{$self->{annotForBlock}};
    my $leftContinuationIndicator=$self->{leftContinuationIndicator};
    my $rightContinuationIndicator=$self->{rightContinuationIndicator};

    my @annotList;
    for my $alt (@altSsSeqForBlock) {
	push @annotList,\@{$alt->{ssSeq}};
	push @annotList,\@{$alt->{covAnnot}};
    }
    push @annotList,\@consensusLine;
    push @annotList,\@annotForBlock;
    

    for $line (@annotList) {
	@l=@$line;
	if (scalar @l==0) {
	    next;
	}
	if ($self->{tablelessMsa}) {
	    print $fh $self->WordTab();
	}
	else {
	    if (!$self->{onlyPrintSeq}) {
		print $fh "<tr><td></td><td></td><td></td><td></td><td>";
	    }
	}
	print $fh $self->TtOpen();
	$self->PrintByCharString($leftContinuationIndicator,$rightContinuationIndicator,@l);
	print $fh $self->TtClose();
	if (!$self->{onlyPrintSeq} && !$self->{tablelessMsa}) {
	    print $fh "</td></tr>\n";
	}
	else {
	    print $fh "<br>";
	}
    }

    if ($self->{tablelessMsa}) {
	print $fh "</p>\n";
    }
    else {
	if (!$self->{onlyPrintSeq}) {
	    print $fh "</table>\n";
	}
    }
}
sub GetColorCode {
    my ($c,$fb)=@_;
    if ($c =~ /^[0-9]+$/) {
	return "$fb$c";
    }
    else {
	return "n$fb$c";
    }
}
sub DumpNuc {
    my ($self,$ch,$color,$leftContinuationIndicator,$rightContinuationIndicator,$underline,$foreColor)=@_;
    my $fh=$self->{'fh'};

    if ($leftContinuationIndicator) {
	print $fh "$leftContinuationIndicatorHtml";
    }
    if ($rightContinuationIndicator) {
	print $fh "$rightContinuationIndicatorHtml";
    }
    #$color=-1; $foreColor=undef;
    if (($color eq "Black") && ($foreColor eq "Black") && ($ch eq "circle")) {  # since we're rendering circles as 'N', black-on-black is a problem.  If we were rendering it as an actual circle with foreground/background being stroke/fill, it'd be fine.
	$foreColor="Gray";
    }
    if ($color!=-1) {
	$c=GetColorCode($color,"b");
	print $fh "<b class=\"$c\">";
    }
    if ($underline==1) {
	print $fh "<u>";
    }
    if ($underline==2) {
	print $fh "<span style=\"border-bottom: 3px double #000;\">";  # the '#000' part has to do with the color of the underline
    }
    if (defined($foreColor) && $foreColor!=-1) {
	$c=GetColorCode($foreColor,"f");
	print $fh "<b class=\"$c\">";
    }
    if ($ch eq " ") {
	$ch="&nbsp;";
    }
    if ($ch eq "<") {
	$ch="&lt;";
    }
    if ($ch eq ">") {
	$ch="&gt;";
    }
    if ($ch eq "circle") {
	$ch="N";
    }
    print $fh "$ch";
    if (defined($foreColor) && $foreColor!=-1) {
	print $fh "</b>";
    }
    if ($underline==1) {
	print $fh "</u>";
    }
    if ($underline==2) {
	print $fh "</span>";
    }
    if ($color!=-1) {
	print $fh "</b>";
    }
}
sub ShowAnnotationNotes {
    my ($self,%numToNote)=@_;
    my $fh=$self->{'fh'};
    if (scalar %numToNote) {
	print $fh "<p/>\n";
	for $num (sort {$a<=>$b} keys %numToNote) {
	    $note=$numToNote{$num};
	    print $fh "$num: $note<br>\n";
	}
    }
}
sub Italicize {
    my ($self,$x)=@_;
    return "<i>$x</i>";
}
sub StartNewCommand
  {
      my ($self,$cmd)=@_;
      my $fh=$self->{fh};
      # just ignore this
  }
sub EndNewCommand
  {
      my ($self,$cmd)=@_;
      my $fh=$self->{fh};
  }

# gene context stuff

sub StartGeneContext {
    my ($self,$wrapGeneContext)=@_;
    my $fh=$self->{fh};

    print $fh "<table border=\"0\">\n";
    my $b="b class=\"reallyBold\"";
    my $prime=$self->GetPrimeHtml();
    my ($fontOpen,$fontClose)=("","");
    if ($self->{wordHtml}) {
	($fontOpen,$fontClose)=("<span style='font-size:9.0pt'>","</span>");
    }
    my @hl=("abbrev.","RefSeq accession","","5$prime at","3$prime at","genes");
    print $fh "<tr>";
    for my $h (@hl) {
	print $fh "<td><$b>$fontOpen$h$fontClose</b></td>";
    }
    print $fh "</tr>\n";
}
sub EndGeneContext {
    my ($self)=@_;
    my $fh=$self->{fh};

    print $fh "</table>\n";
}
sub GeneContext_Taxonomy {
    my ($self,@ocl)=@_;
    my $fh=$self->{fh};
    print $fh "<tr><td colspan=6>";
    for $t (@ocl) {
	print $fh "$t ";
    }
    print $fh "</td></tr>\n";
}
sub GetPrimeHtml {
    my ($self)=@_;
    if ($self->{wordHtml}) {
	return "&#8242;";
    }
    else {
	return "&#8242;"; # maybe it works anyway
    }
}
sub GetRightArrowHtml {
    my ($self)=@_;
    if ($self->{wordHtml}) {
	return "<span style='font-family:Wingdings;mso-ascii-font-family:
\"Times New Roman\";mso-hansi-font-family:\"Times New Roman\";mso-char-type:symbol;
mso-symbol-font-family:Wingdings'><span style='mso-char-type:symbol;mso-symbol-font-family:
Wingdings'>�</span></span>";
    }
    else {
	return "--&gt;";
    }
}
sub GetLeftArrowHtml {
    my ($self)=@_;
    if ($self->{wordHtml}) {
	return "<span style='font-family:Wingdings;mso-ascii-font-family:
\"Times New Roman\";mso-hansi-font-family:\"Times New Roman\";mso-char-type:symbol;
mso-symbol-font-family:Wingdings'><span style='mso-char-type:symbol;mso-symbol-font-family:
Wingdings'>�</span></span>";
    }
    else {
	return "&lt;--";
    }
}
sub TtOpen {
    my ($self)=@_;
    if ($self->{wordHtml}) {
	return "<span style='font-size:7.0pt;font-family:\"Courier New\"'>";
    }
    else {
	return "<tt>";
    }
}
sub TtClose {
    my ($self)=@_;
    if ($self->{wordHtml}) {
	return "</span>";
    }
    else {
	return "</tt>";
    }
}
sub GeneContext_OneHit {
    my ($self,$data)=@_;
    my $fh=$self->{fh};
    my $id=$data->{id};
    my $start=$data->{start};
    my $end=$data->{end};
    my $strand=$data->{strand};
    my $hitAbrev=$data->{hitAbrev};
    my @l=@{$data->{list}};
    my @noteNumList=@{$data->{noteNumList}};
    my $noteNumMarkup;
    if (scalar @noteNumList>0) {
	$noteNumMarkup=join(",",@noteNumList);
	$noteNumMarkup="($noteNumMarkup) ";
    }
    else {
	$noteNumMarkup="";
    }
    my ($fontOpen,$fontClose)=("","");
    if ($self->{wordHtml}) {
	($fontOpen,$fontClose)=("<span style='font-size:9.0pt'>","</span>");
    }
    print $fh "<tr>";
    my $abbrevTd="";
    if ($self->{wordHtml}) {
	$abbrevTd=" style='width:44pt'";
    }
    print $fh "<td valign=top$abbrevTd>$fontOpen$noteNumMarkup&nbsp;$hitAbrev$fontClose</td><td valign=top>$fontOpen$id$fontClose</td><td valign=top>$fontOpen$strand$fontClose</td><td valign=top align=right>$fontOpen$start$fontClose</td><td valign=top align=right>$fontOpen$end$fontClose</td>";
    print $fh "<td valign=top>$fontOpen";
    if ($data->{deletedByTandem}) {
	print $fh "(shown above)";
    }
    else {
	for $e (@l) {
	    print $fh " ";
	    my $isRna=$e->{isRna};
	    if ($isRna) {
		my $rightArrow=$self->GetRightArrowHtml();
		print $fh "<b class=\"reallyBold\">RNA$rightArrow</b>";
	    }
	    else {
		my $estart=$e->{start};
		my $eend=$e->{end};
		my $dir=$e->{dir};
		if ($dir==-1) {
		    print $fh $self->GetLeftArrowHtml();
		}
		for $d (@{$e->{domains}}) {
		    my $name=$d->{name};
		    my $color=$d->{color};
		    if ($color!=-1) {
			print $fh "<b class=\"b$color\">";
		    }
		    print $fh "$name";
		    if ($color!=-1) {
			print $fh "</b>";
		    }
		}
		if ($dir==+1) {
		    print $fh $self->GetRightArrowHtml();
		}
	    }
	}
    }
    print $fh "$fontClose</td>";
    print $fh "</tr>\n";
};

sub StartGeneContextColorLegend {
    my ($self)=@_;
    my $fh=$self->{fh};
    my $b="b class=\"reallyBold\"";
    my ($fontOpen,$fontClose)=("","");
    if ($self->{wordHtml}) {
	($fontOpen,$fontClose)=("<span style='font-size:10.0pt'>","</span>");
    }
    print $fh "<table border=\"0\">";
    print $fh "<tr><td><$b>$fontOpen"."domain$fontClose</b></td><td><$b>$fontOpen"."description$fontClose</b></td></tr>";
}
sub PrintLegendForColor {
    my ($self,$name,$color,$upDownStats,$desc)=@_;
    my $fh=$self->{fh};
    my ($fontOpen,$fontClose)=("","");
    if ($self->{wordHtml}) {
	($fontOpen,$fontClose)=("<span style='font-size:10.0pt'>","</span>");
    }
    print $fh "<tr><td valign=top>$fontOpen";
    if ($color!=-1) {
	print $fh "<b class=\"b$color\">";
    }
    if (!$upDownStats->{disable}) {
	if ($upDownStats->{isUpstream}) {
	    print $fh .= "u";
	}
	if ($upDownStats->{isDownstreamSameDir}) {
	    print $fh .= "D"
	}
	if ($upDownStats->{isDownstreamOppDir}) {
	    print $fh .= "d"
	}
    }
    print $fh "$name";
    if ($color!=-1) {
	print $fh "</b>";
    }
    print $fh "$fontClose</td><td valign=top>$fontOpen$desc$fontClose</td></tr>\n";
}
sub EndGeneContextColorLegend {
    my ($self)=@_;
    my $fh=$self->{fh};
    print $fh "</table>";
}

sub StartTaxonomyTable {
    my ($self)=@_;
    my $fh=$self->{fh};
    my ($fontOpen,$fontClose)=("","");
    if ($self->{wordHtml}) {
	($fontOpen,$fontClose)=("<span style='font-size:10.0pt'>","</span>");
    }
    print $fh "<table border=\"0\">\n";
    print $fh "<tr><td><b class=\"reallyBold\">$fontOpen"."abbrev.$fontClose</b></td><td><b class=\"reallyBold\">$fontOpen"."taxonomy of species$fontClose</b></td></tr>\n";
}
sub TaxonomyTable_OneHit {
    my ($self,$hitAbrev,@ocl)=@_;
    my $fh=$self->{fh};
    my ($fontOpen,$fontClose)=("","");
    if ($self->{wordHtml}) {
	($fontOpen,$fontClose)=("<span style='font-size:10.0pt'>","</span>");
    }
    print $fh "<tr>";
    my $abbrevTd="";
    if ($self->{wordHtml}) {
	$abbrevTd=" style='width:105.75pt'";
    }
    print $fh "<td valign=top$abbrevTd>$fontOpen$hitAbrev$fontClose</td>";
    print $fh "<td valign=top>$fontOpen";
    for my $oc (@ocl) {
	print $fh " $oc";
    }
    print $fh "$fontClose</td></tr>\n";
}
sub EndTaxonomyTable {
    my ($self)=@_;
    my $fh=$self->{fh};
    print $fh "</table>\n";
}


package RavennaTaxonomy;

# WARNING: some of these functions will only work with stuff I extracted from GenBank.

sub new {
    my ($className,$fileNameList,$ravennaTaxonomyOptions)=@_;

    my $self={};
    bless $self;

    if ($fileNameList) {
	my $fnum=0;
	for my $fileName (split /,/,$fileNameList) {
	    if (!-e $fileName) {
		die "$fileName does not exist";
	    }
	    if ($fileName =~ /[.]gz$/) {
		$fileName="gzip -d -c $fileName|";
	    }
	    if (!open(ORGS,$fileName)) {
		die "could not open $fileName";
	    }
	    my $doingOc=0;
	    while (<ORGS>) {
		s/[\r\n]//g;
		if ($_ eq "") {
		    $doingOc=1;
		}
		else {
		    if ($doingOc) {
			my ($ocNum,$oc)=split /\t/,$_;
			$ocNum="$fnum,$ocNum";
			$self->{ocNumToOc}{$ocNum}=$oc;
			#print "$ocNum,$oc\n";
		    }
		    else {
			my ($seqId,$ocNum)=split /\t/,$_;
			my $allow=1;
			if ($ravennaTaxonomyOptions->{onlyLoadNeededTaxonomy}) {
			    if ($ravennaTaxonomyOptions->{neededSeqIdSet}{$seqId}) {
			    }
			    else {
				$allow=0;
			    }
			}
			if ($allow) {
			    $ocNum="$fnum,$ocNum";
			    $self->{emblIdToOcNum}{$seqId}=$ocNum;
			    #print "$seqId,$ocNum\n";
			}
		    }
		}
	    }
	    close(ORGS);
	    if ($? != 0) {
		die "there was a problem reading from \"$fileName\": $? $!";
	    }
	    $fnum++;
	}
    }
    else {
	# allow this -- there's just no taxa
    }
print "got here ".__LINE__."\n";
    return $self;
}

sub IdToOc {
    my ($self,$emblId)=@_;
    my $ocNum=$self->{emblIdToOcNum}{$emblId};
    if (!$ocNum) {
	if ($emblId =~ /^(NZ_[A-Z][A-Z][A-Z][A-Z])[0-9]+[.]([0-9]+)$/) {
	    my @vl=($2,"1","2","3");
	    for my $v (@vl) {
		my $tempId=$1."00000000.$v";
		$ocNum=$self->{emblIdToOcNum}{$tempId};
		print "trying $tempId, \"$ocNum\"\n";
		if ($ocNum) {
		    last;
		}
	    }
	}
    }
    my $oc=$self->{ocNumToOc}{$ocNum};
    if (!$oc) {
	if ($emblId =~ /^N[A-Z]_/) {
	    # error
	    die "could not find oc for $emblId";
	}
	else {
	    # assume it's environmental
	    $oc="environmental";
	}
    }
    # remove trailing periods, which are annoying
    my @ocl=split /; */,$oc;
    my @ocl2=();
    for my $x (@ocl) {
	my $y=$x;
	$y =~ s/[.]$//g;
	push @ocl2,$y;
    }
    return join(";",@ocl2);
}
sub GetGenusSpeciesStrainList {
    my ($self,$oc)=@_;
    if ($oc eq "environmental") {
	return ("environmental","","");
    }
    else {
	my @ocl=split /; */,$oc;
	my $orgName=pop @ocl;
	my $genus,$species,$strain;
	if ($orgName =~ /^([^ ]+) ([^ ]+) (.*)$/) {
	    $genus=$1;
	    $species=$2;
	    $strain=$3;
	}
	else {
	    if ($orgName =~ /^([^ ]+) (.*)$/) {
		$genus=$1;
		$species=$2;
		$strain="";
	    }
	    else {
		die "could not parse species from oc $oc, last thingy=$orgName";
	    }
	}
	return ($genus,$species,$strain);
    }
}
sub GetSpeciesNameAndStrain($oc)  {
    my ($self,$oc)=@_;
    my ($genus,$species,$strain)=$self->GetGenusSpeciesStrainList($oc);
    if ($strain) {
	return "$genus $species $strain";
    }
    else {
	return "$genus $species";
    }
}
sub GetGenusAndSpecies($oc) {
    my ($self,$oc)=@_;
    my ($genus,$species,$strain)=$self->GetGenusSpeciesStrainList($oc);
    return "$genus $species";
}
sub GetGenus($oc) {
    my ($self,$oc)=@_;
    my ($genus,$species,$strain)=$self->GetGenusSpeciesStrainList($oc);
    return $genus;
}
sub GetSpecies($oc) {
    my ($self,$oc)=@_;
    my ($genus,$species,$strain)=$self->GetGenusSpeciesStrainList($oc);
    return $species;
}
sub ApplyItalicsToOcList {
    my ($self,$dumper,@ocl)=@_;
    my @ocl2=@ocl;
    $x=pop @ocl2;
    if ($x =~ /^[A-Z][^A-Z0-9]+$/) {
	$x=$dumper->Italicize($x);
    }
    else {
	if ($x =~ /^([A-Z][^A-Z0-9]+)([A-Z0-9].*)$/) {
	    $sp=$1;
	    $strainCode=$2;
	    $x=$dumper->Italicize($sp).$strainCode;
	}
	else {
	    if ($x eq "environmental") {
	    }
	    else {
		print "WARN: species name \"$x\" cannot be parsed for italicizing\n";
	    }
	}
    }
    push @ocl2,$x;
    return @ocl2;
}
sub StripRedundantGenusFromOcList {
    ($self,@ocl)=@_;
    my @ocl2=@ocl;
    my $sp=pop @ocl2;
    my $genus=pop @ocl2;
    $genus =~ s/[.]$//g; # remove weird trailing periods
    if ($sp =~ /^$genus/) {
	# genus is redundant
	push @ocl2,$sp;
    }
    else {
	# odd, it's not there
	@ocl2=@ocl;
    }
    return @ocl2;
}


package SsSeq;

sub new {
    my ($className,$ssSeq)=@_;
    my $self={};
    bless $self;
    $ssSeq=$self->StandardizeSs($ssSeq);
    $self->{ssSeq}=$ssSeq;
    %{$self->{ssPairMap}}=$self->CalcSsPairMap($ssSeq);
    return $self;
}

sub SsSeq {
    my ($self)=@_;
    return $self->{ssSeq};
}

sub SetCovAnnot {
    my ($self,$x)=@_;
    $self->{covAnnot}=$x;
}

sub CovAnnot {
    my ($self)=@_;
    return $self->{covAnnot};
}

sub Length {
    my ($self)=@_;
    return length($self->{ssSeq});
}

sub StandardizeSs {
    my ($self,$ssSeq)=@_;
    $ssSeq =~ s/\(/</g;
    $ssSeq =~ s/\)/>/g;
    $ssSeq =~ s/\[/</g;
    $ssSeq =~ s/\]/>/g;
    $ssSeq =~ s/\{/</g;
    $ssSeq =~ s/\}/>/g;
    $ssSeq =~ s/[-aAbBcC:,_]/./g; # allow aAbBcC for pseudoknot annotations
    # check for unexpected characters
    if ($ssSeq =~ /[^.<>]/) {
	die "Secondary structure line sequence contains unexpected characters.  After substitution of known characters, line is $ssSeq\n";
    }
    return $ssSeq;
}
sub CalcSsPairMap {
    my ($self,$ssSeq)=@_;
    # preprocess the $ssSeq -- for each position, map to the base-paired position
    my %ssPairMap=();
    my $i,$j;
    for ($i=0; $i<length($ssSeq); $i++) {
	my $ch=substr $ssSeq,$i,1;
	
	$ssPairMap{$i}=-1;
	if ($ch eq "<") {
	    # look for matching partner
	    my $count=1;
	    
	    for ($j=$i+1; $j<length($ssSeq); $j++) {
		my $ch2=substr $ssSeq,$j,1;
		if ($ch2 eq "<") {
		    $count++;
		}
		if ($ch2 eq ">") {
		    $count--;
		}
		if ($count==0) {
		    $ssPairMap{$i}=$j;
		    last;
		}
	    }
	    
	    if ($ssPairMap{$i}==-1) {
		die "Secondary structure string doesn't match up.  $ssSeq\n";
	    }
	}
    }
    # union with reverse map (mapping right to left)
    my %tempMap=%ssPairMap;
    for $i (keys %tempMap) {
	if ($tempMap{$i}!=-1) {
	    $ssPairMap{$tempMap{$i}}=$i;
	}
    }
    return %ssPairMap;

    # for $i (keys %ssPairMap) { if ($ssPairMap{$i}!=-1) { print "$i --> $ssPairMap{$i}\n"; } }
}
sub IsLeftOfPair {
    my ($self,$i)=@_;
    my $j=$self->{ssPairMap}{$i};
    return ($j!=-1 && $j>$i);
}
sub PairMap {
    my ($self,$i)=@_;
    return $self->{ssPairMap}{$i};
}
sub Elide {
    my ($self,$numPositionsElided,$maxElidedStrLen,$i,$j)=@_;
    my $p;
    for ($p=0; $p<$maxElidedStrLen; $p++) {
	$self->{ssPairMap}{$i+$p}=-1;
    }
    for ($p=$i; $p<=$self->Length(); $p++) {
	$self->{ssPairMap}{$p+$maxElidedStrLen}=$self->{ssPairMap}{$p+$numPositionsElided};
    }
    for ($p=0; $p<$self->Length(); $p++) {
	if ($self->{ssPairMap}{$p}>=$i) {
	    if ($self->{ssPairMap}{$p}<=$j) {
		if ($p>=$i && $p<=$j) {
		    # benign - killed both sides
		}
		else {
		    die "#=GF elision line killed only one side of a base pair";
		}
	    }
	    else {
		if ($self->{ssPairMap}{$p}!=-1) {
		    $self->{ssPairMap}{$p} -= $numPositionsElided-$maxElidedStrLen;
		}
	    }
	}
    }

    # cov annot
    $self->{covAnnot}=substr($self->{covAnnot},0,$i).(" " x $maxElidedStrLen).substr($self->{covAnnot},$j+1,length($self->{ssSeq})-($j+1));
    
    # ssSeq must be last
    my $ssSeqTemp=substr($self->{ssSeq},0,$i).(" " x $maxElidedStrLen).substr($self->{ssSeq},$j+1,length($self->{ssSeq})-($j+1));
    $self->{ssSeq}=$ssSeqTemp;
}

package Stockholm;

sub WriteStockholmFromHash
  {
      my ($destFile,$seqsRef)=@_;
      my %seqs=%$seqsRef;
      if (!open(STO,">$destFile")) {
	  die "cannot open $destFile to write: $!";
      }
      print STO "# STOCKHOLM 1.0\n";
      if (scalar keys %{$seqs{hit}}==0) {
	  die "WriteStockholmFromHash: no hits.  theoretically that's okay, but it's super suspicious";
      }
      for my $gf (keys %{$seqs{gf}}) {
	  print STO "#=GF $gf $seqs{gf}{$gf}\n";
      }

      my ($key,$data);
      my %keyData=();
      my @keyList=();
      my %hitsNotSeenForDebugging=%{$seqs{hit}};
      my %hitsAlreadySeen=(); # this is kind of a hack; technically the pipline can report a motif with exactly the same seq (same nucleotide coords and everything) appearing twice.  This happened once with the Minnesota soil environmental sample.  When it happens, various programs are upset because the duplicate sequence looks like one seq that's twice as long
      for my $hit (@{$seqs{hitsInOriginalOrder}}) {
	  delete $hitsNotSeenForDebugging{$hit};

	  if ($hitsAlreadySeen{$hit}) {
	      next;
	  }
	  $hitsAlreadySeen{$hit}=1;

	  if (length($seqs{hit}{$hit}{seq})==0) {
	      # user must have deleted it
	      next;
	  }
	  ($key,$data)=($hit,$seqs{hit}{$hit}{seq});
	  $keyData{$key}=$data;     push @keyList,$key;
	  for my $gr (keys %{$seqs{hit}{$hit}{gr}}) {
	      ($key,$data)=("#=GR $hit $gr",$seqs{hit}{$hit}{gr}{$gr});
	      $keyData{$key}=$data;     push @keyList,$key;
	  }
	  for my $gs (keys %{$seqs{hit}{$hit}{gs}}) {
	      if ($gs =~ /^[^_]/) {
		  ($key,$data)=("#=GS $hit $gs",$seqs{hit}{$hit}{gs}{$gs});
		  $keyData{$key}=$data;     push @keyList,$key;
	      }
	  }
      }
      if (scalar keys %hitsNotSeenForDebugging>0) {
	  die "some hits in \%seqs were not given in \@{\$seqs{hitsInOriginalOrder}}: ".join(",",keys %hitsNotSeenForDebugging);
      }
      for my $gc (keys %{$seqs{gc}}) {
	  ($key,$data)=("#=GC $gc",$seqs{gc}{$gc});
	  $keyData{$key}=$data;     push @keyList,$key;
      }

      my $maxKey=0;
      for $key (@keyList) {
	  if (length($key)>$maxKey) {
	      $maxKey=length($key);
	  }
      }

      for $key (@keyList) {
	  $data=$keyData{$key};
	  my $spaces=" " x ($maxKey-length($key));
	  print STO "$key$spaces $data\n";
      }

      print STO "//\n";
      close(STO);
  }

sub ReadStockholmIntoHash
  {
      my ($srcFile)=@_;

      my %seqs=();
      @{$seqs{hitsInOriginalOrder}}=();
      if (!open(STO,"$srcFile")) {
	  die "cannot open $srcFile: $!";
      }
      my %gotHitOnce=();
      while (<STO>) {
	  s/[\r\n]//g;
	  if (/^\#=GF +([^ ]+) +([^ ].*)$/) {
	      my $key=$1;
	      my $value=$2;
	      $seqs{gf}{$key}=$value;
	  }
	  if (/^\#=GS +([^ ]+) +([^ ]+)[ \t]+([^ ].*)$/) {
	      my ($hit,$tag,$info)=($1,$2,$3);
	      # print "#=GS $hit,$tag,$info\n";
	      if ($tag eq "DE") { # CMfinder special tag
		  $seqs{hit}{$hit}{gs}{$tag}=$info;
		  if ($info =~ /^ *([0-9]+)[.][.] *([0-9]+)[ \t]+([-+e.0-9]+) *$/) {
		      my ($start,$stop,$score)=($1,$2,$3);
		      $seqs{hit}{$hit}{gs}{"_start"}=$start;
		      $seqs{hit}{$hit}{gs}{"_stop"}=$stop;
		      $seqs{hit}{$hit}{gs}{"_score"}=$score;
		  }
		  else {
		      die "info=$info";
		  }
	      }
	      else {
		  $seqs{hit}{$hit}{gs}{$tag}=$info;
	      }
	  }
	  if (/^\#=GR +([^ ]+) +([^ ]+) +(.*)$/) {
	      my ($hit,$tag,$info)=($1,$2,$3);
	      $seqs{hit}{$hit}{gr}{$tag} .= $info;
	  }
	  if (0) {
	      # deprecated
	      if (/^\#=GC +SS_cons +([^ ]+)$/) { # don't bother with RF line, since I'll put my own cons line in later
		  $seqs{SS_cons} .= $1;
	      }
	  }
	  if (/^\#=GC +([^ ]+) +(.*)$/) {
	      $seqs{gc}{$1} .= $2;
	  }
	  if ($_ ne "//" && !(/^\#/)) {
	      if (/^([^ ]+) +([^ ]+)$/) {
		  my ($hit,$seq)=($1,$2);
		  $seqs{hit}{$hit}{seq} .= $seq;
		  if (!$gotHitOnce{$hit}) {
		      $gotHitOnce{$hit}=1;
		      push @{$seqs{hitsInOriginalOrder}},$hit;
		  }
	      }
	  }
      }
      close(STO);
      return %seqs;
  }
