# Supplementary material for: Comparative genomics reveals 104 candidate structured RNAs from bacteria, archaea, and their metagenomes
Source: Genome Biol. 2010 Mar 15;11(3):R31. doi: 10.1186/gb-2010-11-3-r31 (PMC2864571; doi:10.1186/gb-2010-11-3-r31)
Supplement: Additional file 10 — Source code implemented as part of this project. Source code files and a README.pdf file are provided to assist in detailed understanding of the methods. The files can be retrieved from the .tar.gz archive file, as described for Additional file 4. [file gb-2010-11-3-r31-S10.GZ › 104-motifs-source-code/exe/FastaToStockholm.pl]

# Copyright (c) 2003-2010 Zasha Weinberg.  All rights reserved.
#
# This copyrighted source code is freely distributed under
# the terms of the GNU General Public License.  See the file
# LICENSE in the root directory of this distribution.

use strict;

my $fastaFileName=shift;
my $stockholmFileName=shift;

if (!open(F,$fastaFileName)) {
    die "cannot open $fastaFileName";
}
if (!open(S,">$stockholmFileName")) {
    die "cannot open for writing $stockholmFileName";
}

my $longestHit=0;
my $longestSeq=0;
my %hitToSeq=();
my $currHit=undef;

while (<F>) {
    s/[\r\n]//g;

    if (/^>(.*)$/) {
	$currHit=$1;
    }
    else {
	$hitToSeq{$currHit} .= $_;
    }
}

for my $hit (keys %hitToSeq) {
    if (length($hit) > $longestHit) {
	$longestHit=length($hit);
    }
    my $seq=$hitToSeq{$hit};
    if (length($seq) > $longestSeq) {
	$longestSeq=length($seq);
    }
}

print S "# STOCKHOLM 1.0\n";
for my $hit (sort {$a cmp $b} keys %hitToSeq) {
    my $seq=$hitToSeq{$hit};
    print S $hit.(" " x ($longestHit+1-length($hit))).$seq.("." x ($longestSeq-length($seq)))."\n";
}
print S "//\n";

close(S);
close(F);
