# Supplementary material for: Comparative genomics reveals 104 candidate structured RNAs from bacteria, archaea, and their metagenomes
Source: Genome Biol. 2010 Mar 15;11(3):R31. doi: 10.1186/gb-2010-11-3-r31 (PMC2864571; doi:10.1186/gb-2010-11-3-r31)
Supplement: Additional file 10 — Source code implemented as part of this project. Source code files and a README.pdf file are provided to assist in detailed understanding of the methods. The files can be retrieved from the .tar.gz archive file, as described for Additional file 4. [file gb-2010-11-3-r31-S10.GZ › 104-motifs-source-code/exe/FastqToFasta.pl]

# Copyright (c) 2003-2010 Zasha Weinberg.  All rights reserved.
#
# This copyrighted source code is freely distributed under
# the terms of the GNU General Public License.  See the file
# LICENSE in the root directory of this distribution.

# usage:   cat file.fastq | perl FastqToFasta.pl > file.fasta

use strict;

my $lineInBlock=0;
my $seqId=undef;
while (<STDIN>) {
    s/[\r\n]//g;
    if ($lineInBlock==0) {
	if (/^\@([-._A-Za-z0-9]+) /) {
	    $seqId=$1;
	}
	else {
	    die "could not parse seq id line $_";
	}
    }
    if ($lineInBlock==1) {
	my $seq=$_;
	if ($seq =~ /[A-Za-z]/) {
	    print ">$seqId\n$seq\n";
	}
	else {
	    die "unexpected seq line (lineInBlock==1): $_";
	}
    }
    if ($lineInBlock==2) {
	if (/^\+/) {
	    # okay
	}
	else {
	    die "unexpected lineInBlock==2: $_";
	}
    }
    if ($lineInBlock==3) {
	# whatever, I don't feel like working out Phred format
    }
    $lineInBlock++;
    if ($lineInBlock==4) {
	$lineInBlock=0;
    }
}
if ($lineInBlock!=0) {
    die "lineInBlock!=0 at end";
}
