# Supplementary material for: Comparative genomics reveals 104 candidate structured RNAs from bacteria, archaea, and their metagenomes
Source: Genome Biol. 2010 Mar 15;11(3):R31. doi: 10.1186/gb-2010-11-3-r31 (PMC2864571; doi:10.1186/gb-2010-11-3-r31)
Supplement: Additional file 10 — Source code implemented as part of this project. Source code files and a README.pdf file are provided to assist in detailed understanding of the methods. The files can be retrieved from the .tar.gz archive file, as described for Additional file 4. [file gb-2010-11-3-r31-S10.GZ › 104-motifs-source-code/exe/GenbankDiscardNoNucs.pl]

# Copyright (c) 2003-2010 Zasha Weinberg.  All rights reserved.
#
# This copyrighted source code is freely distributed under
# the terms of the GNU General Public License.  See the file
# LICENSE in the root directory of this distribution.

# ABSTRACT
#  the latest RefSeq has several sequences with the CONTIG keyword, which causes various problems for BioPerl.  This script takes GenBank as input, and produces output GenBank that skips these sequences

use strict;
use Getopt::Long;

my $saveDiscardedAccessionsFileName;

if (!GetOptions(
		"saveDiscarded=s" => \$saveDiscardedAccessionsFileName
	       )) {
    die "bad command line";
}

if ($saveDiscardedAccessionsFileName) {
    if (!open(DISCARD,">$saveDiscardedAccessionsFileName")) {
	die "cannot open for writing \"$saveDiscardedAccessionsFileName\"";
    }
}

my $buf="";
my $gotContig=0;
my $gotOrigin=0;
my $version=undef;
while (<STDIN>) {
    $buf .= $_;
    if (/^VERSION +([^ ]+) /) {
	$version=$1;
    }
    if (/^CONTIG/) {
	$gotContig=1;
    }
    if (/^ORIGIN/) {
	$gotOrigin=1;
    }
    if ($_ =~ /^\/\//) {

	if ($gotContig && $gotOrigin) {
	    die "got both CONTIG and ORIGIN -- unexpected";
	}
	if (!$gotContig && !$gotOrigin) {
	    die "got neither CONTIG nor ORIGIN -- presumably there's something else we need";
	}
	if ($gotOrigin) {
	    # regular sequence, so do it
	    print $buf;
	}
	else {
	    # skip it -- it's bad news, and doesn't have any sequence anyway
	    if ($saveDiscardedAccessionsFileName) {
		if (!defined($version)) {
		    die "VERSION was not defined";
		}
		print DISCARD "$version\n";
	    }
	}

	$buf="";
	$gotContig=0;
	$gotOrigin=0;
	$version=undef;
    }
}
if (length($buf)>0) {
    die "length(buf)>0 at end";
}

if ($saveDiscardedAccessionsFileName) {
    close(DISCARD);
}
