# Supplementary material for: Comparative genomics reveals 104 candidate structured RNAs from bacteria, archaea, and their metagenomes
Source: Genome Biol. 2010 Mar 15;11(3):R31. doi: 10.1186/gb-2010-11-3-r31 (PMC2864571; doi:10.1186/gb-2010-11-3-r31)
Supplement: Additional file 10 — Source code implemented as part of this project. Source code files and a README.pdf file are provided to assist in detailed understanding of the methods. The files can be retrieved from the .tar.gz archive file, as described for Additional file 4. [file gb-2010-11-3-r31-S10.GZ › 104-motifs-source-code/exe/HmmsearchToCmzasha.pl]

# Copyright (c) 2003-2010 Zasha Weinberg.  All rights reserved.
#
# This copyrighted source code is freely distributed under
# the terms of the GNU General Public License.  See the file
# LICENSE in the root directory of this distribution.

use strict;
use DBI;
use Getopt::Long;
use Intergenic::Config;
use Intergenic::Table;

my $databaseToUse="zw49";

if (!GetOptions(
	       )) {
    die "bad command-line params";
}

my $inputSto=shift; # used for seeing what's new
my $hmmsearchFile=shift;
my $cmzashaFile=shift;

my $dbh = DBI->connect("DBI:mysql:database=$databaseToUse;host=$Intergenic::Config::DB_Host", "$Intergenic::Config::DB_User", "$Intergenic::Config::DB_Password", {'RaiseError' => 0});

my $sth=$dbh->prepare("select gi,fragment,start,end,strand from feature where gi=?;");

my %giKnown=();
if (!open(STO,$inputSto)) {
    die "cannot open $inputSto";
}
while (<STO>) {
    s/[\r\n]//;
    if (/^\#/ || $_ eq "") {
    }
    else {
	if (/^([^ ]+) +([^ ]+)$/) {
	    my $gi=$1;
	    if ($gi =~ /^([0-9]+)\/([0-9]+)-([0-9+])$/) {
		$gi=$1;
	    }
	    if ($gi =~ /^[0-9]+$/) {
	    }
	    else {
		die "expected numeric gi (got \"$gi\" instead)";
	    }
	    $giKnown{$gi}=1;
	}
    }
}
close(STO);

if (!open(HMMS,$hmmsearchFile)) {
    die "cannot open $hmmsearchFile";
}
if (!open(CMZ,">$cmzashaFile")) {
    die "cannot open $cmzashaFile";
}
print CMZ "params (warning: commas chnged to semicolons),CM file,virtual or actual fastaFile,sequence #,sequence accession,tandem,sequence description (warning: commas chnged to semicolons),is reversed?,extended seq (with flanking),start nuc,end nuc,score (bits),hit sequence,known/new,hit ranges within the same EMBL id,new hitness (0=in Rfam; 1=overlaps hit in Rfam;2=entirely new),amount of overlap with Rfam,this hit in Rfam format,actual fasta file,%GC of hit,# MATP nodes,# unpaired MATP,# G-U in MATP,# other non-canon in MATP,E-value (if any),Taxonomy group,Full taxonomy\n";

my $inParsedForDomains=0;
my $lineAfterParsedForDomains;
while (<HMMS>) {
    s/[\r\n]//g;
    my $line=$_;

    if (/^Parsed for domains:/) {
	$inParsedForDomains=1;
	$lineAfterParsedForDomains=0;
    }
    else {
	if ($line eq "") {
	    $inParsedForDomains=0;
	}
	else {
	    if ($inParsedForDomains) {
		my @f=split /[ \t]+/,$line;
		#print "L=$line, l=$lineAfterParsedForDomains\n";
		if ($lineAfterParsedForDomains==1) {
		    my @expect=("Sequence","Domain","seq-f","seq-t","hmm-f","hmm-t","score","E-value");
		    if (join(",",@f) ne join(",",@expect)) {
			die "line after \"Parsed for domains\" didn't have expected headers: $line";
		    }
		}
		if ($lineAfterParsedForDomains==2) {
		    my @expect=("--------","-------","-----","-----","-----","-----","-----","-------");
		    if (join(",",@f) ne join(",",@expect)) {
			die "dashes line after \"Parsed for domains\" didn't have expected headers: $line";
		    }
		}
		if ($lineAfterParsedForDomains>=3) {
		    my ($gi,$domain,$seqStart,$seqEnd,$seqMatchScheme,$hmmStart,$hmmEnd,$hmmMatchScheme,$score,$evalue)=@f;

		    if ($domain ne "1/1") {
			die "domain field was not \"1/1\", so maybe you need to change this script.  line: \"$line\"";
		    }
		    my $s=undef;
		    my $e=undef;
		    my $fragment=undef;
		    $sth->execute($gi);
		    while (my $x=$sth->fetchrow_hashref()) {
			if ($x->{strand} == +1) {
			    ($s,$e)=($x->{start},$x->{end});
			}
			else {
			    ($e,$s)=($x->{start},$x->{end});
			}
			$fragment=$x->{fragment}
		    }
		    $sth->finish;
		    
		    if (!defined($s)) {
			die "could not find protein with gi=\"$gi\" in database";
		    }
		    
		    my @cmzf=();
		    $cmzf[26]="";
		    $cmzf[4]=$fragment;
		    $cmzf[9]=$s;
		    $cmzf[10]=$e;
		    $cmzf[17]="$fragment/$s-$e";
		    $cmzf[11]=$score;
		    if ($giKnown{$gi}) {
			$cmzf[13]="known protein (prot=$gi/$seqStart-$seqEnd)";
			$cmzf[14]=0;
		    }
		    else {
			$cmzf[13]="****  NEW HIT  **** (prot=$gi/$seqStart-$seqEnd)";
			$cmzf[14]=2;
		    }
		    $cmzf[24]=$evalue;
		    print CMZ join(",",@cmzf)."\n";
		}
	    }
	}
    }
    $lineAfterParsedForDomains++;
}
close(HMMS);
close(CMZ);
