# Supplementary material for: Comparative genomics reveals 104 candidate structured RNAs from bacteria, archaea, and their metagenomes
Source: Genome Biol. 2010 Mar 15;11(3):R31. doi: 10.1186/gb-2010-11-3-r31 (PMC2864571; doi:10.1186/gb-2010-11-3-r31)
Supplement: Additional file 10 — Source code implemented as part of this project. Source code files and a README.pdf file are provided to assist in detailed understanding of the methods. The files can be retrieved from the .tar.gz archive file, as described for Additional file 4. [file gb-2010-11-3-r31-S10.GZ › 104-motifs-source-code/exe/infernal.pl]

# Copyright (c) 2003-2010 Zasha Weinberg.  All rights reserved.
#
# This copyrighted source code is freely distributed under
# the terms of the GNU General Public License.  See the file
# LICENSE in the root directory of this distribution.

use strict;
use Getopt::Long;
use ProcessPipeline_Utils;
use IO::Handle;
use File::stat;

my @params=@ARGV;
our %dbSynToDb;
our %dbToSeqList;
our %dbToTaxonFile;
our %dbToNoFilterSpecified;
our %dbToNoFilter;
our %extraParamsFromRavennaConfigFile;
our $configFile="data/ravenna.config.tab";
our $perUserConfigFile="data/ravenna.per-user.config.tab";
our $BLISSUpload;
our $curlExe;
require 'RavennaConfigFile.pm';
LoadConfigFile();

our %queueToCpus;
our ($parallel,$parallelQueue);
require 'ParallelBlock.pm';

my $walltimeHoursForGetSeqs=2;

# not implemented flags
my ($fragmentary,$rsearchCM,$windowLen,$structureless);
# ignored flags, just for compatibility
my ($null3cm,$configHmmInOneJob,$windowLenFromStockholm,$evdPartitions,$targetFilteringFraction,$bogoMipsFactor,$filter,$jobsAreDead,$knownHitsFromGivenSto,$defaultQueue);
# actual flags
my ($help,$database,$stoFileName,$scoreThreshold,$noRedir,$global,$local,$forceLocal,$evalueCutoff,$workDir,$infernalCM,$parJobDir,$addToBaseName,$fileNamePrefix,$onlyForwardStrand,$commentThatIsIgnored,$useRF,$disableBlissUpload,$explicitFileBase,$doneFile,$checkSSconsorig,$parallelNodeAlloc,$walltimeHours,$doformatdb,$mbPerCpu,$catSeqList,$magicPipeFile,$magicPipeErrorFile,$useMpiprocs,$filSmaxHmm,$maxSearchHours,$blissBinIndex,$alldatabases,$alwaysUploadToBliss);
my ($globalCommandLineFlag,$localCommandLineFlag,$forceLocalCommandLineFlag);
# default values
$parJobDir="t";
$evalueCutoff=10;
$local=1;

my $forecastMultiplier=3.0; # multiply --forecast times by this much

my %optionsHash=(
		 "h" => \$help,
		 "filter=s" => \$filter,
		 "database=s" => \$database,
		 "alldatabases" => \$alldatabases,  # only for -formatdb
		 "stoFileName=s" => \$stoFileName,
		 "scoreThreshold=s" => \$scoreThreshold,
		 "noRedir" => \$noRedir,
		 "global" => \$globalCommandLineFlag,
		 "local" => \$localCommandLineFlag,
		 "forceLocal" => \$forceLocalCommandLineFlag,
		 "evalue=s" => \$evalueCutoff,
		 "workDir=s" => \$workDir,
		 "windowLenFromStockholm=s" => \$windowLenFromStockholm,
		 "windowLen=s" => \$windowLen,
		 "infernalCM" => \$infernalCM,
		 "rsearchCM" => \$rsearchCM,
		 "parallel=s" => \$parallel,
		 "evdPartitions=s" => \$evdPartitions,
		 "parJobDir=s" => \$parJobDir,
		 "queue=s" => \$parallelQueue,
		 "addToBaseName=s" => \$addToBaseName,
		 "fileNamePrefix=s" => \$fileNamePrefix,
		 "onlyForwardStrand" => \$onlyForwardStrand,
		 "filteringFraction=s" => \$targetFilteringFraction,
		 "comment=s" => \$commentThatIsIgnored,
		 "bogoMipsFactor=s" => \$bogoMipsFactor,
		 "structureless" => \$structureless,
		 "useRF" => \$useRF,
		 "disableBlissUpload" => \$disableBlissUpload,
		 "explicitFileBase=s" => \$explicitFileBase,
		 "doneFile=s" => \$doneFile,
		 "null3cm" => \$null3cm,
		 "checkSSconsorig" => \$checkSSconsorig,
		 "fragmentary" => \$fragmentary,
		 "configHmmInOneJob" => \$configHmmInOneJob,
		 "parallelNodeAlloc=s" => \$parallelNodeAlloc,
		 "walltimeHours=s" => \$walltimeHours,
		 "formatdb" => \$doformatdb,
		 "jobsAreDead" => \$jobsAreDead,
		 "knownHitsFromGivenSto" => \$knownHitsFromGivenSto,
		 "defaultQueue=s" => \$defaultQueue,
		 "mbPerCpu=s" => \$mbPerCpu,
		 "catSeqList=s" => \$catSeqList,
		 "magicPipeFile=s" => \$magicPipeFile,
		 "magicPipeErrorFile=s" => \$magicPipeErrorFile,
		 "useMpiprocs" => \$useMpiprocs,
		 "filSmaxHmm=s" => \$filSmaxHmm,
		 "maxSearchHours=s" => \$maxSearchHours, # if estimated cmsearch time is longer than this, then only search as many partitions as is less then maxSearchHours.  "0" or "infinite" means unbounded
		 "blissBinIndex" => \$blissBinIndex, # use binindex when uploading to bliss
		 "alwaysUploadToBliss" => \$alwaysUploadToBliss
);
ParseCmdLineFlags();

if ($maxSearchHours eq "0" || $maxSearchHours eq "infinite") {
    $maxSearchHours=undef;
}

if ($help) {
    print "-stoFileName <file> : input .sto file\n";
    print "-database <dbname> : search/formatdb this database defined in ravenna.config.tab, or the like\n";
    print "-scoreThreshold <#> : score threshold for CM.  Not tested.\n";

    print "-noRedir : don't redirect stdout.\n";

    print "-formatdb : format a ravenna.pl database for use with infernal.pl.  To use -formatdb, you must also use -database or -alldatabases\n";
    print "-alldatabases : do -formatdb on all known databases (ignored if -formatdb is not given)\n";

    print "-filter <name> : ignored for compatibility with ravenna.pl\n";

    exit(0);
}

if ($catSeqList) {

    # I'm going to read gzip output myself, then print it to the magic pipe.  This is inefficient (to put the data through another process), but the inefficiency won't be significant, since the bottleneck is the CM search

    if (!open(MAGICPIPE,">$magicPipeFile")) {
	die "cannot open $magicPipeFile";
    }
    if (!open(L,$catSeqList)) {
	die "cannot open $catSeqList";
    }
    while (<L>) {
	s/[\r\n]//g;
	my $f=$_;
	$f =~ s/^[+]//g; # remove ravenna's only-top-strand indicators.  Not worth emulating in infernal, since only 2x
	my $cmd;
	my $status;
	if ($f =~ /[.]gz/) {
	    $cmd="gzip -d -c $f";
	}
	else {
	    $cmd="cat $f";
	}
	if (!open(CAT,"$cmd |")) {
	    die "cannot open cmd \"$cmd\"";
	}
	while (<CAT>) {
	    print MAGICPIPE $_;
	}
	close(CAT);
	if ($? != 0) {
	    die "problem catting file $f with command \"$cmd\"";
	}
    }
    close(L);
    close(MAGICPIPE);

    if ($doneFile) {
	RunCmd("touch $doneFile");
    }
    exit(0);
}

if ($dbSynToDb{$database}) {
    $database=$dbSynToDb{$database};
}
my $seqList=$dbToSeqList{$database};
my $infernalSeqList="$seqList.cmsearch";

if (!$seqList && !$alldatabases) {
    #print "# db: ".(scalar keys %dbToSeqList)."\n";
    die "cannot find seqlist for -database \"$database\"";
}

if ($doformatdb) {

    if ($alldatabases) {
	for my $db (keys %dbToSeqList) {
	    my $seqList=$dbToSeqList{$db};
	    my $infernalSeqList="$seqList.cmsearch";
	    if (!-e $seqList) {
		print "WARNING: ignoring $db, since $seqList not found\n";
	    }
	    else {
		if (!-s $infernalSeqList) {
		    print "formatdb: $db\n";
		    FormatDb($seqList,$infernalSeqList);
		}
	    }
	}
    }
    else {
	FormatDb($seqList,$infernalSeqList);
    }

    print "DONEdoneDONEdone\n";
    exit(0);
}

my $extraParams=$extraParamsFromRavennaConfigFile{"ravenna"};
if ($stoFileName) {
    # look for commands in input .sto file.  Must do this now, before we process them.
    if (!-e $stoFileName) {
	die "cannot open $stoFileName";
    }
    my $sto=new Stockholm;
    $sto->Load($stoFileName);
    if (exists($sto->{gf}{"ravenna.pl"})) {
	$extraParams .= " ".$sto->{gf}{"ravenna.pl"};
    }
    if (exists($sto->{gc}{"SS_cons_orig"})) {
	die "input file has \"#=GC SS_cons_orig\" in it.  I think you forgot to restore the original SS_cons.";
    }
    if (exists($sto->{gf}{FRAGMENTARY})) {
	$extraParams .= " -fragmentary";
    }
}
if (length($extraParams)>0) {
    print "ravenna config file and/or .sto file specified extra command line flags: $extraParams\n";
    @ARGV=split / +/,$extraParams;
    push @params,@ARGV;
    
    ParseCmdLineFlags();
}

if ($parallel eq "sqPBS") {
    print "set -parallel PBSPro for my convenience\n";
    $parallel="PBSPro";  # we spawn a singleton job once, and sqPBS requires that we set up sqPBSexe, which is a hassle
}

if (!$workDir) {
    die "need -workDir";
}

if (!$stoFileName) {
    die "need -stoFileName";
}

$local=1;
if ($globalCommandLineFlag) {
    $local=0;
}
my $localFlag="-g";
if ($local) {
    $localFlag="";
}

my $fileBase;
my $c;
if ($stoFileName) {
    my $c=$stoFileName;
    if ($c =~ /([^\/\\]*)$/) {
	$c=$1;
    }
    if ($c =~ /(.*)\.sto$/) {
	$c=$1;
    }
    else {
	if ($c =~ /(.*)\.stk$/) {
	    $c=$1;
	}
	else {
	    if ($c =~ /(.*)\.motif$/) {
		$c=$1;
	    }
	    else {
		if ($c =~ /motif/) {
		    # okay, accept whole file name, as above
		}
		else {
		    die "Could not parse Stockholm file name $stoFileName";
		}
	    }
	}
    }

    $fileBase="$c";
}
if ($structureless) {
    $fileBase="$fileBase-linear";
}
if ($addToBaseName) {
    $fileBase="$fileBase-$addToBaseName";
}
if ($fileNamePrefix) {
    $fileBase="$fileNamePrefix$fileBase";
}
my $databaseF;
if ($database eq "") {
    $databaseF="";
}
else {
    $databaseF="-$database";
}
if (!$local) {
    $databaseF=$databaseF."-global";
}

my $base;
my $scanBase;
my $fileScanBase;
if ($explicitFileBase) {
    $fileBase=$explicitFileBase;
    $base="$workDir/$fileBase";
    $scanBase="$base";
    $fileScanBase="$fileBase";
}
else {
    $base="$workDir/$fileBase";
    $scanBase="$base$databaseF";
    $fileScanBase="$fileBase$databaseF";
}

my $outFileName="$scanBase.stdout";
if (!$noRedir) {
    print "Redirecting to $outFileName ;\n"; # semicolon is to make it easier to parse
    open(LOG,">>$outFileName");
    STDOUT->fdopen(\*LOG,"w");
    STDERR->fdopen(\*LOG,"w");
}
print "START\n\n";
system "date";
print "Host: ";
system "hostname";
print "Full host: ";
system "hostname -f";

my $dnsdomainname=`dnsdomainname`;
$dnsdomainname =~ s/[\r\n]//g;
my $hostname=`hostname`;
$hostname =~ s/[\r\n]//g;
my $shortHostname=$hostname;
$shortHostname =~ s/[\r\n]//g;
$shortHostname =~ s/[.].*//g;
my $userName=`whoami`;
$userName =~ s/[\r\n]//g;

my $scanDir=$scanBase;
if ($scanDir =~ /\//) {
    $scanDir=~ s/\/[^\/]+$//g;
}
else {
    $scanDir = ".";
}

my $thisJobFlags="";
for my $p (@params) {
    $thisJobFlags="$thisJobFlags \"$p\"";
}
print "infernal.pl params: $thisJobFlags\n\n";

if ($database eq "no-sequences") {
    print "-database has no sequences, so exiting\n";
    exit(0);
}

my $taxonFile=$dbToTaxonFile{$database};
if (!$seqList) {
    die "no seqList given for database \"$database\"";
}

if ($parallel ne "sqPBS" && $parallel ne "PBSPro") {
    die "I don't know the parallel system \"$parallel\"";
}

my $totalCpus=GetTotalCpus($parallelQueue,$parallelNodeAlloc);

my $timeStatsFileName="$scanDir/TimeStats.log"; # coalesce things in the same MultiRavenna
if (!open(TIMESTATS,">>$timeStatsFileName")) {
    die "cannot open $timeStatsFileName";
}
print TIMESTATS "\n-----\n$scanBase\n$thisJobFlags\n";

my $cmFileName="$scanBase.cm";
if (!-s $cmFileName) {

    my @cmdFlags=();
    push @cmdFlags,"-F";
    if ($useRF) {
	push @cmdFlags,"--rf";
    }
    if ($structureless) {
	push @cmdFlags,"--ignorant";
    }

    my $cmdFlagsStr=join(" ",@cmdFlags);
    RunCmd("cmbuild $cmdFlagsStr $cmFileName $stoFileName");
}

my $mpiFlagsGeneric={
		     parallel=>$parallel,
		     queue=>$parallelQueue,
		     parallelNodeAlloc=>$parallelNodeAlloc,
		     mbPerCpu=>$mbPerCpu,
		     useMpiprocs=>$useMpiprocs};

my $calibratedFileName="$scanBase.cal.cm";
my $calibratedDoneFileName="$calibratedFileName.done";
if (!-e $calibratedDoneFileName) {

    RunCmd("cp $cmFileName $calibratedFileName");

    my @cmdFlags=();

    my $cmdFlagsStr=join(" ",@cmdFlags);

    my $cmd;

    $cmd="cmcalibrate $cmdFlagsStr --forecast $totalCpus $calibratedFileName";
    my $totalHours=ReadForecast("$cmd");
    
    print "cmcalibrate forecast $totalHours hours\n";
    print TIMESTATS "cmcal forecast $totalHours\n";
    my $wh=$walltimeHours;
    if ($wh eq "auto") {
	$wh=$totalHours*$forecastMultiplier;
    }

    my $cmcalibrate=GetFullPathOfExe("cmcalibrate");
    $cmd="$cmcalibrate $cmdFlagsStr --mpi $calibratedFileName";
    my $mpiFlags={};
    %$mpiFlags=%$mpiFlagsGeneric;
    $mpiFlags->{walltimeHours}=$wh;
    $mpiFlags->{jobName}="cmcal";
    $mpiFlags->{cmd}=$cmd;
    $mpiFlags->{fileBase}="$scanBase.cmcal";
    RunMpi($mpiFlags);

    print TIMESTATS "cmcal actual   $mpiFlags->{actualHours}\n";

    RunCmd("touch $calibratedDoneFileName");
}

# see if we should use onlyForwardStrand because the database is set to only-top-strand.  (This is for compatibility with cmzasha which respects the + symbols in sequences.  And to avoid coming up with a whole new way of doing that I'd have to back-apply to ravenna.pl)
my $allFastaFilesAreTopStrandOnly=1;
if (!open(SL,$seqList)) {
    die "cannot open $seqList";
}
while (<SL>) {
    s/[\r\n]//g;
    if (/^[+]/) {
	# okay, that's onlyForwardStrand
    }
    else {
	$allFastaFilesAreTopStrandOnly=0;  # nope, at least one is not
    }
}
close(SL);
if ($allFastaFilesAreTopStrandOnly) {
    $onlyForwardStrand=1;
}

my $cmsearchFileName="$scanBase.cmsearch";
my $cmsearchDoneFileName="$cmsearchFileName.done";
my $seqListCatDoneFileName="$cmsearchFileName.cat-worked";
if (!-e $cmsearchDoneFileName) {

    my @fastaFileStats=();
    my $totalSize=0;
    my $totalNseq=0;
    my $totalNamewidth=0;
    if (!open(SL,$infernalSeqList)) {
	die "cannot open $infernalSeqList.  Please initialize the database by running: perl $0 -database $database -formatdb";
    }
    while (<SL>) {
	s/[\r\n]//g;
	my ($f,$size,$nseq,$namewidth)=split /\t/,$_;
	push @fastaFileStats,{size=>$size,nseq=>$nseq,namewidth=>$namewidth,f=>$f};
	$totalSize += $size;
	$totalNseq += $nseq;
	if ($namewidth > $totalNamewidth) {
	    $totalNamewidth=$namewidth;
	}
    }
    close(SL);

    my @cmdFlags=();
    push @cmdFlags,"--printseq"; # we rely on this flag
    if ($scoreThreshold) {
	push @cmdFlags,"-T $scoreThreshold";
    }
    else {
	push @cmdFlags,"-E $evalueCutoff";
    }
    if ($global) {
	push @cmdFlags,"-g";
    }
    if ($onlyForwardStrand) {
	push @cmdFlags,"--toponly";
    }
    if ($filSmaxHmm) {
	my $doFilter=1;
	if ($dbToNoFilterSpecified{$database}) {
	    if ($dbToNoFilter{$database}) {
		$doFilter=0;
		print "WARNING: noFilter=1 was specified in database \"$database\", so I am ignoring the --filSmaxHmm option, and letting cmsearch decide for itself.\n";
	    }
	}
	if ($doFilter) {
	    push @cmdFlags,"--fil-Smax-hmm $filSmaxHmm";
	}
    }
    my $cmdFlagsStr=join(" ",@cmdFlags);

    my $cmd;

    my $dummyFastaFileName="$scanBase.dummy.fasta";
    if (!open(F,">$dummyFastaFileName")) {
	die "cannot open $dummyFastaFileName";
    }
    print F ">hello\nACGU\n";
    close(F);

    $cmd="cmsearch $cmdFlagsStr --forecast $totalCpus $localFlag -Z $totalSize --db-nseq $totalNseq --db-nwidth $totalNamewidth $calibratedFileName $dummyFastaFileName";
    my $totalHours=ReadForecast("$cmd");
    print "cmsearch --forecast $totalHours hours\n";
    print TIMESTATS "cmsearch forecast $totalHours\n";

    my $wh=$walltimeHours;
    if ($wh eq "auto") {
	$wh=$totalHours*$forecastMultiplier;
    }

    my $mpiFlags={};
    %$mpiFlags=%$mpiFlagsGeneric;
    $mpiFlags->{walltimeHours}=$wh;
    $mpiFlags->{jobName}="cmsearch";

    if ($maxSearchHours) {
	my $forecastHoursPerMb=$totalHours/$totalSize;

	# also implement some fault tolerance
	my %fastaDoneSet=();
	my $fastaDoneFileName="$scanBase.fastadone.list";
	my $validateString="validate"; # a bit of checking in case the file was corrupted, although I can't think of how partial file names would really create problems
	if (-e $fastaDoneFileName) {
	    if (!open(L,$fastaDoneFileName)) {
		die "cannot open $fastaDoneFileName, even though it's there";
	    }
	    while (<L>) {
		s/[\r\n]//g;
		my ($f,$validate)=split /\t/,$_;
		if ($validate ne $validateString) {
		    die "internal error, $fastaDoneFileName is likely corrupted";
		}
		$fastaDoneSet{$f}=1;
	    }
	    close(L);
	}

	my $doneCount=0;
	for my $x (@fastaFileStats) {  # ->f, ->size, ->nseq,->namewidth
	    if ($fastaDoneSet{$x->{f}}) {
		$doneCount++;
	    }
	}
	if ($doneCount>0) {
	    print "$doneCount fasta files were already done\n";
	}

	# do scans
	if (!open(DONELIST,">>$fastaDoneFileName")) {  # be sure to append
	    die "cannot open for writing $fastaDoneFileName";
	}
	DONELIST->autoflush(1);

	my $mbSoFar=0;
	my $actualHoursSoFar=0;
	my $i=0;
	while (1) {

	    my $estHoursPerMb;
	    if ($i==0) {
		$estHoursPerMb=$forecastHoursPerMb;
	    }
	    else {
		$estHoursPerMb=$actualHoursSoFar/$mbSoFar;
	    }

	    my $p=NextPartition(\%fastaDoneSet,$estHoursPerMb,\@fastaFileStats,$maxSearchHours);
	    if (scalar @{$p->{l}}==0) {
		last;
	    }

	    $mbSoFar += $p->{size};
	    my $estimateSoFarHours=$mbSoFar*$estHoursPerMb;
	    my $estimateThisHours=$p->{size}*$estHoursPerMb;
	    my $estimateTotalHours=$totalSize*$estHoursPerMb;
	    print "partition size=$p->{size} Mb.  est. hours this partition = $estimateThisHours.  (so far $estimateSoFarHours / $estimateTotalHours)\n";

	    my $magicPipeFileName="$scanBase.cmsearch.$$-$i.pipe";
	    my $magicPipeErrorFile="$magicPipeFileName.err";

	    my $partitionSeqListFileName="$scanBase.partition.list";
	    my $partitionCmsearchFileName="$scanBase.partition.cmsearch";

	    if (!open(SL,">$partitionSeqListFileName")) {
		die "cannot open $partitionSeqListFileName to write";
	    }
	    for my $f (@{$p->{l}}) {
		print SL "$f\n";
	    }
	    close(SL);

	    RunCmd("rm -f $magicPipeFileName $magicPipeErrorFile $seqListCatDoneFileName $partitionCmsearchFileName");

	    # use $totalSize for cmsearch, because we want E-values to be relative to the full dataset
	    $cmd="cmsearch $cmdFlagsStr --mpi -o $partitionCmsearchFileName $localFlag -Z $totalSize --db-nseq $p->{nseq} --db-nwidth $p->{namewidth} $calibratedFileName $magicPipeFileName";
	    $mpiFlags->{cmd}=$cmd;
	    $mpiFlags->{precmd}="mkfifo $magicPipeFileName\nperl $0 -catSeqList $partitionSeqListFileName -doneFile $seqListCatDoneFileName -magicPipeErrorFile $magicPipeErrorFile -magicPipeFile $magicPipeFileName &";
	    $mpiFlags->{fileBase}="$scanBase.cmsearch";
	    $mpiFlags->{postcmd}="rm -f $magicPipeFileName";
	    RunMpi($mpiFlags);
	    $actualHoursSoFar += $mpiFlags->{actualHours};
	    
	    RunCmd("rm -f $magicPipeFileName"); # don't want lots of junk files

	    if (!-e $seqListCatDoneFileName) {
		die "concatenation of sequence data failed";
	    }
	    my $grep=`grep // $partitionCmsearchFileName`;
	    if (!($grep =~ /\/\//)) {
		die "cmsearch output didn't end with '//'";
	    }

	    RunCmd("cat $partitionCmsearchFileName >> $cmsearchFileName");
	    for my $f (@{$p->{l}}) {
		print DONELIST "$f\t$validateString\n";
	    }

	    $i++;
	}
	close(DONELIST);

	print TIMESTATS "cmsearch actual   $actualHoursSoFar\n";
    }
    else {
	my $magicPipeFileName="$scanBase.cmsearch.$$.pipe";
	my $magicPipeErrorFile="$magicPipeFileName.err";
	
	RunCmd("rm -f $magicPipeFileName $magicPipeErrorFile $seqListCatDoneFileName");
	
	$cmd="cmsearch $cmdFlagsStr --mpi -o $cmsearchFileName $localFlag -Z $totalSize --db-nseq $totalNseq --db-nwidth $totalNamewidth $calibratedFileName $magicPipeFileName";
	
	$mpiFlags->{cmd}=$cmd;
	$mpiFlags->{precmd}="mkfifo $magicPipeFileName\nperl $0 -catSeqList $seqList -doneFile $seqListCatDoneFileName -magicPipeErrorFile $magicPipeErrorFile -magicPipeFile $magicPipeFileName &";
	$mpiFlags->{fileBase}="$scanBase.cmsearch";
	$mpiFlags->{postcmd}="rm -f $magicPipeFileName";
	RunMpi($mpiFlags);
	print TIMESTATS "cmsearch actual   $mpiFlags->{actualHours}\n";
	
	RunCmd("rm -f $magicPipeFileName"); # don't want lots of junk files

	if (!-e $seqListCatDoneFileName) {
	    die "concatenation of sequence data failed";
	}
	my $grep=`grep // $cmsearchFileName`;
	if (!($grep =~ /\/\//)) {
	    die "cmsearch output didn't end with '//'";
	}
    }

    #die "dying here for now";

    RunCmd("touch $cmsearchDoneFileName");
}

my $csvFileName="$scanBase.cmzasha.csv"; # legacy name
my $csvDoneFileName="$csvFileName.done";
if (!-e $csvDoneFileName) {

    print "Creating $csvFileName\n";
    print "Parsing hits\n";
    my $seq=undef;
    my $seqId=undef;
    my $fragmentStart=undef;
    my $fragmentDir=undef;
    my ($queryStart,$queryEnd,$dbStart,$dbEnd);
    my ($score,$evalue,$pvalue,$gc100);
    my @hitList=();
    if (!open(CMS,$cmsearchFileName)) {
	die "cannot open $cmsearchFileName";
    }
    while (<CMS>) {
	s/[\r\n]//g;
	if (/^>/) {
	    $seqId=undef;
	    #print ">: $_\n";
	    if (/^>([-_.A-Za-z0-9]+)\/([0-9]+)-([0-9]+)$/) {
		$seqId=$1;
		$fragmentStart=$2;
		my $fragmentEnd=$3;
		if ($fragmentEnd>$fragmentStart) {
		    $fragmentDir=+1;
		}
		else {
		    $fragmentDir=-1;
		}
	    }
	    if (/(gb|ref)[|]([-_.A-Za-z0-9]+)[|]/) {
		$seqId=$2;
		$fragmentStart=1;
		$fragmentDir=undef;
		#print "seqId=$seqId\n";
	    }
	    if (!defined($seqId)) {
		die "could not parse seqId from $_";
	    }
	}
	if (/^ *seq:(.*)$/) {
	    $seq=$1;
	}
	if (/^ +Query += +([0-9]+) +- +([0-9]+), +Target += +([0-9]+) +- +([0-9]+) *$/) {
	    ($queryStart,$queryEnd,$dbStart,$dbEnd)=($1,$2,$3,$4);
	    #print "Query ... $dbStart-$dbEnd\n";
	}
	if (/^ +Score += +([-+e.0-9]+), +E += +([-+e.0-9]+), +P += +([-+e.0-9]+), +GC += +([-+e.0-9]+) *$/) {
	    ($score,$evalue,$pvalue,$gc100)=($1,$2,$3,$4);
	    if (!defined($seqId)) {
		die "somehow seqId was not defined";
	    }
	    if (!defined($dbStart) || !defined($dbEnd)) {
		die "score without dbStart/dbEnd";
	    }
	    #print "Score...\n";
	    if (defined($fragmentDir)) {
		$dbStart = $fragmentStart + $fragmentDir*($dbStart-1);
		$dbEnd = $fragmentStart + $fragmentDir*($dbEnd-1);
	    }
	    if (!defined($seq)) {
		die "sequence was not found -- does this version of cmsearch respect the --printseq flag?";
	    }
	    push @hitList,{seqId=>$seqId,dbStart=>$dbStart,dbEnd=>$dbEnd,score=>$score,evalue=>$evalue,gc=>($gc100/100.0),seq=>$seq};
	}
    }
    close(CMS);

    # load known hits
    my %knownSeqIdToStartEnd=();
    my %knownSeqs=();
    my %knownHitIdToFound=();
    my $sto=new Stockholm;
    $sto->Load($stoFileName);
    for my $hitId ($sto->ListHitsWithDups()) {
	my ($seqId,$s,$e)=split /[-\/]/,$hitId;
	my $seq=$sto->{hit}{$hitId}{seq};
	$seq =~ s/[^A-Za-z]//g;
	if ($s>$e) {
	    ($s,$e)=($e,$s); # might as well normalize this now
	}
	push @{$knownSeqIdToStartEnd{$seqId}},{s=>$s,e=>$e,hitId=>$hitId};
	push @{$knownSeqs{$seq}},$hitId;
	$knownHitIdToFound{$hitId}="";
    }

    my %ocNumToOc=();
    my %seqIdToOcNum=();
    my $taxonFileName=$dbToTaxonFile{$database};
    if (defined($taxonFileName)) {
	my $taxonOpen=$taxonFileName;
	if ($taxonFileName =~ /[.]gz$/) {
	    $taxonOpen="gzip -d -c $taxonFileName|";
	}
	if (!open(PHYLO,$taxonOpen)) {
	    die "cannot open taxonomy file $taxonOpen";
	}
	my $doingOc=0;
	while (<PHYLO>) {
	    s/[\r\n]//g;
	    if ($_ eq "") {
		$doingOc=1;
	    }
	    else {
		if ($doingOc) {
		    my ($ocNum,$oc)=split /\t/,$_;
		    $ocNumToOc{$ocNum}=$oc;
		}
		else {
		    my ($seqId,$ocNum)=split /\t/,$_;
		    $seqIdToOcNum{$seqId}=$ocNum;
		}
	    }
	}
	close(PHYLO);
	if ($? != 0) {
	    die "problem reading taxonomy file $taxonOpen";
	}
    }

    print "Dumping $csvFileName\n";
    if (!open(CSV,">$csvFileName")) {
	die "cannot open $csvFileName";
    }
    print CSV "params (warning: commas chnged to semicolons),CM file,virtual or actual fastaFile,sequence #,sequence accession,tandemHeader,sequence description (warning: commas chnged to semicolons),is reversed?,extended seq (with flanking),start nuc,end nuc,score (bits),hit sequence,known/new,hit ranges within the same EMBL id,new hitness (0=in Rfam; 1=overlaps hit in Rfam;2=entirely new),amount of overlap with Rfam,this hit in Rfam format,actual fasta file,%GC of hit,# MATP nodes,# unpaired MATP,# G-U in MATP,# other non-canon in MATP,E-value (if any),Taxonomy group,Full taxonomy\n";
    if (!open(CMS,"$cmsearchFileName")) {
	die "cannot open $cmsearchFileName";
    }
    for my $x (sort {$a->{evalue} <=> $b->{evalue}} @hitList) {
	my $hitId="$x->{seqId}/$x->{dbStart}-$x->{dbEnd}";
	my $params="infernal.pl"; # don't bother
	my $logicalFastaFile=""; # don't bother
	my $isReversed=0;
	if ($x->{dbStart} > $x->{dbEnd}) {
	    $isReversed=1;
	}
	my $currHitSequence=$x->{seq};
	if (!defined($currHitSequence)) {
	    die "could not find seq for hitId \"$hitId\"";
	}

	my $taxonGroup=""; # don't bother with taxa for now
	my $oc="";

	my $newHitness=2;
	my $rfamHitIds="**** NEW HIT";

	my $amountOfOverlap=undef;
	my ($s,$e)=($x->{dbStart},$x->{dbEnd});
	if ($s>$e) {
	    ($s,$e)=($e,$s);
	}
	for my $k (@{$knownSeqIdToStartEnd{$x->{seqId}}}) {
	    my ($ks,$ke)=($k->{s},$k->{e});
	    if ($e>=$ks && $s<=$ke) {
		my $overlap=min($e,$ke) - max($s,$ks);
		if ($overlap<0) {
		    die;
		}
		if ($overlap>10) {
		    if ($knownHitIdToFound{$k->{hitId}} eq "" || $x->{evalue} < $knownHitIdToFound{$k->{hitId}}) {
			$knownHitIdToFound{$k->{hitId}}=$x->{evalue};
		    }
		    $newHitness=1;
		    if ($overlap>$amountOfOverlap) {
			$amountOfOverlap=$overlap;
		    }
		    $rfamHitIds="overlaps $x->{seqId}/$k->{s}-$k->{e}";
		}
	    }
	    else {
		# doesn't overlap
	    }
	}

	if (defined($knownSeqs{$currHitSequence})) {
	    my $known="?";
	    for my $hitId (@{$knownSeqs{$currHitSequence}}) {
		$known=$hitId;
		if ($knownHitIdToFound{$hitId} eq "" || $x->{evalue} < $knownHitIdToFound{$hitId}) {
		    $knownHitIdToFound{$hitId}=$x->{evalue};
		}
	    }
	    $newHitness=0;
	    $rfamHitIds="matches $known";
	}

	my $ocNum=$seqIdToOcNum{$x->{seqId}};
	if (defined($ocNum)) {
	    $oc=$ocNumToOc{$ocNum};
	}
	print CSV "$params,,$logicalFastaFile,,$x->{seqId},,,$isReversed,,$x->{dbStart},$x->{dbEnd},$x->{score},$currHitSequence,$rfamHitIds,,$newHitness,$amountOfOverlap,$hitId,,$x->{gc},,,,,$x->{evalue},$taxonGroup,$oc\n";
    }

    print CSV "\n";
    print CSV "E-value at which hits were found (or blank)\n";
    for my $hitId (sort {$a cmp $b} keys %knownHitIdToFound) {
	my $found=$knownHitIdToFound{$hitId};
	print CSV join(",",($hitId,$found))."\n";
    }
    
    print CSV "\n";
    print CSV "\nravenna.pl params: $thisJobFlags -infernal.pl\n";
    print CSV "<sto>\n";
    if (!open(STO,$stoFileName)) {
	die "that\'s weird - cannot open sto file $stoFileName";
    }
    while (<STO>) {
	print CSV "$_";
    }
    close(STO);
    print CSV "</sto>\n";
    print CSV "<cm>\n";
    if (!open(CM,$calibratedFileName)) {
	die "that\'s weird - cannot open cm file $calibratedFileName";
    }
    while (<CM>) {
	print CSV "$_";
    }
    close(CM);
    print CSV "</cm>\n";
    close(CSV);

    RunCmd("touch $csvDoneFileName");
}

close(TIMESTATS);

if ($disableBlissUpload) {
    print "Note: no upload to bliss, because -disableBlissUpload\n";
}
else {

    my $uploadTouchFileName="$scanBase.upload.done";
    if ($alwaysUploadToBliss || !-e $uploadTouchFileName) {
	my $wc=`which curl`;
	$wc =~ s/[\r\n]//g;
	if (!$curlExe) {
	    if ($wc =~ /curl/) {
		$curlExe="curl"; # it's in the path
	    }
	    else {
		die "could not find curl executable, which was configured to \"$curlExe\".  which said \"$wc\"";
	    }
	}
	if (!$BLISSUpload) {
	    die "BLISSUpload was not defined in ravenna's config file.  I don't know how to upload";
	}
	
	my $datePrefix=`date \"+%y%m%d_\"`;
	$datePrefix =~ s/[\r\n]//g;
	my $userSuffix="_$userName";
	my $blissName=$fileScanBase;
	$blissName =~ s/[.]/_/g;
	$blissName =~ s/[-]/_/g;
	my $fullBlissName="$datePrefix$blissName$userSuffix";
	
	my $colossusHack=0;
	my $pwd=$ENV{"PWD"};
	print "testing if colossus.  hostname='$hostname', dnsdomainname='$dnsdomainname'\n";
	if (($hostname =~ /^node[0-9]+$/) && ($dnsdomainname eq "cs.yale.edu")) {
	    # assume it's colossus
	    $colossusHack=1;
	}
	print "colossusHack=$colossusHack\n";
	
	
	# test if bliss is available for doing this work
	my $cmd;
	while (1) {
	    $cmd="$curlExe -u $BLISSUpload->{user}:$BLISSUpload->{password} $BLISSUpload->{urlbase}/genomecontext_upload?testload=testload";
	    if ($colossusHack) {
		$cmd="ssh -n -x 128.36.229.143 \"cd $pwd;$cmd\"";
	    }
	    print "Running $cmd\n";
	    my $blissSays=`$cmd`;
	    if ($blissSays =~ /available for upload/) {
		last;
	    }
	    if ($blissSays =~ /bliss is busy/) {
		print "bliss is busy, sleeping\n";
		sleep(20);
	    }
	    else {
		die "got unexpected reply for bliss with query \"$cmd\": \"$blissSays\"";
	    }
	}
	
	# delete anything that's there with the same name
	$cmd="$curlExe -u $BLISSUpload->{user}:$BLISSUpload->{password} -F table=$fullBlissName -F Delete=Delete -F confirm=1 $BLISSUpload->{urlbase}/genomecontext_delete";
	if ($colossusHack) {
	    $cmd="ssh -n -x 128.36.229.143 \"cd $pwd;$cmd\"";
	}
	print "Running $cmd\n";
	system "$cmd";
	if ($? != 0) {
	    die "command failed: \"$cmd\".  $? $!";
	}
	
	# upload scan data
	$cmd="$curlExe -u $BLISSUpload->{user}:$BLISSUpload->{password} -F dateprefix=$datePrefix -F usersuffix=$userSuffix -F table=$blissName -F uploaded_file=\@$csvFileName -F 'uptype=cmzasha csv' -F Upload=Upload -F upstreamDrawing=2000 -F downstreamDrawing=8000 -F use_bin_index=$blissBinIndex -F .cgifields=uptype $BLISSUpload->{urlbase}/genomecontext_upload";
	if ($colossusHack) {
	    $cmd="ssh -n -x 128.36.229.143 \"cd $pwd;$cmd\"";
	}
	print "Running $cmd\n";
	system "$cmd";
	if ($? != 0) {
	    die "command failed: \"$cmd\".  $? $!";
	}

	RunCmd("touch $uploadTouchFileName");
    }
}

print "DONEdoneDONEdone\n";

sub RunMpi {
    my ($mpiFlags)=@_;
    my $parallelQueue=$mpiFlags->{queue};
    my $parallelNodeAlloc=$mpiFlags->{parallelNodeAlloc};
    my $mbPerCpu=$mpiFlags->{mbPerCpu};
    my $walltimeHours=$mpiFlags->{walltimeHours};
    my $cmd=$mpiFlags->{cmd};
    my $jobName=$mpiFlags->{jobName};
    my $fileBase=$mpiFlags->{fileBase};
    my $useMpiprocs=$mpiFlags->{useMpiprocs};

    my ($queue,$group)=split /,/,$parallelQueue;

    system "date";

    my $qsubFileName="$fileBase.qsub";
    if (!open(Q,">$qsubFileName")) {
	die "could not open qsub command";
    }
    print Q "#!/bin/sh\n";
    print Q "#PBS -N $jobName\n";
    print Q "#PBS -r n\n";
    print Q "#PBS -e $fileBase.err -o $fileBase.out\n";
    print Q "#PBS -q $queue\n";

    my @wFlagList=();
    push @wFlagList,"block=true";
    if (defined($group) && length($group)>0) {
	push @wFlagList,"group_list=$group";
    }
    my $wFlag="-W ".join(",",@wFlagList);
    print Q "#PBS $wFlag\n";

    my $startFileName="$fileBase.start";
    my $stopFileName="$fileBase.stop";
    RunCmd("rm -f $startFileName $stopFileName");

    my $cpuPerNode=$queueToCpus{$parallelQueue};
    if (!defined($cpuPerNode)) {
	die "please define the queue \"$parallelQueue\" in ParallelBlock.pm";
    }
    my ($nodes,$placement)=split /,/,$parallelNodeAlloc;
    if ($placement eq "free") {
	$cpuPerNode=1;
    }
    my $walltimeFlag="";
    if (defined($walltimeHours)) {
	my $x=$walltimeHours;
	my $h=int($x);
	$x = ($x-$h)*60.0;
	$x *= 60.0;
	my $m=int($x);
	$x = ($x-$m)*60.0;
	my $s=int($x);
	$walltimeFlag="-l walltime=$h:$m:$s";
    }
    my $memStuff="";
    if (defined($mbPerCpu)) {
	my $mb=$mbPerCpu*$cpuPerNode;
	$memStuff=":mem=$mb"."mb";
    }
    my $mpiprocs;
    if ($useMpiprocs) {
	$mpiprocs=":mpiprocs=$cpuPerNode";
    }
    else {
	$mpiprocs="";
    }
    my $select="-l select=$nodes:ncpus=$cpuPerNode$mpiprocs$memStuff -l place=$placement $walltimeFlag";
    print Q "#PBS $select\n";

    print Q "echo pwd is \$PBS_O_WORKDIR\n";
    print Q "cd \$PBS_O_WORKDIR\n";
    print Q "hostname\n";
    print Q "date\n";
    print Q "echo This job runs on the following nodes:\n";
    print Q "cat \$PBS_NODEFILE\n";
    print Q "NPROCS=`wc -l < \$PBS_NODEFILE`\n";
    print Q "NHOSTS=`cat \$PBS_NODEFILE|uniq|wc -l`\n";
    print Q "echo This job allocated \$NPROCS cpus\n";

    print Q "rm -f $fileBase.runnote\n";
    print Q "echo hostname >> $fileBase.runnote\n";
    print Q "hostname >> $fileBase.runnote\n";
    print Q "echo date >> $fileBase.runnote\n";
    print Q "date >> $fileBase.runnote\n";
    print Q "echo PBS_NODEFILE = \$PBS_NODEFILE >> $fileBase.runnote\n";
    print Q "cat \$PBS_NODEFILE >> $fileBase.runnote\n";

    print Q "touch $startFileName\n";
    print Q "$mpiFlags->{precmd}\n";

    print Q "MPD_CON_EXT=`date`\n";
    print Q "mpdboot --file=\$PBS_NODEFILE -n \$NHOSTS\n";
    print Q "mpiexec -n \$NPROCS $cmd\n";
    print Q "mpdallexit\n";

    print Q "$mpiFlags->{postcmd}\n";
    print Q "touch $stopFileName\n";

    close(Q);
    if ($? != 0) {
	die;
    }

    print "Running MPI job \"$jobName\"\n";
    RunCmd("qsub < $qsubFileName");

    if (!-e $startFileName || !-e $stopFileName) {
	die "that's odd, the start/stop files aren't there";
    }
    my $startSeconds=stat($startFileName)->mtime;
    my $stopSeconds=stat($stopFileName)->mtime;
    $mpiFlags->{actualHours}=($stopSeconds-$startSeconds)/3600.0;
    print "(MPI took $mpiFlags->{actualHours} hours)\n";

    RunCmd("rm -f $startFileName $stopFileName");

    system "date";
}

sub GetFullPathOfExe {
    my ($exe)=@_;
    if ($exe =~ /\//) {
	die "wasn't expecting that exe would already have a path, even a relative one";
    }
    my $which=`which $exe`;
    $which =~ s/[\r\n]//g;
    if (($? != 0) || length($which)==0) {
	die "problem with 'which' command, or the command \"$exe\" was not found (is it installed?): $? $!";
    }
    my $home=$ENV{HOME};
    $which =~ s/[~]/$home/g;
    if (!-x $which) {
	die "odd, the 'which' command told us something that doesn't exist for \"$exe\" (result was $which)";
    }
    return $which;
}

sub RunCmd {
    my ($cmd)=@_;
    print "Running $cmd\n";
    my $status=system $cmd;
    if ($status != 0) {
	die "\tcommand failed: $? $!";
    }
}

sub ParseCmdLineFlags {

    if (!GetOptions(%optionsHash)) {
	die "there was a problem with that command line.";
    }
    
    if ($windowLenFromStockholm) {
	print "Note: ignoring -windowLenFromStockholm for compatibility with ravenna.pl\n";
    }
    if ($rsearchCM) {
	die "-rsearchCM not supported";
    }
    if ($windowLen) {
	die "-windowLen not supported, though it could be";
    }
    if ($evdPartitions) {
	print "Note: ignoring -evdPartitions\n";
    }
    if ($targetFilteringFraction) {
	print "Note: ignoring -targetFilteringFraction\n";
    }
    if ($bogoMipsFactor) {
	print "Note: ignoring -bogoMipsFactor\n";
    }
    if ($null3cm) {
	print "Note: ignoring -null3cm\n";
    }
    if ($fragmentary) {
	die "-fragmentary not implemented";
    }
    if ($configHmmInOneJob) {
	print "Note: ignoring -configHmmInOneJob\n";
    }
    if ($filter) {
	print "Note: ignoring -filter\n";
    }
}

sub ReadForecast {
    my ($cmd)=@_;
    print "Running $cmd\n";
    my $totalHours=undef;
    my $insHours=undef;
    if (!open(CM,"$cmd |")) {
	die "cannot open command";
    }
    while (<CM>) {
	s/[\r\n]//g;
	if (/^[#\t ]+all[- ]+([0-9]+):([0-9]+):([.0-9]+)$/) {
	    my ($h,$m,$s)=($1,$2,$3);
	    $totalHours=$h + ($m/60.0) + ($s/3600.0);
	}
	if (/^ *[0-9]+ +cm +ins +[a-z]+ +[-+.e0-9]+ +[-+.e0-9]+ +[-+.e0-9]+ +[-+.e0-9]+ +([0-9]+):([0-9]+):([.0-9]+)$/) {
	    my ($h,$m,$s)=($1,$2,$3);
	    $insHours=$h + ($m/60.0) + ($s/3600.0);
	}
    }
    close(CM);
    if ($? != 0) {
	die "problem with command: $? $!";
    }
    if (!defined($totalHours)) {
	if (defined($insHours)) {
	    $totalHours=$insHours; # this case happens when cmsearch decides there's no need for a filter
	}
	else {
	    die "could not get total estimated time from --forecast";
	}
    }
    return $totalHours;
}

sub die_soon {
    my ($msg)=@_;
    die $msg;
}

sub min {
    my ($x,$y)=@_;
    if ($x<$y) {
	return $x;
    }
    else {
	return $y;
    }
}
sub max {
    my ($x,$y)=@_;
    if ($x>$y) {
	return $x;
    }
    else {
	return $y;
    }
}

sub NextPartition {
    my ($fastaDoneSet,$hoursPerMb,$fastaFileStats,$maxSearchHours)=@_;
    my $p={}; # curr partition
    $p->{hours}=0; # just being explicit
    $p->{size}=0;
    @{$p->{l}}=();
    for my $x (@$fastaFileStats) {  # ->f, ->size, ->nseq,->namewidth
	if ($$fastaDoneSet{$x->{f}}) {
	    # already done
	    next;
	}

	my $thisHours=$hoursPerMb * $x->{size};

	# rationale for $p->{size}==0 :  if we have not taken any files, we accept a fasta file even if it's too large -- otherwise it'd never get done
	if ($p->{size}==0 || $thisHours + $p->{hours} <= $maxSearchHours) {
	    push @{$p->{l}},$x->{f};
	    $p->{hours} += $thisHours;
	    $p->{size} += $x->{size};
	    $p->{nseq} += $x->{nseq};
	    if ($x->{namewidth} > $p->{namewidth}) {
		$p->{namewidth}=$x->{namewidth};
	    }
	    
	    $$fastaDoneSet{$x->{f}}=1; # mark as done in RAM, so we don't keep wanting to do it
	}
	else {
	    last;
	}
    }
    return $p;
}

sub FormatDb {
    my ($seqList,$infernalSeqList)=@_;
    print "reading from $seqList\n";
    my @lines=();
    if (!open(IN,$seqList)) {
	die "cannot open $seqList";
    }
    while (<IN>) {
	s/[\r\n]//g;
	my $f=$_;
	$f =~ s/^[+]//g; # remove ravenna's only-top-strand indicators.  Not worth emulating in infernal, since only 2x
	print "$f\n";
	my $cmd="dbsize $f";
	if (!open(CMD,"$cmd |")) {
	    die "cannot open \"$cmd\"";
	}
	my $gotData=0;
	my ($size,$nseq,$namewidth);
	while (<CMD>) {
	    s/[\r\n]//g;
	    if (/^-Z ([-+e.0-9]+) --db-nseq ([-+e.0-9]+) --db-nwidth ([-+e.0-9]+)$/) {
		($size,$nseq,$namewidth)=($1,$2,$3);
		$gotData=1;
	    }
	}
	close(CMD);
	if ($? != 0) {
	    die "error running \"$cmd\"";
	}
	if (!$gotData) {
	    die "error extracting data from \"$cmd\"";
	}
	push @lines,join("\t",($f,$size,$nseq,$namewidth));
    }
    if (!open(OUT,">$infernalSeqList")) {
	die "cannot open $infernalSeqList";
    }
    for my $line (@lines) {
	print OUT "$line\n";
    }
    #print OUT join("\t",("TOTAL",$totalSize,$totalNseq,$totalNamewidth))."\n";
    close(OUT);
    close(IN);
}
