# Supplementary material for: Comparative genomics reveals 104 candidate structured RNAs from bacteria, archaea, and their metagenomes
Source: Genome Biol. 2010 Mar 15;11(3):R31. doi: 10.1186/gb-2010-11-3-r31 (PMC2864571; doi:10.1186/gb-2010-11-3-r31)
Supplement: Additional file 10 — Source code implemented as part of this project. Source code files and a README.pdf file are provided to assist in detailed understanding of the methods. The files can be retrieved from the .tar.gz archive file, as described for Additional file 4. [file gb-2010-11-3-r31-S10.GZ › 104-motifs-source-code/exe/InfernalCleanupCmalign.pl]

# Copyright (c) 2003-2010 Zasha Weinberg.  All rights reserved.
#
# This copyrighted source code is freely distributed under
# the terms of the GNU General Public License.  See the file
# LICENSE in the root directory of this distribution.

use strict;
use Getopt::Long;
use Stockholm;

if (!GetOptions(
	       )) {
    die "cannot parse command line";
}
my $origFileName=shift;
my $cmalignFileName=shift;
my $outFileName=shift;

my $origsto=new Stockholm;
$origsto->Load($origFileName);
my $cmalignsto=new Stockholm;
$cmalignsto->Load($cmalignFileName);

# work out what were the insertion columns, so we can adjust additional #=GR or #=GC lines that cmalign removed
my %insertColumnSet=();
my %localInsertColumnSet=();
my $cmalignSsCons=$cmalignsto->{gc}{SS_cons};
my $i;
for ($i=0; $i<length($cmalignSsCons); $i++) {
    my $ch=substr($cmalignSsCons,$i,1);
    if ($ch eq "~" || $ch eq ".") {
	$insertColumnSet{$i}=1;
    }
    if ($ch eq "~") {
	$localInsertColumnSet{$i}=1;
    }
}

# validate that the removal of the insertion columns gives us the original SS_cons
ValidateInsertions("SS_cons",$cmalignsto->{gc}{SS_cons},$origsto->{gc}{SS_cons},\%insertColumnSet);
# and validate for all of the original hits -- and validate that the original hits show up in cmalign's output
for my $hit ($origsto->ListHits()) {
    my $origseq=$origsto->{hit}{$hit}{seq};
    my $cmalignseq=$cmalignsto->{hit}{$hit}{seq};
    if (!defined($cmalignseq)) {
	die "original hit $hit was not found in cmalign output sto";
    }
    ValidateInsertions($hit,$cmalignseq,$origseq,\%insertColumnSet);
}


# calculate terminal loops
my @terminalList=();
my $i;
my $leftPair=-1;
for ($i=0; $i<length($cmalignSsCons); $i++) {
    my $ch=NormalizeCh(substr($cmalignSsCons,$i,1));
    if ($ch eq "<") {
	$leftPair=$i;
    }
    else {
	if ($leftPair!=-1) {
	    if ($ch eq ">") {
		push @terminalList,{first=>$leftPair+1,last=>$i};
		$leftPair=-1;
	    }
	}
    }
}

# shift local insertions into terminal loops
# just go thru all hits, all insertions
for my $hit ($cmalignsto->ListHits()) {
    for my $term (@terminalList) {
	my $seq=$cmalignsto->{hit}{$hit}{seq};
	my @sl=split //,$seq;
	my @dl=@sl;  # destination list

	# make everything in the local region a gap
	for ($i=$term->{first}; $i<$term->{last}; $i++) {
	    if ($localInsertColumnSet{$i}) {
		$dl[$i]='.';
	    }
	}

	# find last non-gap within non-local region.  We won't adjust the alignment within the normal region, under the assumption that the computer might have aligned it correctly for some seq cons
	my $lastNonLocalNonGap=undef;
	for ($i=$term->{first}; $i<$term->{last}; $i++) {
	    if (!$localInsertColumnSet{$i}) {
		my $ch=$sl[$i];
		if (!IsGapCh($ch)) {
		    $lastNonLocalNonGap=$i;
		}
	    }
	}
	
	my $next;
	if (defined($lastNonLocalNonGap)) {
	    # copy the stuff
	    $next=$lastNonLocalNonGap+1; # start after first non-gap
	}
	else {
	    # everything's local, so just start at the beginning
	    $next=$term->{first};
	}
	
	# now shift stuff in the local region, as appropriate
	for ($i=$term->{first}; $i<$term->{last}; $i++) {
	    if ($localInsertColumnSet{$i}) { # only pay attention to local
		my $ch=$sl[$i];
		if (!IsGapCh($ch)) {
		    $dl[$next]=$ch;
		    $next++;
		}
	    }
	}

	$cmalignsto->{hit}{$hit}{seq}=join("",@dl);
    }
}

# prepare a string representation of inserted / non-inserted columns, so we can remove empty columns on it, and then re-figure out what were the insert columns
my $insertColumnString="";
for ($i=0; $i<length($cmalignSsCons); $i++) {
    if ($insertColumnSet{$i}) {
	$insertColumnString .= ".";
    }
    else {
	$insertColumnString .= "x";
    }
}

# find local columns that are now empty (preparing to remove them)
my %emptyLocalColumnSet=();
for ($i=0; $i<length($cmalignSsCons); $i++) {
    if ($localInsertColumnSet{$i}) {
	$emptyLocalColumnSet{$i}=1;
	
	# check hits
	for my $hit ($cmalignsto->ListHits()) {
	    if ( ! IsGapCh(substr($cmalignsto->{hit}{$hit}{seq},$i,1))) {
		# nope
		$emptyLocalColumnSet{$i}=0;
		last; # no need to check more
	    }
	}
    }
    else {
	# not a local column at all
	$emptyLocalColumnSet{$i}=0;
    }
}
# now remove empty columns
for my $hit ($cmalignsto->ListHits()) {
    RemoveEmptyColumns(\$cmalignsto->{hit}{$hit}{seq},\%emptyLocalColumnSet);
}
RemoveEmptyColumns(\$cmalignsto->{gc}{SS_cons},\%emptyLocalColumnSet);
if (exists($cmalignsto->{gc}{RF})) {
    RemoveEmptyColumns(\$cmalignsto->{gc}{RF},\%emptyLocalColumnSet);  # we'll trash this later, but while I'm debugging it's convenient if everything's correct
}
RemoveEmptyColumns(\$insertColumnString,\%emptyLocalColumnSet);

# now re-do %insertColumnSet based on how insertColumnString changed
%insertColumnSet=();
# print "insertColumnString=$insertColumnString\n";
for ($i=0; $i<length($insertColumnString); $i++) {
    my $ch=substr($insertColumnString,$i,1);
    #print "ch=$ch  ";
    if ($ch eq ".") {
	$insertColumnSet{$i}=1;
    }
}

my $longestKey=$cmalignsto->FindLongestNameGRorGc();

# read original file, combining information discarded with cmalign (which we want to keep) with the alignment that cmalign gave us.  Adjust alignment to account for gaps introduced by cmalign

if (!open(OUT,">$outFileName")) {
    die "cannot open $outFileName";
}
if (!open(ORIG,$origFileName)) {
    die "cannot open $origFileName";
}

my $printedHits=0;
while (<ORIG>) {
    s/[\r\n]//g;
    my $line=$_;
    my @l=Stockholm::ParseStoLine($line);
    my $okay=0;
    if ($l[0] eq "syntax") {
	$okay=1;
	print OUT "$l[1]\n";
    }
    if ($l[0] eq "hit") {
	if ($l[2] eq "seq") {
	    $okay=1;
	    if (!$printedHits) {

		for my $printingNewHits (1,0) {

		    # print "printingNewHits=$printingNewHits\n";

		    for my $hit ($cmalignsto->ListHits()) {
		
			my $good=0;
			my $isNew=length($origsto->{hit}{$hit}{seq})==0;
			if ($printingNewHits) {
			    if ($isNew) {
				$good=1;
			    }
			}
			else {
			    if (!$isNew) {
				$good=1;
			    }
			}

			if ($good) {
			    
			    print OUT SpacePadStoLine($longestKey,$hit,$cmalignsto->{hit}{$hit}{seq});
			    
			    # and get the #=GR tags from the original sto (since cmalign forgets about them)
			    if (defined($origsto->{hit}{$hit}{gr})) {
				for my $tag (keys %{$origsto->{hit}{$hit}{gr}}) {
				    my $seq=$origsto->{hit}{$hit}{gr}{$tag};
				    InflateOriginalWithInsertColumns(\$seq,\%insertColumnSet);
				    print OUT SpacePadStoLine($longestKey,"#=GR $hit $tag",$seq);
				}
			    }
			}
		    }

		    if ($printingNewHits) {
			print OUT "#=GF END_OF_NEW_HITS here\n";
		    }
		}

		$printedHits=1;
	    }
	}
	if ($l[2] eq "gr") {
	    $okay=1;
	    # ignore -- print it with the hits
	}
	if ($l[2] eq "gs") {
	    $okay=1;
	    print OUT "$line\n";
	}
    }
    if ($l[0] eq "gc") {
	$okay=1;
	my ($gc,$tag,$seq)=@l;
	InflateOriginalWithInsertColumns(\$seq,\%insertColumnSet);
	print OUT SpacePadStoLine($longestKey,"#=GC $tag",$seq);
    }
    if ($l[0] eq "gf") {
	$okay=1;
	print OUT "$line\n";
    }
    if (!$okay) {
	die "cannot figure out what to do with .sto line \"$line\".  Parse said: ".join(",",@l);
    }
}

close(ORIG);
close(OUT);

#$cmalignsto->Save($outFileName);

sub SpacePadStoLine {
    my ($longestKey,$key,$seq)=@_;
    my $spaces=" " x ($longestKey - length($key));
    return "$key $spaces$seq\n";
}

sub InflateOriginalWithInsertColumns {
    my ($seq,$insertColumnSet)=@_;
    my @sl=split //,$$seq;
    my @dl=();
    my $cmalignI=0;
    my $origI;
    for ($origI=0; $origI<length($$seq); $origI++) {
	while ($$insertColumnSet{$cmalignI}) {
	    push @dl,".";
	    $cmalignI++;
	}
	push @dl,$sl[$origI];
	$cmalignI++;
    }
    # don't forget insertions at the 3' end (though I'm not sure if this should happen in practice
    while ($$insertColumnSet{$cmalignI}) {
	push @dl,".";
	$cmalignI++;
    }
    $$seq=join("",@dl);
}

sub RemoveEmptyColumns {
    my ($seq,$emptyLocalColumnSet)=@_;
    my $dseq="";
    for ($i=0; $i<length($$seq); $i++) {
	if (!$$emptyLocalColumnSet{$i}) {
	    $dseq .= substr($$seq,$i,1);
	}
    }
    $$seq=$dseq;
}

sub ValidateInsertions {
    my ($description,$cmalignStr,$origStr,$insertColumnSet)=@_;
    my $cmalignI=0;
    my $origI=0;
    my @insertColumnList=();
    for ($cmalignI=0; $cmalignI<length($cmalignStr); $cmalignI++) {
	if ($$insertColumnSet{$cmalignI}) {
	    push @insertColumnList,$cmalignI;
	}
    }
    for ($cmalignI=0; $cmalignI<length($cmalignStr); $cmalignI++) {
	if ($$insertColumnSet{$cmalignI}) {
	    # insert column doesn't have to match
	    next;
	}
	else {
	    my $cmalignCh=NormalizeCh(substr($cmalignStr,$cmalignI,1));
	    my $origCh=NormalizeCh(substr($origStr,$origI,1));
	    if ($cmalignCh ne $origCh) {
		die "ValidateInsertions failed on \"$description\": origI,cmalignI=$origI,$cmalignI.  origCh,cmalignCh=$origCh,$cmalignCh.  insert columns are: ".join(",",@insertColumnList)." full strings orig=\n\"$origStr\", cmalign=\n\"$cmalignStr\"";
	    }
	    $origI++;
	}
    }
}

sub NormalizeStr {
    my ($ch)=@_;
    $ch=uc($ch);
    $ch =~ s/[\(\[\{]/</g;
    $ch =~ s/[\}\]\)]/>/g;
    $ch =~ s/T/U/g;
    $ch =~ s/X/N/g;
    $ch =~ s/[-._~+;:,]/./g;
    return $ch;
}

sub NormalizeCh {
    my ($ch)=@_;
    return NormalizeStr($ch);
}

sub IsGapCh {
    my ($ch)=@_;
    if ($ch =~ /[-._~+;:,]/) {
	return 1;
    }
    else {
	return 0;
    }
}
