# Supplementary material for: Comparative genomics reveals 104 candidate structured RNAs from bacteria, archaea, and their metagenomes
Source: Genome Biol. 2010 Mar 15;11(3):R31. doi: 10.1186/gb-2010-11-3-r31 (PMC2864571; doi:10.1186/gb-2010-11-3-r31)
Supplement: Additional file 10 — Source code implemented as part of this project. Source code files and a README.pdf file are provided to assist in detailed understanding of the methods. The files can be retrieved from the .tar.gz archive file, as described for Additional file 4. [file gb-2010-11-3-r31-S10.GZ › 104-motifs-source-code/exe/LoadFeatureTableParallel.pl]

# Copyright (c) 2003-2010 Zasha Weinberg.  All rights reserved.
#
# This copyrighted source code is freely distributed under
# the terms of the GNU General Public License.  See the file
# LICENSE in the root directory of this distribution.

use strict;
use Getopt::Long;
our $sqPBSexe;
our $parDir="t";
our $DONEdoneDONEdoneText="RavennaDONEdoneDONEdone"; # ravenna.pl prints out DONEdoneDONEdone because of its sub-jobs, so we have to use something else as a signal
our $runCmd=1;
our $parallelBlock_fileNamePattern="*.stdout";
our $disableResumingJob=1;
our $parallel=undef;
our $parallelWorkGeneric={};
our $parallelQueue;
require 'ParallelBlock.pm';

my ($database,$directory,$intoLoadDataFile,$table,$noPrintGi,$source_info);
my ($oneFile,$loaddataFileName);
if (!GetOptions(
		"parallel=s" => \$parallel,
		"queue=s" => \$parallelQueue,
		"walltimeHours=s" => \$parallelWorkGeneric->{walltimeHours},
		"sqPBSexe=s" => \$sqPBSexe,
		"parallelNodeAlloc=s" => \$parallelWorkGeneric->{parallelNodeAlloc},
		"d=s" => \$database,
		"i=s" => \$directory,
		"t=s" => \$table,
		"intoLoadDataFile=s" => \$intoLoadDataFile,
		"noPrintGi" => \$noPrintGi,
		"oneFile=s" => \$oneFile,
		"loaddata=s" => \$loaddataFileName,
		"source_info=s" => \$source_info
	       )) {
    die "bad option";
}

if ($oneFile) {

    my $cmd="init_table.perl -d $database -i $oneFile -t $table -intoLoadDataFile $loaddataFileName -noPrintGi";
    if (length($source_info)>0) {
	$cmd .= " -source_info $source_info";
    }
    print "Running $cmd\n";
    my $status=system "$cmd";
    if ($status != 0) {
	die "problem with cmd: $? $!";
    }
    print "DONEdoneDONEdone\n";
    exit(0);
}

if (!$intoLoadDataFile) {
    die "sorry, this script only when going into a LOAD DATA file\n";
}

my @fileList=();
my $findCmd="find $directory -\\( -name \"*.gbff.gz\" -o -name \"*gbff\" -\\) -print |";
print "Running $findCmd\n";
if (!open(L,$findCmd)) {
    die "cannot run find command";
}
while (<L>) {
    s/[\r\n]//g;
    push @fileList,$_;
}
close(L);
if ($? != 0){
    die "problem with find command";
}
my $numFiles=scalar @fileList;
print "Found $numFiles files\n";
if ($numFiles==0) {
    die "no files";
}

# calc a reasonably stable, yet deterministic directory
my $srcDirEscaped=$directory;
$srcDirEscaped =~ s/\//_/g;
my $dir="$parDir/init_table-$table-$srcDirEscaped";
print "for parallel work dir=$dir\n";
mkdir($dir);

if ($parallel eq "sqPBS" && !defined($sqPBSexe)) {
    $sqPBSexe=DefaultSqPBS();
}

my $parallelWork={};
%$parallelWork=%$parallelWorkGeneric;
$parallelWork->{blocks}{0}->{jobNameOfBlock}="init_table";
$parallelWork->{jobsAreDead}=1; # I'm tired of this
$parallelWork->{atEnd}="return";
$parallelWork->{djobsFileName}="$dir/t.djobs";
$parallelWork->{jobName}="init_table";
$parallelWork->{blocks}{0}->{searchOnlyExplicitFiles}=1;
$parallelWork->{blocks}{0}->{doneString}="DONEdoneDONEdone";

my @loaddataFileList=();
my $i=0;
for my $f (@fileList) {
    my $base=$f;
    $base =~ s/\//_/g;
    my $stdoutFile="$dir/$base.stdout";
    my $loaddataFile="$dir/$base.loaddata.tab";
    push @loaddataFileList,$loaddataFile;
    my $cmd="perl $0 -oneFile $f -loaddata $loaddataFile -d $database -t $table -source_info \"$source_info\" >& $stdoutFile";
    $parallelWork->{blocks}{0}->{jobs}{$stdoutFile}=$cmd;
    $i++;
}

my $result=::ParallelWork_Do($parallelWork);
   
# merge the files
print "Merging files into $intoLoadDataFile\n";
if (!open(LD,">$intoLoadDataFile")) {
    die "cannot open $intoLoadDataFile";
}
for my $f (@loaddataFileList) {
    if (!open(F,$f)) {
	die "cannot open loaddata chunk file $f";
    }
    while (<F>) {
	s/[\r\n]//g;
	print LD "$_\n";
    }
    close($f);
}
close(LD);

sub die_soon  {
    my @dieParams=@_;
    my $errorMessage="";
    for my $l (@dieParams) {
	$errorMessage="$errorMessage $l";
    }
    if ($parallel eq "lsf") {
	print "$errorMessage\n";
    }
    print "ERROR: $errorMessage\n";
    die @dieParams;
}
