# Supplementary material for: Comparative genomics reveals 104 candidate structured RNAs from bacteria, archaea, and their metagenomes
Source: Genome Biol. 2010 Mar 15;11(3):R31. doi: 10.1186/gb-2010-11-3-r31 (PMC2864571; doi:10.1186/gb-2010-11-3-r31)
Supplement: Additional file 10 — Source code implemented as part of this project. Source code files and a README.pdf file are provided to assist in detailed understanding of the methods. The files can be retrieved from the .tar.gz archive file, as described for Additional file 4. [file gb-2010-11-3-r31-S10.GZ › 104-motifs-source-code/exe/MakeDatabaseFromFastaFile.pl]

# Copyright (c) 2003-2010 Zasha Weinberg.  All rights reserved.
#
# This copyrighted source code is freely distributed under
# the terms of the GNU General Public License.  See the file
# LICENSE in the root directory of this distribution.

use Getopt::Long;

sub prepare_my_exit
  {
      if ($parallel eq "lsf") {
	  close(OUT);
	  MasterizeFile($outFileName);
	  system "cp $outFileName /pfam/db/tmp/RFR.out";
	  $cmd="rm -rf $tempDir";
	  print "Running: $cmd\n";
	  system "$cmd";
      }
  }
sub die_soon
  {
      @dieParams=@_;
      $errorMessage="";
      for $l (@dieParams) {
	  $errorMessage="$errorMessage $l";
      }
      if ($parallel eq "lsf") {
	  print "$errorMessage\n";
      }
      prepare_my_exit();
      print "ERROR: $errorMessage\n";
      die @dieParams;
  }

require 'ParallelBlock.pm';
$runCmd=1;
$parJobDir="t";
$configFile="data/ravenna.config.tab";
$perUserConfigFile="data/ravenna.per-user.config.tab";
$appendRavennaConfigFileName=$perUserConfigFile;

$thresholdForNoFilter=3000000;
$thresholdForDatabaseIsHmmTraining=100000000;
$partitionSizeForNoFilter=100000;
$partitionSizeWithFilter=10000000;

if (!GetOptions(
		"h" => \$help,
		"parallel=s" => \$parallel,
		"jobsAreDead" => \$jobsAreDead,
		"createDatabase=s" => \$createDatabaseDir,
		"debugParallel" => \$debugParallel,
		"onlyForwardStrand" => \$onlyForwardStrand,
		"database=s" => \$database,
		"partitionSizeForNoFilter=s" => \$partitionSizeForNoFilter,
		"partitionSizeWithFilter=s" => \$partitionSizeWithFilter
	       )) {
    die "could not understand command line parameters";
}
if ($help) {
    print "perl exe/MakeDatabaseFromFastaFile <create database directory>\n";
    print "-database <ravenna.pl db> : required, the database to extract stuff from\n";
    print "-parallel <system> : gzip partitioned fasta files in parallel\n";
    print "-onlyForwardStrand\n";
    print "-partitionSizeWithFilter <#>\n";
    print "-partitionSizeForNoFilter <#>\n";
    exit(0);
}

$createdFastaFileName=shift;
$createDatabaseDir=shift;

if (!$database) {
    die_soon "you must select a -database";
}

require 'RavennaConfigFile.pm';
LoadConfigFile();

$strandFlag="";
if ($onlyForwardStrand) {
    $strandFlag="+";
}

if (!-e $createDatabaseDir) {
    $cmd="mkdir -p $createDatabaseDir";
    system "$cmd";
}

if (!$newDatabase) {
    $newDatabase=$createDatabaseDir;
    $newDatabase =~ s/\//-/g;
    $newDatabase =~ s/^seqs-//g;
}

print "Calculating G+C statistics on new sequences (but before creating the real database; just so we can get the size)\n";
$cmd="./cmzasha --no-stderr --gc-count $strandFlag$createdFastaFileName";
print "Running $cmd\n";
system "$cmd";
print "Completed G+C stats\n";
$createdDbSize=GetDbSize("$strandFlag$createdFastaFileName");

$useNoFilter=0;
if ($createdDbSize<$thresholdForNoFilter) {
    print "Database is small enough that no filtering should be used.\n";
    $useNoFilter=1;
    $partitionSize=$partitionSizeForNoFilter;
}
else {
    print "Database is large enough that we need a filter.\n";
    $partitionSize=$partitionSizeWithFilter;
}

if ($createDatabaseDir) {
    
    $partitionListFileName="$createDatabaseDir/partition.gz.list";
    if (-s $partitionListFileName) {
	print "(Already partitioned fasta files for parallelization $partitionListFileName)\n";
    }
    else {
	print "Running cmzasha to partition sequence data into smaller files, to facillitate running parallel jobs on a cluster.\n";
	$cmd="./cmzasha --no-stderr --partition-fasta $createdFastaFileName $createDatabaseDir $partitionSize";
	print "Running $cmd\n";
	system "$cmd";
    }
}

$cmd="ls $createDatabaseDir/partition_*.fasta | wc -l";
print "Checking if there are un-compressed partitioned .fasta files\n";
print "Running $cmd\n";
$countFasta=`$cmd`;
$countFasta =~ s/[ \r\n]//g;
if (length($countFasta)==0) {
    die_soon "looks like the command failed";
}
if ($countFasta>0) {
    print "some partitioned .fasta files are un-compressed.  Compressing...\n";
    if ($parallel) {
	%djobsFileToCmd=();
	$djobsFileName="$parJobDir/$blastJobBase-gzip.djobs";
	$parallelBlock_fileNamePattern="*.gzipjobs";
	$runParallelStep_allowUnexpectedFiles=1;
	for ($i=0; $i<10; $i++) {
	    $f="$parJobDir/blonk-$blastJobBase-$i.gzipjobs";
	    $djobsFileToCmd{$f}="gzip $createDatabaseDir/partition_*$i.fasta;echo DONEdoneDONEdone > $f";
	}
	
	print "RunParallelStep\n";
	RunParallelStep();
    }
    else {
	$cmd="gzip $createDatabaseDir/partition_*.fasta";
	print "Running $cmd\n";
	system "$cmd";
    }    
}

if ($onlyForwardStrand) {
    print "Changing to positive strands only (1-sided BLAST)\n";
    open(PP,"$createDatabaseDir/partition.gz.list");
    @newFastaList=();
    while (<PP>) {
	s/[\r\n]//g;
	s/^[+]+//g; # we could have done this already, in which case we don't want to add '+' multiple times
	push @newFastaList,$_;
    }
    close(PP);
    open(PP,">$createDatabaseDir/partition.gz.list");
    for $f (@newFastaList) {
	print PP "+$f\n";
    }
    close(PP);
}

print "Calculating G+C statistics on the new database.  (This will complete really, really quickly if it was already done...)\n";
$cmd="./cmzasha --no-stderr --gc-count \@$createDatabaseDir/partition.gz.list";
print "Running $cmd\n";
system "$cmd";
print "Completed G+C stats\n";

$cmd="grep $newDatabase $appendRavennaConfigFileName";
print "Running $cmd\n";
$out=`$cmd`;
if ($out =~ /$newDatabase/) {
    print "Looks like database was already in ravenna config file $appendRavennaConfigFileName.  That's odd.  Adding anyway\n";
}
print "Adding new database \"$newDatabase\" to ravenna config file  $appendRavennaConfigFileName\n";

$taxonFile=$dbToTaxonFile{$database};
$heurcreationspec=$dbToHeurCreationSpec{$database};
print "db is $createdDbSize nucs\n";
if ($createdDbSize<$thresholdForDatabaseIsHmmTraining) {
    print "Database is small enough to uses database itself as training sequence for HMM thresholds\n";
    $heurcreationspec="fullseq-parallel";
}
$dbLine="db\t$newDatabase\t$createDatabaseDir/partition.gz.list\t$taxonFile\t$heurcreationspec\tprojection-of\t$database\tnoFilter\t$useNoFilter";
open(RC,">>$appendRavennaConfigFileName");
print RC "$dbLine\n";
close(RC);


print "Formatting for infernal.pl\n";
$cmd="perl exe/infernal.pl -database $newDatabase -formatdb";
print "Running $cmd\n";
system "$cmd";

sub GetDbSize {
    my ($f)=@_;
    
    my $cmd="./cmzasha --no-stderr --db-size-from-gc-count $f";
    print "Running $cmd\n";
    my $out=`$cmd`;
    if ($out =~ /thesizeis:([-+.e0-9]*):/) {
	my $size=$1;
	print "size=$size single-sided nucs (double if double-sided nucs)\n";
	return $size;
    }
    die_soon "Could not find size of database";
}
