# Supplementary material for: Comparative genomics reveals 104 candidate structured RNAs from bacteria, archaea, and their metagenomes
Source: Genome Biol. 2010 Mar 15;11(3):R31. doi: 10.1186/gb-2010-11-3-r31 (PMC2864571; doi:10.1186/gb-2010-11-3-r31)
Supplement: Additional file 10 — Source code implemented as part of this project. Source code files and a README.pdf file are provided to assist in detailed understanding of the methods. The files can be retrieved from the .tar.gz archive file, as described for Additional file 4. [file gb-2010-11-3-r31-S10.GZ › 104-motifs-source-code/exe/MakeProteinGiToSeqDatabase.pl]

# Copyright (c) 2003-2010 Zasha Weinberg.  All rights reserved.
#
# This copyrighted source code is freely distributed under
# the terms of the GNU General Public License.  See the file
# LICENSE in the root directory of this distribution.

$MySQLCmd="mysql -u zw49 -pzw49 -h mysql zw49";
$openGlobFaaFiles="cat env5-cdd/fasta/* |";
$tempDir="t";

$loadDataFile="$tempDir/faa.tab";

if (!open(TAB,">$loadDataFile")) {
    die "cannot open $loadDataFile";
}
if (!open(FAA,$openGlobFaaFiles)) {
    die "cannot un-gzip faa files";
}

print "Reading .faa files to create import file for MySQL\n";
while (<FAA>) {
    s/[\r\n]//g;
    if (/^>/) {
	if (/^> *([0-9]+)$/) {
	    if (defined($gi)) {
		print TAB "$gi\t$seq\n";
	    }
	    $gi=$1;
	    $seq="";
	}
	else {
	    die "description line did not simply contain the gi, which is what was expected";
	}
    }
    else {
	$seq .= $_;
    }
}
if (defined($gi)) {
    print TAB "$gi\t$seq\n";
}

close(FAA);
if ($? !=0) {
    die "problem reading FAA";
}
close(TAB);

print "Loading data into MySQL\n";
if (!open(MYSQL,"| $MySQLCmd")) {
    die "could not run $MySQLCmd";
}
print MYSQL "create table if not exists gi_to_protein (gi int primary key,translation text);\n";
print MYSQL "LOAD DATA LOCAL INFILE \'$loadDataFile\' REPLACE INTO TABLE gi_to_protein (gi,translation);\n"; # use "REPLACE", just in case we need to do this multiple times
close(MYSQL);
if ($? !=0) {
    die "problem with MySQL";
}
system "rm -f $loadDataFile";

print "done\n";
