# Supplementary material for: Comparative genomics reveals 104 candidate structured RNAs from bacteria, archaea, and their metagenomes
Source: Genome Biol. 2010 Mar 15;11(3):R31. doi: 10.1186/gb-2010-11-3-r31 (PMC2864571; doi:10.1186/gb-2010-11-3-r31)
Supplement: Additional file 10 — Source code implemented as part of this project. Source code files and a README.pdf file are provided to assist in detailed understanding of the methods. The files can be retrieved from the .tar.gz archive file, as described for Additional file 4. [file gb-2010-11-3-r31-S10.GZ › 104-motifs-source-code/exe/MergeStuffIntoStockholm.pl]

# Copyright (c) 2003-2010 Zasha Weinberg.  All rights reserved.
#
# This copyrighted source code is freely distributed under
# the terms of the GNU General Public License.  See the file
# LICENSE in the root directory of this distribution.

use ParseGenomeContextWebPage;
use ProcessPipeline_Utils;


$doGenomeContext=0;
$grKey="SS_TT";

use Getopt::Long;
if (!GetOptions(
		"h" => \$help,
		"grAdd=s" => \$grAdd,
		"elideDotsLine" => \$elideDotsLine
	       )) {
    die "could not parse command line";
}
if ($help) {
    print "perl MergeTransTermIntoStockholm.pl <sto file> <trans term pred file or .genomecontext file> <output sto file>\n";
    print "<trans term pred file> was made with something like predict_terminators.perl -i GEMM-2007-01-04.sto.fasta -o GEMM-2007-01-04.sto.term.tab\n";
    print "<output sto file> will have a bunch of #=GR...SS_TT lines added\n";
    print "-grAdd <text> add this to the normal #=GR tag.  Note: the underline is not by default added.\n";
    print "-elideDotsLine : don't print out any #=GR line that's all dots.  (only implemented for genomecontext, at the moment\n";
    exit(0);
}

$stoFileName=shift;
$predFileName=shift;
$outFileName=shift;

if ( ($predFileName =~ /[.]genomecontext$/) || ($predFileName =~ /[.]operoncontext/)) {
    $doGenomeContext=1;
    $grKey="CODON";
}
$grKey .= $grAdd;


my $sto=new Stockholm;
$sto->Load($stoFileName);
my $longestName=$sto->FindLongestNameGRorGc();
my $longestHit=$sto->FindLongestHitText();
my $longestNewTag=$longestHit+length("#=GR  $grKey");
if ($longestNewTag>$longestName) {
    $longestName=$longestNewTag;
}
print "longestName=$longestName\n";


if ($doGenomeContext) {
    #$opt={onlyOneEmblIdInRam=>1}; # otherwise pfl motif had too much data, and the computer ran out of RAM
    $genomeContext=new ParseGenomeContextWebPage($predFileName,100,$opt);
}
else {

    if (!open(TT,$predFileName)) {
	die "cannot open $predFileName";
    }
    while (<TT>) {
	s/[\r\n]//g;
	($hitId,$ttstartRel,$ttendRel,$score1,$score2,$score3,$str)=split /\t/,$_;
	if ($str) {
	    if (!($hitId =~ /^([-_.A-Za-z0-9]+)\/([0-9]+)[-]([0-9]+)$/)) {
		die "could not parse hitId $hitId";
	    }
	    $emblId=$1;
	    $start=$2;
	    $end=$3;
	    if ($start<$end) {
		$dir=+1;
	    }
	    else {
		$dir=-1;
	    }
	    $ttstart=$end + $dir*$ttstartRel;
	    $ttend=$end + $dir*$ttendRel + $dir; # seems off by one
	    ($irrel5,$notSoImpt5,$stem5,$loop,$stem3,$u3,$postu3)=split /[^A-Za-z]/,$str;
	    $ttLen=abs($ttend-$ttstart);
	    $ttStrLen=length($stem5)+length($loop)+length($stem3);
	    #print "$ttLen vs $ttStrLen  :  $stem5,$loop,$stem3\n";
	    $start5=$ttstart + $dir;
	    $end5=$ttstart + $dir*length($stem5);
	    $start3=$ttend - $dir*length($stem3) + $dir;
	    $end3=$ttend;
	    # make half open
	    $end5 += $dir;
	    $end3 += $dir;
	    for ($i=$start5; $i!=$end5; $i += $dir) {
		$map{$emblId}{$i}="<";
	    }
	    for ($i=$start3; $i!=$end3; $i += $dir) {
		$map{$emblId}{$i}=">";
	    }
	}
    }
}

if (!open(OUT,">$outFileName")) {
    die "cannot open for writing $outFileName";
}

if (!open(S,$stoFileName)) {
    die "cannot open $stoFileName";
}
while (<S>) {
    s/[\r\n]//g;
    my $line=$_;
    my $printed=0;
    if ($line =~ /^([-_.A-Za-z0-9]+)\/([0-9]+)-([0-9]+)( +)([^ ]+)$/) {
	$emblId=$1;
	$start=$2;
	$end=$3;
	$spaces=$4;
	$seq=$5;

	if ($start<$end) {
	    $dir=+1;
	}
	else {
	    $dir=-1;
	}
	
	@startCodonPosToText=(".","A","U","G");
	@stopCodonPosToText=(".","S","T","P");
	$gr="";
	$p=$start;
	for ($i=0; $i<length($seq); $i++) {
	    undef $ch;
	    if ((substr $seq,$i,1) =~ /[A-Za-z]/) {
		if ($doGenomeContext) {
		    $ch=$startCodonPosToText[$genomeContext->IsWithinStartCodon($emblId,$p)];
		    if ($ch eq ".") {
			$ch=$stopCodonPosToText[$genomeContext->IsWithinStopCodon($emblId,$p)];
		    }
		}
		else {
		    $ch=$map{$emblId}{$p};
		}
		if (!$ch) {
		    $ch=".";
		}
		$p += $dir;
	    }
	    else {
		$ch=".";
	    }
	    $gr .= $ch;
	}
	
	$printed=1;
	print OUT FormLine("$emblId/$start-$end",$seq)."\n";
	if (($gr =~ /^[.]*$/) && $elideDotsLine) {
	    # elide it, as requested
	}
	else {
	    print OUT FormLine("#=GR $emblId/$start-$end $grKey",$gr)."\n";
	}
    }
    if ($line =~ /^(\#=GC +[^ ]+) +([^ ]+)$/) {
	print OUT FormLine($1,$2)."\n";
	$printed=1;
    }
    if ($line =~ /^(\#=GR +[^ ]+ +[^ ]+) +([^ ]+)$/) {
	print OUT FormLine($1,$2)."\n";
	$printed=1;
    }
	  
    if (!$printed) {
	print OUT "$line\n";
    }
}

sub FormLine {
    my ($name,$seq)=@_;
    return $name.(" " x ($longestName+1-length($name))).$seq;
}

#=GF ADD_GENES perl /zasha/code/cygwin/mydistributions/ravenna/src/MergeStuffIntoStockholm.pl -elideDotsLine -grAdd _ENDO 109-2389-0-1--2009-01-07c.sto 109-2389-protein-domains/gi-list-2009-01-05.HNH.operoncontext.tab 109-2389-0-1--2009-01-09.sto
