# Supplementary material for: Comparative genomics reveals 104 candidate structured RNAs from bacteria, archaea, and their metagenomes
Source: Genome Biol. 2010 Mar 15;11(3):R31. doi: 10.1186/gb-2010-11-3-r31 (PMC2864571; doi:10.1186/gb-2010-11-3-r31)
Supplement: Additional file 10 — Source code implemented as part of this project. Source code files and a README.pdf file are provided to assist in detailed understanding of the methods. The files can be retrieved from the .tar.gz archive file, as described for Additional file 4. [file gb-2010-11-3-r31-S10.GZ › 104-motifs-source-code/exe/MultiRavenna.pl]

# Copyright (c) 2003-2010 Zasha Weinberg.  All rights reserved.
#
# This copyrighted source code is freely distributed under
# the terms of the GNU General Public License.  See the file
# LICENSE in the root directory of this distribution.


#perl exe/MultiRavenna.pl -parallel PBSPro -queue breaker -disableBlissUpload -useRavennaCmds motifs_2007/temp/miniscans-q.cmd -jobsAreDead -collateIntoBigArrayJobs -djobsFileName motifs_2007/miniscan-temp/miniscan.djobs -block -weightPerEvdJob 3 -weightPerScanJob 2 -walltimeHours 8 -planningWalltimeHours 24 >>& motifs_2007/miniscan-temp/miniscan.stdout
# MltRav cmd would be perl exe/MultiRavenna.pl -parallel PBSPro -queue sandbox@sanserver4,sand -disableBlissUpload -useRavennaCmds motifs_2007/temp/miniscans-gammas.cmd -jobsAreDead -collateIntoBigArrayJobs -djobsFileName motifs_2007/miniscan-temp/miniscan.djobs -block -weightPerEvdJob 6 -weightPerScanJob 4 -configHmmInOneJob >& motifs_2007/miniscan-temp/miniscan.stdout
#perl exe/MultiRavenna.pl -parallel PBSPro -queue breaker -disableBlissUpload -useRavennaCmds ~/q/motifs_2007/temp/miniscans-gammas.cmd -jobsAreDead -collateIntoBigArrayJobs -djobsFileName motifs_2007/miniscan-temp/miniscan.djobs -weightPerEvdJob 3 -weightPerScanJob 2 -walltimeHours 8 -planningWalltimeHours 24 -verifyEachBlock -maxArrayJobSize 2000 >& motifs_2007/miniscan-temp/miniscan.stdout

#perl exe/MultiRavenna.pl -parallel sqPBS -queue m600 -parallelNodeAlloc 16,scatter -motifDir scans/2009-11-02/sto -scanDir scans/2009-11-02/scan -tempDir t -collateIntoBigArrayJobs -local -infernal -evalue 500 refseq37mamma
	
use Getopt::Long;
use IO::Handle;
sub die_soon
{
    @dieParams=@_;
    if ($parallel eq "lsf") {
	for $l (@dieParams) {
	    print "$l";
	}
	print "\n";
	close(OUT);
	MasterizeFile($outFileName);
	system "cp $outFileName /pfam/db/tmp/RFR.out";
	$cmd="rm -rf $tempDir";
	print "Running: $cmd\n";
	system "$cmd";
    }
    die @dieParams;
}

require 'ParallelBlock.pm';
$DONEdoneDONEdoneText="RavennaDONEdoneDONEdone"; # ravenna.pl prints out DONEdoneDONEdone because of its sub-jobs, so we have to use something else as a signal
$runCmd=1;
$parallelBlock_fileNamePattern="*.stdout";
$disableResumingJob=1;

$configFile="data/ravenna.config.tab";
$perUserConfigFile="data/ravenna.per-user.config.tab";
my ($motifBaseDir,$scanBaseWorkDir,$managerWorkDir);
$blastUtrEvalue=1e-10;
$weightPerUtrBlastJob=1000; # I think this accounts for the fact that the partitions I make for ravenna.pl are too small for blast (at least on bulldogi, where blast seems to run extra fast)
$parJobDir="t";
$disableParJobDirForDoneSearch=1;
$evdPartitions="40,61";

my @cmdLineParams=@ARGV;
our $parallel=undef;
our $parallelWorkGeneric={};
our $sqPBSexe;

$jobsAreDead=1;


my $hostname=`hostname`;
$hostname =~ s/[\r\n]//g;

if (!GetOptions( 
		"h" => \$help,
		"parallel=s" => \$parallel,
		"baseDirs=s" => \$baseDirs,
		"motifDir=s" => \$motifBaseDir,
		"scanDir=s" => \$scanBaseWorkDir,
		"tempDir=s" => \$managerWorkDir,
		"jobsAreDead" => \$jobsAreDead,
		"dumpToRun" => \$dumpToRun,
		"runRavennaOnce" => \$runRavennaOnce,
		"local" => \$local,
		"global" => \$global, # default, but nice to be able to specify
		"queue=s" => \$parallelQueue,
		"bogoMipsFactor=s" => \$bogoMipsFactor,
		"dumpConfig" => \$dumpConfig,
		"blastUtrUpstreamWindow=s" => \$blastUtrUpstreamWindow,
		"blastUtrDbDir=s" => \$blastUtrDbDir,
		"makeBlastUtrDb" => \$makeBlastUtrDb,
		"useBlastUtrDb" => \$useBlastUtrDb,
		"extend=s" => \$extend,
		"cmfinder=s" => \$runCmfinderDir,
		"structureless" => \$structureless,
		"kill" => \$kill,
		"collateIntoBigArrayJobs" => \$collateIntoBigArrayJobs,
		"runPlanningJobLocally" => \$runPlanningJobLocally,
		"runPlanningJobQueue=s" => \$runPlanningJobQueue,
		"disableBlissUpload" => \$disableBlissUpload,
		"useRavennaCmds=s" => \$useRavennaCmds,
		"djobsFileName=s" => \$djobsFileName,
		"block" => \$block,
		"rerunLastStep" => \$rerunLastStep,
		"fileNamePrefix=s" => \$fileNamePrefix,
		"weightPerUtrBlastJob=s" => \$weightPerUtrBlastJob,
		"weightPerScanJob=s" => \$weightPerScanJob,
		"weightPerEvdJob=s" => \$weightPerEvdJob,
		"getProtFromMysql=s" => \$getProtFromMysql,
		"getProtFromSqlite=s" => \$getProtFromSqlite,
		"getProtFromTabFile=s" => \$getProtFromTabFile,
		"evalue=s" => \$evalue,
		"filteringFraction=s" => \$filteringFraction,
		"filter=s" => \$filterName,
		"configHmmInOneJob" => \$configHmmInOneJob,
		"null3cm" => \$null3cm,
		"nullgcmix" => \$nullgcmix,
		"gcnull" => \$gcnull,
		"evdPartitions=s" => \$evdPartitions,
		"parJobDir=s" => \$parJobDir,
		"evdFileName=s" => \$evdFileName,
		"reportHowManyDone=s" => \$reportHowManyDone,
		"disableScan" => \$disableScan,
		"checkSSconsorig" => \$checkSSconsorig,
		"walltimeHours=s" => \$walltimeHours,
		"planningWalltimeHours=s" => \$planningWalltimeHours,
		"maxArrayJobSize=s" => \$maxArrayJobSize,
		"verifyEachBlock" => \$verifyEachBlock,
		"sqPBSexe=s" => \$sqPBSexe,
		"parallelNodeAlloc=s" => \$parallelWorkGeneric->{parallelNodeAlloc}, # for use by Nick's parallel job script, to specify how many nodes to use.  Currently, it's just a number that says how many nodes.
		"mbPerCpu=s" => \$parallelWorkGeneric->{mbPerCpu}, # I could give more power in distinguishing planning jobs vs. actual jobs, etc, but I don't see the point
		"infernal" => \$useInfernal,
		"noRedir" => \$noRedir,
		"maxSearchHours=s" => \$maxSearchHours,
		"blissBinIndex" => \$blissBinIndex,
		 "filSmaxHmm=s" => \$filSmaxHmm,
	       )) {
    die "problem with command line";
}
#		print "keys ".join(keys %$parallelWorkGeneric).", ".$parallelWorkGeneric->{parallelNodeAlloc}."\n";

if ($help) {
    print "perl MultiRavenna.pl <database>\n";
    print "(old name: CMfinderScan.pl)\n";
    print "<scan type> : can be 'miniscan'.  Really just used to form the ravenna.pl database name.\n";
    print "<database name> : ravenna.pl database.  Can have the special string \"GROUP\" (in caps) in it.  If so, the input alignments are expected to have #=GF ORIGINAL_MOTIF tags, from which MultiRavenna.pl extracts the group in which the motif was found, and substitutes it inot <database name>  e.g., refseq-25-GROUP-miniscan.\n";
    print "note: the following parallel flags (-parallel and -queue) are taken by default from ravenna.config.tab\n";
    print "-parallel <system> : do parallel, <system> from ParallelBlock.pm\n";
    print "-queue <queue name> : specify queue for parallel system to ravenna.pl\n";

    print "-fileNamePrefix <prefix> : prefix this to each file name created.  Useful for recording batch/step number for regimented motif processing\n";
    print "-jobsAreDead : same meaning as in ravenna.pl.  This flag will also be passed to invocations of ravenna.pl\n";
    print "-dumpToRun : dump IDs of motifs that we'll run, then exit.\n";
    print "-local : do local scans.  global is default, since we presume CMfinder got whole motif (and since with global, cmzasha will report full seq to realign).  However, Infernal seems to do better with local, so maybe worth trying.\n";
    print "-djobsFileName <file name> : use the specified file for djobs\n";
    print "-baseDirs <motif dir>,<scan dir>,<temp dir>\n";
    print "-motifDir <dir>\n";
    print "-scanDir <dir>\n";
    print "-tempDir <dir>\n";
    print "-useRavennaCmds <file with cmds> : run ravenna.pl, using the given commands lines.\n";
    print "-collateIntoBigArrayJobs : first submit a job to run ravenna.pl for each query, and build up a list of all the parallel jobs that must be run, for each step.  Then schedule all jobs at once, statically.  WARNING: this is not a good idea if the jobs will be uploading to bliss, because all the final jobs will run about at once, and bliss will get creamed.  To get around this, we should probably synchronize the upload jobs (and have them poll bliss until bliss is ready for the next one).  I also might move more of the processing onto bulldog, but this doesn't entirely solve the problem.\n";
    print "-runPlanningJobLocally : useful only for -collateIntoBigArrayJobs.  does not schedule the planning job on the parallel batch system; instead runs it locally.  useful when the planning job isn't much work, and the queue is busy, but won't be later (like overnight).\n";
    print "-rerunLastStep : (only useful for -collateIntoBigArrayJobs) will force the last step of ravenna.pl to be run (which includes making .cmzasha.csv), even if it's already complete\n";
    print "-disableBlissUpload : passed to ravenna.pl";
    print "-weightPerScanJob <weight> : for scan jobs only, combines logical jobs into the same allocated job on the cluster.  Silently ignored if you're not doing a homology search, if you don't use -collateIntoBigArrayJobs or if the implementation of ParallelBlock.pm doesn't support it for your system (currently only PBSPro and SGE support it)\n";
    print "-weightPerEvdJob <weight>\n";
    print "-weightPerUtrBlastJob <weight> : for using BLAST step\n";
    print "-getProtFromMysql <hostname>,<databasename>,<username>,<password> : for BLAST UTRs, pass this MySQL login info to ProteinBlastForUtrs.pl.  Flag is ignored except with -makeBlastUtrDb flag.\n";
    print "-getProtFromSqlite <dbfile> : for BLAST UTRs, tell ProteinBlastForUtrs.pl to use the SQLite database at the given file.  Flag is ignored except with -makeBlastUtrDb flag.\n";
    print "-getProtFromTabFile <file> : for BLAST UTRs, tell ProteinBlastForUtrs.pl to use a tab-delimited, and gzip'd file to get the protein translation.  In each tab-delim line, the first field is the 'gi' and the second is the 'translation'.  Flag is ignored except with -makeBlastUtrDb.\n";
    print "-evalue <evalue cutoff> : pass this flag to ravenna.pl, if it's run.\n";
    print "-filteringFraction <filtering fraction> : pass this flag to ravenna.pl\n";
    print "-filter <filter name> : pass this flag to ravenna.pl\n";
    print "-null3cm : pass this flag to ravenna.pl\n";
    print "-nullgcmix : pass this flag to ravenna.pl\n";
    print "-gcnull : pass this flag to ravenna.pl\n";
    print "-parJobDir <dir> : pass this flag to ravenna.pl\n";
    print "-reportHowManyDone <file> : print data about how many jobs were done into this file\n";
    print "-disableScan : don't do the scan or p-scan steps at all\n";
    print "-checkSSconsorig : report an error if any of the input .sto files have the line \"#=GC SS_cons_orig\" in them; this would indicate that the user has forgotten to remove this tag after using the -structureless flag.\n";
    print "-walltimeHours <max-hours> : for reserving resources on bulldogk\n";
    print "-mbPerCpu <MB> : for reserving resources on bulldogk";
    print "-configHmmInOneJob : pass this to ravenna.pl\n";
    print "-maxArrayJobSize <#> : for PBSPro (default is 10000 for PBSPro), but will work for others.  Quick&Dirty way of managing load\n";
    print "-parallelNodeAlloc <?> : pass this to the parallel system in ParallelBlock.pm\n";
    print "-sqPBSexe <path to sqPBS.pl> : for ParallelBlock.pm\n";
    print "-infernal : use infernal to do the search\n";
    print "-maxSearchHours <#> : pass to infernal.pl\n";
    print "-blissBinIndex : pass this to infernal.pl\n";
    print "-filSmaxHmm <fraction> : pass this to infernal.pl\n";

    print "demo: command for Actino:\n[weinberg@master t1]$ perl CMfinderScan.pl -jobsAreDead -all -parallel DinGO miniscan actino\n";

    print "\n\ndemo 2 dir struct: hithrumotifs/2006-12-01 has motifs, and a subdir called blastutr that has .blastprot files for input to ProteinBlastForUtrs.pl.  hithrumotifs/scan/2006-12-01 is scan results.  hithrumotifs/blast is blastutr databases.  hithrumotifs/temp is a temp directory.\n";
    print "demo 2: command for hithrumotifs: perl CMfinderScan.pl -baseDirs hithrumotifs,hithrumotifs/scans,hithrumotifs/temp -parallel DinGO -all -subdir 2006-11-27 -dumpToRun -motifToPhyloFile hithrumotifs/swiss_cheese_systematic.forminiscan miniscan19 swiss\n";
    print "demo 2, make BLAST UTR db (restricted to groups): perl CMfinderScan.pl -baseDirs hithrumotifs,hithrumotifs/scans,hithrumotifs/temp -parallel DinGO -all -subdir 2006-12-01 -dumpToRun -motifToPhyloFile hithrumotifs/swiss_cheese_systematic.forminiscan -blastUtrUpstreamWindow 2000,200 -blastUtrDbDir hithrumotifs/blast -makeBlastUtrDb refseq19 swiss\n";
    print "demo 2, scan BLAST UTR db (restricted to groups): perl CMfinderScan.pl -baseDirs hithrumotifs,hithrumotifs/scans,hithrumotifs/temp -parallel DinGO -all -subdir 2006-12-01 -motifToPhyloFile hithrumotifs/swiss_cheese_systematic.forminiscan -blastUtrDbDir hithrumotifs/blast/2006-12-01 -useBlastUtrDb refseq19 swiss\n";
    print "demo 2, make BLAST UTR db (full refseq19env-microbial; must do tricks with a 'microbial' subdir): perl CMfinderScan.pl -baseDirs hithrumotifs,hithrumotifs/scans,hithrumotifs/temp -parallel DinGO -all -subdir blast-full -dumpToRun -blastUtrUpstreamWindow 2000,200 -blastUtrDbDir hithrumotifs/blast -makeBlastUtrDb refseq19env microbial\n";
    print "demo 2: run CMfinder on everything: perl CMfinderScan.pl -baseDirs hithrumotifs,hithrumotifs/scans,hithrumotifs/temp -parallel DinGO -all -subdir 2006-12-10 -motifToPhyloFile hithrumotifs/swiss_cheese_systematic.forminiscan -cmfinder hithrumotifs/cmfinder -extend 60,60 -dumpToRun miniscan19 swiss\n";
    print "demo 2, scan BLAST UTR db (from full refseq19env-microbial): perl CMfinderScan.pl -baseDirs hithrumotifs,hithrumotifs/scans,hithrumotifs/temp -parallel DinGO -all -subdir 2006-12-17 -blastUtrDbDir hithrumotifs/blast/microbial/blast-full -useBlastUtrDb -noPhyloSubdir refseq19env-microbial\n";
    print "demo 2, run everything on refseq19env-microbial, global: perl CMfinderScan.pl -baseDirs hithrumotifs,hithrumotifs/scans,hithrumotifs/temp -parallel DinGO -all -subdir 2006-12-24 -noPhyloSubdir -dumpToRun refseq19env-microbial\n";
    print "demo 2, run everything on group, global: perl CMfinderScan.pl -baseDirs hithrumotifs,hithrumotifs/scans,hithrumotifs/temp -parallel DinGO -all -subdir 2006-12-26 -motifToPhyloFile hithrumotifs/swiss_cheese_systematic.forminiscan -global -dumpToRun refseq19 swiss\n";

    die_soon "did help";
}

if (!$useRavennaCmds) {
    $databaseSpec=shift;
    if (!$databaseSpec) {
	die_soon "you must give me a database spec";
    }
}

if ($hostname eq "bulldogk.wss.yale.edu") {
    $useMpiprocs=1;
    if (!defined($parallel)) {
	$parallel="sqPBS";
    }
    if (!defined($parallelQueue)) {
	$parallelQueue="breaker";
    }
    if (!defined($walltimeHours)) {
	if ($parallel eq "PBSPro") {
	    $walltimeHours=4;
	}
	if ($parallel eq "sqPBS") {
	    $walltimeHours=48;
	}
    }
    if (!defined($parallelWorkGeneric->{mbPerCpu})) {
	$parallelWorkGeneric->{mbPerCpu}=128;  # 128 MB is not that much RAM, but is more than my jobs are likely to ever need
    }
    if (!defined($maxSearchHours)) {
	$maxSearchHours=0.5;
    }
}
if ($parallel eq "sqPBS") {
    if (!defined($parallelWorkGeneric->{parallelNodeAlloc})) {
	if ($parallelQueue eq "breaker") {
	    #		$parallelWorkGeneric->{parallelNodeAlloc}="32,free"; # allow a default -- use all 32 CPUs, with placement=free
	    $parallelWorkGeneric->{parallelNodeAlloc}="4,scatter"; # allow a default -- use all 32 CPUs, with placement=free
	}
    }
    if (!defined($sqPBSexe)) {
	$sqPBSexe=DefaultSqPBS($hostname);
    }
}

if ($verifyEachBlock) {
    $parallelOptions->{verifyEachBlock}=1;
}

if ($kill) {
    $runRavennaOnce=1;
}

if ($baseDirs) {
    ($motifBaseDir,$scanBaseWorkDir,$managerWorkDir)=split /,/,$baseDirs;
}
if ($makeBlastUtrDb) {
    if (!$blastUtrDbDir) {
	die_soon "must specific -blastUtrDbDir with -makeBlastUtrDb";
    }
    if (!$blastUtrUpstreamWindow) {
	die_soon "must specific -blastUtrUpstreamWindow with -makeBlastUtrDb";
    }
    $scanBaseWorkDir=$blastUtrDbDir;
    print "Changed scanBaseWorkDir to $scanBaseWorkDir\n";
}
if ($runCmfinderDir) {
    $scanBaseWorkDir=$runCmfinderDir;
    print "Changed scanBaseWorkDir to $scanBaseWorkDir\n";
}
if ($useBlastUtrDb) {
    if (!$blastUtrDbDir) {
	die_soon "must specific -blastUtrDbDir with -useBlastUtrDb";
    }
}
if (!$useRavennaCmds) {
    if (!$motifBaseDir || !$scanBaseWorkDir || !$managerWorkDir) {
	die_soon "you must give me directories";
    }
}

print "parallel=$parallel\n";
if (!$parallel || !defined($parallel)) {
    die "You must specify -parallel.  (Try -help.)";
}
if (!$parallelQueue) {
    die "you must specify -queue";
}

if (!$getProtFromMysql && !$getProtFromSqlite && !$getProtFromTabFile) {
    if (($hostname =~ /bulldogk/) || ($hostname =~ /master/)) {
	$getProtFromTabFile="data/d/genomecontext.tab.gz";
    }
}

if ($scanBaseWorkDir) {
    my $paramsFileName="$scanBaseWorkDir/MultiRavenna.params";
    my $datetime=`date`;
    $datetime =~ s/[\r\n]//g;
    if (!open(P,">>$paramsFileName")) {
	die "cannot open $paramsFileName";
    }
    print P "\n\n--------------------\n$datetime\n\nperl $0 ".join(" ",@cmdLineParams)."\n";
    close(P);
}


if (!defined($planningWalltimeHours)) {
    $planningWalltimeHours=$walltimeHours;
}

require 'RavennaConfigFile.pm';
LoadConfigFile();

$jobName="MltRav";

if (!$djobsFileName) {
    $djobsFileName="$managerWorkDir/$$.djobs";
}
$parallelBlock_fileNamePattern="*.stdout";
if ($runCmfinderDir) {
    $parallelBlock_fileNamePattern="done";
}

@motifsToScanOverall=();

my %resolveDatabaseVersionMap=();
my @databasesInRavenna=(keys %dbToSeqList,keys %dbSynToDb);
if ($useRavennaCmds) {
    if (!open(C,"$useRavennaCmds")) {
	die "cannot open $useRavennaCmds: $!";
    }
    while (<C>) {
	$cmd=$_;
	if ($cmd =~ /-workDir ([^ ]+)\s/) {
	    $workDir=$1;
	}
	else {
	    die "cannot get workDir from cmd: $cmd";
	}
	if ($cmd =~ /-explicitFileBase ([^ ]+)\s/) {
	    $fileBase=$1;
	}
	else {
	    die "cannot get file base from -explicitFileBase (which you must use, since otherwise I'm too lazy to parse every ravenna.pl flag to calculate the file base) in cmd: $cmd";
	}
	$cmd =~ s/[\r\n]//g;
	$f="$workDir/$fileBase";
	#print "$f,$cmd\n";
	$djobsFileToCmd{$f}=$cmd;
    }
    close(C);
}
else {

    my $motifDir="$motifBaseDir";
    my $scanWorkDir="$scanBaseWorkDir";
    system "mkdir -p $scanWorkDir";

    # parse available files
    print "Parsing motif directory\n";
    my @motifList=();
    open(FIND,"find $motifDir -follow -type f \\( -name \"*.st?\" \\) -print|");
    while (<FIND>) {
	s/[\r\n]//g;
	my $f=$_;
	my $x={};
	$x->{srcFile}=$f;
	$x->{baseFile}=$f;
	$x->{baseFile} =~ s/^.*\///g;
	$x->{baseFile} =~ s/[.]st[ok]$//g;
	$x->{database}=$databaseSpec; # default
	if (($databaseSpec =~ /GROUP/) || ($databaseSpec =~ /SUPERDB/)) { # only do this if it's necessary
	    if (!open(STO,$x->{srcFile})) {
		die_soon "cannot open $x->{srcFile}";
	    }
	    while (<STO>) {
		s/[\r\n]//;
		if (/^\#=GF +ORIGINAL_MOTIF +([^ ].*)$/) {
		    my $motifTag=$1;
		    my ($runId,$clusterNum,$predNum,$iter,$superDbName,$superDbVersion,$groupName,$clusterer,$clustererParams,$motifFinder,$motifFinderParams,$otherParams,$endSentinel)=split /\t/,$motifTag;
		    if ($otherParams eq "end") {
			$otherParams=undef;
		    }
		    $x->{database} =~ s/GROUP/$groupName/g;
		    $x->{database} =~ s/SUPERDB/$superDbName/g;
		}
		if (/^\#=GF +SEARCHDB +([^ ].*)$/) {
		    # this stuff was mainly for me E-value tests
		    my $data=$1;
		    my ($superDbName,$superDbVersion,$groupName)=split /[ \t]+/,$data;  # #=GF SEARCHDB allows space-separation too, since it's fields definitely don't have spaces
		    if (length($groupName)==0) {
			die "cannot get groupName from #=GF SEARCHDB for $x->{srcFile}";
		    }
		    $x->{database} =~ s/GROUP/$groupName/g;
		    $x->{database} =~ s/SUPERDB/$superDbName/g;
		    $x->{database} =~ s/VERSION/$superDbVersion/g; # use the given version in this case
		    if ($x->{database} =~ /LATESTVERSION/) {
			die "LATESTVERSION is incompatible with #=GF SEARCHDB";
		    }
		}
	    }
	    close(STO);
	}
	if ($x->{database} =~ /^(.*)LATESTVERSION(.*)$/) {
	    my $databaseToResolve=$x->{database};
	    if ($resolveDatabaseVersionMap{$x->{database}}) {  # caching: looking through many databases could actually get time-consuming, and anyway this caching is trivial
		$x->{database}=$resolveDatabaseVersionMap{$x->{database}};
	    }
	    else {
		my ($prefix,$suffix)=($1,$2);
		my $latestVersion=-1;
		for my $db (@databasesInRavenna) {
		    if ($db =~ /^$prefix([0-9]+)$suffix$/) {
			my $thisVersion=$1;
			#print "$prefix / $suffix : $thisVersion , $latestVersion\n";
			if ($thisVersion > $latestVersion) {
			    $latestVersion=$thisVersion;
			}
		    }
		}
		if ($latestVersion==-1) {
		    die "could not resolve LATESTVERSION for database spec \"$databaseSpec\".  No versions matched the partially resolved \"$x->{database}\" for motif $x->{srcFile}";
		}
		$x->{database}="$prefix$latestVersion$suffix";
		$resolveDatabaseVersionMap{$databaseToResolve}=$x->{database};
		print "resolve LATESTVERSION: $databaseToResolve --> $x->{database}\n";
	    }
	}
	if (( $x->{database} =~ /LATESTVERSION/) || ($x->{database} =~ /VERSION/) || ($x->{database} =~ /GROUP/)) {
	    die "database \"$x->{database}\" is not fully resolved for $x->{srcFile}";
	}

	push @motifList,$x;
    }
    close(FIND);

    my $numMotifs=scalar @motifList;
    print "Found $numMotifs motifs\n";

    print "Building djobs\n";
    $runParallelStep_allowUnexpectedFiles=1;
    push @parJobDirDoneSearchList,"$scanWorkDir";
    
    $jobsAreDeadCmd="";
    if ($jobsAreDead) {
	$jobsAreDeadCmd="-jobsAreDead";
    }
    $localFileAdd="-global";
    $localFlag="-global";
    if ($local) {
	$localFlag="-local";
	$localFileAdd="";
    }
    if ($queue) {
	$queueFlag="-queue $parallelQueue";
    }
    
    for $m (@motifList) {

	$addThisJob=1;
	if ($runCmfinderDir) {
	    $thisCmfinderDir="$scanWorkDir/$m->{baseFile}";
	    $f="$thisCmfinderDir/done";
	    $extendFlag="";
	    if ($extend) {
		$extendFlag="-extend $extend";
	    }
	    $database=$m->{database};
	    if ($dbSynToDb{$database}) {
		$database=$dbSynToDb{$database};
	    }
	    $cmd="perl exe/run_cmfinder.pl $extendFlag -database $database $thisCmfinderDir $m->{srcFile}";
	}
	else {
	    if ($makeBlastUtrDb) {
		my $blastprotFile;
		if ($m->{srcFile} =~ /^(.*)[.]st[ok]$/) {
		    $blastprotFile="$1.blastprot";
		}
		else {
		    die "could not parse $m->{srcFile} with .sto extension";
		}
		if (!-s $blastprotFile) {
		    die "the .sto file $m->{srcFile} does not have an associated .blastprot file.  I require you to have this, even it the file just has \"-none\", so that I can make sure nothing was accidentally dropped.  Also, the file must have more than 0 bytes.  Use the \"-none\" flag if you really don't want it.";
		}
		if ($dbSynToDb{$database}) {
		    $database=$dbSynToDb{$database};
		    if ($dumpConfig) {
			print "$origDatabase --> $database\n";
		    }
		}
		my $database=$m->{database};
		if ($dbSynToDb{$database}) {
		    $database=$dbSynToDb{$database};
		}
		$createDatabase="$scanWorkDir/$m->{baseFile}-$database";
		$f="$createDatabase/creation-command.stdout";
		$cmd="perl exe/ProteinBlastForUtrs.pl $jobsAreDeadCmd -eteam -upstreamWindow $blastUtrUpstreamWindow -evalue $blastUtrEvalue -database $database -proteinSpecFile $blastprotFile -createDatabase $createDatabase";
		if ($getProtFromMysql) {
		    $cmd=$cmd." -getProtFromMysql $getProtFromMysql";
		}
		if ($getProtFromSqlite) {
		    $cmd=$cmd." -getProtFromSqlite $getProtFromSqlite";
		}
		if ($getProtFromTabFile) {
		    $cmd=$cmd." -getProtFromTabFile $getProtFromTabFile";
		}
	    }
	    else {
		$database=$m->{database};
		if ($dbSynToDb{$database}) {
		    $database=$dbSynToDb{$database};
		}
		if ($useBlastUtrDb) {
		    # remap to the blast database
		    $database="$blastUtrDbDir/$m->{baseFile}-$database";
		    $database =~ s/\//-/g;
		}

		my $origDatabase=$database;
		if ($dbSynToDb{$database}) {
		    $database=$dbSynToDb{$database};
		    if ($dumpConfig) {
			print "$origDatabase --> $database\n";
		    }
		}
		$filterF="";
		$filter="";
		$linearF="";
		if ($dbToNoFilterSpecified{$database}) {
		    if ($dbToNoFilter{$database}) {
			$filterF="-nofilter";
			$filter="-filter nofilter";
		    }
		}
		if ($structureless) {
		    $linearF="-linear";
		}
		if (!$dbToSeqList{$database} && !($database eq "no-sequences")) {
		    die "database $database is not configured for ravenna.pl";
		}
		if ($database eq "no-sequences") {
		    $addThisJob=0;
		}
		
		$extraFlags="";
		if ($configHmmInOneJob) {
		    $extraFlags .= " -configHmmInOneJob";
		}
		if ($structureless) {
		    $extraFlags .= " -structureless";
		}
		if ($kill) {
		    $extraFlags .= " -kill -noRedir";
		}
		if (length($fileNamePrefix)>0) {
		    $extraFlags .= " -fileNamePrefix $fileNamePrefix";
		}
		if ($disableBlissUpload) {
		    $extraFlags .= " -disableBlissUpload";
		}
		if ($evalue) {
		    $extraFlags .= " -evalue $evalue";
		}
		if ($filteringFraction) {
		    $extraFlags .= " -filteringFraction $filteringFraction";
		}
		if ($null3cm) {
		    $extraFlags .= " -null3cm";
		}
		if ($nullgcmix) {
		    $extraFlags .= " -nullgcmix";
		}
		if ($gcnull) {
		    $extraFlags .= " -gcnull";
		}
		if ($evdPartitions) {
		    $extraFlags .= " -evdPartitions $evdPartitions";
		}
		if ($filterName) {
		    $filter=" -filter $filterName";
		    $filterF="-$filter";
		}

		$extraFileAdd="";
		if (!($evdPartitions eq "40,61")) {
		    $q=$evdPartitions;
		    $q =~ s/,/./g;
		    $extraFileAdd.="-evdpart$q";
		}
		if ($null3cm) {
		    $extraFileAdd.="-n3cm";
		}
		if ($nullgcmix) {
		    $extraFileAdd.="-ngcmix2";
		}
		if ($gcnull) {
		    $extraFileAdd.="-gcnull";
		}
		if ($parJobDir) {
		    $extraFlags .= " -parJobDir $parJobDir";
		}
		if ($checkSSconsorig) {
		    $extraFlags .= " -checkSSconsorig";
		}
		if ($evdFileName) {
		    $extraFlags .= " -evdFileName $evdFileName";
		}
		if ($useInfernal) {
		    if ($parallelWorkGeneric->{parallelNodeAlloc}) {
			$extraFlags .= " -parallelNodeAlloc $parallelWorkGeneric->{parallelNodeAlloc}";
		    }
		    if ($parallelWorkGeneric->{mbPerCpu}) {
			$extraFlags .= " -mbPerCpu $parallelWorkGeneric->{mbPerCpu}";
		    }
		    if ($walltimeHours) {
			$extraFlags .= " -walltimeHours $walltimeHours";
		    }
		    if ($parallelQueue) {
			$extraFlags .= " -queue $parallelQueue";
		    }
		    if ($useMpiprocs) {
			$extraFlags .= " -useMpiprocs";
		    }
		}
		if ($maxSearchHours) {
		    $extraFlags .= " -maxSearchHours $maxSearchHours";
		}
		if ($blissBinIndex) {
		    $extraFlags .= " -blissBinIndex";
		}
		if ($filSmaxHmm && $useInfernal) {
		    $extraFlags .= " -filSmaxHmm $filSmaxHmm";
		}
		if ($noRedir || $useInfernal) {
		    $extraFlags .= " -noRedir";
		}
		if ($rerunLastStep && $useInfernal) {
		    $extraFlags .= " -alwaysUploadToBliss";
		}

		$f="$scanWorkDir/$fileNamePrefix$m->{baseFile}$linearF$filterF-$database$localFileAdd$extraFileAdd.stdout";
		$cmd="perl ravenna.pl -parallel $parallel $localFlag $filter -stoFileName $m->{srcFile} -infernalCM -database $database -workDir $scanWorkDir -windowLenFromStockholm 1.1,80 $jobsAreDeadCmd -knownHitsFromGivenSto $queueFlag $extraFlags";
	    }
	}
	if ($addThisJob) {
	    $djobsFileToCmd{$f}=$cmd;
	}
    }

    if ($dumpToRun) {
	print "motifs to run:";
	for $m (@motifList) {
	    print " $m->{srcFile}";
	}
	print "\n";
    }
}

if ($dumpToRun) {
    open(DJOBS,">djobs-CMfinderScan");
    open(CMD,">cmds");
    for $f (keys %djobsFileToCmd) {
	$cmd=$djobsFileToCmd{$f};
	print CMD "$cmd  ($f)\n";
	print DJOBS "$cmd\n";
    }
    close(CMD);
    close(DJOBS);
    print "See also 'cmds' file and 'djobs-CMfinderScan'.\n";

    die "dying from -dumpToRun";
}

if ($collateIntoBigArrayJobs) {
    # use new parallelWork interface
    
    if ($runCmfinderDir) {
	# this is very simple, since there's only 1 parallel block of work

	my $parallelWork;
	$parallelWork={};
	%$parallelWork=%$parallelWorkGeneric;
	$parallelWork->{walltimeHours}=$walltimeHours;
	$parallelWork->{blocks}{0}->{jobNameOfBlock}="MltRav-cmf";
	if ($block) {
	    $parallelWork->{atEnd}="return";
	} else {
	    $parallelWork->{atEnd}="returnImmediately";
	}
	
	if ($scanBaseWorkDir) {
	    $parallelWork->{validateNotRunning}="$scanBaseWorkDir/ValidateNotRunning";
	}
	$parallelWork->{jobsAreDead}=$jobsAreDead;
	$parallelWork->{djobsFileName}="$djobsFileName.cmf.djobs";
	$parallelWork->{jobName}="$jobName-cmf";
	$parallelWork->{blocks}{0}->{searchOnlyExplicitFiles}=1;
	$parallelWork->{blocks}{0}->{doneString}="RavennaDONEdoneDONEdone";
	for $f (keys %djobsFileToCmd) {
	    $cmd=$djobsFileToCmd{$f};
	    $parallelWork->{blocks}{0}->{jobs}{$f}=$cmd;
	}
    
	# ::ParallelWork_Dump($parallelWork);
    
	my $result=::ParallelWork_Do($parallelWork);
	if ($result->{allJobsDone}) {
	    print "Everthing is done.\n";
	} else {
	    print "Submitted jobs to the queue\n";
	}
    }
    else {
	if ($makeBlastUtrDb) {
	    # see ravenna.pl case for comments on what's going on.
	    $blastDjobsFileName="$djobsFileName.blast.djobs";
	    system "rm -f $blastDjobsFileName";
	    system "touch $blastDjobsFileName $scanDjobsFileName"; # make sure files exist, so we can open them even if there are no jobs

    
	    # check which jobs are already done
	    my $parallelWorkCheck={};
	    $parallelWorkCheck->{walltimeHours}=$planningWalltimeHours;
	    if ($scanBaseWorkDir) {
		$parallelWorkCheck->{validateNotRunning}="$scanBaseWorkDir/ValidateNotRunning";
	    }
	    for $f (keys %djobsFileToCmd) {
		$doneFile="$f.done";
		$cmd=$djobsFileToCmd{$f};
		$cmd="$cmd -doneFile $doneFile";
		$parallelWorkCheck->{blocks}{0}->{jobs}{$doneFile}=$cmd;
	    }
	    $parallelWorkCheck->{blocks}{0}->{searchOnlyExplicitFiles}=1;
	    $parallelWorkCheck->{blocks}{0}->{doneString}="RavennaDONEdoneDONEdone";
	    my $parallelWorkToDo;
	    $parallelWorkToDo=::ParallelWork_EraseDoneJobs($parallelWorkCheck);
	    #::ParallelWork_Dump($parallelWorkCheck);
	    #::ParallelWork_Dump($parallelWorkToDo);
    
	    # submit job that will find out all the work to do (I'm concerned that otherwise we'll overload the master node)
	    my $parallelWork;
	    $parallelWork={};
	    %$parallelWork=%$parallelWorkGeneric;
	    $parallelWork->{walltimeHours}=$planningWalltimeHours;
	    if ($scanBaseWorkDir) {
		$parallelWork->{validateNotRunning}="$scanBaseWorkDir/ValidateNotRunning";
	    }
	    $parallelWork->{atEnd}="return";
	    $parallelWork->{djobsFileName}="$djobsFileName.planning.djobs";
	    $parallelWork->{jobName}="$jobName-planning";
	    for $f (keys %{$parallelWorkToDo->{blocks}{0}->{jobs}}) {
		$cmd=$parallelWorkToDo->{blocks}{0}->{jobs}{$f};
		$cmd="$cmd -dumpAllDjobs $blastDjobsFileName,BlastUtrStep0DONEdoneDONEdone$$";
		$parallelWork->{blocks}{0}->{jobs}{$f}=$cmd;
	    }
	    $parallelWork->{blocks}{0}->{searchOnlyExplicitFiles}=1;
	    $parallelWork->{blocks}{0}->{doneString}="BlastUtrStep0DONEdoneDONEdone$$";
	    print "done string: $parallelWork->{blocks}{0}->{doneString}\n";
	    $parallelWork->{blocks}{0}->{executeBlockInSerial}=1; # jobs are short and heavy on file I/O, and anyway they all output to the same file
    
	    if ($runPlanningJobLocally) {
		$parallelWork->{parallel}="serial";
	    }

	    #::ParallelWork_Dump($parallelWork);
	    ::ParallelWork_Do($parallelWork);

	    # now the real thing
	    $parallelWork={};
	    %$parallelWork=%$parallelWorkGeneric;
	    $parallelWork->{walltimeHours}=$walltimeHours;
	    if ($scanBaseWorkDir) {
		$parallelWork->{validateNotRunning}="$scanBaseWorkDir/ValidateNotRunning";
	    }
	    $parallelWork->{blocks}{0}->{jobNameOfBlock}="MltRav-blast";
	    $parallelWork->{blocks}{1}->{jobNameOfBlock}="MltRav-p-blast";
	    if ($block) {
		$parallelWork->{atEnd}="return";
	    } else {
		$parallelWork->{atEnd}="returnImmediately";
	    }
	    $parallelWork->{jobsAreDead}=$jobsAreDead;
	    $parallelWork->{djobsFileName}="$djobsFileName.actual.djobs";
	    $parallelWork->{jobName}="$jobName-actual";
	    for ($i=0; $i<2; $i++) {
		$parallelWork->{blocks}{$i}->{searchOnlyExplicitFiles}=1;
		$parallelWork->{blocks}{$i}->{allowUnexpectedFiles}=1;
	    }
	    $parallelWork->{blocks}{0}->{doneString}="DONEdoneDONEdone";
	    $parallelWork->{blocks}{0}->{weightPerJob}=$weightPerUtrBlastJob;
	    $parallelWork->{blocks}{1}->{doneString}="Step1DONEdoneDONEdone";
	    $parallelWork->{blocks}{1}->{weightPerJob}=3; # quicker jobs
	    # load parallel blocks from files
	    ParallelWork_LoadBlockDjobsFromFile($blastDjobsFileName,$parallelWork,0);
	    # cmds involving ravenna.pl directly
	    for $f (keys %{$parallelWorkToDo->{blocks}{0}->{jobs}}) {
		$cmd=$parallelWorkToDo->{blocks}{0}->{jobs}{$f};
	
		$thisCmd="$cmd -doSerialStep";
		$parallelWork->{blocks}{1}->{jobs}{$f}=$thisCmd;
	    }
    
	    # ::ParallelWork_Dump($parallelWork);
    
	    my $result=::ParallelWork_Do($parallelWork);
	    if ($result->{allJobsDone}) {
		print "Everthing is done.\n";
	    } else {
		print "Submitted jobs to the queue\n";
	    }
	} else {
	    # ravenna.pl

	    if ($useInfernal) {
		for $f (sort {$a cmp $b} 
keys %djobsFileToCmd) {
		    $doneFile="$f.done";
		    $cmd=$djobsFileToCmd{$f};
		    $cmd =~ s/ravenna[.]pl/exe\/infernal.pl/g;
		    $status=system $cmd;
		    if ($status != 0) {
			die "problem running infernal.pl";
		    }
		}
		exit(0);
	    }

	    print "Planning: figuring out what the jobs will be\n";

#	    if (length($ENV{"RAVENNA_PERL5LIB"})==0) {
#		die "please define RAVENNA_PERL5LIB; if you don't, it will sometimes load slowly.  I recommend RAVENNA_PERL5=/home1/zw49/runs/motifs_2007/pl, or whatever this path is";
#	    }
#	    else {
#		$parallelWorkGeneric->{PERL5LIB}=$ENV{"RAVENNA_PERL5LIB"}
#	    }
	
	    # delete djobs files, because ravenna.pl will append to them
	    $evdDjobsFileName="$djobsFileName.evd.djobs";
	    $scanDjobsFileName="$djobsFileName.scan.djobs";
	    system "rm -f $evdDjobsFileName $scanDjobsFileName";
	    system "touch $evdDjobsFileName $scanDjobsFileName"; # make sure files exist, so we can open them even if there are no jobs
    
	    # check which jobs are already done
	    print "building parallelWorkCheck\n";
	    my $parallelWorkCheck={};
	    $parallelWorkCheck->{walltimeHours}=$planningWalltimeHours;
	    if ($scanBaseWorkDir) {
		$parallelWorkCheck->{validateNotRunning}="$scanBaseWorkDir/ValidateNotRunning";
	    }
	    for $f (keys %djobsFileToCmd) {
		$doneFile="$f.done";
		$cmd=$djobsFileToCmd{$f};
		$cmd="$cmd -doneFile $doneFile";
		$parallelWorkCheck->{blocks}{0}->{jobs}{$doneFile}=$cmd;
	    }
	    $parallelWorkCheck->{blocks}{0}->{searchOnlyExplicitFiles}=1;
	    $parallelWorkCheck->{blocks}{0}->{doneString}="RavennaDONEdoneDONEdone";
	    #::ParallelWork_Dump($parallelWorkCheck);
	    my $parallelWorkToDo;
	    if ($rerunLastStep) {
		$parallelWorkToDo=$parallelWorkCheck;
	    } else {
		print "\tEraseDoneJobs\n";
		my $options={};
		# $options->{showProgress}=1;
		$parallelWorkToDo=::ParallelWork_EraseDoneJobs($parallelWorkCheck);
	    }
	    #::ParallelWork_Dump($parallelWorkCheck);
	    #::ParallelWork_Dump($parallelWorkToDo);
    
	    # submit job that will find out all the work to do (I'm concerned that otherwise we'll overload the master node)
	    print "preparing planning job\n";
	    if ($useRavennaCmds) {
		$multicmdFileName="$djobsFileName.multi-cmd";
		$multicmdlogFileName="$djobsFileName.multi-cmd-log";
		$multicmddoneFileName="$djobsFileName.multi-cmd.done";
		if (!open(MULTICMD,">$multicmdFileName")) {
		    die "cannot open $multicmdFileName for writing";
		}
	    }
	    my $parallelWork;
	    $parallelWork={};
	    %$parallelWork=%$parallelWorkGeneric;
	    $parallelWork->{walltimeHours}=$planningWalltimeHours;
	    if ($scanBaseWorkDir) {
		$parallelWork->{validateNotRunning}="$scanBaseWorkDir/ValidateNotRunning";
	    }
	    $parallelWork->{atEnd}="return";
	    $parallelWork->{djobsFileName}="$djobsFileName.planning.djobs";
	    $parallelWork->{jobName}="$jobName-planning";
	    for $f (keys %{$parallelWorkToDo->{blocks}{0}->{jobs}}) {
		$cmd=$parallelWorkToDo->{blocks}{0}->{jobs}{$f};
		$cmd="$cmd -dumpAllDjobs $evdDjobsFileName,$scanDjobsFileName,RavennaStep0DONEdoneDONEdone$$";
		if ($useRavennaCmds) {
		    print MULTICMD "$cmd\n";
		}
		else {
		    $parallelWork->{blocks}{0}->{jobs}{$f}=$cmd;
		}
	    }
	    $parallelWork->{blocks}{0}->{searchOnlyExplicitFiles}=1;
	    $parallelWork->{blocks}{0}->{doneString}="RavennaStep0DONEdoneDONEdone$$";
	    $parallelWork->{blocks}{0}->{allowUnexpectedFiles}=1;
	    if ($useRavennaCmds) {
		close(MULTICMD);
		my $multicmd="perl exe/ravenna.pl --cmds-from-file $multicmdFileName $multicmdlogFileName $multicmddoneFileName RavennaStep0DONEdoneDONEdone$$";
		$parallelWork->{blocks}{0}->{jobs}{$multicmddoneFileName}=$multicmd;
		print "multicmd=$multicmd\n";
	    }
	    else {
		$parallelWork->{blocks}{0}->{executeBlockInSerial}=1; # jobs are short and heavy on file I/O, and anyway they all output to the same file
	    }
    
	    #::ParallelWork_Dump($parallelWork);

	    if ($runPlanningJobLocally) {
		$parallelWork->{parallel}="serial";
	    }
	    my $mainParallelQueue=$parallelQueue;
	    if ($runPlanningJobQueue) {
		$parallelQueue=$runPlanningJobQueue;
	    }
    
	    ::ParallelWork_Do($parallelWork);

	    if ($runPlanningJobQueue) {
		$parallelQueue=$mainParallelQueue;
	    }
    
	    print "Running jobs\n";
    
	    # now the real thing
	    $parallelWork={};
	    %$parallelWork=%$parallelWorkGeneric;
	    $parallelWork->{walltimeHours}=$walltimeHours;
	    if ($scanBaseWorkDir) {
		$parallelWork->{validateNotRunning}="$scanBaseWorkDir/ValidateNotRunning";
	    }
	    $parallelWork->{blocks}{0}->{jobNameOfBlock}="MltRav-evd";
	    $parallelWork->{blocks}{1}->{jobNameOfBlock}="MltRav-p-evd";
	    $parallelWork->{blocks}{2}->{jobNameOfBlock}="MltRav-scan";
	    $parallelWork->{blocks}{3}->{jobNameOfBlock}="MltRav-p-scan";
	    $parallelWork->{blocks}{0}->{disableSourceBashProfile}=1; # ./cmzasha does not need all the special environment variables anyway
	    $parallelWork->{blocks}{2}->{disableSourceBashProfile}=1;
	    if (!$disableBlissUpload) {
		$parallelWork->{blocks}{3}->{executeBlockInSerial}=1; # don't slaughter BLISS
	    }
	    if ($block) {
		$parallelWork->{atEnd}="return";
	    } else {
		$parallelWork->{atEnd}="returnImmediately";
	    }
	    $parallelWork->{jobsAreDead}=$jobsAreDead;
	    $parallelWork->{djobsFileName}="$djobsFileName.scanning.djobs";
	    $parallelWork->{jobName}="$jobName-scan";
	    for ($i=0; $i<4; $i++) {
		$parallelWork->{blocks}{$i}->{searchOnlyExplicitFiles}=1;
		$parallelWork->{blocks}{$i}->{allowUnexpectedFiles}=1;
	    }
	    $parallelWork->{blocks}{0}->{doneString}="DONEdoneDONEdone";
	    $parallelWork->{blocks}{1}->{doneString}="RavennaStep1DONEdoneDONEdone";
	    $parallelWork->{blocks}{1}->{weightPerJob}=100; # quicker jobs
	    $parallelWork->{blocks}{2}->{doneString}="DONEdoneDONEdone";
	    $parallelWork->{blocks}{3}->{doneString}="RavennaStep2DONEdoneDONEdone";
	    if ($rerunLastStep) {
		$parallelWork->{blocks}{3}->{runAllJobs}=1;
	    }
	    $parallelWork->{blocks}{3}->{weightPerJob}=10;
	    if (defined($weightPerScanJob)) {
		$parallelWork->{blocks}{2}->{weightPerJob}=$weightPerScanJob;
	    }
	    if (defined($weightPerEvdJob)) {
		$parallelWork->{blocks}{0}->{weightPerJob}=$weightPerEvdJob;
	    }
	    # load parallel blocks from files
	    ParallelWork_LoadBlockDjobsFromFile($evdDjobsFileName,$parallelWork,0);
	    ParallelWork_LoadBlockDjobsFromFile($scanDjobsFileName,$parallelWork,2);
	    # cmds involving ravenna.pl directly
	    for $f (keys %{$parallelWorkToDo->{blocks}{0}->{jobs}}) {
		$cmd=$parallelWorkToDo->{blocks}{0}->{jobs}{$f};
	
		$thisCmd="$cmd -doSerialStep 1";
		$parallelWork->{blocks}{1}->{jobs}{$f}=$thisCmd;
	
		$thisCmd="$cmd -doSerialStep 2";
		$parallelWork->{blocks}{3}->{jobs}{$f}=$thisCmd;
	    }
    
	    # ::ParallelWork_Dump($parallelWork);

	    if ($disableScan) {
		delete $parallelWork->{blocks}{2};
		delete $parallelWork->{blocks}{3};
	    }

	    if ($reportHowManyDone) {
		if (!open(R,">$reportHowManyDone")) {
		    die;
		}
		my $parallelWorkDone=ParallelWork_EraseDoneJobs($parallelWork);
		if ($parallelWorkDone->{allJobsDone}) {
		    print R "jobsDone: YES\n";
		}
		else {
		    print R "jobsDone: NO\n";
		    for my $block (sort { $a <=> $b } keys %{$parallelWorkDone{blocks}}) {
			my @l=sort {$a cmp $b} keys %{$parallelWorkDone{blocks}{$block}->{jobs}};
			print R "\t block $block : ".join(" , ",@l)."\n";
		    }
		}
		close(R);
	    }
    
	    my $result=::ParallelWork_Do($parallelWork);
	    if ($result->{allJobsDone}) {
		print "Everthing is done.\n";
	    } 
	    else {
		print "Submitted jobs to the queue\n";
	    }
	}
    }
}
else {
    print "RunParallelStep\n";
    RunParallelStep();
}

print "MultiRavenna.pl is finished.\n";
