# Supplementary material for: Comparative genomics reveals 104 candidate structured RNAs from bacteria, archaea, and their metagenomes
Source: Genome Biol. 2010 Mar 15;11(3):R31. doi: 10.1186/gb-2010-11-3-r31 (PMC2864571; doi:10.1186/gb-2010-11-3-r31)
Supplement: Additional file 10 — Source code implemented as part of this project. Source code files and a README.pdf file are provided to assist in detailed understanding of the methods. The files can be retrieved from the .tar.gz archive file, as described for Additional file 4. [file gb-2010-11-3-r31-S10.GZ › 104-motifs-source-code/exe/ParallelBlock.pm]

# Copyright (c) 2003-2010 Zasha Weinberg.  All rights reserved.
#
# This copyrighted source code is freely distributed under
# the terms of the GNU General Public License.  See the file
# LICENSE in the root directory of this distribution.

require 'exe/ParallelBlockDeprecated.pm';

use strict;
use POSIX qw( WNOHANG );
use Data::Dumper;

# simple included code to do embarassingly parallel executions
# The assumptions is that we have a set of jobs, and each job outputs a file; if that file contains the string DONEdoneDONEdone, then the job is completed, else it's not.

# see also variables in RunParallelStep

our $parallel;  # "system" (use system command, i.e. not parallel), "DinGO" (use Don Patterson's DinGO script), "PBSPro", "sqPBS" (use Nick's script for PBSPro)
our $parallelQueue;
our $maxArrayJobSize=0;
our $parallelOptions={};
# parallelOptions->{verifyEachBlock} : (0 or 1) run each block separately, and confirm that all jobs work.  Better strategy if jobs can fail.
our $runCmd=1;
#our $jobName;
our $jobsAreDead;
our $disableResumingJob;
our $jobComment;
our $niceCmd="nice";
our $dieIfScanRequired;
our $dieOnParallelSpawn;
our $dingoDir;
our $shortHostname;
our $perlDir;

our $sqPBSexe;


our %queueToCpus=(
		  "general" => 4,
		  "m600" => 8,
		  "sandbox\@sanserver4" => 4,
		  "breaker" => 8   # on bulldogk
		 );

# global variables you need to set:
# $parallel : which parallel system to use.  "DinGO" = Don Patterson's simple DinGO perl script, "SGE" = Sun Grid Engine at U.Wash. Genome Sciences, "lsf" = Project LSF at Sanger, "serial" = run each job separately using the system command (just for testing/convenience)
# $scanBase : directory and file base name to put files in ("$scanBase.cont-file" is the continuation file for the scan.)
# $parallelQueue : which queue to put jobs in, where applicable
# $parJobDir : directory for output of parallel jobs, by default 't'.
# $parJobDirDoneSearch : directory to search for DONE files.  If you don't set it, it'll be set equal to $parJobDir.  $parJobDirDoneSearch is intended to allow jobs to output files in an alternate directory
# @parJobDirDoneSearchList : allow list of directories to search
# $DONEdoneDONEdoneText : defaults to "DONEdoneDONEdone", which indicates a job is done.  You can override if you want.
# $runCmd can be set to 0 to disable things
# $disableResumingJob : normally, on appropriate parallel systems (like SGE, PBSPro, Project LSF), ParallelBlock.pm will reschedule the current job to run after the current parallel block.  $disableResumingJob=1 means, don't do this.
# $jobName
# $jobComment
# $dieIfScanRequired
# $dieOnParallelSpawn

# functions you need:
# die_soon : die_soon(X) should be equivalent to die(X), but can dump extra diagnostic stuff

sub GetTotalCpus {
    my ($parallelQueue,$parallelNodeAlloc)=@_;
    my ($nodes,$placement)=split /,/,$parallelNodeAlloc;
    if ($placement eq "scatter") {
	my $cpuPerNode=$queueToCpus{$parallelQueue};
	if (!defined($cpuPerNode)) {
	    die "queue \"$parallelQueue\" is unknown";
	}
	my $totalCpus=$nodes*$cpuPerNode;
	return $totalCpus;
    }
    if ($placement eq "free") {
	return $nodes;
    }
    die "placement=$placement from parallelNodeAlloc=$parallelNodeAlloc was unknown";
}

# data-structure-driven stuff
# $parallelWork struct:
# $parallelWork->{blocks}{$i}: $ith block of work to do.  All cmds within a block are independent, but block $i is dependent on block $i-1
#                            ->{searchDirs} : list of directories to search for completed jobs  ( ** ignored if ->{searchOnlyExplicitFiles})
#                            ->{searchFilePrefix} : search for files that start with this name (can be empty string)  ( ** ignored if ->{searchOnlyExplicitFiles})
#                            ->{searchOnlyExplicitFiles} : do not use the 'find' command to find completed files, rather just open each file individually.  More efficient if there are few files per search dir
#                            ->{jobs} : hash mapping job-output-file to command-line.
#                            ->{jobWeights} : has mapping job-output-file to job weight (by default, job weights are 1)
#                            ->{doneString} : this string will exist in job-outfile-file(s) iff the job is completed
#                            ->{runAllJobs} : run all jobs in this block even if their output files have the doneString
#                            ->{allowUnexpectedFiles}
#                            ->{jobNameOfBlock} : for qsub, overrides $parallelWork->{jobName}
#                            ->{executeBlockInSerial} : run all jobs in the block in serial, using system cmd.  useful if it's convenient to use the ParallelWork interface, but the individual jobs are too quick to reasonably run in parallel and/or running too many jobs would overload some resource (e.g. a single MySQL database server)
#                            ->{weightPerJob} (if not set, defaults to 1), allows combining short jobs into larger ones, automatically

#                            ->{oneNode4Cpu}  (special flag to use on Yale's bulldogi)
#                            ->{oneNodeNCpu}  (special flag to use on Yale's bulldogi)
#                            ->{disableSourceBashProfile}  normally, we source ~/.bash_profile, because otherwise perl scripts don't have the proper PERL5LIB.  But, for ./cmzasha and some other programs, this isn't necessary, and wastes time.
#                            ->{mbPerCpu} : MBytes RAM to reserve per CPU.  Overrides parallelWork->{mbPerCpu}
#
#                            ->{numJobs} (set by ParallelWork_EraseDoneJobs)
#                            ->{numJobsDone} (set by ParallelWork_EraseDoneJobs)
#                            ->{allJobsDone} (set by ParallelWork_EraseDoneJobs)
# $parallelWork->{allJobsDone}  (set by ParallelWork_EraseDoneJobs; applies to all blocks)
#              ->{atEnd} : what to do after the scheduled jobs, one of "return" (return from ParallelWork_Do; note that on parallel systems like SGE, ParallelWork_Do will make us wait for the scheduled jobs to complete), "continuationJob" (schedule the job again, dependent on the jobs already run, assuming the command should be 'perl $0 @{$parallelWork->{argv}}'; if $parallel='serial' or 'DinGO', this is the same as "return"), "returnImmediately" (return control to caller immediately after spawning jobs, do not wait; for $parallel='serial' or 'DinGO', this is ignored, and it's like "return")
#              ->{argv} : see ->{atEnd}, it's @{...->{argv}}, so you can just set @{$parallelWork->{argv}=@ARGV;
#              ->{djobsFileName} : file to store commands in.  (suffixes of djobsFileName must also be okay, which is how files are made for multiple blocks, or if there are >10000 commands in PBSPro
#              ->{jobName} : name of job for entire task, for qsub
#              ->{jobsAreDead} : asserts that we're not in the middle of a computation (which otherwise triggers a panic, for sanity checking)
#              ->{debugEraseDoneJobs} : if set, prints some extra info underlying the process of figuring out which jobs are done.
#              ->{parallel} : the parallel system to use.  if defined, overrides the global var '$parallel'
#              ->{walltimeHours} : specify the max walltime in hours for PBSPro.  Will default to 2 hours on bulldogk
#              ->{mbPerCpu} : MBytes of memory to reserve per CPU (i.e. command)
#              ->{parallelNodeAlloc} : for Nick's scripts, say how many nodes to allocate
#              ->{overAllocCpu} : for Nick's script, run this many processes per CPU; I except this is useful for short jobs, where otherwise the CPUs would be less than 100% used.
#              ->{verifyEachBlock} : same as in parallelOptions

sub TestOneFileForDone
  {
      my ($f,$doneText)=@_;
      my $yes=0;
      if (open(F,"$f")) {
	  while (<F>) {
	      if (/$doneText/) {
		  $yes=1;
		  last; # no point in continuing
	      }
	  }
	  close(F);
      }
      else {
	  # file doesn't exist --> doesn't contain string
	  $yes=0;
      }
      return $yes;
  }
sub ParallelWork_EraseDoneJobs
  {
      my ($parallelWork,$options)=@_;

      # $options->{maxSearchSeconds} : (in) if set, and the search for done files takes more than this many seconds, the search will abort, and $options->{timeout} will be set to 1.
      # $options->{timeout} : (out) set if $options->{maxSearchSeconds} was exceeded
      # $options->{showProgress} : (in) print messages during file processing
      # $options->{quiet} : (in)

      my $probableError=0;
      my $probableErrorString;

      my $parallelWorkDone=$parallelWork;
      $parallelWorkDone->{allJobsDone}=1;
      my $startTime=time();
      for my $block (sort { $a <=> $b } keys %{$parallelWork->{blocks}}) {

	  if ($options->{showProgress}) {
	      print "(EraseDoneJobs) block $block\n";
	  }

	  my $numJobs=0;
	  my $numJobsDone=0;
	  for my $f (keys %{$parallelWork->{blocks}{$block}->{jobs}}) {
	      $numJobs++;
	  }
	  $parallelWorkDone->{blocks}{$block}->{numJobs}=$numJobs;
	  my $doneText=$parallelWork->{blocks}{$block}->{doneString};

	  if (!$parallelWork->{blocks}{$block}->{runAllJobs}) { 
	      if ($parallelWork->{blocks}{$block}->{searchOnlyExplicitFiles}) {

		  my $fileNum=0;
		  
		  my @files=sort {$a cmp $b} keys %{$parallelWork->{blocks}{$block}->{jobs}};
		  for my $f (@files) {

		      if (defined($options->{maxSearchSeconds})) {
			  my $sec=time()-$startTime;
			  if ($sec > $options->{maxSearchSeconds}) {
			      $options->{timeout}=1;
			      return $parallelWorkDone;
			  }
		      }

		      if ($options->{showProgress}) {
			  if (($fileNum%500)==0) {
			      print "(EraseDoneJobs) file # $fileNum\n";
			  }
		      }
		      if ($parallelWork->{debugEraseDoneJobs}) {
			  print "(erase done jobs) f=$f, doneText=$doneText : ";
		      }
		      if (TestOneFileForDone($f,$doneText)) {
			  if ($parallelWork->{debugEraseDoneJobs}) {
			      print "done\n";
			  }
			  delete $parallelWorkDone->{blocks}{$block}->{jobs}{$f}; # erase this job
			  $numJobsDone++;
		      }
		      else {
			  if ($parallelWork->{debugEraseDoneJobs}) {
			      print "missing\n";
			  }
		      }
		      $fileNum++;
		  }
	      }
	      else {

		  my @parJobDirList=@{$parallelWork->{blocks}{$block}->{searchDirs}};
		  my $parJobDirListCmdLine=join " ",@parJobDirList;
		  my $fileNamePattern="*";
		  if ($parallelWork->{blocks}{$block}->{searchFilePrefix}) {
		      $fileNamePattern=$parallelWork->{blocks}{$block}->{searchFilePrefix} . "*";
		  }
		  
		  my $cmd="find $parJobDirListCmdLine -follow -type f -name '$fileNamePattern' -print | xargs grep -l $doneText";
		  if ($parallel eq "lsf") {
		      my $cmd="echo \"$cmd\" | bsub -I -q pfam_fast -Ralpha";
		  }
		  print "Searching for completed jobs by running: $cmd\n";
		  my $probableError=0;
		  my $probableErrorString="";
		  if (!open(GREP,"$cmd |")) {
		      die "cannot run grep command \"$cmd\"";
		  }
		  while (<GREP>) {
		      s/[\r\n]//g;
		      
		      my $f=$_;
		      if ($f =~ /[Nn]o match/ || $f =~ /^Job [<][0-9]*[>] is submitted to queue/) {
			  # ignore this
		      }
		      else {
			  if ($parallelWork->{blocks}{$block}->{jobs}{$f}) {
			      delete $parallelWorkDone->{blocks}{$block}->{jobs}{$f};
			      $numJobsDone++;
			  }
			  else {
			      $probableError=1;
			      $probableErrorString=$_;
			  }
		      }
		  }
		  close(GREP);
		  if ($? != 0) {
		      die "grep command \"$cmd\" failed: $?";
		  }
	      }
	  }

	  if ($probableError && !$parallelWork->{blocks}{$block}->{allowUnexpectedFiles}) {
	      die_soon "While trying to find how many jobs were completed, something wasn't a recognized file name: $probableErrorString";
	  }
	  
	  if (!$options->{quiet}) {
	      print "(par block $block) Jobs done/total jobs: $numJobsDone/$numJobs\n";
	  }
	  $parallelWorkDone->{blocks}{$block}->{numJobsDone}=$numJobsDone;

	  $parallelWorkDone->{blocks}{$block}->{allJobsDone}=0;
	  if ($parallelWorkDone->{blocks}{$block}->{numJobsDone}==$parallelWorkDone->{blocks}{$block}->{numJobs}) {
	      $parallelWorkDone->{blocks}{$block}->{allJobsDone}=1;
	  }
	  else {
	      $parallelWorkDone->{allJobsDone}=0;
	  }
      }

      return $parallelWorkDone;
  }

# returns 1/0
sub ParallelWork_IsDone
  {
      my ($parallelWork)=@_;
      my $result={};
      my $parallelWorkDone=ParallelWork_EraseDoneJobs($parallelWork);

      return $parallelWorkDone->{allJobsDone};
  }

# returns 1/0
sub ParallelWork_IsBlockDone
  {
      my ($parallelWork,$block)=@_;
      my $result={};
      my $parallelWorkDone=ParallelWork_EraseDoneJobs($parallelWork);

      return $parallelWorkDone->{blocks}{$block}->{allJobsDone}; # do it the cheezy way (inefficiently requires ParallelWork_EraseDoneJobs to check all blocks)
  }

sub ParallelWork_ContinuationJob
  {
      my ($continuationJobFile,$parallelWork)=@_;
      if (!open(CONT,">$continuationJobFile")) {
	  die "cannot open $continuationJobFile";

      }
      print CONT "perl $0 ";
      for my $p (@{$parallelWork->{argv}}) {
	  print CONT "\"$p\" ";
      }
      print CONT "\n";
      close(CONT);
  }

sub ParallelWork_NicifyJobName
  {
      my ($jobName)=@_;
      if ($jobName =~ /^[0-9]/) {
	  $jobName="x$jobName"; # SGE doesn't like job names that start with a number
      }
      if (length($jobName)>15) {
	  $jobName=substr($jobName,0,15);
      }
      return $jobName;
  }

sub ParallelWork_CreateJobName
  {
      my ($parallelWork,$block,$append)=@_;  # $block can be -1, in which case only look at the global jobName
      my $jobName;
      if ($block!=-1) {
	  $jobName=$parallelWork->{blocks}{$block}->{jobNameOfBlock};
      }
      if (!defined($jobName)) {
	  $jobName=$parallelWork->{jobName};
      }
      if (length($jobName)==0) {
	  $jobName="par$$";
      }
      if (defined($append)) {
	  $jobName .= $append;
      }
      $jobName=ParallelWork_NicifyJobName($jobName);
      return $jobName;
  }

sub ParallelWork_Dump
  {
      my ($parallelWork)=@_;

      print "ParallelWork_Dump: BEGIN\n";

      my @blockList=sort { $a <=> $b } keys %{$parallelWork->{blocks}};
      for my $block (@blockList) {
	  print "block $block\n";
	  my @files=sort {$a cmp $b} keys %{$parallelWork->{blocks}{$block}->{jobs}};
	  for my $f (@files) {
	      my $c=$parallelWork->{blocks}{$block}->{jobs}{$f};
	      print "$f --> $c\n";
	  }
      }

      print "ParallelWork_Dump: END\n";
  }

sub VerifyAllJobsDone
  {
      my ($parallelWork)=@_;
      print "(in VerifyAllJobsDone)\n";
      my $parallelWorkPostDone=ParallelWork_EraseDoneJobs($parallelWork);
      if (!$parallelWorkPostDone->{allJobsDone}) {

	  my @failedJobsFiles=();

	  my $maxFileNotDoneToPrintOnConsole=5;

	  print "Some jobs failed.  Building list of failed jobs.\n";

	  my @filesNotDone=();
	  my @numFailedByBlock=();
	  for my $block (keys %{$parallelWorkPostDone->{blocks}}) {
	      my $failedJobsFileName="$parallelWork->{djobsFileName}.failed.$block.tab";
	      if (!open(F,">$failedJobsFileName")) {
		  die "cannot open $failedJobsFileName";
	      }
	      my $numFailed=scalar keys %{$parallelWorkPostDone->{blocks}{$block}->{jobs}};
	      push @numFailedByBlock,"$numFailed (file $failedJobsFileName)";
	      for my $f (keys %{$parallelWorkPostDone->{blocks}{$block}->{jobs}}) {
		  if (scalar @filesNotDone < $maxFileNotDoneToPrintOnConsole) {
		      push @filesNotDone,$f;
		  }
		  my $cmd=$parallelWorkPostDone->{blocks}{$block}->{jobs}{$f};
		  print F "$f\t$cmd\n";
	      }
	      close(F);
	  }
	  my $forExample=join(" ",@filesNotDone);
	  my $numFailedByBlockStr=join(",",@numFailedByBlock);
	  
	  die_soon "parallel work is supposedly done, but $numFailedByBlockStr jobs failed per block (file name in parentheses lists all failed jobs), e.g.: $forExample.";
      }
      return $parallelWorkPostDone;
  }

# returns $result
#                ->{allJobsDone}  : boolean
sub ParallelWork_Do
  {
      my ($parallelWork)=@_;
      my $result={};

      my $parallel=$::parallel;
      if ($parallelWork->{parallel}) {
	  $parallel=$parallelWork->{parallel};
      }

      if (!defined($parallel) || length($parallel)==0) {
	  die "did not define parallel system, with the -parallel flag";
      }

      if ($parallel eq "sqPBS") {
	  $parallelWork->{verifyEachBlock}=1; # I'm going to be lazy for now, and not implement job dependencies
	  if (!defined($sqPBSexe) || !-e $sqPBSexe) {
	      die "where is sqPBS.py? (I was given \"$sqPBSexe\"";
	  }
      }

      # print "Dump \$parallelWork\n";       ParallelWork_Dump($parallelWork);

      if (!$parallelWork->{atEnd}) {
	  die_soon "please set parallelWork->{atEnd}";
      }

      if ($parallelOptions->{verifyEachBlock} || $parallelWork->{verifyEachBlock}) {
	  print "verifyEachBlock=true\n";
	  # run each block in it's own sub-routine, for my convenience
	  my @blockList=sort { $a <=> $b } keys %{$parallelWork->{blocks}};
	  my $numBlocks=scalar @blockList;
	  print "numBlocks=$numBlocks\n";

	  #print "dumper: ".Dumper($parallelWork)."\n(numBlocks=$numBlocks)\n";
	  if ($numBlocks>1) {
	      print "verifyEachBlock: splitting multi-blocks\n";
	      for my $block (@blockList) {
		  my $searchOnlyExplicitFiles=$parallelWork->{blocks}{$block}->{searchOnlyExplicitFiles};
		  print "block $block, searchOnlyExplicitFiles=$searchOnlyExplicitFiles\n";
		  my $pw={};
		  for my $k (keys %$parallelWork) {
		      if ($k ne "blocks") {
			  $pw->{$k}=$parallelWork->{$k};
		      }
		  }
		  %{$pw->{blocks}}=(0 => $parallelWork->{blocks}{$block});
#		  $pw->{blocks}{0}=$parallelWork->{blocks}{$block};
#		  $x=$pw->{blocks}{0};

		  if (0) {
		      for my $b (@blockList) {
			  my %x=%${$parallelWork->{blocks}{$b}};
			  print "qqq=".(scalar keys %x)."\n";
			  for my $k (keys %x) {
			      my $v=$parallelWork->{blocks}{$b}->{$k};
			      # my $v=$pw->{blocks}{0}->{$k};
			      print "kv: $k -> $v\n";
			  }
		      }
		  }

		  $pw->{atEnd}="return"; # otherwise we don't know if there was a failure
		  print "verifyEachBlock: block=$block\n";
		  ParallelWork_Do($pw);
	      }
	      return;
	  }
      }

      my $parallelWorkDone=ParallelWork_EraseDoneJobs($parallelWork);

      # print "Dump \$parallelWorkDone\n";      ParallelWork_Dump($parallelWorkDone);

      my $numDjobsFiles=1;

      $result->{allJobsDone}=$parallelWorkDone->{allJobsDone};
      if ($result->{allJobsDone}) {
	  print "All jobs done.\n";
	  return $result;
      }

      if ($parallel eq "PBSPro") {

	  if (!$maxArrayJobSize) {
	      $maxArrayJobSize=10000;
	  }
      }
      
      # stick not-complete jobs in djobs file, for each block
      my $pwd=$ENV{PWD};
      my %djobsFilesByBlock=();
      my %djobsFileToNumJobs=();
      my @blockList=sort { $a <=> $b } keys %{$parallelWork->{blocks}};
      for my $block (@blockList) {

	  my $thisMaxArrayJobSize=$maxArrayJobSize;
	  if ($parallelWork->{blocks}{$block}->{weightPerJob}) {
	      $thisMaxArrayJobSize *= $parallelWork->{blocks}{$block}->{weightPerJob};
	  }

	  my $sourceBashProfile="";
	  if (! $parallelWork->{blocks}{$block}->{disableSourceBashProfile}) {
	      $sourceBashProfile="if [ -e ~/.bash_profile ]; then source ~/.bash_profile ]; fi;";
	  }

	  my @files=sort {$a cmp $b} keys %{$parallelWorkDone->{blocks}{$block}->{jobs}};
	  my $numDjobsInCurrFile=0;
	  my $firstBlockDjobsFileName=$parallelWork->{djobsFileName};
	  if ($block>0) {
	      $firstBlockDjobsFileName .= ".b$block";
	  }
	  my $thisDjobsFileName=$firstBlockDjobsFileName;
	  push @{$djobsFilesByBlock{$block}},$firstBlockDjobsFileName;
	  #print "opening DJOBS (block $block): $firstBlockDjobsFileName\n";
	  if (!open(DJOBS,">$firstBlockDjobsFileName")) {
	      die "cannot open .djobs file $firstBlockDjobsFileName";
	  }
	  for my $f (@files) {
	      my $c=$parallelWork->{blocks}{$block}->{jobs}{$f};
	      #print "block,cmd=$block,$c\n";
	      if ($jobComment) {
		  if ($c =~/-comment /) {
		      # okay
		  }
		  else {
		      die_soon "job command \"$c\" was not given a comment with the -comment flag -- with DinGO, we won't be able to kill that job";
		  }
	      }
	      if ($numDjobsInCurrFile>=$thisMaxArrayJobSize && $maxArrayJobSize>0) {
		  close(DJOBS);
		  print "hit maxArrayJobSize (max=$maxArrayJobSize thisMax=$thisMaxArrayJobSize)\n";
		  $numDjobsInCurrFile=0;
		  $thisDjobsFileName="$firstBlockDjobsFileName.$numDjobsFiles";
		  push @{$djobsFilesByBlock{$block}},$thisDjobsFileName;
		  #print "opening overflow DJOBS (block $block): $thisDjobsFileName\n";
		  if (!open(DJOBS,">$thisDjobsFileName")) {
		      die "cannot open $thisDjobsFileName";
		  }
		  $numDjobsFiles++;
	      }
	      $numDjobsInCurrFile++;
	      if ($parallel eq "DinGO") {
		  $c="$niceCmd $c";
	      }
	      $djobsFileToNumJobs{$thisDjobsFileName}++;
	      #print "Printing to DJOBS: $c\n";
	      my $thisJobWeight=1;
	      if (defined($parallelWork->{blocks}{$block}->{jobWeights}{$f})) {
		  $thisJobWeight=$parallelWork->{blocks}{$block}->{jobWeights}{$f};
	      }
	      if (($parallel eq "PBSPro" || $parallel eq "SGE") && !$parallelWork->{blocks}{$block}->{executeBlockInSerial}) {
		  print DJOBS "$thisJobWeight\t$c\n";
	      }
	      else {
		  if ($parallel eq "sqPBS") {
		      # no point in job weights here, since the overhead is relatively cheap
		      # put cd $pwd command in, since it doesn't go anywhere else.  ditto the source of ~/.bash_profile
		      print DJOBS "cd $pwd;$sourceBashProfile$c\n";
		  }
		  else {
		      # my code for this parallel system doesn't support job weights (yet)
		      print DJOBS "$c\n";
		  }
	      }
	  }
	  close(DJOBS);
	  MasterizeFile("qqq"); # which one?

	  if ($parallelWorkDone->{blocks}{$block}->{numJobsDone}>0 && !$jobsAreDead && !$parallelWork->{jobsAreDead}) {
	      die_soon "Some jobs are done, but -jobsAreDead was not specified.  Aborting.  Please make sure that all jobs this script may have spawned are dead, then re-run with the -jobsAreDead flag.\n";
	  }
	    
	  if ($dieIfScanRequired) { die_soon "Spawning scan is required next step, so dying." }
	
	  my $jobName=ParallelWork_CreateJobName($parallelWork,$block);
	  #print "jobName=$jobName\n";
	  
	  if ($dieOnParallelSpawn) {
	      die_soon "-dieOnParallelSpawn was requested, so I'm dying";
	  }
      }

      #print "using -parallel $parallel -queue $parallelQueue\n";

      system "date";
	
      if ($parallel eq "serial") {
	  
	  for my $block (@blockList) {
	      for my $thisDjobsFileName (@{$djobsFilesByBlock{$block}}) {

		  if (!open(DJOBS,"$thisDjobsFileName")) {
		      die_soon "Cannot open djobs: $thisDjobsFileName";
		  }
		  while (<DJOBS>) {
		      s/[\r\n]//g;
		      my $cmd=$_;
		      print "Running next command: $cmd\n";
		      system "$cmd";
		  }
		  close(DJOBS);
	      }
	  }

	  $result=VerifyAllJobsDone($parallelWork);
      }
      if ($parallel eq "DinGO") {
	  
	  for my $block (@blockList) {
	      
	      print "Running block $block\n";
	      if ($parallelWork->{blocks}{$block}->{executeBlockInSerial}) {
		  my @djobsFiles=@{$djobsFilesByBlock{$block}};
		  my $baseDjobsFileName=$djobsFiles[0];
		  my $catDjobsFileName="$baseDjobsFileName.cat.djobs";
		  my $sourceDjobsFileName="$baseDjobsFileName.source.djobs";
		  my $cmd="cat ".join(" ",@djobsFiles)." > $catDjobsFileName";
		  print "Running $cmd\n";
		  system "$cmd";
		  if (!open(S,">$sourceDjobsFileName")) {
		      die "cannot open $sourceDjobsFileName";
		  }
		  print S "source $catDjobsFileName\n";
		  close(S);

		  if (!$dingoDir) {
		      die_soon "If you're using DinGO, please set DinGODir in the config file";
		  }
		  $cmd="perl $dingoDir/DinGO.pl -djobs $sourceDjobsFileName";
		  print "Running $cmd\n";
		  if ($runCmd) {system "$cmd";}		  
	      }
	      else {
	      
		  for my $thisDjobsFileName (@{$djobsFilesByBlock{$block}}) {
		      
		      if (!$dingoDir) {
			  die_soon "If you're using DinGO, please set DinGODir in the config file";
		      }
		      my $jobCommentFlag="";
		      if ($jobComment) {
			  $jobCommentFlag="-comment $jobComment";
		      }
		      my $cmd="perl $dingoDir/DinGO.pl -djobs $thisDjobsFileName $jobCommentFlag";
		      print "Running $cmd\n";
		      if ($runCmd) {system "$cmd";}
		  }
	      }
	      
	      print "Done DinGO.pl for Block $block -- waiting for everything to complete...\n";
	      
	      my $sleepTimeToWaitForDinGO=4*60;
	      while (1) {
		  if (ParallelWork_IsBlockDone($parallelWork,$block)) {
		      last;
		  }
		  sleep($sleepTimeToWaitForDinGO);
	      }
	  }

	  if ($parallelWork->{atEnd} eq "return") {
	      print "sleeping for 1 minute post jobs being done, to make sure files are there...\n";
	      sleep 60;
	      $result=VerifyAllJobsDone($parallelWork);
	  }
      }
	  
      if ($parallel eq "lsf") {
	  
	  die_soon "entropy has set into lsf code.  please adapt from the old code below, and that for SGE/PBSPro";
	  
	  if ($numDjobsFiles>1) {
	      die_soon "numDjobsFiles>1 not supported for -parallel lsf (and by the way, this lsf code probably doesn't work at all any more)";
	  }
	  CreateJobContinuationFile();

	  my $jobName="lsfnoname";
	  my $jobNameUnique="$jobName-$$-$^T-$shortHostname";
	  
	  my $extraFlags="";
	  if (!($parallelQueue eq "")) {
	      $extraFlags=$extraFlags." -queue $parallelQueue";
	  }
	  
	  # array job
	  my $extraDingeeFlags="";
	  my $masterNodeName="";
	  my $masterDjobsFileName="";
	  my $disableResumingJob=0;
	  my $perlDir="exe";
	  my $contFileName="?";
	  my $numJobsToRun=undef; # if you need to resurrect this LSF code, there's some work to do
	  my $cmd="perl $perlDir/DinLSF.pl $extraDingeeFlags -arrayLsrcp -djobs $masterNodeName:$masterDjobsFileName -name $jobNameUnique -numJobs $numJobsToRun $extraFlags -specialOut\n";
	  print "Running $cmd\n";
	  if ($runCmd) {system "$cmd";}
	  
	  # continuation job
	  if (!$disableResumingJob) {
	      $cmd="perl $perlDir/DinLSF.pl $extraDingeeFlags -djobs $contFileName -name $jobName-cont -afterJobID $jobNameUnique $extraFlags\n";
	      print "Running $cmd\n";
	      if ($runCmd) {system "$cmd";}
	  }
	  
	  die_soon "spawned scans, so quitting.  Should re-continue once scans are done...";
      }

      if ($parallel eq "sqPBS") {
	  if ($parallelWork->{atEnd} eq "continuationJob") {
	      die "atEnd==continuationJob not supported for parallel system sqPBS";
	  }
	  if ($parallelWork->{atEnd} ne "return") {
	      print "\nWARNING: changing parallelWork->{atEnd} to \"return\", since that's all that sqPBS supports, since I need verifyEachBlock\n\n";
	  }

	  if (length($parallelWork->{parallelNodeAlloc})==0) {
	      die "you must define parallelWork->{parallelNodeAlloc} for use with Nick's sqPBS";
	  }

	  my ($allocMaxNodes,$placement)=split /,/,$parallelWork->{parallelNodeAlloc};
	  if (!defined($placement) || length($placement)==0) {
	      $placement="scatter";
	  }
	  #   placement=="free" implies each pseudo-node has 1 CPU

	  
	  my ($queue,$group)=split /,/,$parallelQueue;
	  my $numCpuPerNode=$queueToCpus{$queue};
	  if ($placement eq "free") {
	      die "oops, sorry, I'm not sure how to specify \"place=free\" in the old-style qsub format that the njc scripts use.  Using the new format seems to create problems for the scripts (they only run 1 job per node)";
	      $numCpuPerNode=1;
	  }
	    
	  if (!defined($numCpuPerNode)) {
	      die "please define \%queueToCpus for queue=$queue in ".__FILE__;
	  }

	  if ($parallelOptions->{verifyEachBlock} || $parallelWork->{verifyEachBlock}) {
	      for my $block (@blockList) {
		  my $jobName=ParallelWork_CreateJobName($parallelWork,$block);
		  for my $thisDjobsFileName (@{$djobsFilesByBlock{$block}}) {
		      # print "and for $thisDjobsFileName\n";

		      my $cmdFileName=undef;
		      my $numJobsNow=undef;
		      if ($djobsFileToNumJobs{$thisDjobsFileName}>0) { # don't give it empty ones
			  if ($parallelWork->{blocks}{$block}->{executeBlockInSerial}) {
			      print "executeBlockInSerial block=$block\n";
			      if (!open(CMD,">$thisDjobsFileName.sh")) {
				  die "cannot open $thisDjobsFileName.sh";
			      }
			      print CMD "cd $pwd;source $thisDjobsFileName\n"; # will just run them one after another
			      close(CMD);
			      $cmdFileName="$thisDjobsFileName.sh";
			      $numJobsNow=1;
			  }
			  else {
			      $cmdFileName="$thisDjobsFileName";
			      $numJobsNow=$djobsFileToNumJobs{$thisDjobsFileName};
			  }

			  # apply overAllocCPU.  Do this even if there are few jobs, since we don't want to waste resources that could be used by other jobs
			  my $numTaskPerNode=$numCpuPerNode;
			  if (defined($parallelWork->{overAllocCpu})) {
			      $numTaskPerNode=$parallelWork->{overAllocCpu} * $numCpuPerNode;
			  }
			  else {
			      # for simplicity don't do this in the overAllocCpu case, since that doesn't seem to work well anyway
			      if ($numTaskPerNode > $numJobsNow) {
				  $numTaskPerNode=$numJobsNow;
			      }
			  }

			  my $nodes=$allocMaxNodes;
			  my $numUsefulNodes=int(0.9999+$numJobsNow/$numCpuPerNode);
			  if ($nodes>$numUsefulNodes) {
			      # no point
			      $nodes=$numUsefulNodes;
			  }
			  my $jobsPerNodeFlag="";
			  if ($numJobsNow<$numCpuPerNode) {
			      # $jobsPerNodeFlag=".$numJobsNow"; # don't request all the CPUs if we only need less
			  }
			  else {
			      # consider over-allocation of CPUs
			      # don't use this, it leads to wasteful use of nodes: if ($numJobsNow >= $parallelWork->{overAllocCpu}*$numCpuPerNode*$nodes) {
			      if ($numTaskPerNode!=$numCpuPerNode) {
				  $jobsPerNodeFlag=".$numTaskPerNode";
			      }
			  }

			  my $mbPerCpu=undef;
			  if (length($parallelWork->{blocks}{$block}->{mbPerCpu})>0) {
			      $mbPerCpu=$parallelWork->{blocks}{$block}->{mbPerCpu};
			  }
			  else {
			      if (length($parallelWork->{mbPerCpu})>0) {
				  $mbPerCpu=$parallelWork->{mbPerCpu};
			      }
			  }

			  print "\tnodes = $nodes, parallelNodeAlloc = $parallelWork->{parallelNodeAlloc}, allocMaxNodes = $allocMaxNodes, placement = $placement, numUsefulNodes = $numUsefulNodes, numJobsNow = $numJobsNow, numPerPerNode = $numCpuPerNode, numTaskPerNode=$numTaskPerNode, overAllocCpu=$parallelWork->{overAllocCpu}, mbPerCpu=\"$mbPerCpu\"\n";

			  my $lFlag;
			  my $usePbsSelectSyntax=0; # newer select syntax for -l doesn't interact well with Nick's scripts.  It looks like the way it specifies nodes is different for place=scatter (with select, the $PBS_NODEFILE lists the machines, and you have to know that they should each have 8 processes; with the old-style, the $PBS_NODEFILE lists the node once per CPU, so it lists each node 8 times, and presumably Nick's script unifies these into one driver process)
			  if ($usePbsSelectSyntax) {
			      my $memPerNode;
			      if (defined($mbPerCpu)) {
				  $memPerNode=":mem=".$mbPerCpu*$numTaskPerNode."mb";
			      }
			      $lFlag="-l select=$nodes:ncpus=$numTaskPerNode$memPerNode";
			  }
			  else {
			      my $memPerTotalCpu;
			      if (defined($mbPerCpu)) {
				  $memPerTotalCpu=" -l mem=".$mbPerCpu*$numTaskPerNode*$nodes."mb";
			      }
			      $lFlag="-l nodes=$nodes:ppn=$numTaskPerNode$memPerTotalCpu";
			  }
			  if (defined($parallelWork->{walltimeHours}) && length($parallelWork->{walltimeHours})>0) {
			      $lFlag .= " -l walltime=$parallelWork->{walltimeHours}:0:0";
			  }
			  my @wFlagList=();
			  push @wFlagList,"block=true";
			  if (defined($group) && length($group)>0) {
			      push @wFlagList,"group_list=$group";
			  }
			  my $wFlag="-W ".join(",",@wFlagList);

			  if ($numJobsNow==1) {
			      # special case: just submit directly to qsub.  No point in taking a whole node for one job

			      my $redirFlag=""; # "-e /dev/null -o /dev/null";
			      my $cmd="qsub $lFlag -N $jobName -q $queue $wFlag $redirFlag";
			      my $cmdcmd="cd $pwd;source $cmdFileName";
			      print "Single subtask; running $cmdcmd | $cmd\n";
			      if (!open(Q,"| $cmd")) {
				  die "cannot open qsub command";
			      }
			      print Q "$cmdcmd\n";
			      close(Q);
			      if ($? != 0) {
				  die "problem with QSUB: $? $!";
			      }
			  }
			  else {
			      # use sqPBS

			      my $childPid=fork();
			      if (!defined($childPid)) {
				  die "could not fork child";
			      }

			      if ($childPid==0) {

				  # I am child
				  #print "child sleeping because we're debugging parent\n"; sleep(3600);
			      
				  my $sqcmd="$sqPBSexe --CPUs $numTaskPerNode $queue $nodes dummyUserName $jobName $cmdFileName";
				  my $qsubcmd="qsub";
				  print "Running\n\t$sqcmd\n\t| $qsubcmd\n";
				  if (!open(QSUB,"| $qsubcmd")) {
				      die "cannot open qsub pipe";
				  }
				  if (!open(SQPBS,"$sqcmd |")) {
				      die "cannot open sqPBS pipe";
				  }
				  while (<SQPBS>) {
				      s/[\r\n]//g;
				      my $override=0;
				      my $line=$_;
				      if (/^\#PBS -q/) {
					  $override=1;
					  $line="\#PBS -q $queue $wFlag -N $jobName";
				      }
				      if (/^\#PBS -l/) {
					  $override=1;
					  $line="\#PBS $lFlag\n";
				      }
				      if ($override) {
					  print "modify script line: $line\n";
				      }
				      print QSUB "$line\n";
				  }
				  close(SQPBS); 
				  if ($? != 0) {
				      die "sqPBS returned an error, or there was a problem: $? $!";
				  }
				  close(QSUB);
				  if ($? != 0) {
				      die "qsub returned an error, or there was a problem: $? $!";
				  }
				  exit(0);
			      }
			      else {
				  # I am parent
				  print "forked child with pid=$childPid\n";

				  my $checkChildPeriod=5; # seconds between checking if child has exited (i.e. qsub completed, or had an error)
				  my $checkWorkPeriod=120; # seconds between checking whether more jobs were completed
				  my $maxCheckFilesTime=120; # max. number of seconds that we can spend checking files before we give up (miniscans for large pipeline runs can take an hour to check, and this seems like too much time)
				  my $checkWork=1;

				  my $debug=0;

				  print "I will check job status every $checkWorkPeriod seconds, and will report when jobs complete (otherwise I'll be silent)\n";
				  print "jobstatus,elapsed time,numJobs,numSuccess\n";
				  my $lastTimeWorkCheck=time();
				  my $startTime=time();
				  my $parallelWorkMonitor={};
				  %$parallelWorkMonitor=%$parallelWork;
				  my $numJobsDoneAlready=0; # EraseDoneJobs erases jobs, so it won't see them again

				  while (1) {
				      if ($debug) {
					  print "parent enters sleep\n";
				      }
				      sleep $checkChildPeriod;
				      if ($debug) {
					  print "parent exits sleep\n";
				      }

				      if ($debug) {
					  print "calling waitpid to check on child\n";
				      }
				      my $waitpidResult=waitpid($childPid,WNOHANG);
				      if ($debug) {
					  print "parent gets waitpid==$waitpidResult\n";
				      }
				      if ($waitpidResult==-1) {
					  die "waitpid returned -1 -- where did my child process go?";
				      }
				      if ($waitpidResult>0) {
					  print "child exited with status $?\n";
					  if ($? != 0) {
					      die "qsub failed";
					  }
					  last;
				      }

				      my $currTime=time();
				      my $timeLapse=$currTime-$lastTimeWorkCheck;
				      if ($debug) {
					  print "parent gets time=$currTime, delta=$timeLapse, checkWorkPeriod=$checkWorkPeriod; checkwork=$checkWork\n";
				      }
				      if ($timeLapse > $checkWorkPeriod && $checkWork) {

					  $lastTimeWorkCheck=$currTime;

					  if ($debug) {
					      print "parent is checking jobs\n";
					  }
					  my $eraseDoneJobsOptions={maxSearchSeconds=>$maxCheckFilesTime,quiet=>1};
					  $parallelWorkMonitor=ParallelWork_EraseDoneJobs($parallelWorkMonitor,$eraseDoneJobsOptions);
					  if ($debug) {
					      print "parent completed check jobs\n";
					  }
					  if ($eraseDoneJobsOptions->{timeout}) {
					      print "WARNING: searching for done jobs is taking too long, so I won't do that any more.  This can happen if there are many jobs to do.\n";
					      $checkWork=0;
					  }
					  if ($parallelWorkMonitor->{blocks}{$block}->{numJobsDone} > 0) {
					      $numJobsDoneAlready += $parallelWorkMonitor->{blocks}{$block}{numJobsDone};
					      my $totalTime=$currTime-$startTime;
					      my $totalHours=int($totalTime/3600.0);
					      my $totalMinutes=int(($totalTime-3600*$totalHours)/60.0);
					      my $totalSeconds=int(($totalTime-3600*$totalHours-60*$totalMinutes));
					      my $totalTimeClock=sprintf "%02d:%02d:%02d",$totalHours,$totalMinutes,$totalSeconds;
					      if ($debug) {
						  print "\ttotalTime=$totalTime\n";
					      }
					      print "jobstatus,$totalTimeClock,$numJobsNow,$numJobsDoneAlready\n";
					  }
				      }
				  }
			      }
			  }
		      }
		      else {
			  print "all jobs in file $thisDjobsFileName have been completed\n";
		      }
		  }
	      }
	  }
	  else {
	      die "you must use verifyEachBlock for parallel system sqPBS, because I haven't implemented job dependencies";
	  }

	  if ($parallelWork->{atEnd} eq "return") {
	      print "sleeping for 1 minute post jobs being done, to make sure files are there...\n";
	      sleep 60;
	      $result=VerifyAllJobsDone($parallelWork);
	  }
      }
      
      if ($parallel eq "SGE" || $parallel eq "PBSPro") {
	  print "doing SGE/PBSPro with parallel=$parallel\n";
	  
	  my $extraFlags="";
	  if ($parallelQueue) {
	      $extraFlags="$extraFlags -queue $parallelQueue";
	  }
	  
	  my $continuationJobFile=$parallelWork->{djobsFileName}.".cont";
	  if ($parallelWork->{atEnd} eq "continuationJob") {
	      ParallelWork_ContinuationJob($continuationJobFile,$parallelWork);
	  }
	  
	  my @blockCmdList=();
	  for my $block (@blockList) {
	      my $jobName=ParallelWork_CreateJobName($parallelWork,$block);
	      my $weightPerJob=$parallelWork->{blocks}{$block}->{weightPerJob};
	      if (!$weightPerJob) {
		  $weightPerJob=1;
	      }
	      my $extraBlockFlags="";
	      if ($parallelWork->{blocks}{$block}->{oneNode4Cpu}) {
		  $extraBlockFlags="-oneNode4Cpu";
	      }
	      if ($parallelWork->{blocks}{$block}->{oneNodeNCpu}) {
		  my $n=$parallelWork->{blocks}{$block}->{oneNodeNCpu};
		  $extraBlockFlags="-oneNodeNCpu $n";
	      }
	      if ($parallelWork->{walltimeHours}) {
		  $extraBlockFlags .= " -walltimeHours $parallelWork->{walltimeHours}";
	      }
	      #print "extraBlockflags=$extraBlockFlags\n";
	      my $filesDebug=join(",",@{$djobsFilesByBlock{$block}});
	      print "doing blockCmdList for block $block, files=$filesDebug\n";
	      for my $thisDjobsFileName (@{$djobsFilesByBlock{$block}}) {
		  # print "and for $thisDjobsFileName\n";
		  if ($djobsFileToNumJobs{$thisDjobsFileName}>0) { # don't give it empty ones
		      if ($parallelWork->{blocks}{$block}->{executeBlockInSerial}) {
			  if (!open(CMD,">$thisDjobsFileName.sh")) {
			      die "cannot open $thisDjobsFileName.sh";
			  }
			  print CMD "source $thisDjobsFileName\n"; # will just run them one after another
			  close(CMD);
			  push @blockCmdList,"perl $perlDir/Dingee.pl $extraFlags -system $parallel -djobs $thisDjobsFileName.sh -name $jobName -sourceSetup $extraFlags $extraBlockFlags";
		      }
		      else {
			  push @blockCmdList,"perl $perlDir/Dingee.pl $extraFlags -system $parallel -array -sourceSetup -djobs $thisDjobsFileName -name $jobName -weightPerJob $weightPerJob $extraFlags $extraBlockFlags"; # array job
		      }
		  }
		  else {
		      print "all jobs in file $thisDjobsFileName have been completed\n";
		  }
	      }
	  }

	  if ($parallelOptions->{verifyEachBlock} || $parallelWork->{verifyEachBlock}) {
	      print "verifyEachBlock-style run cmds\n";
	      # I know this looks odd, but part of the point of verifyEachBlock is that if we run jobs in serial using job dependencies, and something fails, then subsequent jobs will be held forever.  Therefore, we just run everything, and check at the end
	      for my $cmd (@blockCmdList) {
		  my $status=system "$cmd -blockCaller";  # blockCaller, since we need to wait to make sure it works
		  if ($status!=0) {
		      die "command failed ($cmd)";
		  }
	      }
	  }
	  else {

	      if ($parallelWork->{atEnd} eq "continuationJob") {
		  my $jobName=ParallelWork_CreateJobName($parallelWork,-1,"-cont");
		  push @blockCmdList,"perl $perlDir/Dingee.pl $extraFlags -system $parallel -djobs $continuationJobFile -name $jobName-cont -sourceSetup $extraFlags";
	      }
	      if ($parallelWork->{atEnd} eq "return") {
		  $blockCmdList[$#blockCmdList] .= " -blockCaller";
	      }
	      my $blockCmdFile=$parallelWork->{djobsFileName}.".djobs-and-cont";
	      if (!open(SGE,">$blockCmdFile")) {
		  die "cannot open $blockCmdFile";
	      }
	      for my $cmd (@blockCmdList) {
		  # print "print SGE $cmd\n";
		  print SGE "$cmd\n";
	      }
	      close(SGE);
	      my $cmd="perl $perlDir/SerialDingee.pl < $blockCmdFile";
	      print "Running $cmd\n";

	      if ($runCmd) {
		  my $status=system "$cmd";
		  if ($status!=0) {
		      die "command failed ($cmd)";
		  }
	      }
	  }
	  
	  if ($parallelWork->{atEnd} eq "continuationJob") {
	      print "spawned scans, so quitting.  Should re-continue once scans are done...\n";
	      prepare_my_exit();
	      exit(0);
	  }
	  if ($parallelWork->{atEnd} eq "return") {
	      print "sleeping for 1 minute post jobs being done, to make sure files are there...\n";
	      sleep 60;
	      $result=VerifyAllJobsDone($parallelWork);
	  }
      }
      
      return $result;
  }

sub ParallelWork_SetJobsAreDead
  {
      $jobsAreDead=1;
  }

sub ParallelWork_AppendBlockDjobsToFile
  {
      my ($fileName,$parallelWork,$block)=@_;

      if (!open(F,">>$fileName")) {
	  die "cannot open $fileName";
      }
      
      my @files=sort {$a cmp $b} keys %{$parallelWork->{blocks}{$block}->{jobs}};
      for my $f (@files) {
	  my $c=$parallelWork->{blocks}{$block}->{jobs}{$f};
	  print F "$f\t$c\n";
      }
      my $num=scalar @files;
      print "Appended $num files to $fileName\n";

      close(F);
  }

sub ParallelWork_LoadBlockDjobsFromFile
  {
      my ($fileName,$parallelWork,$block)=@_;

      if (!open(F,"$fileName")) {
	  die "cannot open $fileName";
      }
      while (<F>) {
	  s/[\r\n]//g;
	  my ($f,$c)=split /\t/,$_;
	  $parallelWork->{blocks}{$block}->{jobs}{$f}=$c;
      }
      close(F);
  }

sub DefaultSqPBS {
    my ($hostname)=@_;
    if (!defined($hostname)) {
	$hostname=`hostname`;
	$hostname =~ s/[\r\n]//g;
    }
    if ($hostname =~ /bulldogk/) {
	#		my $pythonLibPath="/home2/zw49/software/python/lib/python";
	#		print "Adding PYTHONPATH=$pythonLibPath to env\n";
	#		$ENV{PYTHONPATH}=$pythonLibPath;
	#		system "env | grep PATH";
	$sqPBSexe="/home2/zw49/breakerites/njc2/sqPBS090403.py";
    }
    if ($hostname =~ /bulldogi/) {
	$sqPBSexe="/home2/njc2/myInstalls/test/bin/sqPBS090403.py";
    }
    return $sqPBSexe;
}

1; # make Perl happy about including this
