# Supplementary material for: Comparative genomics reveals 104 candidate structured RNAs from bacteria, archaea, and their metagenomes
Source: Genome Biol. 2010 Mar 15;11(3):R31. doi: 10.1186/gb-2010-11-3-r31 (PMC2864571; doi:10.1186/gb-2010-11-3-r31)
Supplement: Additional file 10 — Source code implemented as part of this project. Source code files and a README.pdf file are provided to assist in detailed understanding of the methods. The files can be retrieved from the .tar.gz archive file, as described for Additional file 4. [file gb-2010-11-3-r31-S10.GZ › 104-motifs-source-code/exe/ParallelBlockDeprecated.pm]

# Copyright (c) 2003-2010 Zasha Weinberg.  All rights reserved.
#
# This copyrighted source code is freely distributed under
# the terms of the GNU General Public License.  See the file
# LICENSE in the root directory of this distribution.

# for LSF
# $shortHostname
# $masterNodeName
# $masterWorkDir
# $tempDir
# $baseUserDir

$DONEdoneDONEdoneText="DONEdoneDONEdone";
$niceCmd="nice";

@dingoNodesNotInDhosts=("master");

# input:
#   %djobsFileToCmd
#   $ontCmzashaFileName
# output:
#   $numJobs: number of jobs encoded in %djobsFileToCmd
#   $numJobsDone: number of jobs for which output file has $DONEdoneDONEdoneText in it
#   %djobsFileDone: indexed by output file, is true iff that file is completed (i.e. has $DONEdoneDONEdoneText in it)
sub RunParallelStep_WhichJobsAreDone
{
    @parJobDirList=@parJobDirDoneSearchList;
    if ($parJobDirDoneSearch) {
	push @parJobDirList,$parJobDirDoneSearch;
    }
    else {
	if ($disableParJobDirForDoneSearch) {
	}
	else {
	    push @parJobDirList,$parJobDir;
	}
    }
    $parJobDirListCmdLine=join " ",@parJobDirList;

    %djobsFileDone=();
    $numJobs=0;
    $numJobsDone=0;
    for $f (keys %djobsFileToCmd) {
	$numJobs++;
    }

    #$cmd="grep -l $DONEdoneDONEdoneText $oneCmzashaFileName*"; # -l option ensures that file names are printed

    if ($oneCmzashaFileName) {
	$baseOneCmzashaFileName=GetBaseFileName($oneCmzashaFileName);
	$parallelBlock_fileNamePattern="$baseOneCmzashaFileName*";
    }
    if (!$parallelBlock_fileNamePattern) {
	$parallelBlock_fileNamePattern="*";
    }
    
    $cmd="find $parJobDirListCmdLine -follow -name '$parallelBlock_fileNamePattern' -print | xargs grep -l $DONEdoneDONEdoneText";
    if ($parallel eq "lsf") {
	$cmd="echo \"$cmd\" | bsub -I -q pfam_fast -Ralpha";
    }
    print "Searching for completed jobs by running: $cmd\n";
    $probableError=0;
    $probableErrorString="";
    if (!open(GREP,"$cmd |")) {
	die "cannot run grep command \"$cmd\"";
    }
    while (<GREP>) {
	s/[\r\n]//g;
	#print "Got DONE in: $_\n";
	
	$f=$_;
	if ($f =~ /[Nn]o match/ || $f =~ /^Job [<][0-9]*[>] is submitted to queue/) {
	    # ignore this
	}
	else {
	    if ($debugParallel) { 
		print "$f,$baseUserDir\n";
	    }
#	    if ($parallel eq "lsf") {
#		if ($f =~ /^$baseUserDir\/(.*)/) {
#		    $f=$1;
#		}
#	    }
	    if ($djobsFileToCmd{$f}) {
		$djobsFileDone{$f}=1;
		$numJobsDone++;
	    }
	    else {
		$probableError=1;
		$probableErrorString=$_;
		if ($debugParallel) {
		    print "Does not match any known job\n";
		}
	    }
	}
    }
    close(GREP);

    if ($probableError && !$runParallelStep_allowUnexpectedFiles) {
	die_soon "While trying to find how many jobs were completed, something wasn't a recognized file name: $probableErrorString";
    }

    print "Jobs done/total jobs: $numJobsDone/$numJobs\n";

    NotifyPfamGlob("check-done\t$baseOneCmzashaFileName");

    # die_soon "done for now";
}

sub CreateJobContinuationFile
{
    $contFileName="$scanBase.cont";
    open(CONT,">$contFileName");
    print CONT "perl $0 ";
    for $p (@params) {
	print CONT "\"$p\" ";
    }
    print CONT "\n";
    close(CONT);
}

# input:
#    $djobsFileName: file to store jobs in
#    %djobsFileToCmd: map file->cmd for each job in the parallel step.  file is the output file of cmd.
#    $oneCmzashaFileName: base name for output files, with leading directory of $parJobDir
#    $parallelBlock_fileNamePattern: alternate to $oneCmzashaFileName: just specify a base file name for searching -- allows extensions
# output:
#    Nothing
# side effects
#    Modifies several variables, which hopefully won't matter.
sub RunParallelStep
{
    print "RunParallelStep.  oneCmzashaFileName=$oneCmzashaFileName, djobsFileName=$djobsFileName\n";

    #############################################
    # emulate: $disableResumingJob, $doCmzasha=0 on return
    #############################################

    # mark which jobs are done
    RunParallelStep_WhichJobsAreDone();
    
    my $numDjobsFiles=1;
 
    if ($numJobsDone==$numJobs) {
	print "All jobs done.\n";
	$doCmzasha=0;
    }
    else {

	# stick remaining jobs in djobs file
	if ($parallel eq "PBSPro" && !$maxArrayJobSize) {
	    $maxArrayJobSize=10000;
	}
	@files=sort {$a cmp $b} keys %djobsFileToCmd;
	my $numDjobsInCurrFile=0;
	open(DJOBS,">$djobsFileName");
	for $f (@files) {
	    if (! $djobsFileDone{$f}) {
		$c=$djobsFileToCmd{$f};
		if ($jobComment) {
		    if ($c =~/-comment /) {
			# okay
		    }
		    else {
			die_soon "job command \"$c\" was not given a comment with the -comment flag -- with DinGO, we won't be able to kill that job";
		    }
		}
		if ($numDjobsInCurrFile>=$maxArrayJobSize && $maxArrayJobSize>0) {
		    close(DJOBS);
		    $numDjobsInCurrFile=0;
		    open(DJOBS,">$djobsFileName.$numDjobsFiles");
		    $numDjobsFiles++;
		}
		$numDjobsInCurrFile++;
		if ($parallel eq "DinGO") {
		    $c="$niceCmd $c";
		}
		print DJOBS "$c\n";
	    }
	}
	close(DJOBS);
	MasterizeFile($djobsFileName);
	$masterDjobsFileName=ConvertTempToMasterFileName($djobsFileName);

	if ($numJobsDone>0 && !$jobsAreDead) {
	    die_soon "Some jobs are done, but -jobsAreDead was not specified.  Aborting.  Please make sure that all jobs this script may have spawned are dead, then re-run with the -jobsAreDead flag.\n";
	}
	    
	if ($dieIfScanRequired) { die_soon "Spawning scan is required next step, so dying." }
	
	if ($jobName =~ /^[0-9]/) {
	    $jobName="x$jobName"; # SGE doesn't like job names that start with a number
	}

	if ($dieOnParallelSpawn) {
	    die_soon "-dieOnParallelSpawn was requested, so I'm dying";
	}
	
	if ($parallel eq "serial") {
	    if ($numDjobsFiles>1) {
		die_soon "numDjobsFiles>1 not supported for -parallel serial";
	    }
	  while (1) {
	    RunParallelStep_WhichJobsAreDone();
	    if ($numJobs==$numJobsDone) {
	      last;
	    }

	    if (!open(DJOBS,"$djobsFileName")) {
	      die_soon "Cannot open djobs: $djobsFileName";
	    }
	    while (<DJOBS>) {
	      s/[\r\n]//g;
	      $cmd=$_;
	      print "Running next command: $cmd\n";
	      system "$cmd";
	    }
	    close(DJOBS);
	  }
	}
	if ($parallel eq "DinGO") {
	    if ($numDjobsFiles>1) {
		die_soon "numDjobsFiles>1 not supported for -parallel DinGO";
	    }
	    if (!$dingoDir) {
		die_soon "If you're using DinGO, please set DinGODir in the config file";
	    }
	    $jobCommentFlag="";
	    if ($jobComment) {
		$jobCommentFlag="-comment $jobComment";
	    }
	    $cmd="perl $dingoDir/DinGO.pl -djobs $djobsFileName $jobCommentFlag";
	    print "Running $cmd\n";
	    if ($runCmd) {system "$cmd";}
	    
	    print "Done DinGO.pl -- waiting for everything to complete...\n";
	    
	    $sleepTimeToWaitForDinGO=3*60;
	    while (1) {
		RunParallelStep_WhichJobsAreDone();
		if ($numJobs==$numJobsDone) {
		    last;
		}
		sleep($sleepTimeToWaitForDinGO);
	    }
	}

	if ($parallel eq "lsf") {
	    if ($numDjobsFiles>1) {
		die_soon "numDjobsFiles>1 not supported for -parallel lsf (and by the way, this lsf code probably doesn't work at all any more)";
	    }
	    CreateJobContinuationFile();

	    $jobNameUnique="$jobName-$$-$^T-$shortHostname";

	    $extraFlags="";
	    if (!($parallelQueue eq "")) {
		$extraFlags=$extraFlags." -queue $parallelQueue";
	    }

	    # array job
	    $numJobsToRun=$numJobs-$numJobsDone;
	    $cmd="perl $perlDir/DinLSF.pl $extraDingeeFlags -arrayLsrcp -djobs $masterNodeName:$masterDjobsFileName -name $jobNameUnique -numJobs $numJobsToRun $extraFlags -specialOut\n";
	    print "Running $cmd\n";
	    if ($runCmd) {system "$cmd";}

	    # continuation job
	    if (!$disableResumingJob) {
		$cmd="perl $perlDir/DinLSF.pl $extraDingeeFlags -djobs $contFileName -name $jobName-cont -afterJobID $jobNameUnique $extraFlags\n";
		print "Running $cmd\n";
		if ($runCmd) {system "$cmd";}
	    }
	    
	    die_soon "spawned scans, so quitting.  Should re-continue once scans are done...";
	}
	
	if ($parallel eq "SGE" || $parallel eq "PBSPro") {

	    $extraFlags="";
	    if ($parallelQueue) {
		$extraFlags="$extraFlags -queue $parallelQueue";
	    }
	    
	    # submit to SGE
	    CreateJobContinuationFile();
	    open(SGE,">$scanBase.djobs-and-cont");
	    for ($currDjobsFile=0; $currDjobsFile<$numDjobsFiles; $currDjobsFile++) {
		if ($currDjobsFile==0) {
		    $thisDjobsFileName=$djobsFileName;
		}
		else {
		    $thisDjobsFileName="$djobsFileName.$currDjobsFile";
		}
		print SGE "perl $perlDir/Dingee.pl $extraDingeeFlags -system $parallel -array -sourceSetup -djobs $thisDjobsFileName -name $jobName $extraFlags\n"; # array job
	    }
	    if (!$disableResumingJob) {
		print SGE "perl $perlDir/Dingee.pl $extraDingeeFlags -system $parallel -djobs $contFileName -name $jobName-cont -sourceSetup $extraFlags\n"; # continuation job
	    }
	    close(SGE);
	    $cmd="perl $perlDir/SerialDingee.pl < $scanBase.djobs-and-cont";
	    print "Running $cmd\n";
	    if ($runCmd) {system "$cmd";}
	    
	    print "spawned scans, so quitting.  Should re-continue once scans are done...\n";
	    prepare_my_exit();
	    exit(0);
	}
    }
}

sub ToMasterFile
{
    my ($fileName)=@_;
    if ($parallel eq "lsf") {
	if ($fileName =~ /\/([^\/]*)$/) {
	    $fileName="$masterWorkDir/$1";
	}
    }
    return $fileName;
}

sub ToTempFile
{
    my ($fileName,$extra)=@_;
    my $x="";
    if (!($extra eq "")) {
	$x="-$extra";
    }
    if ($parallel eq "lsf") {
	if ($fileName =~ /\/([^\/]*)$/) {
	    $fileName="$tempDir$x/$1";
	}
    }
    return $fileName;
}

sub ToUserDir
{
    my ($fileName)=@_;
    if ($parallel eq "lsf") {
	# print "ToUserDir: $baseUserDir , $fileName\n";
	if (!($fileName =~ /^\//) && $baseUserDir) {
	    $fileName="$baseUserDir/$fileName";
	}
	if (!$fileName =~ /^\//) {
	    die_soon "All user-specified files must have full path from root, to use with lsf";
	}
	return $fileName;
    }
    else {
	return $fileName;
    }
}

sub GetUserFileToTemp
{
    my ($fileName)=@_;
    if ($parallel eq "lsf") {
	print "GetUserFileToTemp: $baseUserDir , $fileName\n";
	if (!($fileName =~ /^\//) && $baseUserDir) {
	    $fileName="$baseUserDir/$fileName";
	}
	if (!$fileName =~ /^\//) {
	    die_soon "All user-specified files must have full path from root, to use with lsf";
	}
	my $tempFileName=ToTempFile($fileName);
	my $cmd="lsrcp $masterNodeName:$fileName $tempFileName";
	print "running $cmd\n";
	system "$cmd";
	return $tempFileName;
    }
    else {
	return $fileName;
    }
}

sub GetMasterFileToTemp
{
    my ($fileName)=@_;
    if ($parallel eq "lsf") {
	my $baseFileName=$fileName;
	if ($baseFileName =~ /\/([^\/]*)$/) {
	    $baseFileName=$1;
	}
	my $tempFileName="$tempDir/$baseFileName";
	my $masterFileName="$masterWorkDir/$baseFileName";
	my $cmd="lsrcp $masterNodeName:$masterFileName $tempFileName";
	print "running $cmd (may fail)\n";
	system "$cmd";
	$fileName=$tempFileName;
    }
    return $fileName;
}

sub ConvertTempToMasterFileName
{
    my ($fileName)=@_;
    my $masterFileName=$fileName;
    if ($parallel eq "lsf") {
	my $baseFileName=$fileName;
	if ($baseFileName =~ /\/([^\/]*)$/) {
	    $baseFileName=$1;
	}
	$masterFileName="$masterWorkDir/$baseFileName";
    }
    return $masterFileName;
}

sub MasterizeFile
{
    my ($fileName)=@_;
    if ($parallel eq "lsf") {
	my $masterFileName=ConvertTempToMasterFileName($fileName);
	my $cmd="lsrcp $fileName $masterNodeName:$masterFileName";
	print "running $cmd\n";
	system "$cmd";	
    }
}

# strip off leading directories
sub GetBaseFileName
{
    my ($fileName)=@_;
    if ($fileName =~ /\/([^\/]*)$/) {
	$fileName=$1;
    }
    return $fileName;
}

sub GetBaseFileNameSansExt
{
    my ($fileName)=@_;
    $fileName=GetBaseFileName($fileName);
    if ($fileName =~ /^([^\.]*)[.]/) {
	$fileName=$1;
    }
    return $fileName;
}

sub GetCatJobFilesCmdWithREPLACE
  {
      my ($glob)=@_;
      my $cmd="find $parJobDir -follow -name '$glob' -print | xargs cat REPLACELAPLACA";
      if ($parallel eq "lsf") {
	  $cmd="echo \"$cmd\" | bsub -I -q pfam_fast -Ralpha";
      }
      return $cmd;
  }

sub CatJobFiles
{
    my ($glob,$destFile)=@_;
    my $cmd=GetCatJobFilesCmdWithREPLACE($glob);
    $cmd="rm -f $destFile;$cmd";
    my $redir="> $destFile";
    $cmd =~ s/REPLACELAPLACA/$redir/g;
    print "Running $cmd\n";
    system "$cmd";
    NotifyPfamGlob("CatJobFiles\t$glob");
}

sub NotifyPfamGlob
{
    if (0) {
	($l)=@_;
	
	$time=`date`;
	$time =~ s/[\r\n]//g;
	open(NOTIFY,">>/pfam/db/tmp/notify_pfam_glob.txt");
	print NOTIFY "$time\t$fileBase\t$l\n";
	close(NOTIFY);
    }
}

sub ParallelBlock_DinGOHostList
  {
      my @hostList=();

      #push @hostList,"localhost";
      push @hostList,@dingoNodesNotInDhosts;
      my $dhostsFileName="dhosts";
      if (!open(DH,"$dhostsFileName")) {
	  die_soon "Cannot open $dhostsFileName";
      }
      while (<DH>) {
	  s/[\r\n]//g;
	  my ($host,$num)=split / /,$_;
	  push @hostList,$host;
      }
      close(DH);

      return @hostList;
  }

sub ParallelBlock_CheckRunningJobs
  {
    my ($jobGrepPattern)=@_;
    
    if (!$parallel) {
	die_soon "ParallelBlock_CheckRunningJobs called, but no parallel system specified";
    }
    
    my $okay=0;
    if ($parallel eq "DinGO") {
	$okay=1;
	@hostList=ParallelBlock_DinGOHostList();

	my $jobsRunning=0;
	for $host (@hostList) {
	    my $cmd="ssh -n -x -T $host ps -w -w -A -o pid,command | grep $jobGrepPattern";
	    open (PS,"$cmd|");
	    while (<PS>) {
		s/[\r\n]//g;
		s/^ *//g;
		my ($pid,@commandList)=split / +/,$_;
		my $command=join(" ",@commandList);
		if (($command =~ /[|] grep $jobGrepPattern/) || ($command =~ /^grep $jobGrepPattern/)) {
		    # just the grep command
		}
		else {
		    print "Found job running: $host,$_\n";
		    #push @pidList,$pid;
		    $jobsRunning=1;
		}
	    }
	    close(PS);
	}
	if ($jobsRunning) {
	    die_soon "\nThis job appears to be running already.  You should either let it finish, or kill it.  If you're running ravenna.pl, use the -kill option if you want to stop those jobs.";
	}
	else {
	    print "No previous parallel jobs with the same paramaters appear to be running; automatically supplying -jobsAreDead flag.\n";
	    $jobsAreDead=1;
	}
    }
    if (!$okay) {
	print "Warning: ParallelBlock_CheckRunningJobs was not implemented for parallel system $parallel\n";
    }
}

sub ParallelBlock_KillParallel
  {
    my ($jobGrepPattern)=@_;
    
    if (!$parallel) {
	die_soon "ParallelBlock_CheckRunningJobs called, but no parallel system specified";
    }
    
    my $okay=0;
    if ($parallel eq "DinGO") {
	$okay=1;
	@hostList=ParallelBlock_DinGOHostList();


	for ($i=0; $i<2; $i++) { # do it twice, to make extra sure
	    for $host (@hostList) {
		my $cmd="ssh -n -x -T $host ps -w -w -A -o pid,command | grep $jobGrepPattern";
		open (PS,"$cmd|");
		open (SSH,"|ssh -x -T $host > /dev/null");
		while (<PS>) {
		    s/[\r\n]//g;
		    s/^ *//g;
		    my ($pid,@commandList)=split / +/,$_;
		    my $command=join(" ",@commandList);
		    if (($command =~ /[|] grep $jobGrepPattern/) || ($command =~ /^grep $jobGrepPattern/)) {
			# just the grep command
		    }
		    else {
			print "Killing job running: $host,$pid,$command\n";
			print SSH "kill $pid\n";
		    }
		}
		close(SSH);
		close(PS);
	    }
	}
    }
    if (!$okay) {
	print "Warning: ParallelBlock_CheckRunningJobs was not implemented for parallel system $parallel\n";
    }

    print "Checking for running jobs that remain...\n";
    ParallelBlock_CheckRunningJobs($jobGrepPattern);
  }
