# Supplementary material for: Comparative genomics reveals 104 candidate structured RNAs from bacteria, archaea, and their metagenomes
Source: Genome Biol. 2010 Mar 15;11(3):R31. doi: 10.1186/gb-2010-11-3-r31 (PMC2864571; doi:10.1186/gb-2010-11-3-r31)
Supplement: Additional file 10 — Source code implemented as part of this project. Source code files and a README.pdf file are provided to assist in detailed understanding of the methods. The files can be retrieved from the .tar.gz archive file, as described for Additional file 4. [file gb-2010-11-3-r31-S10.GZ › 104-motifs-source-code/exe/ParseBlastCmsearchToCsv.pl]

# Copyright (c) 2003-2010 Zasha Weinberg.  All rights reserved.
#
# This copyrighted source code is freely distributed under
# the terms of the GNU General Public License.  See the file
# LICENSE in the root directory of this distribution.

use Getopt::Long;

$blastCmsearchFileName=shift;

open(BLASTCMSEARCH,"$blastCmsearchFileName");
while (<BLASTCMSEARCH>) {
	s/[\r\n]//g;
	
	if (/^sequence: ([.A-Za-z0-9]*)\/([0-9]*)[-]([0-9]*)/) {
		$currSeq=$1;
		$tempStart=$2;
		$tempEnd=$3;
		if ($tempStart < $tempEnd) {
			$seqStart=$tempStart;
			$isReversed=0;
		}
		else {
			$seqStart=$tempEnd;
			$isReversed=1;
		}
	}
	
	if (/^hit [ ]*[0-9]*[ ]*:[ ]*([0-9]*) [ ]*([0-9]*) [ ]*([-.+e0-9]*) bits/) {
		$hitStart=$1;
		$hitEnd=$2;
		$score=$3;
		if ($isReversed) {
			$start = $seqStart - $hitStart+1;
			$end = $seqStart- $hitEnd+1;
		}
		else {
			$start = $hitStart + $seqStart-1;
			$end = $hitEnd + $seqStart-1;
		}
		
		print "$currSeq,$start,$end,$score\n";
	}
}
close(BLASTCMSEARCH);
