# Supplementary material for: Comparative genomics reveals 104 candidate structured RNAs from bacteria, archaea, and their metagenomes
Source: Genome Biol. 2010 Mar 15;11(3):R31. doi: 10.1186/gb-2010-11-3-r31 (PMC2864571; doi:10.1186/gb-2010-11-3-r31)
Supplement: Additional file 10 — Source code implemented as part of this project. Source code files and a README.pdf file are provided to assist in detailed understanding of the methods. The files can be retrieved from the .tar.gz archive file, as described for Additional file 4. [file gb-2010-11-3-r31-S10.GZ › 104-motifs-source-code/exe/ParseCmzashaToCsv.pl]

#!/usr/local/bin/perl

# Copyright (c) 2003-2010 Zasha Weinberg.  All rights reserved.
#
# This copyrighted source code is freely distributed under
# the terms of the GNU General Public License.  See the file
# LICENSE in the root directory of this distribution.

# perl ParseCmzashaToCsv.pl <cmzasha dump file> [<Rfam ID or ACcession>]
# <cmzasha dump file> is a file made by running cmzasha, possibly multiple times under a script
# extracts the hits & stuff, and dumps them to csv format

# see -h for more up-to-date help options

use Getopt::Long;

$cmzashaFileName="";
$rfamFullCsv="Rfam.full.csv"; # default
$geneName="";
$taxonFileName="data/EmblIdAndOrganismCompact_Barrick3.tab";
$weakCheckpointing=0;
$twoPass=1;
$sortEvalue=1;
$checkTandem=1;

GetOptions( 
	   "h" => \$help,
	   "ignoreSeqs" => \$ignoreSeqs,
	   "rfamCsv=s" => \$rfamFullCsv,
	   "ignoreRfam" => \$ignoreRfam,
	   "geneName=s" => \$geneName,
	   "threshold=s" => \$threshold,
	   "evalue=s" => \$evalueCutoff,
	   "taxon" => \$doTaxon,
	   "taxonFile=s" => \$taxonFileOverride,
	   "anyGeneName" => \$anyGeneName,
	   "versionMap=s" => \$emblIdVersionMapFileName,
	   "extendedSeqs=s" => \$extendedSeqsSpec
	  );
if ($taxonFileOverride) {
    $doTaxon=1;
    $taxonFileName=$taxonFileOverride;
}
if ($taxonFileName =~ /[.]gz$/) {
    $taxonFileName="gzip -d -c $taxonFileName|";
}

if ($help) {
    print STDERR "perl ParseCmzashaToCsv.pl [options] <cmzasha dump file>\n";
    print STDERR "<cmzasha dump file> is a file made by cmzasha using the --filter option or related options (a concatenation of such files will also work).\nThis script extracts the hits, compares them with those of Rfam, & dumps them to a csv format\n";
    print STDERR "-rfamCsv <file> : use <file> instead of Rfam.full.csv, e.g. use Rfam.seed.csv.  If the file ends in '.emblcsv', it's assumed to be in EMBLCSV format; in this case, exact sequence matches won't be detected, but overlaps will.  If file ends in '.sto', it's assumed to be Stockholm-format alignment\n";
    print STDERR "-geneName <gene name> : overrides the gene name.  By default, this code will look thru the .cmzasha file for the name of the CM, and infer the gene name from that.  This overrides that.\n";
    print STDERR "-anyGeneName : match with any gene name\n";
    print STDERR "-ignoreSeqs : ignore sequences in matching up hits.  This is for using a file generated by scanning EMBL for annotated tRNAs, whence it's a hassle to actually collect the sequences.  WARNING -- works kind of weirdly.\n";
    print STDERR "-ignoreRfam : ignore matching up with Rfam\n";
    print STDERR "-threshold <score in bits> : apply the given threshold to hits, to cut down on the size of gigantic files.\n";
    print STDERR "-evalue <evalue cutoff> : apply the given E-value cutoff to hits.\n";
    print STDERR "-taxon : annotate with taxonomy from default file (encoded in this Perl script\n";
    print STDERR "-taxonFile <file> : supply file for -taxon\n";
    print STDERR "-extendedSeqs <fasta file name> : my hacky way of adding extended sequences (i.e., with flanking sequence) to the cmzasha.csv output, for the benefit of other tools.  <fasta file name> is a FASTA file name containing relevant extended sequences, probably made with ExtendSeqs.pl .  The description line of FASTA must be in the form \"id/start-end extended id/newstart-newend\", where 'start' and 'end' are the original (unextended) coords, and 'extended' is literal text, and newstart-newend are the extended coords.  The sequence is the extended seq.\n";
    die "did help";
}

$cmzashaFileName=shift;

print STDERR "cmzashaFileName=$cmzashaFileName\nrfamCsv=$rfamFullCsv\n";

$rfamIdOrAc=""; # always get this from the output

$rfamSeqLst="gzip -d -c ~/rna/Rfam/Rfam-curr/Rfamseq.lst.gz|";

# copy the file in case I'm running this script while the program is running, to reduce locking weirdness, or inconsistency
#$tempFileName="tmp_ParseCmzashaToCsv_$$";
#system "cp $cmzashaFileName $tempFileName";
# don't bother
$tempFileName="$cmzashaFileName";

# parse the cmzasha output file enough to figure out what the Rfam ID/AC was
if ($geneName eq "" && !$anyGeneName) {
    if ($rfamIdOrAc eq "") { # user didn't set it
	open(CMZASHA,"$tempFileName");
	while (<CMZASHA>) {
	    
	    # this just checks for the 2 usual kinds of file names I use
	    if (/^----cmFile: .*\/([^\/]*).cm/) {
		$rfamIdOrAc=$1;
		last;
	    }
	    if (/^----cmFile: ([^\/]*).cm/) {
		$rfamIdOrAc=$1;
		last;
	    }
	}
    }
}
else {
    $rfamIdOrAc=$geneName;
}
# take off stuff past underscore ('_') so this'll work nicely for Breaker work
$_=$rfamIdOrAc;
/^([^_]*)/;
$rfamIdOrAc=$1;

print STDERR "Using rfamIdOrAc==$rfamIdOrAc\n";

if ($emblIdVersionMapFileName) {
    print STDERR "reading .versionmap file...";
    if (open(V,"$emblIdVersionMapFileName")) {
	while (<V>) {
	    s/[\r\n]//g;
	    ($versionless,$emblId)=split / /,$_;
	    $versionlessToEmblId{$versionless}=$emblId;
	}
	close(V);
    }
    else {
	# allow this without dying, so we can just make ravenna.pl always put this in
	print STDERR "WARNING: could not open $emblIdVersionMapFileName\n";
    }
}

# first parse Rfam to find out what sequences we're expecting
print STDERR "Parsing Rfam-hits\n";
$foundSomething=0;
%rfamSeqToIds=();
%emblIdToRfamHits=();
if (!$ignoreRfam) {
    if (!open(RFAM,"$rfamFullCsv")) {
	die "Cannot open $rfamFullCsv";
    }
    if (($rfamFullCsv =~ /[.]emblcsv$/) || ($rfamFullCsv =~ /[.]sto/)) {
	if ($rfamFullCsv =~ /[.]emblcsv$/) {
	    $anyGeneName=1;
	    $ignoreSeqs=1; # don't know what they are anyway
	    $foundSomething=1; # who cares
	    while (<RFAM>) {
		s/[\r\n]//g;
		
		($currEmblId,$startNuc,$endNuc)=split /,/,$_;
		
		if ($versionlessToEmblId{$currEmblId}) {
		    $currEmblId=$versionlessToEmblId{$currEmblId};
		}
		
		$hits=$emblIdToRfamHits{$currEmblId};
		$currHit="$startNuc-$endNuc";
		if ($hits eq "") {
		    $hits=$currHit;
		}
		else {
		    $hits=$hits . " " . $currHit;
		}
		$emblIdToRfamHits{$currEmblId}=$hits;
		
		$hitId="$currEmblId/$startNuc-$endNuc";
		$currRfamSeq="";  # we don't know what the sequence is (because emblcsv-format files don't tell us), but that doesn't matter
		$ids=$rfamSeqToIds{$currRfamSeq};
		if ($ids eq "") {
		    $ids=$hitId;
		}
		else {
		    $ids=$ids." ".$hitId;
		}
		$rfamSeqToIds{$currRfamSeq}=$ids;
	    }
	}
	else {
	    $anyGeneName=1;
	    $foundSomething=1; # who cares
	    while (<RFAM>) {
		s/[\r\n]//g;

		if (/^([-._a-zA-Z0-9]+)\/([0-9]+)[-]([0-9]+) +(.*)/) {
		    $currEmblId=$1;
		    $startNuc=$2;
		    $endNuc=$3;
		    $s=uc($4);
		    $s =~ s/[^A-Za-z]//g;
		    if ($versionlessToEmblId{$currEmblId}) {
			$currEmblId=$versionlessToEmblId{$currEmblId};
		    }
		    $hitId="$currEmblId/$startNuc-$endNuc";

		    if (!$processedStoHit{$hitId}) {
			$processedStoHit{$hitId}=1;
		
			$hits=$emblIdToRfamHits{$currEmblId};
			$currHit="$startNuc-$endNuc";
			if ($hits eq "") {
			    $hits=$currHit;
			}
			else {
			    $hits=$hits . " " . $currHit;
			}
			$emblIdToRfamHits{$currEmblId}=$hits;
			$stoHitIdToSeq{$hitId}=$stoHitIdToSeq{$hitId}.$s;
		    }
		}
		if (/^\#=GF DUPLICATES (.*)$/) {   
		    $l=$1;
		    @dl=split / +/,$l;
		    for $d (@dl) {
			if ($d =~ /^([-._a-zA-Z0-9]+)\/([0-9]+)[-]([0-9]+)/) {
			    $currEmblId=$1;
			    $startNuc=$2;
			    $endNuc=$3;
			    $hitId="$currEmblId/$startNuc-$endNuc";

			    if (!$processedStoHit{$hitId}) {
				$processedStoHit{$hitId}=1;
				
				$hits=$emblIdToRfamHits{$currEmblId};
				$currHit="$startNuc-$endNuc";
				if ($hits eq "") {
				    $hits=$currHit;
				}
				else {
				    $hits=$hits . " " . $currHit;
				}
				$emblIdToRfamHits{$currEmblId}=$hits;
			    }
			}
		    }
		}
	    }
	    for $hitId (keys %stoHitIdToSeq) {

		$currRfamSeq=$stoHitIdToSeq{$hitId};
		$ids=$rfamSeqToIds{$currRfamSeq};
		if ($ids eq "") {
		    $ids=$hitId;
		}
		else {
		    $ids=$ids." ".$hitId;
		}
		$rfamSeqToIds{$currRfamSeq}=$ids;
	    }
	}
    }
    else {
	while (<RFAM>) {
	    s/[\r\n]//g;
	    
	    ($currRfamId,$currRfamAC,$currRfamHitId,$currRfamSeq)=split /,/,$_;
	    $currRfamSeq=uc $currRfamSeq;
	    if ($currRfamId eq $rfamIdOrAc || $currRfamAC eq $rfamIdOrAc || $anyGeneName) {
		
		if (!$ignoreSeqs) {
		    $ids=$rfamSeqToIds{$currRfamSeq};
		    if ($ids eq "") {
			$ids=$currRfamHitId;
		    }
		    else {
			$ids=$ids." ".$currRfamHitId;
		    }
		    $rfamSeqToIds{$currRfamSeq}=$ids;
		}
		$foundSomething=1;
		
		$_=$currRfamHitId;
		/([-.a-zA-Z0-9_]+)\/([0-9]*)[-]([0-9]*)/;
		$currEmblId=$1;
		$startNuc=$2;
		$endNuc=$3;
		if ($versionlessToEmblId{$currEmblId}) {
		    $currEmblId=$versionlessToEmblId{$currEmblId};
		}
		$hits=$emblIdToRfamHits{$currEmblId};
		$currHit="$startNuc-$endNuc";
		if ($hits eq "") {
		    $hits=$currHit;
		}
		else {
		    $hits=$hits . " " . $currHit;
		}
		$emblIdToRfamHits{$currEmblId}=$hits;
		#print "$currEmblId -> $hits\n";
	    }
	}
    }
	close(RFAM);
}
if (!$foundSomething && !$ignoreRfam) {
    print STDERR "WARNING: Didn't find Rfam ID/AC '$rfamIdOrAc' in Rfam .csv file '$rfamFullCsv'\n";
    print "WARNING: Didn't find Rfam ID/AC '$rfamIdOrAc' in Rfam .csv file '$rfamFullCsv'\n";
}

# read in list of accession #s used in Rfam
print STDERR "NOT reading list of RFAMSEQ accession Ids -- skipping\n";
%rfamseqLst=();
if (0) {#!$ignoreRfam) {
    open (RFAMSEQLST,$rfamSeqLst);
    while (<RFAMSEQLST>) {
	s/[\r\n]//g;
	$rfamseqLst{$_}=1;
    }
    close(RFAMSEQLST);
}

if ($doTaxon) {
    print STDERR "Reading taxonomy info\n";
    open(PHYLO,"$taxonFileName");
    while (<PHYLO>) {
	s/[\r\n]//g;
	if ($_ eq "") {
	    $doingOc=1;
	}
	else {
	    if ($doingOc) {
		($ocNum,$oc)=split /\t/,$_;
		$ocNumToOc{$ocNum}=$oc;
		#print "$ocNum,$oc\n";
	    }
	    else {
		($emblId,$ocNum)=split /\t/,$_;
		$emblIdToOcNum{$emblId}=$ocNum;
		#print "$emblId,$ocNum\n";
	    }
	}
    }
    close(PHYLO);
}

if ($extendedSeqsSpec) {
    ($fastaFileName)=split /,/,$extendedSeqsSpec;
    if (!open(F,"$fastaFileName")) {
	die "cannot open $fastaFileName for -extendedSeqs flag";
    }
    %hitIdToExtendedSeq=();
    while (<F>) {
	s/[\r\n]//g;
	if (/^[>]/) {
	    if (/^[>] *([-._a-zA-Za-z0-9]+)\/([0-9]*)[-]([0-9]*) extended ([-._a-zA-Za-z0-9]+)\/([0-9]*)[-]([0-9]*)/) {
		$emblId=$1;
		$start=$2;
		$end=$3;
		$hitId="$emblId/$start-$end";
		$redundantNewEmblId=$4;
		$newStart=$5;
		$newEnd=$6;
		$extendedHitId="$emblId/$newStart-$newEnd";
		$hitIdToExtendedHitId{$hitId}=$extendedHitId;
	    }
	    else {
		die "could not find hit ID in FASTA description line: $_";
	    }
	}
	else {
	    $hitIdToExtendedSeq{$hitId}=$hitIdToExtendedSeq{$hitId}.$_;
	}
    }
    close(F);
}

$currParams="unknown";
$currVirtualFastaFile="";
$currFastaFile="unknown";
$currCmFile="unknown";
$currSequence="unknown";
$currSequenceNum="unknown";
$currEmblAccession="unknown";
$currIsReversed="unknown";
$currSeqInRfamseq=0;
$somethingMissedEmblAccession=0;

if ($twoPass) {
    print STDERR "Doing 2-pass logic\n";
}

$tandemAtEvalue=1e36;
if (!$twoPass) {
    PrintHeader();
}

$inHit=0;

%rfamSeqIsFound=();
%rfamSeqToHitNum=();

$numHitsNotInRfam=0;
$numOverlapNewHits=0;
$numOverlapMoreThan10NewHits=0;
$numTotallyNewHits=0;
$totalNumWithNoOverlap=0;

if ($tempFileName =~ /.emblcsv$/) {
    print STDERR "Parsing emblcsv file in lieu of cmzasha file\n";
    if (!open(E,"$tempFileName")) {
	die "cannot open $tempFileName";
    }
    while (<E>) {
	s/[\r\n]//g;
	($currEmblAccession,$startNuc,$endNuc)=split /,/,$_;
	ProcessHit();
    }
    close(E);
}
else {
    print STDERR "Parsing cmzasha file\n";
    open(CMZASHA,"$tempFileName");
    while (<CMZASHA>) {
	s/[\r\n]//g;

	if (/^Params: (.*)$/) {
	    $currParams=$1;
	    $currParams =~ s/,/;/g; # else the output won't be properly comma separated
	}
	if (/^----checkpoint/) {
	    $weakCheckpointing=1;
	}
	if (/^----checkpoint\tabort/) {
	    @weakCheckpointingTransation=();
	    $numOverlapNewHits=$lastCommit_numOverlapNewHits;
	    $numOverlapMoreThan10NewHits=$lastCommit_numOverlapMoreThan10NewHits;
	    $totalNumWithNoOverlap=$lastCommit_totalNumWithNoOverlap;
	    $numTotallyNewHits=$lastCommit_numTotallyNewHits;
	    $numHitsNotInRfam=$lastCommit_numHitsNotInRfam;
	}
	if (/^----checkpoint\tcommit/ || /^----checkpoint\tDONEdoneDONEdone/) {
	    if ($twoPass) {
		for $l (@weakCheckpointingTransation) {
		    LineToFields();
		    $hitIdToLines{$hitId}=$l;
		}
	    } else {
		for $l (@weakCheckpointingTransation) {
		    print "$l\n";
		}
	    }
	    @weakCheckpointingTransation=();
	    $lastCommit_numOverlapNewHits=$numOverlapNewHits;
	    $lastCommit_numOverlapMoreThan10NewHits=$numOverlapMoreThan10NewHits;
	    $lastCommit_totalNumWithNoOverlap=$totalNumWithNoOverlap;
	    $lastCommit_numTotallyNewHits=$numTotallyNewHits;
	    $lastCommit_numHitsNotInRfam=$numHitsNotInRfam;
	}
	if (/^----virtualFastaFile: (.*)$/) {
	    $currVirtualFastaFile=$1;
	}
	if (/^----fastaFile: (.*)$/) {
	    $currFastaFile=$1;
	}
	if (/^----sequence: #([0-9]*),(.*)$/) {
	    $currSequenceNum=$1;
	    $currSequence=$2;
	    $currSequence =~ s/,/;/g; # else it's not properly comma-sep

	    $currSubseqFirstNuc=1;
	    $currSubseqIsReverse=0;

	    #print STDERR "'$currSequence'\n";
	    if ($currSequence =~ /(emb|sp)\|([^\|]*)\|/) {
		$currEmblAccession=$2;
	    } else {
		if ($currSequence =~ /(ref|gb)\|([^\|]*)\|/) { # check for NCBI files
		    $currEmblAccession=$2;
		} else {
		    if ($currSequence =~ /^([-._a-zA-Z0-9]*)\/([0-9]*)-([0-9]*) *$/) {
			$currEmblAccession=$1;
			$s=$2;
			$e=$3;
			if ($s<$e) {
			    $currSubseqFirstNuc=$s;
			    $currSubseqIsReverse=0;
			} else {
			    $currSubseqFirstNuc=$s; # in this case, start is on the 3' end
			    $currSubseqIsReverse=1;
			}
		    } else {
			if ($currSequence =~ /^([-_.A-Za-z0-9]+) *$/) {  # allow spaces at end, since that seems to creep in somehow
			    $currEmblAccession=$1;
			}
			else {
			    if ($currSequence =~ /^([-_.A-Za-z0-9]+) /) {
				$currEmblAccession=$1;
			    }
			    else {
				die "could not find embl accession from description \"$currSequence\"";
				$currEmblAccession="???";
				$somethingMissedEmblAccession=1;
			    }
			}
		    }
		}
	    }
	    if ($versionlessToEmblId{$currEmblAccession}) {
		$currEmblAccession=$versionlessToEmblId{$currEmblAccession};
	    }
	    if ($rfamseqLst{$currEmblAccession}) {
		$currSeqInRfamseq=1;
	    } else {
		$currSeqInRfamseq=0;
	    }
	}
	if (/^---evalue: ([-+.0-9e]*)/) {
	    $currEvalue=$1;
	}
	if (/^----ssRNAplot:   (.*)$/) {
	    $curr_ssRNAplot=$1;
	}
	if (/^----evalue: ([-+.0-9e]*)/) {
	    $currEvalue=$1;
	}
	if (/^----hitSequence: ([A-Z]*)$/) { # remember to accept degenerate characters
	    $currHitSequence=uc $1;
	}
	if (/^----cmFile: (.*)$/) {
	    $currCmFile=$1;
	}
	if (/^----isReversed: (.*)$/) {
	    $currIsReversed=$1;
	}
	if ($currSubseqIsReverse) {
	    $currIsReversed=1-$currIsReversed;
	}
	if (/^----hitGC: (.*)$/) {
	    $currHitGC=$1;
	}
	if (/^----pairStats: ([0-9]*),([0-9]*),([0-9]*),([0-9]*)/) {
	    $currMATPnodes=$1;
	    $currMATPunpaied=$2;
	    $currMATPgu=$3;
	    $currMATPnoncanon=$4;
	}

	if (/^hit ([0-9]*)[ ]*:[ ]*([0-9]*)[ ]*([0-9]*)[ ]*[(][a-z]*[)][ ]*([-0-9.]*) bits$/) {
	    $hitNum=$1;
	    $startNuc=$2;
	    $endNuc=$3;
	    $score=$4;

	    $startNuc=SubseqToGlobalCoord($startNuc);
	    $endNuc=SubseqToGlobalCoord($endNuc);
	}
	if (/^----endhit/) {

	    ProcessHit();
	}
    }
}

if ($twoPass) {

    if ($checkTandem) {

	$maxTandemGap=500; # declare hits to be in tandem if there's < this number of nucs in between them

	$tandemAtEvalue=+1e+36;
	for $hitIdLooper (keys %hitIdToLines) {
	    $l=$hitIdToLines{$hitIdLooper};
	    LineToFields();
	    $low=sprintf "%09d",$start;
	    $high=sprintf "%09d",$end;
	    if ($low>$high) {
		$t=$low;
		$low=$high;
		$high=$t;
	    }
	    $f="$emblId,$low,$high,$evalue,$hitId";
	    push @tandemInfo,$f;
	}
	@tandemInfo=sort {$a cmp $b} @tandemInfo;

	for ($i=1; $i<scalar @tandemInfo; $i++) {
	    ($emblId,$low,$high,$evalue1,$hitId)=split /,/,$tandemInfo[$i-1];
	    ($emblId2,$low2,$high2,$evalue2,$hitId2)=split /,/,$tandemInfo[$i];

	    if ($emblId eq $emblId2 && $low2-$high<$maxTandemGap) {
		$l=$hitIdToLines{$hitId2};
		LineToFields();
		$tandemEvalue=$evalue1>$evalue2?$evalue1:$evalue2;
		FieldsToLine();
		$hitIdToLines{$hitId2}=$l;

		if ($tandemEvalue<$tandemAtEvalue) {
		    $tandemAtEvalue=$tandemEvalue;
		}
	    }
	}
    }

    PrintHeader();
    if ($sortEvalue) {
	for $hitIdLooper (keys %hitIdToLines) {
	    $l=$hitIdToLines{$hitIdLooper};
	    LineToFields();
	    $evalueToHitIds{$evalue}=$evalueToHitIds{$evalue}."\t".$hitId;
	}
	@evalues=sort {$a <=> $b} keys %evalueToHitIds;
	for $evalueLooper (@evalues) {
	    @hitIds=split /\t/,$evalueToHitIds{$evalueLooper};
	    for $hitIdLooper (@hitIds) {
		if (!($hitIdLooper eq "")) {
		    $l=$hitIdToLines{$hitIdLooper};

		    LineToFields();
		    $hitIdOfKnownSeq=$seqsThatAreAlreadyKnown{$currHitSequence};
		    if ($hitIdOfKnownSeq && length($currHitSequence)>0) {
			$newHitness=1;
			if ($hitIdOfKnownSeq eq $hitId) {
			    $rfamHitIds="overlaps known hit";
			}
			else {
			    $rfamHitIds="same as $hitIdOfKnownSeq";
			}
		    }
		    else {
			if ($newHitness==1) {
			    $rfamHitIds="overlaps known hit";
			}
		    }
		    FieldsToLine();
			
		    print "$l\n";
		}
	    }
	}
    }
    else {
	for $hitIdLooper (keys %hitIdToLines) {
	    $l=$hitIdToLines{$hitIdLooper};
	    print "$l\n";
	}
    }
}

print "\n\n\nTHINGS IN Rfam THAT WEREN'T FOUND:\n";

$numRfamHitsNotFound=0;
$numRfamSeqsNotFound=0;
$numRfamHitsNotFoundNoOverlap=0;
for $seq (keys %rfamSeqToIds) {
    if ($rfamSeqIsFound{$seq}) {
	# okay, whatever
    }
    else {
	$numRfamSeqsNotFound++;

	$_=$rfamSeqToIds{$seq};
	s/[^ ]//g;
	$spaces=$_;
	$numHitsHere=length($spaces)+1;

	$numRfamHitsNotFound += $numHitsHere;

	@rfamHitIdList=split / /,$rfamSeqToIds{$seq};
	for $rfamHitId (@rfamHitIdList) {

	    $overlap=$overlapsOverRfam{$rfamHitId};
	    if ($overlap<10) {
		$numRfamHitsNotFoundNoOverlap++;
	    }

	    print "$seq,$rfamHitId,$overlap\n";	    
	}
    }
}

# summary stats
print STDERR "# hits found that weren't in Rfam: $numHitsNotInRfam (totally new = $numTotallyNewHits, overlaps hit in Rfam = $numOverlapNewHits, overlap hits with more than 10 nucs = $numOverlapMoreThan10NewHits,  total # hits with 0 overlap with Rfam (ignoring sequence matching) = $totalNumWithNoOverlap)\n";
print STDERR "# Rfam hits not found: $numRfamHitsNotFound (no overlap of >= 10 nucs: $numRfamHitsNotFoundNoOverlap)\n";
print STDERR "# Rfam seqs not found: $numRfamSeqsNotFound (no overlap of >= 10 nucs: too tricky to calculate)\n";

print "\n\n";
print "# hits found that weren't in Rfam: $numHitsNotInRfam (totally new = $numTotallyNewHits, overlaps hit in Rfam = $numOverlapNewHits, overlap hits with more than 10 nucs = $numOverlapMoreThan10NewHits,  total # hits with 0 overlap with Rfam (ignoring sequence matching) = $totalNumWithNoOverlap)\n";
print "# Rfam hits not found: $numRfamHitsNotFound (no overlap of >= 10 nucs: $numRfamHitsNotFoundNoOverlap)\n";
print "# Rfam seqs not found: $numRfamSeqsNotFound (no overlap of >= 10 nucs: too tricky to calculate)\n";

if ($somethingMissedEmblAccession) {
    print STDERR "SOMETHING DIDN'T HAVE A SEQUENCE ACCESSION I COULD FIND.\n";
}

# don't do this any more: system "rm -f $tempFileName";

sub FieldsToLine
{
    $oc =~ s/,/./g; # cheezy solution -- I really should store $l as a list, so I don't have to worry about the separator, although then I'd also have to use tab-delimited output instead of csv
    $taxonGroup =~ s/,/./g;
    # deprecated: $currCmFile, $currSequenceNum,$hitNum,$hits
    $l="$currParams,,$logicalFastaFile,,$currEmblAccession,$tandemEvalue,$currSequence,$currIsReversed,$extendedSeq,$startNuc,$endNuc,$score,$currHitSequence,$rfamHitIds,,$newHitness,$amountOfOverlap,$hitId,$currFastaFile,$currHitGC,$currMATPnodes,$currMATPunpaied,$currMATPgu,$currMATPnoncanon,$currEvalue,$taxonGroup,$oc";
}
sub LineToFields
{
    ($currParams,$currCmFile,$logicalFastaFile,$currSequenceNum,$currEmblAccession,$tandemEvalue,$currSequence,$currIsReversed,$extendedSeq,$startNuc,$endNuc,$score,$currHitSequence,$rfamHitIds,$hits,$newHitness,$amountOfOverlap,$hitId,$currFastaFile,$currHitGC,$currMATPnodes,$currMATPunpaied,$currMATPgu,$currMATPnoncanon,$currEvalue,$taxonGroup,$oc)=split /,/,$l;

    # synonyms
    $emblId=$currEmblAccession;
    $start=$startNuc;
    $end=$endNuc;
    $evalue=$currEvalue;
}
sub PrintHeader
{
    if ($tandemAtEvalue) {
	$tandemHeader="$tandemAtEvalue Tandem";
    }
    else {
	$tandemHeader="";
    }
    print "params (warning: commas chnged to semicolons),CM file,virtual or actual fastaFile,sequence #,sequence accession,$tandemHeader,sequence description (warning: commas chnged to semicolons),is reversed?,extended seq (with flanking),start nuc,end nuc,score (bits),hit sequence,known/new,hit ranges within the same EMBL id,new hitness (0=in Rfam; 1=overlaps hit in Rfam;2=entirely new),amount of overlap with Rfam,this hit in Rfam format,actual fasta file,%GC of hit,# MATP nodes,# unpaired MATP,# G-U in MATP,# other non-canon in MATP,E-value (if any),Taxonomy group,Full taxonomy\n";
}

sub SubseqToGlobalCoord {
    my ($x)=@_;
    $x--; # easier if it's 0-based
    if ($currSubseqIsReverse) {
	$x=-$x;
    }
    $x += $currSubseqFirstNuc;
    return $x;
}

sub ProcessHit {
    $printHit=1;
    if (!($threshold eq "")) {
	if ($score<$threshold) {
	    $printHit=0;
	}
    }
    #print STDERR "E-value cutoff stuffs: $currEvalue,$evalueCutoff\n";
    if (!($evalueCutoff eq "")) {
	if ($currEvalue>=$evalueCutoff) {
	    $printHit=0;
	}
    }

    if ($printHit) {
	
	$hitId="$currEmblAccession/$startNuc-$endNuc";
	
	if ($curr_ssRNAplot =~ /([?]*)$/) {
	    # this is for the benefit of my Smith-Water emulation hack
	    $localEnding=length($1);
	    #print STDERR "$curr_ssRNAplot,$localEnding\n";
	    if ($startNuc<$endNuc) {
		$endNuc -= $localEnding;
	    } else {
		$endNuc += $localEnding;
	    }
	    $currHitSequence=substr $currHitSequence,0,length($currHitSequence)-$localEnding;
	}

	$extendedSeq="";
	if ($extendedSeqsSpec) {
	    $hitId="$currEmblAccession/$startNuc-$endNuc";
	    $extendedHitId=$hitIdToExtendedHitId{$hitId};
	    $extendedSeq="$hitIdToExtendedSeq{$hitId} $extendedHitId";
	    if (!$extendedSeq) {
		print "could not find sequence for flanking hit $currEmblAccession/$s-$e (original $currEmblAccession/$startNuc-$endNuc";
		die "could not find sequence for flaking hit $currEmblAccession/$s-$e (original $currEmblAccession/$startNuc-$endNuc";
	    }
	}

	$newHitness=0;

	$rfamHitIds="";
	if ($rfamSeqToIds{$currHitSequence} eq "" || length($currHitSequence)==0) {
	    # a new one
	    $newHitness=2;
	    if ($rfamSeqToHitNum{$currHitSequence} eq "") {
		$rfamSeqToHitNum{$currHitSequence}=$numHitsNotInRfam;
		$rfamHitIds="****    NEW  HIT  #$numHitsNotInRfam  ****";
	    } else {
		$rfamHitIds="****    NEW  HIT (duplicate of new hit #$rfamSeqToHitNum{$currHitSequence})   ****";
	    }
	    $numHitsNotInRfam++;
	} else {
	    # already in Rfam
	    if (1) {
		# don't list all matches -- that's a hassle
		@rfamHitIdsList=split / /,$rfamSeqToIds{$currHitSequence};
		$firstRfamHitId=$rfamHitIdsList[0];
		$rfamHitIds="matches $firstRfamHitId";
	    } else {
		# old method -- list all
		$rfamHitIds=$rfamSeqToIds{$currHitSequence};
	    }
	    $rfamSeqIsFound{$currHitSequence}=1;
	}

	if ($currEmblAccession =~ /([-.a-z0-9A-Z_]+)/) {
	    $currEmblId=$1;
	} else {
	    die "could not parse accession \"$currEmblAccession\"";
	}
	$hits=$emblIdToRfamHits{$currEmblId};

	#if ($newHitness==0) {
	#    $amountOfOverlap=abs($endNuc-$startNuc+1);
	#}
	#if ($newHitness==2) {
	#    $amountOfOverlap=0;
	#}
	$amountOfOverlap=0;

	if (1) {		# see if it's actually an overlap.  NO: always do this; otherwise, you can have a case where it matches a sequence, but also overlaps a hit in Rfam, and we have to know that that hit in Rfam has an overlap
	    @ranges=split / /,$hits;
	    for $range (@ranges) {
		$_=$range;
		/([0-9]*)[-]([0-9]*)/;
		$rfamStartNuc=$1;
		$rfamEndNuc=$2;
		if ($rfamStartNuc>$rfamEndNuc) {
		    $t=$rfamStartNuc;
		    $rfamStartNuc=$rfamEndNuc;
		    $rfamEndNuc=$t;
		}

		if ($startNuc<=$endNuc) {
		    $myStartNuc=$startNuc;
		    $myEndNuc=$endNuc;
		} else {
		    $myStartNuc=$endNuc;
		    $myEndNuc=$startNuc;
		}

		$this_amountOfOverlap=0;
		if ($myStartNuc>$rfamStartNuc) {
		    if ($myStartNuc<$rfamEndNuc) {
			if ($newHitness==2) {
			    $newHitness=1;
			}
			$this_amountOfOverlap=$rfamEndNuc-$myStartNuc;
			if ($this_amountOfOverlap>abs($myEndNuc-$myStartNuc)) {
			    $this_amountOfOverlap=abs($myEndNuc-$myStartNuc);
			}
		    }
		} else {
		    if ($rfamStartNuc<$myEndNuc) {
			if ($newHitness==2) {
			    $newHitness=1;
			}
			$this_amountOfOverlap=$myEndNuc-$rfamStartNuc;
			if ($this_amountOfOverlap>abs($rfamEndNuc-$rfamStartNuc)) {
			    $this_amountOfOverlap>abs($rfamEndNuc-$rfamStartNuc);
			}
		    }
		}

		#print "$rfamHitId,$myStartNuc,$myEndNuc,$rfamStartNuc,$rfamEndNuc,$this_amountOfOverlap\n";

		$rfamHitId=$currEmblId . "/" . $range;
		if ($this_amountOfOverlap > $overlapsOverRfam{$rfamHitId}) {
		    # note: this is safe to do even with weak-checkpointing, since all hits are valid, we just might do them again.  In this case, setting the overlap twice is fine
		    $overlapsOverRfam{$rfamHitId}=$this_amountOfOverlap;
		}

		if ($this_amountOfOverlap>$amountOfOverlap) {
		    $amountOfOverlap=$this_amountOfOverlap;
		}
	    }
	}

	if ($newHitness==1) {
	    $numOverlapNewHits++;
	    if ($amountOfOverlap>=10) {
		$numOverlapMoreThan10NewHits++;
	    }
	    $seqsThatAreAlreadyKnown{$currHitSequence}=$hitId;
	}
	if ($amountOfOverlap==0) {
	    $totalNumWithNoOverlap++;
	}
	if ($newHitness==2) {
	    $numTotallyNewHits++;
	}
	
	$logicalFastaFile=$currVirtualFastaFile;
	if ($logicalFastaFile eq "") {
	    $logicalFastaFile=$currFastaFile;
	}

	if ($doTaxon) {
	    $ocNum=$emblIdToOcNum{$currEmblId};
	    $oc=$ocNumToOc{$ocNum};
	    if ($oc eq "") {
		# print STDERR "re-trying $currEmblId\n";
		# see if it's lacking a version number
		if ($currEmblId =~ /^[-._a-zA-Z0-9]*$/) {
		    # it's lacking a version number -- try up to 20
		    for ($v=0; $v<20; $v++) {
			$e="$currEmblId.$v";
			$ocNum=$emblIdToOcNum{$e};
			$oc=$ocNumToOc{$ocNum};
			# print STDERR "trying $e -> $oc\n";
			if (length($oc)>0) {
				# yaay!
			    last;
			}
		    }
		}
	    }
	    @taxi=split /;/,$oc;
	    $taxonGroup=$taxi[1];
	    $taxonGroup =~ s/^ +//g;
	    $taxonGroup =~ s/ +$//g;
	    if ($taxonGroup eq "Proteobacteria") {
		$taxonGroup=$taxi[2];
	    }
	    $taxonGroup =~ s/^ +//g;
	    $taxonGroup =~ s/ +$//g;
	    if ($oc eq "" && $currSequence =~ /Environmental sequence/) {
		$taxonGroup=$oc="Environmental sequence";
	    }
	}

	if ($printHit) {
	    $tandemEvalue=1e36;
	    FieldsToLine();

	    if ($weakCheckpointing) {
		push @weakCheckpointingTransation,$l;
	    } else {
		if ($twoPass) {
		    $hitIdToLines{$hitId}=$l;
		} else {
		    print "$l\n";
		}
	    }
	}
    }
}
