# Supplementary material for: Comparative genomics reveals 104 candidate structured RNAs from bacteria, archaea, and their metagenomes
Source: Genome Biol. 2010 Mar 15;11(3):R31. doi: 10.1186/gb-2010-11-3-r31 (PMC2864571; doi:10.1186/gb-2010-11-3-r31)
Supplement: Additional file 10 — Source code implemented as part of this project. Source code files and a README.pdf file are provided to assist in detailed understanding of the methods. The files can be retrieved from the .tar.gz archive file, as described for Additional file 4. [file gb-2010-11-3-r31-S10.GZ › 104-motifs-source-code/exe/ParseGenomeContextWebPage.pm]

# Copyright (c) 2003-2010 Zasha Weinberg.  All rights reserved.
#
# This copyrighted source code is freely distributed under
# the terms of the GNU General Public License.  See the file
# LICENSE in the root directory of this distribution.

package ParseGenomeContextWebPage;

sub min {
    $m=@_[0];
    for $x (@_) {
	if ($x<$m) {
	    $m=$x;
	}
    }
    return $m;
}
sub max {
    $m=@_[0];
    for $x (@_) {
	if ($x>$m) {
	    $m=$x;
	}
    }
    return $m;
}

sub new {
    my ($className,$fileName,$maxOperonGeneGap,$opt)=@_;

    $self={};
    bless $self;
    $self->{maxOperonGeneGap}=$maxOperonGeneGap;
    $self->{fileName}=$fileName;
    $self->{onlyOneEmblIdInRam}=$opt->{onlyOneEmblIdInRam};
    print "onlyOneEmblIdInRam = $self->{onlyOneEmblIdInRam}\n";
    $self->{opt}=$opt;
    $self->{debug}=0;

    # must be in "parsable" format, from Jeff's scripts
    if (!open(IN,"$fileName")) {
	die "could not open $fileName";
    }

    # for benefit of $opt->{onlyOneEmblIdInRam}, store file in memory, parsed by emblId to avoid re-loading (but not taking lots of RAM)
    # this makes it easy to write a generic function for both cases
    while (<IN>) {
	s/[\r\n]//g;
	if (length($_)>0) {
	    @f=split /\t/,$_;
	    $emblId=$f[1];
	    push @{$self->{fileLinesByEmblId}{$emblId}},$_;
	}
    }
    close(IN);

    if ($self->{onlyOneEmblIdInRam}) {
	# wait till later
    }
    else {
	# load full file now
	$self->ClearData();
	for $emblId (keys %{$self->{fileLinesByEmblId}}) {
	    $self->ParseFileForEmblId($emblId);
	}
	$self->RecalcData();
    }

    return $self;
}

sub AccessEmblId
  {
      my ($self,$emblId)=@_;
      if ($self->{onlyOneEmblIdInRam}) {
	  # load it
	  $self->ClearData();
	  $self->ParseFileForEmblId($emblId);
	  $self->RecalcData();
      }
      else {
	  # already loaded everything, so nothing to do
      }
  }

sub ClearData
  {
      %{$self->{isGeneEnd}}=();
      %{$self->{isWithinStartCodon}}=();
      %{$self->{isWithinStopCodon}}=();
      %{$self->{emblIdToGenes}}=();
      %{$self->{currLoadedEmblId}}=undef;
  }

sub RecalcData
  {
      $self->SortGenesBy5();
      $self->FindGeneDistances();
      $self->EnumStartCodons();
      $self->EnumStopCodons();
      $self->EnumGeneEnds();
  }

sub ParseFileForEmblId
  {
      ($self,$emblId)=@_;

      $localDebug=0;

      $numLines=scalar @{$self->{fileLinesByEmblId}{$emblId}};
      if ($localDebug) {
	  print "parsing $numLines lines for $emblId\n";
      }

      for $line (@{$self->{fileLinesByEmblId}{$emblId}}) {
	  
	  $x={};

	  if ($localDebug) {
	      print "line: $line\n";
	  }

	  ($greaterThanDummy,$x->{id},$rnaStart,$rnaEnd,$x->{start},$x->{end},$x->{protId},$x->{protGid},$x->{protCode},$geneName,$x->{desc},$cddStuff)=split /\t/,$line;
	  $cddName="";
	  $cddDesc="";
	  if ($cddStuff =~ /\[CDD: ([^ ]+) (.+)\]/) {
	      $cddName=$1;
	      $cddDesc=$2;
	  }
	  #	    print "fibble: $cddName,$cddDesc\n";
	  @pre_geneNameList=split /[|]/,$geneName;
	  @pre_cddNameList=split /[|]/,$cddName;
	  @pre_cddDescList=split /[|]/,$cddDesc;
	  if (length($cddName)>0) {
	      if ($geneName eq "hypothetical protein" || $geneName eq "conserved hypothetical protein") {
		  @geneNameList=($geneName) x (scalar @cddNameList);
	      }
	      else {
		  @geneNameList=();
		  @cddNameList=();
		  @cddDescList=();
		  while (scalar @pre_cddNameList>0) {
		      $cddName=shift @pre_cddNameList;
		      if ($cddName =~ /^NOG/) {
			  $cddDesc="";
			  $geneName=$cddName;
		      }
		      else {
			  $cddDesc=shift @pre_cddDescList;
			  $geneName=shift @pre_geneNameList;
		      }
		      push @cddNameList,$cddName;
		      push @cddDescList,$cddDesc;
		      push @geneNameList,$geneName;
		  }
	      }
	  }
	  else {
	      @geneNameList=@pre_geneNameList;
	      @cddNameList=@pre_cddNameList;
	      @cddDescList=@pre_cddDescList;
	  }
	  
	  if ((scalar @geneNameList)!=(scalar @cddNameList) && $cddName) {
	      die "mismatch in # of domains in geneName=$geneName,cddName=$cddName for protId=$x->{protId}";
	  }
	  %cddNameSeen=();
	  for ($i=0; $i<scalar @geneNameList; $i++) {
	      $d={};
	      $d->{geneName}=$geneNameList[$i];
	      $d->{cddName}=$cddNameList[$i]; # doesn't matter if there wasn't one, since these'd all be empty string anyway
	      $d->{cddDesc}=$cddDescList[$i];

	      if ($cddNameSeen{$d->{cddName}}) {
		  next;
	      }
	      $cddNameSeen{$d->{cddName}}=1;
	      
	      $z=$d->{cddDesc};
	      $z =~ s/ \[.*//g;
	      $z =~ s/[.].*/./g;
	      $brack="";
	      if ($d->{cddDesc} =~ /\[(.*)\]/) {
		  $brack=" [$1]";
	      }
	      #		print "flaquant: $i , $d->{geneName} , $d->{cddName} , $d->{cddDesc} , $z , $brack\n";
	      $d->{cddDescSummary}="$z$brack";
	      
	      if ($self->{opt}->{nameSubstMap}{$d->{geneName}}) {
		  $d->{geneName}=$self->{opt}->{nameSubstMap}{$d->{geneName}};
	      }
	      if ($self->{opt}->{nameSubstMap}{$d->{cddName}}) {
		  $d->{cddName}=$self->{opt}->{nameSubstMap}{$d->{cddName}};
	      }
	      $z=$self->{opt}->{nameSetMap}{$x->{protCode}};
	      if ($z) {
		  if ($z->{what} eq "gene") {
		      $d->{geneName}=$z->{value};
		  }
		  if ($z->{what} eq "cdd") {
		      $d->{cddName}=$z->{value};
		  }
	      }
	      $z=$self->{opt}->{nameSetMap}{$x->{protId}};
	      if ($z) {
		  if ($z->{what} eq "gene") {
		      $d->{geneName}=$z->{value};
		  }
		  if ($z->{what} eq "cdd") {
		      $d->{cddName}=$z->{value};
		  }
	      }
	      
	      push @{$x->{domains}},$d;
	  }
	  $x->{low}=min($x->{start},$x->{end});
	  $x->{high}=max($x->{start},$x->{end});
	  if ($x->{start} < $x->{end}) {
	      $x->{dir}=1;
	      $x->{strand}="+";
	  }
	  else {
	      $x->{dir}=-1;
	      $x->{strand}="-";
	  }
	  
	  if ($self->{opt}->{deleteGeneMap}{$x->{protId}}) {
	      # ignore
	  }
	  else {
	      if ($protIdFound{$x->{protId}}) {
		  # twiddle thumbs
	      } else {
		  # print "$geneName\n";
		  if (($geneName =~ /^RNA-/) || ($geneName =~ /^RF00[0-9][0-9][0-9]-/)) {
		      # ignore RNA annotations added based on Breaker Lab alignments or Rfam
		      # print "ignore\n";
		  }
		  else {
		      $protIdFound{$x->{protId}}=1;
		      push @{$self->{emblIdToGenes}{$x->{id}}},$x;
		  }
	      }
	  }
      }

      if ($localDebug) {
	  print "\tdone loading genomecontext data for $emblId\n";
      }
  }

#   deprecated
#sub GetData {
#    my ($self)=@_;
#    return $self->{emblIdToGenes};
#}

sub GetGenesById {
    my ($self,$id)=@_;
    $self->AccessEmblId($id);
    #@l=@{$self->{emblIdToGenes}{$id}}; for $x (@l) { $s=$x->{start}; $e=$x->{end}; print "q=$s,$e\n"; }
    return @{$self->{emblIdToGenes}{$id}};
}

sub IsWithinStartCodon {
    my ($self,$emblId,$nucPosition)=@_;
    $self->AccessEmblId($id);
    return $self->{isWithinStartCodon}{$emblId}{$nucPosition};
}

sub IsWithinStopCodon {
    my ($self,$emblId,$nucPosition)=@_;
    $self->AccessEmblId($id);
    return $self->{isWithinStopCodon}{$emblId}{$nucPosition};
}

sub IsGeneEnd {
    my ($self,$emblId,$nucPosition)=@_;
    $self->AccessEmblId($id);
    return $self->{isGeneEnd}{$emblId}{$nucPosition};
}

sub EnumStartCodons {
    my ($self)=@_;
    for $emblId (keys %{$self->{emblIdToGenes}}) {
	#print "q $emblId\n";
	for $x (@{$self->{emblIdToGenes}{$emblId}}) {
	    if ($x->{protId} =~ /NPG^/) {
		next;
	    }
	    if ($x->{start} < $x->{end}) {
		$dir=1;
	    }
	    else {
		$dir=-1;
	    }
	    #$id=$emblId; $s=$x->{start}; $e=$x->{end}; print "$id/$s-$e\n";
	    for ($i=0; $i<3; $i++) {
		$nucPosition=$x->{start} + $dir*$i;
		#print "$emblId,$nucPosition\n";
		$self->{isWithinStartCodon}{$emblId}{$nucPosition}=$i+1;
	    }
	}
    }
}

sub EnumStopCodons {
    my ($self)=@_;
    for $emblId (keys %{$self->{emblIdToGenes}}) {
	#print "q $emblId\n";
	for $x (@{$self->{emblIdToGenes}{$emblId}}) {
	    if ($x->{protId} =~ /NPG^/) {
		next;
	    }
	    if ($x->{start} < $x->{end}) {
		$dir=1;
	    }
	    else {
		$dir=-1;
	    }
	    #$id=$emblId; $s=$x->{start}; $e=$x->{end}; print "$id/$s-$e\n";
	    for ($i=0; $i<3; $i++) {
		$venter=0;
		if ($emblId =~ /^JCVI_SCAF/) {
		    $venter=1; # apparently the annotated gene ends are for the last coding codon, i.e. not including the stop codon itself
		}
		$nucPosition=$x->{end} + $dir*$venter*3 - $dir*(3-($i+1));
		#print "$emblId,$nucPosition\n";
		$self->{isWithinStopCodon}{$emblId}{$nucPosition}=$i+1;
	    }
	}
    }
}

sub EnumGeneEnds {
    my ($self)=@_;
    for $emblId (keys %{$self->{emblIdToGenes}}) {
	#print "q $emblId\n";
	for $x (@{$self->{emblIdToGenes}{$emblId}}) {
	    $end=$x->{end};
	    $self->{isGeneEnd}{$emblId}{$end}=1;
	}
    }
}

sub SortGenesBy5 {
    my ($self)=@_;
    for $id (keys %{$self->{emblIdToGenes}}) {
	my @l=@{$self->{emblIdToGenes}{$id}};
	my @l2=sort { $a->{low} <=> $b->{low} } @l;
	@{$self->{emblIdToGenes}{$id}}=@l2;
    }
}

sub FindGeneDistances {
    my ($self)=@_;
    for $id (keys %{$self->{emblIdToGenes}}) {
	my $n=scalar @{$self->{emblIdToGenes}{$id}};
	for ($i=0; $i<$n-1; $i++) {
	    my $d=$self->{emblIdToGenes}{$id}[$i+1]->{low} - $self->{emblIdToGenes}{$id}[$i]->{high};
	    @{$self->{emblIdToGenes}{$id}}[$i+1]->{dirGap}{-1}=$d;
	    @{$self->{emblIdToGenes}{$id}}[$i]->{dirGap}{+1}=$d;
#	    print "$d\n";
	}
    }
}
sub GenericExtract {
    my ($self,$id,$rnaEnd,$rnaDir,$maxCount,$applyOperon,$opt)=@_;
    $self->AccessEmblId($id);
    my @l=@{$self->{emblIdToGenes}{$id}};
    if ($rnaDir==-1) {
	@l=reverse @l;
    }
    @operon=();
    my $pastRna=0,$justPast=0;
    my $count=0;
    if ($self->{debug}) {
	print "GenericExtract(self,seqId=$id,rnaEnd=$rnaEnd,rnaDir=$rnaDir,maxCount=$maxCount,applyOperon=$applyOperon)\n";
    }
    for $x (@l) {
	my $ignoreThisGene=0;
	#print "w=$opt->{leftOperonIgnoreMap}{psbN}, $opt->{right}\n";
	for $d (@{$x->{domains}}) {
	    #print "d=$d->{geneName},$d->{cddName}\n";
	    if ($opt->{operonIgnoreMap}{$x->{protId}} || $opt->{operonIgnoreMap}{$d->{cddName}} || $opt->{operonIgnoreMap}{$d->{geneName}}) {
		$ignoreThisGene=1;
	    }
	    if ($opt->{rightOperonIgnoreMap}{$x->{protId}} || $opt->{rightOperonIgnoreMap}{$d->{cddName}} || $opt->{rightOperonIgnoreMap}{$d->{geneName}}) {
		if ($opt->{right}) {
		    $ignoreThisGene=1;
		}
	    }
	    if ($opt->{leftOperonIgnoreMap}{$x->{protId}} || $opt->{leftOperonIgnoreMap}{$d->{cddName}} || $opt->{leftOperonIgnoreMap}{$d->{geneName}}) {
		if (! $opt->{right}) {
		    $ignoreThisGene=1;
		}
	    }
	}
	if ($ignoreThisGene) {
	    next;
	}
	if ($self->{debug}) {
	    print "\tGenericExtract(pastRna=$pastRna, x(high,low,dir,dirGap -1:+1,protId)=($x->{high},$x->{low},$x->{dir},$x->{dirGap}{-1}:$x->{dirGap}{+1},$x->{protId})\n";
	}
	if (!$pastRna) {
	    $farSide=$rnaDir==1 ? $x->{high} : $x->{low};
	    if (($farSide-$rnaEnd)*$rnaDir>0) {
		$pastRna=1;
		$justPast=1;
	    }
	}
	if ($pastRna) {
	    if ($x->{dir}!=$rnaDir && $applyOperon) {
		last;
	    }
	    if ($justPast) {
		$justPast=0;
	    }
	    else {
		my $dist=$x->{dirGap}{-1*$rnaDir};
		#print "$dist\n";
		if ($dist > $self->{maxOperonGeneGap} && $applyOperon) {
		    my $reallyStop=1;
		    for $d (@{$x->{domains}}) {
			if ($opt->{operonContinueWithMap}{$x->{protId}} || $opt->{operonContinueWithMap}{$d->{cddName}} || $opt->{operonContinueWithMap}{$d->{geneName}}) {
			    $reallyStop=0;
			}
		    }
		    if ($reallyStop) {
			last;
		    }
		}
	    }
	    if ($count==$maxCount) {
		last;
	    }
	    $x->{key}="$x->{protId}";
	    push @operon,$x;
	    $count++;

	    my $stopNow=0;
	    for $d (@{$x->{domains}}) {
		if ($opt->{operonStopAfterMap}{$x->{protId}} || $opt->{operonStopAfterMap}{$d->{cddName}} || $opt->{operonStopAfterMap}{$d->{geneName}}) {
		    $stopNow=1;
		}
	    }
	    if ($stopNow) {
		last;
	    }
	}
    }
    return @operon;
}
sub ExtractGeneCountAfterRNA {
    my ($self,$id,$rnaEnd,$rnaDir,$count,$opt)=@_;

    #print "q=$opt->{leftOperonIgnoreMap}{psbN}\n";
    return $self->GenericExtract($id,$rnaEnd,$rnaDir,$count,0,$opt);
}
sub ExtractOperon {
    my ($self,$id,$rnaEnd,$rnaDir,$operonOpt)=@_;
    return $self->GenericExtract($id,$rnaEnd,$rnaDir,-1,1,$operonOpt);
}

1;
