# Supplementary material for: Comparative genomics reveals 104 candidate structured RNAs from bacteria, archaea, and their metagenomes
Source: Genome Biol. 2010 Mar 15;11(3):R31. doi: 10.1186/gb-2010-11-3-r31 (PMC2864571; doi:10.1186/gb-2010-11-3-r31)
Supplement: Additional file 10 — Source code implemented as part of this project. Source code files and a README.pdf file are provided to assist in detailed understanding of the methods. The files can be retrieved from the .tar.gz archive file, as described for Additional file 4. [file gb-2010-11-3-r31-S10.GZ › 104-motifs-source-code/exe/ParseRfamAllToEmblcsv.pl]

# Copyright (c) 2003-2010 Zasha Weinberg.  All rights reserved.
#
# This copyrighted source code is freely distributed under
# the terms of the GNU General Public License.  See the file
# LICENSE in the root directory of this distribution.

$seedOrFull="seed";
$rfamDir="/c/zasha/data/Rfam/Rfam-7.0";

$rfamFullFileName="$rfamDir/Rfam.$seedOrFull.gz";

if ($rfamFullFileName =~ /\.gz$/) {
    $t=$rfamFullFileName;
    $rfamFullFileName="gzip -d -c $t |";
}

$currID="unknown";
$currAC="unknown";
%nameToSeq=();

open(RFAMFULL,"$rfamFullFileName");
while (<RFAMFULL>) {
    s/[\r\n]//g;

    if (/^#=GF AC/) {
	# dump %nameToSeq
	if (1) {
	    open(OUT,">$rfamDir/emblcsv/$currAC.$seedOrFull.emblcsv");
	    for $name (keys %nameToSeq) {
		if ($name =~ /(.*)\/(.*)-(.*)/) {
		    $emblId=$1;
		    $start=$2;
		    $end=$3;
		    print OUT "$emblId,$start,$end\n";
		}
		else {
		    die "Couldn't parse hit name $name";
		}
	    }
	    close(OUT);
	}
	%nameToSeq=(); # we're done with it
    }

    if (/^#=GF ID[ ]*(.*)$/) {
	$currID=$1;
    }
    if (/^#=GF AC[ ]*(.*)$/) {
	$currAC=$1;
    }

    if (/^([a-zA-Z0-9][^ ]*)[ ]*(.*)$/) {
	$currName=$1;
	$currSeq=$2;
	$currSeq =~ s/[-.]//g;
	$seqSoFar=$nameToSeq{$currName}.$currSeq;
	$nameToSeq{$currName}=$seqSoFar;
    }
}
