# Supplementary material for: Comparative genomics reveals 104 candidate structured RNAs from bacteria, archaea, and their metagenomes
Source: Genome Biol. 2010 Mar 15;11(3):R31. doi: 10.1186/gb-2010-11-3-r31 (PMC2864571; doi:10.1186/gb-2010-11-3-r31)
Supplement: Additional file 10 — Source code implemented as part of this project. Source code files and a README.pdf file are provided to assist in detailed understanding of the methods. The files can be retrieved from the .tar.gz archive file, as described for Additional file 4. [file gb-2010-11-3-r31-S10.GZ › 104-motifs-source-code/exe/ParseRfamToCsv.pl]

#!/usr/local/bin/perl

# Copyright (c) 2003-2010 Zasha Weinberg.  All rights reserved.
#
# This copyrighted source code is freely distributed under
# the terms of the GNU General Public License.  See the file
# LICENSE in the root directory of this distribution.

# Rfam.full contains info on all members of each Rfam member, but it's annoying to parse.  Since this is what Perl's supposed to be good at, I've done it in Perl, rather than C++.
# This Perl script takes the stuff in Rfam.full and sticks it into Rfam.full.csv in the current directory.

$seedOrFull="full";
$rfamFull="~/rna/Rfam/Rfam-6.1/Rfam.$seedOrFull.gz";
$rfamFullCsv="Rfam.$seedOrFull.csv";

$currID="unknown";
$currAC="unknown";
%nameToSeq=();

open(RFAMFULLCSV,">$rfamFullCsv");
open(RFAMFULL,"gzip -d -c $rfamFull|");
while (<RFAMFULL>) {
    chop;

    if (/^#=GF AC/) {
	# dump %nameToSeq	
	for $name (keys %nameToSeq) {
	    print RFAMFULLCSV "$currAC,$currID,$name,$nameToSeq{$name}\n";
	}
	%nameToSeq=(); # we're done with it
    }

    if (/^#=GF ID[ ]*(.*)$/) {
	$currID=$1;
    }
    if (/^#=GF AC[ ]*(.*)$/) {
	$currAC=$1;
    }

    if (/^([a-zA-Z0-9][^ ]*)[ ]*(.*)$/) {
	$currName=$1;
	$currSeq=$2;
	$currSeq =~ s/[-.]//g;
	$seqSoFar=$nameToSeq{$currName}.$currSeq;
	$nameToSeq{$currName}=$seqSoFar;
    }
}

for $name (keys %nameToSeq) {
    print RFAMFULLCSV "$currAC,$currID,$name,$nameToSeq{$name}\n";
}
