# Supplementary material for: Comparative genomics reveals 104 candidate structured RNAs from bacteria, archaea, and their metagenomes
Source: Genome Biol. 2010 Mar 15;11(3):R31. doi: 10.1186/gb-2010-11-3-r31 (PMC2864571; doi:10.1186/gb-2010-11-3-r31)
Supplement: Additional file 10 — Source code implemented as part of this project. Source code files and a README.pdf file are provided to assist in detailed understanding of the methods. The files can be retrieved from the .tar.gz archive file, as described for Additional file 4. [file gb-2010-11-3-r31-S10.GZ › 104-motifs-source-code/exe/ParseRfamToFasta.pl]

#!/usr/local/bin/perl

# Copyright (c) 2003-2010 Zasha Weinberg.  All rights reserved.
#
# This copyrighted source code is freely distributed under
# the terms of the GNU General Public License.  See the file
# LICENSE in the root directory of this distribution.

# Rfam.full/Rfam.seed contains a set of sequences for each family.  This extracts it.

use Getopt::Long;

GetOptions( 
	    "h" => \$help,
	    "all" => \$doAllRfam
	    );

if ($help) {
    print "perl [options] ExtractRfamMSA.pl <Rfam full/seed file> <Rfam ID>: parses Rfam.full or Rfam.seed, extracting sequences for Rfam ID, and outputs the result in FASTA format.  If Rfam.full/Rfam.seed ends in .gz, it'll automatically ungzip them.  The naming of sequences in the FASTA output follows the Rfam.fasta file in Rfam.\n";
    print "-all : do all families in Rfam\n";
    die "Did help\n";
}

$rfamFullFileName=shift;
if (!$doAllRfam) {
    $rfamId=shift;
}

if ($rfamFullFileName =~ /\.gz$/) {
    $t=$rfamFullFileName;
    $rfamFullFileName="gzip -d -c $t |";
}

$currID="unknown";
$currAC="unknown";
%nameToSeq=();

open(RFAMFULL,"$rfamFullFileName");
while (<RFAMFULL>) {
    s/[\r\n]//g;

    if (/^#=GF AC/) {
	# dump %nameToSeq
	Dump();
    }

    if (/^#=GF ID[ ]*(.*)$/) {
	$currID=$1;
    }
    if (/^#=GF AC[ ]*(.*)$/) {
	$currAC=$1;
	print STDERR "Got to $currAC\n";
    }

    if (/^([a-zA-Z0-9][^ ]*)[ ]*(.*)$/) {
	$currName="$1 $currAC;$currID;";
	$currSeq=$2;
	$currSeq =~ s/[-.]//g;
	$seqSoFar=$nameToSeq{$currName}.$currSeq;
	$nameToSeq{$currName}=$seqSoFar;
    }
}
Dump();

sub Dump
{
    if (($currID eq $rfamId || $currAC eq $rfamId) || $doAllRfam) {
	for $name (keys %nameToSeq) {
	    print ">$name\n";
	    print "$nameToSeq{$name}\n";
	}
    }
    %nameToSeq=(); # we're done with it
}
