# Supplementary material for: Comparative genomics reveals 104 candidate structured RNAs from bacteria, archaea, and their metagenomes
Source: Genome Biol. 2010 Mar 15;11(3):R31. doi: 10.1186/gb-2010-11-3-r31 (PMC2864571; doi:10.1186/gb-2010-11-3-r31)
Supplement: Additional file 10 — Source code implemented as part of this project. Source code files and a README.pdf file are provided to assist in detailed understanding of the methods. The files can be retrieved from the .tar.gz archive file, as described for Additional file 4. [file gb-2010-11-3-r31-S10.GZ › 104-motifs-source-code/exe/ProjectStoToSeq.pl]

# Copyright (c) 2003-2010 Zasha Weinberg.  All rights reserved.
#
# This copyrighted source code is freely distributed under
# the terms of the GNU General Public License.  See the file
# LICENSE in the root directory of this distribution.

$inFileName=shift;
$targetHitId=shift;

if ($inFileName =~ /[.]gz$/) {
    $inFileName="gzip -d -c $inFileName |";
}

if (!open(STO,"$inFileName")) {
    die "cannot open $inFileName";
}
while (<STO>) {
    s/[\r\n]//g;
    if (/([^\s\x23]*)\s+(.*)/) { # \x23 is '#'	
	if ($targetHitId eq $1) {
	    $seq=$seq.$2;
	}
    }
    if (/#=GC SS_cons\s+(.*)/) {
	$ss=$ss.$1;
    }
}

if ((!$seq) || (!$ss)) {
    die "could not find that hit, or hit has no sequence, or alignment has no '#=GC SS_cons' line.  seq=$seq, ss=$ss";
}

# normalize seq,ss, for convenience
$seq =~ s/[-.]/./g;
$ss =~ s/[[<({]/</g;
$ss =~ s/[])>}]/>/g;

@seqL = split //,$seq;
@ssL = split //,$ss;

for ($i=0; $i<scalar @seqL; $i++) {
    if ($seqL[$i] eq ".") {
	if ($ssL[$i] eq "<") {
	    $j=$i;
	    $count=1;
	    while ($count>0) {
		$j++;
		if ($ssL[$j] eq "<") {
		    $count++;
		}
		if ($ssL[$j] eq ">") {
		    $count--;
		}
	    }
	    $ssL[$j]=".";
	}
	if ($ssL[$i] eq ">") {
	    $j=$i;
	    $count=1;
	    while ($count>0) {
		$j--;
		if ($ssL[$j] eq ">") {
		    $count++;
		}
		if ($ssL[$j] eq "<") {
		    $count--;
		}
	    }
	    $ssL[$j]=".";
	}
	$seqL[$i]="";
	$ssL[$i]="";
    }
}

$seq=join "",@seqL;
$ss=join "",@ssL;

$seqName=$targetHitId;
$ssName="#=GC SS_cons";
if (length($seqName)<length($ssName)) {
    $l=length($ssName)-length($seqName);
    for ($i=0; $i<$l; $i++) {
	$seqName=$seqName." ";
    }
}
if (length($ssName)<length($seqName)) {
    $l=length($seqName)-length($ssName);
    for ($i=0; $i<$l; $i++) {
	$ssName=$ssName." ";
    }
}

print "# STOCKHOLM 1.0\n";
print "$seqName $seq\n";
print "$ssName $ss\n";
print "//\n";
