# Supplementary material for: Comparative genomics reveals 104 candidate structured RNAs from bacteria, archaea, and their metagenomes
Source: Genome Biol. 2010 Mar 15;11(3):R31. doi: 10.1186/gb-2010-11-3-r31 (PMC2864571; doi:10.1186/gb-2010-11-3-r31)
Supplement: Additional file 10 — Source code implemented as part of this project. Source code files and a README.pdf file are provided to assist in detailed understanding of the methods. The files can be retrieved from the .tar.gz archive file, as described for Additional file 4. [file gb-2010-11-3-r31-S10.GZ › 104-motifs-source-code/exe/ProteinBlastForUtrs.pl]

# Copyright (c) 2003-2010 Zasha Weinberg.  All rights reserved.
#
# This copyrighted source code is freely distributed under
# the terms of the GNU General Public License.  See the file
# LICENSE in the root directory of this distribution.

use Getopt::Long;
use IO::Handle;

my $dbh,$getProtFromTabFile;

sub prepare_my_exit {
    if ($parallel eq "lsf") {
	close(OUT);
	MasterizeFile($outFileName);
	system "cp $outFileName /pfam/db/tmp/RFR.out";
	$cmd="rm -rf $tempDir";
	print "Running: $cmd\n";
	system "$cmd";
    }
}
sub die_soon {
    @dieParams=@_;
    $errorMessage="";
    for $l (@dieParams) {
	$errorMessage="$errorMessage $l";
    }
    if ($parallel eq "lsf") {
	print "$errorMessage\n";
    }
    prepare_my_exit();
    print "ERROR: $errorMessage\n";
    die @dieParams;
}

require 'ParallelBlock.pm';
$runCmd=1;
$parJobDir="t";

$params=join(" ",@ARGV);

$upstreamWindowSpec="2000,200";
$bidirectional=0;
$onlyForwardStrand=1;
$evalueCutoff=1e-11;
$configFile="data/ravenna.config.tab";
$perUserConfigFile="data/ravenna.per-user.config.tab";
$cleanedEmblcsvFileName="utrs.emblcsv";
$createdFastaFileName="utrs.fasta";
$appendRavennaConfigFileName="data/ravenna.per-user.config.tab";
$partitionSizeForNoFilter=100000;
$partitionSizeWithFilter=10000000;

#doesn't work since most of colossus doesn't have DNS: $genBankDownloadUrl="http://www.ncbi.nlm.nih.gov/entrez/viewer.fcgi";
$genBankDownloadUrl="http://130.14.29.110/entrez/viewer.fcgi";

ProcessCmdLineFlags();

if ($printDone) {
    # parallel jobs are okay without -createDatabase
}
else {
    if (!$createDatabaseDir) {
	die_soon "Sorry, I'm now requiring that you use the -createDatabase flag.  All the error reporting depends on it";
    }
}

if (!$querySpecFile && !$queryFastaFile) {
    $queryFastaFile=shift;
}

if ($eteam) {
    if (!$parallel) {
	$parallel="DinGO";
    }
}

require 'RavennaConfigFile.pm';
LoadConfigFile();

if (!$printDone) {  # presumably the parent will take care of passing flags
    @ARGV=split / +/,$extraParamsFromRavennaConfigFile{ProteinBlastForUtrs};
    print "ARGV: ".join(",",@ARGV)."\n";
    ProcessCmdLineFlags();
}

if ($database) {
    $seqList=$dbToSeqList{$database};
    $seqList="\@$seqList";
}
else {
    $seqList=shift;
}

if (!$blastallExe) {
    die_soon "blastall was not set up.  Please put executable path in ravenna.config.tab";
}
$out=`$blastallExe | wc -l`;
$out =~ s/[ \r\n]//g;
if ($out>60) {
    # okay
}
else {
    die_soon "could not run blast with: $blastallExe";
}

$blastJobBase=$createDatabaseDir;
$blastJobBase =~ s/\//-/g;
if (!$emblcsvFileName) {
    $emblcsvFileName="t/$blastJobBase.emblcsv";
}


if ((!$querySpecFile && !$queryFastaFile) || !$seqList) {
    die_soon "must specify queryFastaFile and seqList, or use -database.  (Another possible problem is that the -database you specified does not exist.)  queryFastaFile=$queryFastaFile.  database=$database.  seqList=$seqList.";
}

if ($createDatabaseDir && !$database) {
    die_soon "if you use -createDatabase, you must also use -database, mainly for the projection-of part of specifying the new database in Ravenna's config file";
}

if ($createDatabaseDir) {
    if (0) {
	if (-e $createDatabaseDir) {
	    if (!$rmCreateDatabase) {
		die_soon "the directory specified with -createDatabase already exists.  This makes me nervous.  If you really want to re-create the database, please delete the directory, and re-run this perl script.";
	    }
	}
    }

    system "mkdir -p $createDatabaseDir";

    $emblcsvFileName="$createDatabaseDir/raw-blast.utrs.emblcsv";
    $cleanedEmblcsvFileName="$createDatabaseDir/utrs.emblcsv";
    $createdFastaFileName="$createDatabaseDir/utrs.fasta";
    $stdoutFileName="$createDatabaseDir/creation-command.stdout";

    if (!$newDatabase) {
	$newDatabase=$createDatabaseDir;
	$newDatabase =~ s/\//-/g;
	$newDatabase =~ s/^seqs-//g;
    }

    if (!$noRedir) {
	print "Redirecting to $stdoutFileName ;\n"; # semicolon is to make it easier to parse
	open(ORIGINAL_STDOUT,">&STDOUT");
	open(LOG,">>$stdoutFileName");
	STDOUT->fdopen(\*LOG,"w");
	STDERR->fdopen(\*LOG,"w");
	$isRedirecting=1;

	print "\n\nSTART\n";
	print "perl $0 $params\n";
    }

    if ($querySpecFile) {
	$queryFastaFile="$createDatabaseDir/query.fasta";

	@proteinIdList=();
	if (!open (S,"$querySpecFile")) {
	    die "cannot open $querySpecFile";
	}
	while (<S>) {
	    s/[\r\n]//g;
	    if (length($_)==0) {
		next; # skip empty lines
	    }
	    if (/^[-]/) {
		@ARGV=split / /,$_;
		ProcessCmdLineFlags();
	    }
	    else {
		@s=split /\t/,$_;
		$proteinId=$s[0];
		$proteinId =~ s/ +$//g; # trailing spaces are a common mistake that we should just accept
		push @proteinIdList,$proteinId;
	    }
	}
	close(S);

	if (scalar @proteinIdList>0) {
	    if (defined($dbh)) { 
		print "finding protein sequences from database\n";
		# we have a relational database
		if (!open(FAACREATE,">$queryFastaFile")) {
		    die "cannot open $queryFastaFile";
		}
		my $sth1=$dbh->prepare("select translation from feature where gi=?;");
		my $sth2=$dbh->prepare("select translation from gi_to_protein where gi=?;");
		for $gi (@proteinIdList) {
		    my $translation="";
		    if (!($gi =~ /^[0-9]+$/)) {
			die "sorry, for retrieving proteins from MySQL, I expect numeric GIs.  (GI=\"$gi\")";
		    }
		    $sth1->execute($gi);
		    if (!($x = $sth1->fetchrow_hashref())) {
			die "could not execute query to select for protein with GI=$gi , or GI is not valid";
		    }
		    $translation=$x->{translation};
		    if (length($translation)==0) {
		    
			# check the gi_to_protein table
			$sth2->execute($gi);
			if (!($x2 = $sth2->fetchrow_hashref())) {
			    die "could not execute query to select for protein with GI=$gi , or GI is not valid";
			}
			$translation=$x2->{translation};
			if (length($translation)==0) {
			    die "zero-length translation for GI $gi";
			}
			$sth2->finish;
		    }
		    print FAACREATE ">$gi\n$translation\n";
		    $sth1->finish;
		}
		close(FAACREATE);
	    } else {
		if (defined($getProtFromTabFile)) {
		    #read from a file
		    %giToTranslation=();
		    %giWanted=();
		    for $gi (@proteinIdList) {
			if (!($gi =~ /^[0-9]+$/)) {
			    die "sorry, for retrieving proteins from MySQL, I expect numeric GIs.  (GI=\"$gi\")";
			}
			$giWanted{$gi}=1;
		    }
		    print "Reading gi translations from $getProtFromTabFile...\n";
		    if (!open(F,"gzip -d -c $getProtFromTabFile |")) {
			die "cannot open $getProtFromTabFile";
		    }
		    while (<F>) {
			s/[\r\n]//g;
			my ($gi,$translation)=split /\t/,$_;
			if ($giWanted{$gi}) {
			    $giToTranslation{$gi}=$translation;
			}
		    }
		    close(F);
		    if ($?) {
			die "gzip -d -c exited with status $?";
		    }
		    print "Done reading translations\n";
		    for $gi (@proteinIdList) {
			if (!$giToTranslation{$gi}) {
			    die "couldn't get translation for gi '$gi'";
			}
		    }

		    if (!open(FAACREATE,">$queryFastaFile")) {
			die "cannot open $queryFastaFile";
		    }
		    for $gi (@proteinIdList) {
			my $translation=$giToTranslation{$gi};
			print FAACREATE ">$gi\n$translation\n";
		    }
		    close(FAACREATE);
		} else {
		    # retrieve from web (doesn't work for some of the environmental data)
		    if (!($curlExe)) {
			die_soon "curl does not exist or is not configured";
		    }
		    $proteinIdListString=join(",",@proteinIdList);
		    $cmd="$curlExe -F db=protein -F qty=1 -F c_start=1 -F list_uids= -F uids=$proteinIdListString -F dopt=fasta -F dispmax=5 -F sendto=on -F from=begin -F to=end -F submit=Refresh $genBankDownloadUrl > $queryFastaFile";
		    print "Running $cmd\n";
		    system "$cmd";
		
		    # verify everything's there
		    open(F,"$queryFastaFile");
		    while (<F>) {
			if (/ref[|]([-._A-Za-z0-9]+)[|]/) {
			    print "Found $1\n";
			    $found{$1}=1;
			}
			if (/gi[|]([0-9]+)[|]/) {
			    print "Found $1\n";
			    $found{$1}=1;
			}
		    }
		    close(F);
		    for $proteinId (@proteinIdList) {
			if (!$found{$proteinId}) {
			    die_soon "protein $proteinId was not found in GenBank, or there was a problem downloading it";
			}
		    }
		}
	    }
	}

	if ($addFasta) {
	    system "cat $addFasta >> $queryFastaFile";
	}
    }
}

if ($noQuery) {
    
    print "Adding new database to ravenna config file  $appendRavennaConfigFileName, synonym of none\n";
    open(RC,">>$appendRavennaConfigFileName");
    print RC "db-syn\tno-sequences\t$newDatabase\n";
    close(RC);
    print "RavennaDONEdoneDONEdone\n";

    if ($dumpAllDjobs) {
	my ($f1,$doneCode)=split /,/,$dumpAllDjobs;
	print "$doneCode\n";
	if ($doneFile) {
	    system "echo $doneCode >> $doneFile";
	}
    }
    if ($doSerialStep) {
	print "Step1DONEdoneDONEdone\n";
	if ($doneFile) {
	    system "echo Step1DONEdoneDONEdone >> $doneFile";
	}
    }
    exit(0);
}


if ($seqList =~ /[@](.*)/) {
    $seqList=$1;
    open(L,"$seqList");
    while (<L>) {
	s/[\r\n]//g;
	push @seqFastaList,$_;
    }
    close(L);
}
else {
    push @seqFastaList,$seqList;
}

if ($parallel) {
    $x=$queryFastaFile;
    $x =~ s/[.]fasta$//g;
    $x =~ s/^.*\///g;
    $y=$database;
    if (!$database) {
	die_soon "sorry: I've lost the ability to form parallel job names without -database";
    }
    $baseName="utrs-$blastJobBase";
    $parJobDir="t/$baseName";
    print "parJobDir=$parJobDir";
    $cmd="mkdir -p $parJobDir";
    print "Running $cmd\n";
    system "$cmd\n";
}

if (!$sourceDbSize) {
    $sourceDbSize=GetDbSize("\@$seqList");
}

if ($createDatabaseDir && -s $emblcsvFileName) {
    # skip
    if ($dumpAllDjobs) {
	print "already done, so no more jobs\n";
	my ($f1,$doneCode)=split /,/,$dumpAllDjobs;
	print "$doneCode\n";
	if ($doneFile) {
	    system "echo $doneCode >> $doneFile";
	}
	exit(0);
    }
}
else {

    $extraBlastFlags="";
    $extraBlastFlags=$extraBlastFlags." -m 8 -z $sourceDbSize";

    if ($parallel) {
	my $parallelWork={};
	$parallelWork->{atEnd}="return";
	$parallelWork->{djobsFileName}="t/$blastJobBase.djobs";
	$parallelWork->{jobName}="blutr-$blastJobBase";
	$parallelWork->{blocks}{0}->{searchOnlyExplicitFiles}=1;
	$parallelWork->{blocks}{0}->{doneString}="DONEdoneDONEdone";
    
	$querySpec="-proteinFasta $queryFastaFile";
	$otherFlags="";
	if ($dumpBlast) {
	    $otherFlags .= "-dumpBlast";
	}
	$i=0;
	for $dbfile (@seqFastaList) {
	    $f="$parJobDir/utrs-$blastJobBase-$i.proteinblastforutrs";
	    $parallelWork->{blocks}{0}->{jobs}{$f}="perl $0 $otherFlags -utrFlags $bidirectional,$onlyForwardStrand $querySpec -evalue $evalueCutoff -blastall $blastallExe -upstreamWindow $upstreamWindowSpec -emblcsv $f -printDone -effectiveDbSize $sourceDbSize $dbfile > $f.stdout";
	    $i++;
	}

	if ($dumpAllDjobs) {
	    my ($f1,$doneCode)=split /,/,$dumpAllDjobs;
	    $parallelWorkToDo=::ParallelWork_EraseDoneJobs($parallelWork);
	    ParallelWork_AppendBlockDjobsToFile($f1,$parallelWorkToDo,0);
	    print "$doneCode\n";
	    if ($doneFile) {
		system "echo $doneCode >> $doneFile";
	    }
	    exit(0);
	}

	if ($doSerialStep) {
	    if (!::ParallelWork_IsDone($parallelWork)) {
		die_soon "-doSerialStep , but scans still need to be done";
	    }
	}
	::ParallelWork_Do($parallelWork);
	
	if (!-s $emblcsvFileName) {
	    CatJobFiles("*.proteinblastforutrs",$emblcsvFileName);
	}
	if (!-s $emblcsvFileName) {
	    die_soon "Failed to create .emblcsv file $emblcsvFileName, or BLAST found zero intervals";
	}
    }
    else {

	print "emblcsvFileName=$emblcsvFileName\n";
	open(EMBLCSV,">$emblcsvFileName");
	
	for $dbfile (@seqFastaList) {
	    if ($dbfile =~ /^(.*)[.]gz/) {
		$dbfile=$1;
	    }
	    
	    $blastcmd = "$blastallExe -p tblastn -e $evalueCutoff -i $queryFastaFile -d $dbfile $extraBlastFlags";
	    print "Running $blastcmd\n";
	    
	    open(BLAST,"$blastcmd|");
	    while (<BLAST>) {
		s/[\r\n]//g;
		($f0,$databaseDesc,$f2,$f3,$f4,$f5,$queryStart,$queryEnd,$databaseStart,$databaseEnd,$evalue)=split /\t/,$_;
		
		if ($databaseDesc =~ /(ref|emb|gb)[|]([-._0-9A-Za-z]*)/) {
		    $emblId=$2;
		}
		else {
		    die_soon "cannot parse description line $databaseDesc";
		}
		if ($dumpBlast) {
		    print "$emblId,$databaseStart,$databaseEnd\n";
		}
		
		if ($queryStart>$queryEnd) {
		    ($databaseEnd,$databaseStart)=($databaseStart,$databaseEnd);
		}
		
		if ($upstreamWindowSpec>0) {
		    if ($databaseStart<$databaseEnd) {
			($s,$e)=($databaseStart-$upstreamWindow,$databaseStart+$intoCodingWindow);
		    }
		    else {
			($s,$e)=($databaseStart+$upstreamWindow,$databaseStart-$intoCodingWindow);
		    }
		    if ($onlyForwardStrand) {
			print EMBLCSV "$emblId,$s,$e\n";
		    }
		    else {
			print EMBLCSV "$emblId,$s,$e\n";
			print EMBLCSV "$emblId,$e,$s\n";
		    }
		    if ($bidirectional) {
			if ($databaseEnd<$databaseStart) {
			    ($s,$e)=($databaseEnd-$upstreamWindow,$databaseEnd+$intoCodingWindow);
			}
			else {
			    ($s,$e)=($databaseEnd+$upstreamWindow,$databaseEnd-$intoCodingWindow);
			}
			if ($onlyForwardStrand) {
			    print EMBLCSV "$emblId,$s,$e\n";
			}
			else {
			    print EMBLCSV "$emblId,$s,$e\n";
			    print EMBLCSV "$emblId,$e,$s\n";
			}
		    }
		}
	    }
	    close(BLAST);
	    $status=$?;
	    if ($status!=0) {
		die "blastall returned status $status";
	    }
	}   
	if ($printDone) {
	    print EMBLCSV "DONEdoneDONEdone\n";
	}
	close(EMBLCSV);
    }
}

if (!$printDone) {
    print "Temp file $emblcsvFileName\n";

    if ($createDatabaseDir && -s $cleanedEmblcsvFileName) {
	print "(already created cleaned emblcsv intervals $cleanedEmblcsvFileName)\n";
    }
    else {
	print "Running cmzasha to clean up emblcsv intervals\n";
	$cmd="./cmzasha --no-stderr --cmless-filter \@$seqList emblcsv $emblcsvFileName dumpemblcsv $cleanedEmblcsvFileName";
	print "Running $cmd\n";
	system "$cmd";

	if (!-s $cleanedEmblcsvFileName) {
	    die_soon "Failed to create cleaned intervals, or there were zero BLAST hits";
	}

	print "Created cleaned intervals file $cleanedEmblcsvFileName\n";
    }

    if ($createDatabaseDir && -s $createdFastaFileName) {
	print "(already created big FASTA file $createdFastaFileName)\n";
    }
    else {
	print "Running cmzasha to create FASTA sequence file from emblcsv intervals\n";
	$cmd="./cmzasha --no-stderr --cmless-filter \@$seqList emblcsv $cleanedEmblcsvFileName dumpfasta $createdFastaFileName";
	print "Running $cmd\n";
	system "$cmd";

	if (!-s $createdFastaFileName) {
	    die_soon "Failed to create fasta file $createdFastaFileName";
	}

	print "Created big FASTA file $createdFastaFileName\n";

    }

    print "Calculating G+C statistics on new sequences (but before creating the real database; just so we can get the size)\n";
    $cmd="./cmzasha --no-stderr --gc-count +$createdFastaFileName";
    print "Running $cmd\n";
    system "$cmd";
    print "Completed G+C stats\n";
    $createdDbSize=GetDbSize("+$createdFastaFileName");

    if (!$database) {
	die "sorry, I've lost the ability to do this without coming from a ravenna.pl database";
    }
    $parallelFlag="";
    if ($parallel) {
	$parallelFlag="-parallel $parallel";
    }
    # removed "$parallelFlag" from below, since gzip is pretty quick, and there usually aren't many files, and on bulldogi, I don't want to have to have two stages of parallel work where it's really difficult to know in advance how many jobs there are
    $cmd="perl $perlDir/MakeDatabaseFromFastaFile.pl -database $database -onlyForwardStrand $createdFastaFileName $createDatabaseDir";
    system "$cmd";

    $fraction=$createdDbSize/($sourceDbSize);

    $conclusion="Done.  I created a sequence database named \"$newDatabase\", which is $fraction the size of the original database.  (Original database \"$database\" was $sourceDbSize single-sided nucs (i.e., 2 for each double-sided nuc), while the new database \"$newDatabase\" is $createdDbSize single-sided nucs (i.e., we search only the positive strand).)";
    print "$conclusion\n";

    print "RavennaDONEdoneDONEdone\n";
    if ($doneFile) {
	system "echo RavennaDONEdoneDONEdone >> $doneFile";
    }

    if ($doSerialStep) {
	print "Step1DONEdoneDONEdone\n";
	if ($doneFile) {
	    system "echo Step1DONEdoneDONEdone >> $doneFile";
	}
    }

    if ($isRedirecting) {
	print ORIGINAL_STDOUT "$conclusion\n";
    }
}
    
#system "rm -f $emblcsvFileName";

sub GetDbSize {
    my ($f)=@_;
    
    my $cmd="./cmzasha --no-stderr --db-size-from-gc-count $f";
    print "Running $cmd\n";
    my $out=`$cmd`;
    if ($out =~ /thesizeis:([-+.e0-9]*):/) {
	my $size=$1;
	print "size=$size single-sided nucs (double if double-sided nucs)\n";
	return $size;
    }
    die_soon "Could not find size of database";
}

sub ProcessCmdLineFlags {
    if (!GetOptions(
		    "h" => \$help,
		    "bidirectional" => \$bidirectional,
		    "bothStrands" => \$bothStrands,
		    "parallel=s" => \$parallel,
		    "blastall=s" => \$blastallExe,
		    "upstreamWindow=s" => \$upstreamWindowSpec,
		    "evalue=s" => \$evalueCutoff,
		    "printDone" => \$printDone,
		    "emblcsv=s" => \$emblcsvFileName,
		    "jobsAreDead" => \$jobsAreDead,
		    "database=s" => \$database,
		    "createDatabase=s" => \$createDatabaseDir,
		    "rmCreateDatabase" => \$rmCreateDatabase,
		    "allowDirExists" => \$rmCreateDatabase,
		    "proteinFasta=s" => \$queryFastaFile,
		    "eteam" => \$eteam,
		    "effectiveDbSize=s" => \$sourceDbSize,
		    "proteinSpecFile=s" => \$querySpecFile,
		    "none" => \$noQuery,
		    "utrFlags=s" => \$utrFlagsSpec,
		    "dumpBlast" => \$dumpBlast,
		    "debugParallel" => \$debugParallel,
		    "dumpAllDjobs=s" => \$dumpAllDjobs,
		    "doSerialStep" => \$doSerialStep,
		    "doneFile=s" => \$doneFile,
		    "getProtFromMysql=s" => \$getProtFromMysql,
		    "getProtFromSqlite=s" => \$getProtFromSqlite,
		    "getProtFromTabFile=s" => \$getProtFromTabFile,
		    "makeIndexedTabFile" => \$makeIndexedTabFile,
		    "partitionSizeForNoFilter=s" => \$partitionSizeForNoFilter,
		    "partitionSizeWithFilter=s" => \$partitionSizeWithFilter,
		    "addFasta=s" => \$addFasta
		   )) {
	die "could not understand command line parameters";
    }
    if ($help) {
	print "e.g.: perl exe/ProteinBlastForUtrs.pl -eteam -upstreamWindow 2000,200 -evalue 1e-10 -database refseq19-microbial -proteinFasta sto/myco-ctp-protein.fasta -createDatabase seqs/myco-ctp\n";
	print "-proteinSpecFile <spec> : specifies certain flags in the file, and the GenBank accessions of proteins (so seqs are downloaded)\n";
	print "-getProtFromMysql <host>,<database name>,<user name>,<password>\n";
	print "-getProtFromSqlite <dbfile>\n";
	print "-getProtFromTabFile <file>\n";
	exit(0);
    }

    $hostname=`hostname`;
    $hostname =~ s/[\r\n]//g;
    print "hostname=$hostname\n";
    if (($hostname =~ /master/) || ($hostname =~ /node[0-9]+/)) {
	# colossus
	if (!$getProtFromTabFile) {
	    $getProtFromMysql=undef;
	    $getProtFromTabFile="data/d/genomecontext.tab.gz";
	    print "set -getProtFromTabFile $getProtFromTabFile\n";
	}
    }

    if ($getProtFromMysql) {
	use DBI;
	print "connecting to MySQL with params: $getProtFromMysql\n";
	my ($host,$database,$user,$passwd)=split /,/,$getProtFromMysql;
	$dbh = DBI->connect("DBI:mysql:database=$database;host=$host", "$user", "$passwd", {'PrintError' => 0}); 
	if (!$dbh) {
	    die "cannot connect to mysql ($params)";
	}
    }
    if ($getProtFromSqlite) {
	use DBI;
	my $dbfile=$getProtFromSqlite;
	$dbh=DBI->connect("dbi:SQLite:dbname=$dbfile","","",{AutoCommit => 1,PrintError => 1});
	if (!$dbh) {
	    die "cannot connect to SQLite ($getProtFromSqlite)";
	}
    }

    if ($bidirectional) { # too difficult for the user (i.e. Zasha) to use without this default
	$onlyForwardStrand=0;
    }
    if ($bothStrands) {
	$onlyForwardStrand=0;
    }
    if ($utrFlagsSpec) {
	($bidirectional,$onlyForwardStrand)=split /,/,$utrFlagsSpec;
    }
    ($upstreamWindow,$intoCodingWindow)=split /,/,$upstreamWindowSpec;
}
