# Supplementary material for: Comparative genomics reveals 104 candidate structured RNAs from bacteria, archaea, and their metagenomes
Source: Genome Biol. 2010 Mar 15;11(3):R31. doi: 10.1186/gb-2010-11-3-r31 (PMC2864571; doi:10.1186/gb-2010-11-3-r31)
Supplement: Additional file 10 — Source code implemented as part of this project. Source code files and a README.pdf file are provided to assist in detailed understanding of the methods. The files can be retrieved from the .tar.gz archive file, as described for Additional file 4. [file gb-2010-11-3-r31-S10.GZ › 104-motifs-source-code/exe/PubStockholm.pl]

# Copyright (c) 2003-2010 Zasha Weinberg.  All rights reserved.
#
# This copyrighted source code is freely distributed under
# the terms of the GNU General Public License.  See the file
# LICENSE in the root directory of this distribution.

# strip stuff out of Stockholm file to make it publishable

$inFileName=shift;
$outFileName=shift;

if (!(open(IN,$inFileName))) {
    die "cannot open $inFileName";
}
if (!open(OUT,">$outFileName")) {
    die "cannot open for writing $outFileName";
}
print OUT "# STOCKHOLM 1.0\n";

$reading=0;
while (<IN>) {
    s/[\r\n]//g;
    if ($reading) {
	$print=1;
	if (/^\#=GS ([^ ]+) NOTE/) {
	    $print=0;
	}
	if (/^\#=GF END_OF_NEW_HITS/) {
	    $print=0;
	}
	if ($print) {
	    print OUT "$_\n";
	}
    }
    if (/^\#=GF START PUB/) {
	$reading=1;
    }
}


close(OUT);
close(IN);

if (!$reading) {
    die "did not find #=GF START PUB";
}
