# Supplementary material for: Comparative genomics reveals 104 candidate structured RNAs from bacteria, archaea, and their metagenomes
Source: Genome Biol. 2010 Mar 15;11(3):R31. doi: 10.1186/gb-2010-11-3-r31 (PMC2864571; doi:10.1186/gb-2010-11-3-r31)
Supplement: Additional file 10 — Source code implemented as part of this project. Source code files and a README.pdf file are provided to assist in detailed understanding of the methods. The files can be retrieved from the .tar.gz archive file, as described for Additional file 4. [file gb-2010-11-3-r31-S10.GZ › 104-motifs-source-code/exe/ravenna.pl]

# Copyright (c) 2003-2010 Zasha Weinberg.  All rights reserved.
#
# This copyrighted source code is freely distributed under
# the terms of the GNU General Public License.  See the file
# LICENSE in the root directory of this distribution.

use ProcessPipeline_Utils;
use Getopt::Long;
use IO::Handle;
sub prepare_my_exit
  {
    if ($parallel eq "lsf") {
	close(OUT);
	MasterizeFile($outFileName);
	system "cp $outFileName /pfam/db/tmp/RFR.out";
	$cmd="rm -rf $tempDir";
	print "Running: $cmd\n";
	system "$cmd";
    }
  }
sub die_soon
{
    @dieParams=@_;
    $errorMessage="";
    for $l (@dieParams) {
	$errorMessage="$errorMessage $l";
    }
    if ($parallel eq "lsf") {
	print "$errorMessage\n";
    }
    prepare_my_exit();
    print "ERROR: $errorMessage\n";
    die @dieParams;
}

push @INC,"src"; # make default installation work

require 'ParallelBlock.pm';

$configFile="data/ravenna.config.tab";
$perUserConfigFile="data/ravenna.per-user.config.tab";
$configFile=GetUserFileToTemp($configFile);
require 'RavennaConfigFile.pm';
LoadConfigFile();
$cmzashaExeDefault="./cmzasha";
if (!$cmzashaExe) {
    $cmzashaExe=$cmzashaExeDefault;
    print "set cmzashaExe=$cmzashaExe\n";
}

if ($ARGV[0] eq "--cmds-from-file") {
    shift @ARGV;
    $disableSpawnChild=1;
    my $cmdFileName=$ARGV[0];
    my $cmdlogFileName=$ARGV[1];
    my $cmddoneFileName=$ARGV[2];
    my $doneStringMulti=$ARGV[3];
    print "--cmds-from-file ($cmdFileName,$cmdlogFileName)\n";

    open(ORIGINAL_STDOUT,">&STDOUT");
    open(ORIGINAL_STDERR,">&STDERR");

    if (!open(MULTICMDFILE,$cmdFileName)) {
	die "cannot open $cmdFileName";
    }
    if (!open(MULTICMDFILELOG,">$cmdlogFileName")) {
	die "cannt open $cmdlogFileName for writing";
    }
    if (!open(MULTICMDDONE,">$cmddoneFileName")) {
	die "cannot open $cmddoneFileName";
    }
    my $singlecmdi=0;
    while (<MULTICMDFILE>) {
	s/[\r\n]//g;
	my $singlecmd=$_;

	if (!$noRedir) {
	    close(LOG);
	    STDOUT->fdopen(\*ORIGINAL_STDOUT,"w");
	    STDERR->fdopen(\*ORIGINAL_STDERR,"w");
	}

	@ARGV=split / +/,$singlecmd;
	if ($ARGV[0] =~ /perl$/) {
	    shift @ARGV;
	}
	if ($ARGV[0] =~ /ravenna.pl$/) {
	    shift @ARGV;
	}
	print MULTICMDFILELOG "running ($singlecmdi) ".join(" ",@ARGV)."\n";
	RunRavenna();
	$singlecmdi++;
    }
    print MULTICMDFILELOG "$doneStringMulti\n";
    print MULTICMDDONE "$doneStringMulti\n";
    close(MULTICMDFILELOG);
    close(MULTICMDFILE);
    close(MULTICMDDONE);
    exit(0);
}

RunRavenna(); # just run it once, like normal

sub RunRavenna {

if (0) {	
if (!($ENV{"RSEARCH_FROM_RFAM"} eq "")) {
    @envParams=split / /,$ENV{"RSEARCH_FROM_RFAM"};
    @ARGV=(@envParams,@ARGV);
}
if (!($ENV{"RAVENNA"} eq "")) {
    @envParams=split / /,$ENV{"RAVENNA"};
    @ARGV=(@envParams,@ARGV);
}
}

@params=@ARGV;

$runCmd=1;


%optionsHash=(
	      "h" => \$help,
	      "test-enable" => \$testEnable,
	      "test" => \$test,
	      "testPick" => \$testPick,
	      "filter=s" => \$filter,
	      "database=s" => \$database,
	      "cmFileName=s" => \$overrideCmFileName,
	      "stoFileName=s" => \$overrideStoFileName,
	      "onlyCmAndEvd" => \$onlyCmAndEvd,
	      "onlyCm" => \$onlyCm,
	      "skipEvd" => \$skipEvd,
	      "scoreThreshold=s" => \$scoreThreshold,
	      "evdFileName=s" => \$overrideEvdFileName,
	      "noRun" => \$noRun,
	      "skipScan" => \$skipScan,
	      "noRedir" => \$noRedir,
	      "cmzashaExe=s" => \$cmzashaExe,
	      "cmzashaExeFromEnv" => \$cmzashaExeFromEnv,
	      "global" => \$globalCommandLineFlag,
	      "local" => \$localCommandLineFlag,
	      "forceLocal" => \$forceLocalCommandLineFlag,
	      "evalue=s" => \$evalueCutoff,
	      "workDir=s" => \$workDir,
	      "startScanOrDie" => \$startScanOrDie,
	      "dieIfScanRequired" => \$dieIfScanRequired,
	      "catParamsToFileOnCmzashaCsv" => \$catParamsToFileOnCmzashaCsv,
	      "extraDingeeFlags=s" => \$extraDingeeFlags,
	      "pickHitHighScore" => \$pickHitHighScore,
	      "useRfamWindowLen=s" => \$useRfamWindowLen,
	      "windowLenFromStockholm=s" => \$windowLenFromStockholm,
	      "windowLen=s" => \$windowLen,
	      "dumpConfig" => \$dumpConfig,
	      "infernalCM" => \$infernalCM,
	      "rsearchCM" => \$rsearchCM,
	      "jobsAreDead" => \$jobsAreDead,
	      "parallel=s" => \$parallel,
	      "evdPartitions=s" => \$evdPartitions,
	      "masterNodeName=s" => \$masterNodeName,
	      "parJobDir=s" => \$parJobDir,
	      "masterWorkDir=s" => \$masterWorkDir,
	      "baseUserDir=s" => \$baseUserDir,
	      "queue=s" => \$parallelQueue,
	      "defaultQueue=s" => \$defaultParallelQueue,
	      "getHitFromSto=s" => \$getHitFromStoFileName,
	      "rfamCsv=s" => \$userRfamCsv,
	      "addToBaseName=s" => \$addToBaseName,
	      "fileNamePrefix=s" => \$fileNamePrefix,
	      "onlyForwardStrand" => \$onlyForwardStrand,
	      "emblcsvAndPadFile=s" => \$userEmblcsvAndPadFileName,
	      "emblcsvAndPadPad=s" => \$userEmblcsvAndPadPad,
	      "emblcsvOfRfamPositives=s" => \$emblcsvOfRfamPositivesFileName,
	      "ecmFromFasta=s" => \$ecmFromFasta,
	      "smithWater" => \$emulateSmithWater,
	      "smithWaterFasta=s" => \$smithWaterFasta,
	      "smithWaterParams=s" => \$smithWaterParams,
	      "rsearchMatrix=s" => \$userRsearchMatrix,
	      "rsearchMatrixParams=s" => \$rsearchMatrixParams,
	      "endsc=s" => \$endsc,
	      "beginsc=s" => \$beginsc,
	      "evdSamples=s" => \$evdSamples,
	      "dieOnParallelSpawn" => \$dieOnParallelSpawn,
	      "foldTemperature=s" => \$foldTemperature,
	      "ecmBlowup=s" => \$ecmMaxBlowupFactor,
	      "ecmMaxStructures=s" => \$ecmMaxStructures,
	      "ecmUseMfold" => \$ecmUseMfold,
	      "filteringFraction=s" => \$targetFilteringFraction,
	      "alpha=s" => \$alpha,
	      "beta=s" => \$beta,
	      "alphap=s" => \$alphap,
	      "betap=s" => \$betap,
	      "initFixedRand=s" => \$initFixedRand,
	      "cmzasha-stderr" => \$noNoStderr,
	      "evdUseSeqSamplesFasta=s" => \$evdUseSeqSamplesFastaFile,
	      "stealCompleteCmzashaCsvFromThisDirAndExit=s" => \$stealCompleteCmzashaCsvFromThisDirAndExit,
	      "makeRsearchMatrix=s" => \$makeRsearchMatrix,
	      "extendedSeqs=s" => \$extendedSeqsSpec,
	      "knownHitsFromSto=s" => \$knownHitsFromStoFileName,
	      "knownHitsFromGivenSto" => \$knownHitsFromGivenSto,
	      "localEndSelfLoopScore=s" => \$localEndSelfLoopScore,
	      "eteam" => \$eteam,
	      "comment=s" => \$commentThatIsIgnored,
	      "isChildProcess" => \$isChildProcess,
	      "kill" => \$killParallel,
	      "disableRmMinnucthresh" => \$disableRmMinnucthresh,
	      "bogoMipsFactor=s" => \$bogoMipsFactor,
	      "perUserConfigFile=s" => \$perUserConfigFile,
	      "onlyHighScorePerSeq" => \$onlyHighScorePerSeq,
	      "onlyHighEvaluePerSeq" => \$onlyHighEvaluePerSeq,
	      "ecmStructScore=s" => \$ecmStructScoreMethod,
	      "ecmDumpWhichStruct" => \$ecmDumpWhichStruct,
	      "additionalDingoHosts=s" => \$cmdFlag_additionalDingoHosts,
	      "extendLocal" => \$extendLocal,
	      "structureless" => \$structureless,
	      "useRF" => \$useRF,
	      "dumpAllDjobs=s" => \$dumpAllDjobs,
	      "doSerialStep=s" => \$doSerialStep,
	      "disableBlissUpload" => \$disableBlissUpload,
	      "explicitFileBase=s" => \$explicitFileBase,
	      "doneFile=s" => \$doneFile,
	      "null3cm" => \$null3cm,
	      "nullgcmix" => \$nullgcmix,
	      "gcnull" => \$gcnull,
	      "checkSSconsorig" => \$checkSSconsorig,
	      "fragmentary" => \$fragmentary,
	      "configHmmInOneJob" => \$configHmmInOneJob,
	      "parallelNodeAlloc=s" => \$parallelNodeAlloc,
	      "walltimeHours=s" => \$walltimeHours,
	      "mbPerCpu=s" => \$mbPerCpu,   # ignored, for compatibility with infernal.pl
	      "maxSearchHours=s" => \$maxSearchHours

);
# clear values, for multi-cmd mode, so we don't use the flag values from the previous cmd
for my $key (%optionsHash) {
    if ($key =~ /cmzashaExe/) {
	next;
    }
    my $ref=$optionsHash{$key};
    $$ref=undef; # set all to undef, for multiple-cmd-line functionality
}


$workDir="";
$parJobDir="t";
$filter="";
$database="";

# Normal-sep params
$trainBgLen="200000";
$testBgLen="250000";
$trainPosSample="2000";
$testPosSample="2500";
$addLocalSamples=3000;
$addLocalNegSize=950000;
$rigorNegSeqLen=50000;

# general params
$evalueCutoff="100";
$cmzashaExeFromEnv=0;
$local=1;
$evdPartitions="40,61";
$targetFilteringFraction=0.01;
$noStderrFlag="--no-stderr";
$localEndSelfLoopScore=0;

# parallel config
$evdParallelSamplesUnit=100;
$autoEvdParallelSamplesUnit=1; # figure it out automatically, to try to avoid very short jobs
$evdSamples=1000; # default in RSEARCH and cmzasha
$queue=""; # i.e., don't specify queue

# ECM
$ecmMfoldTemperature=37;
$ecmRNAfoldTemperature=37;
$init_ecmMaxBlowupFactor=5;
$ecmMaxBlowupFactor=$init_ecmMaxBlowupFactor;

# RSEARCH params
$initEndscMagicValue=-1e34;
$endsc=$initEndscMagicValue;
$beginsc=$initEndscMagicValue;
$init_alpha=10;
$alpha=$init_alpha;
$init_beta=5;
$beta=$init_beta;
$init_alphap=0;
$alphap=$init_alphap;
$init_betap=15;
$betap=$init_betap;

if (!GetOptions(%optionsHash)) {
    die_soon "there was a problem with that command line.";
}

if ($help) {
    print "perl ravenna.pl [options] <window len> <Rfam ID> <Hit ID>\n";
    print "-evdUseSeqSamplesFasta <fasta file name> : use these sequences for EVD calculations.  This is so we can use consistent samples for various comparisons.  <fasta file name> is a FASTA file that should probably be produced by ./cmzasha --calc-evd-stats ... save-seq-samples-fasta.  Otherwise, it has P*N sequences in it, where P=# partitions, N=# samples.  First N sequences are for first partition, next N for next partition, etc.\n";
    print "-cmzasha-stderr : allow cmzasha to print to stderr, to find extra info.  (Sorry, I haven't applied this to most commands yet...)\n";
    print "-initFixedRand : initialize cmzasha with a fixed random number (only for E-value calculations)\n";
    print "-ecmFromFasta <fasta file name> : do ECM based on given fasta query\n";
    print "-foldTemperature <temperature in Celsius>\n";
    print "-ecmBlowup <max blowup>\n";
    print "-ecmMaxStructures <max structures>\n";
    print "-ecmUseMfold\n";
    print "-ecmStructScore <method name>\n";
    print "-ecmDumpWhichStruct\n";
    print "-smithWater : use modified RSEARCH to emulate Smith-Waterman.  If you use this, you must also use the -smithWaterFasta, -smithWaterParams and -rsearchMatrix flags.  The unpaired matrix given with -rsearchMatrix is interpreted as the Smith-Waterman matrix.\n";
    print "-smithWaterFasta <fasta file name> : specifies the query for use with -smithWater\n";
    print "-smithWaterParams <gap open>,<gap extend> : specifies additional parameters for -smithWater in comma-separated format.  <gap open> and <gap extend> are as expected, but I use Fasta 3.4/ssearch semantics: a gap of a single nucleotide would have score <gap open>+<gap extend>, since opening is just to start a 0-nucleotide gap.  Also, both scores should be negative if you want them to be penalties.  Also, if <gap open> and <gap extend> are the empty string, transition scores will be left alone (they'll be kept as rsearch).\n";
    print "-rsearchMatrix <matrix file> : specifies matrix to use with RSEARCH.  (Default: default compiled into RSEARCH, i.e., RIBOSUM85-60.)  If <matrix file> contains the substring \".amat\" (which, presumably, will be the file extension), then it will use a different asymmetric score matrix file format.  You can use this to emulate the fasta -U option (with -smithWater), among other things.  fasta -U sets +4 for A->G (A in query, G in db) and C->U.  For example, for A in query, we know that the query is an RNA, and a paired A would have to be paired with U.  Therefore an A->G will loosely preserve the pair.  It's asymmetric, since we don't know if the database is RNA.\n";
    print "-test : internal test command\n";
    print "-testPick : same, with -pickHitHighScore\n";
    print "-filter <name> : describe filter to use.  \"\" = ML-heur, \"nofilter\"=don't use any filter, just do raw CM.  \"emblcsv-pad\" = filter by an emblcsv file supplied by the user, padding by some amount.  To use this filter, you must specify the emblcsv file name with -emblcsvAndPadFile, and the pad amount (nucleotides added to 5' and 3' ends) with -emblcsvAndPadPad \n";
    print "\t other filters that I don't recommend: \"NSgc\" = normal-sep sample from CM with G+C background, \"1-NNip\" = sample from CM and apply NNip, then sample 1e-3 normalized to noSargasso length, and apply NNip again, \"1-NNipfrac\"=same with NNip-frac at 0.01, \"1-NNipfracFudgeN\" same with heur-NNip-frac-fudgeN-0.01.  \"2-*\" = like \"1-*\", but first sample at 1e-10, then 1e-5, then 1e-3.  \"0-NNipfracFudgeN-rp2\" = just sample directly from the CM, but use the RSEARCH CM-specific probabilizing method.  \"rigor-ev\": create a rigorous HMM by minimize expected Viterbi score (but use the HMM as a heuristic).  \"1-add-local\": try adding a constant to begins/ends and see what's best using discbins at E=0.1, and sensitivity at frac=0.01, according to the heur-normal-sep histogram stuff.  \"1s-add-local\" is same as 1-add-local, but does a simple greedy search among the powers of 2.  This seems like it'll do well.  \"1s-add-local-rp\" -- same as 1s-add-local, but use rsearch-probabilizing logic.  \"1s-add-local-rp2\": fixed, using conditional probs.  \n";
    print "-filteringFraction <frac> : for heuristic filters (esp. the default ML-heuristic filter), override the target filtering fraction.  The default is 0.01.\n";
    print "-database <name> : describe database to search.  Databases are configurable (see -config flag), but here's what I've set up.  \"\" = Barrick3/noSargasso. \"RFAMSEQ\"=embl78/RFAMSEQ. \"viral\" (???).  \"fly\" (synonym of RFAMSEQ) \"mammal\" (synonym of RFAMSEQ) \"plant\" (synonym of RFAMSEQ) \"nematode\" (synonym of RFAMSEQ).  \"Arab\" = nuclear Arabidopsis genome.  \"Archaeal11\"=database of 11 Archaea from RSEARCH paper.  \"RefSeqRNA\" = complete RNA sequences in RefSeq.  \"RFAMSEQ-pro\" subset of RFAMSEQ corresponding to prokaryotes.  Directories set up are RfamDir, InfernalBinDir, PerlDir.\n";
    print "-cmFileName <name> : use this CM, and don't do any of the work to extract the sequence from Rfam & create an .rsearchcm.\n\tYou might still want to specify the Rfam Id on the command line in this case, to compare with Rfam.";
    print "-stoFileName <name> : supply stockholm alignment, and start there.  Also, look for \"#=GF ravenna.pl\" line, and add that to the command line.\n";
    print "-endsc <endsc> : for RSEARCH/ECM only, use the given endsc, rather than the default.  (not applicable to Infernal CMs, even though they can be local.)\n";
    print "-beginsc <beginsc> : analogous to -endsc\n";
    print "-alpha <number> : set this RSEARCH param\n";
    print "-beta <number> : set this RSEARCH param\n";
    print "-alphap <number> : set this RSEARCH param\n";
    print "-betap <number> : set this RSEARCH param\n";
    print "-localEndSelfLoopScore <number> : set this param for ECM, and maybe later also for RSEARCH CMs\n";
    print "-evdSamples <# samples> : # of samples to use to estimate the EVD (for E-values).  Default is 1000 (which is the default in RSEARCH).\n";
    print "-infernalCM : specifies that the given -stoFileName is intended to be an infernal CM, and not an RSEARCH CM.  (RSEARCH is the default.  Also, by default the CM is still local; you must use -global to override this.)  This flag is equivalent to converting the Stockholm file to a CM using Infernal's cmbuild program, and using the -cmFileName flag, except that since ravenna.pl is aware of the Stockholm file name, you can use the -windowLenFromStockholm flag.\n";
    print "-rsearchCM : specifies that the given -stoFileName is intended to become an RSEARCH CM.  (This is the default, but can't hurt to make it explicit.)\n";
    print "-emblcsvOfRfamPositives <file name> : instead of running an Rfam CM to determine what the true hits should be, use this .emblcsv file.  (If you already know the hit coordinates, this saves CPU time.)\n";
    print "-getHitFromStoFileName <file name> : retrieve a hit (for an RSEARCH query) from the given Stockholm MSA file, instead of from an Rfam family.\n";
    print "-onlyCmAndEvd : quit after making CM & EVD.\n";
    print "-onlyCm\n";
    print "-skipEvd\n";
    print "-scoreThreshold <CM score> : skip the EVD calculation, and do scans with a CM score threshold, instead of E-values.\n";
    print "-skipScan\n";
    print "-onlyForwardStrand : only scan forward strand (i.e. pass --only-forward-strand flag to cmzasha)\n";
    print "-evdFileName <override EVD file name>\n";
    print "-noRun : don't actually run the commands -- see what would it would do.\n";
    print "-noRedir : don't redirect stdout/stderr; useful for interactively seeing WTF this script is doing.\n";
    print "-cmzashaExe <exe> : run <exe> instead of ./cmzasha.  Useful for getting around file locking when you have to fix a bug in cmzasha & run.\n";
    print "-cmzashaExeFromEnv : similar to -cmzashaExe, but get the executable name from the enviroment variable CMZASHA.  Useful if you have a script & don't want to keep changing a -cmzashaExe command line.   WAIT, now this is the default, but if it's value is empty, then it ignores it\n";
    print "-configFile <name> : configures database files and such.  Format is tab delimited, each line specifying something.  \"db-syn RFAMSEQ fly mammal plant\" means the databases fly,mammal,plant will be translated to \"RFAMSEQ\" (and output files will be called that).  \"db	RFAMSEQ	/projects/bio6/zasha/seqs/partitions/embl78_20Mb/partition.gz.list	data/EmblIdAndOrganismCompact.tab\tdata/default.heurcreationspec\" configures database RFAMSEQ with the given sequence file list, and taxonomy information, and uses data/default.heurcreationspec to estimate the heuristic threshold to get filtering fraction of 0.01.   \"RfamDir\\t/homes/gws/zasha/rna/Rfam/Rfam-6.1\" says where the RfamDir is.  Similarly is \"RsearchMatrixDir\" and \"PerlDir\", which says where the perl scripts associated with InfernalSpacemanSpiff is.  default config file: \"data/ravenna.config.tab\".\n";
    print "-perUserConfigFile <name> : specifies an additional file, read after -configFile.  (by default -perUserConfigFile is \"data/ravenna.per-user.config.tab\".  This allow you to set up -configFile as a symbolic link to a file used by everyone, with -perUserConfigFile allowing users to set up their own databases, etc.\n";
    print "-parallel <system> : for both E-value calculations and for scans, spawn jobs in parallel, using <system>.  In all cases, results of parallel jobs are put into the subdirectory 't', which must already exist.  Recovering from a failed parallel step requires that you (1) wait for all spawned batch jobs to finish, or kill them, and (2) re-run this script, with the -jobsAreDead flag.\n\tvalues of <system>\n\t\t\"SGE\" : use Sun Grid Engine, via the Dingee.pl script for job submission.\n\t\t\"DinGO\" : use Don Patterson's DinGO.pl to do it.  Assumes dhosts is already set up in the current directory.\n\t\t\"lsf\" : use Project LSF (like at Sanger Institute)\n";
    print "-jobsAreDead : when spawning jobs, the script has no way of knowing what happens to the jobs.  This is a problem if the script crashes, and child jobs may be running or not.  So, the user is responsible for ensuring that any spawned jobs are dead (killed, completed, crashed, whatever), then re-run this script with the -jobsAreDead flag.\n";
    print "-extraDingeeFlags <flags> : extra flags to pass to Dingee.pl to run SGE jobs.  For example, I wanted to pass \"-p -9\" to make my jobs run ahead.\n";
    print "-local : use local CM.  This is the default.\n";
    print "-global : not local\n";
    print "-extendLocal : use local CM, but extrapolate nuc coords of hits to the full RNA as follows: for each CM node that is missed by a local begin, take the maximum number of nucs emitted by that node among any of the training sequences (so -extendLocal requires -stoFileName), and add those in appropriately (to the left or right).  Training sequences are parsed by the CM to determine this (with Viterbi alignment).\n";
    print "-evalue <cutoff> : specify an E-value cutoff.  (Default is 100.)\n";
    print "-rfamCsv <.rfamcsv file> : use the given file when running ParseCmzashaToCsv.pl in order to determine if hits are new.  Only meaningful if an Rfam accession ID is _not_ given.\n";
    print "-knownHitsFromSto <Stockholm file name> : the hit IDs in the left part of the given Stockholm file are coordinates of known hits.  Use that instead of running Rfam.\n";
    print "-knownHitsFromGivenSto : only works if you used the -stoFileName flag.  The functionality is like -knownHitsFromSto, except that it uses whatever .sto file you gave with -stoFileName, thus saving some typing.\n";
    print "-workDir <dir> : put temporary & output files in this directory.  (Default is \"data/local/rsearch/rfam\".)  Note: spawned parallel jobs will go into a \"t\" subdirectory.\n";
    print "-startScanOrDie : if there's any work to be done before scanning, then die.\n";
    print "-dieIfScanRequired\n";
    print "-catParamsToFileOnCmzashaCsv : if/when script is completedly done (not stopping early because of errors, or because of flags specifying that certain steps should be skipped), i.e. has made .cmzasha.csv file, cats the params into the file \"Done.ravenna\" into the local directory.\n";
    print "-workDir <dir> : create files in something other than the default dir of data/local/rsearch/rfam\n";
    print "-pickHitHighScore : in this case, the user does not specify a hit Id for the member to search from (for RSEARCH-style searches).  The script will extract all seed members of the given Rfam Id, and run the CM on it, and choose the hit with the highest score as the representative.\n";
    print "-useRfamWindowLen <spec> : use a linear function of Rfam's window len to get the window len.  <spec>=\"m,b\" (separated by comma).  If Rfam window len is R and the actual window len to use is W, then W=m*R+b.  If this option is given, of course, (1) no window len param is expected on the command line, but (2) an Rfam ID must be given.\n";
    print "-windowLenFromStockholm <spec> : (assumes the -stoFileName flag is given) Base the window len automatically on the input Stockholm alignment.  The script calculates the length of the longest sequence in the input, and then calculates a linear function on that.  The form of hte linear function (<spec>) is as per -useRfamWindowLen.  This flag works for RSEARCH .sto inputs, and for -smithWater (where it relates to the length of the single sequence)\n";
    print "-windowLen <s> : specifies it as a flag.  Only useful with -eteam flag, to override automatic choice.\n";
    print "-structureless : (only works with -stoFileName) remove all structure from the input MSA, i.e., linear structure.  Useful to reject motifs that match better with no structure than with (their bogus) structure.\n";
    print "-dumpConfig : dumps config file parsing info\n";
    print "-evdPartitions <s> : defines G+C-content partitions to use for calculating E-values (as described in the RSEARCH paper).  The string <s> is passed to cmzasha in the 'partitions' keyword under the --calc-evd-stats command.  Exception: (1) if <s>=\"-\", that's equivalent to <s>=\"\", i.e. no partitions (this is for contexts where it's hard to specify the empty string) (2) if <s>=\"every5\", then what is passed to cmzasha is \"5,10,15,20,25,...,95\".\n";
    print "-null3cm : uses the null3 model on the CM (but _not_ the HMM).  Hopefully, you can use fewer partitions in this case.\n";
    print "-nullgcmix : uses the varying GC mixture model on the CM (but also _not_ the HMM), which is a theoretically well-founded alternative to the null3 model.\n";
    print "-gcnull : use a null model for the CM that cancels out overall GC bias.  Hopefully, you can use fewer partitions with such CMs, since they're not GC-biased.\n";
    print "-queue <s> : specifiy the queue to use for parallel computations.\n";
    print "-addToBaseName <text> : add text to file names for scans, to distinguish things\n";
    print "-fileNamePrefix <text> : same as -addToBaseName, but as prefix\n";
    print "-extendedSeqs <spec> : in .cmzasha.csv file, included seqs extended with flanking 5' and 3' nucs.  <spec>=<add 5'>,<add 3'> (e.g. \"-extendedSeqs /scratch/weinberg/seqs/partitions/refseq14/partition.gz.list,50,50\").  If <seq list> is empty, the database's seqList is used.  The reason for a non-standard one is that sometimes I use partial databases that are intervals of a larger one, and it's easier to use the larger one to get the extended seqs.  Note: if the database is a projection of another database (\"projection-of\" is in the config file), then the full database is used to generate extensions.  (This is partly motivated by the fact that it's tricky for me to work with the arbitrary intervals in the projected database.)\n";
    print "-dieOnParallelSpawn : if we're about to execute jobs on a parallel system (specified by the -parallel flag), then die instead.  This is just for debugging, mainly allowing the user to inspect the .djobs file for the parallel jobs.\n";
    print "-bogoMipsFactor <factor> : estimate of how much faster your computers are than the computers I originally designed this for (I think 2.8 GHz Pentium IVs).  This only affects the size of the individual parallel EVD jobs.  If these jobs are short (and this is inefficient for your batch-processing software), you should increase the <factor>.  By default, it's 1.  To change job size for sequence scanning, you must re-partition the sequence files.  You can also set bogoMipsFactor in the ravenna.config.tab file.\n";
    print "-onlyHighScorePerSeq : ignore E-value or score threshold; instead print the highest score of any subsequence within each sequence of the database.  Useful for ROC curves, etc.\n";
    print "-onlyHighEvaluePerSeq : find the highest score in seq, like -onlyHighScorePerSeq, but also report its E-value.\n";
    print "-test-enable : script will say whether ravenna.pl is enabled or not\n";
    print "-dumpAllDjobs <evd-djobs-file>,<scan-djobs-file>,<done code> : work out what parallel jobs will be run, then append them to <evd-file>,<scan-file>, and exit.  Just before exiting, it'll print RavennaStep0DONEdoneDONEdone<done code>.  The point of <done code> is so that the caller can ensure that it's current files were updated with djobs, if it uses a temporary file for this.\n";
    print "-doSerialStep <step> : only do the given serial step, and refuse to do anything else.  Exit with success if we're done.  <step>=1 is postprocessing from evd/HMM-threshold stuff, and preparation for running scans.  <step>=2 is postprocessing after cmzasha\n";
    print "-disableBlissUpload\n";
    print "-explicitFileBase <base> : totally override the \$fileBase we calculate by parameters.  Useful for scripts where it's just a hassle to figure out what the fileBase will be.\n";
    print "-doneFile <file> : print DONE messages into this file, so there's less stuff to search\n";
    print "-configHmmInOneJob :  use one job to config an hmm, instead of using multiple jobs for each training genome\n";


    print "-stealCompleteCmzashaCsvFromThisDirAndExit <dir> : Because of concurrency problems, I cannot safely run two processes at the same time that might (_might_) do the same scan.  These processes could interfere with each other, & I'm not sure what the results would be.  Arguably, I should fix this, but I haven't found a good general solution to synchronize perl processes that might be running on separate computers.  So, the quick&dirty solution is to allow one process to steal results from an already-completed process.  <dir> is a directory that contains results of ravenna.pl computations (possibly in subdirectories).  If any subdirectory of <dir> contains a .cmzasha.csv file with the name we wanted, and that file is completed, then we cp it into our directory, and declare ourselves done.\n";
    print "-makeRsearchMatrix <spec> : specifically make an RSEARCH matrix, just for this scan.  RsearchBinDir must be defined in the config file, and it'll be used to run makernamat.  <spec> is comma separated, in the form: <training file>,<clustering percentage>,<only count pairs percentage>.  <training file is a SELEX file with angle-brackets in RSEARCH's direction.  <clustering percentage> is the -c option of RSEARCH (default 85\% in RSEARCH), and <only count pairs percentage> is the -C option in RSEARCH (default 60\% in RSEARCH).  Only valid with -stoFileName and -rsearchCM.  -makeRsearchMatrix will override anything specified with -rsearchMatrix.\n";
    print "-rsearchMatrixParams <spec> : use the matrix specified by params.  <spec> is <clustering percentage>,<only count pairs percentage>.  So, -rsearchMatrixParams 80,65 is totally equivalent to -rsearchMatrix RIBOSUB85-60.mat, which is RSEARCH's default.\n";
    print "-eteam : for use by the E*Team, or other Breaker Lab members.  Equivalent to -global -infernalCM -windowLenFromStockholm 1.1,80 -extendedSeqs 50,50 -parallel DinGO.  If -stoFileName was used (which is probably was), then -eteam will add -knownHitsFromSto with that stoFileName.  If you specified -local on the command line, -eteam will not change that -- you'll still be local.  Similarly, if you specified -parallel, -eteam won't change that.";
    print "-additionalDingoHosts <comma-separated list> : additional hosts that we should know about for checking for already-running jobs under DinGO.  Overrides whatever's in the config file.\n";

    print "\nrequired commands for LSF:\n";
    print "-masterNodeName <machine name> : sets the original machine that houses the global data set, for transferring to workers.  usually \"pfam\"\n";
    print "-parJobDir <dir> : sets the directory (on machine from -masterNodeName) on which parallel jobs' results will be stored.\n";
    print "-masterWorkDir <dir> : directory (on machine from -masterNodeName) on which scan results are stored.\n";
    print "-baseUserDir <dir> : for convenience with lsf hassles.  All user files (i.e. files where user species location) will be relative to this directory, unless they begin with a frontslash, i.e. are full paths.\n";
    print "-useRF : (only relevant with -stoFileName) make cmbuild use the #=GC RF line\n";
    
    print "\nNOTE: the environment variable RSEARCH_FROM_RFAM will be spliced into the front of the command line.  However, it is split in the poor man's method; spaces always separate command line params, and there are no backslashes or quotes.\n";

    die_soon "did help";
}

if ($overrideStoFileName && !$isChildProcess) {
    # look for commands in input .sto file.  Must do this now, before we process them.
    if (!-e $overrideStoFileName) {
	die_soon "cannot open $overrideStoFileName";
    }
    $extraParams="";
    my $sto=new Stockholm;
    $sto->Load($overrideStoFileName);
    if (exists($sto->{gf}{"ravenna.pl"})) {
	$extraParams=$sto->{gf}{"ravenna.pl"};
    }
    if (exists($sto->{gc}{"SS_cons_orig"})) {
	if ($checkSSconsorig || 1) { # why not just do this all the time?
	    die "input file has \"#=GC SS_cons_orig\" in it.  I think you forgot to restore the original SS_cons.";
	}
    }
    if (exists($sto->{gf}{FRAGMENTARY})) {
	$extraParams .= " -fragmentary";
    }
    if (0) {
	open(S,"$overrideStoFileName");
	while (<S>) {
	    s/[\r\n]//g;
	    if (/^\#=GF +ravenna\.pl +(.*)$/) {
		$extraParams .= " ".$1;
	    }
	    if (/^\#=GC +SS_cons_orig/) {
		if ($checkSSconsorig || 1) { # why not just do this all the time?
		    die "input file has \"#=GC SS_cons_orig\" in it.  I think you forgot to restore the original SS_cons.";
		}
	    }
	}
	close(S);
    }
    if ($extraParams) {
	print ".sto file specified extra command line flags: $extraParams\n";
	@ARGV=split / +/,$extraParams;
	push @params,@ARGV;
	
	if (!GetOptions(%optionsHash)) {
	    die_soon "there was a problem with the command line in .sto file $overrideStoFileName.";
	}
    }
}

$q=$ENV{"CMZASHA"};
if ($cmzashaExeFromEnv) {
    if (!($ENV{"CMZASHA"} eq "")) {
	$cmzashaExe=$ENV{"CMZASHA"};
    }
}

if (!$isChildProcess) {
    # look for commands in config file
    $extraParams=$extraParamsFromRavennaConfigFile{"ravenna"};
    if ($extraParams) {
	print "ravenna config file specified extra command line flags: $extraParams\n";
	@ARGV=split / +/,$extraParams;
	push @params,@ARGV;
	
	if (!GetOptions(%optionsHash)) {
	    die_soon "there was a problem with the command line in the ravenna config file";
	}
    }
}

if (0) {
    if (!$parallelQueue) {
	$parallelQueue=$defaultParallelQueue;
    }
}


if ($emulateSmithWater) {
    $localCommandLineFlag=1;
    $globalCommandLineFlag=0;
}
if ($extendLocal) {
    $localCommandLineFlag=1;
    if (!$overrideStoFileName) {
	die_soon "To use -extendLocal, you must also use -stoFileName";
    }
}
if ($forceLocalCommandLineFlag) {
    $localCommandLineFlag=1;
}
if ($foldTemperature) {
    $ecmMfoldTemperature=$foldTemperature;
    $ecmRNAfoldTemperature=$foldTemperature;
}

$null3cmFlag="";
if ($null3cm) {
    $null3cmFlag="--null3cm";
}

    
if ($noRun) {
    $runCmd=0;
}
if ($noNoStderr) {
    $noStderrFlag="";
}
if ($eteam) {
    if ($rsearchCM) {
	# leave it
    }
    else {
	$infernalCM=1;
    }
    if (!$localCommandLineFlag) {
	$globalCommandLineFlag=1;
    }
    if (!$windowLenFromStockholm && !$windowLen) {
	$windowLenFromStockholm="1.1,80";
    }
    if (!$parallel) {
	$parallel="DinGO";
    }
    $extendedSeqsSpec="50,50";
    if ($overrideStoFileName) {
	$knownHitsFromStoFileName=$overrideStoFileName;
    }
}
if ($windowLenFromStockholm && $windowLen) {
    print "turning off -windowLenFromStockholm, since we got -windowLen \"$windowLen\"\n";
    $windowLenFromStockholm=undef;
}
if ($knownHitsFromGivenSto) {
    if ($overrideStoFileName) {
	$knownHitsFromStoFileName=$overrideStoFileName;
    }
    else {
	die_soon "If you use -knownHitsFromGivenSto, you must have used -stoFileName";
    }
}


if ($cmdFlag_additionalDingoHosts) {
    if ($cmdFlag_additionalDingoHosts eq "-") {
	$cmdFlag_additionalDingoHosts="";
    }
    @dingoNodesNotInDhosts=split /,/,$cmdFlag_additionalDingoHosts;
}

if (!$workDir) {
    if ($defaultWorkDir) {
	$workDir=$defaultWorkDir;
    }
}

if ($testEnable) {
    TestDisable();
    if ($disable) {
	print "ravenna.pl is disabled\n";
    }
    else { 
	print "ravenna.pl is enabled.\n";
    }
    exit(0);
}


if (!$workDir) {
    die_soon "you must use the -workDir flag to give a directory.  Sorry.";
}

if ($rsearchCM && $infernalCM) {
    die_soon "You specified both -rsearchCM and -infernalCM.  I have started an independent, alternate universe in which I am doing both things in a semantically meaningful way.  In this universe, however, I am stopping with an error message.\n";
}
if ($localCommandLineFlag && $globalCommandLineFlag && !$forceLocalCommandLineFlag) {
    die_soon "You specified both -local and -global, which confuses me to no end.  Well, that's not quite true: it confuses me to the point that I'm going to end.\n";
}
$local=1;
if ($globalCommandLineFlag) {
    $local=0;
}
$localFlag="";
if ($local) {
    $localFlag="--local";
}
if ($evdPartitions eq "every5") {
    $evdPartitions="5,10,15,20,25,30,35,40,45,50,55,60,65,70,75,80,85,90,95";
}

    
if (!$masterNodeName) {
    $masterNodeName=`uname -n`;
    $masterNodeName =~ s/[\r\n]//g;
}
$dnsdomainname=`dnsdomainname`;
$dnsdomainname =~ s/[\r\n]//g;
$hostname=`hostname`;
$hostname =~ s/[\r\n]//g;
$shortHostname=$hostname;
$shortHostname =~ s/[\r\n]//g;
$shortHostname =~ s/[.].*//g;
$tempString="ISS-$shortHostname-$$-$^T";
$tempDir="/tmp/$tempString"; # used by LSF/Sanger, and by some ECM scripts
if ($parallel eq "lsf") {
    $workDir="$tempDir";
}

$userName=`whoami`;
$userName =~ s/[\r\n]//g;

if ($parallel eq "lsf") {
    print "mkdir $tempDir\n";
    mkdir $tempDir;
}

if ($onlyForwardStrand) {
    $onlyForwardStrand="--only-forward-strand";
}
$disableHitAlignsFlag="";
if ($ecmFromFasta) {
    $disableHitAlignsFlag="--no-hit-alignments";
}

if (!($dbSynToDb{$database} eq "")) {
    $database=$dbSynToDb{$database};
}

if (!$filter) {
    if ($dbToNoFilterSpecified{$database}) {
	if ($dbToNoFilter{$database}) {
	    $filter="nofilter";
	}
    }
}

if (!$ecmFoldModelFileName) {
    $ecmFoldModelFileName=$default_ecmFoldModelFileName;
}
if (!$revPairHmmFileName) {
    $revPairHmmFileName=$default_revPairHmmFileName;
}
if (!$bk2FileName) {
    $bk2FileName=$default_bk2FileName;
}
if ($rsearchMatrixParams) {
    ($c,$cc)=split /,/,$rsearchMatrixParams;
    $userRsearchMatrix="RIBOSUM$c-$cc.mat";
}


if ($test || $testPick) {
    $windowLen=100;
    $rfamId="RF00005";
    if ($testPick) {
	$pickHitHighScore=1;
    }
    else {
	$hitId="AF314018.1/1820-1748";
    }
    if ($database eq "") {
	$database="Ecoli";
    }
}
else {
    if (!$useRfamWindowLen && !$windowLenFromStockholm && !$windowLen) {
	$windowLen=shift;
    }
    if (!$getHitFromStoFileName) {
	$rfamId=shift;
    }
    $hitId=shift;
}
if ($windowLen eq "" && !$useRfamWindowLen && !$windowLenFromStockholm) {
    die_soon "Didn't specify windowLen";
}
if ($useRfamWindowLen && !$rfamId) {
    die_soon "You specified -useRfamWindowLen, but didn't give an Rfam Id.  Weird.";
}
if ($pickHitHighScore && $hitId) {
    die_soon "You specified -pickHitHighScore and a hit Id.  That's weird.";
}
if ($pickHitHighScore && !$rfamId) {
    die_soon "You specified -pickHitHighScore, but did not supply an Rfam ID -- where am I going to get the seed members from.  I know, but that solution isn't implemented.";
}
if ($rfamId eq "" && !($overrideCmFileName || $overrideStoFileName || $getHitFromStoFileName || $ecmFromFasta || $emulateSmithWater)) {
    die_soon "didn't specify rfamId";
}
if ($hitId eq "" && !($overrideCmFileName || $overrideStoFileName || $pickHitHighScore || $ecmFromFasta || $emulateSmithWater)) {
    die_soon "didn't specify hitId";
}
if ($windowLenFromStockholm && !$overrideStoFileName && !$emulateSmithWater && !$ecmFromFasta) {
    die_soon "Asked for window length from Stockholm, but didn't specify -stoFileName.";
}
if ($parallel) {
    if (!($parallel eq "SGE") && !($parallel eq "DinGO") && !($parallel eq "lsf") && !($parallel eq "serial") && !($parallel eq "PBSPro") && !($parallel eq "sqPBS")) {
	die_soon "Unknown parallel system \"$parallel\"";
    }
}
if (!$rfamDir && $rfamId) {
    die_soon "You specified an Rfam family ID, but the config file apparently didn't say what the RfamDir was.";
}
if ($parallel eq "lsf" && (!$masterNodeName || !$masterWorkDir || !$parJobDir)) {
    die_soon "When using LSF, you must specify -masterNodeName, -masterWorkDir and -parJobDir";
}
if ($emulateSmithWater) {
    if (!$smithWaterFasta || !$smithWaterParams || !$userRsearchMatrix) {
	die_soon "If you use -smithWater, you must also specify -smithWaterFasta and -smithWaterParams and -rsearchMatrix";
    }
}
if ($userRsearchMatrix && $makeRsearchmatrix) {
    die_soon "You specified both -rsearchMatrix and -makeRsearchMatrix.  Where should I get the matrix from?";
}

    
$jobName=$rfamId;

if ($getHitFromStoFileName) {
    $f=GetBaseFileNameSansExt($getHitFromStoFileName);
    $_="$f-$hitId";
}
else {
    $_="$rfamId/$hitId";
}
s/[-\/]/_/g;
s/_$//g;
$fileBase="$_";
if ($overrideCmFileName) {
    $c=$overrideCmFileName;
    if ($c =~ /([^\/\\]*)$/) {
	$c=$1;
    }
    if ($c =~ /(.*)\.rsearchcm/) {
	$c=$1;
    }
    else {
	if ($c =~ /(.*)\.cm/) {
	    $c=$1;
	}
	else {
	    if ($c =~ /(.*)\.ecm/) {
		$c=$1;
	    }
	    else {
		die_soon "Could not parse CM file name $cmFileName";
	    }
	}
    }

    $fileBase="$c";
    $jobName=$c;
}
if ($overrideStoFileName) {
    $c=$overrideStoFileName;
    if ($c =~ /([^\/\\]*)$/) {
	$c=$1;
    }
    if ($c =~ /(.*)\.sto$/) {
	$c=$1;
    }
    else {
	if ($c =~ /(.*)\.stk$/) {
	    $c=$1;
	}
	else {
	    if ($c =~ /(.*)\.motif$/) {
		$c=$1;
	    }
	    else {
		if ($c =~ /motif/) {
		    # okay, accept whole file name, as above
		}
		else {
		    die_soon "Could not parse Stockholm file name $overrideStoFileName";
		}
	    }
	}
    }

    $fileBase="$c";
    $jobName=$c;
}
if ($ecmFromFasta) {
    $c=$ecmFromFasta;
    if ($c =~ /([^\/\\]*)\.fasta$/) {
	$c=$1;
    }
    else {
	die_soon "Could not parse fasta file name $ecmFromFasta";
    }
    $c="$c-ecm"; # convenient to make this explicit
    $fileBase="$c";
    $jobName=$c;
}
if ($structureless) {
    $c="$c-linear";
    $fileBase=$c;
    $jobName=$c;
}
if ($emulateSmithWater) {
    $c=$smithWaterFasta;
    if ($c =~ /([^\/\\]*)\.fasta$/) {
	$c=$1;
    }
    else {
	die_soon "Could not parse fasta file name $smithWaterFasta";
    }
    $c="$c-smithwater"; # convenient to make this explicit

    ($gapOpen,$gapExtend)=split /,/,$smithWaterParams;
    if (length($gapOpen)==0 && length($gapExtend)==0) {
	# nothing to do -- it's all in the RSEARCH params
    }
    else {
	if ($gapOpen!=-12) {
	    $c="$c-gopen_$gapOpen";
	}
	if ($gapExtend!=-4) {
	    $c="$c-gextend_$gapExtend";
	}
    }
	
    $fileBase="$c";
    $jobName=$c;
}
if ($evdSamples!=1000) {
    $fileBase="$fileBase-esamp$evdSamples";
}
if ($addToBaseName) {
    $fileBase="$fileBase-$addToBaseName";
}
if ($fileNamePrefix) {
    $fileBase="$fileNamePrefix$fileBase";
}
if ($filter eq "") {
    $filterF="";
}
else {
    $filterF="-$filter";
}
if ($database eq "") {
    $databaseF="";
}
else {
    $databaseF="-$database";
}
if (!$local) {
    $databaseF=$databaseF."-global";
}
if ($extendLocal) {
    $databaseF=$databaseF."-extLocal";
}
if ($endsc!=$initEndscMagicValue) {
    $fileBase="$fileBase-endsc$endsc";
}
if ($beginsc!=$initEndscMagicValue) {
    $fileBase="$fileBase-beginsc$beginsc";
}
if ($alpha!=$init_alpha) {
    $fileBase="$fileBase-a$alpha";
}
if ($beta!=$init_beta) {
    $fileBase="$fileBase-b$beta";
}
if ($alphap!=$init_alphap) {
    $fileBase="$fileBase-ap$alphap";
}
if ($betap!=$init_betap) {
    $fileBase="$fileBase-bp$betap";
}
if ($localEndSelfLoopScore) {
    $fileBase="$fileBase-el$localEndSelfLoopScore";
}
if ($foldTemperature) {
    $fileBase="$fileBase-$foldTemperature"."C";
}
if ($ecmMaxBlowupFactor!=$init_ecmMaxBlowupFactor) {
    $fileBase="$fileBase-ecmx$ecmMaxBlowupFactor";
}
if ($ecmMaxStructures) {
    $fileBase="$fileBase-ecms$ecmMaxStructures";
}
if ($ecmUseMfold) {
    $fileBase="$fileBase-mfold";
}
if ($userRsearchMatrix) {
    $f=GetBaseFileNameSansExt($userRsearchMatrix);
    if (!($f eq "RIBOSUM85-60")) {
	$fileBase="$fileBase-$f";
    }
}
if ($makeRsearchMatrix) {
    ($mf,$c,$cc)=split /,/,$makeRsearchMatrix;
    $f=GetBaseFileName($mf);
    $fileBase="$fileBase-$f-$c-$cc";
}
if (!($evdPartitions eq "40,61")) {
    $q=$evdPartitions;
    $q =~ s/,/./g;
    $fileBase="$fileBase-evdpart$q";
}
if ($null3cm) {
    $fileBase="$fileBase-n3cm";
}
if ($nullgcmix) {
    $fileBase="$fileBase-ngcmix2";
}
if ($gcnull) {
    $fileBase="$fileBase-gcnull";
}
if ($ecmStructScoreMethod eq "") {
    if ($ecmUseMfold) {
	$ecmStructScoreMethod="uniform-structure";
    }
    else {
	$ecmStructScoreMethod="likeli-add-bias";
    }
}
$addToFile=1;
if ($ecmFromFasta) {
    if ($ecmUseMfold) {
	if ($ecmStructScoreMethod eq "uniform-structure") {
	    $addToFile=0;
	}
    }
    else {
	if ($ecmStructScoreMethod eq "likeli-add-bias") {
	    $addToFile=0;
	}
    }
}
else {
    $addToFile=0;
}
if ($addToFile) {
    $fileBase="$fileBase-$ecmStructScoreMethod";
}
if ($explicitFileBase) {
    $fileBase=$explicitFileBase;
    $base="$workDir/$fileBase";
    $scanBase="$base";
    $fileScanBase="$fileBase";
}
else {
    $base="$workDir/$fileBase";
    $scanBase="$base$filterF$databaseF";
    $fileScanBase="$fileBase$filterF$databaseF";
}
    
$outFileName=GetMasterFileToTemp("$scanBase.stdout");
$cmzashaCsvFileName=GetMasterFileToTemp("$scanBase.cmzasha.csv");
$genericSpecFileName="$scanBase.generic.filespec";

TestDisable();
if ($disable) {
    $msg="Sorry the system administrator has disabled running ravenna.pl";
    print "$msg\n";
    open(O,">>$outFileName");
    print O "$msg\n";
    close(O);
    exit(0);
}

$thisJobFlags="";
for $p (@params) {
    $thisJobFlags="$thisJobFlags \"$p\"";
}

$jobComment="$userName,$outFileName";
# note: earlier I though to put the full path, to distinguish users.  Sadly, this has problems if you use many directories (like t1,t2,...) with symbolic links to the same workDir

if ($killParallel) {
    ParallelBlock_KillParallel($jobComment);

    print "Successfully killed all jobs.  Quitting.  (Re-run without the -kill command to re-do the computation.)\n";
    exit(0);
}

if ($parallel) {
    if ($isChildProcess) {
	# my parent already checked for running jobs, so I'm home free
    }
    else {
	# aah, the responsibilities of the parent...
	if (!$jobsAreDead) { # if the user's told us there's nothing running, then that's good enough
	    ParallelBlock_CheckRunningJobs($jobComment);
	}
    }
}

if ($parallel) {
    if ($isChildProcess) {
	# oh, I'm the child, so no need to spawn another
    }
    else {
	if (!$disableSpawnChild) {
	    if ($jobsAreDead) {
		if ($thisJobFlags =~ /jobsAreDead/) {
		    # no-op
		}
		else {
		    $thisJobFlags="$thisJobFlags -jobsAreDead";
		}
	    }
	    $cmd="perl $0 $thisJobFlags -isChildProcess -comment $jobComment";
	    system "$cmd";
	    return;
	}
    }
}

print "cmzashaExe=\"$cmzashaExe\"\n"; # print before we start redirecting, just in case
if (length($cmzashaExe)==0) {
    die "cmzashaExe was never defined";
}
if (!$noRedir) {
    print "Redirecting to $outFileName ;\n"; # semicolon is to make it easier to parse
    open(LOG,">>$outFileName");
    STDOUT->fdopen(\*LOG,"w");
    STDERR->fdopen(\*LOG,"w");
}
print "START\n\n";
print "ravenna.pl params: $thisJobFlags";
print "\n";
print "cmzashaExe=\"$cmzashaExe\"\n";
system "date";
print "Host: ";
system "hostname";
print "Full host: ";
system "hostname -f";

if ($database eq "no-sequences") {
    print "RavennaDONEdoneDONEdone\n";
    system "echo RavennaDONEdoneDONEdone >> $doneFile";

    return;
}

NotifyPfamGlob("start\t$shortHostname");

if ($parallel) {
    $dir=$fileScanBase;
    $dir =~ s/[.].*//g;
    if ($dir =~ /[.]evd/ || $dir =~ /[.]cmzasha/) {
	die_soon "dir has evd or cmzasha -- suspicious: $dir\n";
    }
    $parJobDir="$parJobDir/$dir";
    print "Mapped parJobDir to subdir $parJobDir (for efficiency)\n";

    $cmd="mkdir -p $parJobDir";
    if ($parallel eq "lsf") {
	$cmd="echo \"$cmd\" | bsub -I -q pfam_fast -Ralpha";
    }
    print "Making sure it exists: $cmd\n";
    system "$cmd";

    NotifyPfamGlob("mkdir");


    if (!(-e $parJobDir)) {
	die_soon "Failed to create parJobDir";
    }
}

$seqList=$dbToSeqList{$database};
$taxonFile=$dbToTaxonFile{$database};
$heurcreationspec=$dbToHeurCreationSpec{$database};

$nullgcmixFlag="";
if ($nullgcmix) {
    $nullgcmixFlag="--nullgcmix $seqList";
}

if ($heurcreationspec eq "fullseq") {
    # user wants us to create it
    $heurcreationspec="$scanBase.heurcreationspec";
    if (!open(HEUR,">$heurcreationspec")) {
	die "cannot open $heurcreationspec for writing";
    }
    print HEUR "genomes\t\@$seqList\t1\n";
    close(HEUR);
}
if ($heurcreationspec eq "fullseq-parallel") {
    # user wants us to create it, and put each seq separately, for some parallelism
    $heurcreationspec="$scanBase.heurcreationspec";
    if (!open(HEUR,">$heurcreationspec")) {
	die "cannot open $heurcreationspec for writing";
    }
    print HEUR "genomes";
    open (SL,"$seqList");
    while (<SL>) {
	s/[\r\n]//g;
	print HEUR "\t$_\t1";
    }
    print HEUR "\n";
    close(HEUR);
}

if ($seqList eq "") {
    die_soon "No seqList was given for database \"$database\".  Is this a valid database name?";
}
if ($userRsearchMatrix && !($userRsearchMatrix =~ /\//)) {
    $userRsearchMatrix="$rsearchMatrixDir/$userRsearchMatrix";
}
$userSeqList=$masterSeqList=$seqList;
$userTaxonFile=$masterTaxonFile=$taxonFile;
$userHeurcreationspec=$masterHeurcreationspec=$heurcreationspec;
if ($parallel eq "lsf") {
    $seqList=ToTempFile($seqList);
    $taxonFile=ToTempFile($taxonFile);
    $heurcreationspec=ToTempFile($heurcreationspec);
}
if (!($parallel eq "lsf")) { # don't bother in this case -- allow the errors to happen later
    if (!-e $seqList) {
	die_soon "given seqList file \"$seqList\" does not exist";
    }
    if ($taxonFile eq "" || !-e $taxonFile) {
	die_soon "taxonomy file \"$taxonFile\" was either not configured (for database \"$database\"), or the file doesn't exist.";
    }
    if ($heurcreationspec eq "" || !-e $heurcreationspec) {
	die_soon "heurcreationspec file \"$heurcreationspec\" was either not configured (for database \"$database\"), or the file doesn't exist.";
    }
    if ($parallel eq "DinGO" && !-e "dhosts") {
	die_soon "\"-parallel DinGO\" used, but there's no 'dhosts' file -- that's suspicious.";
    }
}
if ($parallel eq "lsf") {
    GetUserFileToTemp($userSeqList);
    if (!-e $seqList) {
	die_soon "given seqList file \"$userSeqList\" does not exist";
    }
    open(SL,"$seqList");
    while (<SL>) {
	s/[\r\n]//g;
	$f=$_;
	$fu=ToUserDir($f);
	$ft=GetUserFileToTemp($fu);
	if (!-e $ft) {
	    die_soon "In seqList \"$seqList\", first file \"$f\" (full \"$fu\") does not exist ";
	}
	last;
    }
    close(SL);
    GetUserFileToTemp($userHeurcreationspec);
    if (!-e $heurcreationspec) {
	die_soon "heurcreationspec $userHeurcreationspec does not exist";
    }

    if (0) {
	# don't do this now, since the files can be huge
	GetUserFileToTemp($userTaxonFile);
	if (!-e $userTaxonFile) {
	    die_soon "taxonFile $userTaxonFile does not exist";
	}
    }
}

if (!$bogoMipsFactor) {
    $bogoMipsFactor=1;
}

if ($userRfamCsv && $rfamId) {
    die_soon "You specified both -rfamCsv and an Rfam ID.  So, how do you want me to determine which hits are new?  Huh?";
}

if ($useRfamWindowLen) {
    FindRfamScanParams();
    if ($rfamWindowLen==0) {
	die_soon "Couldn't find Rfam window len.";
    }
    ($m,$b)=split /,/,$useRfamWindowLen;
    $windowLen=int($m*$rfamWindowLen+$b);
    print "-useRfamWindowLen: decided on window len of $windowLen (from Rfam $rfamWindowLen)\n";
}

$userGetHitFromStoFileName=$getHitFromStoFileName;    
$userEcmFromFasta=$ecmFromFasta;
$userSmithWaterFasta=$smithWaterFasta;

if ($stealCompleteCmzashaCsvFromThisDirAndExit) {
    if ($parallel eq "lsf") {
	die_soon "sorry, -stealCompleteCmzashaCsvFromThisDirAndExit is not implemented in the LSF world.";
    }
    $baseCmzashaCsv=GetBaseFileName($cmzashaCsvFileName);
    $cmd="find $stealCompleteCmzashaCsvFromThisDirAndExit -follow -name $baseCmzashaCsv -type f -print |";
    print "Running $cmd\n";
    if (!open(FIND,"$cmd")) {
	die_soon "find failed";
    }
    while (<FIND>) {
	s/[\r\n]//g;
	$f=$_;
	if (-s $f) {
	    # promising -- let's verify it's done
	    if (open(CSV,"$f")) { # assume errors mean it's being written or is otherwise unavailable
		while (<CSV>) {
		    if (/THINGS IN Rfam THAT WEREN.T FOUND/) { # '.' instead of '\'', to avoid confusing emacs
			print "stealing .cmzasha.csv from $f\n";
			$cmd="cp $f $cmzashaCsvFileName";
			print "Running $cmd\n";
			system "$cmd";
			RavennaIsDone();
			return;
		    }
		}
		close(CSV);
	    }
	    else {
		print "warning: could not open $f\n";
	    }
	}
    }
    close(FIND);
}

if ($overrideCmFileName) {
    if ($structureless) {
	die_soon "-structureless only works if you give an input alignment";
    }
    $masterCmFileName=ToUserDir($overrideCmFileName);
    $cmFileName=GetUserFileToTemp($masterCmFileName);
}
else {

    if ($ecmFromFasta || $emulateSmithWater) {

	if ($emulateSmithWater) {

	    CreateSmithWaterStuff(1);
	    
	    # this is our CM (didn't put this in the subroutine, since I might use that for ECM)
	    $cmFileName=$cmSmithWaterFileName;
	    $masterCmFileName=$cmFileName;
	}

	if ($ecmFromFasta) {

	    $ecmFromFasta=GetUserFileToTemp($userEcmFromFasta);

	    if ($windowLenFromStockholm) {
		GetWindowLenFromFasta($ecmFromFasta);
	    }
	    
	    $cmFileName=GetMasterFileToTemp("$scanBase.ecm");
	    $masterCmFileName=ConvertTempToMasterFileName($cmFileName);
	    if (!-s $cmFileName) { # -s means file exists & is non-zero size; this is impt, since failing CM-creation programs can make 0-length files

		if (!$revPairHmmFileName || !-e $revPairHmmFileName) {
		    die "you must define the revPairHmmFileName, either in config file or on cmd line.  (And check that the file exists.)";
		}
		if (!$bk2FileName || !-e $bk2FileName) {
		    die "you must define the bk2FileName, either in config file or on cmd line.  (And check that the file exists.)";
		}
		if (!$ecmFoldModelFileName || !-e $ecmFoldModelFileName) {
		    die "you must define the ecmFoldModelFileName, either in config file or on cmd line.  (And check that the file exists.)";
		}

		if ($ecmUseMfold) {
		    ECMWithMfoldAndVienna();
		}
		else {

		    # create structure possibilities
		    $ssFileName="$scanBase.ss";
		    $cmd="$cmzashaExe --enum-ss $revPairHmmFileName $bk2FileName $ecmFromFasta $ssFileName first > $ssFileName.out";
		    print "Running $cmd\n";
		    system "$cmd";
		    
		    # now create .ecm
		    if ($userRsearchMatrix && !((-s $userRsearchMatrix) || (-s "$rsearchMatrixDir/$userRsearchMatrix"))) {
			die_soon "RSEARCH matrix file does not exist $userRsearchMatrix (RSEARCHmatrixNotFound).";
		    }
		    $extraFlag="";
		    if ($userRsearchMatrix) {
			$extraFlag="$extraFlag matrix $userRsearchMatrix";
		    }
		    if ($endsc!=$initEndscMagicValue) {
			$extraFlag="$extraFlag endsc $endsc";
		    }
		    if ($beginsc!=$initEndscMagicValue) {
			$extraFlag="$extraFlag beginsc $beginsc";
		    }
		    $extraFlag="$extraFlag alpha $alpha beta $beta alphap $alphap betap $betap end-loop $localEndSelfLoopScore";
		    $cmCreateFileName="$cmFileName.out";
		    $limitMethod="blowup $ecmMaxBlowupFactor";
		    if ($ecmMaxStructures) {
			$limitMethod="max-structures $ecmMaxStructures";
		    }
		    if ($ecmStructScoreMethod eq "likeli-add-bias") {
			$structScore="$ecmStructScoreMethod $ecmFoldModelFileName";
		    }
		    else {
			$structScore="$ecmStructScoreMethod";
		    }
		    $cmd="$cmzashaExe --local --create-ecm $cmFileName $ecmFromFasta $windowLen matrix-dir $rsearchMatrixDir $extraFlag $limitMethod ss-file $ssFileName $structScore build-opt-bif > $cmCreateFileName";
		    print "Running $cmd\n";
		    system "$cmd";
		    MasterizeFile($cmCreateFileName);
		    MasterizeFile($cmFileName);
		}

		# draw ECM dot plot -- may as well
		$pdfCmFileName="$cmFileName.dotplot.pdf";
		$cmd="$cmzashaExe --local --ecm-dotplot $cmFileName $pdfCmFileName";
		print "Running $cmd\n";
		system "$cmd";
		MasterizeFile($pdfCmFileName);

		# also dump structures -- also, may as well
		$dumpStructFileName="$cmFileName.dump-struct";
		$cmd="$cmzashaExe --local --ecm-dump-struct $cmFileName > $dumpStructFileName";
		print "Running $cmd\n";
		system "$cmd";
		MasterizeFile($dumpStructFileName);
		
	    }
	}
    }
    else {
	if ($overrideStoFileName) {

	    $stoFileName=GetUserFileToTemp($overrideStoFileName);
	    if (!(-e $stoFileName)) {
		die_soon "given .sto file \"$stoFileName\" does not exist";
	    }

	    if ($structureless) {
		$oldStoFileName=$stoFileName;
		$stoFileName="$scanBase.sto";
		if (!open(IN,"$oldStoFileName")) {
		    die_soon "cannot open $oldStoFileName";
		}
		if (!open(OUT,">$stoFileName")) {
		    die_soon "cannot open $stoFileName for writing";
		}
		while (<IN>) {
		    s/[\r\n]//g;
		    if (/^#=GC +SS_cons( +)([^ ]+)$/) {
			$spaces=$1;
			$s=$2;
			$numFewerSpaces=(length($spaces)-length("_orig"));
			if ($numFewerSpaces<1) {
			    $numFewerSpaces=1;
			}
			$fewerSpaces=" " x $numFewerSpaces;
			print OUT "#=GC SS_cons_orig$fewerSpaces$s\n";
			$s =~ s/././g;
			print OUT "#=GC SS_cons$spaces$s\n";
		    }
		    else {
			print OUT "$_\n";
		    }
		}
		close(OUT);
		close(IN);
	    }

	    if ($windowLenFromStockholm) {

		my $sto=new Stockholm;
		$sto->Load($stoFileName);
		
		my $longestSequence=0;
		for my $hit (@{$sto->{hitsInOriginalOrder}}) {
		    my $seq=$sto->{hit}{$hit}{seq};
		    $seq =~ s/[^A-Za-z]//g;
		    if (length($seq) > $longestSequence) {
			$longestSequence=length($seq);
		    }
		}

		($m,$b)=split /,/,$windowLenFromStockholm;
		$windowLen=int($m*$longestSequence+$b);
		print "-windowLenFromStockholm $windowLenFromStockholm : decided on window len of $windowLen (Stockholm's longest sequence was $longestSequence)\n";

		if (0) {

		    # don't do it this way, since running perl processes seems to take a while, especially with the messed-up perl5lib structure on bulldogi

		    # extract sequences in FASTA format
		    $stoFastaFileName="$scanBase.sto.fasta";
		    $cmd="perl $perlDir/BarrickStockholmToFasta.pl $stoFileName $stoFastaFileName";
		    print "Running: $cmd\n";
		    system "$cmd";
		    if (!-e $stoFastaFileName) {
			die_soon "Command failed.";
		    }
		    
		    # parse FASTA sequences to find longest one
		    GetWindowLenFromFasta($stoFastaFileName);
		}
	    }
	}
	else {

	    $rfamCmFileName=GetUserFileToTemp("$rfamDir/cm/$rfamId.cm");

	    $fastaFileName="$base.fasta";
	    GetMasterFileToTemp($fastaFileName);
	    if (!-e $fastaFileName) {
		
		if ($startScanOrDie) { die_soon "There is work to do before starting scan, so I'm dying.  FASTA file $fastaFileName does not exist." }
		
		print "Creating $fastaFileName\n";
		
		if ($pickHitHighScore) {
		    
		    $seedFileName="$base.seed.fasta";
		    $seedCmzashaFileName="$seedFileName.cmzasha";
		    $rfamSeedGz=GetUserFileToTemp("$rfamDir/Rfam.seed.gz");
		    if (!-e $rfamSeedGz) {
			die_soon "Could not get Rfam.seed.gz";
		    }
		    $cmd="perl $perlDir/ParseRfamToFasta.pl $rfamSeedGz $rfamId > $seedFileName";
		    print "Running: $cmd\n";
		    system "$cmd";
		    if (!-e $seedFileName) { die_soon "Command failed"; }
		    MasterizeFile($seedFileName);
		    
		    FindRfamScanParams();
		    
		    GetMasterFileToTemp($seedCmzashaFileName);
		    if (!-e $seedCmzashaFileName) {
			$rfamCmFileName=GetUserFileToTemp("$rfamDir/cm/$rfamId.cm");
			$cmd="$cmzashaExe --only-forward-strand $rfamLocalFlag --filter $rfamWindowLen $rfamThreshold $rfamCmFileName $seedFileName 1 > $seedCmzashaFileName";
			print "Running: $cmd\n";
			system "$cmd";
			if (!-e $seedCmzashaFileName) { die_soon "Command failed"; }
			MasterizeFile($seedCmzashaFileName);
		    }
		    
		    # parse hits for high score
		    $highScore=-1e35;
		    $highScoreSeq="";
		    if (!open(CMZASHA,"$seedCmzashaFileName")) {
			die_soon "Could not open $seedCmzashaFileName";
		    }
		    while (<CMZASHA>) {
			if (/^----sequence: #[0-9]*,(.*)$/) {
			    $lastSeqDesc=$1;
			}
			if (/^----hitSequence: (.*)$/) {
			    $lastSeq=$1;
			}
			if (/^hit ([0-9]*)[ ]*:[ ]*([0-9]*)[ ]*([0-9]*)[ ]*[(][a-z]*[)][ ]*([-0-9.]*) bits$/) {
			    $score=$4;
			    if ($score>$highScore) {
				$highScore=$score;
				$highScoreSeq=$lastSeq;
				$highScoreSeqDesc=$lastSeqDesc;
			    }
			    $lastSeq="";
			    $lastSeqDesc="";
			}
		    }
		    close(CMZASHA);
		    
		    if ($highScoreSeq eq "") {
			die_soon "Parsing $seedCmzashaFileName, could not find any highest-scoring sequence -- which is tres weird.";
		    }
		    
		    print "Highest scoring seed is \"$highScoreSeqDesc\" with RNA \"$highScoreSeq\" at score \"$highScore\"\n";
		    open(FASTA,">$fastaFileName");
		    print FASTA ">highscore-$highScoreSeqDesc\n";
		    print FASTA "$highScoreSeq\n";
		    close(FASTA);
		    MasterizeFile($fastaFileName);
		}
		else {
		    
		    if ($userGetHitFromStoFileName) {
			$getHitFromStoFileName=GetUserFileToTemp($userGetHitFromStoFileName);
			if (!-e $getHitFromStoFileName) {
			    die_soon "-getHitFromStoFileName: file does not exist (\"$userGetHitFromStoFileName\")";
			}

			$rfamCmFileName="$scanBase-from-user-sto.cm";
			$extraFlags="";
			if ($useRF) {
			    $extraFlags="$extraFlags --rf";
			}
			$cmd="$infernalBinDir/cmbuild $extraFlags -F $rfamCmFileName $getHitFromStoFileName";
			print "Running $cmd\n";
			system "$cmd";    
			
			$s="";
			open(STO,"$getHitFromStoFileName");
			while (<STO>) {
			    if (/^([a-zA-Z0-9][^ ]*)[ ]*(.*)$/) {
				$currName=$1;
				$currSeq=$2;
				if ($currName eq $hitId) {
				    $s=$s.$currSeq;
				}
			    }
			}
			$_=$s;
			s/[-.]//g;
			$hitSeq=$_;
			close(STO);
		    }
		    else {

			if ($parallel eq "lsf") {
			    die_soon "not implemented due to laziness";
			}
			
			if (!open(RFAM,"gzip -d -c $rfamDir/Rfam.seed.gz |")) {
			    print "Could not open $fastaFileName\n";
			    die_soon;
			}
			while (<RFAM>) {
			    if (/^#=GF AC[ ]*(.*)$/) {
				$currAC=$1;
			    }
			    if (/^([a-zA-Z0-9][^ ]*)[ ]*(.*)$/) {
				$currName=$1;
				$currSeq=$2;
				if ($currName eq $hitId) {
				    $s=$s.$currSeq;
				}
			    }
			    if (/\/\//) {
				if ($currAC eq $rfamId) {
				    $_=$s;
				    s/[-.]//g;
				    $hitSeq=$_;
				}
			    }
			}
			close(RFAM);
		    }
		    
		    if ($hitSeq eq "") {
			print "Hit was not found -- are you sure it's a seed?  Did you have a valid rfamId=$rfamId, hitId=$hitId\n";
			die_soon "dying, since hit was not found";
		    }
		    open(FASTA,">$fastaFileName");
		    print FASTA ">$hitId\n";
		    print FASTA "$hitSeq\n";
		    close(FASTA);
		    MasterizeFile($fastaFileName);
		}
	    }
	    
	    $stoFileName=GetMasterFileToTemp("$base.sto");
	    if (!-e $stoFileName) {
		if ($startScanOrDie) { die_soon "There is work to do before starting scan, so I'm dying." }
		
		$cmd="$cmzashaExe --cmalign $rfamCmFileName $fastaFileName $stoFileName";
		print "Running $cmd\n";
		system "$cmd";
		if (!-e $stoFileName) { die_soon "command failed"; }

		MasterizeFile($stoFileName);
	    }
	}
	
	$cmFileName="$scanBase.rsearchcm";
	if ($infernalCM) {
	    $cmFileName="$scanBase.cm";
	}
	$masterCmFileName=ConvertTempToMasterFileName($cmFileName);
	print "base=$base\n";
	print "pre CMs: cmFileName=$cmFileName , master=$masterCmFileName\n";
	$cmFileName=GetMasterFileToTemp($masterCmFileName);
	print "CMs: cmFileName=$cmFileName , master=$masterCmFileName\n";

	if (!(-s $cmFileName)) {
	    if ($startScanOrDie) { die_soon "There is work to do before starting scan, so I'm dying." }

	    if ($infernalCM) {

		if (!(-e $stoFileName)) {
		    die "The input alignment file $stoFileName does not exist.";
		}

		$extraFlags="";
		if ($useRF) {
		    $extraFlags="$extraFlags --rf";
		}
		if ($gcnull) {
		    $cmd="$cmzashaExe --cmbuild-gcnull $extraFlags $cmFileName $stoFileName";
		}
		else {
		    $cmd="$infernalBinDir/cmbuild $extraFlags -F $cmFileName $stoFileName";
		}
		print "Running $cmd\n";
		system "$cmd";

		# check for CM early, so we can give a more helpful error message.
		if (!(-s $cmFileName)) {
		    die_soon "Could not create CM.  The most common cause for this problem is if your .sto file has an incorrect format.  To try to diagnose this, look for the text \"Running $cmd\" probably about 10-20 lines up.  The line after this will probably say something like \"FATAL: Parse Error...\".  Hopefully, this message will mean something...";
		}
	    }
	    else {

		if ($makeRsearchMatrix) {
		    $userRsearchMatrix="$scanBase.mat";
		    die_soon "Sorry, I decided not to implement this, in favor of using the pre-calculated matrices in RSEARCH, or precalculating more if needed.";
		}

		if ($userRsearchMatrix && !((-s $userRsearchMatrix) || (-s "$rsearchMatrixDir/$userRsearchMatrix"))) {
		    die_soon "RSEARCH matrix file does not exist $userRsearchMatrix (RSEARCHmatrixNotFound).";
		}

		# $rsearchMatrixDir must exist directly on the file system (sorry, it's an extra hassle)
		$extraFlag="";
		if ($userRsearchMatrix) {
		    $extraFlag="$extraFlag matrix $userRsearchMatrix";
		}
		if ($endsc!=$initEndscMagicValue) {
		    $extraFlag="$extraFlag endsc $endsc";
		}
		if ($beginsc!=$initEndscMagicValue) {
		    $extraFlag="$extraFlag beginsc $beginsc";
		}
	        $extraFlag="$extraFlag alpha $alpha beta $beta alphap $alphap betap $betap";
		$cmd="$cmzashaExe $localFlag --rsearch-matrix-dir $rsearchMatrixDir --create-rsearch-cm $cmFileName $stoFileName $extraFlag";
		print "Running $cmd\n";
		system "$cmd";
	    }
	}
    }

    if (!(-s $cmFileName)) {
	die_soon "Could not create CM.";
    }
    MasterizeFile($cmFileName);

    if ($extendLocal) {

	$extendLocalFileName="$scanBase.nodelen";
	if (!-s $extendLocalFileName) {
	    $stoFastaFileName="$scanBase.sto.fasta";
	    $cmd="perl $perlDir/BarrickStockholmToFasta.pl $stoFileName $stoFastaFileName";
	    print "Running: $cmd\n";
	    system "$cmd";
	    if (!-e $stoFastaFileName) {
		die_soon "Command failed.";
	    }
	    
	    $cmd="$cmzashaExe --cm-to-node-length--fasta-viterbi $cmFileName $stoFastaFileName $extendLocalFileName";
	    print "Running: $cmd\n";
	    system "$cmd";
	    if (!-s $extendLocalFileName) {
		die_soon "Command failed.";
	    }
	}
    }    
}

if ($onlyCm) {
    print "Done CM\n";
    die_soon "Done CM";
}

$hmmFileName=GetMasterFileToTemp("$scanBase"."_heur.hmm");
print "HMM=$hmmFileName\n";
$cmForHeurFileName=$cmFileName;
$specFileName="$scanBase"."_$windowLen"."_$targetFilteringFraction.filterspec";

$useEvalue=1;
$noStderrFlagEvd=$noStderrFlag;
if ($overrideEvdFileName) {
    $evdFileName=GetUserFileToTemp($overrideEvdFileName);
}
else {
    if ($skipEvd || length($scoreThreshold)>0 || $onlyHighScorePerSeq) {
	print "skipping EVD calculation.\n";
	$useEvalue=0;
	$evdPartitions="";
    }

#    NOPE:    if (($parallel && $filter eq "") || $useEvalue) {  # if we don't need the E-value, then we still have to do this if we're doing parallel, since this is where we callibrate the HMMs
    if ($useEvalue) {  # we can do this later anyway, these HMM scans are faster and faster on the newer computers, so it's maybe not worth worrying about parallelizing it

	$commas=$evdPartitions;
	$commas =~ s/[^,]//g;
	$numEvdPartitions=length($commas)+2; # if there are N commas, then there are N+1 splits between partitions, which means there are N+2 partitions.\n";
	if ($evdPartitions eq "-" || $evdPartitions eq "") {
	    $numEvdPartitions=1;
	}
	print "# EVD partitions: $numEvdPartitions\n";

	$evdFileName=GetMasterFileToTemp("$scanBase.evd");
	if (!(-e $evdFileName) || !(-e $specFileName)) {

	    if ($startScanOrDie) { die_soon "There is work to do before starting scan, so I'm dying." }

	    if ($doSerialStep==2) {
		die "we want -doSerialStep $doSerialStep, but there's still EVDs to do (one or both of the follwing 2 files do not exist: evdFileName=\"$evdFileName\", specFileName=\"$specFileName\".\n";
	    }

	    if ($parallel) {

		$userGcCountFileName="$masterSeqList.100bp_gc_stats";
		$gcCountFileName=GetUserFileToTemp($userGcCountFileName);

		if (!-e $gcCountFileName) {
		    die_soon "please run cmzasha with --gc-count to make stats for the database.  I don't want to do it, since that could suck if parallel jobs are all doing it.";
		}

		# setup commands to run in parallel
		$parallelWork={};
		$parallelWork->{atEnd}="continuationJob";
		@{$parallelWork->{argv}}=@params;
		$parallelWork->{djobsFileName}=ToTempFile("$evdFileName.djobs");
		$parallelWork->{jobName}=$jobName;
		$parallelWork->{blocks}{0}->{searchOnlyExplicitFiles}=1; # seems to be working better
		$parallelWork->{blocks}{0}->{doneString}="DONEdoneDONEdone";

		# work out how many samples per job
		if ($useEvalue) {
		    if ($autoEvdParallelSamplesUnit) {
			# my assumptions are (1) for window length 500 we should have 3 samples per job (based on my sense of how fast that is), (2) the work per samlpe is cubic in the window length (assuming that the size of the CM is roughly proportional to the window length, which should be true in practice, we have O(n^2) for the CM scans, assuming bifurcation states are rare, and O(n) because our sample length depends on the window length), (3) each sample covers all partitions (at least in my current implementation)
			print "bogoMipsFactor=$bogoMipsFactor\n";
			$baselineWindowLen=500.0;
			$baselineNumPartitions=3.0; # what I've been using
			$baselineNumSamples=3.0;
			$ratio=$baselineWindowLen/$windowLen;
			$ecmFactor=1.0;
			if ($ecmFromFasta) {
			    $ecmFactor=$ecmMaxBlowupFactor; # the usual blowup
			}
			$evdParallelSamplesUnit=int($bogoMipsFactor * $ratio*$ratio*$ratio * $baselineNumSamples*$baselineNumPartitions/$numEvdPartitions/$ecmFactor);
			if ($evdParallelSamplesUnit<1) {
			    $evdParallelSamplesUnit=1;
			}
			if ($evdParallelSamplesUnit>$evdSamples) {
			    $evdParallelSamplesUnit=$evdSamples;
			}
			print "In parallel EVD step: will do $evdParallelSamplesUnit per job\n";
		    }
		    $numEvdJobs=int(($evdSamples+$evdParallelSamplesUnit-1)/$evdParallelSamplesUnit); # ceil of that
		    print "In parallel EVD step: will do $numEvdJobs jobs\n";
		    
		    # do the commands
		    $userGcCountFileName=ToUserDir($userGcCountFileName);
		    $local_cmFileName=$masterCmFileName;
		    $local_seqList=$masterSeqList;
		    $numSamplesLeft=$evdSamples;
		    $firstSampleNum=0;
		    for ($job=0; $job<$numEvdJobs; $job++) {
			if ($numSamplesLeft<=0) { die_soon "Internal error"; }
			
			$local_samplesOut=$samplesOut=sprintf "$parJobDir/%s.evd-hmm.job.evd-%06d.samples",$fileScanBase,$job;
			$local_samplesStdout=$samplesStdout=sprintf "$parJobDir/%s.evd-hmm.job.evd-%06d.samples.stdout",$fileScanBase,$job;
			# print "Sam: $samplesOut, $samplesStdout\n";
			$samplesForThisJob=$evdParallelSamplesUnit;
			if ($samplesForThisJob>$numSamplesLeft) {
			    $samplesForThisJob=$numSamplesLeft;
			}
			$numSamplesLeft -= $samplesForThisJob;
			
			$local_cmzashaExe=$cmzashaExe;
			$preCmd=$postCmd="";
			if ($parallel eq "lsf") {
			    $local_cmFileName=ToTempFile($cmFileName,$job);
			    $local_seqList=ToTempFile($seqList,$job);
			    $local_gcCountFileName=ToTempFile($gcCountFileName,$job);
			    $local_cmzashaExe=ToTempFile($cmzashaExe,$job);
			    $local_samplesOut=ToTempFile($samplesOut,$job);
			    $local_samplesStdout=ToTempFile($samplesStdout,$job);
			    $preCmd="mkdir $tempDir-$job;touch $local_seqList;lsrcp $masterNodeName:$masterCmFileName $local_cmFileName;lsrcp $masterNodeName:$userGcCountFileName $local_gcCountFileName;lsrcp $masterNodeName:$cmzashaExe.gz $local_cmzashaExe.gz;gzip -d $local_cmzashaExe;chmod +x $local_cmzashaExe;"; # touch $local_seqList to make cmzasha not crash
			    $postCmd=";lsrcp $local_samplesOut $masterNodeName:$samplesOut;lsrcp $local_samplesStdout $masterNodeName:$samplesStdout;rm -rf $tempDir-$job";
			}

			$otherFlags="";
			if ($initFixedRand) {
			    $otherFlags="--rander-knuth-fixed-seed";
			}
			$otherDirectives="";
			if ($evdUseSeqSamplesFastaFile) {
			    $otherDirectives="$otherDirectives seq-samples-fasta $evdUseSeqSamplesFastaFile $firstSampleNum $evdSamples";
			}
			if (!$local_cmFileName) {
			    die_soon "somehow \$local_cmFileName was not set"; # error I got before
			}
			$cmd="$preCmd $local_cmzashaExe --comment $jobComment $noStderrFlagEvd $otherFlags $localFlag $null3cmFlag $nullgcmixFlag --calc-evd-stats $evdFileName.dummy $local_cmFileName $windowLen \@$local_seqList samples $samplesForThisJob partitions \"$evdPartitions\" $otherDirectives save-samples $local_samplesOut > $local_samplesStdout $postCmd";
			$parallelWork->{blocks}{0}->{jobs}{$samplesOut}=$cmd;
			
			$firstSampleNum += $samplesForThisJob;
		    }
		    if ($numSamplesLeft != 0) { die_soon "InternalError"; }
		}

		if ($filter eq "" && !$ecmFromFasta) {
		    # scan test genomes here for the default filter
		    if ($parallel eq "lsf") {
			die_soon "parallel HMM config is not implemented for Project LSF";
		    }

		    $configCmd="$noStderrFlag $localFlag --overrideCmBaseFileName $fileScanBase --create-heuristic-hmm $windowLen $cmForHeurFileName $targetFilteringFraction $heurcreationspec $workDir";

		    if ($configHmmInOneJob) {
			$outFile="$parJobDir/$fileScanBase.evd-hmm.job.aaahmm-onejob.stdout";
			$cmd="$cmzashaExe --comment $jobComment $configCmd > $outFile;rm -f $base*.minnucthresh";
			$parallelWork->{blocks}{0}->{jobs}{$outFile}=$cmd;
		    }
		    else {
			$cmd="$cmzashaExe --config-hmm-disable $configCmd";
			print "Running $cmd\n";
			$out=`$cmd`;
			print "$out\n";
			if ($out =~ /number of test genomes: ([0-9]*);/) {
			    $numTestGenomes=$1;
			}
			else {
			    die_soon "Could not parse # of test genomes from output";
			}
			print "There are $numTestGenomes test genomes\n";
			
			for ($i=0; $i<$numTestGenomes; $i++) {
			    $outFile="$parJobDir/$fileScanBase.evd-hmm.job.aaahmm-$i.stdout"; # "aaa" part is to make these jobs scheduled before the EVD jobs; this is good, since the HMM jobs are likely more CPU intensive.
			    $cmd="$cmzashaExe --comment $jobComment --config-hmm-one-genome $i $configCmd > $outFile";
			    $parallelWork->{blocks}{0}->{jobs}{$outFile}=$cmd;
			}
		    }
		}

		$oneCmzashaFileName="$parJobDir/$fileScanBase.evd-hmm.job"; # see RunParallelStep function
		$baseOneCmzashaFileName="$fileScanBase.evd-hmm.job";

		if ($dumpAllDjobs) {
		    ($f1,$f2,$doneCode)=split /,/,$dumpAllDjobs;
		    print "(-dumpAllDjobs) appending evd/hmm djobs\n";
		    $parallelWorkToDo=::ParallelWork_EraseDoneJobs($parallelWork);
		    ParallelWork_AppendBlockDjobsToFile($f1,$parallelWorkToDo,0);
		    $doCmzasha=1;
		    ParallelScan();
		    print "RavennaStep0DONEdoneDONEdone$doneCode\n";
		    if ($doneFile) {
			system "echo RavennaStep0DONEdoneDONEdone$doneCode >> $doneFile";
		    }
		    return;
		}

		# do it
		if ($doSerialStep==1) {
		    if (!::ParallelWork_IsDone($parallelWork)) {
			die_soon "we want -doSerialStep $doSerialStep, but there's still EVDs/HMMs to do.\n";
		    }
		    # okay, we can continue
		}
		else {
		    $parallelWork->{atEnd}="return";
		    $result=ParallelWork_Do($parallelWork);
		}

		# concatenate samples
		$evdSamplesFileName=GetMasterFileToTemp("$evdFileName.samples");
		$masterEvdSamplesFileName=ConvertTempToMasterFileName($evdSamplesFileName);
		if (!-e $evdSamplesFileName) {
		    print "All jobs done & samples file not concatenated together.\n";
		    CatJobFiles("$baseOneCmzashaFileName*.samples",$masterEvdSamplesFileName);
		    GetMasterFileToTemp($evdSamplesFileName);
		    $evdJobStdoutFileName=GetMasterFileToTemp("$evdFileName.evd-job-stdout");
		    $masterEvdJobStdoutFileName=ConvertTempToMasterFileName($evdJobStdoutFileName);
		    CatJobFiles("$baseOneCmzashaFileName*.samples.stdout",$evdJobStdoutFileName);

		    if ($runCmd && !-e $evdSamplesFileName) { die_soon "command failed"; }
		}

		# calc EVD using samples
		if ($parallel eq "lsf") {
		    $cmd="touch $seqList";
		    print "Running $cmd\n";
		    system "$cmd";
		}
		$cmd="$cmzashaExe $noStderrFlagEvd $localFlag $null3cmFlag $nullgcmixFlag --calc-evd-stats $evdFileName $cmFileName $windowLen \@$seqList partitions \"$evdPartitions\" samples $evdSamples load-samples $evdSamplesFileName > $evdFileName.out";
		print "Running $cmd\n";
		if ($runCmd) {system "$cmd";}

		# don't do anything for HMM configuration -- we're about to do that.  The purpose of the above, was just to scan the test genomes ahead of time, which is the time-consuming part
	    }
	    else {

		if ($doSerialStep || $dumpAllDjobs) {
		    die_soon "not sure if this'll work, search for 'qlguiqkjeqrjkghqwjty'";
		}
		
		$otherFlags="";
		if ($initFixedRand) {
		    $otherFlags="--rander-knuth-fixed-seed";
		}
		$otherDirectives="";
		if ($evdUseSeqSamplesFastaFile) {
		    $otherDirectives="$otherDirectives seq-samples-fasta $evdUseSeqSamplesFastaFile 0 $evdSamples";
		}
		$cmd="$cmzashaExe $noStderrFlagEvd $localFlag $otherFlags $null3cmFlag $nullgcmixFlag --calc-evd-stats $evdFileName $cmFileName $windowLen \@$seqList partitions \"$evdPartitions\" samples $evdSamples $otherDirectives > $evdFileName.out";
		print "Running $cmd\n";
		if ($runCmd) {system "$cmd";}
	    }

	    if (!-e $evdFileName) {
		print "Failed to create EVD\n";
		die_soon "Failed to create EVD";
	    }
	    MasterizeFile($evdFileName);
	}
	else {
	    if ($dumpAllDjobs) {
		print "(-dumpAllDjobs) done all evd/hmm djobs, so nothing to add\n";
		$doCmzasha=1;
		ParallelScan();
		print "RavennaStep0DONEdoneDONEdone$doneCode\n";
		if ($doneFile) {
		    system "echo RavennaStep0DONEdoneDONEdone$doneCode >> $doneFile";
		}
		return;
	    }
	}
	
	if ($onlyCmAndEvd) {
	    print "Done CM & EVD so quitting.\n";
	    die_soon "Done CM & EVD so quitting.\n";
	}
    }
}

$filterOkay=0;
$needToFindThreshold=1;
if (!($filter eq "" || $filter eq "emblcsv-pad" || $filter eq "nofilter") && $parallel eq "lsf") {
    die_soon "not implemented due to laziness";
}
if ($filter eq "") {

    if ($emulateSmithWater) {
	# HMM was already created
	$hmmFileName=$hmmSmithWaterFileName;
    }
    else {

	$needToFindThreshold=0; # --create-heuristic-hmm does this in one step
	
	if ($ecmFromFasta) {
	    CreateSmithWaterStuff(0);

	    die_soon "must write other code, and avoid the main code for this case";
	}
	
	$specFileName=GetMasterFileToTemp("$scanBase"."_$windowLen"."_$targetFilteringFraction.filterspec");
	print "Specfile=$specFileName\n";
	if (!-e $hmmFileName || !-e $specFileName) {
	    if ($startScanOrDie) { die_soon "There is work to do before starting scan, so I'm dying." }
	    
	    if ($parallel eq "lsf") {
		# fetch files
		GetUserFileToTemp($userHeurcreationspec);
		$hcsProcessed="$heurcreationspec-processed";
		open(HEURIN,"$heurcreationspec");
		open(HEUROUT,">$hcsProcessed");
		while (<HEURIN>) {
		    s/[\r\n]//g;
		    @fields=split /\t/,$_;
		    if ($fields[0] eq "genomes") {
			print HEUROUT "genomes";
			for ($i=1; $i<scalar @fields; $i += 2) {
			    $userFileName=$fields[$i];
			    $weight=$fields[$i+1];
			    $fileName=GetUserFileToTemp($userFileName);
			    print HEUROUT "\t$fileName\t$weight";
			}
			print HEUROUT "\n";
		    }
		    else {
			die_soon "Line-type in heurcreationspec file was of unknown type \"$field[0]\"";
		    }
		}
		close(HEUROUT);
		close(HEURIN);
		$hcstext=`cat $hcsProcessed`;
		print "re-mapped heurcreationspec file: $hcstext\n";
		$heurcreationspec=$hcsProcessed;
	    }
	    
	    if (!$configHmmInOneJob) {
		$cmd="$cmzashaExe $noStderrFlag $localFlag --overrideCmBaseFileName $fileScanBase --create-heuristic-hmm $windowLen $cmForHeurFileName $targetFilteringFraction $heurcreationspec $workDir";
		print "Running $cmd\n";
		if ($runCmd) {system "$cmd";}
	    }
	    if (!$disableRmMinnucthresh) {
		if ($runCmd) {system "rm $base*.minnucthresh";}
	    }
	    if (!-e $hmmFileName) {
		die_soon "Failed to create HMM (\"$hmmFileName\")";
	    }
	    if (!-e $specFileName) {
		die_soon "Failed to create spec file";
	    }
	    MasterizeFile($hmmFileName);
	    MasterizeFile($specFileName);
	}
    }
    $filterOkay=1;
}
if ($filter eq "ML") { # same as "", except this tries to ensure that I've fixed the bug, and won't use the old HMMs that were created with the bug
    $bugFixInfo=`$cmzashaExe --dump-fix-info | grep ML-fix-right-begin`;
    if ($bugFixInfo =~ ML-fix-right-begin) {
	# okay
	$hmmFileName="$scanBase.ML.hmm";
	$specFileName="$scanBase".".ML_$windowLen"."_$targetFilteringFraction.filterspec";
	
	if (!-e $hmmFileName) {
	    if ($startScanOrDie) { die_soon "There is work to do before starting scan, so I'm dying." }
	    $cmd="$cmzashaExe $noStderrFlag $localFlag --ml-path-correspondence $cmFileName $hmmFileName 0";
	    print "Running $cmd\n";
	    if ($runCmd) {system "$cmd";}
	    if ($runCmd && !-e $hmmFileName) { die_soon "Command failed"; }
	}
	$filterOkay=1;
    }
    else {
	die_soon "You have a buggy version of cmzasha.";
    }
}
if ($filter eq "rigor-ev") {
    $hmmFileName="$scanBase.hmm";
    $specFileName="$scanBase"."$windowLen"."_$targetFilteringFraction.filterspec";
    $filterOkay=1;

    if (!-e $hmmFileName) {
	if ($startScanOrDie) { die_soon "There is work to do before starting scan, so I'm dying." }

	$cmd="$cmzashaExe $noStderrFlag --insert-self-loop-ceiling 0.999 $localFlag --crph $cmFileName $hmmFileName file data/Ecoli_0mm.mm max-problem-vars 500 mci 1e-3 ev-nlp $windowLen gc-like \@$seqList $rigorNegSeqLen expanded cfsqp 0 1";
	if ($runCmd) {system "$cmd";}
	if ($runCmd && !-e $hmmFileName) { die_soon "Command failed"; }
    }
}
if ($filter eq "1s-add-local" || $filter eq "1s-add-local-rp" || $filter eq "1s-add-local-rp2") {
    $filterOkay=1;
    if (!$local) {
	die_soon "1-add-local doesn't make sense in the non-local case";
    }

    $hmmFileName="$scanBase.hmm";
    $senseFileName="$scanBase.sense.tab"; # just in case I want to recover
    open(SENSE,">$senseFileName");

    if (!-e $hmmFileName) {

	if ($startScanOrDie) { die_soon "There is work to do before starting scan, so I'm dying." }

	if ($filter eq "1s-add-local-rp") {
	    $rsearchProbs=1;
	}
	if ($filter eq "1s-add-local-rp2") {
	    $rsearchProbs=2;
	}
	SamplesForAddLocal();

	MLHeurForAddLocal();

	# simple minded greedy local search.  Think LOGO turtles.
	@valList=(-256,-128,-64,-32,-16,-8,-4,-2,-1,0,+1,+2,+4,+8,+16,+32,+64,+128,+256);
	$startValNum=9;
	if ($valList[$startValNum]!=0) {
	    die_soon "list is inconsistent";
	}
	
	$beginAdd=0;
	$endAdd=0;
	$beginAddNum=$startValNum;
	$endAddNum=$startValNum;
	AddLocalTestSense();
	$angle=0;
	$numConsecutiveFailingAngles=0;
	@angleToCartesian=("1,0","0,1","-1,0","0,-1");
	while (1) {
	    print "Iteration.  begin,end=$beginAdd,$endAdd ($beginAddNum,$endAddNum).  sense=$thisSense.  angle=$angle\n";
	    $prevBeginAdd=$beginAdd;
	    $prevEndAdd=$endAdd;
	    $prevBeginAddNum=$beginAddNum;
	    $prevEndAddNum=$endAddNum;
	    $prevSense=$localAddToSense{"$beginAdd\t$endAdd"};

	    ($beginDir,$endDir)=split /,/,$angleToCartesian[$angle];
	    $beginAddNum += $beginDir;
	    $endAddNum += $endDir;
	    print "$beginDir,$endDir,$angle,\"$angleToCartesian[$angle]\",$beginAddNum,$endAddNum\n";

	    if ($beginAddNum<0 || $beginAddNum>=scalar @valList || $endAddNum<0 || $endAddNum>=scalar @valList) {
		$success=0;
	    }
	    else {
		$beginAdd=$valList[$beginAddNum];
		$endAdd=$valList[$endAddNum];
		print "Turtle is testing begin,end=$beginAdd,$endAdd\n";
		AddLocalTestSense();

		$success=$thisSense>$prevSense;
	    }

	    if ($success) {
		print "Success - turtle going in that direction\n";
		$numConsecutiveFailingAngles=0;
	    }
	    else {
		print "Failure - try next angle.\n";
		$beginAdd=$prevBeginAdd;
		$endAdd=$prevEndAdd;
		$beginAddNum=$prevBeginAddNum;
		$endAddNum=$prevEndAddNum;
		$thisSense=$prevSense;
		$numConsecutiveFailingAngles++;
		$angle=($angle+1)%4;
		if ($numConsecutiveFailingAngles==4) {
		    print "Turtle is stuck; done greedy search.\n";
		    last;
		}
	    }
	}
	close(SENSE);

	# make the added HMM again, for our final HMM
	$cmd="$cmzashaExe $noStderrFlag $localFlag --add-hmm-locals $mlHmmFileName $hmmFileName $beginAdd $endAdd";
	print "Running $cmd\n";
	if ($runCmd) {system "$cmd";}
	if ($runCmd && !-e $hmmFileName) { die_soon "Command failed"; }
    }
}
if ($filter eq "1-add-local") {
    $filterOkay=1;
    if (!$local) {
	die_soon "1-add-local doesn't make sense in the non-local case";
    }

    $hmmFileName="$scanBase.hmm";
    $specFileName="$scanBase"."_$windowLen"."_$targetFilteringFraction.filterspec";
    $senseFileName="$scanBase.sense.tab"; # just in case I want to recover
    open(SENSE,">$senseFileName");

    if (!-e $hmmFileName) {

	if ($startScanOrDie) { die_soon "There is work to do before starting scan, so I'm dying." }

	SamplesForAddLocal();

	MLHeurForAddLocal();
	
	@bestSoFar=();
	$bestSoFarSense=-1; # that's amazingly poor sensitivity

	# make HMMs & test them
	for $beginAdd (@beginAddList) {
	    for $endAdd (@endAddList) {

		AddLocalTestSense();

		# decide if it's better
		if ($thisSense > $bestSoFarSense) {
		    # yup
		    $bestSoFarSense=$thisSense;
		    @bestSoFar=($beginAdd,$endAdd);
		}
	    }
	}
	close(SENSE);
	($beginAdd,$endAdd)=@bestSoFar;
	print "best so far.  begin,end=$beginAdd,$endAdd.  Sense=$bestSoFarSense\n";

	# make the added HMM again, for our final HMM
	$cmd="$cmzashaExe $noStderrFlag $localFlag --add-hmm-locals $mlHmmFileName $hmmFileName $beginAdd $endAdd";
	print "Running $cmd\n";
	if ($runCmd) {system "$cmd";}
	if ($runCmd && !-e $hmmFileName) { die_soon "Command failed"; }
    }
}

if (
    $filter eq "1-NNip" || $filter eq "1-NNipfrac" || $filter eq "1-NNipfracFudgeN"
    || $filter eq "2-NNip" || $filter eq "2-NNipfrac" || $filter eq "2-NNipfracFudgeN"
    || $filter eq "0-NNipfracFudgeN-rp2") {
    $filterOkay=1;

    $hmmFileName="$scanBase.hmm";
    $specFileName="$scanBase"."_$windowLen"."_$targetFilteringFraction.filterspec";
    if (!-e $hmmFileName) {

	if ($startScanOrDie) { die_soon "There is work to do before starting scan, so I'm dying." }

	if ($filter eq "0-NNipfracFudgeN-rp2") {
	    $rsearchProbs=2;
	}

	$firstHmmFileName="$scanBase.samplecm.hmm";
	$normalizedEvdFileName="$scanBase.noSargassoSized.evd";
	$noSargassoSize="2430920000";
	
	$foundList=0;
	if ($filter =~ /^0[-]/) {
	    $foundList=1;
	    @targetEvalueList=();
	    @minEvalueList=();
	    @maxEvalueList=();	 
	}
	if ($filter =~ /^1[-]/) {
	    $foundList=1;
	    @targetEvalueList=("1e-3");
	    @minEvalueList=("1e-4");
	    @maxEvalueList=("1e-2");
	}
	if ($filter =~ /^2[-]/) {
	    $foundList=1;
	    @targetEvalueList=(1e-10,1e-5,1e-3,1e-2,1e-1,1);
	    @minEvalueList=(1e-12,3e-7,1e-4,1e-3,1e-2,1e-1);
	    @maxEvalueList=(1e-8,2e-4,1e-2,1e-1,1,5);
	    $firstEmergencyEvalue=1e-2;
	}
	if (!$foundList) {
	    die_soon "Couldn't parse $filter to find list of E-values";
	}
	
	%filterToHeurType=("NNip","heur-NNip",
			   "NNipfrac","heur-NNip-frac-0.01",
			   "NNipfracFudgeN","heur-NNip-frac-fudgeN-0.01",
			   "NNipfracFudgeN-rp2","heur-NNip-frac-fudgeN-0.01");
	if ($filter =~ /[-](.*)$/) {
	    $heurType=$filterToHeurType{$1};
	}
	else {
	    die_soon "Unable to map filter type $filter";
	}
	
	if (!-e $normalizedEvdFileName) {
	    $cmd="$cmzashaExe --convert-evd-size $evdFileName 0 $normalizedEvdFileName $noSargassoSize";
	    print "Running $cmd\n";
	    if ($runCmd) {system "$cmd";}
	    if ($runCmd && !-e $normalizedEvdFileName) { die_soon "Failed to create normalized-size EVD"; }
	}
	
	$prevHmmFileName=""; # nothing

	$samplePositiveCommand="sample";
	$sampleFastaFlag="--sample-fasta";
	$rsearchProbsDataFileName="";
	if ($rsearchProbs==2) {
	    $sampleFastaFlag="--sample-fasta-rsearch-prob";
	    $rsearchProbDataFile="data/RIBO85-60.sumprobdata.csv";
	    $samplePositiveCommand="sample-rsearch-prob $rsearchProbDataFile";
	}
	
	if (-e $firstHmmFileName) {
	    $prevHmmFileName=$firstHmmFileName;
	}
	else {
	    
	    # see if sampling from the CM produces good hits
	    $optimizeHmmToCm=1;
	    $testSampleCmFasta="$scanBase.samplecm-test.fasta";
	    $testSampleCmFastaCmzasha="$testSampleCmFasta.cmzasha";
	    $testSampleCmNum=100;
	    if (!-e $testSampleCmFastaCmzasha) {

		$cmd="$cmzashaExe $noStderrFlag $localFlag $sampleFastaFlag $cmFileName $testSampleCmNum $testSampleCmFasta $rsearchProbDataFile > $testSampleCmFasta.out";
		print "Running $cmd\n";
		if ($runCmd) {system "$cmd";}
		if ($runCmd && !-e $testSampleCmFasta) { die_soon "Command failed.\n"; }
		
		$cmd="$cmzashaExe $noStderrFlag --dump-geom-mean-of-evalues --only-forward-strand $localFlag --evd-e-value $normalizedEvdFileName --filter $windowLen $evalueCutoff $cmFileName $testSampleCmFasta 1 > $testSampleCmFastaCmzasha";
		print "Running $cmd\n";
		if ($runCmd) {system "$cmd";}
		if ($runCmd && !-e $testSampleCmFastaCmzasha) { die_soon "Command failed.\n"; }
	    }
	    $avgEvalueText=`grep Geometric $testSampleCmFastaCmzasha`;
	    if ($avgEvalueText =~ /Geometric mean of E-values: ([-+.e0-9][-+.e0-9]*)/) {
		$avgEvalue=$1;
		print "Geo. mean of E-values: $avgEvalue\n";
		$optimizeHmmToCm=($avgEvalue<$targetEvalueList[0]);
		if (scalar @targetEvalueList==0) {
		    $optimizeHmmToCm=1;
		}
	    }
	    else {
		if ($runCmd) { # else ignore it
		    die_soon "I didn't get the Geometric mean of E-values.  Giving up";
		}
	    }
	    
	    if ($optimizeHmmToCm) {
		# make first HMM, optimized to the CM
		$cmd="$cmzashaExe $noStderrFlag $localFlag --crph $cmFileName $firstHmmFileName file data/Ecoli_0mm.mm mci 0 indep-eval one-big-problem $heurType $windowLen gc-like \@$seqList $trainBgLen $samplePositiveCommand $trainPosSample gc-like \@$seqList $testBgLen $samplePositiveCommand $testPosSample compact gsl-steepest-default > $firstHmmFileName.out";
		print "Running $cmd\n";
		if ($runCmd) {system "$cmd";}
		if ($runCmd && !-e $firstHmmFileName) {
		    print "Failed to create first HMM\n";
		    die_soon "Failed to create first HMM";
		}
		$prevHmmFileName=$firstHmmFileName;
	    }
	}	
	
	$inEmergency=0;
	for ($evaluePass=0; $evaluePass<scalar @targetEvalueList; $evaluePass++) {
	    if ($rsearchProbs>0) {
		die_soon "Sorry, I haven't implement rsearch-probs (RSEARCH-aware probabilizing method for CMs) into the marginal hits at this part of ravenna.pl.";
	    }
	    
	    $targetEvalue=$targetEvalueList[$evaluePass];
	    $minEvalue=$minEvalueList[$evaluePass];
	    $maxEvalue=$maxEvalueList[$evaluePass];
	    $nextHmmFileName="$scanBase.$targetEvalue.hmm";
	    $trainTargetSamplesFileName="$scanBase.$targetEvalue.train.$trainPosSample.fasta";
	    $testTargetSamplesFileName="$scanBase.$targetEvalue.test.$testPosSample.fasta";
	    
	    if ($targetEvalue eq $firstEmergencyEvalue) {
		$inEmergency=1;
	    }
	    
	    if ($inEmergency && !($prevHmmFileName eq "")) {
		# already optimized something, so stop
		print "Avoiding emergency target E-values, since we already optimized something\n";
		last;
	    }
	    
	    # decide whether to make samples or not, but be robust to partial files that would be caused if the program crashes (I don't want to have to worry about it)
	    $makeSample=1;
	    if (-e $trainTargetSamplesFileName) {
		$rawFile="$trainTargetSamplesFileName.raw.tab";
		if (-e $rawFile) {
		    $findDONE=`grep DONE\\\\\\|FATAL $rawFile`;
		    $makeSample=!($findDONE =~ /(DONEdone|FATAL)/);
		}
	    }
	    if ($makeSample) {
		$cmd="$cmzashaExe $localFlag --sample-fasta-target-evalue-discbin $cmFileName $trainPosSample $trainTargetSamplesFileName $normalizedEvdFileName $targetEvalue $minEvalue $maxEvalue -200 +100 10 > /dev/null";
		print "Running $cmd\n";
		if ($runCmd) {system "$cmd";}
		if ($runCmd && !-e $trainTargetSamplesFileName) { die_soon "Failed to create training marginal hits"; }
	    }
	    
	    # again, for test sequences
	    $makeSample=1;
	    if (-e $testTargetSamplesFileName) {
		$rawFile="$testTargetSamplesFileName.raw.tab";
		if (-e $rawFile) {
		    $findDONE=`grep DONE\\\\\\|FATAL $rawFile`;
		    $makeSample=!($findDONE =~ /(DONEdone|FATAL)/);
		}
	    }
	    if ($makeSample) {
		$cmd="$cmzashaExe $localFlag --sample-fasta-target-evalue-discbin $cmFileName $testPosSample $testTargetSamplesFileName $normalizedEvdFileName $targetEvalue $minEvalue $maxEvalue -200 +100 10 > /dev/null";
		print "Running $cmd\n";
		if ($runCmd) {system "$cmd";}
		if ($runCmd && !-e $testTargetSamplesFileName) { die_soon "Failed to create test marginal hits"; }
	    }	
	    
	    if (-e $nextHmmFileName) {
		$prevHmmFileName=$nextHmmFileName;
	    }
	    else {
		
		# see if there was a problem creating the training/test sequences (which I expect will mean that the target E-value is impossibly low)
		$lookingForError=`grep FATAL $trainTargetSamplesFileName.raw.tab $testTargetSamplesFileName.raw.tab`;
		if ($lookingForError =~ /FATAL/) {
		    print "Had problems with samples: $lookingForError\n";
		}
		else {
		    
		    # make next HMM, optimized to target E-value
		    if ($prevHmmFileName eq "") {
			$prevHmmSpec="";
		    }
		    else {
			$prevHmmSpec="hmm $prevHmmFileName";
		    }
		    $cmd="$cmzashaExe $noStderrFlag $localFlag --crph $cmFileName $nextHmmFileName file data/Ecoli_0mm.mm $prevHmmSpec mci 0 indep-eval one-big-problem $heurType $windowLen gc-like \@$seqList $trainBgLen fasta $trainTargetSamplesFileName gc-like \@$seqList $testBgLen fasta $testTargetSamplesFileName compact gsl-steepest-default > $nextHmmFileName.out";
		    print "Running $cmd\n";
		    if ($runCmd) {system "$cmd";}
		    if ($runCmd && !-e $nextHmmFileName) {
			print "Failed to create HMM number $evaluePass\n";
			die_soon "Failed to create HMM number $evaluePass\n";
		    }
		    $prevHmmFileName=$nextHmmFileName;
		}
	    }
	}
	
	if (!-e $hmmFileName) {
	    $cmd="cp $prevHmmFileName $hmmFileName";
	    print "Running $cmd\n";
	    if ($runCmd) {system "$cmd";}
	    if ($runCmd && !-e $hmmFileName) {
		print "Failed to copy final HMM\n";
		die_soon "Failed to copy final HMM";
	    }
	}
    }
}
if ($filter eq "NSgc") {
    $filterOkay=1;

    $hmmFileName="$scanBase.hmm";
    $specFileName="$scanBase"."_$windowLen"."_$targetFilteringFraction.filterspec";
    if (!-e $hmmFileName) {

	if ($startScanOrDie) { die_soon "There is work to do before starting scan, so I'm dying." }

	# make HMM
	$cmd="$cmzashaExe $noStderrFlag $localFlag --crph $cmFileName $hmmFileName file data/Ecoli_0mm.mm mci 0 indep-eval one-big-problem heur-normal-sep $windowLen gc-like \@$seqList $trainBgLen sample $trainPosSample gc-like \@$seqList $testBgLen sample $testPosSample compact gsl-steepest-default > $hmmFileName.out";
	print "Running $cmd\n";
	if ($runCmd) {system "$cmd";}
	if (!-e $hmmFileName) {
	    print "Failed to create HMM (\"$hmmFileName\")\n";
	    die_soon "Failed to create HMM";
	}
    }
}
if ($filter eq "nofilter") {
    $filterOkay=1;
    $needToFindThreshold=0;
    $oldSpecFileName=$specFileName;
    $specFileName="$scanBase.filterspec";
    open(SPEC,">$specFileName");
    # don't write anything, to get null filter
    close(SPEC);
    MasterizeFile($specFileName);
    system "cp $specFileName $oldSpecFileName";
}
if ($filter eq "emblcsv-pad") {
    if (!$userEmblcsvAndPadFileName || length($userEmblcsvAndPadPad)==0) {
	die_soon "used \"-filter emblcsv-pad\", but didn't specify file or pad.\n";
    }
    $filterOkay=1;
    $needToFindThreshold=0;
    $specFileName="$scanBase.filterspec";
    open(SPEC,">$specFileName");
    print SPEC "emblcsv-nomerge-pad $userEmblcsvAndPadFileName $userEmblcsvAndPadPad $userEmblcsvAndPadPad\n";
    close(SPEC);
    MasterizeFile($specFileName);
}

if (!$filterOkay) {
    die_soon "Filter not recognized: $filter";
}

if ($needToFindThreshold) {
    print "Checking $specFileName\n";
    if (!-e $specFileName) {
	if ($startScanOrDie) { die_soon "There is work to do before starting scan, so I'm dying." }

	# find threshold
	$cmd="$cmzashaExe $noStderrFlag $localFlag --config-heuristic-hmm $windowLen $hmmFileName $targetFilteringFraction $heurcreationspec $workDir";
	print "Running $cmd\n";
	if ($runCmd) {system "$cmd";}
	if (!$disableRmMinnucthresh) {
	    if ($runCmd) {system "rm $base*.minnucthresh";}
	}
	if (!-e $specFileName) {
	    print "Failed to create specfile\n";
	    die_soon "Failed to create specfile";
	}
    }
}

if ($skipEvd) {
    die_soon "Didn't make EVD, so we can't scan.";
}

if ($skipScan) {
    die_soon "Skipping scan, as requested.";
}

$cmzashaFileName=GetMasterFileToTemp("$scanBase.cmzasha");

system "cp $specFileName $genericSpecFileName";

if ($doSerialStep==1) {
    print "RavennaStep1DONEdoneDONEdone\n";
    system "echo RavennaStep1DONEdoneDONEdone >> $doneFile";
    return;
}

$doCmzasha=1;

ParallelScan();

if ($dumpAllDjobs) {
    print "exiting since -dumpAllDjobs after calling ParallelScan().  This can happen with -parallel and -scoreThreshold, whence we don't go through the usual parallel code\n";
    print "RavennaStep0DONEdoneDONEdone$doneCode\n";
    if ($doneFile) {
	system "echo RavennaStep0DONEdoneDONEdone$doneCode >> $doneFile";
    }
    return;
}

if ($parallel) {

    # make sure files were cat'd

    GetMasterFileToTemp($cmzashaFileName);
    if (!-e $cmzashaFileName && !-e "$cmzashaFileName.gz") {
	print "All jobs done & .cmzasha file not concatenated together.\n";
	$masterCmzashaFileName=ConvertTempToMasterFileName($cmzashaFileName);
	$baseOneCmzashaFileName=GetBaseFileName($oneCmzashaFileName);
	CatJobFiles("$baseOneCmzashaFileName*",$masterCmzashaFileName);
	GetMasterFileToTemp($cmzashaFileName);
	if ($runCmd && !-e $cmzashaFileName) { die_soon "command failed"; }
    }
    if ($ecmDumpWhichStruct) {
	$dumpWhichStructFileName="$scanBase.whichstruct.csv";
	if (!-s $dumpWhichStructFileName) {
	    $cmd=GetCatJobFilesCmdWithREPLACE("$fileScanBase.whichstruct.csv*");
	    $cmd =~ s/REPLACELAPLACA//g;
	    print "Reading whichstruct parallel files with: $cmd\n";
	    open(IN,"$cmd|");
	    %sortKeyToData=();
	    while (<IN>) {
		s/[\r\n]//g;
		($hitId,$score,$evalue,$struct)=split /,/,$_;
		if ($useEvalue) {
		    $sortKeyToData{$evalue}=$_;
		}
		else {
		    $sortKeyToData{-$score}=$_;
		}
	    }
	    close(IN);
	    open(OUT,">$dumpWhichStructFileName");
	    @sortedList = sort {$a <=> $b} keys %sortKeyToData;
	    for $key (@sortedList) {
		$l=$sortKeyToData{$key};
		print OUT "$l\n";
	    }
	    close(OUT);
	    # CatJobFiles("$fileScanBase.whichstruct.csv*",$dumpWhichStructFileName);
	}
    }
	
    $doCmzasha=0; # if we got here, it's done
}
    
if ($doCmzasha) {

    if ($dieIfScanRequired) { die_soon "Scan is required next step, so dying." }
	
    $startupCmzashaFileName="$scanBase.cmzasha-startup";
    
    if ($onlyHighScorePerSeq) {
	$thresholdToUse="-1000";
	$evdFlags="--highest-score-per-seq";
    }
    else {
	if ($onlyHighEvaluePerSeq) {
	    $evdFlags="--highest-score-per-seq --evd-e-value $local_evdFileName";
	}
	else {
	    if (length($scoreThreshold)>0) {
		$thresholdToUse=$scoreThreshold;
		$evdFlags="";
	    }
	    else {
		$thresholdToUse=$evalueCutoff;
		$evdFlags="--evd-e-value $evdFileName";
	    }
	}
    }
    if ($ecmDumpWhichStruct) {
	if ($onlyHighScorePerSeq || $onlyHighEvaluePerSeq) {
	    # okay
	}
	else {
	    die_soon "-ecmDumpWhichStruct only works with one of -onlyHighScorePerSeq or -onlyHighEvaluePerSeq";
	}
	$dumpWhichStructFileName="$scanBase.whichstruct.csv";
	$evdFlags="$evdFlags --dumpWhichStructFileName $dumpWhichStructFileName";
	$thresholdToUse=$evalueCutoff;
    }
    $extendLocalFlag="";
    if ($extendLocal) {
	if ((!$extendLocalFileName) || (!-s $extendLocalFileName)) {
	    die_soon "internal error: de-bango";
	}
	$extendLocalFlag="--extendLocalWithNodeLengthsFileName $extendLocalFileName";
    }
    $cmd="$cmzashaExe --weak-checkpointing $cmzashaFileName --thats-an-order $noStderrFlag $onlyForwardStrand $localFlag $extendLocalFlag $null3cmFlag $nullgcmixFlag --set-progress-file $scanBase.progress $evdFlags $disableHitAlignsFlag --filter $windowLen $thresholdToUse $cmFileName \@$seqList 1 specfile $specFileName >> $startupCmzashaFileName";
    print "Running $cmd\n";
    if ($runCmd) {system "$cmd";}
    if ($runCmd && !-e $cmzashaFileName) { die_soon "Command failed"; }

    $findDONE=`grep DONEdone $cmzashaFileName`;
    if (!($findDONE =~ /DONEdone/)) {
	die_soon "Command failed -- didn't complete";
    }
}

$tempCmzashaCsvFileName=GetMasterFileToTemp("$scanBase.cmzasha.csv-temp");
$tempEmblcsvFileName=GetMasterFileToTemp("$scanBase.cmzasha.emblcsv");
$tempRfamcmzashaFileName=GetMasterFileToTemp("$scanBase.rfam.cmzasha");
$tempRfamcmzashacsvFileName=GetMasterFileToTemp("$scanBase.rfam.cmzasha.csv");
$tempRfamcsvFileName=GetMasterFileToTemp("$scanBase.rfam.cmzasha.rfamcsv");

$extendedSeqsFlag="";
if ($extendedSeqsSpec) {
    ($add5,$add3)=split /,/,$extendedSeqsSpec;
    $extendedSeqsFastaFileName=GetMasterFileToTemp("$scanBase.flanking.fasta");
    if (!-s $extendedSeqsFastaFileName) {

	$extendedSeqsCsvFileName=GetMasterFileToTemp("$scanBase.flanking.cmzashacsv"); # don't use extension .csv here, so Windows explorer helps me to find the .cmzasha.csv files I care about
	$extendedSeqsEmblcsvFileName=GetMasterFileToTemp("$scanBase.flanking.emblcsv");
	
	$projectionOfDb=$dbToProjectionOfDb{$database};
	if ($projectionOfDb eq "") {
	    die_soon "No projection-of db specified -- this is theoretically valid, but I'm going to assume that you just didn't set up ravenna's config file properly.  If the database is not a projection any anything, then it's a projection of itself; add a projection-of specifier to the database itself.";
	    $projectionOfSeqList=$seqList;
	}
	else {
	    $projectionOfSeqList=$dbToSeqList{$projectionOfDb};
	    if ($projectionOfSeqList eq "") {
		die_soon "projection db $projectionOfDb has no seq list";
	    }
	    if (!-e $projectionOfSeqList) {
		die_soon "projection db $projectionOfDb's seqList file $projectionOfSeqList does not exist.";
	    }
	}
	
	$cmd="perl $perlDir/ParseCmzashaToCsv.pl -ignoreRfam -versionMap $projectionOfSeqList.versionmap $cmzashaFileName > $extendedSeqsCsvFileName";
	print "Running $cmd\n";
	if ($runCmd) {
	    $status=system "$cmd";
	    if ($status!=0) {
		die "cmd failed";
	    }
	}
	if ($runCmd && !-e $extendedSeqsCsvFileName) { die_soon "Command failed"; }
	MasterizeFile($extendedSeqsCsvFileName);
	
	# create an emblcsv file, in preparation for the .fasta
	$cmd="perl $perlDir/CmzashaToEmblcsv.pl $extendedSeqsCsvFileName > $extendedSeqsEmblcsvFileName";
	print "Running $cmd\n";
	if ($runCmd) {system "$cmd";}
	if ($runCmd && !-e $extendedSeqsEmblcsvFileName) { die_soon "Command failed"; }
	MasterizeFile($extendedSeqsEmblcsvFileName);

	$cmd="$cmzashaExe $noStderrFlag --cmless-filter \@$projectionOfSeqList emblcsv-extend-with-originals $extendedSeqsEmblcsvFileName $extendedSeqsFastaFileName $add5 $add3";
	# $cmd="perl $perlDir/ExtendSeqs.pl \@$projectionOfSeqList $extendedSeqsEmblcsvFileName $add5 $add3 $extendedSeqsFastaFileName";
	print "Running $cmd\n";
	if ($runCmd) {system "$cmd";}
	if ($runCmd && !-e $extendedSeqsFastaFileName) { die_soon "Command failed"; }
	MasterizeFile($extendedSeqsFastaFileName);

	if (-s $extendedSeqsEmblcsvFileName && !(-s $extendedSeqsFastaFileName)) {
	    system "rm -f $extendedSeqsFastaFileName";
	    die_soon "created zero-length .fasta file, which has gotta be wrong";
	}
    }
    $extendedSeqsFlag="-extendedSeqs $extendedSeqsFastaFileName,$add5,$add3";
}

$doIt=1;
if (-e $tempRfamcmzashaFileName) {
    $findDONE=`grep DONEdone $tempRfamcmzashaFileName`;
    $doIt=(!($findDONE =~ /DONEdone/));
}
if ($rfamId eq "") {
    print "Skipping comparison to actual Rfam CM since you didn't give me an Rfam ID.  This script may be comparing to known hits specified in another manner (like an explicit emblcsv file)\n";
    $doIt=0;
}
if ($emblcsvOfRfamPositivesFileName) {

    $tempEmblcsvFileName=GetUserFileToTemp($emblcsvOfRfamPositivesFileName);

    # make it info an .rfamcsv file
    $userRfamCsv="$tempEmblcsvFileName.rfamcsv";
    $cmd="perl $perlDir/EmblcsvToRfamcsv.pl dummy-gene $tempEmblcsvFileName $userRfamCsv";
    print "Running $cmd\n";
    system "$cmd";

    $doIt=0; # no need to run Rfam
}
if ($doIt) {
    FindRfamScanParams();
    
    # create a .csv file, in order to create emblcsv
    $cmd="perl $perlDir/ParseCmzashaToCsv.pl -ignoreRfam $cmzashaFileName > $tempCmzashaCsvFileName";
    print "Running $cmd\n";
    if ($runCmd) {system "$cmd";}
    if ($runCmd && !-e $tempCmzashaCsvFileName) { die_soon "Command failed"; }
    MasterizeFile($tempCmzashaCsvFileName);
    
    # create an emblcsv file to quickly run Rfam around
    $cmd="perl $perlDir/CmzashaToEmblcsv.pl $tempCmzashaCsvFileName > $tempEmblcsvFileName";
    print "Running $cmd\n";
    if ($runCmd) {system "$cmd";}
    MasterizeFile($tempEmblcsvFileName);
    
    # run Rfam using emblcsv as a filter
    if ($parallel eq "lsf") {

	# easiest way: cycle thru all files in list, downloading each one & concatenating it
	$cmd="rf -f $tempRfamcmzashaFileName";
	print "Running $cmd\n";

	$seqList=GetUserFileToTemp($userSeqList);
	$rfamCmFileName=GetUserFileToTemp("$rfamDir/cm/$rfamId.cm");
	open(SEQ,"$seqList");
	while (<SEQ>) {
	    s/[\r\n]//g;
	    $fastaFileName=GetUserFileToTemp($_);
	    $cmd="$cmzashaExe $noStderrFlag $rfamLocalFlag $disableHitAlignsFlag $null3cmFlag $nullgcmixFlag --filter $rfamWindowLen $rfamThreshold $rfamCmFileName $fastaFileName 1 emblcsv-nomerge-pad $tempEmblcsvFileName $rfamWindowLen $rfamWindowLen >> $tempRfamcmzashaFileName";
	    print "Running $cmd\n";
	    if ($runCmd) {system "$cmd";}

	    # delete it immediately, to avoid overflowing /tmp
	    $cmd="rm -f $fastaFileName";
	    print "Running $cmd\n";
	    if ($runCmd) {system "$cmd";}
	}
	MasterizeFile($tempRfamcmzashaFileName);
    }
    else {
	$cmd="$cmzashaExe $noStderrFlag $rfamLocalFlag $disableHitAlignsFlag $null3cmFlag $nullgcmixFlag --filter $rfamWindowLen $rfamThreshold $rfamDir/cm/$rfamId.cm \@$seqList 1 emblcsv-nomerge-pad $tempEmblcsvFileName $rfamWindowLen $rfamWindowLen > $tempRfamcmzashaFileName";
	print "Running $cmd\n";
	if ($runCmd) {system "$cmd";}
    }
}

if (!-e "$cmzashaCsvFileName.gz") { # always do this, except when a .gz file exists, because that implies the file will be huge

    if ($rfamId eq "" || $userRfamCsv || $knownHitsFromStoFileName) {
	if ($knownHitsFromStoFileName) {
	    $userKnownHitsFromStoFileName=GetUserFileToTemp($knownHitsFromStoFileName);
	    if (0) { # old stuff
		$rfamCsv=GetMasterFileToTemp("$scanBase.knownhits.emblcsv");
		if (!-e $rfamcsv) {
		    $cmd="perl $perlDir/BarrickStockholmToEmblcsv.pl $userKnownHitsFromStoFileName $rfamCsv";
		    print "Running $cmd\n";
		    system "$cmd";
		    if (!-e $rfamCsv) {	die_soon "Command failed";  }
		    MasterizeFile($rfamCsv);
		}
	    }
	    else {
		$rfamCsvFlag="-anyGeneName -rfamCsv $userKnownHitsFromStoFileName";
	    }
	}
	else {
	    if ($userRfamCsv) {
		$rfamCsv=GetUserFileToTemp($userRfamCsv);
		if (!-e $rfamCsv) {
		    die_soon "Could not find user-supplied rfamcsv file (supplied with -rfamCsv flag).  File is \"$userRfamCsv\"";
		}
		$rfamCsvFlag="-anyGeneName -rfamCsv $rfamCsv";
	    }
	    else {
		$rfamCsvFlag="-ignoreRfam";
	    }
	}
	print "\$rfamCsvFlag=$rfamCsvFlag\n";
    }
    else {

	$rfamCsvFlag="-geneName $rfamId -rfamCsv $tempRfamcsvFileName";
	# convert Rfam results to cmzasha.csv
	$cmd="perl $perlDir/ParseCmzashaToCsv.pl -ignoreRfam $tempRfamcmzashaFileName  > $tempRfamcmzashacsvFileName";
	print "Running $cmd\n";
	if ($runCmd) {system "$cmd";}
	MasterizeFile($tempRfamcmzashacsvFileName);
	
	# convert Rfam results to Rfamcsv file
	$cmd="perl $perlDir/CmzashaToRfamCsv.pl $rfamId $tempRfamcmzashacsvFileName > $tempRfamcsvFileName";
	print "Running $cmd\n";
	if ($runCmd) {system "$cmd";}
	MasterizeFile($tempRfamcsvFileName);
    }

    # now re-process the cmzasha file to see which of the hits would be detected by Rfam
    # create a .csv file, in order to create other files
    GetUserFileToTemp($userTaxonFile);
    if (!-e $taxonFile) {
	die_soon "taxonomy file not found: $userTaxonFile\n";
    }
    $cmd="perl $perlDir/ParseCmzashaToCsv.pl -taxonFile $taxonFile $rfamCsvFlag -versionMap $seqList.versionmap $extendedSeqsFlag $cmzashaFileName > $cmzashaCsvFileName";
    print "Running $cmd\n";
    if ($runCmd) {system "$cmd";}

    open(CSV,">>$cmzashaCsvFileName");
    print CSV "ravenna.pl params: $thisJobFlags\n";
    if ($stoFileName) {
	print CSV "<sto>\n";
	if (!open(STO,$stoFileName)) {
	    die_soon "that's weird - cannot open sto file $stoFileName";
	}
	while (<STO>) {
	    print CSV "$_";
	}
	close(STO);
	print CSV "</sto>\n";
    }
    close(CSV);

    MasterizeFile($cmzashaCsvFileName);
}

if ($curlExe && $BLISSUpload && !$disableBlissUpload) {
    $wc=`which curl`;
    if ($wc =~ /curl/ || (-e $curlExe)) {
	# probably exists
    }
    else {
	# probably doesn't
	die_soon "could not find $curlExe.  which said \"$wc\"";
    }

    $datePrefix=`date \"+%y%m%d_\"`;
    $datePrefix =~ s/[\r\n]//g;
    $userSuffix="_$userName";
    $blissName=$fileScanBase;
    $blissName =~ s/[.]/_/g;
    $blissName =~ s/[-]/_/g;
    $fullBlissName="$datePrefix$blissName$userSuffix";

    my $colossusHack=0;
    my $pwd=$ENV{"PWD"};
    print "testing if colossus.  hostname='$hostname', dnsdomainname='$dnsdomainname'\n";
    if (($hostname =~ /^node[0-9]+$/) && ($dnsdomainname eq "cs.yale.edu")) {
	# assume it's colossus
	$colossusHack=1;
    }
    print "colossusHack=$colossusHack\n";


    # test if bliss is available for doing this work
    while (1) {
	$cmd="$curlExe -u $BLISSUpload->{user}:$BLISSUpload->{password} $BLISSUpload->{urlbase}/genomecontext_upload?testload=testload";
	if ($colossusHack) {
	    $cmd="ssh -n -x 128.36.229.143 \"cd $pwd;$cmd\"";
	}
	print "Running $cmd\n";
	$blissSays=`$cmd`;
	if ($blissSays =~ /available for upload/) {
	    last;
	}
	if ($blissSays =~ /bliss is busy/) {
	    print "bliss is busy, sleeping\n";
	    sleep(20);
	}
	else {
	    die_soon "got unexpected reply for bliss with query \"$cmd\": \"$blissSays\"";
	}
    }
    
    # delete anything that's there with the same name
    $cmd="$curlExe -u $BLISSUpload->{user}:$BLISSUpload->{password} -F table=$fullBlissName -F Delete=Delete -F confirm=1 $BLISSUpload->{urlbase}/genomecontext_delete";
    if ($colossusHack) {
	$cmd="ssh -n -x 128.36.229.143 \"cd $pwd;$cmd\"";
    }
    print "Running $cmd\n";
    system "$cmd";
    
    # upload scan data
    $cmd="$curlExe -u $BLISSUpload->{user}:$BLISSUpload->{password} -F dateprefix=$datePrefix -F usersuffix=$userSuffix -F table=$blissName -F uploaded_file=\@$cmzashaCsvFileName -F 'uptype=cmzasha csv' -F Upload=Upload -F upstreamDrawing=2000 -F downstreamDrawing=8000 -F .cgifields=uptype $BLISSUpload->{urlbase}/genomecontext_upload";
    if ($colossusHack) {
	$cmd="ssh -n -x 128.36.229.143 \"cd $pwd;$cmd\"";
    }
    print "Running $cmd\n";
    system "$cmd";
}
else {
    print "Note: no auto upload to BLISS, since curl and/or BLISSUpload were not defined in the config file, or since uploading to bliss was disabled\n";
}

if ($catParamsToFileOnCmzashaCsv) {
    $message=`date`.join(" ",@params);
    open(OUT,">>Done.ravenna");
    print OUT "$message\n";
    close(OUT);
}

if ($doSerialStep==2) {
    print "RavennaStep2DONEdoneDONEdone\n";
    system "echo RavennaStep2DONEdoneDONEdone >> $doneFile";
}
RavennaIsDone ();
return;
}

sub ParallelScan
{
    
    if (-e $cmzashaFileName) {
	$findDONE=`grep DONEdone $cmzashaFileName`;
	$doCmzasha=(!($findDONE =~ /DONEdone/));
    }
    $cmzashaFileNameGz="$cmzashaFileName.gz";
    if (-e $cmzashaFileNameGz) {
	$findDONE=`gzip -d -c $cmzashaFileNameGz | grep DONEdone`;
	$doCmzasha=(!($findDONE =~ /DONEdone/));
    }
    
    if ($parallel && $doCmzasha) {
	
	$oneCmzashaFileName="$parJobDir/$fileScanBase.cmzasha";
	
	$parallelWork={};
	$parallelWork->{atEnd}="continuationJob";
	@{$parallelWork->{argv}}=@params;
	$parallelWork->{djobsFileName}=ToTempFile("$scanBase.djobs");
	$parallelWork->{jobName}=$jobName;
	$parallelWork->{blocks}{0}->{searchOnlyExplicitFiles}=1; # seems to be working better
	$parallelWork->{blocks}{0}->{doneString}="DONEdoneDONEdone";
	
	$local_cmFileName=ConvertTempToMasterFileName($cmFileName);
	$local_hmmFileName=ConvertTempToMasterFileName($hmmFileName);
	$local_genericSpecFileName=ConvertTempToMasterFileName($genericSpecFileName);
	$local_evdFileName=ConvertTempToMasterFileName($evdFileName);
	if ($parallel eq "lsf") {
	    
	    $heurThresholdFound=0;
	    open(SPEC,"$genericSpecFileName");
	    while (<SPEC>) {
		s/[\r\n]//g;
		@fields=split / /,$_;
		if ($_ eq "") {
		    $heurThresholdFound=1;
		}
		else {
		    if ($fields[0] eq "heur-hmm") {
			$heurThresholdFound=1;
			$heurThreshold=$fields[2];
		    }
		    else {
			if ($fields[0] eq "emblcsv-nomerge-pad") {
			    # okay
			}
			else {
			    die_soon "unexpected filter type specification: $_";
			}
		    }
		}
	    }
	    close(SPEC);
	    print "filter=\"$filter\"\n";
	    if (($filter eq "emblcsv-pad") || ($filter eq "nofilter")) {
		# okay, doesn't use a threshold
		print "No heur threshold needed\n";
	    }
	    else {
		if (!$heurThresholdFound) {
		    die_soon "could not find heuristic HMM threshold in spec file $genericSpecFileName";
		}
		print "heur threshold is $heurThreshold\n";
	    }
	}
	
	# create djobs in memory, as a unified prelude to parallelization
	$djobsFileName="$scanBase.djobs";
	$niceness="";
	if ($parallel eq "DinGO") {
	    $niceness="nice";  # used to be "nice +19", but that doesn't work on some OSes.
	}
	%djobsFileToCmd=();
	GetUserFileToTemp($userSeqList);
	open(SEQ,"$seqList");
	$num=0;
	while (<SEQ>) {
	    $job=$num;
	    s/[\r\n]//g;
	    $fastaFileName=$userFastaFileName=ToUserDir($_);
	    if (!($fastaFileName =~ /\/([^\/]*)$/)) {
		die_soon "could not find base file name for file \"$fastaFileName\"";
	    }
	    $baseFastaFileName=$1;
	    $local_outputFileName=$outputFileName="$oneCmzashaFileName-$baseFastaFileName-$num";
	    
	    $preCmd="";
	    $postCmd="";
	    $local_cmzashaExe=$cmzashaExe;
	    if ($parallel eq "lsf") {
		
		$local_cmFileName=ToTempFile($cmFileName,$job);
		$local_hmmFileName=ToTempFile($hmmFileName,$job);
		$local_specFileName=ToTempFile($specFileName,$job);
		$local_evdFileName=ToTempFile($evdFileName,$job);
		$fastaFileName=ToTempFile($userFastaFileName,$job);
		
		$local_outputFileName=ToTempFile($outputFileName,$job);
		
		$masterHmmFileName=ConvertTempToMasterFileName($hmmFileName);
		$masterEvdFileName=ConvertTempToMasterFileName($evdFileName);
		
		$local_cmzashaExe=ToTempFile($cmzashaExe,$job);
		
		$filterPreCmd="lsrcp $masterNodeName:$masterHmmFileName $local_hmmFileName;echo heur-hmm $local_hmmFileName $heurThreshold > $local_specFileName";
		if ($filter eq "nofilter") {
		    $filterPreCmd="touch $local_specFileName";
		}
		if ($filter eq "emblcsv-pad") {
		    $fullPathUserEmblcsvAndPadFileName=ToUserDir($userEmblcsvAndPadFileName);
		    $local_emblcsvFileName=ToTempFile($fullPathUserEmblcsvAndPadFileName,$job);
		    $filterPreCmd="lsrcp $masterNodeName:$fullPathUserEmblcsvAndPadFileName $local_emblcsvFileName;echo emblcsv-nomerge-pad $local_emblcsvFileName $userEmblcsvAndPadPad $userEmblcsvAndPadPad > $local_specFileName";
		}
		
		$preCmd="mkdir $tempDir-$job;lsrcp $masterNodeName:$masterCmFileName $local_cmFileName;lsrcp $masterNodeName:$masterEvdFileName $local_evdFileName;lsrcp $masterNodeName:$userFastaFileName $fastaFileName;$filterPreCmd;lsrcp $masterNodeName:$cmzashaExe.gz $local_cmzashaExe.gz;gzip -d $local_cmzashaExe;chmod +x $local_cmzashaExe;";
		$postCmd=";lsrcp $local_outputFileName $masterNodeName:$outputFileName;rm -rf $tempDir-$job";
	    }
	    
	    if ($onlyHighScorePerSeq) {
		$thresholdToUse="-1000";
		$evdFlags="--highest-score-per-seq";
	    }
	    else {
		if ($onlyHighEvaluePerSeq) {
		    $evdFlags="--highest-score-per-seq --evd-e-value $local_evdFileName";
		    $thresholdToUse=1e30;
		}
		else {
		    if (length($scoreThreshold)>0) {
			$thresholdToUse=$scoreThreshold;
			$evdFlags="";
		    }
		    else {
			$thresholdToUse=$evalueCutoff;
			$evdFlags="--evd-e-value $local_evdFileName";
		    }
		}
	    }
	    if ($ecmDumpWhichStruct) {
		if ($onlyHighScorePerSeq || $onlyHighEvaluePerSeq) {
		    # okay
		}
		else {
		    die_soon "-ecmDumpWhichStruct only works with one of -onlyHighScorePerSeq or -onlyHighEvaluePerSeq";
		}
		$local_dumpWhichStructFileName="$parJobDir/$fileScanBase.whichstruct.csv-$baseFastaFileName-$num";
		$evdFlags="$evdFlags --dumpWhichStructFileName $local_dumpWhichStructFileName";
	    }
	    $extendLocalFlag="";
	    if ($extendLocal) {
		if ((!$extendLocalFileName) || (!-s $extendLocalFileName)) {
		    die_soon "internal error: de-bango";
		}
		$extendLocalFlag="--extendLocalWithNodeLengthsFileName $extendLocalFileName";
	    }
	    $cmd="$preCmd $niceness $local_cmzashaExe --comment $jobComment $noStderrFlag $onlyForwardStrand $localFlag $extendLocalFlag --no-progress-file $null3cmFlag $nullgcmixFlag $evdFlags $disableHitAlignsFlag --filter $windowLen $thresholdToUse $local_cmFileName $fastaFileName 1 specfile $local_genericSpecFileName > $local_outputFileName $postCmd";
	    $parallelWork->{blocks}{0}->{jobs}{$outputFileName}=$cmd;
	    $exampleCmd=$cmd;
	    #  $djobsFileToCmd{$outputFileName}=$cmd;
	    $num++;
	    # print "$outputFileName\n";
	}
	close(SEQ);

	if ($exampleCmd) {
	    print "exampleCmd: $exampleCmd\n";
	}

	if ($dumpAllDjobs) {
	    print "(-dumpAllDjobs) appending scan djobs\n";
	    ($f1,$f2,$doneCode)=split /,/,$dumpAllDjobs;
	    $parallelWorkToDo=::ParallelWork_EraseDoneJobs($parallelWork);
	    ParallelWork_AppendBlockDjobsToFile($f2,$parallelWorkToDo,0);
	    return; # we're in a subroutine
	}
	
	# do it
	
	if ($doSerialStep==2) {
	    if (!::ParallelWork_IsDone($parallelWork)) {
		die_soon "-doSerialStep $doSerialStep, but scans still need to be done";
	    }
	    # okay
	    $doCmzasha=0;
	}
	else {
	    $parallelWork->{atEnd}="return";
	    $result=ParallelWork_Do($parallelWork);
	    $doCmzasha=0;
	}
    }
    else {
	if ($dumpAllDjobs) {
	    print "(-dumpAllDjobs) all done (.cmzasha file exists), therefore no jobs\n";
	    return;
	}
    }
}

sub RavennaIsDone {
    print "ravenna.pl is done.\n";
    print "DONEdoneDONEdone\n";
    print "RavennaDONEdoneDONEdone\n";
    system "echo RavennaDONEdoneDONEdone >> $doneFile";
    prepare_my_exit();
}

# input:  $rfamDir, $rfamId
# output: $rfamThreshold,$rfamWindowLen,$rfamLocalFlag
sub FindRfamScanParams {
    $rfamThr=GetUserFileToTemp("$rfamDir/Rfam.thr");
    open(THR,$rfamThr);
    while (<THR>) {
	s/[\r\n]//g;
	@rfamData=split /[\t]/,$_;
	
	$rfamRfamId=$rfamData[0];
	if ($rfamId eq $rfamRfamId) {
	    $rfamThreshold=$rfamData[2];
	    $rfamWindowLen=$rfamData[3];
	    $rfamLocalOrGlobal=$rfamData[4];
	    $rfamLocalFlag="";
	    if ($rfamLocalOrGlobal eq "local") {
		$rfamLocalFlag="--local";
	    }
	    last;
	}
    }
}

sub SamplesForAddLocal {
    $targetEvalue=0.1;
    $minEvalue=0.01;
    $maxEvalue=1;
    @beginAddList=(0,-1,+1,-2,+2,-4,+4,-8,+8,-16,+16,-32,+32); # do it in this order, s.t. ties are decided in favor of the more conservative (i.e. closer to zero) value
    #@beginAddList=(-32,+32);
    @endAddList=@beginAddList;
    
    $samplesFileName="$scanBase.discbin.fasta";
    
    # make discbin
    $makeSample=1;
    if (-e $samplesFileName) {
	$rawFile="$samplesFileName.raw.tab";
	if (-e $rawFile) {
	    $findDONE=`grep DONE\\\\\\|FATAL $rawFile`;
	    $makeSample=!($findDONE =~ /(DONEdone|FATAL)/);
	}
    }
    if ($makeSample) {
	$flag="--sample-fasta-target-evalue-discbin";
	if ($rsearchProbs==1) {
	    $flag="--sample-fasta-target-evalue-discbin-rsearchprob";
	    $rsearchProbDataFile="data/RIBO85-60.sumprobdata.csv";
	}
	if ($rsearchProbs==2) {
	    $flag="--sample-fasta-target-evalue-discbin-rsearchprob2";
	    $rsearchProbDataFile="data/RIBO85-60.sumprobdata.csv";
	}
	$cmd="$cmzashaExe $localFlag $flag $cmFileName $addLocalSamples $samplesFileName $evdFileName $targetEvalue $minEvalue $maxEvalue -200 +100 10 $rsearchProbDataFile > $samplesFileName.out";
	print "Running $cmd\n";
	if ($runCmd) {system "$cmd";}
	if ($runCmd && !-e $samplesFileName) { die_soon "Failed to create training marginal hits"; }
    }
    $lookingForError=`grep FATAL $samplesFileName.raw.tab`;
    if ($lookingForError =~ /FATAL/) {
	die_soon "Had problems making discbin samples, so cannot proceed.  I recommend using \"-filter ML\".  (Arguably this script should fall back to that, but I'd like it to be really obvious what happened.)";
    }
} 

sub MLHeurForAddLocal {
    # make ML-heuristic HMM, as our base
    $mlHmmFileName="$scanBase.ML.hmm";
    if (!-e $mlHmmFileName) {
	$cmd="$cmzashaExe $noStderrFlag $localFlag --ml-path-correspondence $cmFileName $mlHmmFileName 0";
	print "Running $cmd\n";
	if ($runCmd) {system "$cmd";}
	if ($runCmd && !-e $mlHmmFileName) { die_soon "Command failed"; }
    }
}

# input: global vars $beginAdd,$endAdd
# output: global var $thisSense
#     and global var %localAddToSense{"$beginAdd\t$endAdd"}
# side effects: creates HMM, runs test, dumps stats to sense.tab file
sub AddLocalTestSense {

    if ($localAddToSense{"$beginAdd\t$endAdd"}) {
	$thisSense=$localAddToSense{"$beginAdd\t$endAdd"};
    }
    else {

	# remove any HMM and draw-histogram output files that we might have made previously
	$tempHmmFileName="$scanBase.temp.hmm";
	system "rm -f $tempHmmFileName"."*";
	
	# make the added HMM
	$cmd="$cmzashaExe $noStderrFlag $localFlag --add-hmm-locals $mlHmmFileName $tempHmmFileName $beginAdd $endAdd";
	print "Running $cmd\n";
	if ($runCmd) {system "$cmd";}
	if ($runCmd && !-e $tempHmmFileName) { die_soon "Command failed"; }
	
	# run draw-histogram to test it
	$cmd="$cmzashaExe $noStderrFlag $localFlag --crph $cmFileName t.hmm file data/Ecoli_0mm.mm eval-and-exit draw-histogram-file $tempHmmFileName.pdf hmm $tempHmmFileName heur-normal-sep $windowLen gc-like \@$seqList $addLocalNegSize fasta $samplesFileName same-as $tempHmmFileName gsl-steepest-default";
	print "Running $cmd\n";
	if ($runCmd) {system "$cmd";}
	if ($runCmd && !-e $tempHmmFileName) { die_soon "Command failed"; }
	
	# extract sensitivity
	$line=`cat $tempHmmFileName.pdf.tab`;
	@fields=split /\t/,$line;
	$thisSense=$fields[7];
	if ($thisSense eq "") {
	    die_soon "Could not extra sensitivity from draw-histogram logic -- got empty field\n";
	}
	print "begin,end,sensitivity=$beginAdd,$endAdd,$thisSense\n";
	$ofh=select SENSE;
	$|=1; # this makes the following thingy flush to the file immediately (the whole point is to be recoverable, if I want to implement that)
	print SENSE "$beginAdd\t$endAdd\t$thisSense\tline-okay\n";
	select $ofh;

	$localAddToSense{"$beginAdd\t$endAdd"}=$thisSense;
    }
}

sub MfoldCtToSeqAndSs
{
    my ($ctFileName)=@_;

    my $seq="";
    my $ss="";
    open(CT,"$ctFileName");
    my $lineNum=0;
    while (<CT>) {
	if ($lineNum>0) {
	    if (/^ *([^ ]*)  *([^ ]*)  *([^ ]*)  *([^ ]*)  *([^ ]*)  *([^ ]*)/) {
		my $nucNum=$1;
		my $nucLetter=$2;
		my $baseNucNum=$5;
		if ($nucNum!=$lineNum) {
		    die "numNum!=lineNum weirdness.   line $lineNum of file $ctFileName";
		}
		$seq=$seq.$nucLetter;
		if ($baseNucNum==0) {
		    $ss=$ss.".";
		}
		else {
		    if ($baseNucNum>$nucNum) {
			$ss=$ss."<";
		    }
		    else {
			$ss=$ss.">";
		    }
		}
	    }
	    else {
		die_soon "Could not parse line $lineNum of file $ctFileName";
	    }
	}
	else {
	    if (/dG += +([-+.0-9e]*) /) {
		$freeEnergy=$1;
	    }
	    else {
		die_soon "Could not parse first line of Mfold .ct file, containing free energy.  Line was: $_";
	    }
	}
	$lineNum++;
    }
    close(CT);

    return ($seq,$ss,$freeEnergy);
}

# emulates Smith-Waterman
# params: ($isMainCM).  $isMainCM: if true, this is the main CM, and should be put in $cmFileName, in the usual way; if false, we're just using Smith-Water as a filter, and the CM should be placed in another file name
# global var inputs: $userSmithWaterFasta (FASTA query file name), $smithWaterParams (like -smithWaterParams command line flag), $userRsearchMatrix (like -rsearchMatrix command line flag)
# outputs: $cmSmithWaterFileName (an RSEARCH CM used with --local that emulates Smith-Waterman), $hmmSmithWaterFileName (a compact-type profile HMM that does the same)
sub CreateSmithWaterStuff {
    ($isMainCM)=@_;

    if (!$localCommandLineFlag) {
	die_soon "Smith-Water emulation only works with local";
    }
    # create an unstructured Stockholm
    $fastaFileName=GetUserFileToTemp($userSmithWaterFasta);
    $seq=`grep -v \">\" $fastaFileName`;
    $seq =~ s/[\r\n \t]//g;

    if ($windowLenFromStockholm && !$windowLen) {
	($m,$b)=split /,/,$windowLenFromStockholm;
	$l=length($seq);
	$windowLen=int($m*$l+$b);
	print "-windowLenFromStockholm : decided on window len of $windowLen (Stockholm's longest sequence was $l)\n";
    }
    
    $noStructStoFileName="$scanBase.nostruct.sto";
    open(STO,">$noStructStoFileName");
    print STO "# STOCKHOLM 1.0\n";
    print STO "#=GF AU   linear structure\n";
    print STO "\n";
    print STO "seq          $seq\n";
    $ss=$seq;
    $ss =~ s/././g;
    print STO "#=GC SS_cons $ss\n";
    print STO "//\n";
    close(STO);
    
    # extract params
    ($gapOpen,$gapExtend)=split /,/,$smithWaterParams;
    $userMatrixFileName=$userRsearchMatrix;
    $matrixFileName=GetUserFileToTemp($userMatrixFileName);

    if ($matrixFileName && !((-s $matrixFileName) || (-s "$rsearchMatrixDir/$matrixFileName"))) {
	die_soon "RSEARCH matrix file does not exist $userRsearchMatrix (RSEARCHmatrixNotFound).";
    }

    if (length($gapOpen)==0 && length($gapExtend)==0) {
	$gapCmd="rsearch";
    }
    else {
	$gapCmd="$gapOpen $gapExtend";
    }
    
    # create an RSEARCH CM from this
    if ($isMainCM) {
	$cmSmithWaterFileName=GetMasterFileToTemp("$base.rsearchcm");
    }
    else {
	$cmSmithWaterFileName=GetMasterFileToTemp("$base.smithwater.rsearchcm");
    }
    $cmd="$cmzashaExe $localFlag --create-rsearch-cm $cmSmithWaterFileName $noStructStoFileName matrix $matrixFileName smith-water $gapCmd";
    print "Running $cmd\n";
    system "$cmd";
    if (!-e $cmSmithWaterFileName) {
	die_soon "Failed to create Smith-Watery CM.";
    }
    MasterizeFile($cmSmithWaterFileName);
    
    # might as well create the HMM here, for the benefit of the subroutine
    $hmmSmithWaterFileName=GetMasterFileToTemp("$scanBase.smithwater.hmm");
    $specSmithWaterFileName=GetMasterFileToTemp("$scanBase.smithwater"."_$windowLen"."_$targetFilteringFraction.filterspec");
    $cmd="$cmzashaExe $localFlag --linear-cm-to-hmm $cmSmithWaterFileName $hmmSmithWaterFileName";
    print "Running $cmd\n";
    system "$cmd";
    if (!-e $hmmSmithWaterFileName) {
	die_soon "Failed  to create Smith-Watery HMM";
    }
    MasterizeFile($hmmSmithWaterFileName);

    
    $specFileName=$specSmithWaterFileName;
}

# moved this to subroutine at end of file, since it screws up tabbing in emacs
sub RemoveWhitespace {
    ($seq)=@_;
    $seq =~ s/[\r\n \t]//g;
    return $seq;
}

sub ECMWithMfoldAndVienna {  # doesn't use Vienna any more
		
    if (!$mfoldDir) {
	die_soon "Please set MfoldDir in the config file";
    }
	    
    # run Mfold to produce alternate structures
    if ($parallel eq "lsf") {
	$mfoldTempDir="$tempDir/mfold";
    } else {
	if (!$scratchDir) {
	    die_soon "Please set ScratchDir in the config file";
	}
	$mfoldTempDir="$scratchDir/$tempString-mfold";
    }
    print "Making temp dir for Mfold: $mfoldTempDir\n";
    mkdir $mfoldTempDir;
    if (!-e $mfoldTempDir) {
	die_soon "mkdir failed";
    }
		
    print "Mfold dir = '$mfoldDir'\n";

    $tempQueryFileName="$mfoldTempDir/thequery.fasta";
		
    $ENV{MFOLDBIN}="$mfoldDir/bin";
    $ENV{MFOLDLIB}="$mfoldDir/dat";
    $ENV{MFOLDDAT}="$mfoldDir/dat";
    $mfoldExe="$mfoldDir/bin/mfold";
    $ENV{PATH}="$ENV{PATH}:$mfoldDir/bin";
    $cmd="cp $ecmFromFasta $tempQueryFileName;cd $mfoldTempDir;$mfoldExe SEQ=$tempQueryFileName T=$ecmMfoldTemperature P=60"; # raising P should give more folds
    print "Running $cmd\n";
    system "$cmd";
	    
    $ssFileName="$base.mfold.ss";
    if (!open(SS,">$ssFileName")) {
	die_soon "Could not open $ssFileName for output from Mfold.  If Mfold had a problem, you might need to edit bin/mfold.  Search for 'h-num', and comment that block of code (lines 343-349 in my version).  Search for 'sir_graph_ng', and comment out that block of code (lines 579-589 in my version).  \n";
    }
		
    if ($ecmFromFasta =~ /([^\/\\]*)$/) {
	$ecmFromFastaBase=$1;
    } else {
	die_soon "could not parse base name of $ecmFromFasta, which must end in \".fasta\"\n";
    }
    $nextFoldNum=1;
    while (1) {
	$ctFileName="$tempQueryFileName"."_"."$nextFoldNum.ct";
	print "Mfold .ct file  $ctFileName\n";
	if (!-e $ctFileName) {
	    print ".ct file not found\n";
	    last;
	}
	($seq,$ss,$freeEnergy)=MfoldCtToSeqAndSs($ctFileName);
	print SS "$ss\t$freeEnergy\n";
	$nextFoldNum++;
    }
    $numFolds=$nextFoldNum-1;
    print "Mfold produced $numFolds folds\n";
    close(SS);
    MasterizeFile($ssFileName);
    if ($numFolds<1) {
	die_soon "that's suspicious -- no folds.  This is more likely a configuration error.";
    }

    if (0) {
	if (!$viennaRnaBinDir) {
	    die_soon "Please set ViennaRnaBinDir in the config file";
	}

	# pair probabilities don't work that well
	# run RNAfold to produce base pair probability matrix
	$seq=`grep -v \">\" $ecmFromFasta`;
	$seq=RemoveWhitespace($seq);
	$cmd="cd $mfoldTempDir;echo $seq|$viennaRnaBinDir/RNAfold -p -T $ecmMfoldTemperature";
	print "Running $cmd\n";
	system "$cmd";
	$pairProbFileName="$mfoldTempDir/dot.ps";
	if (!-e $pairProbFileName) {
	    die_soon "RNAfold seems to have failed";
	}
	$permPairProbFileName="$base.RNAfold.dot.ps";
	$cmd="cp $pairProbFileName $permPairProbFileName";
	print "Running $cmd\n";
	system "$cmd";
	MasterizeFile($permPairProbFileName);
    }
	
    # now create .ecm
    $extraFlag="";
    if ($endsc!=$initEndscMagicValue) {
	$extraFlag="$extraFlag endsc $endsc";
    }
    if ($beginsc!=$initEndscMagicValue) {
	$extraFlag="$extraFlag beginsc $beginsc";
    }
    $extraFlag="$extraFlag alpha $alpha beta $beta alphap $alphap betap $betap";
    $cmCreateFileName="$cmFileName.out";
    $limitMethod="blowup $ecmMaxBlowupFactor";
    if ($ecmMaxStructures) {
	$limitMethod="max-structures $ecmMaxStructures";
    }
    if ($ecmStructScoreMethod eq "likeli-add-bias") {
	$structScore="$ecmStructScoreMethod $ecmFoldModelFileName";
    }
    else {
	$structScore="$ecmStructScoreMethod";
    }
    $cmd="$cmzashaExe --local --create-ecm $cmFileName $ecmFromFasta $windowLen matrix-dir $rsearchMatrixDir $extraFlag $limitMethod ss-file $ssFileName $structScore build-opt-bif > $cmCreateFileName";
    print "Running $cmd\n";
    system "$cmd";
    MasterizeFile($cmCreateFileName);
    MasterizeFile($cmFileName);
}

sub GetWindowLenFromFasta {
    ($fastaFileName)=@_;
    $longestSequence=0;
    $lastLineWasSequence=0;
    if (!open(FASTA,"$fastaFileName")) {
	die "Cannot open $fastaFileName to work out window len (based on length of longest sequence";
    }
    while (<FASTA>) {
	s/[\r\n]//g;
	if (/^[>]/) {
	    # ignore description lines
	    $lastLineWasSequence=0;
	}
	else {
	    if ($lastLineWasSequence) {
		die_soon "FASTA file has multi-line sequences -- I wasn't expecting the script to do this.";
	    }
	    $lastLineWasSequence=1;
	    if (length($_)>$longestSequence) {
		$longestSequence=length($_);
	    }
	}
    }
    close(FASTA);
    
    ($m,$b)=split /,/,$windowLenFromStockholm;
    $windowLen=int($m*$longestSequence+$b);
    print "-windowLenFromStockholm : decided on window len of $windowLen (Stockholm's longest sequence was $longestSequence)\n";
}

sub TestDisable {
    $disable=0;
    if ($disableRavennaFileName) {
	open(D,"$disableRavennaFileName");
	while (<D>) {
	    if (/disable/) {
		$disable=1;
	    }
	    if (/enable/) {
		$disable=0;
	    }
	}
	close(D);
    }
}
