# Supplementary material for: Comparative genomics reveals 104 candidate structured RNAs from bacteria, archaea, and their metagenomes
Source: Genome Biol. 2010 Mar 15;11(3):R31. doi: 10.1186/gb-2010-11-3-r31 (PMC2864571; doi:10.1186/gb-2010-11-3-r31)
Supplement: Additional file 10 — Source code implemented as part of this project. Source code files and a README.pdf file are provided to assist in detailed understanding of the methods. The files can be retrieved from the .tar.gz archive file, as described for Additional file 4. [file gb-2010-11-3-r31-S10.GZ › 104-motifs-source-code/exe/RavennaConfigFile.pm]

# Copyright (c) 2003-2010 Zasha Weinberg.  All rights reserved.
#
# This copyrighted source code is freely distributed under
# the terms of the GNU General Public License.  See the file
# LICENSE in the root directory of this distribution.

# before calling LoadConfigFile, you must set $configFile (and this must point to an existing, valid file)
# LoadConfigFile will set a bunch of global vars

our $configFile;
our %dbToSeqList;

sub LoadOneConfigFile
  {
      my ($cf,$failOnError)=@_;

      if ($dumpConfig) {
	  print "Attempting to open \"$cf\"...\n";
      }
      if (!open(CONFIG,"$cf")) {
	  $fileOpenErrors="$fileOpenErrors   Could not open config file \"$cf\"";
	  if ($failOnError) {
	      die $fileOpenErrors;
	  }
      } else {
	  $openedSomething=1;

	  while (<CONFIG>) {
	      s/[\r\n]//g;
	      $okay=0;
	      @fields=split /[ \t]+/,$_;
	      $type=$fields[0];
	      if ($_ eq "") {
		  next;
		  $okay=1;
	      }
	      if ($type eq "include") {
		  $okay=1;
		  LoadOneConfigFile($fields[1],1);
	      }
	      if ($type eq "dbsyn" || $type eq "db-syn") {
		  $okay=1;
		  for ($i=2; $i<scalar @fields; $i++) {
		      $dbSynToDb{$fields[$i]}=$fields[1];
		      if ($dumpConfig) {
			  print "Synonym \"$fields[$i]\" --> \"$fields[1]\"\n";
		      }
		  }
	      }
	      if ($type eq "keywords") {
		  # for forward compatibility
		  for $k (@fields) {
		      $knownKeyword{$k}=1;
		  }
		  $okay=1;
	      }
	      if ($type eq "bogoMipsFactor") {
		  if (!$bogoMipsFactor) { # allow command-line to override
		      $bogoMipsFactor=$fields[1];
		  }
		  $okay=1;
	      }
	      if ($type eq "extraParams") {
		  shift @fields;
		  $key=shift @fields; # fields[1] is the program that this applies to
		  $extraParamsFromRavennaConfigFile{$key}=join(" ",@fields);
		  $okay=1;
	      }
	      if ($type eq "pbsjunkdir") {
		  $pbsJunkDir=$fields[1];
		  $pwd=$ENV{"PWD"};
		  if ($pbsJunkDir eq "") {
		      die_soon "pbsJunkDir is not set properly";
		  }
		  $pbsJunkDir =~ s/PWD/$pwd/g;
		  if ($pbsJunkDir eq "") {
		      die_soon "pbsJunkDir is not set properly, after regex";
		  }
		  $okay=1;
	      }
	      if ($type eq "curl") {
		  $curlExe=$fields[1];
		  $okay=1;
	      }
	      if ($type eq "BLISSUpload") {
		  $BLISSUpload={};
		  $BLISSUpload->{user}=$fields[1];
		  $BLISSUpload->{password}=$fields[2];
		  $BLISSUpload->{urlbase}=$fields[3];
		  $okay=1;
	      }
	      if ($type eq "AdditionalDingoHosts") {
		  $x=$fields[1];
		  if ($x eq "-") {
		      $x="";
		  }
		  @dingoNodesNotInDhosts=split /,/,$x;
	      }
	      if ($type eq "db") {
		  $okay=1;
		  ($q,$db,$sl,$tf,$hcs,@extra)=@fields;
		  $dbToSeqList{$db}=$sl;
		  $dbToTaxonFile{$db}=$tf;
		  $dbToHeurCreationSpec{$db}=$hcs;
		  $projectionOfDb="";
		  while (scalar @extra>0) {
		      $c=shift @extra;
		      $ok2=0;
		      if ($c eq "projection-of") {
			  $ok2=1;
			  $projectionOfDb=shift @extra;
			  $dbToProjectionOfDb{$db}=$projectionOfDb;
		      }
		      if ($c eq "noFilter") {
			  $ok2=1;
			  $value=shift @extra;
			  $dbToNoFilterSpecified{$db}=1;
			  $dbToNoFilter{$db}=$value;
		      }
		      if (!$ok2) {
			  die "$c is an unknown directive in 'db' entry of a config file";
		      }
		  }
		  if ($dumpConfig) {
		      print "db \"$db\": seqList=\"$sl\", taxon=\"$tf\", heur=\"$hcs\", projectionOf=$projectionOfDb\n";
		  }
	      }
	      if ($type eq "cmzashaExe") {
		  $okay=1;
		  #print "'$cmzashaExe'''''\n";
		  if (!$cmzashaExe) { # commandline flag overrides configFile
		      $cmzashaExe=$fields[1];
		  }
	      }
	      if ($type eq "RfamDir") {
		  $okay=1;
		  $rfamDir=$fields[1];
	      }
	      if ($type eq "RsearchMatrixDir") {
		  $okay=1;
		  $rsearchMatrixDir=$fields[1];
	      }
	      if ($type eq "PerlDir") {
		  $okay=1;
		  $perlDir=$fields[1];
	      }
	      if ($type eq "tRNAscanSEDir") {
		  $okay=1;
		  $tSE_Dir=$fields[1];
	      }
	      if ($type eq "DinGODir") {
		  $okay=1;
		  $dingoDir=$fields[1];
	      }
	      if ($type eq "InfernalBinDir") {
		  $okay=1;
		  $infernalBinDir=$fields[1];
	      }
	      if ($type eq "blastall") {
		  $okay=1;
		  if (!$blastallExe) {
		      $blastallExe=$fields[1];
		  }
	      }
	      if ($type eq "formatdb") {
		  $okay=1;
		  if (!$formatdbExe) {
		      $formatdbExe=$fields[1];
		  }
	      }
	      if ($type eq "rpsblast") {
		  $okay=1;
		  if (!$rpsblastExe) {
		      $rpsblastExe=$fields[1];
		  }
	      }
	      if ($type eq "CMfinder") {
		  $okay=1;
		  if (!$cmfinderDir) {
		      $cmfinderDir=$fields[1];
		      if ($cmfinderDir =~ /bin/) {
			  die "I think you put CMfinder's bin dir, but now we don't do that";
		      }
		      $cmfinderBinDir="$cmfinderDir/bin";
		  }
	      }
	      if ($type eq "SquidPath") {
		  $okay=1;
		  $squidPath=$fields[1];
	      }
	      if ($type eq "ClustalwPath") {
		  $okay=1;
		  $clustalwPath=$fields[1];
	      }
	      if ($type eq "R") {
		  $okay=1;
		  $rExe=$fields[1];
	      }
	      if ($type eq "wublastDir") {
		  $okay=1;
		  if (!$wublastDir) {
		      $wublastDir=$fields[1];
		  }
	      }
	      if ($type eq "RsearchBinDir") {
		  $okay=1;
		  $rsearchBinDir=$fields[1];
	      }
	      if ($type eq "MfoldDir") {
		  $okay=1;
		  $mfoldDir=$fields[1];
	      }
	      if ($type eq "ViennaRnaBinDir") {
		  $okay=1;
		  $viennaRnaBinDir=$fields[1];
	      }
	      if ($type eq "revPairHmmFileName") {
		  $okay=1;
		  $default_revPairHmmFileName=$fields[1];
	      }
	      if ($type eq "bk2FileName") {
		  $okay=1;
		  $default_bk2FileName=$fields[1];
	      }
	      if ($type eq "ScratchDir") {
		  $okay=1;
		  $scratchDir=$fields[1];
	      }
	      if ($type eq "ecmFoldModelFileName") {
		  $okay=1;
		  $default_ecmFoldModelFileName=$fields[1];
	      }
	      if ($type eq "RavennaDisableFile") {
		  $okay=1;
		  $disableRavennaFileName=$fields[1];
	      }
	      if ($type eq "DefaultWorkDir") {
		  $okay=1;
		  $defaultWorkDir=$fields[1];
	      }

	      if (!$okay) {
		  if ($knownKeyword{$type}) {
		      # okay
		  } else {
		      die_soon "while reading configFile $configFile: I don't recognize this line: $_";
		  }
	      }
	  }
	  close(CONFIG);
      }
  }


sub LoadConfigFile 
  {
      if (scalar @configFileList==0) {
	  if ($configFile) {
	      push @configFileList,$configFile;
	  }
	  if ($perUserConfigFile) {
	      push @configFileList,$perUserConfigFile;
	  }
      }
      
      $openedSomething=0;
      $fileOpenErrors="";
      
      for $cf (@configFileList) {
	  #print "opening config $cf\n";

	  LoadOneConfigFile($cf);

	  if (!$openedSomething) {
	      die_soon "Could not open config file.  File open error(s): $fileOpenErrors\n";
	  }
      }
    #print "RCF.pm # db: ".(scalar keys %dbToSeqList)."\n";
  }

1;			# make Perl feel good about including this file
