# Supplementary material for: Comparative genomics reveals 104 candidate structured RNAs from bacteria, archaea, and their metagenomes
Source: Genome Biol. 2010 Mar 15;11(3):R31. doi: 10.1186/gb-2010-11-3-r31 (PMC2864571; doi:10.1186/gb-2010-11-3-r31)
Supplement: Additional file 10 — Source code implemented as part of this project. Source code files and a README.pdf file are provided to assist in detailed understanding of the methods. The files can be retrieved from the .tar.gz archive file, as described for Additional file 4. [file gb-2010-11-3-r31-S10.GZ › 104-motifs-source-code/exe/RefseqIdsToTaxon.pl]

# Copyright (c) 2003-2010 Zasha Weinberg.  All rights reserved.
#
# This copyrighted source code is freely distributed under
# the terms of the GNU General Public License.  See the file
# LICENSE in the root directory of this distribution.

$taxonFileName="data/refseq14-taxonomy.tab.gz";

$inFile=shift; # list of RefSeq accesion IDs

$includeRefseqId=0;

if ($taxonFileName =~ /[.]gz$/) {
    $taxonFileName="gzip -d -c $taxonFileName|";
}

if (1) {
    print STDERR "Reading taxonomy info\n";
    open(PHYLO,"$taxonFileName");
    while (<PHYLO>) {
	s/[\r\n]//g;
	if ($_ eq "") {
	    $doingOc=1;
	}
	else {
	    if ($doingOc) {
		($ocNum,$oc)=split /\t/,$_;
		$ocNumToOc{$ocNum}=$oc;
		#print "$ocNum,$oc\n";
	    }
	    else {
		($emblId,$ocNum)=split /\t/,$_;
		$emblIdToOcNum{$emblId}=$ocNum;
		#print "$emblId,$ocNum\n";
	    }
	}
    }
    close(PHYLO);
}

open(IN,"$inFile");
while (<IN>) {
    s/[\r\n]//g;

    if (($inFile =~ /.stk$/) || ($inFile =~ /.sto$/)) {
	if (/^([_.A-Za-z0-9]*)\//) {
	    $currEmblId=$1;
	}
    }
    else {
	$currEmblId=$_;
    }

    $ocNum=$emblIdToOcNum{$currEmblId};
    $oc=$ocNumToOc{$ocNum};
    if ($oc eq "") {
	# print STDERR "re-trying $currEmblId\n";
	# see if it's lacking a version number
	if ($currEmblId =~ /^[_A-Z0-9]*$/) {
	    # it's lacking a version number -- try up to 20
	    for ($v=0; $v<20; $v++) {
		$e="$currEmblId.$v";
		$ocNum=$emblIdToOcNum{$e};
		$oc=$ocNumToOc{$ocNum};
		# print STDERR "trying $e -> $oc\n";
		if (length($oc)>0) {
		    # yaay!
		    last;
		}
	    }
	}
    }

    if (length($oc)>0) {

	@taxi=split /;/,$oc;
	
	$line=join(",",@taxi);
	if ($includeRefseqId) {
	    $line="$currEmblId,$line";
	}

	push @lineList,$line;
    }
}

@lineListSort = sort {$a cmp $b} @lineList;

for $l (@lineListSort) {
    print "$l\n";
}
