# Supplementary material for: Comparative genomics reveals 104 candidate structured RNAs from bacteria, archaea, and their metagenomes
Source: Genome Biol. 2010 Mar 15;11(3):R31. doi: 10.1186/gb-2010-11-3-r31 (PMC2864571; doi:10.1186/gb-2010-11-3-r31)
Supplement: Additional file 10 — Source code implemented as part of this project. Source code files and a README.pdf file are provided to assist in detailed understanding of the methods. The files can be retrieved from the .tar.gz archive file, as described for Additional file 4. [file gb-2010-11-3-r31-S10.GZ › 104-motifs-source-code/exe/RemoveFloatingPointDiffs.pl]

#!/usr/local/bin/perl

# Copyright (c) 2003-2010 Zasha Weinberg.  All rights reserved.
#
# This copyrighted source code is freely distributed under
# the terms of the GNU General Public License.  See the file
# LICENSE in the root directory of this distribution.

# when we use --cm2hmm, there are uninteresting differences with floating point numbers.  This file uses heuristics to remove that, when the files are processed with
# od -t x1 --address-radix=x -v cm2hmm_file > file
# or, for Windows debug file stuff
# od -t x1 --address-radix=x -v cm2hmm_file | sed "s/cd cd cd cd/00 00 00 00/g" > file

# then, diff with
# diff --side-by-side --suppress-comon-lines win_file linux_file > d.txt

$fileName="cache/d.txt";

%hex=(48,0,49,1,50,2,51,3,52,4,53,5,54,6,55,7,56,8,57,9,97,10,98,11,99,12,100,13,101,14,102,15);

open(F,"$fileName");
while (<F>) {
    chomp;
    $line=$_;

    /([^|\t]*)[ \t]*\|[ \t]*([0-9].*)/;
    #print "$1 : $2\n";
    $leftLine=$1;
    $rightLine=$2;

    @left=split(/[ ]/,$leftLine);
    @right=split(/[ ]/,$rightLine);
    for $i (@left) {
	#print "$i,";
    }
    #print "\n";
    for $i (@right) {
#	print "$i,";
    }
    #print "\n";

    $okay=1;
    for ($i=0; $i<=32; $i++) {
	#print "$i,$left[$i],$right[$i]\n";

	if ($left[$i] eq $right[$i]) {
	    # fine
	}
	else {
	    # check if this is okay
	    if ($i==1 || $i==5 || $i==9 || $i==13) {
		# one of the low-order thingies
		$c11=ord(substr $left[$i],0,1);
		$c12=ord(substr $left[$i],1,1);
		$c21=ord(substr $right[$i],0,1);
		$c22=ord(substr $right[$i],1,1);

		$leftValue=($hex{$c11})*16+($hex{$c12});
		$rightValue=($hex{$c21})*16+($hex{$c22});
		$delta=abs($leftValue-$rightValue);

		#print "$i,$left[$i],$right[$i],$c11,$c12,$c21,$c22,$leftValue,$rightValue,$delta\n";
		#print "$delta\n";

		if ($delta<=8) {
		    # okay, probably just a floating point annoyance
		}
		else {
		    # bad
		    $okay=0;
		}
	    }
	}
    }

    if ($okay==0) {
	print "$leftLine\n$rightLine\n\n";
    }
}
