# Supplementary material for: Comparative genomics reveals 104 candidate structured RNAs from bacteria, archaea, and their metagenomes
Source: Genome Biol. 2010 Mar 15;11(3):R31. doi: 10.1186/gb-2010-11-3-r31 (PMC2864571; doi:10.1186/gb-2010-11-3-r31)
Supplement: Additional file 10 — Source code implemented as part of this project. Source code files and a README.pdf file are provided to assist in detailed understanding of the methods. The files can be retrieved from the .tar.gz archive file, as described for Additional file 4. [file gb-2010-11-3-r31-S10.GZ › 104-motifs-source-code/exe/RepartitionRavennaDB.pl]

# Copyright (c) 2003-2010 Zasha Weinberg.  All rights reserved.
#
# This copyrighted source code is freely distributed under
# the terms of the GNU General Public License.  See the file
# LICENSE in the root directory of this distribution.

use strict;
use Getopt::Long;

# run on all databases in ravenna.pipeline.tab
# grep ^db motifs_2007/config/ravenna.pipeline.tab | sed "s/db.//g" | sed "s/\t.*//g" | sed "s/^/perl exe\/RepartitionRavennaDB.pl -partitionSize 2000000 -database /g" | head

sub die_soon {
    die "@_";
};

our $configFile="data/ravenna.config.tab";
our $perUserConfigFile="data/ravenna.per-user.config.tab";

my $tempDir="repartition";
my ($help,$database,$partitionSize,$formatBlast);
if (!GetOptions( 
		"h" => \$help,
		"database=s" => \$database,
		"partitionSize=s" => \$partitionSize
	       )) {
    die "invalid options";
}

if ($help) {
    print "perl RepartitionRavennaDB.pl <seq list>\n";
    print "re-partitions existing sequences, and formats them for use with BLAST, if the original files were\n";
    print "-database <db> : run on these files instead of using <seq list>\n";
    print "-partitionSize <nucs>\n";
    print "formatdb path comes from ravenna.config.tab file\n";
    die "did help";
}

print "\n\nDATABASE = $database\n";

our $formatdbExe;
our %dbToSeqList;
require 'RavennaConfigFile.pm';
LoadConfigFile();

if (!$partitionSize) {
    die "you must give me the new   -partitionSize <nucs>";
}

my $seqList;
if ($database) {
    $seqList=$dbToSeqList{$database};
}
else {
    $seqList=shift;
}

my ($seqListFileDir,$seqListPathless);
if ($seqList =~ /^(.+)\/([^\/]+)$/) {
    ($seqListFileDir,$seqListPathless)=($1,$2);
    if ($seqListPathless ne "partition.gz.list") {
	die "sorry, for database $database having seqList=$seqList, I'm uncomfortable working on a file that isn't \"partition.gz.list\" (dir=\"$seqListFileDir\", file=\"$seqListPathless\")";
    }
}
else {
    die "couldn't parse seqList=\"$seqList\" into a directory and files.";
}

RunCmd("rm -rf $tempDir");

my @fastaFileList=();
if (!open(SEQ,"$seqList")) {
    die "cannot open seq list: \"$seqList\"";
}

while (<SEQ>) {
    s/[\r\n]//g;
    push @fastaFileList,$_;
}
close(SEQ);

my @tempFastaFileList=();
my $seqListDir=undef;
for my $fastaFileName (@fastaFileList) {
    if ($fastaFileName =~ /^(.+)\/([^\/]+)$/) {

	my ($dir,$f)=($1,$2);
	push @tempFastaFileList,"$tempDir/$f";
	if (!defined($seqListDir)) {
	    $seqListDir=$dir;
	}
	else {
	    if ($seqListDir ne $dir) {
		die "sorry, I can only re-partition if all files are in the same directory.  I found two directories \"$seqListDir\" and \"$dir\"";
	    }
	}

	my $base=$fastaFileName;
	$base =~ s/[.]gz$//g;
	my $testForBlast="$base.nhr";
	if (-e $testForBlast) {
	    $formatBlast=1;
	}
    }
    else {
	die "cannot parse directory from fastaFileName=\"$fastaFileName\"";
    }
}

RunCmd("mv $seqListDir $tempDir");
RunCmd("mkdir $seqListDir");

# make the temporary file list file in the temp directory
my $tempSeqList="$tempDir/$seqListPathless";
if (!open(L,">$tempSeqList")) {
    die "cannot open $tempSeqList";
}
for my $tempFastaFileName (@tempFastaFileList) {
    print L "$tempFastaFileName\n";
}
close(L);

# repartition
RunCmd("./cmzasha --no-stderr --partition-fasta $tempSeqList $seqListDir $partitionSize");

# gzip .fasta files we just created
RunCmd("cat $seqListDir/partition.list | xargs gzip");

# retrieve --gc-count stats
RunCmd("cp $tempDir/$seqListPathless.100bp_gc_stats $seqListDir");

# formatdb for BLAST, if the old files were BLAST-formatted
if ($formatBlast) {
    print "Doing BLAST format\n";
    if (!open(SEQ,"$seqList")) {
	die "cannot open seq list: \"$seqList\"";
    }
    while (<SEQ>) {
	s/[\r\n]//g;
	my $fastaFileName=$_;
	my $openFileCmd;
	if ($fastaFileName =~ /(.*[.]gz)$/) {
	    $openFileCmd="gzip -d -c $fastaFileName";
	}
	else {
	    $openFileCmd="cat $fastaFileName";
	}
	my $fastaFileNameNoGz=$fastaFileName;
	$fastaFileNameNoGz =~ s/[.]gz$//g;
	
	RunCmd("$openFileCmd | grep -v NOTIFY_SOURCE_FASTA= | $formatdbExe -i stdin -n $fastaFileNameNoGz -p F -o T");
    }
}
else {
    print "skipping formatdb, since original files didn't have it\n";
}

sub RunCmd {
    my ($cmd)=@_;
    print "Running $cmd\n";
    my $status=system "$cmd";
    if ($status!=0) {
	die "command failed: $status  $!";
    }
}
