# Supplementary material for: Comparative genomics reveals 104 candidate structured RNAs from bacteria, archaea, and their metagenomes
Source: Genome Biol. 2010 Mar 15;11(3):R31. doi: 10.1186/gb-2010-11-3-r31 (PMC2864571; doi:10.1186/gb-2010-11-3-r31)
Supplement: Additional file 10 — Source code implemented as part of this project. Source code files and a README.pdf file are provided to assist in detailed understanding of the methods. The files can be retrieved from the .tar.gz archive file, as described for Additional file 4. [file gb-2010-11-3-r31-S10.GZ › 104-motifs-source-code/exe/RfamThr.pm]

# Copyright (c) 2003-2010 Zasha Weinberg.  All rights reserved.
#
# This copyrighted source code is freely distributed under
# the terms of the GNU General Public License.  See the file
# LICENSE in the root directory of this distribution.

# input: call LoadRfamThr($fileName)
# output: %rfamIdToThreshold, %rfamIdToWindowLen, %rfamIdToLocal

sub LoadRfamThr {
    ($fileName)=@_;

    if (!open(THR,"$fileName")) {
	die "Cannot open $fileName";
    }
    while (<THR>) {
	s/[\r\n]//g;

	my ($rfamId,$rfamName,$threshold,$windowLen,$localGlobal)=split /\s+/,$_;
	$rfamIdToThreshold{$rfamId}=$threshold;
	$rfamIdToWindowLen{$rfamId}=$windowLen;
	$rfamIdToLocal{$rfamId}=0;
	if ($localGlobal eq "local") {
	    $rfamIdToLocal{$rfamId}=1;
	}
    }
    close(THR);
}

1; # keep Perl happy
