# Supplementary material for: Comparative genomics reveals 104 candidate structured RNAs from bacteria, archaea, and their metagenomes
Source: Genome Biol. 2010 Mar 15;11(3):R31. doi: 10.1186/gb-2010-11-3-r31 (PMC2864571; doi:10.1186/gb-2010-11-3-r31)
Supplement: Additional file 10 — Source code implemented as part of this project. Source code files and a README.pdf file are provided to assist in detailed understanding of the methods. The files can be retrieved from the .tar.gz archive file, as described for Additional file 4. [file gb-2010-11-3-r31-S10.GZ › 104-motifs-source-code/exe/RpsblastParallel.pl]

# Copyright (c) 2003-2010 Zasha Weinberg.  All rights reserved.
#
# This copyrighted source code is freely distributed under
# the terms of the GNU General Public License.  See the file
# LICENSE in the root directory of this distribution.

use Getopt::Long;
use IO::Handle;

sub prepare_my_exit  {
    if ($parallel eq "lsf") {
	close(OUT);
	MasterizeFile($outFileName);
	system "cp $outFileName /pfam/db/tmp/RFR.out";
	$cmd="rm -rf $tempDir";
	print "Running: $cmd\n";
	system "$cmd";
    }
}
sub die_soon {
    @dieParams=@_;
    $errorMessage="";
    for $l (@dieParams) {
	$errorMessage="$errorMessage $l";
    }
    if ($parallel eq "lsf") {
	print "$errorMessage\n";
    }
    prepare_my_exit();
    print "ERROR: $errorMessage\n";
    die @dieParams;
}

require 'ParallelBlock.pm';
$runCmd=1;
$parJobDir="t";
$disableResumingJob=1; # no point in bothering

$params=join(" ",@ARGV);

$configFile="data/ravenna.config.tab";

GetOptions(
	   "parallel=s" => \$parallel,
	   "printDone" => \$printDone,
	   "jobsAreDead" => \$jobsAreDead,
	   "queue=s" => \$parallelQueue,
	   "weightPerJob=s" => \$weightPerJob,
	   "parallelNodeAlloc=s" => \$parallelNodeAlloc,
	   "help" => \$help
	  );

if ($help) {
    print "perl RpsblastParallel.pl <directory with .fasta files> <blast database name/path>\n";
    print "perl RpsblastParallel.pl -combineJobs <factor to increase jobs by> <source directory> <dest directory>\n";
    print "-parallel <system>\n";
}

require 'RavennaConfigFile.pm';
LoadConfigFile();

if (!$rpsblastExe) {
    die_soon "rpsblast was not set up.  Please put executable path in ravenna.config.tab";
}

if ($printDone) {
    $queryFastaFile=shift;
    $blastOutFile=shift;
    $blastDb=shift;
    $cmd="$rpsblastExe -m 8 -F T -d $blastDb -e 0.01 -i $queryFastaFile > $blastOutFile";
    print "Running: $cmd\n";
    $exitValue=system("$cmd");
    if ($exitValue!=0) {
	print "Return value was $exitValue\n";
    }
    else {
	print "DONEdoneDONEdone\n";
    }
    exit(0);
}

if ($eteam) {
    if (!$parallel) {
	$parallel="DinGO";
    }
}

$queryDir=shift;
$blastDb=shift;


if (!$queryDir) {
    die_soon "need to give queryDir";
}
if (!$blastDb) {
    die_soon "need to give blastDb";
}

$out=`$rpsblastExe | wc -l`;
$out =~ s/[ \r\n]//g;
if ($out>60) {
    # okay
}
else {
    die_soon "could not run blast with: $rpsblastExe";
}

$fastaDir="$queryDir/fasta";
if (!(-e $fastaDir)) {
    die_soon "cannot find fasta dir at $fastaDir";
}
$blastOutDir="$queryDir/Cdd-blast";

$cmd="mkdir -p $blastOutDir";
print "Running $cmd\n";
system "mkdir -p $blastOutDir";

if (!$parallel) {
    die_soon "sorry, you must run this with -parallel.";
}

  if ($parallel eq "sqPBS" && !defined($sqPBSexe)) {
      $sqPBSexe=DefaultSqPBS();
  }

if ($parallel) {
    $scanBase="$queryDir/parallel";
    $jobName="cdd-blast";
    $x=$queryDir;
    $x =~ s/^.*\///g;
    $baseName="cdd-$x";
    $parJobDir="t/$baseName";
    print "parJobDir=$parJobDir\n";
    $cmd="mkdir -p $parJobDir";
    print "Running $cmd\n";
    system "$cmd\n";

    $parallelWork={};
    $parallelWork->{parallelNodeAlloc}=$parallelNodeAlloc;
    $parallelWork->{blocks}{0}->{jobNameOfBlock}="Rpsblast";
    $parallelWork->{atEnd}="returnImmediately";
    $parallelWork->{jobsAreDead}=$jobsAreDead;
    $djobsFileName="t/$$.djobs";
    $parallelWork->{djobsFileName}=$djobsFileName;
    $parallelWork->{jobName}="Rpsblast";
    $parallelWork->{blocks}{0}->{searchOnlyExplicitFiles}=1;
    $parallelWork->{blocks}{0}->{allowUnexpectedFiles}=1;
    $parallelWork->{blocks}{0}->{doneString}="DONEdoneDONEdone";
    if ($weightPerJob) {
	$parallelWork->{blocks}{0}->{weightPerJob}=$weightPerJob;
    }

    open(LS,"find $fastaDir -follow -type f -print |");
    $i=0;
    while (<LS>) {
	s/[\r\n]//g;
	$f="$parJobDir/cdd-$i.blastcomplete";
	$queryFastaFile=$_;
	$blastOutFile=$queryFastaFile;
	$blastOutFile =~ s/^.*\///g;
	$blastOutFile="$blastOutDir/$blastOutFile";
	$parallelWork->{blocks}{0}->{jobs}{$f}="perl $0 -printDone $queryFastaFile $blastOutFile $blastDb > $f";
	$i++;
    }

    ParallelWork_Do($parallelWork);
}
