# Supplementary material for: Comparative genomics reveals 104 candidate structured RNAs from bacteria, archaea, and their metagenomes
Source: Genome Biol. 2010 Mar 15;11(3):R31. doi: 10.1186/gb-2010-11-3-r31 (PMC2864571; doi:10.1186/gb-2010-11-3-r31)
Supplement: Additional file 10 — Source code implemented as part of this project. Source code files and a README.pdf file are provided to assist in detailed understanding of the methods. The files can be retrieved from the .tar.gz archive file, as described for Additional file 4. [file gb-2010-11-3-r31-S10.GZ › 104-motifs-source-code/exe/run_cmfinder.pl]

#!/usr/bin/perl -w

# Copyright (c) 2003-2010 Zasha Weinberg.  All rights reserved.
#
# This copyrighted source code is freely distributed under
# the terms of the GNU General Public License.  See the file
# LICENSE in the root directory of this distribution.

use strict;
use IO::Handle;
use Getopt::Long;
use ProcessPipeline_Utils;

sub die_soon
{
    my @dieParams=@_;
    my $errorMessage="";
    for my $l (@dieParams) {
	$errorMessage="$errorMessage $l";
    }
    print "ERROR: $errorMessage\n";
    die @dieParams;
}


#use Intergenic::Config;
#$cmfinderBinDir=$Intergenic::Config::cmfinderBinDir;
#$ravennaPerlDir=$Intergenic::Config::ravennaPerlDir;
#$wublastBinDir=$Intergenic::Config::wublastBinDir;
#$cmzashaExe="$ravennaPerlDir/release/cmzasha";

my @origARGV=@ARGV;

my ($extend,$noRealign,$database,$noValidateExtend,$queryIsDatabase,$internalCut,$useCluster,$unpairedRegions,$help,$disableContextHtml);

my $cmzashaExeDefault="./cmzasha";
our $configFile="data/ravenna.config.tab";
my $inFileType="infer";

my $numSimpleMotifs="7,7";

my $noRedir=0;
if (!GetOptions(
		"h" => \$help,
		"extend=s" => \$extend,
		"noRealign" => \$noRealign,
		"noRedir" => \$noRedir,
		"database=s" => \$database,
		"configFile=s" => \$configFile,
		"inFileType=s" => \$inFileType,
		"noValidateExtend" => \$noValidateExtend,
		"queryIsDatabase" => \$queryIsDatabase,
		"internalCut=s" => \$internalCut,
		"numSimpleMotifs=s" => \$numSimpleMotifs,
		"cluster" => \$useCluster,
		"unpairedRegions" => \$unpairedRegions,
		"disableContextHtml" => \$disableContextHtml
	     )) {
    die "unrecognized params";
}
if ($help) {
    print "perl run_cmfinder.pl <workDir> <inFileName>\n";
    print "workDir: where to put files\n";
    print "inFileName: Stockholm or FASTA\n";
    print "-inFileType <specify type>: infer=guess, sto=Stockholm, fasta=FASTA (FASTA is not implemented).  By default, the script will guess based on the file extension (i.e., \"-inFileType infer\")\n";
    print "-extend <spec> : same as CorrectStockholmCoords.pl\n";
    print "-noValidateExtend : don't extend, and don't validate the nuc coords.  (This saves time, which is mostly useful for debugging.)\n";
    print "-internalCut <spec> : remove the actual motif itself, but keep L nucs on the left, and R nucs on the right, where <spec>=\"L,R\".  Only really useful in combination with -extend\n";
    print "-noRealign : don't use CMfinder to realign input, just use it to find new structures\n";
    print "-noRedir : don't redirect output\n";
    print "-queryIsDatabase : do not search the database, validate nucleotide coordinates or extend.  Instead assume that the query is the database.  This is useful for where query sequences were extracted from sources without available genome sequence.\n";
    print "-database <ravenna.config.tab db> : specifies database used to correct nucleotide coords.\n";
    print "-numSimpleMotifs <1-helix>,<2-helix>  : passed to cmfinder.pl\n";
    print "-cluster : allow the -cl option in cmfinder.pl (by default, we pass \"-cl 0\")\n";
    print "-unpairedRegions : extract only the unpaired regions (selected by the user), and run CMfinder on all pairs of those.  Attempt to find additional stems, including pseudoknots.  User must add a #=GC UNPAIRED_REGIONS field where matching <..> indicate an unpaired region.  Angle brackets are prohibited from nesting run_cmfinder.pl will ignore the SS_cons line.  Note: -unpairedRegions implicitly does -noRealign, which defeats the point, and -disableContextHtml, which is harder to implement (and probably not worth it)\n";
    print "-disableContextHtml : don't try to work out the coords of hits, and don't make the .context.html files for each motif prediction.  This flag is probably only useful to save implementation hassle with -unpairedRegions\n";
    exit(0);
}

my $workDir=shift;
my $inFileName=shift;

if ($unpairedRegions) {
    if (!$noRealign) {
	print "WARNING: adding -noRealign\n";
    }
    $noRealign=1;

    if (!$disableContextHtml) {
	print "WARNING: adding -disableContextHtml";
    }
    $disableContextHtml=1;
}

my $cmd;
our ($cmzashaExe,$cmfinderBinDir,$wublastDir,$squidPath,$clustalwPath,$cmfinderDir,$perlDir);
require 'RavennaConfigFile.pm';
LoadConfigFile();
if (!$cmzashaExe) {
    $cmzashaExe=$cmzashaExeDefault;
}
if (!$cmfinderBinDir) {
    die "please set 'CMfinder' in ravenna's config file";
}
if (!$wublastDir) {
    die "please set 'wublast' in ravenna's config file";
}
my $wublastBinDir=$wublastDir;

my $outFileName;

if (!$workDir) {
    die "please specify workDir";
}
if (!-e $workDir) {
    $cmd="mkdir -p $workDir";
    print "Running $cmd\n";
    system "$cmd";
}

if (!$noRedir) {
    $outFileName="$workDir/log";
    print "Redirecting to $outFileName\n";
    open(LOG,">$outFileName");
    STDOUT->fdopen(\*LOG,"w");
    STDERR->fdopen(\*LOG,"w");
}

print "params: ".join(" ",@origARGV)."\n";

my $hostname=`hostname`;
$hostname =~ s/[\r\n]//g;
print "hostname: $hostname\n";

if ($inFileType eq "infer") {
    $inFileType="";
    if (($inFileName =~ /[.]sto/) || ($inFileName =~ /[.]stk/) || ($inFileName =~ /[.]motif/)) {
	$inFileType="sto";
    }
    if ($inFileName =~ /[.]fasta/) {
	$inFileType="fasta";
    }
    if (!$inFileType) {
	die "cannot infer file type";
    }
}

my $inFileCheck="$workDir/infile";
if (-e $inFileCheck) {
    open(IFC,"$inFileCheck");
    while (<IFC>) {
	s/[\r\n]//g;
	my $f=$_;
	if ($f eq $inFileName) {
	    # okay
	}
	else {
	    die "This workDir (\"$workDir\") was previously used to process \"$f\", but is now being used to process \"$inFileName\".  That's inconsistent.  (File \"$inFileCheck\".)";
	}
    }
    close(IFC);
}
else {
    if (!open(IFC,">$inFileCheck")) {
	die "cannot open for writing $inFileCheck";
    }
    print IFC "$inFileName\n";
    close(IFC);
}

my $p=$ENV{PATH};
my @pathAdd=("$cmfinderBinDir");
if (defined($squidPath)) {
    if (length($squidPath)>0) {
	push @pathAdd,$squidPath;
    }
}
if (defined($clustalwPath)) {
    if (length($clustalwPath)>0) {
	push @pathAdd,$clustalwPath;
    }
}
my $pathAddStr=join(":",@pathAdd);
print "Adding PATH .= $pathAddStr\n";
$ENV{PATH}=$pathAddStr.":".$p;
$ENV{CMfinder}="$cmfinderDir";
$ENV{BLAST}="$wublastBinDir";

print "CMfinder=$cmfinderDir\n";
print "+path=$cmfinderBinDir\n";
print "BLAST=$wublastBinDir\n";

my $origInFileName=$inFileName;
if ($inFileName =~ /([^\/]+)$/) {
    $inFileName=$1;
}
$inFileName="$workDir/$inFileName";

$cmd="cp $origInFileName $inFileName";
print "Running $cmd\n";
system "$cmd";
if (!(-s $inFileName)) {
    die "Could not create $inFileName";
}

if ($extend && $queryIsDatabase) {
    die "-extend and -queryIsDatabase are incompatible\n";
}
my ($sourceFastaFileName,$fastaFileName,$fastaFileNameAsDatabase,$stoFileName,$extendStoFileName);
my %seenHitId=();
my @hitIdList=();
my $ORIGINAL_MOTIF=undef;
if ($inFileType eq "fasta") {
    $noRealign=1; # this won't have a real alignment
    $sourceFastaFileName=$origInFileName;
    $fastaFileName="$inFileName";
    $fastaFileNameAsDatabase=$fastaFileName;
    if ($queryIsDatabase) {
	$fastaFileNameAsDatabase="$fastaFileName.dbish";
	QueryIsDatabase($sourceFastaFileName,$fastaFileName,$fastaFileNameAsDatabase);
    }
    $stoFileName="$fastaFileName.sto";
    if (!open(F,"$fastaFileName")) {
	die "can't open $fastaFileName";
    }
    my %seq=();
    my $hitId=undef;
    while (<F>) {
	s/[\r\n]//g;
	if (/^[>](.*)$/) {
	    $hitId=$1;
	    print "$hitId,$_\n";
	    if (!$seenHitId{$hitId}) {
		$seenHitId{$hitId}=1;
		push @hitIdList,$hitId;
	    }
	}
	else {
	    s/[ \t]//g; # remove whitespace
	    $seq{$hitId} .= $_;
	}
    }
    my @oldHitIdList=@hitIdList;
    @hitIdList=();
    for my $hitId_ (@oldHitIdList) {
	$hitId=$hitId_;
	if ($hitId =~ /\//) {
	    # in hitId format -- good
	}
	else {
	    my $s=$seq{$hitId};
	    my $l=length($s);
	    $hitId="$hitId/1-$l";
	    $seq{$hitId}=$s;
	}
	push @hitIdList,$hitId;
    }
    close(F);
    my $longestSeq=0;
    my $longestName=0;
    for $hitId (@hitIdList) {
	if (length($seq{$hitId})>$longestSeq) {
	    $longestSeq=length($seq{$hitId});
	}
	if (length($hitId)>$longestName) {
	    $longestName=length($hitId);
	}
    }
    if (!open(S,">$stoFileName")) {
	die "can't open for writing $stoFileName";
    }
    print S "# STOCKHOLM 1.0\n";
    for my $hitId (@hitIdList) {
	my $spaces=" " x ($longestName-length($hitId));
	my $dots="." x ($longestSeq-length($seq{$hitId}));
	print S "$hitId$spaces $seq{$hitId}$dots\n";
    }
    my $gcSS="#=GC SS_cons";
    my $gcSSSpaces=$gcSS . (" " x ($longestName-length($gcSS)));
    my $x="." x $longestSeq;
    print S "$gcSSSpaces $x\n";
    print S "//\n";
    close(S);
    $extendStoFileName=$stoFileName;
}
else {
    if ($queryIsDatabase) {
	die "-queryIsDatabase is not implemented for .sto input (although it could be)\n";
    }
    $stoFileName=$inFileName;
    my $inputSto=new Stockholm;
    $inputSto->Load($stoFileName);

    # interlude: check for 0-len seqs
    for my $hit ($inputSto->ListHits()) {
	my $s=$inputSto->{hit}{$hit}{seq};
	$s =~ s/[^A-Za-z]//g;
	if (length($s)==0) {
	    die "hit $hit in input file $inFileName has no nucs -- bogus";
	}
    }

    $ORIGINAL_MOTIF=$inputSto->{gf}{ORIGINAL_MOTIF};
    print "ORIGINAL_MOTIF = $ORIGINAL_MOTIF\n";
    if ($extend) {
	if ($stoFileName) {
	    $extendStoFileName="$stoFileName.x.sto";

	    if (-s $extendStoFileName) {
		print "$extendStoFileName appears to be already made\n";
	    }
	    else {
		if ($noValidateExtend) {
		    print "-noValidateExtend enabled\n";
		    $cmd="cp $stoFileName $extendStoFileName";
		}
		else {
		    $cmd="perl $perlDir/CorrectStockholmCoords.pl -tempDir $workDir -database $database -extend $extend $stoFileName > $extendStoFileName";
		}
		print "Running $cmd\n";
		system "$cmd";
	    }

	    if (!(-s $extendStoFileName)) {
		die "Command failed";
	    }

	    my $errorCheck=`grep WARNING.CorrectStockholmCoords.pl $extendStoFileName`;
	    if ($errorCheck =~ /WARNING/) {
		die "CorrectStockholmCoords.pl reported an error.  Please see file $extendStoFileName and fix the error (search for \"WARNING\").";
	    }

	    $stoFileName=$extendStoFileName;
	}
	else {
	    die "can't extend without a stockholm file.  (I haven't written a version of Jeff's script for FASTA files.)";
	}
    }

    if ($internalCut) {
	my ($internalKeepLeft,$internalKeepRight)=split /,/,$internalCut;
	my ($extendLeft,$extendRight)=(0,0);
	if ($extend) {
	    ($extendLeft,$extendRight)=split /,/,$extend;
	}
	my $keepLeft=$internalKeepLeft+$extendLeft;
	my $keepRight=$internalKeepRight+$extendRight;
	print "keepLeft,keepRight = $keepLeft,$keepRight\n";

	$extendStoFileName="$inFileName.i.sto";
	print "applying internalCut.  input=$stoFileName, output=$extendStoFileName\n";
	if (!open(I,$stoFileName)) {
	    die "cannot open $stoFileName";
	}
	if (!open(O,">$extendStoFileName")) {
	    die "cannot open $extendStoFileName";
	}
	while (<I>) {
	    s/[\r\n]//g;
	    if (($_ eq "") || (/^\# /) || ($_ eq "//") || (/^\#=GF/) || (/^\#=GS/)) {
		print O "$_\n";
	    }
	    else {
		if (/^(\#=GC +[^ ]+ +)([^ ]+)$/) {
		    my $before=$1;
		    my $seq=$2;
		    $seq=substr($seq,0,$keepLeft).".....".substr($seq,length($seq)-$keepRight,$keepRight);
		    print O "$before$seq\n";
		}
		else {
		    if (/^(\#=GR +[^ ]+ +[^ ]+ +)([^ ]+)$/) {
			my $before=$1;
			my $seq=$2;
			$seq=substr($seq,0,$keepLeft).".....".substr($seq,length($seq)-$keepRight,$keepRight);
			print O "$before$seq\n";
		    }
		    else {
			if (/^([^ ]+ +)([^ ]+)$/) {
			    my $replaceInternalCutSeq="NNNNN"; # theoretically a good idea, but CMfinder doesn't print it out for some reason, and I don't feel like tracking the issue down
  			    $replaceInternalCutSeq=".AAA."; # sequence that can be in a terminal loop, so shouldn't affect things much
			    my $before=$1;
			    my $seq=$2;
			    $seq=substr($seq,0,$keepLeft)."$replaceInternalCutSeq".substr($seq,length($seq)-$keepRight,$keepRight);
			    print O "$before$seq\n";
			}
			else {
			    die;
			}
		    }
		}
	    }
	}
	close(I);
	close(O);

	$stoFileName=$extendStoFileName;
    }
    
#    system "cp $stoFileName $extendStoFileName";
    $extendStoFileName=$stoFileName;
    $fastaFileName="$extendStoFileName.fasta";
    $fastaFileNameAsDatabase=$fastaFileName;
    $cmd="perl $perlDir/BarrickStockholmToFasta.pl $extendStoFileName $fastaFileName";
    print "Running $cmd\n";
    system "$cmd";
}


# realign motif, if desired
my ($realignStoFileName,$realignDoneFile);
if ($stoFileName) {
    $realignStoFileName="$stoFileName.realign.sto";
    $realignDoneFile="$workDir/realign.done";
    if (-e $realignDoneFile) {
	print "realign done\n";
    }
    else {
	if (!$noRealign) {
	    if (0) {
		# old CMfinder
		$cmd="cmfinder -a $extendStoFileName -o $realignStoFileName $fastaFileName $workDir/cmfinder.out";
	    }
	    else {
		$cmd="cmfinder -o $realignStoFileName -a $extendStoFileName $fastaFileName $workDir/cmfinder.out";
	    }

	    print "Running $cmd\n";
	    system "$cmd";
	    if (!-s $realignStoFileName) {
		die "CMfinder was unhappy";
	    }
	    system "touch $realignDoneFile";
	}
    }
}

 
my $s1DoneFile="$workDir/s1.done";
my $s2DoneFile="$workDir/s2.done";
my $combDoneFile="$workDir/comb.done";

my $clFlag;

my ($num1helix,$num2helix)=split /,/,$numSimpleMotifs;
if (!$num1helix || !$num2helix) {
    die;
}

$cmd="which cmfinder.pl;env";
print "Running $cmd\n";
system "$cmd";

$clFlag="-cl 0";
if ($useCluster) {
    $clFlag="";
}

if (-e $combDoneFile) {
    print "comb done\n";
}
else {

    if ($unpairedRegions) {

	my $sto=new Stockholm;
	$sto->Load($extendStoFileName);
	my $ur=$sto->{gc}{UNPAIRED_REGIONS};
	if (length($ur)==0) {
	    die "with -unpairedRegions flag, the .sto file needs a #=GC UNPAIRED_REGIONS tag.";
	}
	if (!($ur =~ /^[.<>]+$/)) {
	    die "#=GC UNPAIRED_REGIONS must consist solely of dots and angle brackets";
	}
	my $next=0;
	my @unpairedRegionList=();
	while (1) {
	    my ($l,$r);
	    $l=index $ur,"<",$next;
	    if ($l==-1) {
		last;
	    }
	    $r=index $ur,">",$l+1;
	    if ($r==-1) {
		die "cannot find '>' in #=GC UNPAIRED_REGIONS starting at alignment pos $l+1";
	    }
	    $next=$r+1;
	    push @unpairedRegionList,{l=>$l,r=>$r};
	}

	for my $r1 (@unpairedRegionList) {
	    for my $r2 (@unpairedRegionList) {
		if ($r1->{r} < $r2->{l}) {

		    print "unpaired regions ($r1->{l},$r1->{r}) , ($r2->{l},$r2->{r})\n";

		    my $subWorkDir;
		    my $thisStoFileName;
		    my $thisFastaFileName;

		    my $useSubDir=0;

		    if ($useSubDir) {
			$subWorkDir="$workDir/$r1->{l}.$r2->{l}";
			$cmd="mkdir -p $subWorkDir";
			print "Running $cmd\n";
			system "$cmd";

			$thisStoFileName="$subWorkDir/regions.$r1->{l}.$r2->{l}.sto";
			$thisFastaFileName="$subWorkDir/regions.$r1->{l}.$r2->{l}.fasta";
		    }
		    else {
			$subWorkDir="$workDir";
			$thisStoFileName="$extendStoFileName.$r1->{l}.$r2->{l}.sto";
			$thisFastaFileName="$extendStoFileName.$r1->{l}.$r2->{l}.fasta";
		    }

		    my $options={};
		    my $substo=$sto->ProjectToColumnInterval($options,$r1->{l},$r2->{r}); # the interval containing both intervals

		    my $gclen;
		    #$gclen=length($substo->{gc}{SS_cons});		    print "substo->gclen=$gclen\n";

		    my $options2={keepOldCoords=>1}; # keep old coords, so we can concat
		    my $lsto=$substo->ProjectToColumnInterval($options2,0,$r1->{r}-$r1->{l});
		    my $rsto=$substo->ProjectToColumnInterval($options2,$r2->{l}-$r1->{l},$r2->{r}-$r1->{l});

		    my $intervalSeq=".AAA.";
		    my $pairsto=$lsto->NewCopy;
		    $pairsto->ConcatString($intervalSeq,$options2);
		    $pairsto->ConcatSto($rsto,$options2);
		    $pairsto->RequireMinSeqLen(4+length($intervalSeq));

		    my $minNumSeqs=3;
		    if ($pairsto->GetNumSeqs() < $minNumSeqs) {
			# ignore
		    } else {

			$pairsto->Save($thisStoFileName);
			$pairsto->SaveFasta($thisFastaFileName);

			$cmd="cmfinder.pl -s1 $num1helix -s2 $num2helix $clFlag --combine $thisFastaFileName";
			print "Running $cmd\n";
			system "$cmd";
		    }
		    
		    #die "stopping here for now";
		}
	    }
	}
    }
    else {
	$cmd="cmfinder.pl -s1 $num1helix -s2 $num2helix $clFlag --combine $fastaFileName";
	print "Running $cmd\n";
	system "$cmd";
    }
}
system "touch $combDoneFile";

my $unblockExtendStoFileName="$extendStoFileName.unblock.sto";
RunCmd("perl $perlDir/StockholmUnblock.pl $extendStoFileName $unblockExtendStoFileName");
my $sortExtendStoFileName="$extendStoFileName.sort.sto";
Sort($unblockExtendStoFileName,$sortExtendStoFileName);
my $processedExtendStoFileName="$extendStoFileName.processed.sto";
RunCmd("cp $sortExtendStoFileName $processedExtendStoFileName");


# sort & unblock CMfinder output, and put into HTML
my $cmfinderMotifList="$workDir/motif.list";
my @fileList=();
if (-e $cmfinderMotifList) {
    open(M,"$cmfinderMotifList");
    while (<M>) {
	s/[\r\n]//g;
	push @fileList,$_;
    }
    close(M);
}
else {
    my $fileSpec="$fastaFileName.motif.* $realignStoFileName";
    if ($unpairedRegions) {
	$fileSpec="$workDir/*.motif.*";
    }
    print "Finding motif files like \"$fileSpec\"\n";
    open(LS,"ls $fileSpec |");
    while (<LS>) {
	s/[\r\n]//g;
	push @fileList,$_;
    }
    close(LS);
}
for my $f (@fileList) {   
    print "processing $f\n";
    my $motifFileName=$f;

    my $unblockStoFileName=PrependProcessing("$motifFileName.unblock.sto");
    RunCmd("perl $perlDir/StockholmUnblock.pl $motifFileName $unblockStoFileName");

    my $sortStoFileName=PrependProcessing("$motifFileName.sort.sto");

    Sort($unblockStoFileName,$sortStoFileName);

    my $stampStoFileName=PrependProcessing("$motifFileName.stamp.sto");
    my $sto=new Stockholm;
    $sto->Load($sortStoFileName);
    if (defined($ORIGINAL_MOTIF) && length($ORIGINAL_MOTIF)>0) {
	$sto->{gf}{ORIGINAL_MOTIF}=$ORIGINAL_MOTIF;
    }
    # also get rid of CMfinder's annotations, which can confuse CorrectSto...
    for my $hit (keys %{$sto->{hit}}) {
	delete $sto->{hit}{$hit}{gs}{WT};
	delete $sto->{hit}{$hit}{gs}{DE};
	delete $sto->{hit}{$hit}{gr}{SS};
    }
    $sto->Save($stampStoFileName);

    # I use the -ignoreUnfoundSeqs.  This is because CMfinder seems to produce nucleotides in place of poly-Ns in seqs.  The easiest thing is to ignore those seqs, and hope that the user isn't too confused.
    my $fixedStoFileName=PrependProcessing("$motifFileName.fixed.sto");
    if (!$disableContextHtml) {
	$cmd="perl $perlDir/CorrectStockholmCoords.pl -allowSlowKarpRabin -ignoreUnfoundSeqs -tempDir $workDir -oneFile $fastaFileNameAsDatabase $stampStoFileName > $fixedStoFileName";
	RunCmd("$cmd");
    }
    else {
	# the point of -disableContextHtml is largely that we need an alternate to CorrectStockholmCoords, because the two regions will not match a seq
	$fixedStoFileName=$stampStoFileName;
    }

    my $consStoFileName=PrependProcessing("$motifFileName.cons.sto");
    my $weightedCalcParams="3 0.97 0.9 0.75 4 0.97 0.9 0.75 0.5 0.1";
    $cmd="$cmzashaExe --GSC-weighted-consensus $fixedStoFileName $consStoFileName $weightedCalcParams";
    RunCmd("$cmd");
    
    my $processedStoFileName="$motifFileName.processed.sto";
    $cmd="cp $fixedStoFileName $processedStoFileName"; # don't use $consStoFileName, since the user doesn't want to have the cons/covary info in their file
    RunCmd("$cmd");

    my $htmlMotifFileName="$motifFileName.html.html";
    $cmd="perl $perlDir/FancifyStockholm.pl -ignoreInclude -allowNoHyphenation -highlightCovarying -forNewMotifsWeb $consStoFileName $htmlMotifFileName";
    RunCmd("$cmd");

    if (!$disableContextHtml) {
	my $htmlContextFileName="$motifFileName.html.context.html";
	$cmd="perl $perlDir/FancifyStockholm.pl -ignoreInclude -allowNoHyphenation -markWhereIsSto $fixedStoFileName -noElision $unblockExtendStoFileName $htmlContextFileName";
	RunCmd("$cmd");
    }
}

open(D,">$workDir/done");
print D "RavennaDONEdoneDONEdone\n";
close(D);

print "RavennaDONEdoneDONEdone.\n";

sub PrependProcessing
  {
      my ($f)=@_;
      if ($f =~ /^(.+)\/([^\/]+)$/) {
	  my ($p,$b)=($1,$2);
	  return "$p/processing-$b";
      }
      else {
	  die;
      }
  }

sub QueryIsDatabase {
    my ($sourceFastaFileName,$fastaFileName,$fastaFileNameAsDatabase)=@_;
    if ($sourceFastaFileName eq $fastaFileName) {
	die "QueryIsDatabase: $sourceFastaFileName eq $fastaFileName is not implemented";
    }
    my %idToSeq=();
    my @idList=();
    my $currId="";
    my $id;
    if (!open(F,$sourceFastaFileName)) {
	die "cannot open $sourceFastaFileName";
    }
    while (<F>) {
	s/[\r\n]//g;
	if (/^>(.*)/) {
	    $id=$1;
	    $id =~ s/^ +//g;
	    $id =~ s/ +$//g;
	    if (/^>[-._A-Za-z0-9]\/[0-9]+[-][0-9]/) {
		# assume coords are right, and keep this name
	    }
	    else {
		$id =~ s/ /_/g;
		$id =~ s/\//_/g;
		$id =~ s/[-]/_/g;
		if ($id =~ /^[-._A-Za-z0-9]+$/) {
		  # okay
		}
		else {
		    die "I'm not sure how to deal with this sequence name: $id";
		}
	    }
	    if ($idToSeq{$id}) {
		if ($id =~ /^(.*)([0-8])/) {
		    $id=$1.($2+1);
		}
		else {
		    $id=$id."0";
		}
	    }
	    push @idList,$id;
	    $currId=$id;
	}
	else {
	    s/ \t//g;
	    $idToSeq{$currId} .= $_;
	}
    }
    close(F);
    if (!open (F,">$fastaFileName")) {
	die "cannot open $fastaFileName for writing";
    }
    for $id (@idList) {
	my $s=$idToSeq{$id};
	my $l=length($s); # oops, I don't actually need that
	print F ">$id\n$s\n";
    }
    close(F);
    if (!open (F,">$fastaFileNameAsDatabase")) {
	die "cannot open $fastaFileNameAsDatabase for writing";
    }
    for $id (@idList) {
	my $s=$idToSeq{$id};
	my $l=length($s); # oops, I don't actually need that
	print F ">ref|$id|\n$s\n";
    }
    close(F);
}


sub RunCmd
  {
      my ($cmd)=@_;
      print "Running $cmd\n";
      my $status=system "$cmd";
      if ($status!=0) {
	  die "failed with status $status (according to perl 'system' command)";
      }
  }

sub Sort
  {
      my ($inf,$outf)=@_;
      $cmd="perl $perlDir/StockholmSortByGSC.pl $cmzashaExe $inf $outf";
      RunCmd("$cmd");
  }
