# Supplementary material for: Comparative genomics reveals 104 candidate structured RNAs from bacteria, archaea, and their metagenomes
Source: Genome Biol. 2010 Mar 15;11(3):R31. doi: 10.1186/gb-2010-11-3-r31 (PMC2864571; doi:10.1186/gb-2010-11-3-r31)
Supplement: Additional file 10 — Source code implemented as part of this project. Source code files and a README.pdf file are provided to assist in detailed understanding of the methods. The files can be retrieved from the .tar.gz archive file, as described for Additional file 4. [file gb-2010-11-3-r31-S10.GZ › 104-motifs-source-code/exe/SelectSubFamilyFromStockholm2.pl]

# Copyright (c) 2003-2010 Zasha Weinberg.  All rights reserved.
#
# This copyrighted source code is freely distributed under
# the terms of the GNU General Public License.  See the file
# LICENSE in the root directory of this distribution.

use Stockholm;

$stoFileName=shift;
$selectedPredName=shift;


# BAD DOCUMENTATION IS HERE:  (see R2R-manual.pdf for details)
# a predicate will eventually need to refer to what nucleotide (or dot) is in a column.  To define the columns do #=GC SUBFAM_LABEL_<LABELNAME>  <cols> .  This creates a list of columns (ordered from left to right) called <LABELNAME>.  Columns that do NOT have a dot are included.
# There are two types of predicates, "REGEX" and "PERL".
# REGEX uses Perl regex evaluation of labeled columns (labeled with #=GC SUBFAM_LABEL_<LABELNAME>).  The format is #=GF SUBFAM_REGEX_PRED <PREDNAME> <LABELNAME> <REGEX>, which defines a predicate <PREDNAME> that evaluates the alignment data in the columns specified by <LABELNAME> according to regex predicate <REGEX>
# PERL uses Perl eval functions.  The format is #=GF SUBFAM_PERL_PRED <PREDNAME> <PERL CODE>.  The code is evaluated by the 'eval' command.  Thus far the only useful variable you can access is $predValue{<PREDNAME>}, which is the value of the named predicate when evaluating the current line.  Thus, at the moment, Perl eval predicates are only useful for combining REGEX predicates with Boolean logic.
# NOTE: predicates are evaluated in the order they are listed in the .sto file.  This is useful for Perl eval blocks that reference other predicates
# if the special tag "#=GF WEIGHT_MAP" is present (it's the output of ./cmzasha --GSC-consensus), it's assumed to be a list of relations <hitId>,<weight> giving weights for each hit.  These are used to calculate an overall weight of the subset of sequences.

my $sto=new Stockholm;
$sto->Load($stoFileName);

if (!open(S,"$stoFileName")) {
    die "cannot open $stoFileName";
}
@linesPre=<S>;
for $l (@linesPre) {
    $l =~ s/[\r\n]//g;
    push @lines,$l;
}

$debug=0;

$doingWeights=0;

@predNameOrderOfEval=(); # for predicates that reference others
%predNameToInfo=();
%labelLineNameToInfo=();
for $l (@lines) {
    if ($l =~ /^\#=GC +SUBFAM_LABEL_([^ ]+) +(.*)$/) {

	$thisName=$1;
	$subfamLabelLine=$2;

	$labelLineNameToInfo{$thisName}->{labelLine}=$subfamLabelLine;

	$foundCol=0;
	for ($i=0; $i<length($subfamLabelLine); $i++) {
	    $ch=substr($subfamLabelLine,$i,1);
	    if ($ch ne ".") {
		push @{$labelLineNameToInfo{$thisName}->{colList}},$i;
		print STDERR "(collist $thisName) += $i (ch=$ch)\n";
		$foundCol=1;
	    }
	}
	if (!$foundCol) {
	    die "could not find column for label line \"$thisName\" in $subfamLabelLine";
	}
    }
    if ($l =~ /^\#=GF SUBFAM_PERL_PRED ([^ ]+) +(.*)$/) {
	$thisName=$1;
	$predNameToInfo{$thisName}={pred=>$2,perlEval=>1};
	push @predNameOrderOfEval,$thisName;
	if ($debug) { print STDERR "pred $thisName = $2\n"; }
    }
    if ($l =~ /^\#=GF SUBFAM_REGEX_PRED ([^ ]+) +([^ ]+) +(.*)$/) {
	$thisName=$1;
	$regex=$3;
	$regex =~ s/[\r\n]//g;
	$predNameToInfo{$thisName}={labelLineName=>$2,pred=>$regex,regex=>1};
	push @predNameOrderOfEval,$thisName;
	if ($debug) { print STDERR "pred $thisName = $3\n"; }
    }
    if ($l =~ /^\#=GF +WEIGHT_MAP +(.*)$/) {
	$weightMapStr=$1;
	$doingWeights=1;
	%weightMap=split / +/,$weightMapStr;
	# for $hitId (keys %weightMap) {	    print STDERR  "weight $hitId -> $weightMap{$hitId}\n";	}
    }
}

if (!exists($predNameToInfo{$selectedPredName})) {
    die "the predicate \"$selectedPredName\" was not defined";
}

$acceptWeight=0;
$rejectWeight=0;

my $subfamSubstrString=$selectedPredName;
$keepAll=0;
for $l (@lines) {
    $printedThisLine=0;
    $l =~ s/[\r\n]//g;
    if ($l =~ /^\#=GF SUBFAM_KEEPALL ([01])$/) {
	$keepAll=$1;
    }
    if ($l =~ /^\#=GF SUBFAM_SUBST_STRING ([^ ]+) (.*)$/) {
	$thisPredName=$1;
	$s=$2;
	if ($thisPredName eq $selectedPredName) {
	    $subfamSubstrString=$s;
	}
    }
    if ($keepAll) {
	print "$l\n";
	$printedThisLine=1;
    }
    else {
	if ($l =~ /^\#/) {
	    if ($l =~ /^\#=G([CF]) +SUBFAM_([^ _]+)_([^ ]+) +(.*)$/) {
		$type=$1;
		$thisPredName=$2;
		$tag=$3;
		$rest=$4;
		if ($thisPredName eq $subfamSubstrString) {
		    print "#=G$type $tag $rest\n";
		    if ($tag eq "KEEPALL") {
			$keepAll=$rest;
		    }
		    $printedThisLine=1;
		}
	    }
	    else {
		if ($l =~ /\#=GC +R2R_LABEL[_0-9]* +/) {
		}
		else {
		    if ($l =~ /\#=GF +R2R[_A-Za-z]* +/) {
		    }
		    else {
			if ($l =~ /^\#=G[RS]/) {
			    if ($l =~ /^\#=GR +([^ ]+) +SUBFAM_([^ _]+)_([^ ]+) +(.*)$/) {
				$hit=$1;
				$thisPredName=$2;
				$tag=$3;
				$rest=$4;
				#print STDERR "#=GR: $hit, $thisPredName, $tag, $rest\n";
				if ($thisPredName eq $subfamSubstrString) {
				    print "#=GR $hit $tag $rest\n";
				    $printedThisLine=1;
				}
			    }
			    else {
				# remove these, so we don't have to worry.  They might be DEL_COLS, CLEAVAGE, or junk.
			    }
			}
			else {
			    print "$l\n";
			    $printedThisLine=1;
			}
		    }
		}
	    }
	}
	else {
	    if ($l eq "//") {
		if ($doingWeights) {
		    if ($acceptWeight==0) {
			die "no sequences were selected into the subfamily by the predicate (or all weights were zero)";
		    }
		    $weight=$acceptWeight/($acceptWeight+$rejectWeight);
		    print "#=GF SUBFAM_WEIGHT $weight\n";
		}
		print "$l\n";
		$printedThisLine=1;
	    }
	    else {
		if ($l =~ /^([-_.A-Za-z0-9\/]+) +(.+)$/) {

		    $hitId=$1;
		    $seq=$2;

		    if ($debug) { print STDERR "$hitId\n"; }

		    # load gsTags
		    my %gsTag=();
		    for my $gs (keys %{$sto->{hit}{$hitId}{gs}}) {
			my $value=$sto->{hit}{$hitId}{gs}{$gs};
			if ($debug) {
			    print STDERR "hitId GS: $gs --> $value\n";
			}
			$gsTag{$gs}=$value;
		    }

		    # compute values of all predicates, in order
		    %predValue=();
		    for $predName (@predNameOrderOfEval) {
			$currPred=$predNameToInfo{$predName};
			if ($currPred->{regex}) {
			    $s="";
			    $labelLineName=$currPred->{labelLineName};
			    $labelLine=$labelLineNameToInfo{$labelLineName}->{labelLine};
			    # print STDERR "LL: $labelLine\n";
			    for $col (@{$labelLineNameToInfo{$labelLineName}->{colList}}) {
				$s .= substr($seq,$col,1);
			    }
			    if (length($s)==0) {
				die "for regex predicate $predName, there were no columns extracted from hit $hitId, which suggests you forgot to select a column";
			    }
			    $regex=$currPred->{pred};
			    #print STDERR "testregex $hitId , $predName , \"$regex\" , \"$s\"\n";
			    if ($s =~ /$regex/) {
				$predValue{$predName}=1;
			    }
			    else {
				$predValue{$predName}=0;
			    }
			    if ($debug) { print STDERR "pred $predName: $labelLineName --> $s, $predValue{$predName}\n"; }
			}
			if ($currPred->{perlEval}) {
			    $predValue{$predName}=eval $currPred->{pred};
			    if ($debug) { print STDERR "pred $predName: $predValue{$predName}\n"; }
			}
		    }

		    #print STDERR "final pred \"$selectedPredName\"\n";
		    if ($predValue{$selectedPredName}) {
			$thisAcceptWeight=$weightMap{$hitId};
			#print STDERR "weight( $hitId ) : $thisAcceptWeight\n";
			$acceptWeight += $thisAcceptWeight;
			print "$l\n";
			$printedThisLine=1;
		    }
		    else {
			$rejectWeight += $weightMap{$hitId};
		    }
		}
	    }
	}
    }
    if (!$printedThisLine) {
	# print blank line, just so the line numbers stay the same
	print "\n";
    }
}
