# Supplementary material for: Comparative genomics reveals 104 candidate structured RNAs from bacteria, archaea, and their metagenomes
Source: Genome Biol. 2010 Mar 15;11(3):R31. doi: 10.1186/gb-2010-11-3-r31 (PMC2864571; doi:10.1186/gb-2010-11-3-r31)
Supplement: Additional file 10 — Source code implemented as part of this project. Source code files and a README.pdf file are provided to assist in detailed understanding of the methods. The files can be retrieved from the .tar.gz archive file, as described for Additional file 4. [file gb-2010-11-3-r31-S10.GZ › 104-motifs-source-code/exe/SerialDingee.pl]

# Copyright (c) 2003-2010 Zasha Weinberg.  All rights reserved.
#
# This copyrighted source code is freely distributed under
# the terms of the GNU General Public License.  See the file
# LICENSE in the root directory of this distribution.

# STDIN: command lines to send to Dingee.pl (including "perl Dingee.pl...")
# each line will be run after the previous one, using the -hold_jid command for qsub

$prevJobID="";
while (<STDIN>) {
    s/[\r\n]//g;

    $cmd=$_;
    if (!($prevJobID eq "")) {
	$cmd="$cmd -afterJobID $prevJobID";
    }
    if (!open(CMD,"$cmd |")) {
	die "(SerialDingee.pl) could not open $cmd";
    }
    $prevJobID="";
    while (<CMD>) {
	s/[\r\n]//g;
	my $line=$_;
	print "(SerialDingee line) $line\n";
	
	if ($line =~ /jobID-(.*)-DIboj/) {
	    $prevJobID=$1;
	    print "Job ID was $prevJobID\n";
	}
	
    }
    close(CMD);
    if ($? != 0) {
	die "(SerialDingee) cmd ($cmd) returned non-zero exit code $?";
    }
    if (!$prevJobID) {
	die "(SerialDingee) Could not find job ID from Dingee.pl output";
    }
}
