# Supplementary material for: Comparative genomics reveals 104 candidate structured RNAs from bacteria, archaea, and their metagenomes
Source: Genome Biol. 2010 Mar 15;11(3):R31. doi: 10.1186/gb-2010-11-3-r31 (PMC2864571; doi:10.1186/gb-2010-11-3-r31)
Supplement: Additional file 10 — Source code implemented as part of this project. Source code files and a README.pdf file are provided to assist in detailed understanding of the methods. The files can be retrieved from the .tar.gz archive file, as described for Additional file 4. [file gb-2010-11-3-r31-S10.GZ › 104-motifs-source-code/exe/SsCutDels.pl]

# Copyright (c) 2003-2010 Zasha Weinberg.  All rights reserved.
#
# This copyrighted source code is freely distributed under
# the terms of the GNU General Public License.  See the file
# LICENSE in the root directory of this distribution.

$inputFileName=shift;

open(IN,"$inputFileName");
while (<IN>) {
    s/[\r\n]//g;

    if ($seq eq "") {
	$seq=$_;
    }
    else {
	if ($ss eq "") {
	    $ss=$_;
	}
	else {
	    if ($_ eq "") {
	    }
	    else {
		die "extra line";
	    }
	}
    }
}
close(IN);

$ss =~ s/[\[\(]/</g;
$ss =~ s/[\]\)]/</g;
$seq =~ s/[-_]/./g;


# print "$seq\n$ss\n";

# make into array
for ($i=0; $i<length($ss); $i++) {
    push @seqa,substr $seq,$i,1;
    push @ssa,substr $ss,$i,1;
}

# work out pairing
for ($i=0; $i<length($ss); $i++) {
    if ($ssa[$i] eq "<") {
	$count=1;
	$right=-1;
	for ($j=$i+1; $j<length($ss); $j++) {
	    if ($ssa[$j] eq "<") {
		$count++;
	    }
	    if ($ssa[$j] eq ">") {
		$count--;
	    }
	    if ($count==0) {
		$right=$j;
		last;
	    }
	}
	if ($right==-1) {
	    die "mismatched brackets (left at $i)";
	}
	$leftToRight{$i}=$right;
    }
}

for $i (keys %leftToRight) {
    $j=$leftToRight{$i};
    $rightToLeft{$j}=$i;
}

# remove deleted sequence with pairs
for ($i=0; $i<length($ss); $i++) {
    if ($seqa[$i] eq ".") {
	if ($ssa[$i] eq "<") {
	    $j=$leftToRight{$i};
	    $ssa[$i]=".";
	    $ssa[$j]=".";
	}
	if ($ssa[$i] eq ">") {
	    $j=$rightToLeft{$i};
	    $ssa[$i]=".";
	    $ssa[$j]=".";
	}
	$ssa[$i]=".";
    }
}

# make new list with deletions
for ($i=0; $i<length($ss); $i++) {
    if ($seqa[$i] eq ".") {
	# skip it
    }
    else {
	push @seqa2,$seqa[$i];
	push @ssa2,$ssa[$i];
    }
}

$seq=join("",@seqa2);
$ss=join("",@ssa2);
print "$seq\n$ss\n";

if (1) {
    for ($i=0; $i<length($ss); $i++) {
	$j=$leftToRight{$i};
	if ($j) {
	    $jp1=$j+1;
	    print "$i $jp1 / ";
	}
    }
}
