# Supplementary material for: Comparative genomics reveals 104 candidate structured RNAs from bacteria, archaea, and their metagenomes
Source: Genome Biol. 2010 Mar 15;11(3):R31. doi: 10.1186/gb-2010-11-3-r31 (PMC2864571; doi:10.1186/gb-2010-11-3-r31)
Supplement: Additional file 10 — Source code implemented as part of this project. Source code files and a README.pdf file are provided to assist in detailed understanding of the methods. The files can be retrieved from the .tar.gz archive file, as described for Additional file 4. [file gb-2010-11-3-r31-S10.GZ › 104-motifs-source-code/exe/StockholmApplyAbbrev.pl]

# Copyright (c) 2003-2010 Zasha Weinberg.  All rights reserved.
#
# This copyrighted source code is freely distributed under
# the terms of the GNU General Public License.  See the file
# LICENSE in the root directory of this distribution.

use strict;
use Getopt::Long;
use ProcessPipeline_Utils;

my ($help,$abbrevFile);
if (!GetOptions( 
		"h" => \$help,
		"abbrevFile=s" => \$abbrevFile
	       )) {
    die "problem with command line parameters";
}
if ($help) {
    print "perl StockholmApplyAbbrev.pl -abbrevFile <abbrev mapping file name> <input .sto> <output .sto>\n";
    print "covert hitId to abbreviations.  <abbrev mapping file name> can be made with FancifyStockholm.pl (s.t. abbreviations are consistent with supplementary data) using -dumpAbbrevMappingFileName flag\n";
    print "can be useful for phylogeny stuff, where >10 characters are not allowed, and anyway would clutter drawings\n";
    exit;
}

my $infile=shift;
my $outfile=shift;

if (!$abbrevFile || !$infile || !$outfile) {
    die "missing param";
}

my %hitIdToAbrev=();
if (!open(M,$abbrevFile)) {
    die "cannot open $abbrevFile";
}
while (<M>) {
    s/[\r\n]//g;
    my ($hitId,$abbrev)=split /\t/,$_;
    $hitIdToAbrev{$hitId}=$abbrev;
}
close(M);

my $sto=new Stockholm;
$sto->Load($infile);
my $dest=new Stockholm;
%{$dest->{gf}}=%{$sto->{gf}};
%{$dest->{gc}}=%{$sto->{gc}};
$dest->{gf}{DUPLICATES}="none";

for my $hitId (@{$sto->{hitsInOriginalOrder}}) {
    my $abbrev=$hitIdToAbrev{$hitId};
    if (!$abbrev) {
	die "could not find abbrev for hit $hitId";
    }
    %{$dest->{hit}{$abbrev}}=%{$sto->{hit}{$hitId}};
    push @{$dest->{hitsInOriginalOrder}},$abbrev;
}

$dest->Save($outfile);
