# Supplementary material for: Comparative genomics reveals 104 candidate structured RNAs from bacteria, archaea, and their metagenomes
Source: Genome Biol. 2010 Mar 15;11(3):R31. doi: 10.1186/gb-2010-11-3-r31 (PMC2864571; doi:10.1186/gb-2010-11-3-r31)
Supplement: Additional file 10 — Source code implemented as part of this project. Source code files and a README.pdf file are provided to assist in detailed understanding of the methods. The files can be retrieved from the .tar.gz archive file, as described for Additional file 4. [file gb-2010-11-3-r31-S10.GZ › 104-motifs-source-code/exe/StockholmCheckCrossOverlaps.pl]

# Copyright (c) 2003-2010 Zasha Weinberg.  All rights reserved.
#
# This copyrighted source code is freely distributed under
# the terms of the GNU General Public License.  See the file
# LICENSE in the root directory of this distribution.

use strict;
use Getopt::Long;
use ProcessPipeline_Utils;

my ($help,$createOnSuccessFileName,$ignoreDuplicates,$dumpCmzasha,$allowOverwriteOutput);
my $cmzashaExe="./cmzasha";
if (!GetOptions(
		"cmzasha=s" => \$cmzashaExe,
		"h" => \$help,
		"createOnSuccess=s" => \$createOnSuccessFileName,
		"noDups" => \$ignoreDuplicates,
		"dumpCmzasha=s" => \$dumpCmzasha,
		"overwrite" => \$allowOverwriteOutput
	       )) {
    die;
}
if ($help) {
    print "perl StokcholmCheckCrossOverlaps.pl <output file> <input file> [<file 2> ...]\n";
    print "-createOnSuccess <file name> : create this file using the 'touch' command if none of the input files have any overlaps\n";
    print "-noDups : ignore DUPLICATES LINES (and also errors by their absence)\n";
    print "-dumpCmzasha <file name> : dump output that's supposed to go to cmzasha, and don't do anything else.  Useful for debugging.\n";
    print "-overwrite : allow the output file to already exist, and overwrite it.  Otherwise, Zasha's forget how to use this program, and end up overwriting files they need.  So, by default, if the output file exists, that's an error.\n";
    exit(0);
}
my $outputFile=shift;
my @stoList=@ARGV;

if (-e $outputFile) {
    if ($allowOverwriteOutput) {
	# okay
    }
    else {
	die "the output file (command-line parameter 1) already exists.  Use -overwrite if this is okay.  I WILL BE OVERWRITING THE FILE $outputFile.";
    }
}

my $cmd="| $cmzashaExe --filename-find-overlapping-motifs $outputFile";
if ($dumpCmzasha) {
    $cmd=">$dumpCmzasha";
}
print "Running $cmd to process motif instances...\n";
if (!open(CMD,"$cmd")) {
    die "cannot open $cmd";
}

my %expectOverlapsMap=();
for my $stoFileName (@stoList) {
    print CMD "m\t$stoFileName\n";


    my $sto=new Stockholm;
    $sto->Load($stoFileName);
    my $thisIgnoreDuplicates=$ignoreDuplicates;
    my ($ignoreAllOverlaps,$expectOverlaps);
    @ARGV=split / +/,$sto->{gf}{"StockholmCheckOverlaps.pl"};
    if (!GetOptions(
		    "noDups" => \$thisIgnoreDuplicates,
		    "ignoreAllOverlaps" => \$ignoreAllOverlaps,
		    "expectCrossOverlaps=s" => \$expectOverlaps
		   )) {
	die "while processing \"$stoFileName\"";
    }
    if ($ignoreAllOverlaps) {
	next;
    }
    if (!defined($sto->{gf}{DUPLICATES}) && !$thisIgnoreDuplicates) {
	die "file \"$stoFileName\": #=GF DUPLICATES is missing, so I don't know about some hits";
    }

    my $stoFileNameBase=GetMotifBase($stoFileName);
    for my $other (split /,/,$expectOverlaps) {
	#print "expectCrossOverlaps $stoFileNameBase $other\n";
	$expectOverlapsMap{$stoFileNameBase}{$other}=1;
	$expectOverlapsMap{$other}{$stoFileNameBase}=1;
    }

    $sto=$sto->StripToActualMotifIfAny();
    my @l=();
    if ($thisIgnoreDuplicates) {
	@l=@{$sto->{hitsInOriginalOrder}};
    }
    else {
	@l=$sto->ListHitsWithDups();
    }
    for my $hit (@l) {
	my $stuff=$hit;
	if ($stuff =~ /__/) {
	    print "WARNING: hit $hit in $stoFileName has annotation (with __).  I've removed the annotation.\n";
	}
	if ($stuff =~ /^odd/) {
	    print "WARNING: hit $hit in $stoFileName has \"odd:detected/not found\".  I've removed this added stuff.\n";
	}
	$stuff =~ s/__.*$//g; # remove trailing annotation that the user has foolishly left in
	$stuff =~ s/odd.detected-not-found-id.//g;
	$stuff =~ s/[-\/]/\t/g;
	my ($seqId,$start,$end)=split /\t/,$stuff;
	if ( !($start =~ /^[0-9]+$/) || !($end =~ /^[0-9]+$/)) {
	    print "WARNING: problem with hit $hit in motif $stoFileName.  Ignoring hit.\n";
	}
	else {
	    if ($start==0 || $end==0) {
		die "start==0 or end==0.  motif=$stoFileName.  hit=$hit.";
	    }
	    print CMD "h\t$stuff\n";
	}
    }
}
close(CMD);
if ($? != 0) {
    die "cmzasha filed with : $?";
}
if ($dumpCmzasha) {
    print "I've dumped data to $dumpCmzasha, and I'm not going to check overlaps\n";
}

my $overlap=0;
if (!open(Z,$outputFile)) {
    die "cannot open $outputFile";
}
while (<Z>) {

    s/[\r\n]//g;
    my ($motif1,$motif2,$revNumInstances,$revNumNucs,$revFracInstances,$revFracNucs,$senseNumInstances,$senseNumNucs,$senseFracInstances,$senseFracNucs)=split /\t/,$_;
    if ($motif1 ne $motif2) {
	
	my $motif1Base=GetMotifBase($motif1);
	my $motif2Base=GetMotifBase($motif2);

	if ($expectOverlapsMap{$motif1Base}{$motif2Base}) {
	    # eat it, since the user expected it
	}
	else {
	
	    $overlap=1;
	    print "OVERLAP $motif1 ($motif1Base) ON $motif2 ($motif2Base) : $senseNumInstances ($senseNumNucs , $senseFracInstances) , $revNumInstances ($revNumNucs , $revFracInstances)\n";
	}
    }
}
close(Z);

if ($overlap) {
    die "overlaps";
}
else {
    if (defined($createOnSuccessFileName)) {
	system "touch $createOnSuccessFileName";
    }
}

sub GetMotifBase {
    my ($f)=@_;
    $f =~ s/[.]st[ok]$//g;
    $f =~ s/^.*\///g;
    return $f;
}
