# Supplementary material for: Comparative genomics reveals 104 candidate structured RNAs from bacteria, archaea, and their metagenomes
Source: Genome Biol. 2010 Mar 15;11(3):R31. doi: 10.1186/gb-2010-11-3-r31 (PMC2864571; doi:10.1186/gb-2010-11-3-r31)
Supplement: Additional file 10 — Source code implemented as part of this project. Source code files and a README.pdf file are provided to assist in detailed understanding of the methods. The files can be retrieved from the .tar.gz archive file, as described for Additional file 4. [file gb-2010-11-3-r31-S10.GZ › 104-motifs-source-code/exe/StockholmCheckOverlaps.pl]

# Copyright (c) 2003-2010 Zasha Weinberg.  All rights reserved.
#
# This copyrighted source code is freely distributed under
# the terms of the GNU General Public License.  See the file
# LICENSE in the root directory of this distribution.

use strict;
use Getopt::Long;
use ProcessPipeline_Utils;

my ($help,$createOnSuccessFileName,$ignoreDuplicates);
if (!GetOptions(
		"h" => \$help,
		"createOnSuccess=s" => \$createOnSuccessFileName,
		"noDups" => \$ignoreDuplicates
	       )) {
    die;
}
if ($help) {
    print "perl StokcholmCheckOverlaps.pl <input file> [<file 2> ...]\n";
    print "-createOnSuccess <file name> : create this file using the 'touch' command if none of the input files have any overlaps\n";
    exit(0);
}
my @stoList=@ARGV;

my $isOverlap=0;
for my $stoFileName (@stoList) {

    #print "Checking $stoFileName\n";

    my $isOverlapThisSto=0;
    
    # load Stockholm file, and partition hits by sequence id
    my $sto=new Stockholm; #ProcessPipeline_Utils::ReadStockholmIntoHash($stoFileName);
    $sto->Load($stoFileName);

    my $thisIgnoreDuplicates=$ignoreDuplicates;
    my ($ignoreAllOverlaps,$expectCrossOverlaps);
    @ARGV=split / +/,$sto->{gf}{"StockholmCheckOverlaps.pl"};
    if (!GetOptions(
		    "noDups" => \$thisIgnoreDuplicates,
		    "ignoreAllOverlaps" => \$ignoreAllOverlaps,
		    "expectCrossOverlaps=s" => \$expectCrossOverlaps   # ignored in this script
		   )) {
	die "while processing \"$stoFileName\"";
    }

    if ($ignoreAllOverlaps) {
	next;
    }
    
    if (!defined($sto->{gf}{DUPLICATES}) && !$thisIgnoreDuplicates) {
	die "file \"$stoFileName\": #=GF DUPLICATES is missing, so I don't know about some hits";
    }

    $sto=$sto->StripToActualMotifIfAny();
    my %idToCoords=();
    for my $hit ($sto->ListHitsWithDups()) { # @{$sto->{hitsInOriginalOrder}}) {
	my ($id,$start,$end)=split /[\/-]/,$hit;
	my ($s,$e)=($start,$end);
	if ($s > $e) {
	    ($s,$e)=($e,$s);
	}
	push @{$idToCoords{$id}},{start=>$start,end=>$end,s=>$s,e=>$e};
    }

    # for each sequence id, check all pairs for overlaps
    for my $id (keys %idToCoords) {
	my $n=scalar @{$idToCoords{$id}};
	my ($i,$j);
	for ($i=0; $i<$n; $i++) {
	    my $x=$idToCoords{$id}[$i];
	    my ($s1,$e1)=($x->{s},$x->{e});
	    for ($j=$i+1; $j<$n; $j++) {
		my $y=$idToCoords{$id}[$j];
		my ($s2,$e2)=($y->{s},$y->{e});
		
		if (($s1 > $e2) || ($s2 > $e1)) {
		    # no overlap
		}
		else {
		    # overlap
		    my $hit1="$id/$x->{start}-$x->{end}";	
		    my $hit2="$id/$y->{start}-$y->{end}";
		    if (!Expectations($hit1,$hit2,$sto)) {
			if (!$isOverlapThisSto) {
			    print "STO: $stoFileName\n";
			}
			my ($hit1Src,$hit2Src);
			if (defined($sto->{srcHit}{$hit1})) {
			    $hit1Src=join(",",@{$sto->{srcHit}{$hit1}});
			}
			if (defined($sto->{srcHit}{$hit2})) {
			    $hit2Src=join(",",@{$sto->{srcHit}{$hit2}});
			}
			print "overlap:  $hit1Src   $hit2Src   ($hit1    $hit2)\n"; 
			$isOverlap=1;
			$isOverlapThisSto=1;
		    }
		}
	    }
	}
    }
}
if ($isOverlap) {
    die "overlaps";
}
else {
    if (defined($createOnSuccessFileName)) {
	system "touch $createOnSuccessFileName";
    }
}

sub Expectations
  {
      my ($hit1,$hit2,$sto)=@_;
      return Expectation($hit1,$sto) && Expectation($hit2,$sto);
  }

sub Expectation
    {
	my ($hit,$sto)=@_;
	if ($sto->{hit}{$hit}{gs}{EXPECT_OVERLAPS}>0) {
	    $sto->{hit}{$hit}{gs}{EXPECT_OVERLAPS}--;
	    return 1;
	}
	else {
	    return 0;
	}
    }
