# Supplementary material for: Comparative genomics reveals 104 candidate structured RNAs from bacteria, archaea, and their metagenomes
Source: Genome Biol. 2010 Mar 15;11(3):R31. doi: 10.1186/gb-2010-11-3-r31 (PMC2864571; doi:10.1186/gb-2010-11-3-r31)
Supplement: Additional file 10 — Source code implemented as part of this project. Source code files and a README.pdf file are provided to assist in detailed understanding of the methods. The files can be retrieved from the .tar.gz archive file, as described for Additional file 4. [file gb-2010-11-3-r31-S10.GZ › 104-motifs-source-code/exe/StockholmCount.pl]

# Copyright (c) 2003-2010 Zasha Weinberg.  All rights reserved.
#
# This copyrighted source code is freely distributed under
# the terms of the GNU General Public License.  See the file
# LICENSE in the root directory of this distribution.

use strict;
use Getopt::Long;
use ProcessPipeline_Utils;

my ($help,$createOnSuccessFileName,$ignoreDuplicates,$onlyNcz,$lengths,$subtractInternalOrf,$actualMotifCustom,$subtractRegion);
if (!GetOptions(
		"h" => \$help,
		"noDups" => \$ignoreDuplicates,
		"ncz" => \$onlyNcz,
		"lengths" => \$lengths,
		"subtractInternalOrf" => \$subtractInternalOrf,
		"subtractRegion=s" => \$subtractRegion,
		"actualMotifCustom=s" => \$actualMotifCustom
	       )) {
    die;
}
if ($help) {
    print "perl StockholmCount.pl <input file> [<file 2> ...]\n";
    print "-noDups : don't count duplicate sequences.  (This flag will only work if the #=GF DUPLICATES tag has been computed by CorrectStockholmCoords.pl\n";
    print "-ncz : only count sequences whose accession begin with NC_ or NZ_, i.e. the normal RefSeq seqs\n";
    print "-lengths : instead of a count, print the lengths of seqs within the sto file\n";
    print "-subtractInternalOrf : in calculating lengths, subtract the start/stop codons in the annotated #=GR CODON_ENDO, if any.  WARNING: I designed this for the nontron, but the problem is there's misannotated start codons of ORFs, which throws all the ORF length estimates off.  Instead, I manually mark the ORF/variable region with #=GC SUBTRACT_REGION, and add   -subtractRegion SUBTRACT_REGION.\n";
    print "-subtractRegion <tag> : in calculating lengths, subtract the region in the #=GC <tag> that is delimited by a single pair of matching angle brackets (same as ACTUAL_MOTIF tag format)\n";
    print "-actualMotifCustom <tag> : in calculating lengths, extract just the motif in an #=GC ACTUAL_MOTIF line, except use the given <tag> instead of ACTUAL_MOTIF.\n";
    exit(0);
}
my @stoList=@ARGV;

my $isOverlap=0;
for my $stoFileName (@stoList) {

    #print "Checking $stoFileName\n";
    
    # load Stockholm file, and partition hits by sequence id
    my $sto=new Stockholm;
    $sto->Load($stoFileName);

    if ($actualMotifCustom) {
	my $options={};
	print "stripping to #=GC $actualMotifCustom\n";
	if (!exists($sto->{gc}{$actualMotifCustom})) {
	    die "cannot find line #=GC $actualMotifCustom";
	}
	$sto=$sto->StripToGenericActualMotifIfAny($options,$actualMotifCustom);
    }

    my @l=();
    if ($ignoreDuplicates) {
	@l=@{$sto->{hitsInOriginalOrder}};
    }
    else {
	@l=$sto->ListHitsWithDups();
    }

    my $dups=new StockholmDuplicates($sto);

    my $n=0;
    my @lenlist=();
    my $lenSum=0;
    for my $hit (@l) {
	my ($seqId,$s,$e)=split /[-\/]/,$hit;
	my $yes;
	if ($onlyNcz && !($seqId =~ /^N[CZ]_/)) {
	    $yes=0;
	}
	else {
	    $yes=1;
	}
	if ($yes) {

	    if ($lengths) {
		my $alnHit=$dups->ToAlignmentHit($hit);
		my $seq=$sto->{hit}{$alnHit}{seq};

		if ($subtractRegion) {
		    my $region=$sto->{gc}{$subtractRegion};
		    if ($region =~ /^[.]*<[.]*>[.]*$/) {
			# okay
		    }
		    else {
			die "#=GC $subtractRegion has invalid format, or is not found: $region.";
		    }
		    my $s=index $region,"<";
		    my $e=index $region,">";

		    my $spliceSeq = substr($seq,0,$s).substr($seq,$e+1);
		    $seq=$spliceSeq;
		}
		
		if ($subtractInternalOrf) {
		    my $orfAnnot=$sto->{hit}{$alnHit}{gr}{CODON_ENDO};
		    # assume it's either AUG or STP, since ORFs should be on the sense strand.  And there's only one ORF.  however, it doesn't have to have an AUG (could be 5' to seq), and also doesn't have to have an STP (could be 3')
		    if (($orfAnnot =~ /^[.]+$/) || !defined($orfAnnot)) {
			# okay, and there's nothing to do
		    }
		    else {
			if ($orfAnnot =~ /^[.]*(A[.]*U[.]*G|)[.]*(S[.]*T[.]*P|)[.]*$/) {
			    # okay
			}
			else {
			    die "invalid #=GR CODON_ENDO line.  I'm assuming all ORFs are on the sense strand, so the line should contain the strings AUG or STP or dots.  I'm also assuming that there's at most one ORF.  hit=$alnHit (raw hit=$hit).  line was $orfAnnot";
			}

			my $aug=index $orfAnnot,"A"; #  (don't look for the U or G, since there might be dots separating the letters AUG)
			if ($aug==-1) {
			    $aug=0;  # not found, so select the 5' end
			}
			my $stp=index $orfAnnot,"P"; #  (analogous to previous line, just look for the ending 'P')
			if ($stp==-1) {
			    $stp=length($seq)-1;  # not found, so select the 3' end
			}
			my $spliceSeq = substr($seq,0,$aug).substr($seq,$stp+1);
			$seq=$spliceSeq;
		    }
		}

		$seq =~ s/[^A-Za-z]//g;
		push @lenlist,{len=>length($seq),hit=>$hit};
		$lenSum += length($seq);
	    }
	    else {
	    }
	    $n++;
	}
	#print "$seqId , $yes\n";
    }
    my $thisMotifLenAvg=$lenSum / $n;

    if ($lengths) {
	for my $x (sort {$a->{len} <=> $b->{len}} @lenlist) {
	    print join("\t",($stoFileName,$x->{hit},$x->{len}))."\n";
	}
	print join("\t",($stoFileName,"average","",$thisMotifLenAvg))."\n"; # blank field is so that the averages and the raw lengths won't be in the same column, which would be a hassle for analysis with Excel
    }
    else {
	print "$n\t$stoFileName\n";
    }
}
