# Supplementary material for: Comparative genomics reveals 104 candidate structured RNAs from bacteria, archaea, and their metagenomes
Source: Genome Biol. 2010 Mar 15;11(3):R31. doi: 10.1186/gb-2010-11-3-r31 (PMC2864571; doi:10.1186/gb-2010-11-3-r31)
Supplement: Additional file 10 — Source code implemented as part of this project. Source code files and a README.pdf file are provided to assist in detailed understanding of the methods. The files can be retrieved from the .tar.gz archive file, as described for Additional file 4. [file gb-2010-11-3-r31-S10.GZ › 104-motifs-source-code/exe/StockholmFindOverlappingHits.pl]

# Copyright (c) 2003-2010 Zasha Weinberg.  All rights reserved.
#
# This copyrighted source code is freely distributed under
# the terms of the GNU General Public License.  See the file
# LICENSE in the root directory of this distribution.

use strict;
use Getopt::Long;
use ProcessPipeline_Utils;

my ($help,$ignoreDuplicates,$dumpToFileForDebugging,$onlyInFirstFile);
my $cmzashaExe="./cmzasha";
if (!GetOptions(
		"cmzasha=s" => \$cmzashaExe,
		"h" => \$help,
		"noDups" => \$ignoreDuplicates,
		"onlyInFirstFile" => \$onlyInFirstFile,
		"debugCmzasha" => \$dumpToFileForDebugging
	       )) {
    die;
}
if ($help) {
    print "perl StokcholmCheckCrossOverlaps.pl <cmzasha output file temp> <file 1> <file 2>\n";
    print "default: report hits that are in both <file 1> and <file 2>\n";
    print "-onlyInFirstFile : report hits that are only in <file 1>\n";
    exit(0);
}
my $outputFile=shift;
my @stoList=@ARGV;

my $cmd="| $cmzashaExe --pipeline-find-overlapping-motifs $outputFile NULL NULL";
if ($dumpToFileForDebugging) {
    $cmd=">t/overlap-input.tab";
}
print "Running $cmd to process motif instances...\n";
if (!open(CMD,"$cmd")) {
    die "cannot open $cmd";
}

if (scalar @stoList!=2) {
    die "I expected exactly 2 files as input";
}

my $nextHitNum=1;
my %stoNumToHit=();
my %stoToHits=();

my $stoNum;
for ($stoNum=0; $stoNum<2; $stoNum++) {
    my $stoFileName=$stoList[$stoNum];

    my $sto=new Stockholm;
    $sto->Load($stoFileName);

    $sto=$sto->StripToActualMotifIfAny();
    for my $hit ($sto->ListHitsWithDups()) { # @{$sto->{hitsInOriginalOrder}}) {

	print CMD "m\t$stoNum-$nextHitNum-0-0\n";
	my $stuff=$hit;
	$stuff =~ s/[-\/]/\t/g;
	print CMD "h\t$stuff\n";
	$stoNumToHit{$stoNum}{$nextHitNum}=$hit;
	push @{$stoToHits{$stoNum}},$hit;
	$nextHitNum++;
    }
}
close(CMD);
if ($? != 0) {
    die "cmzasha filed with : $?";
}

my @overlaps=();

if (!open(Z,$outputFile)) {
    die "cannot open $outputFile";
}
while (<Z>) {

    s/[\r\n]//g;
    my ($motif1,$motif2,$revNumInstances,$revNumNucs,$revFracInstances,$revFracNucs,$senseNumInstances,$senseNumNucs,$senseFracInstances,$senseFracNucs)=split /\t/,$_;
    my ($sto1,$hitNum1,$dummy1,$dummy2)=split /[-]/,$motif1;
    my ($sto2,$hitNum2,$dummy4,$dummy3)=split /[-]/,$motif2;
    if ($sto1==0 && $sto2==1) {
	my $hit1=$stoNumToHit{$sto1}{$hitNum1};
	my $hit2=$stoNumToHit{$sto2}{$hitNum2};
	push @overlaps,{hit1=>$hit1,hit2=>$hit2};
    }
}
close(Z);

if ($onlyInFirstFile) {
    my $hit;
    my %hitsWithOverlap=();
    for my $x (@overlaps) {
	$hitsWithOverlap{$x->{hit1}}=1;
    }
    my $stoNum=0;
    my @missings=();
    my %missingSeqId=();
    for $hit (@{$stoToHits{$stoNum}}) {
	# print "checking $hit\n";
	if (!$hitsWithOverlap{$hit}) {
	    push @missings,$hit;
	    print "LEFT ONLY  $hit\n";
	    my ($seqId,$start,$end)=split /[-\/]/,$hit;
	    $missingSeqId{$seqId}=1;
	}
    }
    my @inListList=();
    for $hit (sort {$a cmp $b} keys %missingSeqId) {
	my ($seqId,$start,$end)=split /[-\/]/,$hit;
	push @inListList,"\'$seqId\'";
    }
    my $inList=join(",",@inListList);
    print "select fragment from genome where fragment in ($inList);\n";
}
else {
    for my $x (@overlaps) {
	print "OVERLAP $x->{hit1}    $x->{hit2}\n";
    }
}
