# Supplementary material for: Comparative genomics reveals 104 candidate structured RNAs from bacteria, archaea, and their metagenomes
Source: Genome Biol. 2010 Mar 15;11(3):R31. doi: 10.1186/gb-2010-11-3-r31 (PMC2864571; doi:10.1186/gb-2010-11-3-r31)
Supplement: Additional file 10 — Source code implemented as part of this project. Source code files and a README.pdf file are provided to assist in detailed understanding of the methods. The files can be retrieved from the .tar.gz archive file, as described for Additional file 4. [file gb-2010-11-3-r31-S10.GZ › 104-motifs-source-code/exe/StockholmReverse.pl]

# Copyright (c) 2003-2010 Zasha Weinberg.  All rights reserved.
#
# This copyrighted source code is freely distributed under
# the terms of the GNU General Public License.  See the file
# LICENSE in the root directory of this distribution.

# output reverse complement of Stockholm alignment

$inFileName=shift;


%comp=(
"A","U",
"C","G",
"G","C",
"U","A",
"T","A",
"R","Y",
"Y","R",
"M","K",
"K","M",
"S","S",
"W","W",
"H","D",
"D","H",
"B","V",
"V","B",
"N","N",
# gaps
"-","-",
".","."
);
%compBracket=(
".",".",
",",",",
":",":",
"-","-",
"_","_",
"~","~",
"<",">",
">","<",
"(",")",
")","(",
"]","[",
"[","]",
"{","}",
"}","{",
);

if (!open(IN,"$inFileName")) {
    die "Cannot open input $inFileName";
}

while (<IN>) {
    s/[\r\n]//g;
    push @lines,$_;
}

for $l (@lines) {
    if ($l =~ /^([^\#][^ ]+ +)([^ ]+)$/) {
	
	($idAndSpace,$seq)=($1,$2);
	$idToSeq{$idAndSpace}=$idToSeq{$idAndSpace}.$seq;
    }
}

for $id (keys %idToSeq) {
    # inefficient reverse complement, but seqs are small anyway
    $seq=$idToSeq{$id};
    @l=split //,$seq;
    @l2=();
    while (scalar @l>0) {
	$ch=shift @l;
	$rch=$comp{uc($ch)};
	if (!$rch) {
	    die "could not complement nucleotide '$ch'";
	}
	unshift @l2,$rch;
    }
    $seq=join "",@l2;
    $idToRcSeq{$id}=$seq;
}

for $l (@lines) {
    if ($l =~ /^([^\#][^ ]+ +)([^ ]+)$/) {
	($idAndSpace,$seq)=($1,$2);
	if ($doneId{$idAndSpace}) {
	    # ignore
	}
	else {
	    $seq=$idToRcSeq{$idAndSpace};
	    print "$idAndSpace$seq\n";
	    $doneId{$idAndSpace}=1;
	}
    }
    else {
	if ($l =~ /^#=GC( +)([^ ]+)( +)(.*)$/) {
	    $firstSpace=$1;
	    $type=$2;
	    $secondSpace=$3;
	    $seq=$4;

	    # assume this is okay for every type
	    # just reverse it (the, err, a dumb way)
	    @l=split //,$seq;
	    @l2=();
	    while (scalar @l>0) {
		$ch=shift @l;
		if ($type eq "SS_cons") {
		    $rch=$compBracket{uc($ch)};
		    if (!$rch) {
			die "could not complement nucleotide '$ch'";
		    }
		}
		else {
		    $rch=$ch;  # assume it's the same
		}
		unshift @l2,$rch;
	    }
	    $seq=join "",@l2;
	    print "#=GC$firstSpace$type$secondSpace$seq\n";
	}
	  else {
	      print "$l\n";
	  }
    }
}
