# Supplementary material for: Comparative genomics reveals 104 candidate structured RNAs from bacteria, archaea, and their metagenomes
Source: Genome Biol. 2010 Mar 15;11(3):R31. doi: 10.1186/gb-2010-11-3-r31 (PMC2864571; doi:10.1186/gb-2010-11-3-r31)
Supplement: Additional file 10 — Source code implemented as part of this project. Source code files and a README.pdf file are provided to assist in detailed understanding of the methods. The files can be retrieved from the .tar.gz archive file, as described for Additional file 4. [file gb-2010-11-3-r31-S10.GZ › 104-motifs-source-code/exe/StockholmShiftTerminalLoopsToLeft.pl]

# Copyright (c) 2003-2010 Zasha Weinberg.  All rights reserved.
#
# This copyrighted source code is freely distributed under
# the terms of the GNU General Public License.  See the file
# LICENSE in the root directory of this distribution.

use strict;
use Stockholm;

my $inf=shift;
my $outf=shift;


my $sto=new Stockholm;
$sto->Load($inf);

my $ss=$sto->{gc}{SS_cons};
if (!defined($ss)) {
    die "no SS_cons line";
}
$ss =~ tr/\(\[\{/</;
$ss =~ tr/\}\]\)/>/;
my @terminalList=();
my $i;
my $leftPair=-1;
for ($i=0; $i<length($ss); $i++) {
    my $ch=substr($ss,$i,1);
    if ($ch eq "<") {
	$leftPair=$i;
    }
    else {
	if ($leftPair!=-1) {
	    if ($ch eq ">") {
		push @terminalList,{first=>$leftPair+1,last=>$i};
		$leftPair=-1;
	    }
	}
    }
}

for my $hit (@{$sto->{hitsInOriginalOrder}}) {
    if (defined($sto->{hit}{$hit}{gr})) {
	die "sorry, I'm not implemented to handle #=GR tags";
    }
    my @nucList=split //,$sto->{hit}{$hit}{seq};
    for my $terminal (@terminalList) {
	my $first=$terminal->{first};
	my $last=$terminal->{last};
	my @tempList=@nucList;
	my $next=$first;
	for ($i=$first; $i<$last; $i++) {
	    if ($tempList[$i] ne ".") {
		$nucList[$next]=$tempList[$i];
		$next++;
	    }
	}
	while ($next<$last) {
	    $nucList[$next]=".";
	    $next++;
	}
    }
    $sto->{hit}{$hit}{seq}=join("",@nucList);
}
$sto->Save($outf);
