# Supplementary material for: Comparative genomics reveals 104 candidate structured RNAs from bacteria, archaea, and their metagenomes
Source: Genome Biol. 2010 Mar 15;11(3):R31. doi: 10.1186/gb-2010-11-3-r31 (PMC2864571; doi:10.1186/gb-2010-11-3-r31)
Supplement: Additional file 10 — Source code implemented as part of this project. Source code files and a README.pdf file are provided to assist in detailed understanding of the methods. The files can be retrieved from the .tar.gz archive file, as described for Additional file 4. [file gb-2010-11-3-r31-S10.GZ › 104-motifs-source-code/exe/StockholmSortByGSC.pl]

# Copyright (c) 2003-2010 Zasha Weinberg.  All rights reserved.
#
# This copyrighted source code is freely distributed under
# the terms of the GNU General Public License.  See the file
# LICENSE in the root directory of this distribution.

use Getopt::Long;
use ProcessPipeline_Utils;

$cacheClustalw=0;

if (!GetOptions( 
		"h" => \$help,
		"cmzasha=s" => \$cmzashaExe,
		"clustalw=s" => \$clustalwExe,
		"disableListUnprintedLines" => \$disableListUnprintedLines,
		"useActualHitsWithClustalw" => \$useActualHitsWithClustalw,
		"cacheClustalw" => \$cacheClustalw
	       )) {
    die "bad command-line params";
}
if ($ARGV[0] =~ /cmzasha/) {
    $cmzashaExe=shift;
}
$inStoFileName=shift;
$outStoFileName=shift;

if (!open(IN,$inStoFileName)) {
    die "cannot open $inStoFileName";
}

# process lines in order, keeping track of which id they're related to
@lines=();
while (<IN>) {
    s/[\r\n]//g;
    $l=$_;
    push @lineInInput,$l; # make sure everything is printed
    $x={};
    $x->{hit}=undef;
    push @{$x->{lines}},$l;

    # assume the input lines are valid Stockholm, just see what the associated hits are (if any)
    if (/^\#/) {
	if (/^\#=GS +([^ ]+)/) {
	    $x->{hit}=$1;
	}
	if (/^\#=GR +([^ ]+)/) {
	    $x->{hit}=$1;
	}
    }
    else {
	if ($l ne "//") {
	    if (/^([^ ]+)/) {
		$x->{hit}=$1;
		$x->{hitWithSeq}=1;
	    }
	}
    }
    push @lines,$x;
}
close(IN);

# coalesce adjacent lines that relate to the same id
@linesColate=();
$prevX={};
$prevX->{dummy}=1;
for $x (@lines) {
    if ($x->{hit} && ($x->{hit} eq $prevX->{hit})) {
	push @{$prevX->{lines}},@{$x->{lines}};
	if ($x->{hitWithSeq}) {
	    $prevX->{hitWithSeq}=1;
	}
    }
    else {
	if (!$prevX->{dummy}) {
	    push @linesColate,$prevX;
	}
	$prevX=$x;
    }
}
if (!$prevX->{dummy}) {
    push @linesColate,$prevX;
}

# now run thru collated lines, storing map by hits
for $x (@linesColate) {
    if ($x->{hitWithSeq}) {
	@{$hitToLines{$x->{hit}}}=@{$x->{lines}};
    }
}

# find order of hits
if ($clustalwExe) {


    @tempFiles=();
    $fastaFileName="$outStoFileName.temp.fasta";
    push @tempFiles,$fastaFileName;
    $alnFileName="$outStoFileName.temp.aln";
    push @tempFiles,$alnFileName;
    $treeFileName="$outStoFileName.temp.tree";
    push @tempFiles,$treeFileName;
    if (!$cacheClustalw) {
	system "rm -f ".join(" ",@tempFiles); # make sure they're not carried over
    }

    $sto=new Stockholm;
    $sto->Load($inStoFileName);
    $sto=$sto->StripToActualMotifIfAny({keepOldCoords=>1});
    # here's the tricky stuff we have to do, since clustalw seems to have a length limitation.  we save the .fasta file ourselves, and map the hits onto simple integers
    if (!open(F,">$fastaFileName")) {
	die "cannot open $fastaFileName: $?";
    }
    %numToHit=();
    $nextNum=0;
    for my $hit (@{$sto->{hitsInOriginalOrder}}) {
	if ($useActualHitsWithClustalw) {
	    $numToHit{$hit}=$hit;
	    $printHit=$hit;
	}
	else {
	    $numToHit{$nextNum}=$hit;
	    $printHit=$nextNum;
	}
	my $seq=$sto->{hit}{$hit}{seq};
	$seq =~ s/[^A-Za-z]//g;
	print F ">$printHit\n$seq\n";
	$nextNum++;
    }
    close(F);
    
    if (!$cacheClustalw || !-s $treeFileName) {
	$cmd="$clustalwExe -OUTFILE=$alnFileName -NEWTREE=$treeFileName -INFILE=$fastaFileName";
	print "Running $cmd\n";
	$status=system "$cmd";
	if ($status!=0) {
	    die "clustalw failed: $!";
	}
    }

    @hitsInOrder=();
    if (!open(T,$treeFileName)) {
	die "cannot open $treeFileName: $!";
    }
    while(<T>) {
	s/[\r\n]//g;
	s/[:].*$//g;
	if ($_ eq "" || $_ eq "(") {
	    # ignore
	}
	else {
	    $num=$_;
	    push @hitsInOrder,$numToHit{$num};
	}
    }
    close(T);

    if (0) {
	if (!$cacheClustalw) {
	    system "rm -f ".join(" ",@tempFiles); # clean up
	}
    }
}
else {
    if (!$cmzashaExe) {
	die "please tell me where cmzasha is, using the -cmzasha <file path> option";
    }
    # run cmzasha to find order of hits
    $cmd="$cmzashaExe --sort-stockholm-by-GSC $inStoFileName";
    print "Running $cmd\n";
    open(C,"$cmd |");
    while (<C>) {
	$out .= $_;
	s/[\r\n]//g;
	if (/^ORDER: (.*)$/) {
	    $order=$1;
	}
	if (/^SORT_STATS (.*)$/) {
	    $sortStats=$1;
	}
    }
    close(C);
    if ($? != 0) {
	die "cmzasha failed: $!";
    }
    if (!$order || !$sortStats) {
	print "$out\n";
	print "ERROR: did not find output\n";
    }

    @hitsInOrder=split / /,$order;
}

if (0) {
    print "preparing to print\n\thitsInOrder: ".join(" , ",@hitsInOrder)."\n";
    $df="$outStoFileName.temp.hitsInOrder";
    open(DF,">$df");
    print DF "hitsInOrder: ".join(" , ",@hitsInOrder)."\n";
    close(DF);
}

# go thru lines again, dumping output
$printedHits=0;
for $x (@linesColate) {
    if ($x->{hitWithSeq}) {
	# shove all the hits with the first one (we have to break the order somewhat, at least given a malicious input)

	if ($printedHits) {
	    # ignore remaining hits input -- we already printed all of them
	}
	else {

	    for $hit (@hitsInOrder) {
		#print "hitsInOrder hit $hit\n";
		for $l (@{$hitToLines{$hit}}) {
		    push @printedLines,$l;
		    $linePrinted{$l}=1;
		}
	    }
	    
	    $printedHits=1;
	}
    }
    else {
	for $l (@{$x->{lines}}) {
	    if ($l eq "//") {
		push @printedLines,"#=GF SORT_STATS $sortStats";
	    }
	    push @printedLines,$l;
	    $linePrinted{$l}=1;
	}
    }
}

$lineMissing=0;
for $l (@lineInInput) {
    if (!$linePrinted{$l}) {
	$lineMissing++;
	if (!$disableListUnprintedLines) {
	    print "line was not printed: $l\n";
	    if ($lineMissing==5) {
		print "<other lines might be missing too, but I won't bother printing them>\n";
		last;
	    }
	}
    }
}
if ($lineMissing) {
    die "lines were missing";
}

if (!open(OUT,">$outStoFileName")) {
    die "cannot open for writing $outStoFileName";
}
for $l (@printedLines) {
    print OUT "$l\n";
}
close(OUT);
