# Supplementary material for: Comparative genomics reveals 104 candidate structured RNAs from bacteria, archaea, and their metagenomes
Source: Genome Biol. 2010 Mar 15;11(3):R31. doi: 10.1186/gb-2010-11-3-r31 (PMC2864571; doi:10.1186/gb-2010-11-3-r31)
Supplement: Additional file 10 — Source code implemented as part of this project. Source code files and a README.pdf file are provided to assist in detailed understanding of the methods. The files can be retrieved from the .tar.gz archive file, as described for Additional file 4. [file gb-2010-11-3-r31-S10.GZ › 104-motifs-source-code/exe/StockholmToFasta.pl]

# Copyright (c) 2003-2010 Zasha Weinberg.  All rights reserved.
#
# This copyrighted source code is freely distributed under
# the terms of the GNU General Public License.  See the file
# LICENSE in the root directory of this distribution.

# converts Stockholm alignments into FASTA sequences.  Unlike BarrickStockholmToFasta.pl, it (1) does NOT assume that there's only one line per seq, but (2) doesn't get much out of the header name.

use Getopt::Long;
GetOptions(
	   "h" => \$help
	   );

if ($help) {
    print "perl StockholmToFasta.pl <.sto file> <.fasta file to create>\n";
}

$stoFileName=shift;
$fastaFileName=shift;

if (!open(STO,"$stoFileName")) {
    die "Couldn't open Stockholm file '$stoFileName' for input";
}
if (!open(FASTA,">$fastaFileName")) {
    die "Couldn't open FASTA '$fastaFileName' for output";
}

%nameToSeq=();
while (<STO>) {
    s/[\r\n]//g;

    if (/^[A-Za-z0-9]/) {
	/^([^ \t][^ \t]*)[ \t][ \t]*([^ \t]*)/;
	$name=$1;
	$_=$2;
	s/[-.]//g;
	$seq=$_;
	$nameToSeq{$name}=$nameToSeq{$name}.$seq;
    }
}

for $name (keys %nameToSeq) {
    $seq=$nameToSeq{$name};
    print FASTA ">$name\n";
    print FASTA "$seq\n";
}

close(STO);
close(FASTA);
