# Supplementary material for: Comparative genomics reveals 104 candidate structured RNAs from bacteria, archaea, and their metagenomes
Source: Genome Biol. 2010 Mar 15;11(3):R31. doi: 10.1186/gb-2010-11-3-r31 (PMC2864571; doi:10.1186/gb-2010-11-3-r31)
Supplement: Additional file 10 — Source code implemented as part of this project. Source code files and a README.pdf file are provided to assist in detailed understanding of the methods. The files can be retrieved from the .tar.gz archive file, as described for Additional file 4. [file gb-2010-11-3-r31-S10.GZ › 104-motifs-source-code/exe/StockholmToPhylip.pl]

# Copyright (c) 2003-2010 Zasha Weinberg.  All rights reserved.
#
# This copyrighted source code is freely distributed under
# the terms of the GNU General Public License.  See the file
# LICENSE in the root directory of this distribution.

use strict;
use Getopt::Long;
use Stockholm;

my ($help,$abbrevFile,$sequential);
if (!GetOptions( 
		"h" => \$help,
		"sequential" => \$sequential
	       )) {
    die "problem with command line parameters";
}
my $infile=shift;
my $outfile=shift;

if ($help) {
    print "perl StockholmToPhylip.pl <in .sto> <out .phylip>\n";
    print "-sequential : use sequential format, although this seems less well supported.\n";
}

my $sto=new Stockholm;
$sto->Load($infile);

my $numSeq=scalar @{$sto->{hitsInOriginalOrder}};
my $len=length($sto->{gc}{SS_cons});
if ($len==0) {
    die "problem calculating length -- is the #=GC SS_cons tag set?";
}

if (!open(P,">$outfile")) {
    die "cannot open $outfile";
}
print P "$numSeq $len\n";

my $phylipMaxNameLen=10;
for my $hit (@{$sto->{hitsInOriginalOrder}}) {
    my $hitPrint=$hit;
    if (length($hit)>$phylipMaxNameLen) {
	die "hit $hit is longer than $phylipMaxNameLen characters - must be truncated.  Try using StockholmApplyAbbrev.pl";
    }

    my $spacePad=" " x ($phylipMaxNameLen-length($hit));

    my $seq=$sto->{hit}{$hit}{seq};

    $seq =~ s/[.]/-/g; # PHYML seems to prefer dashes

    if ($sequential) {
	print P $hitPrint.$spacePad.$seq."\n"; # sequential format
    }
    else {
	die; # interleaved not implemented
    }
}

close(P);
