# Supplementary material for: Comparative genomics reveals 104 candidate structured RNAs from bacteria, archaea, and their metagenomes
Source: Genome Biol. 2010 Mar 15;11(3):R31. doi: 10.1186/gb-2010-11-3-r31 (PMC2864571; doi:10.1186/gb-2010-11-3-r31)
Supplement: Additional file 10 — Source code implemented as part of this project. Source code files and a README.pdf file are provided to assist in detailed understanding of the methods. The files can be retrieved from the .tar.gz archive file, as described for Additional file 4. [file gb-2010-11-3-r31-S10.GZ › 104-motifs-source-code/exe/StockholmUnblock.pl]

# Copyright (c) 2003-2010 Zasha Weinberg.  All rights reserved.
#
# This copyrighted source code is freely distributed under
# the terms of the GNU General Public License.  See the file
# LICENSE in the root directory of this distribution.


$inFileName=shift;
$outFileName=shift;

if (!open(IN,"$inFileName")) {
    die "cannot open input file $inFileName";
}

$line=1; # for keeping everything in the same order
while (<IN>) {
    s/[\r\n]//g;
    if ($_ eq "//" || /\# *STOCKHOLM/ || length($_)==0) {
	$key=$_;
	$lineUsed{$line}=1;
	$lineToKey{$line}=$key;
    }
    else {
	if (/^\#/) {
	    $okay=0;
	    if (/^(\#=G[FS] .+)$/) {  # these can't be multiline anyway
		$okay=1;
		$key=$1;
		$lineToKey{$line}=$key;
	    }
	    if (/^(\#=GC [^ \t]+[ \t]+)(.+)$/) {
		$okay=1;
		$key=$1;
		$seq=$2;
		$keyToSeq{$key} .= $seq;
		if (!$keyToLine{$key}) {
		    $keyToLine{$key}=$line;
		    $lineToKey{$line}=$key;
		}
	    }
	    if (/^(\#=GR [^ \t]+[ \t]+[^ \t]+[ \t]+)(.+)$/) {
		$okay=1;
		$key=$1;
		$seq=$2;
		$keyToSeq{$key} .= $seq;
		if (!$keyToLine{$key}) {
		    $keyToLine{$key}=$line;
		    $lineToKey{$line}=$key;
		}
	    }
	    if (!$okay) {
		die "unexpected line format $_";
	    }
	}
	else {
	    if (/^([^ \t]+[ \t]+)(.+)$/) {
		$key=$1;
		$seq=$2;
		$keyToSeq{$key} .= $seq;
		if (!$keyToLine{$key}) {
		    $keyToLine{$key}=$line;
		    $lineToKey{$line}=$key;
		}
	    }
	    else {
		die "unexpected line format $_";
	    }
	}
    }
    $line++;
}
close(IN);

if (!open(OUT,">$outFileName")) {
    die "cannot open output file $outFileName";
}
$numLines=$line;
for ($line=1; $line<$numLines; $line++) {
    $key=$lineToKey{$line};
    if ($key || $lineUsed{$line}) {
	$seq=$keyToSeq{$key};
	print OUT "$key$seq\n";
    }
}
close(OUT);
