# Supplementary material for: Comparative genomics reveals 104 candidate structured RNAs from bacteria, archaea, and their metagenomes
Source: Genome Biol. 2010 Mar 15;11(3):R31. doi: 10.1186/gb-2010-11-3-r31 (PMC2864571; doi:10.1186/gb-2010-11-3-r31)
Supplement: Additional file 10 — Source code implemented as part of this project. Source code files and a README.pdf file are provided to assist in detailed understanding of the methods. The files can be retrieved from the .tar.gz archive file, as described for Additional file 4. [file gb-2010-11-3-r31-S10.GZ › 104-motifs-source-code/exe/tRNAscan-SE-parallel.pl]

# Copyright (c) 2003-2010 Zasha Weinberg.  All rights reserved.
#
# This copyrighted source code is freely distributed under
# the terms of the GNU General Public License.  See the file
# LICENSE in the root directory of this distribution.

use strict;
use Getopt::Long;
use IO::Handle;
use ProcessPipeline_Utils;

require 'ParallelBlock.pm';

my $doneString="DONEdoneDONEdone";

our $configFile="data/ravenna.config.tab";
our $perUserConfigFile="data/ravenna.per-user.config.tab";

our ($parallel,$jobsAreDead,$parallelQueue);
my ($database,$dir,$help);
my ($onefile,$srcFastaFileName,$doneFileName,$ungzipFileName,$tseoutFileName);

if (!GetOptions( 
		"h" => \$help,
		"parallel=s" => \$parallel,
		"jobsAreDead" => \$jobsAreDead,
		"queue=s" => \$parallelQueue,
		"database=s" => \$database,
		"dir=s" => \$dir,
		"onefile" => \$onefile,
		"fasta=s" => \$srcFastaFileName,
		"done=s" => \$doneFileName,
		"ungzip=s" => \$ungzipFileName,
		"tseout=s" => \$tseoutFileName
	       )) {
    die "problem with command line";
}

our $tSE_Dir;
our %dbToSeqList;
require 'RavennaConfigFile.pm';
LoadConfigFile();

if ($onefile) {
    my $fastaFileName;
    if ($srcFastaFileName =~ /[.]gz$/) {
	$fastaFileName=$ungzipFileName;
	RunCmd("gzip -d -c $srcFastaFileName > $ungzipFileName");
    }
    else {
	$fastaFileName=$srcFastaFileName;
    }

    if (!$tSE_Dir) {
	die "you must give tRNAscanSEDir in $configFile";
    }
    if (!-e $tSE_Dir) {
	die "tRNAscanSEDir (probably defined in $configFile) does not exist";
    }

    my $pwd=$ENV{PWD};
    my $tSETempDir="$tseoutFileName-temp";
    my $fullTempDirPath;
    if ($tSETempDir =~ /^\//) {
	$fullTempDirPath=$tSETempDir;
    }
    else {
	$fullTempDirPath="$pwd/$tSETempDir";
    }
    my $fullTseoutPath;
    if ($tseoutFileName =~ /^\//) {
	$fullTseoutPath=$tseoutFileName;
    }
    else {
	$fullTseoutPath="$pwd/$tseoutFileName";
    }
    my $fullFastaPath;
    if ($fastaFileName =~ /^\//) {
	$fullFastaPath=$fastaFileName;
    }
    else {
	$fullFastaPath="$pwd/$fastaFileName";
    }

    RunCmd("rm -rf $tSETempDir;mkdir $tSETempDir");
    $ENV{PATH}=$ENV{PATH}.":.";
    $ENV{TMPDIR}=$fullTempDirPath;
    chdir($tSE_Dir);
    RunCmd("tRNAscan-SE -B $fullFastaPath > $fullTseoutPath");

    chdir($pwd);
    
    RunCmd("rm -rf $tSETempDir");

    if ($srcFastaFileName =~ /[.]gz$/) {
	RunCmd("rm -f $ungzipFileName");
    }

    RunCmd("echo $doneString > $doneFileName");

    print "done\n";
    exit(0);
}

if (!$database) {
    die "you must specify -database (and ideally the database should be partitioned";
}
my $seqListFileName=$dbToSeqList{$database};
if (!defined($seqListFileName)) {
    die "-database $database : must have literal .list file (and not be synonym)";
}

if (!$dir) {
    die "you must specify -dir <dir>, a directory where I put my output";
}
if (!-e $dir) {
    die "-dir $dir : directory $dir does not exist";
}

my @fastaFileList=();
if (!open(L,$seqListFileName)) {
    die "cannot open $seqListFileName";
}
while (<L>) {
    s/[\r\n]//g;
    push @fastaFileList,$_;
}
close(L);

my $parallelWork;
$parallelWork={};
$parallelWork->{atEnd}="return";
$parallelWork->{djobsFileName}="$dir/$$.djobs";
$parallelWork->{jobName}="tSE";
$parallelWork->{blocks}{0}->{searchOnlyExplicitFiles}=1;
$parallelWork->{blocks}{0}->{doneString}=$doneString;
$parallelWork->{blocks}{0}->{allowUnexpectedFiles}=1;

my @tseoutFileNameList=();
my $i=0;
for my $f (@fastaFileList) {
    my $stdout="$dir/$i.out";
    my $done="$dir/$i.done";
    my $ungzip="$dir/$i.fasta";
    my $tseout="$dir/$i.tseout";
    my $cmd="perl $0 -onefile -fasta $f -done $done -ungzip $ungzip -tseout $tseout";
    $parallelWork->{blocks}{0}->{jobs}{$done}=$cmd;
    push @tseoutFileNameList,$tseout;
    $i++;
}

::ParallelWork_Do($parallelWork);

my $cattseoutFileName="$dir/all.tseout";
my $catdoneFileName="$cattseoutFileName.done";
if (!-e $catdoneFileName) {
    print "catting tSE files\n";
    my $tseoutFileNameListStr=join(" ",@tseoutFileNameList);
    RunCmd("cat $tseoutFileNameListStr > $cattseoutFileName");
    RunCmd("touch $catdoneFileName");
}

print "Making tab file\n";
my @trnaList=();
my %trnaGeneNameSet=();
my $tabFileName="$dir/all.tab";
my $emblcsvFileName="$dir/all.emblcsv";
if (!open(TAB,">$tabFileName")) {
    die "cannot open $tabFileName to write";
}
if (!open(TRNA,$cattseoutFileName)) {
    die "cannot open $cattseoutFileName";
}
if (!open(E,">$emblcsvFileName")) {
    die "cannot open $emblcsvFileName";
}
while (<TRNA>) {
    s/[\r\n]//g;
    if ((/^Sequence[ \t]/) || (/^Name[\t ]/) || (/^--------[\t ]/)) {
	# header line
    }
    else {
	my ($idStuff,$dummy1,$start,$end,$type,$anticodon,$intronBegin,$score)=split /\t/,$_;
	$start =~ s/^ +//g;
	$start =~ s/ +$//g;
	$end =~ s/^ +//g;
	$end =~ s/ +$//g;
	$type =~ s/^ +//g;
	$type =~ s/ +$//g;
	my ($dummy1,$gi,$dummy2,$seqId)=split /[|]/,$idStuff;
	if (!defined($seqId)) {
	    die "couldn't parse line idStuff=\"$idStuff\".  line=\"$_\"";
	}
	my ($rfamstart,$rfamend)=($start,$end);
	my $strand="+";
	if ($start>$end) {
	    ($start,$end)=($end,$start);
	    $strand="-";
	}
	my $geneName="tRNA-$type";
	print TAB join("\t",($seqId,$rfamstart,$rfamend,$geneName))."\n";
	print E join(",",($seqId,$rfamstart,$rfamend))."\n";

	my $x={seqId=>$seqId,s=>$rfamstart,e=>$rfamend,geneName=>$geneName};
	push @trnaList,$x;
	push @{$trnaGeneNameSet{$geneName}},$x;
    }
}
close(TRNA);
close(TAB);
close(E);

my $trnafastaFileName="$dir/trna.fasta";
my $trnafastadoneFileName="$trnafastaFileName.done";
if (!-e $trnafastadoneFileName) {
    print "retrieving sequences from coords\n";

    my $parallelWork;
    $parallelWork={};
    $parallelWork->{atEnd}="return";
    $parallelWork->{djobsFileName}="$dir/$$.djobs";
    $parallelWork->{jobName}="tRNA-coords";
    $parallelWork->{blocks}{0}->{searchOnlyExplicitFiles}=1;
    $parallelWork->{blocks}{0}->{doneString}="DONEdoneDONEdone";
    $parallelWork->{blocks}{0}->{allowUnexpectedFiles}=1;
    
    my $stdout="$dir/trna.cmzasha";
    my $done=$stdout;
    my $cmd="./cmzasha --no-stderr --cmless-filter \@$seqListFileName emblcsv-nomerge $emblcsvFileName dumpfasta $trnafastaFileName > $stdout";
    $parallelWork->{blocks}{0}->{jobs}{$done}=$cmd;

    ::ParallelWork_Do($parallelWork);
    
    RunCmd("touch $trnafastadoneFileName");
}

my $stodir="$dir/sto";
RunCmd("mkdir -p $stodir");

print "loading tRNA seqs\n";
my $trnaseq=new Fasta;
$trnaseq->Load($trnafastaFileName);

for my $geneName (keys %trnaGeneNameSet) {
    my $escapeGeneName=$geneName;
    $escapeGeneName =~ s/\(/_/g;
    $escapeGeneName =~ s/\)//g;
    print "\t$geneName --> $escapeGeneName\n";
    my $sto=new Stockholm;
    my $longest=0;
    for my $x (@{$trnaGeneNameSet{$geneName}}) {
	my $hit="$x->{seqId}/$x->{s}-$x->{e}";
	my $seq=$trnaseq->{hit}{$hit};
	if (!defined($seq)) {
	    die "could not find seq for hit $hit";
	}
	$sto->{hit}{$hit}{seq}=$seq;
	if (length($seq)>$longest) {
	    $longest=length($seq);
	}
	push @{$sto->{hitsInOriginalOrder}},$hit;
    }

    for my $hit (@{$sto->{hitsInOriginalOrder}}) {
	my $seq=$sto->{hit}{$hit}{seq};
	$sto->{hit}{$hit}{seq} .= ("." x ($longest-length($seq)));
    }

    my $stoFileName="$stodir/$escapeGeneName.sto";
    $sto->Save($stoFileName);
}

print "tRNA stuff done.  You'll want to copy the files in $stodir into the ProcessPipeline directory for this super-db\n";

sub die_soon
{
    my @dieParams=@_;
    if ($parallel eq "lsf") {
	for my $l (@dieParams) {
	    print "$l";
	}
	print "\n";
    }
    die @dieParams;
}

sub RunCmd {
    my ($cmd)=@_;
    print "Running $cmd\n";
    my $status=system($cmd);
    if ($status!=0) {
	die "command failed";
    }
}
