# Supplementary material for: Comparative genomics reveals 104 candidate structured RNAs from bacteria, archaea, and their metagenomes
Source: Genome Biol. 2010 Mar 15;11(3):R31. doi: 10.1186/gb-2010-11-3-r31 (PMC2864571; doi:10.1186/gb-2010-11-3-r31)
Supplement: Additional file 10 — Source code implemented as part of this project. Source code files and a README.pdf file are provided to assist in detailed understanding of the methods. The files can be retrieved from the .tar.gz archive file, as described for Additional file 4. [file gb-2010-11-3-r31-S10.GZ › 104-motifs-source-code/exe/TrnaScanSS_to_RfamCsv.pl]

# Copyright (c) 2003-2010 Zasha Weinberg.  All rights reserved.
#
# This copyrighted source code is freely distributed under
# the terms of the GNU General Public License.  See the file
# LICENSE in the root directory of this distribution.

use Getopt::Long;

GetOptions( 
"h" => \$help
	    );

$trnaSsFileName=shift;
$name=shift;

open(TRNASS,$trnaSsFileName);
while (<TRNASS>) {
    s/[\r\n]//g;

    if (/(emb|sp|ref)\|([^\|]*)\|[^ ]* .([0-9]*)[-]([0-9]*)/) {
	$emblId=$2;
	$start=$3;
	$end=$4;
    }
    if (/^Seq: (.*)/) {
	$_=$1;
	s/T/U/g;
	s/t/u/g;
	$seq=$_;

	print "$name,tRNAscan-SE,$emblId/$start-$end,$seq\n";
    }
}
