# Supplementary material for: Comparative genomics reveals 104 candidate structured RNAs from bacteria, archaea, and their metagenomes
Source: Genome Biol. 2010 Mar 15;11(3):R31. doi: 10.1186/gb-2010-11-3-r31 (PMC2864571; doi:10.1186/gb-2010-11-3-r31)
Supplement: Additional file 10 — Source code implemented as part of this project. Source code files and a README.pdf file are provided to assist in detailed understanding of the methods. The files can be retrieved from the .tar.gz archive file, as described for Additional file 4. [file gb-2010-11-3-r31-S10.GZ › 104-motifs-source-code/exe/Undos.pl]

# Copyright (c) 2003-2010 Zasha Weinberg.  All rights reserved.
#
# This copyrighted source code is freely distributed under
# the terms of the GNU General Public License.  See the file
# LICENSE in the root directory of this distribution.

@params=@ARGV;

for $file (@params) {
    
    if ($file eq "-quiet") {
	$quiet=1;
    }
    else {
	
	if (!$quiet) {
	    print "$file\n";
	}
	
	$cmd="mv $file $file.tmp";
	system "$cmd";
	$cmd="cat $file.tmp | tr -d \"\\r\" > $file";
	system "$cmd";
	$cmd="rm $file.tmp";
	system "$cmd";
    }
}
