# Supplementary material for: Comparative genomics reveals 104 candidate structured RNAs from bacteria, archaea, and their metagenomes
Source: Genome Biol. 2010 Mar 15;11(3):R31. doi: 10.1186/gb-2010-11-3-r31 (PMC2864571; doi:10.1186/gb-2010-11-3-r31)
Supplement: Additional file 10 — Source code implemented as part of this project. Source code files and a README.pdf file are provided to assist in detailed understanding of the methods. The files can be retrieved from the .tar.gz archive file, as described for Additional file 4. [file gb-2010-11-3-r31-S10.GZ › 104-motifs-source-code/motifs_2007/config/pipeline_groups.tab]

# Copyright (c) 2007-2010 Zasha Weinberg. All rights reserved.
#
# This copyrighted configuration file is freely distributed under
# the terms of the GNU General Public License. See the file
# LICENSE in the root directory of this distribution.
gi-range-lab-knowns	1900000000,1909999999
super-db	refseq	25	refseq25-microbial	bliss=refseq_25_microbial,bulldog=zw49	1910000000,1919999999	refseq25-microbial
# group-name \t include-incompletes \t taxa, or groups
# include-incompletes=2 DO NOT USE 2--IT'S USELESS BECAUSE WITHOUT GENES, JEREMY'S PIPELINE IS TRICKY is like include-incompletes=1, but sequences that entirely lack protein annotation are assumed to be accepted into the set, blindly. It's useful for really small sets where we don't want to throw stuff away, like tm7. I had thought of accepting them only if they're in a different species, but the…
cyano	0	Bacteria; Cyanobacteria
alpha	0	Bacteria; Proteobacteria; Alphaproteobacteria
beta	0	Bacteria; Proteobacteria; Betaproteobacteria
gamma	0	Bacteria; Proteobacteria; Gammaproteobacteria
delta	0	Bacteria; Proteobacteria; Deltaproteobacteria
epsilon	0	Bacteria; Proteobacteria; Epsilonproteobacteria
magnetococcus	1	Bacteria; Proteobacteria; Magnetococcus
mariprofundus	1	Bacteria; Proteobacteria; Mariprofundus
acido	1	Bacteria; Acidobacteria
actino	0	Bacteria; Actinobacteria
aquifex	1	Bacteria; Aquificae
bacteroid	1	Bacteria; Bacteroidetes
chlamyd	1	Bacteria; Chlamydiae
chlorobi	1	Bacteria; Chlorobi
chloroflexi	1	Bacteria; Chloroflexi
deino	1	Bacteria; Deinococcus-Thermus
firm	0	Bacteria; Firmicutes
fuso	1	Bacteria; Fusobacteria
lenti	1	Bacteria; Lentisphaerae
nitro	1	Bacteria; Nitrospirae
plancto	1	Bacteria; Planctomycetes
spiro	1	Bacteria; Spirochaetes
thermatog	1	Bacteria; Thermotogae
verruco	1	Bacteria; Verrucomicrobia
tm7	1	Bacteria; candidate division TM7
refseq-env	1	Bacteria; environmental samples
# gamma-acid is just 3 plasmids
gamma-acid	1	Bacteria; Proteobacteria; Gammaproteobacteria; Acidithiobacillales
gamma-aeromon	1	Bacteria; Proteobacteria; Gammaproteobacteria; Aeromonadales
gamma-alteromon	0	Bacteria; Proteobacteria; Gammaproteobacteria; Alteromonadales
gamma-chrom	1	Bacteria; Proteobacteria; Gammaproteobacteria; Chromatiales
gamma-entero	0	Bacteria; Proteobacteria; Gammaproteobacteria; Enterobacteriales
gamma-legion	1	Bacteria; Proteobacteria; Gammaproteobacteria; Legionellales
gamma-oceano	1	Bacteria; Proteobacteria; Gammaproteobacteria; Oceanospirillales
gamma-pasteur	0	Bacteria; Proteobacteria; Gammaproteobacteria; Pasteurellales
gamma-pseudomon	0	Bacteria; Proteobacteria; Gammaproteobacteria; Pseudomonadales
gamma-thio	1	Bacteria; Proteobacteria; Gammaproteobacteria; Thiotrichales
gamma-vibrio	0	Bacteria; Proteobacteria; Gammaproteobacteria; Vibrionales
gamma-xanthomon	0	Bacteria; Proteobacteria; Gammaproteobacteria; Xanthomonadales
bacillales	0	Bacteria; Firmicutes; Bacillales
clostridia	0	Bacteria; Firmicutes; Clostridia
lacto	0	Bacteria; Firmicutes; Lactobacillales
mollicutes	0	Bacteria; Firmicutes; Mollicutes
euryarch	0	Archaea; Euryarchaeota
crenarch	1	Archaea; Crenarchaeota
# Jeremy's compound groups
eda	0	epsilon	delta	acido
asp	0	actino	spiro	plancto
cdcatf	0	cyano	deino	chloroflexi	aquifex	thermatog
bccv	0	bacteroid	chlorobi	chlamyd	verruco
# others' compound groups
pvc	1	plancto	verruco	chlamyd
other-smalls	1	tm7	fuso	lenti	nitro	refseq-env	magnetococcus	mariprofundus
tSEDomainFlag	-B	euryarch	-A	crenarch	-A
super-db	env	3	env3	bliss=env3,bulldog=zw49	420000000,429999999	refseq25env4-microbial
env-gos-freshwater	1	gos-sql:salinity<0.2
env-gos-hypersaline	1	gos-sql:salinity>60
env-gos-mangrove	1	gos-sql:habitat='Mangrove'
env-gos-upwelling	1	gos-sql:habitat='Coastal upwelling'
env-gos-coral	1	gos-sql:habitat in ('Coral Atoll','Coral Reef','Coral Reef Atoll')
env-gos-fringing-reef	1	gos-sql:habitat='Fringing Reef'
env-gos-embayment	1	gos-sql:habitat='Embayment'
env-gos-warmseep	1	gos-sql:habitat='Warm Seep'
env-gos-openoceanbigcells	1	gos-sql:habitat='Open Ocean' and min_size_fraction>=0.79
env-gos-eastpacificocean	1	gos-sql:habitat='Open Ocean' and geographic_location='Eastern Tropical Pacific'
env-sludge	1	sludge
env-acidmine	1	amd_scaffold
env-soil	1	soil_
env-whalefall	1	wf
env-wormgut	1	wgs
super-db	env	4	env3and4	bliss=env4,bulldog=zw49	430000000,439999999	refseq32env4-microbial
env-termite-gut	1	ABDH
env-mammal-gut	1	hgut	mgut	BAAU	BAAV	BAAW	BAAX	BAAY	BAAZ	BABA	BABB	BABC	BABD	BABE	BABF	BABG
env-ocean-HOTS	1	ABEF
env4-small	1	mgut
super-db	refseq	32	refseq32-microbial	bliss=refseq_32_microbial,bulldog=zw49	1910000000,1919999999	refseq32-microbial
aquifex	1	Bacteria; Aquificae
verruco	1	Bacteria; Verrucomicrobia
tg1	1	Bacteria; candidate division TG1
dicty	1	Bacteria; Dictyoglomi
erysipelo	1	Bacteria; Firmicutes; Erysipelotrichi
tm7	1	Bacteria; candidate division TM7
bacillales	0	Bacteria; Firmicutes; Bacillales
lenti	1	Bacteria; Lentisphaerae
nitro	1	Bacteria; Nitrospirae
euryarch	0	Archaea; Euryarchaeota
alpha	0	Bacteria; Proteobacteria; Alphaproteobacteria
fuso	1	Bacteria; Fusobacteria
gamma-acid	1	Bacteria; Proteobacteria; Gammaproteobacteria; Acidithiobacillales
sphingo	0	Bacteria; Proteobacteria; Alphaproteobacteria; Sphingomonadales
rickett	0	Bacteria; Proteobacteria; Alphaproteobacteria; Rickettsiales
rhodospir	0	Bacteria; Proteobacteria; Alphaproteobacteria; Rhodospirillales
rhodobact	0	Bacteria; Proteobacteria; Alphaproteobacteria; Rhodobacterales
rhizo	0	Bacteria; Proteobacteria; Alphaproteobacteria; Rhizobiales
caulobact	1	Bacteria; Proteobacteria; Alphaproteobacteria; Caulobacterales
# need to run miniscan
beta	0	Bacteria; Proteobacteria; Betaproteobacteria
gamma-alteromon	0	Bacteria; Proteobacteria; Gammaproteobacteria; Alteromonadales
gamma-entero	0	Bacteria; Proteobacteria; Gammaproteobacteria; Enterobacteriales
