# Supplementary material for: Comparative genomics reveals 104 candidate structured RNAs from bacteria, archaea, and their metagenomes
Source: Genome Biol. 2010 Mar 15;11(3):R31. doi: 10.1186/gb-2010-11-3-r31 (PMC2864571; doi:10.1186/gb-2010-11-3-r31)
Supplement: Additional file 10 — Source code implemented as part of this project. Source code files and a README.pdf file are provided to assist in detailed understanding of the methods. The files can be retrieved from the .tar.gz archive file, as described for Additional file 4. [file gb-2010-11-3-r31-S10.GZ › 104-motifs-source-code/motifs_2007/config/run1.tab]

# Copyright (c) 2007-2010 Zasha Weinberg. All rights reserved.
#
# This copyrighted configuration file is freely distributed under
# the terms of the GNU General Public License. See the file
# LICENSE in the root directory of this distribution.
#	($x->{groupName},$x->{superDbVersion},$x->{motifFinder},$x->{motifFinderParams},$x->{pipeline},$x->{pipelineParams})=split /\t/,$_;
#cyano	25	cmfinder	default	jeremy	s50S100O5Min3
#beta	25	cmfinder	default	jeremy	s50S100O5Min3
#chloroflexi	25	cmfinder	default	jeremy	s25_30_35_40_45_50_55S100O5Min3
chloroflexi	25	cmfinder	default	jeremy	s35_45S100O5Min3	ethresh=10&nr=0&EVD=
#delta	25	cmfinder	default	jeremy	s25_30_35_40_45_50_55S100O5Min3
delta	25	cmfinder	default	jeremy	s40_50_55S100O5Min3	ethresh=10&nr=0&EVD=
#crenarch	25	cmfinder	default	jeremy	s25_30_35_40_45_50_55S100O5Min3
# not enough known RNAs to tell with crenarch, so just do a spread
crenarch	25	cmfinder	default	jeremy	s35_45_55S100O5Min3	ethresh=2&nr=0&EVD=
#bacteroid	25	cmfinder	default	jeremy	s25_30_35_40_45_50_55S100O5Min3
bacteroid	25	cmfinder	default	jeremy	s45_55S100O5Min3	ethresh=2&nr=0&EVD=
#lacto	25	cmfinder	default	jeremy	s25_30_35_40_45_50_55S100O5Min4	ethresh=2&nr=0
lacto	25	cmfinder	default	jeremy	s40_50_55S100O5Min4	ethresh=2&nr=0&EVD=
#chlamyd	25	cmfinder	default	jeremy	s25_30_35_40_45_50_55S100O5Min3	ethresh=2&nr=0
# not enough known RNAs to tell, so I just took a standard spread (not many clusters anyway)
chlamyd	25	cmfinder	default	jeremy	s35_45_55S100O5Min3	ethresh=2&nr=0&EVD=
#chlorobi	25	cmfinder	default	jeremy	s25_30_35_40_45_50_55S100O5Min3	ethresh=2&nr=0
# this looks like a standard spread, but actually seems like the right numbers (45 might not be important, but it doesn't increase the # of clusters all that much)
chlorobi	25	cmfinder	default	jeremy	s35_45_55S100O5Min3	ethresh=2&nr=0&EVD=
#actino	25	cmfinder	default	jeremy	s35_40_45_50_55S100O5Min4	ethresh=2&nr=0
actino	25	cmfinder	default	jeremy	s45_50_55S100O5Min4	ethresh=2&nr=0&EVD=
#clostridia	25	cmfinder	default	jeremy	s35_40_45_50_55S100O5Min4	ethresh=2&nr=0
clostridia	25	cmfinder	default	jeremy	s42_45_50_55S100O5Min4	ethresh=2&nr=0&EVD=
#acido	25	cmfinder	default	jeremy	s25_30_35_40_45_50_55S100O5Min3	ethresh=2&nr=0
# doesn't get much of the knowns with only 2 genomes, so I just took a spread
acido	25	cmfinder	default	jeremy	s30_40_50S100O5Min3	ethresh=2&nr=0&EVD=
#aquifex	25	cmfinder	default	jeremy	s25_30_35_40_45_50_55S100O5Min3	ethresh=2&nr=0
# doesn't get much of the knowns with only however many genomes, so I just took a spread
aquifex	25	cmfinder	default	jeremy	s30_40_50S100O5Min3	ethresh=2&nr=0&EVD=
#thermatog	25	cmfinder	default	jeremy	s25_30_35_40_45_50_55S100O5Min3	ethresh=2&nr=0
# doesn't get much of the knowns (gets a bit), and not much to distinguish the different thresholds, so just take a spread
thermatog	25	cmfinder	default	jeremy	s30_40_45_50_55S100O5Min3	ethresh=2&nr=0&EVD=
#bacillales	25	cmfinder	default	jeremy	s30_35_40_45_50_55S100O5Min4	ethresh=2&nr=0
#mollicutes	25	cmfinder	default	jeremy	s30_35_40_45_50_55S100O5Min3	ethresh=2&nr=0
mollicutes	25	cmfinder	default	jeremy	s40_50_55S100O5Min3	ethresh=2&nr=0&EVD=
#gamma-pseudomon	25	cmfinder	default	jeremy	s30_35_40_45_50_55S100O5Min3	ethresh=2&nr=0
gamma-pseudomon	25	cmfinder	default	jeremy	s32_38_45_55S100O5Min3	ethresh=2&nr=0&EVD=
#spiro	25	cmfinder	default	jeremy	s30_35_40_45_50_55S100O5Min3	ethresh=2&nr=0
spiro	25	cmfinder	default	jeremy	s30_35_45_55S100O5Min3	ethresh=2&nr=0&EVD=
#gamma-chrom	25	cmfinder	default	jeremy	s30_35_40_45_50_55S100O5Min3	ethresh=2&nr=0
gamma-chrom	25	cmfinder	default	jeremy	s30_35_45_55S100O5Min3	ethresh=2&nr=0&EVD=
#deino	25	cmfinder	default	jeremy	s30_35_40_45_50_55S100O5Min3	ethresh=2&nr=0
deino	25	cmfinder	default	jeremy	s35_45_55S100O5Min3	ethresh=2&nr=0&EVD=
#plancto	25	cmfinder	default	jeremy	s30_35_40_45_50_55S100O5Min3	ethresh=2&nr=0
# doesn't find any knowns, so I just took the spread -- only 400 clusters
plancto	25	cmfinder	default	jeremy	s35_45_55S100O5Min3	ethresh=2&nr=0&EVD=
#gamma-thio	25	cmfinder	default	jeremy	s30_35_40_45_50_55S100O5Min3	ethresh=2&nr=0
# maybe not the best params, but I don't want to invest a huge number of clusters (s30 does quite well) for such a small group
gamma-thio	25	cmfinder	default	jeremy	s35_50S100O5Min3	ethresh=2&nr=0&EVD=
#epsilon	25	cmfinder	default	jeremy	s30_35_40_45_50_55S100O5Min3	ethresh=2&nr=0
#epsilon	25	cmfinder	default	jeremy	s30_35_40_45_50_55S100O5Min4	ethresh=2&nr=0
epsilon	25	cmfinder	default	jeremy	s30_40_50S100O5Min3	ethresh=2&nr=0&EVD=
cyano	25	cmfinder	default	jeremy	s40_50_55S100O5Min3	ethresh=2&nr=0&EVD=
#gamma-pasteur	25	cmfinder	default	jeremy	s30_35_40_45_50_55S100O5Min3	ethresh=2&nr=0
gamma-pasteur	25	cmfinder	default	jeremy	s40_50_55S100O5Min3	ethresh=2&nr=0&EVD=
#gamma-oceano	25	cmfinder	default	jeremy	s30_35_40_45_50_55S100O5Min3	ethresh=2&nr=0
gamma-oceano	25	cmfinder	default	jeremy	s35_45_55S100O5Min3	ethresh=2&nr=0&EVD=
#env-soil	3	cmfinder	default	jeremy	s35_40_45_50_55S100O5Min3	ethresh=2&nr=0
env-soil	3	cmfinder	default	jeremy	s42_45_50_55S100O5Min3	ethresh=2&nr=0&EVD=
#env-whalefall	3	cmfinder	default	jeremy	s35_40_45_50_55S100O5Min3	ethresh=2&nr=0
env-whalefall	3	cmfinder	default	jeremy	s40_45_50_55S100O5Min3	ethresh=2&nr=0&EVD=
#env-acidmine	3	cmfinder	default	jeremy	s35_40_45_50_55S100O5Min3	ethresh=2&nr=0
env-acidmine	3	cmfinder	default	jeremy	s40_45_50_55S100O5Min3	ethresh=2&nr=0&EVD=
#env-sludge	3	cmfinder	default	jeremy	s35_40_45_50_55S100O5Min3	ethresh=2&nr=0
env-sludge	3	cmfinder	default	jeremy	s40_45_50_55S100O5Min3	ethresh=2&nr=0&EVD=
#env-termite-gut	4	cmfinder	default	jeremy	s35_40_45_50_55S100O5Min3	ethresh=2&nr=0
env-termite-gut	4	cmfinder	default	jeremy	s40_50S100O5Min3	ethresh=2&nr=0&EVD=
#env-ocean-HOTS	4	cmfinder	default	jeremy	s40_45_50_55S100O5Min3	ethresh=2&nr=0&EVD=
env-ocean-HOTS	4	cmfinder	default	jeremy	s40_52S100O5Min3	ethresh=2&nr=0&EVD=
#gamma-aeromon	25	cmfinder	default	jeremy	s30_35_40_45_50_55S100O5Min3	ethresh=2&nr=0
gamma-aeromon	25	cmfinder	default	jeremy	s35_45_55S100O5Min3	ethresh=2&nr=0&EVD=
#gamma-xanthomon	25	cmfinder	default	jeremy	s30_35_40_45_50_55S100O5Min3	ethresh=2&nr=0
gamma-xanthomon	25	cmfinder	default	jeremy	s35_45_55S100O5Min3	ethresh=2&nr=0&EVD=
#gamma-legion	25	cmfinder	default	jeremy	s30_35_40_45_50_55S100O5Min3	ethresh=2&nr=0
gamma-legion	25	cmfinder	default	jeremy	s35_45_55S100O5Min3	ethresh=2&nr=0&EVD=
#gamma-vibrio	25	cmfinder	default	jeremy	s30_35_40_45_50_55S100O5Min3	ethresh=2&nr=0
gamma-vibrio	25	cmfinder	default	jeremy	s35_45_55S100O5Min3	ethresh=2&nr=0&EVD=
#env-gos-hypersaline	3	cmfinder	default	jeremy	s40_45_50_55S100O5Min3	ethresh=2&nr=0
#env-mammal-gut	4	cmfinder	default	jeremy	s40_45_50_55S100O5Min3	ethresh=2&nr=0&EVD=
#env-mammal-gut	4	cmfinder	default	jeremy	s40_45_50_55S200O5Min3	ethresh=2&nr=0&EVD=
#env-mammal-gut	4	cmfinder	default	jeremy	s40_45_50_55S75O5Min3	ethresh=2&nr=0&EVD=
# clustering is really bad (the problem might have to do with the fact that genes aren't annotated): tm7	25	cmfinder	default	jeremy	s25_30_35_40_45_50_55S100O5Min3
gamma-entero	25	cmfinder	default	jeremy	s35_45_55S100O5Min3	ethresh=2&nr=0&EVD=
