# Supplementary material for: Comparative genomics reveals 104 candidate structured RNAs from bacteria, archaea, and their metagenomes
Source: Genome Biol. 2010 Mar 15;11(3):R31. doi: 10.1186/gb-2010-11-3-r31 (PMC2864571; doi:10.1186/gb-2010-11-3-r31)
Supplement: Additional file 10 — Source code implemented as part of this project. Source code files and a README.pdf file are provided to assist in detailed understanding of the methods. The files can be retrieved from the .tar.gz archive file, as described for Additional file 4. [file gb-2010-11-3-r31-S10.GZ › 104-motifs-source-code/motifs_2007/config/run2.tab]

# Copyright (c) 2007-2010 Zasha Weinberg. All rights reserved.
#
# This copyrighted configuration file is freely distributed under
# the terms of the GNU General Public License. See the file
# LICENSE in the root directory of this distribution.
#	($x->{groupName},$x->{superDbVersion},$x->{motifFinder},$x->{motifFinderParams},$x->{pipeline},$x->{pipelineParams})=split /\t/,$_;
#aquifex	32	cmfinder	default	jeremy	s30_35_40_45_50_55S100O5Min3	ethresh=2&nr=0&EVD=gcmix
#aquifex	32	cmfinder	default	jeremy	s30_35_45_55S100O5Min3	ethresh=2&nr=0&EVD=gcmix&cmfv=0.3old
#verruco	32	cmfinder	default	jeremy	s30_35_40_45_50_55S100O5Min3	ethresh=2&nr=0&EVD=gcmix
#verruco	32	cmfinder	default	jeremy	s30_40_55S100O5Min3	ethresh=2&nr=0&EVD=gcmix&cmfv=0.3old
#tg1	32	cmfinder	default	jeremy	s30_35_40_45_50_55S100O5Min3	ethresh=2&nr=0&EVD=gcmix
tg1	32	cmfinder	default	jeremy	s30_40_55S100O5Min3	ethresh=2&nr=0&EVD=null3&cmfv=0.3old
#dicty	32	cmfinder	default	jeremy	s30_35_40_45_50_55S100O5Min3	ethresh=2&nr=0&EVD=gcmix
dicty	32	cmfinder	default	jeremy	s30_35_45_55S100O5Min3	ethresh=2&nr=0&EVD=null3&cmfv=0.3old
#erysipelo	32	cmfinder	default	jeremy	s30_35_40_45_50_55S100O5Min3	ethresh=2&nr=0&EVD=gcmix
erysipelo	32	cmfinder	default	jeremy	s30_35_45_55S100O5Min3	ethresh=2&nr=0&EVD=null3&cmfv=0.3old
#tm7	32	cmfinder	default	jeremy	s30_35_40_45_50_55S100O5Min3	ethresh=2&nr=0&EVD=gcmix
tm7	32	cmfinder	default	jeremy	s30_35_45_55S100O5Min3	ethresh=2&nr=0&EVD=null3&cmfv=0.3old
#bacillales	32	cmfinder	default	jeremy	s40_45_50_55_65_75S100O5Min3	ethresh=2&nr=0&EVD=gcmix
bacillales	32	cmfinder	default	jeremy	s40_45_55_65S100O5Min3	ethresh=2&nr=0&EVD=null3&cmfv=0.3old
#lenti	32	cmfinder	default	jeremy	s30_35_40_45_50_55S100O5Min3	ethresh=2&nr=0&EVD=null3
lenti	32	cmfinder	default	jeremy	s30_40_50_55S100O5Min3	ethresh=2&nr=0&EVD=null3&cmfv=0.3old
nitro	32	cmfinder	default	jeremy	s30_35_40_45_50_55S100O5Min3	ethresh=2&nr=0&EVD=null3&cmfv=0.3old
#euryarch	32	cmfinder	default	jeremy	s35_40_45_50_55_65_75S100O5Min3	ethresh=2&nr=0&EVD=null3
euryarch	32	cmfinder	default	jeremy	s35_45_55_65S100O5Min3	ethresh=2&nr=0&EVD=null3&cmfv=0.3old
#alpha	32	cmfinder	default	jeremy	s35_40_45_50_55_65_75S100O5Min3	ethresh=2&nr=0&EVD=null3
#alpha	32	cmfinder	default	jeremy	s37_45_55_65_75S100O5Min3	ethresh=2&nr=0&EVD=null3&cmfv=0.3
#fuso	32	cmfinder	default	jeremy	s30_35_40_45_50_55S100O5Min3	ethresh=2&nr=0&EVD=null3
fuso	32	cmfinder	default	jeremy	s35_45_55S100O5Min3	ethresh=2&nr=0&EVD=null3&cmfv=0.3
#gamma-acid	32	cmfinder	default	jeremy	s30_35_40_45_50_55S100O5Min3	ethresh=2&nr=0&EVD=null3
gamma-acid	32	cmfinder	default	jeremy	s35_45_55S100O5Min3	ethresh=2&nr=0&EVD=null3&cmfv=0.3
#sphingo	32	cmfinder	default	jeremy	s35_40_45_50_55_65_75S100O5Min3	ethresh=2&nr=0&EVD=null3&cmfv=0.3
sphingo	32	cmfinder	default	jeremy	s35_45_55S100O5Min3	ethresh=2&nr=0&EVD=null3&cmfv=0.3
#rickett	32	cmfinder	default	jeremy	s35_40_45_50_55_65_75S100O5Min3	ethresh=2&nr=0&EVD=null3&cmfv=0.3
rickett	32	cmfinder	default	jeremy	s35_45_55_65_75S100O5Min3	ethresh=2&nr=0&EVD=null3&cmfv=0.3
#rhodospir	32	cmfinder	default	jeremy	s35_40_45_50_55_65_75S100O5Min3	ethresh=2&nr=0&EVD=null3&cmfv=0.3
rhodospir	32	cmfinder	default	jeremy	s35_45_55S100O5Min3	ethresh=2&nr=0&EVD=null3&cmfv=0.3
#rhodobact	32	cmfinder	default	jeremy	s35_40_45_50_55_65_75S100O5Min3	ethresh=2&nr=0&EVD=null3&cmfv=0.3
rhodobact	32	cmfinder	default	jeremy	s40_55_55S100O5Min3	ethresh=2&nr=0&EVD=null3&cmfv=0.3
#rhizo	32	cmfinder	default	jeremy	s35_40_45_50_55_65_75S100O5Min3	ethresh=2&nr=0&EVD=null3&cmfv=0.3
rhizo	32	cmfinder	default	jeremy	s40_46_55_65_75S100O5Min3	ethresh=2&nr=0&EVD=null3&cmfv=0.3
#caulobact	32	cmfinder	default	jeremy	s35_40_45_50_55_65_75S100O5Min3	ethresh=2&nr=0&EVD=null3&cmfv=0.3
caulobact	32	cmfinder	default	jeremy	s35_45_55S100O5Min3	ethresh=2&nr=0&EVD=null3&cmfv=0.3
#env-gos-hypersaline	3	cmfinder	default	jeremy	s35_40_45_50_55_65_75S100O5Min3	ethresh=2&nr=0&EVD=null3&cmfv=0.3
env-gos-hypersaline	3	cmfinder	default	jeremy	s35_40_50_55_65_75_85S100O5Min3	ethresh=2&nr=0&EVD=null3&cmfv=0.3&disableMiniscan=1
#env-mammal-gut	4	cmfinder	default	jeremy	s35_40_45_50_55_65_75S100O5Min3	ethresh=2&nr=0&EVD=null3&cmfv=0.3&disableMiniscan=1
env-mammal-gut	4	cmfinder	default	jeremy	s40_50_55_65_75_85S100O5Min3	ethresh=2&nr=0&EVD=null3&cmfv=0.3&disableMiniscan=1
#intron-genes-32e4	0	cmfinder	default	jeremy	s30_35_40_45_50_55_65_75_85S100O5Min3	ethresh=2&nr=0&EVD=null3&cmfv=0.3
intron-genes-32e4	0	cmfinder	default	jeremy	s35_45_55_65_75_85S100O5Min3	ethresh=2&nr=0&EVD=null3&cmfv=0.3
#fake	0	cmfiner	default	queryanchor	superdb=refseq-32,env-4&thresholds=40,80_	ethresh=2&nr=0&EVD=null3&cmfv=0.3
#env-gos-hypersaline	3	cmfinder	default	jeremy	s40_45_50_55S100O5Min3	ethresh=2&nr=0&EVD=gcmix
#env-mammal-gut	4	cmfinder	default	jeremy	s40_45_50_55S100O5Min3	ethresh=2&nr=0&EVD=gcmix
#env-mammal-gut	4	cmfinder	default	jeremy	s40_45_50_55S200O5Min3	ethresh=2&nr=0&EVD=gcmix
#env-mammal-gut	4	cmfinder	default	jeremy	s40_45_50_55S75O5Min3	ethresh=2&nr=0&EVD=gcmix
#gamma-entero	32	cmfinder	default	jeremy	s35_45_55_65_70_75S100O5Min3	ethresh=2&nr=0&EVD=gcmix
