# Supplementary material for: Comparative genomics reveals 104 candidate structured RNAs from bacteria, archaea, and their metagenomes
Source: Genome Biol. 2010 Mar 15;11(3):R31. doi: 10.1186/gb-2010-11-3-r31 (PMC2864571; doi:10.1186/gb-2010-11-3-r31)
Supplement: Additional file 10 — Source code implemented as part of this project. Source code files and a README.pdf file are provided to assist in detailed understanding of the methods. The files can be retrieved from the .tar.gz archive file, as described for Additional file 4. [file gb-2010-11-3-r31-S10.GZ › 104-motifs-source-code/motifs_2007/Jeremy-code/cleantRNAs.py]

#!/usr/bin/env python

# Copyright (c) 2006 Jeremy Gore.  All rights reserved.
#
# This copyrighted source code is freely distributed under
# the terms of the GNU General Public License.  See the file
# LICENSE in the root directory of this distribution.

import re
tRNAp = re.compile('(\S+)\s+\d+\s+(\d+)\s+(\d+)')
motifp = re.compile('([^/]+)/(\d+)-(\d+)')
minlength = 15


def parseFasta(bhandle): 
    chunks = file(bhandle,'r').read().strip().split('>')
    chunks.pop(0)
    res = []
    for chunk in chunks: 
        lines = chunk.split('\n')
        res.append((lines[0].strip(), ''.join([x.strip() for x in lines[1:]])))
    return res


def main(): 
    from optparse import OptionParser
    optparser = OptionParser()
    opts, args = optparser.parse_args()

    tRNAs = {}
    f = file(args[0], 'r')
    flag = 0
    for line in f: 
        try: 
            n,t,p = tRNAp.match(line).groups()
            t = int(t)
            p = int(p)
            if t > p: 
                t,p = p,tl
            try: 
                tRNAs[n].append((t,p))
            except: 
                tRNAs[n] = [(t,p)]
            flag = 1
        except: 
            if flag: break
    f.close()
    
    for vs in tRNAs.values(): 
        vs.sort()
        i = 0
        while 1: 
            try: 
                if vs[i][1] >= vs[i+1][0]-1: 
                    if not(vs[i][1] >= vs[i+1][1]): 
                        vs[i][1] = vs[i+1][1]
                    vs.pop(i+1)
                else: 
                    i += 1
            except: 
                break
    
    
    aFnad = parseFasta(args[1])
    ouf = file(args[1]+'.clean', 'w')
    
    for rec in aFnad: 
        last = 0
        try: 
            sps = tRNAs[rec[0]]
            g,t,p = motifp.match(rec[0]).groups()
            t = int(t)
            p = int(p)
            for sp in sps: 
                if sp[0]-1-last >= minlength: 
                    ouf.write(">%s/%d-%d\n%s\n" % (g, t+last, t+sp[0]-2, rec[1][last:sp[0]-1]))
                last = sp[1]
            if p-last+1 >= minlength: ouf.write(">%s/%d-%d\n%s\n" % (g, t+last, p, rec[1][last:]))
        except: 
            if len(rec[1]) >= minlength: ouf.write(">%s\n%s\n" % rec)
    ouf.close()

if __name__ == "__main__": main()
