# Supplementary material for: Comparative genomics reveals 104 candidate structured RNAs from bacteria, archaea, and their metagenomes
Source: Genome Biol. 2010 Mar 15;11(3):R31. doi: 10.1186/gb-2010-11-3-r31 (PMC2864571; doi:10.1186/gb-2010-11-3-r31)
Supplement: Additional file 10 — Source code implemented as part of this project. Source code files and a README.pdf file are provided to assist in detailed understanding of the methods. The files can be retrieved from the .tar.gz archive file, as described for Additional file 4. [file gb-2010-11-3-r31-S10.GZ › 104-motifs-source-code/motifs_2007/Jeremy-code/dict.c]

/*
  Copyright (c) 2006 Jeremy Gore.  All rights reserved.

  This copyrighted source code is freely distributed under
  the terms of the GNU General Public License.  See the file
  LICENSE in the root directory of this distribution.
 */

#include "dict.h"

#define BLOCK 1024

static span * spanpool; 
static cluster * clustpool; 
static bt_node * dict; 
static cluster firstcluster;
static bt_node * tlast; 
static bt_node * qlast; 
static short ol; 

// Initialize data; always call before anything else.  
cluster * Initialize(short overlap) {
    ol = overlap-1; 
    spanpool = NULL; 
    clustpool = NULL; 
    dict = NULL; 
    firstcluster.next = NULL; 
    tlast = NULL; 
    qlast = NULL; 
    return &firstcluster; 
}


void update(span * a, cluster * b); 
span * clustlast(span * this); 
span ** clustprev(span ** this, span * targ); 
void delspans(span* this); 
char * procref(char * key); 
span * spanlast(span * this); 
char dcompare(span *a, span *b); 

span * newspan(); 
void freespan(span * aspan); 
cluster * newclust(); 
void freeclust(cluster * acluster); 

data * Find(char * key, char forward);
bt_node * _find(bt_node * this, char * key, unsigned int keyhash); 
span * Insert(char * key, unsigned int keyhash, unsigned short start, 
              unsigned short stop, bt_node ** last); 
bt_node * _insert(bt_node * this, char * key, unsigned int keyhash, bt_node ** resloc); 
short Max(short Lh, short Rh); 
short Height( bt_node * P );
bt_node * SRLeft(bt_node * a); 
bt_node * SRRight(bt_node * a); 
bt_node * DRLeft(bt_node * a); 
bt_node * DRRight(bt_node * a); 
void Delete(bt_node * dict_node); 

// Hash a string to int for speedier comparisons.  
unsigned int _hash( char * key) {
    // ELF hash function  
    unsigned int h = 0, g; 
    while (*key) {
        h = (h << 4) + *key++; 
		if ( g = h & 0xF0000000 ) h ^= g >> 24;
		h &= ~g;
	}
	return h;
}

// Compare two strings
char str_comp(char * a, char * b) {
    if (*a == *b) {
        if (*a == '\0') {
            return 0;
        } else {
            return str_comp(++a,++b);
        }
    } else if (*a < *b) {
        return -1; 
    } else {
        return 1;
    }
}


//compares key and hash together
char keycomp(char * key1, unsigned int keyhash1, char* key2, unsigned int keyhash2) {
    if (keyhash1 < keyhash2) return -1; 
    else if (keyhash1 > keyhash2) return 1; 
    else 
        return str_comp(key1, key2);
}

// Throws a segfault if key is not properly formatted.  Be sure to strip first!
// However improperly formatted keys are unacceptable for later processing.  
char * procref(char * key) {
    char * res; 
    if ((res = malloc(strlen(key)+1))==NULL){
        fprintf(stderr, "ERROR: Malloc failed\n"); 
        abort();         
    } 
    strcpy(res, key);
    return res; 
}

// Compare two strands and return match or not.  
char dcompare(span *a, span *b) {
    unsigned short t1 = a->start; 
    unsigned short p1 = a->stop; 
    unsigned short t2 = b->start; 
    unsigned short p2 = b->stop; 
    if (t1 >= t2) {
        if (p1 <= p2) {
            return 1;
        } 
        else if ( (p2-t1) >= ol) {
            return 1;
        } 
    } else {
        if (p1 >= p2) {
            return 1;
        } 
        else if ( (p1-t2) >= ol) {
            return 1; 
        }
    }
    return 0;     
}

// Compares two spans and if they overlap combine into the first and return it, 
// Otherwise NULL.  
// Full case analysis works.  
span * compare(span *a, unsigned short start, unsigned short stop) {
    if (a->start >= start) {
        if (a->stop <= stop) {
            a->stop = stop;
            a->start = start;
            return a;
        } 
        else if ((stop-(a->start)) >= ol) {
            a->start = start;
            return a;
        } 
    } else {
        if (a->stop >= stop) {
            return a;
        } 
        else if (((a->stop)-start) >= ol) {
            a->stop = stop; 
            return a; 
        }
    }
    return NULL; 
}

// find a value in the dictionary, and return a pointer to its data
// This is unused and not very well designed.  
data * Find(char * key, char forward) {
    unsigned int keyhash = _hash(key); 
    bt_node * res = _find(dict, key, keyhash); 
    if (res) {
        if (forward) return &(res -> fordata); 
            else return &(res-> revdata);
    } else {
        return NULL; 
    }
}


bt_node * _find(bt_node * this, char * key, unsigned int keyhash) {
    char test;
    if (this) {
        test = keycomp(key, keyhash, this->key, this->keyhash);
        if (test == -1) {
            return _find(this->left, key, keyhash);
        } else if (test == 1) {
            return _find(this->right, key, keyhash);
        } else {
            return this; 
        }
    } else {
        return this; 
    }
}

// Find or insert a key, and return a pointer to its data
//Primary tree building function
void InsertHit( char * key1, unsigned short start1, unsigned short stop1, 
                char * key2, unsigned short start2, unsigned short stop2) {
    tlast = NULL; 
    span * query;
    span * target;
    unsigned int keyhash1 = _hash(key1); 
    unsigned int keyhash2 = _hash(key2); 
    char test = keycomp(key1, keyhash1, key2, keyhash2); 
    if (test == 0) {
        // don't take hits in same IGR
        return; 
    } else if ((start1 < stop1) && (start2 < stop2) && (test==1)) {
        // This could be better implemented; Non symmetric.  
        query = Insert(key1, keyhash1, stop1, start1, &qlast); 
        target = Insert(key2, keyhash2, stop2, start2, &tlast);         
    } else {
        query = Insert(key1, keyhash1, start1, stop1, &qlast); 
        target = Insert(key2, keyhash2, start2, stop2, &tlast);         
    }
    cluster * c1; 
    if (query->cluster) {
        if (target->cluster) { // Both exist - merge
            if (query->cluster != target->cluster) {
                c1 = target->cluster; 
                c1->prev->next = c1->next;
                if (c1->next) c1->next->prev = c1->prev; 
                (clustlast(query))->cnext = c1->first;  
                update(c1->first, query->cluster);
                freeclust(c1); 
            }
            // else both already in same cluster.  
        } else { // Only Query
            target->cluster = query->cluster; 
            target->cnext = query->cluster->first; 
            query->cluster->first = target; 
        }
    } else { 
        if (target->cluster) { // Target only
            query->cluster = target->cluster; 
            query->cnext = target->cluster->first; 
            target->cluster->first = query; 
        } else { //Neither exists - make new
            c1 = newclust(); 
            c1->next = firstcluster.next;
            firstcluster.next = c1; 
            if (c1->next) c1->next->prev = c1; 
            c1->prev = &firstcluster; 
            c1->first = query; 
            query->cnext = target; 
            target->cnext = NULL; 
            query->cluster = c1;
            target->cluster = c1; 
        }
        
        
    }
}

// Unlike find, never returns NULL 
span * Insert(char * key, unsigned int keyhash, unsigned short start, 
              unsigned short stop, bt_node ** last) {
    if (!(*last) || (keycomp(key, keyhash, (*last)->key, (*last)->keyhash))) {
        dict = _insert(dict, key, keyhash, last);
    }
    span * this = NULL; 
    span * comp; 
    data * thedata; 
    span ** pspanprev; 
    unsigned short t; 
    if (start < stop) {
        thedata = &((*last)->fordata);
    }
    else {
        thedata = &((*last)->revdata); 
        t = stop; 
        stop = start;
        start = t; 
    }
    comp = thedata->spans; 
    pspanprev = &(thedata->spans); 
    while (comp) {
        if (this) {
            if (compare(this, comp->start, comp->stop)) {
                // delete the compared span
                *(clustprev(&(comp->cluster->first), comp)) = comp->cnext; 
                *pspanprev = comp->next; 
                if (comp->cluster != this->cluster) {
                    // remove comp cluster 
                    comp->cluster->prev->next = comp->cluster->next;
                    if (comp->cluster->next) comp->cluster->next->prev = comp->cluster->prev; 
                    update(comp->cluster->first, this->cluster); 
                    (clustlast(this))->cnext = comp->cluster->first; 
                    freeclust(comp->cluster); 
                }
                freespan(comp); 
            } else {
                pspanprev = &(comp->next); 
            }
        } else {
            this = compare(comp, start, stop);
            pspanprev = &(comp->next);
        } 
        comp = *pspanprev; 
    }
    if (this == NULL) {
        // No match found so add. 
        this = newspan(); 
        this->start = start; 
        this->stop = stop;
        this->next = NULL; 
        this->cnext = NULL; 
        this->cluster = NULL; 
        this->data = thedata; 
        *pspanprev = this; // tack to end of spans
    }
    return this; 
} 

bt_node * _insert(bt_node * this, char * key, unsigned int keyhash, bt_node ** resloc) {
    char test;
    if (this == NULL) {
        if ((this = malloc(sizeof(bt_node)))==NULL) {
            fprintf(stderr, "ERROR: Malloc failed\n"); 
            abort(); 
        }
        else {
            this->key = procref(key); 
            this->keyhash = keyhash;
            this->height = 0; 
            this->left = NULL; 
            this->right = NULL; 
            this->fordata.region = this; 
            this->revdata.region = this; 
            this->fordata.orientation = 0;
            this->revdata.orientation = 1; 
            this->fordata.spans = NULL; 
            this->revdata.spans = NULL; 
            *resloc = this; 
        } 
    } else if ((test = keycomp(key, keyhash, this->key, this->keyhash))==0) { // Do I understand this assign/compare combo properly? 
        *resloc = this; 
    } else if (test == -1) {
        this->left = _insert(this->left, key, keyhash, resloc);
        if (Height(this->left) - Height(this->right) ==2) {
            if (keycomp(key, keyhash, this->left->key, this->left->keyhash) == -1) 
                this = SRLeft(this);
            else this = DRLeft(this);
        }
    } else if (test == 1) {
        this->right = _insert(this->right, key, keyhash, resloc);
        if (Height(this->right) - Height(this->left) ==2) {
            if (keycomp(key, keyhash, this->right->key, this->right->keyhash) == 1) 
                this = SRRight(this);
            else this = DRRight(this);
        }
    } 
    this->height = Max(Height(this->left), Height(this->right))+1;
    return this;
}


// AVL Balanced tree operations.  

short Max(short Lh, short Rh) {
    return Lh > Rh ? Lh : Rh;
}

short Height( bt_node * P ) {
    if( P ) return P->height;
    else return -1;
}


bt_node * SRLeft(bt_node * a) {
    bt_node * t; 
    t = a->left; 
    a->left = t->right;
    t->right = a; 
    a->height = Max(Height(a->left), Height(a->right))+1;
    t->height = Max(Height(t->left), a->height)+1;
    return t; 
}

bt_node * SRRight(bt_node * a) {
    bt_node * t; 
    t = a->right; 
    a->right = t->left;
    t->left = a; 
    a->height = Max(Height(a->left), Height(a->right))+1;
    t->height = Max(Height(t->right), a->height)+1;
    return t; 
}

bt_node * DRLeft(bt_node * a) {
    a->left = SRRight(a->left);     
    return SRLeft(a); 
}

bt_node * DRRight(bt_node * a) {
    a->right = SRLeft(a->right);     
    return SRRight(a); 
}

// delete the dictionary
void Delete(bt_node * dict_node) {
    if (dict_node == NULL) {
        return;
    } else {
        Delete(dict_node->left);
        Delete(dict_node->right); 
        delspans(dict_node->fordata.spans); 
        delspans(dict_node->revdata.spans); 
        free(dict_node);
        return;
    }
}

//Synchronization and cluster functions

// used for merging one cluster into another by updating spans to point to the 
// new cluster.  
void update(span * a, cluster * b) {
    if (a) {
        a->cluster = b; 
        update(a->cnext, b);
    }
}

// Finds last span in the IGR list
span * spanlast(span * this) {
    if (this->next) return spanlast(this->next); 
    else return this; 
}

// Finds last span in the cluster
span * clustlast(span * this) {
    if (this->cnext) return clustlast(this->cnext); 
    else return this;
}

// Finds span immediately preceding this one in the cluster
span ** clustprev(span ** this, span * targ) { 
    if (*this != targ) return clustprev(&((*this)->cnext), targ); 
    else return this;
}

// Delete all spans (for deleting dictionary)
void delspans(span* this) {
    span * next; 
    if (this) {
        next = this->next; 
        freespan(this); 
        delspans(next); 
    }
}

// find size of cluster
int clustsize(cluster * cluster) {
    int c = 0; 
    span * this = cluster->first; 
    while (this) {
        c++; 
        this = this->cnext; 
    }
    return c; 
}

// Get a free span and create more if necessary 
span * newspan() {
    span * a; 
    span * b; 
    if (spanpool == NULL) {
        if ((spanpool = malloc(sizeof(span) * BLOCK)) == NULL) {
            fprintf(stderr, "ERROR: Malloc failed\n"); 
            abort(); 
        }
        a = spanpool; 
        b = a + BLOCK-1;
        while (a < b) {
            a->next = a+1;
            a++; 
        } 
        a->next = NULL; 
    }
    a = spanpool; 
    spanpool = a->next; 
    return a; 
}

// free up a used span
void freespan(span * aspan) {
    aspan->next = spanpool; 
    spanpool = aspan; 
}

// Get a new cluster 
cluster * newclust() {
    cluster * a; 
    cluster * b; 
    if (clustpool == NULL) {
        if ((clustpool = malloc(sizeof(cluster)*BLOCK))==NULL) {
            fprintf(stderr, "ERROR: Malloc failed\n"); 
            abort(); 
        }
        a = clustpool; 
        b = a + BLOCK-1;
        while (a < b) {
            a->next = a+1;
            a++; 
        } 
        a->next = NULL;         
    }
    a = clustpool; 
    clustpool = a->next; 
    return a; 
}

// free up a used cluster
void freeclust(cluster * acluster) {
    acluster->next = clustpool; 
    clustpool = acluster; 
}
