# Supplementary material for: Comparative genomics reveals 104 candidate structured RNAs from bacteria, archaea, and their metagenomes
Source: Genome Biol. 2010 Mar 15;11(3):R31. doi: 10.1186/gb-2010-11-3-r31 (PMC2864571; doi:10.1186/gb-2010-11-3-r31)
Supplement: Additional file 10 — Source code implemented as part of this project. Source code files and a README.pdf file are provided to assist in detailed understanding of the methods. The files can be retrieved from the .tar.gz archive file, as described for Additional file 4. [file gb-2010-11-3-r31-S10.GZ › 104-motifs-source-code/motifs_2007/Jeremy-code/dict.h]

/*
  Copyright (c) 2006 Jeremy Gore.  All rights reserved.

  This copyrighted source code is freely distributed under
  the terms of the GNU General Public License.  See the file
  LICENSE in the root directory of this distribution.
 */

#include <stdlib.h>
#include <stdio.h>
#include <string.h>

typedef struct _span {
    struct _span * next;
    struct _span * cnext;
    struct _cluster * cluster;
    struct _data * data; 
    unsigned short start; 
    unsigned short stop;
} span;

typedef struct _cluster{
    struct _cluster * prev; 
    struct _cluster * next; 
    struct _span * first; 
} cluster;

typedef struct _data {
    struct _bt_node * region; 
    struct _span * spans; 
    char orientation; 
} data; 

typedef struct _bt_node {
    struct _bt_node * right; 
    struct _bt_node * left; 
    struct _data fordata; 
    struct _data revdata; 
    char * key;
    unsigned int keyhash;
    short height;
} bt_node; 

cluster * Initialize(short overlap); 
void InsertHit(char * key1, unsigned short start1, unsigned short stop1, 
               char * key2, unsigned short start2, unsigned short stop2); 
int clustsize(cluster * cluster); 

// Need parseline
// Need to integrate into main
