# Supplementary material for: Comparative genomics reveals 104 candidate structured RNAs from bacteria, archaea, and their metagenomes
Source: Genome Biol. 2010 Mar 15;11(3):R31. doi: 10.1186/gb-2010-11-3-r31 (PMC2864571; doi:10.1186/gb-2010-11-3-r31)
Supplement: Additional file 10 — Source code implemented as part of this project. Source code files and a README.pdf file are provided to assist in detailed understanding of the methods. The files can be retrieved from the .tar.gz archive file, as described for Additional file 4. [file gb-2010-11-3-r31-S10.GZ › 104-motifs-source-code/motifs_2007/Jeremy-code/main.c]

/*
  Copyright (c) 2006 Jeremy Gore.  All rights reserved.

  This copyrighted source code is freely distributed under
  the terms of the GNU General Public License.  See the file
  LICENSE in the root directory of this distribution.
 */

#include <stdio.h>
#include <string.h>
#include <getopt.h>
#include <stdlib.h>
#include "dict.h"

#define str_eq(s1,s2)  (!strcmp ((s1),(s2)))

#define SIZE 64
#define VMESS stderr


int main (int argc, char * const argv[]) {
    // Parse args
    int c; 
    
    struct globalArgs_t {
        float minscore;
        float maxscore;
        short overlap;
        int mincluster;
        int maxcluster;
        char verbose;
        char *oufh; 
        FILE *ouf; 
        char *infh;
        FILE *inf; 
    };
    
    struct globalArgs_t globalArgs = {0,200,2,3,32767,1,NULL, NULL, NULL, NULL};
    
    static const char *optString = "s:S:O:z:Z:f:q?";
    
    static struct option longOpts[] = {
        {"minscore", required_argument, 0, 's'},
        {"maxscore", required_argument, 0, 'S'},
        {"overlap", required_argument, 0, 'O'},
        {"mincluster", required_argument, 0, 'z'},
        {"maxcluster", required_argument, 0, 'Z'},
        {"file", required_argument, 0, 'f'},
        {"quiet", no_argument, 0, 'q'}
        
    }; 

    int longIndex = 0;
    int infileIsGzip=0;
    
    while ((c = getopt_long(argc, argv, optString, longOpts, &longIndex)) != -1) {
        switch (c) {
            case 's': 
                globalArgs.minscore = atof(optarg);
                break; 
            case 'S': 
                globalArgs.maxscore = atof(optarg);
                break;
            case 'O': 
                globalArgs.overlap = atoi(optarg);
                break;
            case 'z': 
                globalArgs.mincluster = atoi(optarg);
                break;
            case 'Z': 
                globalArgs.maxcluster = atoi(optarg);
                break;
            case 'f': 
                globalArgs.oufh = optarg;
                break;
            case 'q': 
                globalArgs.verbose = 0;
                break;
            default: 
            case '?': 
                printf ("-s: minimum score for clustering\n");
                printf ("-S: maximum score for processing\n"); 
                printf ("-O: minimum overlap length to cluster spans\n");
                printf ("-z: minimum cluster size to keep\n");
                printf ("-Z: maximum cluster size to keep\n");
                printf ("-f: file to output to (else stdout)\n");
                printf ("-q: quiet operation\n");
                abort();
        }
    }
    globalArgs.infh = argv[optind];
    globalArgs.overlap--; 
    
    if (globalArgs.infh == NULL) {
        globalArgs.inf = stdin; 
    } else {
      char gzExt[]=".gz";
      if (strlen(globalArgs.infh)>strlen(gzExt)) {
	if (strcmp(globalArgs.infh+strlen(globalArgs.infh)-strlen(gzExt),gzExt)==0) {
	  infileIsGzip=1;
	}
      }
      if (infileIsGzip) {
	char *cmd=(char *)malloc(strlen(globalArgs.infh)+128); /* 128 will be more than enough */
	sprintf(cmd,"gzip -d -c %s",globalArgs.infh);
	printf("using gzip with: %s",cmd);
	globalArgs.inf=popen(cmd,"r");
	if (globalArgs.inf==NULL) {
            fprintf(VMESS, "Cannot open file %s for reading.\n", globalArgs.infh);
            abort();
	}
	free(cmd);
      }
      else {
        if ((globalArgs.inf = fopen(globalArgs.infh, "r")) == NULL) {
            fprintf(VMESS, "Cannot open file %s for reading.\n", globalArgs.infh);
            abort();
        }
      }
    }
    if (globalArgs.verbose) {
      fprintf (VMESS, "Clustering...\n"); 
    }
    cluster * clusI = Initialize(globalArgs.overlap); 
        
    unsigned short start1; 
    unsigned short stop1; 
    unsigned short start2; 
    unsigned short stop2; 
    float score; 
    char key1[75]; 
    char key2[75]; 
    char buffer[300]; 
    
    span * cspanI; 
    
    int hitsn = 0; 
    int clusn = 0; 
    
    while (fgets(buffer, 300, globalArgs.inf)) {
        hitsn++; 
        sscanf(buffer, "%75s %75s %*f %*d %*d %*d %hu %hu %hu %hu %*f %f", key1, key2, &start1, &stop1, &start2, &stop2, &score);
        if ((score > globalArgs.minscore) &&  (score < globalArgs.maxscore)){
            InsertHit(key1, start1, stop1, key2, start2, stop2); 
        }
    }

    if (infileIsGzip) {
      pclose(globalArgs.inf);
    }
    else {
      fclose(globalArgs.inf); 
    }
    
    // If no output file specified print to stdout.  
    if (globalArgs.oufh == NULL) {
        globalArgs.ouf = stdout; 
    } else {
        if ((globalArgs.ouf = fopen(globalArgs.oufh, "w")) == NULL) {
            fprintf(VMESS, "Cannot open file %s for writing. \n", globalArgs.oufh);
            abort();
        }
    }
    
    if (globalArgs.verbose) {
        fprintf (VMESS, "Postprocessing...\n"); 
    }

    clusI = clusI->next; 
    
    int thitsn = 0; 
    int maxclus = 0; 
    int tclus = 0; 
    
    while(clusI) {
        if ((clustsize(clusI) >= globalArgs.mincluster) && (clustsize(clusI) <= globalArgs.maxcluster)) {
            cspanI = clusI->first; 
            clusn++; 
            tclus = 0; 
            while(cspanI) {
                //figure out and print what list indexes to slice between
                //This could be reimplemented by changing data structure but not worth it.  
                if (cspanI->data->orientation) {
                    fprintf(globalArgs.ouf, "%s/%d-%d", cspanI->data->region->key, cspanI->stop, cspanI->start);
                } else {
                    fprintf(globalArgs.ouf, "%s/%d-%d", cspanI->data->region->key, cspanI->start, cspanI->stop);
                }
                tclus++; 
                if (cspanI->cnext) {
                    putc('\t', globalArgs.ouf); 
                    cspanI = cspanI->cnext; 
                } else {
                    putc('\n', globalArgs.ouf);
                    break; 
                }
            }
            if (tclus > maxclus) maxclus = tclus; 
            thitsn += tclus; 
        }
        clusI = clusI->next; 
    }    
    
    printf("Clustered %d hits into %d clusters; Max: %d; Total: %d.\nDone.\n", hitsn, clusn, maxclus, thitsn); 
    printf("DONEdoneDONEdone\n");
    
    fclose(globalArgs.ouf); 
    
    return 0;
}
