# Supplementary material for: Comparative genomics reveals 104 candidate structured RNAs from bacteria, archaea, and their metagenomes
Source: Genome Biol. 2010 Mar 15;11(3):R31. doi: 10.1186/gb-2010-11-3-r31 (PMC2864571; doi:10.1186/gb-2010-11-3-r31)
Supplement: Additional file 10 — Source code implemented as part of this project. Source code files and a README.pdf file are provided to assist in detailed understanding of the methods. The files can be retrieved from the .tar.gz archive file, as described for Additional file 4. [file gb-2010-11-3-r31-S10.GZ › 104-motifs-source-code/motifs_2007/Jeremy-code/Makefile]

# Copyright (c) 2006 Jeremy Gore.  All rights reserved.
#
# This copyrighted source code is freely distributed under
# the terms of the GNU General Public License.  See the file
# LICENSE in the root directory of this distribution.

H_FILES=dict.h utils.h

overcluster : dict.o main.o utils.o
	gcc -o overcluster dict.o main.o utils.o

dict.o : dict.c $(H_FILES)
	gcc -c -o dict.o -O2 dict.c

main.o : main.c $(H_FILES)
	gcc -c -o main.o -O2 main.c

utils.o : utils.c $(H_FILES)
	gcc -c -o utils.o -O2 utils.c
