# Supplementary material for: Comparative genomics reveals 104 candidate structured RNAs from bacteria, archaea, and their metagenomes
Source: Genome Biol. 2010 Mar 15;11(3):R31. doi: 10.1186/gb-2010-11-3-r31 (PMC2864571; doi:10.1186/gb-2010-11-3-r31)
Supplement: Additional file 10 — Source code implemented as part of this project. Source code files and a README.pdf file are provided to assist in detailed understanding of the methods. The files can be retrieved from the .tar.gz archive file, as described for Additional file 4. [file gb-2010-11-3-r31-S10.GZ › 104-motifs-source-code/motifs_2007/Jeremy-code/overCluster.py]

#!/usr/local/bin/python

# Copyright (c) 2006 Jeremy Gore.  All rights reserved.
#
# This copyrighted source code is freely distributed under
# the terms of the GNU General Public License.  See the file
# LICENSE in the root directory of this distribution.


from time import time, clock, strftime
from mx.DateTime import DateTimeDeltaFromSeconds as tdelt
from sys import stdin, stderr, stdout

LINEUP = '\033[K\033[1A'
ERASE = '\033[K'

from re import compile
motifp = compile('([^/]+)/(\d+)-(\d+)')
def revRef(utrLabel): 
    c, t, p  = motifp.match(utrLabel).groups()
    return "%s/%s-%s" % (c,p,t)
verbose = True

def progress(x,m, j=''): 
    p = 100*x
    tl = (time()-m)*(1/x - 1)
    return "%s %02.3f%% (ETA %s)" % (j, p,tdelt(tl).strftime('%X'))

def linecount(f): 
    a = 0
    for l in f: a +=1
    f.seek(0)
    return a

def compare(az, bz, ol): 
    N = az[0]
    if N == bz[0]: 
        a = az[1]
        A = az[2]
        b = bz[1]
        B = bz[2]
        if (a < A): 
            if (b < B): 
                if (a >= b): 
                    if (A <= B): 
                        return bz
                    elif (B-a >= ol): 
                        return (N, b, A)
                else: 
                    if (A >= B): 
                        return az
                    elif (A-b >= ol): 
                        return (N, a, B)
        else: 
            if (b > B): 
                if (a <= b): 
                    if (A >= B): 
                        return bz
                    elif (a-B >= ol): 
                        return (N, b, A)
                else: 
                    if (A <= B): 
                        return az
                    elif (b-A >= ol): 
                        return (N, a, B)
    return 0

def clusterin(q,t, clusters, olaplength): 
    tmp1 = []
    flag = False
    for y in [q,t]: 
        yass = []
        for i1 in xrange(len(clusters)): 
            c = clusters[i1]
            zass = []
            for i2 in xrange(len(c)): 
                x = c[i2]
                xy = compare(y,x, olaplength)
                if xy: 
                    y = xy
                    zass.append(i2)
            if zass: 
                zass.reverse()
                yass.append((i1, zass))
        yass.reverse()
        if flag: 
            for i2 in range(len(tmp1)-1,-1,-1): 
                x = tmp1[i2]
                xy = compare(y,x, olaplength)
                if xy: 
                    y = xy
                    tmp1.pop(i2)
        for i1, i2s in yass: 
            tmp2 = clusters.pop(i1)
            for i2 in i2s: 
                tmp2.pop(i2)
            tmp1 += tmp2
        tmp1.append(y)
        flag = True
    clusters.append(tmp1)
    
def parseline(line, clusters, sideline, minscore, maxscore, olaplength): 
    u = line.rstrip().split('\t')
    s = float(u[11])
    if (s < minscore) or (u[0] == u[1]): 
        pass
    else: 
        q = (u[0], int(u[6]), int(u[7]))
        t = (u[1], int(u[8]), int(u[9]))
        if (q[1] < q[2]) and (t[1] < t[2]) and (q[0] > t[0]): 
            q = (q[0], q[2], q[1])
            t = (t[0], t[2], t[1])
        if s > maxscore: 
            sideline.append((q,t))
        else: 
            clusterin(q,t,clusters, olaplength)

def unsideline(sideline, c, olaplength): 
    nc = []
    for i2 in xrange(len(c)): 
        n2, t2, p2 = c[i2]
        if t2 > p2: 
            n2 = revRef(n2)
        if n2 not in nc: 
            nc.append(n2)
    for q, t in sideline: 
        qmatch = 0
        tmatch = 0
        n2 = ''
        for x in c: 
            if compare(q,x, olaplength): 
                qmatch = 1
                break
        for x in c: 
            if compare(t,x, olaplength): 
                tmatch = 1
                break
        if qmatch: 
            if not tmatch: 
                n2 = t[0]
                if t[1] > t[2]: 
                    n2 = revRef(n2)
                if n2 not in nc: 
                    nc.append(n2)
        else: 
            if tmatch: 
                n2 = q[0]
                if q[1] > q[2]: 
                    n2 = revRef(n2)
                if n2 not in nc: 
                    nc.append(n2)
    return nc


def dropclusters(clusters, mincluster): 
    for i in xrange(len(clusters)-1, -1, -1): 
        if len(clusters[i]) <= mincluster: 
            clusters.pop(i)


def overClusterFromBTNV(inf, minscore, maxscore, mincluster, olaplength):
    """Clusters by overlapping regions"""
    sideline = []
    clusters = []
    for line in inf: 
        parseline(line, clusters, sideline, minscore, maxscore, olaplength)
    dropclusters(clusters, mincluster)
    lc = len(clusters)
    ls = len(sideline)
    for i in xrange(len(clusters)): 
        clusters[i] = unsideline(sideline, clusters[i], olaplength)
    return clusters

                
def overClusterFromBT(inf, minscore, maxscore, mincluster, olaplength, fc=0):
    """Clusters by overlapping regions"""
    if verbose: print >> stderr, "Clustering [%s]" % strftime('%H:%M')
    sideline = []
    clusters = []
    a = 0
    if verbose: 
        mark0 = time()
        mark = mark0+1
    for line in inf: 
        a += 1
        parseline(line, clusters, sideline, minscore, maxscore, olaplength)
        if verbose and (time() > mark): 
            if fc: 
                b = progress((float(a)/fc)**2, mark0)
            else: 
                b = ''
            print >> stderr, "%d hits into %d clusters with %d sidelined. %s" % (a, len(clusters), len(sideline), b), LINEUP
            mark = time()+1
    if verbose: 
        print >> stderr, "%d hits into %d clusters with %d sidelined." % (a, len(clusters), len(sideline)), ERASE
        print >> stderr, "Dropping clusters of %d or smaller [%s]" % (mincluster, strftime('%H:%M'))
    dropclusters(clusters, mincluster)
    lc = len(clusters)
    if verbose: 
        print >> stderr, "%d clusters left" % lc
        print >> stderr, "Unsidelining and processing [%s]" % strftime('%H:%M')
        mark0 = time()
        mark = mark0+1
    ls = len(sideline)
    for i in xrange(len(clusters)): 
        clusters[i] = unsideline(sideline, clusters[i], olaplength)
        if verbose and (time() > mark): 
            print >> stderr,  "%d/%d clusters processed. %s" % (i, lc, progress(float(i)/lc, mark0)), LINEUP
            mark = time()+1
    return clusters

def main(): 
    try: 
        import psyco
        psyco.bind(compare)
        psyco.bind(revRef)
        psyco.bind(clusterin)
        psyco.bind(parseline)
        psyco.bind(unsideline)
        psyco.bind(dropclusters)
        psyco.bind(overClusterFromBTNV)
        #casting and possibly time() don't work
    except ImportError: 
        pass
    from optparse import OptionParser
    optparser = OptionParser()
    optparser.add_option("-s", "--minscore", action="store", dest="minscore", 
        type="float", default=0, help="Minimum score to keep")
    optparser.add_option("-S", "--maxscore", action="store", dest="maxscore", 
        type="float", default=200, help="Maximum score to not sideline (200)")
    optparser.add_option("-O", "--overlap", action="store", dest="olaplength", 
        type="float", default=2, help="Minimum overlap to merge (2)")
    optparser.add_option("-z", "--mincluster", action="store", dest="mincluster", 
        type="int", default=2, help="Minimum cluster size to keep (2)")
    optparser.add_option("-f", "--file", action="store", dest="file", 
        type="string", default='', help="Output File")
    optparser.add_option("-q", "--quiet", action="store_false", dest="verbose", 
        default=True, help="No updates")
    opts, args = optparser.parse_args()
    global verbose
    verbose = opts.verbose
    fc = 0
    opts.olaplength -= 1
    if not(args): 
        args = stdin
    else: 
        args = file(args[0],'r')
        if verbose: 
            stderr.write("Counting lines: ")
            fc = linecount(args)
            print >> stderr, fc
    if verbose: 
        data = overClusterFromBT(args, opts.minscore, opts.maxscore, opts.mincluster, opts.olaplength, fc)
    else: 
        data = overClusterFromBTNV(args, opts.minscore, opts.maxscore, opts.mincluster, opts.olaplength)
    if verbose: 
        print >> stderr, "Clustered %d hits into %d clusters; Max %d; Total %d.  " % (fc, len(data), max([len(x) for x in data]), sum([len(x) for x in data]))
    if opts.file: 
        print >> stderr, "Writing data to %s [%s]" % (opts.file, strftime('%H:%M'))
        ouf = file(opts.file, 'wb')
    else: 
        print >> stderr, "Writing data to stdout [%s]" % (strftime('%H:%M'))
        ouf = stdout
    for c in data: 
        print >> ouf, '\t'.join(c)
    ouf.close()
    print >> stderr, "Done in %s." % (tdelt(clock()).strftime('%X')), ERASE
    
if __name__ == "__main__": main()
