# Supplementary material for: Comparative genomics reveals 104 candidate structured RNAs from bacteria, archaea, and their metagenomes
Source: Genome Biol. 2010 Mar 15;11(3):R31. doi: 10.1186/gb-2010-11-3-r31 (PMC2864571; doi:10.1186/gb-2010-11-3-r31)
Supplement: Additional file 10 — Source code implemented as part of this project. Source code files and a README.pdf file are provided to assist in detailed understanding of the methods. The files can be retrieved from the .tar.gz archive file, as described for Additional file 4. [file gb-2010-11-3-r31-S10.GZ › 104-motifs-source-code/motifs_2007/Jeremy-code/procClusters.py]

#!/usr/bin/env python

# Copyright (c) 2006 Jeremy Gore.  All rights reserved.
#
# This copyrighted source code is freely distributed under
# the terms of the GNU General Public License.  See the file
# LICENSE in the root directory of this distribution.

from re import compile
import shutil
locp = compile('([^/]+)/(\d+)-(\d+)/(\d+)-(\d+)')

basecomplement = dict(zip('atcgATCGuUrRyYkKmMsSwWnN-.,HDBVhdbvX', 'tagcTAGCaAyYrRmMkKsSwWnN-.,DHVBdhvbN'))

def revcomp(s): 
    letters = list(s)
    try:
        letters = [basecomplement[base] for base in letters]
    except KeyError:
        print "KeyError for revcomp of nucleotide seq %s" % (letters)
        raise
    letters.reverse()
    return ''.join(letters)

def parseFastaDR(bhandle): 
    chunks = file(bhandle,'r').read().strip().split('>')
    chunks.pop(0)
    res = {}
    for chunk in chunks: 
        lines = chunk.split('\n')
        res[lines[0].strip()] = ''.join([x.strip() for x in lines[1:]])
    return res

def procLoc(loc, aFNA, optlength, maxlength): 
    lp, ls, le, rs, re = locp.match(loc).groups()
    ls = int(ls)
    le = int(le)
    rs = int(rs)
    re = int(re)
    reg = "%s/%d-%d" % (lp, ls, le)
    ll = le - ls + 1
    if rs < re: 
        orient = 0
    else: 
        re, rs = rs, re
        orient = 1
    rl = re-rs+1
    if (rl > optlength): 
        if (rl > maxlength): 
            f = (rl-maxlength)/2
            # in Jeremy's original code the following lines did the opposite ( rs -= f ; re += f), this makes the region even longer, which I'm pretty sure is the opposite of what should be done.  I think the code was copied from the 'else' clause for the (rl > optlength) case, where it _is_ supposed to make it longer.  Hope I'm right...
            rs += f 
            re -= f
    else: 
        f = ((optlength-rl)/2)+1
        rs -=f
        re +=f
        if rs < 1: rs = 1
        if re > ll: re = ll
    # print "%d %s %d %d %s " % (orient,lp,rs,re,reg)
    if orient: 
        return (">%s/%d-%d" % (lp, ls+re-1, ls+rs-1), revcomp(aFNA[reg][rs-1:re]))
    else: 
        return (">%s/%d-%d" % (lp, ls+rs-1, ls+re-1), aFNA[reg][rs-1:re])

def main(): 
    from optparse import OptionParser
    import os
    optparser = OptionParser()
    optparser.add_option("-z", "--mincluster", action="store", 
        dest="mincluster", type="int", default=2, 
        help="Minimum cluster size to keep (2)")
    optparser.add_option("-Z", "--maxcluster", action="store", 
        dest="maxcluster", type="int", default=500, 
        help="Maximum cluster size to keep (500)")
    optparser.add_option("-l", "--optlength", action="store", 
        dest="optlength", type="int", default=500, 
        help="Optimum sequence length to return (500)")
    optparser.add_option("-L", "--maxlength", action="store", 
        dest="maxlength", type="int", default=1000, 
        help="Maximum sequence length to return (1000)")
    optparser.add_option("-f", "--fna", action="store", dest="fna", 
        type="string", default='', help="Fasta reference file")
    optparser.add_option("-d", "--outdir", action="store", dest="outdir", 
        type="string", default='', help="directory for output")
    optparser.add_option("-b", "--outbase", action="store", dest="outbase", 
        type="string", default='', help="base name for output files")
    optparser.add_option("-q", "--quiet", action="store_false", dest="verbose", 
        default=True, help="No updates")
    opts, args = optparser.parse_args()
    
    aFNA = parseFastaDR(opts.fna)
    if args:
        if opts.outdir:
            base=opts.outdir
            inf = file(args[0], 'rb')
        else:
            base = os.path.splitext(args[0])[0]
            inf = file(args[0], 'rb')
    else: 
        base = 'stdin'
        inf = stdin
    shutil.rmtree(base)
    os.mkdir(base)
    if opts.outbase:
        basef=opts.outbase
    else:
        basef = os.path.basename(base)
    clusters = [x.strip().split('\t') for x in inf.readlines()]
    for i in xrange(len(clusters)): 
        done = []
        c = clusters[i] 
        if (opts.maxcluster >= len(c) >= opts.mincluster): 
            ouf = file(os.path.join(base, basef+'_'+str(i)+'.fna'), 'w')
            for loc in c: 
                title, seq = procLoc(loc, aFNA, opts.optlength, opts.maxlength)
                if not (title in done): 
                    ouf.writelines([title,'\n', seq,'\n'])
                    done.append(title)
            ouf.close()
    print "DONEdoneDONEdone"
#    os.system(' '.join(['tar -czf', base+'.tgz', base]))
#    if opts.verbose: print "Created file %s" % base+'.tgz'
    
if __name__ == "__main__": main()
