# Supplementary material for: Comparative genomics reveals 104 candidate structured RNAs from bacteria, archaea, and their metagenomes
Source: Genome Biol. 2010 Mar 15;11(3):R31. doi: 10.1186/gb-2010-11-3-r31 (PMC2864571; doi:10.1186/gb-2010-11-3-r31)
Supplement: Additional file 10 — Source code implemented as part of this project. Source code files and a README.pdf file are provided to assist in detailed understanding of the methods. The files can be retrieved from the .tar.gz archive file, as described for Additional file 4. [file gb-2010-11-3-r31-S10.GZ › 104-motifs-source-code/motifs_2007/Jeremy-code/testClusters2.py]

#!/usr/bin/env python

# Copyright (c) 2006 Jeremy Gore.  All rights reserved.
#
# This copyrighted source code is freely distributed under
# the terms of the GNU General Public License.  See the file
# LICENSE in the root directory of this distribution.

import re
from os import listdir
from sys import stdin
from copy import copy

#############
def getDir(adir): 
    return ['/'.join([adir, x]) for x in listdir(adir) if x[0]<>'.']
    
def parseClusterFile(acf): 
    res = []
    for x in acf: 
        res2 = []
        locs = x.strip().split('\t') 
        for loc in locs: 
            lp, ls, le, rs, re = cluslocp.match(loc).groups()
            ls = int(ls)
            le = int(le)
            rs = int(rs)
            re = int(re)
            ll = le-ls + 1
            if rs < re: 
                orient = 0
            else: 
                re, rs = rs, re
                orient = 1
            rl = re-rs+1
            if (rl > optlength): 
                if (rl > maxlength): 
                    f = (rl-maxlength)/2
                    rs -= f
                    re += f
            else: 
                f = ((optlength-rl)/2)+1
                rs -=f
                re +=f
                if rs < 1: rs = 1
                if re > ll: re = ll
            if orient: 
                res2.append((lp, ls+re-1, ls+rs-1))
            else: 
                res2.append((lp, ls+rs-1, ls+re-1))
        res.append(res2)
    return res


rFnads = {}
optlength = 500
maxlength = 1000

#############

rswtchp = re.compile('([^/]+)/(\d+)-(\d+)')
cluslocp = re.compile('([^/]+)/(\d+)-(\d+)/(\d+)-(\d+)')


def overlap(r1,r2): 
    """this is the one to change to see if you get all of it"""
    if r2[0] < r2[1]: 
        if (r2[0] <= r1[0] <= r2[1]) and (r2[0] <= r1[1] <= r2[1]): return True 
    else: 
        if (r2[0] >= r1[0] >= r2[1]) and (r2[0] >= r1[1] >= r2[1]): return True
    return False

def overlaps(clusterloc, rswtchloc): 
    if clusterloc[0] == rswtchloc[0]: 
        return overlap(rswtchloc[1:], clusterloc[1:])
    else: return False
    
def parseRswitchClade(bhandle, cladesps):
    #print "file: %s " % bhandle
    chunks = file(bhandle,'r').read().strip().split('>')
    chunks.pop(0)
    res = []
    for chunk in chunks: 
        lines = chunk.split('\n')
        #print "got %s " % lines[0]
        t = rswtchp.match(lines[0]).groups()
        if t[0] in cladesps: 
            res.append((t[0], int(t[1]), int(t[2])))
    return res


def testOne(clusv, riboswitches, clade): 
    clus = parseClusterFile(clusv)
    print "(%d clusters (including too small/too large): Max %d (largest cluster); Total %d) %s" % (len(clus), max([len(x) for x in clus]), sum([len(x) for x in clus]), clade)
    knownTestCluster(riboswitches, clus, 0)
    print 


def knownTestCluster(stuff, clus, prnt=1): 
    """Test a single clusterf against an fna"""
    keys = stuff.keys()
    keys.sort()
    for k in keys: 
        v = stuff[k]
        print " %24s:" % (k),
        best = inGroupC(v, clus, prnt)
        if best[-1] <> -1: 
            print "%3d/%-4d good, %3d/%-4d bad: %s" % best
        else: 
            print "(0/%d good)" % best[1]


def inGroupC(riboswitches, clusters, prnt=1): 
    l2 = len(riboswitches)
    a0 = (0,l2,0,0,0,-1)
    for i in xrange(len(clusters)): 
        x = clusters[i]
        l3 = len(x)
        a2 = 0
        a1 = 0
        used = [0]*l3
        for y in riboswitches: 
            flag = 0
            for i2 in range(len(x)): 
                z = x[i2] 
                if overlaps(z,y): 
                    used[i2] += 1
                    a1 += 1
                    if flag: a2 +=1
                    flag = 1
        if a1: 
            wrong = len([x for x in used if not x])
            if prnt: print "%d/%d good plus %d/%d bad: %s" % (a1-a2, l2, wrong, l3, i)
            if (a1 > a0[0]) or ((a1 == a0[0]) and (wrong < a0[2])): 
                a0 = (a1-a2, l2, wrong, l3, i)
    return a0
    
#################

def main(): 
    from optparse import OptionParser
    optparser = OptionParser()
    optparser.add_option("-c", "--clade", action="store", dest="clade", 
        type="string", default='', help="clade name")
    optparser.add_option("-r", "--knownsdir", action="store", dest="knownsDir", 
        type="string", default='', help="directory with known riboswitches (or other RNAs)")
    optparser.add_option("-a", "--accessions", action="store", dest="accessionsFile", 
        type="string", default='', help="file containing sequence accessions that are in the desired group/clade")
    opts, args = optparser.parse_args()

    # old file name for accessionsFile: 'accessions/'+opts.clade+".accessions"
    accessions = file(opts.accessionsFile).read().split('\n')
    if not accessions[-1]: accessions.pop(-1)
    
    for r in (getDir(opts.knownsDir)): 
        rFnads[r] = parseRswitchClade(r, accessions)

    if args: 
        for arg in args: 
            print "From", arg
            f = file(arg)
            testOne(f, rFnads, opts.clade)
            f.close()
            print "-----"
    else: 
        print "From stdin" 
        testOne(stdin, rFnads, opts.clade)

    print "DONEdoneDONEdone"
        
if __name__ == '__main__': main()
