# Supplementary material for: Comparative genomics reveals 104 candidate structured RNAs from bacteria, archaea, and their metagenomes
Source: Genome Biol. 2010 Mar 15;11(3):R31. doi: 10.1186/gb-2010-11-3-r31 (PMC2864571; doi:10.1186/gb-2010-11-3-r31)
Supplement: Additional file 10 — Source code implemented as part of this project. Source code files and a README.pdf file are provided to assist in detailed understanding of the methods. The files can be retrieved from the .tar.gz archive file, as described for Additional file 4. [file gb-2010-11-3-r31-S10.GZ › 104-motifs-source-code/motifs_2007/Jeremy-code/utils.c]

/*
  Copyright (c) 2006 Jeremy Gore.  All rights reserved.

  This copyrighted source code is freely distributed under
  the terms of the GNU General Public License.  See the file
  LICENSE in the root directory of this distribution.
 */

#include "utils.h"


// Print progress as fraction done x versus time since m
void progress(char * buffer, float x, time_t m) {
    int hrs; 
    int mins; 
    int secs; 
    float p = 100*x;
    secs = ((difftime(time(NULL), m))*(1/x - 1));
    mins = secs / 60; 
    secs = secs % 60; 
    hrs = mins / 60; 
    mins = mins % 60; 
    sprintf(buffer, "%02.3f%% (ETA %d:%02d:%02d)", p,hrs, mins, secs);
}

void now(char * buffer, int size) {
    time_t now = time(NULL);
    struct tm *lt = localtime(&now);
    strftime(buffer, size, "%y%m%d-%H%M", lt);    
}


// count lines in file and rewind to beginning (Use only from start)
int linecount(FILE *f) {
    int i = 0; 
    char ch;
    while ((ch = fgetc(f)) != EOF) {
        if (ch == '\n') i++; 
    }
    rewind(f);
    return i;
}
