# Supplementary material for: Comparative genomics reveals 104 candidate structured RNAs from bacteria, archaea, and their metagenomes
Source: Genome Biol. 2010 Mar 15;11(3):R31. doi: 10.1186/gb-2010-11-3-r31 (PMC2864571; doi:10.1186/gb-2010-11-3-r31)
Supplement: Additional file 10 — Source code implemented as part of this project. Source code files and a README.pdf file are provided to assist in detailed understanding of the methods. The files can be retrieved from the .tar.gz archive file, as described for Additional file 4. [file gb-2010-11-3-r31-S10.GZ › 104-motifs-source-code/motifs_2007/pl/AnnotSto.pl]

# Copyright (c) 2007-2010 Zasha Weinberg.  All rights reserved.
#
# This copyrighted source code is freely distributed under
# the terms of the GNU General Public License.  See the file
# LICENSE in the root directory of this distribution.

use strict;
use Getopt::Long;
use DBI;
use Intergenic::Config;
use Intergenic::Table;
my $pipelinePerl="motifs_2007/pl";
require "$pipelinePerl/ProcessPipeline_Utils.pm";

my ($databaseToUse,$database,$blissScriptsWeb,$extend,$upstreamDrawing,$downstreamDrawing,$blissSshLogin,$blissServerName,$httpUserAgent);
my ($lotsOfSubdirs,$disableCorrectCoords,$disableGosStats,$disableTerminator,$rawPipelineMode,$disableCodonAnnot,$help,$disableHtmlGenomeContext,$forNcbiGeoSearch);
my $fileExtension="sto";

$database="refseq32env5-microbial";
$database="refseq32env5-viral28-microbial";
$extend="100,300";
$upstreamDrawing=2000;
$downstreamDrawing=8000;
$blissServerName="bl.biology.yale.edu"; # used for URLs
$httpUserAgent="Mozilla/9.876 (X11; U; Linux 2.2.12-20 i686, en) Gecko/25250101 Netscape/5.432b1 (C-MindSpring)";

my %options=(
	     "h" => \$help,
	     "lotsOfSubdirs" => \$lotsOfSubdirs,
	     "disableCorrectCoords" => \$disableCorrectCoords,
	     "disableGosStats" => \$disableGosStats,
	     "disableTerminator" => \$disableTerminator,
	     "disableCodonAnnot" => \$disableCodonAnnot,
	     "disableHtmlGenomeContext" => \$disableHtmlGenomeContext,
	     "rawPipelineMode" => \$rawPipelineMode,
	     "forNcbiGeoSearch" => \$forNcbiGeoSearch,
	     "fileExtension=s" => \$fileExtension
);

if (!GetOptions(%options
	       )) {
    die "bad command line parameters";
}
if ($help) {
    print "opions are: ".join(" ",sort {$a cmp $b} keys %options)."\n";
    exit(0);
}
my $srcDir=shift;
my $baseDestDir=shift;

if ($rawPipelineMode) {
    $lotsOfSubdirs=1;
    $disableCorrectCoords=1;
    $disableGosStats=1;
    $disableTerminator=1;
}
if ($forNcbiGeoSearch) {
    $disableCorrectCoords=1;
    $disableGosStats=1;
    $disableTerminator=1;
    $disableCodonAnnot=1;
    $disableHtmlGenomeContext=1;
}

my $hostname=`hostname`;
$hostname =~ s/[\r\n]//g;

if (($hostname =~ /^bl/) || $hostname eq "D61SDYF1") {
    print "running on bl";
    $databaseToUse="zw49";
    $blissScriptsWeb="/bliss/scripts/web";
}
else {
    print "running on bulldogi\n";
    $databaseToUse="zw49";
    $blissScriptsWeb="/home1/zw49/bliss/scripts/web";
}
my $whoami=`whoami`;
$whoami =~ s/[\r\n]//g;
if ($whoami eq "zw49") {
    print "you're zw49\n";
    $blissSshLogin="zasha\@bliss.biology.yale.edu";
}
else {
    print "you're $whoami\n";
    $blissSshLogin="$whoami\@bliss.biology.yale.edu";
}
print "Set blissSshLogin=$blissSshLogin\n";


my $cmd;
RunCmd("mkdir -p $baseDestDir/t");

my $dbh=undef;
#my $dbh = DBI->connect("DBI:mysql:database=$databaseToUse;host=$Intergenic::Config::DB_Host", "$Intergenic::Config::DB_User", "$Intergenic::Config::DB_Password", {'RaiseError' => 0});
#$dbh->do("create table if not exists google_scholar_cache (searchAlias varchar(255) primary key,url varchar(255) unique key,googleResult text);");

open(LS,"find $srcDir -type f -name \"*.$fileExtension\" -print |");
while (<LS>) {
    s/[\r\n]//g;

    my $srcFile=$_;
    my $baseFile=$srcFile;
    $baseFile =~ s/^.*\///g;
    $baseFile =~ s/[.]sto$//g;


    my $destDir=$baseDestDir;
    my $pastDestTempDir;
    my $destTempDir;
    if ($lotsOfSubdirs) {
	$pastDestTempDir= "t/" . join("/",(split //,$baseFile)) ;
	$destTempDir="$destDir/".$pastDestTempDir;
	RunCmd("mkdir -p $destTempDir");
    }
    else {
	$destTempDir="$destDir/t";
	$pastDestTempDir="t";
    }

    my ($leftExtend,$rightExtend)=split /,/,$extend;

    my %sto=ProcessPipeline_Utils::ReadStockholmIntoHash($srcFile);
    my $flags=$sto{gf}{"AnnotSto.pl"};
    #print ".sto flags=$flags\n";
    @ARGV=split / +/,$flags;
    if (!GetOptions(
		    "leftExtend=s" => \$leftExtend,
		    "rightExtend=s" => \$rightExtend
		   )) {
	die;
    }
    my $thisExtend=join(",",($leftExtend,$rightExtend));
    #print "thisExtend=$thisExtend ($leftExtend,$rightExtend)\n";
 
    my $extendStoFileName;
    if ($disableCorrectCoords) {
	$extendStoFileName=$srcFile;
    }
    else {
	$extendStoFileName="$destTempDir/$baseFile.fixtend.sto";
	if (!FileDone($extendStoFileName,$srcFile)) {
	    RunCmdBkRmOnDie("perl exe/CorrectStockholmCoords.pl -nonFoundIsFatal -addGenericColumnMarkup -database $database -extend $thisExtend $srcFile > $extendStoFileName",$extendStoFileName);
	}
    }
	
    my $sortStoFileName="$destTempDir/$baseFile.sort.sto";
    if (!FileDone($sortStoFileName,$extendStoFileName)) {
	RunCmd("perl exe/StockholmSortByGSC.pl ./cmzasha $extendStoFileName $sortStoFileName");
    }

    if (!$disableGosStats) {
	my $gosStatsFileName="$destDir/$baseFile.gosstats.csv";
	if (!FileDone($gosStatsFileName,$sortStoFileName)) {
	    RunCmd("perl $pipelinePerl/GosStats.pl $sortStoFileName > $gosStatsFileName");
	}
    }

    my $genomeContextFileName="$destDir/$baseFile.genomecontext";
    my $operonContextFileName="$destDir/$baseFile.operoncontext";
    if (!FileDone($genomeContextFileName,$sortStoFileName)) {

	my $table=$baseFile;
	$table =~ s/[-.]/_/g;

	# create genomecontext.  allow it to stay in the database, cause why not?
	my $genomeContextDrawingDir="$destTempDir/genomecontext";
	my $imagePath="$pastDestTempDir/genomecontext"; # relative to .html
	RunCmd("mkdir -p $genomeContextDrawingDir");
	RunCmd("add_genomecontext.perl -t S -i $sortStoFileName -o $baseFile -upstreamDrawing $upstreamDrawing -downstreamDrawing $downstreamDrawing -d $genomeContextDrawingDir");

	# generate the text page by running the web script over the command line
	RunCmd("perl $blissScriptsWeb/genomecontext_view table=$table\\&nearby=neighborhood\\&coords=absolute\\&format=parsable\\&new_matches=\\&skip_duplicates=\\&view=view\\&.cgifields=coords\\&sort=none\\&.cgifields=nearby\\&.cgifields=sort_by_accessions\\&.cgifields=print_sequence\\&print_matches_that_overlap_end=1\\&.cgifields=new_matches\\&.cgifields=skip_duplicates\\&.cgifields=print_taxonomy > $genomeContextFileName");

	if (!$disableHtmlGenomeContext) {
	    # generate HTML, while we're at it
	    my $genomeContextHtmlName="$destDir/$baseFile.genomecontext.html";
	    RunCmd("perl $blissScriptsWeb/genomecontext_view table=$table\\&geneInfoUrl=http://$blissServerName/lab/scripts/gene_info.pl\\&image-path=$genomeContextDrawingDir,$imagePath\\&nearby=neighborhood\\&coords=absolute\\&format=png-links\\&print_taxonomy=1\\&new_matches=\\&view=view\\&.cgifields=coords\\&sort=none\\&.cgifields=nearby\\&.cgifields=sort_by_accessions\\&.cgifields=print_sequence\\&print_matches_that_overlap_end=1\\&.cgifields=new_matches\\&.cgifields=print_taxonomy > $genomeContextHtmlName");
	}
	    
	# generate text-form of operons, for trying to get stuff from Google Scholar
	RunCmd("perl $blissScriptsWeb/genomecontext_view table=$table\\&nearby=operon\\&coords=absolute\\&format=parsable\\&new_matches=\\&skip_duplicates=\\&view=view\\&sort=none\\&.cgifields=coords\\&.cgifields=nearby\\&.cgifields=sort_by_accessions\\&.cgifields=print_sequence\\&print_matches_that_overlap_end=1\\&.cgifields=new_matches\\&.cgifields=skip_duplicates\\&.cgifields=print_taxonomy > $operonContextFileName");

	# and generate an HTML file of Google Scholar queries
	my $googleHtmlFileName="$destDir/$baseFile.scholar.html";
	RunCmd("perl $pipelinePerl/GoogleScholarQueries.pl $operonContextFileName $googleHtmlFileName");
    }

    my $terminatorFileName;
    if (!$disableTerminator) {
	$terminatorFileName="$destTempDir/$baseFile.term.tab";
	if (!FileDone($terminatorFileName,$sortStoFileName)) {
	    
	    my $fastaFileName="$destTempDir/$baseFile.sort.fasta";
	    RunCmd("perl exe/BarrickStockholmToFasta.pl $sortStoFileName $fastaFileName");

	    RunCmd("predict_terminators.perl -i $fastaFileName -o $terminatorFileName");
	    
	    if (0) { # old code, using bliss
		RunCmd("ssh $blissSshLogin \"mkdir -p t\""); # make sure this directory exists
		RunCmd("scp $fastaFileName $blissSshLogin:./t/t.sto");
		RunCmd("ssh $blissSshLogin \"source /etc/profile;cd t;predict_terminators.perl -i t.sto -o t.term.tab\"");
		RunCmd("scp $blissSshLogin:./t/t.term.tab $terminatorFileName");
	    }
	}
    }

    my $stoTermFileName;
    if ($disableTerminator) {
	$stoTermFileName=$sortStoFileName;
    }
    else {
	$stoTermFileName="$destTempDir/$baseFile.term.sto";
	if (!FileDone($stoTermFileName,$sortStoFileName,$terminatorFileName)) {
	    RunCmd("perl exe/MergeStuffIntoStockholm.pl $sortStoFileName $terminatorFileName $stoTermFileName");
	}
    }

    my $stoTermContextFileName="$destTempDir/$baseFile.term-context.sto";
    if ($disableCodonAnnot) {
	$stoTermContextFileName=$stoTermFileName;
    }
    else {
	if (!FileDone($stoTermContextFileName,$stoTermFileName,$genomeContextFileName)) {
	    RunCmd("perl exe/MergeStuffIntoStockholm.pl $stoTermFileName $genomeContextFileName $stoTermContextFileName");
	}
    }

    # copy final version, and make sure that the sequences line up
    my $annotStoFileName="$destDir/$baseFile.sto";
    if (!FileDone($annotStoFileName,$stoTermContextFileName)) {
	my @lines=();
	my $maxKeyLen=0;
	open(STO,"$stoTermContextFileName");
	while (<STO>) {
	    s/[\r\n]//g;

	    my $key=undef;
	    my ($data,$alignKey);
	    if (/^(\#=GR +[^ ]+ +[^ ]+) +(.*)$/) {
		($key,$data,$alignKey)=($1,$2,1);
	    }
	    if (/^(\#=GC +[^ ]+) +(.*)$/) {
		($key,$data,$alignKey)=($1,$2,1);
	    }
	    if ($_ eq "//" || (/^\# STOCKHOLM/)) {
		($key,$data,$alignKey)=($_,"",0);
	    }
	    else {
		if (/^([^ ]+) +([^ ]+)$/) {
		    ($key,$data,$alignKey)=($1,$2,1);
		}
	    }
	    if (/^(\#=GF +[^ ]+) +(.*)$/) {
		($key,$data,$alignKey)=($1,$2,0);
	    }
	    if (/^(\#=GS[ \t]+[^ \t]+[ \t]+[^ \t]+)[ \t]+(.*)$/) {
		($key,$data,$alignKey)=($1,$2,0);
	    }
	    if ($alignKey) {
		if (length($key)>$maxKeyLen) {
		    $maxKeyLen=length($key);
		}
	    }
	    if (!$key && $_ ne "") {
		die "could not parse .sto line: $_";
	    }
	    my $x={alignKey=>$alignKey,key=>$key,data=>$data};
	    push @lines,$x;
	}
	close(STO);
	open(STO,">$annotStoFileName");
	for my $x (@lines) {
	    my $spaces="";
	    if ($x->{alignKey}) {
		$spaces=" " x ($maxKeyLen-length($x->{key}));
	    }
	    if (length($x->{data})>0) {  # don't add spaces at the end of the line to the # STOCKHOLM 1.0 line
		$spaces=$spaces." "; 
	    }
	    print STO "$x->{key}$spaces$x->{data}\n";
	}
	close(STO);
    }

    # google scholar
    my $googleScholarHtml="$destDir/$baseFile.googlescholar.html";
    #if (!FileDone($googleScholarHtml,$srcFile)) {

    if (0) { # not worth it -- Google is too serious about refusing service to automated scripts
	if (!open(OPERON,$operonContextFileName)) {
	    die "cannot open $operonContextFileName";
	}
	my %hitCount=();
	my %aliasMap=();
	while (<OPERON>) {
	    s/[\r\n]//g;
	    my ($greaterThan,$emblId,$rnaStart,$rnaEnd,$geneStart,$geneEnd,$geneAccession,$geneGi,$locus,$geneName)=split /\t/,$_;
	    if ($greaterThan eq ">") {
		my $hitId="$emblId/$rnaStart-$rnaEnd";
		my $posInOperon=$hitCount{$hitId};
		$hitCount{$hitId}++;
		my @aliases=();
		push @aliases,$geneName;
		push @aliases,$locus;
		my $locusSansUnderscore=$locus;
		$locusSansUnderscore =~ s/_//g;
		push @aliases,$locusSansUnderscore;
		my $geneAccessionOnly=$geneAccession;
		$geneAccessionOnly =~ s/\..*$//g;
		push @aliases,$geneAccessionOnly;
		AddGeneAliases(\%aliasMap,\@aliases,$posInOperon,$hitId);
	    }
	}
	close(OPERON);

	my $html="";
	$html += "<html><body>";
	my $sthS=$dbh->prepare("select googleResult from google_scholar_cache where searchAlias=?;");
	my $sthI=$dbh->prepare("insert into google_scholar_cache (searchAlias,url,googleResult) values (?,?,?);");
	for my $alias (keys %aliasMap) {
	    my $googleResult="";
	    $sthS->execute($alias);
	    if (my $x=$sthS->fetchrow_hashref()) {
		$googleResult=$x->{googleResult};
	    }
	    else {
		my $flag1=0;
		my $flag2=0;
		my $url="http://scholar.google.com/scholar?q=\%22$alias\%22&hl=en&lr=";
		my $cmd="curl -A \"$httpUserAgent\" -sS \"$url\"";
		#my $escapedCmd=$cmd;
		#$escapedCmd =~ s/&/\\&/g;
		print "Running $cmd\n";
		open(G,"$cmd |");
		while (<G>) {
		    $googleResult .= $_;
		    if ($googleResult =~ /No pages were found containing/) {
			$flag1=1;
		    }
		    if ($googleResult =~ /- Make sure all words are spelled correctly./) {
			$flag2=1;
		    }
		}
		close(G);
		if ($flag1 && $flag2) {
		    # no result
		    $googleResult="";
		}
		$sthI->execute($alias,$url,$googleResult);
		sleep(5); # don't clobber Google, and act a little bit less like a robot, which is not allowed
		#exit(0);
	    }

	    if (length($googleResult)>0) {
		$googleResult =~ tr/\n//;
		$googleResult =~ s/^.*<body>//g;
		$googleResult =~ s/<\/body>.*$//g;
		
		$html += "<h2>$alias</h2>";
		$html += $googleResult;
	    }
	}
	$html += "</body></html>\n";
	$sthS->finish;
	$sthI->finish;

	if (!open(H,">$googleScholarHtml")) {
	    die "cannot open $googleScholarHtml";
	}
	print H $html;
	close(H);
    }
}

sub AddGeneAliases
  {
      my ($aliasMap,$aliases,$posInOperon,$hitId)=@_;
      for my $as (@$aliases) {
	  if (length($as)>0) {
	      
	      for my $a (split /\|/,$as) {
		  my $x={};
		  $x->{hitId}=$hitId;
		  $x->{posInOperon}=$posInOperon;
		  push @{$$aliasMap{$a}},$x;
	      }
	  }
      }
  }

sub RunCmd
  {
      my ($cmd)=@_;
      print "Running $cmd\n";
      my $status=system "$cmd";
      if ($status!=0) {
	  die "failed with status $status (according to perl 'system' command)";
      }
  }

sub RunCmdRmOnDie
  {
      my ($cmd,$f)=@_;
      print "Running $cmd\n";
      my $status=system "$cmd";
      if ($status!=0) {
	  system "rm -f $f";
	  die "failed with status $status (according to perl 'system' command)";
      }
  }

sub RunCmdBkRmOnDie
  {
      my ($cmd,$f)=@_;
      print "Running $cmd\n";
      my $status=system "$cmd";
      if ($status!=0) {
	  system "cp $f $f.backup";
	  system "rm -f $f";
	  die "failed with status $status (according to perl 'system' command)";
      }
  }

sub FileDone
  {
      my ($destFile,@srcFileList)=@_;
      
      if (!-s $destFile) {
	  return 0;
      }
      my $destModTime=-M $destFile;
      for my $srcFile (@srcFileList) { 
	  my $srcModTime=-M $srcFile;
	  if ($destModTime < $srcModTime) {
	      # dest is newer
	  }
	  else {
	      # dest is older, therefore out of date
	      print "FileDone older: $destModTime ($destFile) > $srcModTime ($srcFile)\n";
	      return 0;
	  }
      }
      return 1;
  }
