# Supplementary material for: Comparative genomics reveals 104 candidate structured RNAs from bacteria, archaea, and their metagenomes
Source: Genome Biol. 2010 Mar 15;11(3):R31. doi: 10.1186/gb-2010-11-3-r31 (PMC2864571; doi:10.1186/gb-2010-11-3-r31)
Supplement: Additional file 10 — Source code implemented as part of this project. Source code files and a README.pdf file are provided to assist in detailed understanding of the methods. The files can be retrieved from the .tar.gz archive file, as described for Additional file 4. [file gb-2010-11-3-r31-S10.GZ › 104-motifs-source-code/motifs_2007/pl/CheckStockholmForPublishing.pl]

# Copyright (c) 2007-2010 Zasha Weinberg.  All rights reserved.
#
# This copyrighted source code is freely distributed under
# the terms of the GNU General Public License.  See the file
# LICENSE in the root directory of this distribution.

use strict;
use ProcessPipeline_Utils;
use Getopt::Long;

my ($help,$createOnSuccessFileName);
if (!GetOptions(
		"h" => \$help,
		"createOnSuccess=s" => \$createOnSuccessFileName,
	       )) {
    die;
}

my @stoFileList=@ARGV;

for my $stoFile (@stoFileList) {

    my $sto=new Stockholm;
    $sto->Load($stoFile);

    if ($sto->{gf}{METAINFO} eq "NONE") {

	# allow the file to have no meta info
    }
    else {

	# check for meta info
	if (!exists($sto->{gf}{DATABASES})) {
	    die "file $stoFile lacks #=GF DATABASES";
	}
    }
}

if (defined($createOnSuccessFileName)) {
    system "touch $createOnSuccessFileName";
}
