# Supplementary material for: Comparative genomics reveals 104 candidate structured RNAs from bacteria, archaea, and their metagenomes
Source: Genome Biol. 2010 Mar 15;11(3):R31. doi: 10.1186/gb-2010-11-3-r31 (PMC2864571; doi:10.1186/gb-2010-11-3-r31)
Supplement: Additional file 10 — Source code implemented as part of this project. Source code files and a README.pdf file are provided to assist in detailed understanding of the methods. The files can be retrieved from the .tar.gz archive file, as described for Additional file 4. [file gb-2010-11-3-r31-S10.GZ › 104-motifs-source-code/motifs_2007/pl/CmzashacsvToFakeStockholm.pl]

# Copyright (c) 2007-2010 Zasha Weinberg.  All rights reserved.
#
# This copyrighted source code is freely distributed under
# the terms of the GNU General Public License.  See the file
# LICENSE in the root directory of this distribution.

use strict;
use Getopt::Long;
use Stockholm;

# perl CmzashacsvToFakeStockholm.pl <outfile> <infile1> [<infile2>...]
# one or more <infiles> specify where the RNAs are.  They can either be .cmzasha.csv, or .sto, and the file extension is used to determine the format
# <outfile> will be a valid .sto file with an arbitrary alignment

my ($evalueThreshold);
if (!GetOptions(
		"evalue=s" => \$evalueThreshold
	       )) {
    die "bad command line params";
}

my $outFileName=shift;
my @inFileList=@ARGV;

my %hitIdToSeq=();
for my $inFileName (@inFileList) {
    my $okay=0;
    if ($inFileName =~ /[.]sto$/) {
	$okay=1;
	my $sto=new Stockholm;
	print "reading Stockholm $inFileName\n";
	$sto->Load($inFileName);
	my $n=0;
	for my $hit ($sto->ListHitsWithDups()) {
	    my $seq=$sto->{hit}{$hit}{seq};
	    $hitIdToSeq{$hit}=$seq;
	    $n++;
	}
	print "\tgot $n hits\n";
    }
    if ($inFileName =~ /[.]cmzasha[.]csv$/) {
	$okay=1;
	if (!open(IN,$inFileName)) {
	    die "cannot open $inFileName";
	}
	print "Reading .cmzasha.csv $inFileName\n";
	my $n=0;
	while (<IN>) {
	    s/[\r\n]//g;
	    if ($_ eq "") {
		last;
	    }
	    my @f=split /,/,$_;
	    my $hitId=$f[17];
	    my $seq=$f[12];
	    my $evalue=$f[24];
	    if ($evalueThreshold && $evalue>$evalueThreshold) {
		# cut it
		print "CUT $hitId ($evalue > $evalueThreshold)\n";
	    }
	    else {
		if ($seq eq "hit sequence") {
		    # it's the header row
		}
		else {
		    $hitIdToSeq{$hitId}=$seq;
		    #print "got $hitId\n";
		    $n++;
		}
	    }
	}
	close(IN);
	print "\tgot $n hits\n";
    }
    if (!$okay) {
	die "file extension of \"$inFileName\" was not recognized, so I'm not sure what to do with it.  .cmzasha.csv and .sto are supported.";
    }
}

my $maxName=0;
my $maxSeq=0;
for my $hitId (keys %hitIdToSeq) {

    my $l=length($hitId);
    if ($l>$maxName) {
	$maxName=$l;
    }

    $l=length($hitIdToSeq{$hitId});
    if ($l>$maxSeq) {
	$maxSeq=$l;
    }
}

if (!open(OUT,">$outFileName")) {
    die "cannot open $outFileName for writing";
}
print OUT "# STOCKHOLM 1.0\n";

for my $hitId (keys %hitIdToSeq) {
    my $seq=$hitIdToSeq{$hitId};
    my $namePad=" " x ($maxName-length($hitId));
    my $seqPad="." x ($maxSeq-length($seq));
    print OUT "$hitId$namePad $seq$seqPad\n";
}

my $ssCons="#=GC SS_cons";
my $namePad=" " x ($maxName-length($ssCons));
my $seq="." x $maxSeq;
print OUT "$ssCons$namePad $seq\n";

print OUT "#=GF DUPLICATES none\n"; # don't bother
print OUT "//\n";
close(OUT);
