# Supplementary material for: Comparative genomics reveals 104 candidate structured RNAs from bacteria, archaea, and their metagenomes
Source: Genome Biol. 2010 Mar 15;11(3):R31. doi: 10.1186/gb-2010-11-3-r31 (PMC2864571; doi:10.1186/gb-2010-11-3-r31)
Supplement: Additional file 10 — Source code implemented as part of this project. Source code files and a README.pdf file are provided to assist in detailed understanding of the methods. The files can be retrieved from the .tar.gz archive file, as described for Additional file 4. [file gb-2010-11-3-r31-S10.GZ › 104-motifs-source-code/motifs_2007/pl/EnvironmentalSeqStats.pl]

# Copyright (c) 2007-2010 Zasha Weinberg.  All rights reserved.
#
# This copyrighted source code is freely distributed under
# the terms of the GNU General Public License.  See the file
# LICENSE in the root directory of this distribution.

use strict;
use Getopt::Long;
use Bio::SeqIO;

# see /zasha/data/seqs/env5
# download http://www.ncbi.nlm.nih.gov/projects/WGS/WGSprojectlist.cgi to a text file (so you can search it easily)

# also consider: http://metagenomics.nmpdr.org/

my ($dir);
if (!GetOptions(
		"dir" => \$dir
	       )) {
    die;
}

my @fileList;
if ($dir) {
    my @dirList=@ARGV;
    for my $d (@dirList) {
	my $dd=$d;
	$dd =~ s/\/$//g;
	die;
    }
}
else {
    @fileList=@ARGV;
}

my %projToFiles=();
for my $f (@fileList) {
    if ($f =~ /wgs.([A-Z][A-Z][A-Z][A-Z]).[0-9]+.gbff.gz$/) {
	my $proj=$1;
	push @{$projToFiles{$proj}},$f;
    }
    else {
	die "cannot parse wgs project from $f";
    }
}

for my $proj (sort {$a cmp $b} keys %projToFiles) {
    my $numNucs=0;
    my $numSeqs=0;
    my $numNucsAbove800=0;
    my @histo=();
    for my $f (@{$projToFiles{$proj}}) {
	print STDERR "Reading $f\n";

	my $useBioPerl=0;
	if ($useBioPerl) {
	    my $seqio_obj = Bio::SeqIO->new(-file => "gzip -d -c $f|",-format=>"genbank");
	    while (my $seq_obj= $seqio_obj->next_seq()) {
		
		my $length=$seq_obj->length;
		my $acc=$seq_obj->accession_number;
		#print "$acc\t$length\n";
		
		$numNucs += $seq_obj->length;
		$numSeqs++;
		
		if ($length>=800) {
		    $numNucsAbove800 += $length;
		}
		$histo[int(log($length)/log(2.0))]++;
	    }
	}
	else {
	    if (!open(F,"gzip -d -c $f |")) {
		die;
	    }
	    while (<F>) {
		s/[\r\n]//g;
		my @f=split /[ \t]+/,$_;
		if ($f[0] eq "LOCUS") {
		    my ($acc,$length,$polymerType,$linearCircular,$division,$date)=($f[1],$f[2],$f[4],$f[5],$f[6],$f[7],$f[8]);

		    # print "$acc\t$length\n";

		    $numNucs += $length;
		    $numSeqs++;
		    if ($length>=800) {
			$numNucsAbove800 += $length;
		    }
		    my $loggy=int(log($length)/log(2.0));
		    #print STDERR "$length\t$loggy\n";
		    $histo[$loggy]++;
		}
	    }
	    close(F);
	}
    }

    print join("\t",($proj,$numNucsAbove800,$numSeqs,$numNucs,$numNucs/$numSeqs,@histo))."\n";
}
