# Supplementary material for: Comparative genomics reveals 104 candidate structured RNAs from bacteria, archaea, and their metagenomes
Source: Genome Biol. 2010 Mar 15;11(3):R31. doi: 10.1186/gb-2010-11-3-r31 (PMC2864571; doi:10.1186/gb-2010-11-3-r31)
Supplement: Additional file 10 — Source code implemented as part of this project. Source code files and a README.pdf file are provided to assist in detailed understanding of the methods. The files can be retrieved from the .tar.gz archive file, as described for Additional file 4. [file gb-2010-11-3-r31-S10.GZ › 104-motifs-source-code/motifs_2007/pl/EnvironmentalToGenBank.pl]

# Copyright (c) 2007-2010 Zasha Weinberg.  All rights reserved.
#
# This copyrighted source code is freely distributed under
# the terms of the GNU General Public License.  See the file
# LICENSE in the root directory of this distribution.

use Getopt::Long;

$testMode=0;

# on bulldogi, e.g.: echo "perl /home1/zw49/pl/EnvironmentalToGenBank.pl -rRNA" | qsub -q general -N rRNA

# -noVenter -startGeneGid 30000000  -startSeqGid 14000000 -startProtChunkNum 17789

# cd ~/env5-src
# perl ~/runs/motifs_2007/pl/EnvironmentalToGenBank.pl -noVenter -noMetaGene -startGeneGid 2000000000 -startSeqGid 2000000000 -envVersion env5 -jgiGenesFileExt xls -jgiDir .

# to download JGI, go to http://img.jgi.doe.gov/cgi-bin/m/main.cgi?page=home .  Click on the number in the row "Microbiomes" and column "Total" (currently this is 24).  For each environmental sample of interest, click on the link.  Make note of the GenBank project (like "AADL") under "External Links"; use this for naming files.  Download "FASTA nucleic acid file for all scaffolds" (.fna), "FASTA amino acid file for all proteins" (.faa) and "Tab delimited file for Excel with gene information" (.genes.tab).

# for Venter2 stuff,
# formatdb on ncRNA list: gzip -d -c gos-panda-ncRNA_fasta.gz | /c/zasha/software/blast-2.2.9/formatdb -p F -o F -n gos-panda-ncRNA_fasta -i stdin

print "Starting\n";

$hostname=`hostname`; $hostname =~ s/[\r\n]//g;

if ($hostname eq "BreakerZ") {
    $blastallExe="/c/zasha/software/blast-2.2.9/blastall.exe";
    $formatdbExe="/c/zasha/software/blast-2.2.9/formatdb.exe";
    $tRNAscanSEPath="/c/zasha/software/tRNAscan-SE-1.23";
    $baseDir="/c/zasha/data/seqs";
    die "config metagene";
}
else {
    $ncbiDir="/home1/zw49/software/blast-2.2.17/bin";
    $blastallExe="$ncbiDir/blastall";
    $formatdbExe="$ncbiDir/formatdb";
    $tRNAscanSEPath="/home1/zw49/software/tRNAscan-SE-1.23";
    $baseDir="/home1/zw49/stripe_scratch/zw49";

    $baseDir="/home1/zw49";
    $metaGeneExe="/home1/zw49/software/metagene/metagene";
}
$venter="$baseDir/Venter2";
$jgi="$baseDir/JGI_metagenome";


GetOptions( 
	   "tSE" => \$tSEOnly,
	   "rRNA" => \$rRNAOnly,
	   "noRNA" => \$disableRNA,
	   "noVenter" => \$noVenter,
	   "noJGI" => \$noJGI,
	   "noMetaGene" => \$noMetaGene,
	   "startGeneGid=s" => \$nextGeneGid,
	   "startSeqGid=s" => \$nextSeqGid,
	   "startProtChunkNum=s" => \$protChunkNum,
	   "noFastaCreate" => \$noFastaCreate,
	   "noGbffCreate" => \$noGbffCreate,
	   "noGenesToGidCreate" => \$noGenesToGidCreate,
	   "noCddFastaCreate" => \$noCddFastaCreate,
	   "destSubdir=s" => \$destSubdir,
	   "envVersion=s" => \$envVersion,
	   "jgiGenesFileExt=s" => \$jgiGenesFileExt,
	   "jgiDir=s" => \$jgi
	  );


if (defined($envVersion)) {
    if ($envVersion eq "env3") {

	$dest="$baseDir/env3";
	if (!defined($nextGeneGid)) { $nextGeneGid=510000000; } # the whole dataset needs to agree on gid codes.  These are fake, and just because Jeff's scripts expect them.  It's important that they're separate from refseq GIs, since on bulldogi we need to put those in the same db
	if (!defined($nextSeqGid)) { $nextSeqGid=10000000; }
	$protChunkNum=1;
	$NPG_Counter = 1;

	$noMetaGene=1;
    }
    if ($envVersion eq "env4") {
	$dest="$baseDir/env4";
	if (!defined($nextGeneGid)) { $nextGeneGid=530000000; }
	if (!defined($nextSeqGid)) { $nextSeqGid=20000000; }
	$protChunkNum=1;
	$NPG_Counter=1;

	$metaGeneSrcDir="$baseDir/env4-src";
	$noVenter=1;
	$noJGI=1;
    }
    if (!defined($dest)) {
	$dest="$baseDir/$envVersion";
	print "dest=$dest\n";
	if (!defined($protChunkNum)) {
	    $protChunkNum=1;
	}
	if (!defined($NPG_Counter)) {
	    $NPG_Counter=1;
	}
	if (!defined($nextGeneGid)) {
	    die "please define -nextGeneGid <#>";
	}
	if (!defined($nextSeqGid)) {
	    die "please define -nextSeqGid <#>";
	}
    }
}

$protNumWithinChunk=0;
$protMaxWithinChunk=50000; # tuned for running rpsblast on bulldogi, where the machines are pretty fast
$protFastaDir="$dest/cdd/fasta";
system "mkdir -p $protFastaDir";
if ($noCddFastaCreate) {
    open(FAAOUT,">/dev/null");
}
else {
    open(FAAOUT,">$protFastaDir/$protChunkNum");
}
if ($noGenesToGidCreate) {
    open(GENEIDTOGID,">/dev/null");
}
else {
    open(GENEIDTOGID,"| gzip -c > $dest/geneIdToGid.tab.gz");
}
$featureTable="$dest/feature.tab.gz";
open(FEATURE,"| gzip -c > $featureTable");
$genomeTable="$dest/genome.tab.gz";
open(GENOME,"|gzip -c > $genomeTable");

$colAfterTranslation=length("                     /translation=\"");
$maxTranslationCol=length("                     /translation=\"MVKVYAPASSANMSVGFDVLGAAVTPVDGALLGDVVTVEAAETF");
$translationLeftIndent="                     ";
$translationLeftIndentLen=length($translationLeftIndent);
$environmentalTaxId=256318;

#################################
### Venter2, GOS data

if (!$noVenter) {

    $outFastaBase="venter2.fna";
    $outFastaUncompressFileName="$dest/$outFastaBase";
    $outFastaFileName="$outFastaUncompressFileName.gz";
    $fastaUncompressFileName="$venter/gos_combined_scaffolds_fasta";
    $fastaFileName="$fastaUncompressFileName.gz";

    # first make FASTA file, so we have something for a blast query

    if (!-e $outFastaFileName) {

	if ($noFastaCreate) {
	    die "I can't go on, and I'm not a character in any George Orwell novel."
	}

	print "(Venter) Making $outFastaFileName\n";

	$tempSeqGid=$nextSeqGid;

	open(OUT,"| gzip -c > $outFastaFileName");
	open(F,"gzip -d -c $fastaFileName |");
	$numSeqs=0;
	while (<F>) {
	    s/[\r\n]//g;
	    if (/^[>]([^ ]+) /) {

		$emblId=$1;
		print OUT ">gi|$tempSeqGid|gb|$emblId| env Venter GOS\n";
		$tempSeqGid++;
	    
		$numSeqs++;
	    } else {
		print OUT "$_\n";
	    }
	}
	close(OUT);
	close(F);
    }

    # clear annotation map
    %emblIdToAnnot=();
    %geneIdToAminoAcids=();
    %geneIdToGid=();

    if (!$disableRNA) {

	# find tRNAs with tRNAscan-SE (fixing stuff given with GOS data with BLAST is too time-consuming)
	$tRNAMapFileName="$dest/tRNA_map.tab";
	if (!(-s $tRNAMapFileName) && !$rRNAOnly) {
	    if (!(-e $outFastaUncompressFileName)) {
		die "need to make $tRNAMapFileName, but uncompressed $outFastaUncompressFileName is not found";
	    }
	    $tSETempDir="$dest/tSE-temp";
	    mkdir("$tSETempDir");
	    $cmd="export PATH=\$PATH:.;export TMPDIR=$tSETempDir;cd $tRNAscanSEPath;tRNAscan-SE -B $outFastaUncompressFileName";
	    print "(Venter) Running $cmd\n";
	    open(MAP,">$tRNAMapFileName");
	    open(TRNA,"$cmd |");
	    $line=0;
	    while (<TRNA>) {
		s/[\r\n]//g;
		if ($line>=3) {
		    ($idStuff,$dummy1,$start,$end,$type,$anticodon,$intronBegin,$score)=split /\t/,$_;
		    ($dummy1,$gi,$dummy2,$emblId)=split /[|]/,$idStuff;
		    $strand="+";
		    if ($start>$end) {
			$t=$start;
			$start=$end;
			$end=$t;
			$strand="-";
		    }
		    $geneName="$type tRNA";
		    print MAP "$emblId\t$start\t$end\t$strand\t$geneName\t$evalue\t$rnaId\n";
		    
		}
		$line++;
	    }
	    close(TRNA);
	    close(MAP);
	    
	    print "Quitting after t-SE.\n";
	    exit(0);
	}
	
	# deal with rRNAs, using BLAST
	$blastMapFileName="$dest/rRNA_map.tab";
	$firstBlastMapFileName="$dest/rRNA_map.first.tab";
	if (!(-s $blastMapFileName)) {
	    
	    # make BLAST databases of FASTA seqs
	    # (blast splits the large database into multiple files, but then has problems finding the index.  So, I'll split it manually)
	    $blastNfile="$dest/$outFastaBase.n";
	    if (!-e $blastNfile) {
		
		die "blooooops -- are you sure?";
		
		$maxSize=500000000;
		$size=0;
		$i=0;
		system "mkdir -p $dest/bls";
		chdir("$dest/bls"); # for blast's benifit
		open(F,"gzip -d -c $outFastaFileName|");
		while (<F>) {
		    if ($size==0) {
			if ($i>0) {
			    close(FB);
			}
			$cmd="bash -c \"$formatdbExe -p F -o F -n $outFastaBase.$i -i stdin\""; # dunno why I have to run it under 'bash', but I do
			print "(Venter) Running $cmd\n";
			open(FB,"| $cmd");
		    }
		    print FB "$_";
		    $size += length($_);
		    if ($size>$maxSize) {
			$size=0;
			$i++;
		    }
		}
		#	    $cmd="cd $dest;gzip -d -c $outFastaFileName | $formatdbExe -p F -o F -n $outFastaBase -i stdin";
		close(FB);
		close(F);
		
		open(N,">$blastNfile");
		$n=$i+1;
		print N "$n";
		close(N);
	    }
	    
	    $ncRNAFileName="$venter/gos-panda-ncRNA_fasta.gz";
	    #	$ncRNAFileName="$venter/test-RNA.gz";
	    
	    # extract only rRNAs to separate file
	    $rRNAFileName="$dest/rRNA.fasta.gz";
	    if (!-e $rRNAFileName) {
		print "(Venter) Creating rRNA file '$rRNAFileName'\n";
		$rRNAOrdinalFileName="$dest/rRNA.ordinal";
		open(RRNAO,">$rRNAOrdinalFileName");
		open(RRNA,"| gzip -c > $rRNAFileName");
		open(RNA,"gzip -d -c $ncRNAFileName  |");
		$printing=0;
		$ord=0;
		while (<RNA>) {
		    s/[\r\n]//g;
		    if (/^[>]/) {
			($dummy,$rnaId,$ri,$st,$en,$dummy2,$gn)=split /[ >]/,$_;
			($dummy,$geneName)=split /=/,$gn;
			if ($geneName =~ /rRNA/) {
			    $printing=1;
			    print RRNAO "$rnaId\t$ord\n";
			    $ord++;
			}
			else {
			    $printing=0;
			}
		    }
		    if ($printing) {
			print RRNA "$_\n";
		    }
		}
		close(RRNAO);
		close(RNA);
		close(RRNA);
	    }
	    
	    # load ncRNAs ID -> type mapping
	    print "(Venter) Loading rRNA data into memory ($rRNAFileName)\n";
	    open(RNA,"gzip -d -c $rRNAFileName  |");
	    %rnaIdToGeneName=();
	    %rnaIdToLen=();
	    while (<RNA>) {
		s/[\r\n]//g;
		if (/^[>]/) {
		    ($dummy,$rnaId,$ri,$st,$en,$dummy2,$gn)=split /[ >]/,$_;
		    ($dummy,$readId)=split /=/,$ri;
		    ($dummy,$relStart)=split /=/,$st;
		    ($dummy,$relEnd)=split /=/,$en;
		    ($dummy,$geneName)=split /=/,$gn;
		    if (!$geneName) {
			die "couldn't extract geneName from $_ ($rnaId)";
		    }
		    $rnaIdToGeneName{$rnaId}=$geneName;
		    $l=abs($relEnd-$relStart);
		    $rnaIdToLen{$rnaId}=$l;
		}
	    }
	
	    # now run BLAST against rRNAs
	    if (!-e $firstBlastMapFileName) {
		print "(Venter) Running BLAST for rRNAs\n";
		open(MAP,">$firstBlastMapFileName");
		%foundRnaId=();
		$prevEmblId="";
		@emblIdList=();
		$nBlastSubFile=`cat $blastNfile`;
		print "(Venter) There are $nBlastSubFile blast db files\n";
		for ($iBlastSubFile=0; $iBlastSubFile<$nBlastSubFile; $iBlastSubFile++) {
		    $blastSubOutput="$dest/bls/$outFastaBase.$iBlastSubFile.blast-out";
		    #print "Considering blast output file $blastSubOutput\n";
		    if (!(-e "$blastSubOutput")) {
			$cmd="cd $dest;gzip -d -c $rRNAFileName | $blastallExe -p blastn -i stdin -d bls/$outFastaBase.$iBlastSubFile -m 8 -e 1e-10 -W 28 -F F > $blastSubOutput"; # -F F = don't filter, which kills parts of RNAs
			print "(Venter) Running $cmd\n";
			system "$cmd";
		    }
		    open(BLAST,"$blastSubOutput");
		    while (<BLAST>) {
			s/[\r\n]//g;
			($queryName,$dbName,$percentIdentity,$alignedLength,$numMismatches,$numGaps,$qStart,$qEnd,$dbStart,$dbEnd,$evalue,$bitScore)=split /\t/,$_;
			$rnaId=$queryName;
			$l=$rnaIdToLen{$rnaId};
			# print "lens=$l,$ql\n";
			$ql=abs($qEnd-$qStart);
			$geneName=$rnaIdToGeneName{$rnaId};
			$found=0;
			if ($geneName =~ /rRNA/) {
			    if (($percentIdentity>=95 && $ql>0.85*$l) || ($percentIdentity>=99 && $ql>300)) { # accept less than perfect for rRNAs
				$found=1;
			    }
			}
			else {
			    if ($percentIdentity>=100 && $ql>0.95*$i) {
				$found=1;
			    }
			}
			if ($found) {
			    $foundRnaId{$rnaId}=1;
			    ($dummy1,$gi,$dummy2,$emblId)=split /[|]/,$dbName;
			    if ($qStart>$qEnd) {
				die "cloober"; # I thought this case didn't happen
			    }
			    $strand="+";
			    if ($dbStart>$dbEnd) {
				$t=$dbStart;
				$dbStart=$dbEnd;
				$dbEnd=$t;
				$strand="-";
			    }
			    if (!($emblId eq $prevEmblId)) {
				DumpRnaFromBlastChunk();
				@emblIdList=();
				$prevEmblId=$emblId;
			    }
			    $x={};
			    $x->{emblId}=$emblId;
			    $x->{start}=$dbStart;
			    $x->{end}=$dbEnd;
			    $x->{strand}=$strand;
			    $x->{geneName}=$geneName;
			    $x->{evalue}=$evalue;
			    $x->{rnaId}=$rnaId;
			    push @emblIdList,$x;
			}
		    }
		    close(BLAST);
		}
		DumpRnaFromBlastChunk();
		close(MAP);

	    
		open(EEE,">$dest/cannot_find_RNA.tab");
		for $rnaId (keys %rnaIdToGeneName) {
		    if (!$foundRnaId{$rnaId}) {
			print "Can't find $rnaId\n";
			print EEE "$rnaId\n";
		    }
		}
		close(EEE);
	    }
	    %rnaIdToGeneName=(); # free RAM
	    %foundRnaId=();

	    if (!-e $blastMapFileName) {
		print "(Venter) Re-reading first-pass processed rRNA BLAST hits\n";
		@allEmblIdList=();
		open(SRC,"$firstBlastMapFileName");
		while (<SRC>) {
		    s/[\r\n]//g;
		    $x={};
		    ($x->{emblId},$x->{start},$x->{end},$x->{strand},$x->{geneName},$x->{evalue},$x->{rnaId}=$rnaId)=split /\t/,$_;
		    push @allEmblIdList,$x;
		}
		close(SRC);
		print "(Venter) processing rRNAs by emblId\n";
		@sortEmblIdList=sort {$a->{emblId} cmp $b->{emblId}} @allEmblIdList;
		@allEmblIdList=(); # clear memory
		@emblIdList=();
		$prevEmblId="";
		open(MAP,">$blastMapFileName");
		for $x (@sortEmblIdList) {
		    if (!($x->{emblId} eq $prevEmblId)) {
			DumpRnaFromBlastChunk();
			@emblIdList=();
			$prevEmblId=$x->{emblId};
		    }
		    push @emblIdList,$x;
		}
		DumpRnaFromBlastChunk();
		close(MAP);
		@sortEmblIdList=(); # free memory
	    }
	}
	if ($rRNAOnly) {
	    exit(0);
	}

	# read RNAs into annotation map
	print "(Venter) Reading ncRNA data\n";
	@mapFiles=($blastMapFileName,$tRNAMapFileName);
	for $mapFile (@mapFiles) {
	    print "Reading from $mapFile\n";
	    open(RNA,"$mapFile");
	    while (<RNA>) {
		s/[\r\n]//g;
		($emblId,$start,$end,$strand,$geneName)=split /\t/,$_;
		$start =~ s/ +$//g; # remove spaces at the end that somehow got onto tRNAs
		$end =~ s/ +$//g;
		if ($geneName =~ /tRNA/) {
		    $rnaType="tRNA";
		}
		else {
		    $rnaType="rRNA";
		}
		$description=$geneName;
		
		$geneId="RNA";
		push @{$emblIdToAnnot{$emblId}},"$geneId\t$start\t$end\t$strand\t$rnaType\t$geneName\t$description";

		$geneIdToGid{$geneId}=$nextGeneGid;
		$nextGeneGid++;
	    }
	    close(RNA);
	}

    }

    # crap, I'm running out of RAM in processes, so I've decided that multiple passes is the quickest solution
    $blockedEmblIds=1; # clear this later
# this isn't really necessary, and I need to be a bit more sophisticated to use this with the blocked nucs    $outputFastaFileName="$dest/venter2.final-fna.gz"; # re-generate this file, so I don't have to figure out why the sequence GIs are not sync'ed

    # first, read all emblIds, map to number, so we can allocate things to blocks
    $numEmblIdNum=1; # to use 0 as flag
    print "Reading emblIds from $fastaFileName\n";
    open(FNA,"gzip -d -c $fastaFileName |");
    while (<FNA>) {
	if (/^[>]([^ ]+) /) {
	    $emblId=$1;
	    $emblIdToNum{$emblId}=$numEmblIdNum;
	    $numEmblIdNum++;
	}
    }
    print "There are $numEmblIdNum emblIds\n";

    # read all predicted proteins into memory
    $predProtFileName="$venter/pred_prot_gos_orf_pep_fasta.gz";
    open(PP,"gzip -d -c $predProtFileName |");
    while (<PP>) {
	s/[\r\n]//;
	if (/^[>]/) {
	    if (/\/source_dna_id=([^ \t]+) /) {
		$geneId=$1;
		$predProteinSet{$geneId}=1;
	    }
	}
    }

    $outputGenbankFileName="$dest/venter2.gbff.gz";
    if ($noGbffCreate) {
	open(GBFF,">dev/null");
    }
    else {
	open(GBFF,"| gzip -c > $outputGenbankFileName");
    }
    $emblIdBlockSize=200000;
    for ($firstEmblIdNum=1; $firstEmblIdNum<$numEmblIdNum; $firstEmblIdNum += $emblIdBlockSize) {
	$lastEmblIdNum=$firstEmblIdNum+$emblIdBlockSize;

	print "Dealing with emblId $firstEmblIdNum .. $lastEmblIdNum\n";

	%emblIdToAnnot2=();
	%geneIdToGid2=();
	
	# read predicted ORFs into annotation map
	if (!$disableORFs) {
	    print "(Venter) Reading ORF coordinates\n";
	    $orfTableFileName="$venter/gos_orf-to-scaffold_mapping_gff.gz";
	    # $orfTableFileName="$dest/orf_test.gz";
	    $lineNum=0;
	    open(ORF,"gzip -d -c $orfTableFileName |");
	    $numORFs=0;
	    while (<ORF>) {
		s/[\r\n]//g;
		
		$rnaType=""; # all of these are ORFs
		$description=""; # none have any description
		$geneName=""; # none have any geneName
		($emblId,$dummy1,$dummy2,$start,$end,$dummy3,$strand,$dummy4,$geneId)=split /\t/,$_;

		$emblIdNum=$emblIdToNum{$emblId};
		if (!$emblIdNum) { die "can't find emblIdNum"; }
		if ($emblIdNum>=$firstEmblIdNum && $emblIdNum<$lastEmblIdNum) {

		    if ($predProteinSet{$geneId}) {
			$description="predicted protein";
		    }
		    else {
			$description="ORF";
		    }

		    push @{$emblIdToAnnot2{$emblId}},"$geneId\t$start\t$end\t$strand\t$rnaType\t$geneName\t$description";
		    # print "Feature $emblId/$start-$end ($strand)\n";

		    $geneIdToGid2{$geneId}=$nextGeneGid;
		    $nextGeneGid++;
		    
		    $numORFs++;
		
		    if ($lineNum>10000 && $testMode) {
			last;
		    }
		}
		$lineNum++;
	    }
	    close(ORF);
	    print "Read $numORFs into memory (within this emblId block)\n";
	}

	print "(Venter) Making GenBank\n";
	$isJgi=0;
	$outputFastaFileNameNULL="";
	MakeFastaAndGenbank($fastaFileName,$outputFastaFileNameNULL,$outputGenbankFileName,$isJgi);

	if (1) {
	    $faaFileName="$venter/gos_orf_pep_fasta.gz";
	    MakeProteinFilesForRpsblast($faaFileName,"$outputGenBankFileName-done-prot");
	}
    }
    close(GBFF);

    %geneIdToGid=();
    %geneIdToGid2=();
    %emblIdToAnnot2=();
    %emblIdToAnnot=();
    $blockedEmblIds=0;
    %emblIdToNum=();
    %predProteinSet=();


#    exit(0);

}

#################################
### JGI files

if (!$noJGI) {

    if (!defined($jgiGenesFileExt)) {
	die "please define -jgiGenesFileExt <ext>, where <ext> should be \"xls\", but used to be \"tab\"";
    }

    open(L,"ls $jgi/*fna.gz |");
    while (<L>) {
	s/[\r\n]//g;
	$fastaFileName=$_;
	s/[.]fna[.]gz//g;
	$geneTabFileName="$_.genes.$jgiGenesFileExt.gz";
	$faaFileName="$_.faa.gz";
	print "JGI Input files: $fastaFileName, $faaFileName, $geneTabFileName\n";
	if ((!-e $geneTabFileName) || (!-e $faaFileName)) {
	    die;
	}
	s/^.*\///g;
	$outputFastaFileName="$dest/$_.fna.gz";
	$outputGenbankFileName="$dest/$_.gbff.gz";
	$baseFileName=$_;
	
	%emblIdToAnnot=();
	%geneIdToGid=();
	%emblIdSeen=();
	
	if (0) { # this can be dangerous: (-e $outputFastaFileName) && (-e $outputGenbankFileName)) {
	    # already done
	}
	else {
	    
	    # strategy: read genes into RAM
	    print "Reading genes into RAM\n";
	    if (!open(G,"gzip -d -c $geneTabFileName|")) {
		die;
	    }
	    while (<G>) {
		s/[\r\n]//g;
		$line=$_;
		($jgiGeneId,$start,$end,$strand,$gc,$locusTag,$geneName,$description,$scaffold,$myIMGannotation)=split /\t/,$line;
		
		if ($jgiGeneId eq "gene_oid") {
		    next; # it's the header row;
		}
		
		# things I'm interested in knowing if they're used
		if ($locusTag) {
		    #	    print "locusTag $locusTag: $_\n";
		}
		if ($geneName && !($geneName =~ /^[0-9]+S$/)) {
		    #	    print "geneSymbol $geneSymbol: $_\n";
		}
		if ($myIMGannotation) {
		    #	    print "myIMGannotation $myIMGannotation: $_\n";
		}
		
		$emblId=$scaffold;
		$emblId =~ s/^.* //g;
		if (length($emblId)==0) {
		    die;
		}
		
		$rnaType="";
		if ($description =~ /\( tRNA \)/) {
		    $rnaType="tRNA";
		}
		if ($description =~ /\( rRNA \)/) {
		    $rnaType="rRNA";
		}
		if ($rnaType) {
		    $description =~ s/^ \( *//g;
		    $description =~ s/ *\) $//g;
		    $description =~ s/ \) \( ,,, \)//g; # specific to a few JGI cases
		}
		
		if ($geneName) {
		    $description="$geneName $description";
		}
		
		if ($rnaType) {
		    $geneName=$description;
		    if (length($geneName)>12) {
			die "geneName=$geneName, length(geneName)>12. line=$line"; # oops, crap
		    }
		}
		
		push @{$emblIdToAnnot{$emblId}},"$jgiGeneId\t$start\t$end\t$strand\t$rnaType\t$geneName\t$description";
		
		$geneIdToGid{$jgiGeneId}=$nextGeneGid;
		$nextGeneGid++;
	    }
	    close(G);
	    if ($? != 0) {
		die "problem reading G";
	    }
	    
	    MakeFastaAndGenbank($fastaFileName,$outputFastaFileName,$outputGenbankFileName,1);
	    
	    MakeProteinFilesForRpsblast($faaFileName,"$outputGenBankFileName-done-prot");
	}
    }

}

if (!$noMetaGene) {
    open(L,"ls $metaGeneSrcDir/*fna.gz |");
    while (<L>) {
	s/[\r\n]//g;
	$fastaFileName=$_;
	s/[.]fna[.]gz//g;
	s/^.*\///g;
	$baseFileName=$_;
	$outputGenbankFileName="$dest/$baseFileName.gbff.gz";
	$metageneFileName="$dest/$baseFileName.metagene";
	$faaFileName="$dest/$baseFileName.faa.gz";
	$tRNAMapFileName="$dest/$baseFileName.tRNA_map.tab";

	# ungzip file for metagene, tRNAscan-SE
	$tempFastaFileName="$dest/t.fna";
	if (1) {
	    $tempFastaFileName="$dest/$baseFileName.fna";
	    if (!-s $tempFastaFileName) {
		RunCmd("gzip -d -c $fastaFileName > $tempFastaFileName");
	    }
	}
	else {
	    RunCmd("gzip -d -c $fastaFileName > $tempFastaFileName");
	}

	%emblIdToAnnot=();
	%geneIdToGid=();
	%emblIdSeen=();

	# predict genes with MetaGene
	$metageneFileNameTouch="$metageneFileName.touch";
	if (!-e $metageneFileNameTouch) {
	    open(G,">$metageneFileName");
	    $cmd="$metaGeneExe $tempFastaFileName";
	    print "creating $metageneFileName\n";
	    print "Running $cmd\n";
	    $emblId=undef;
	    open(MG,"$cmd |");
	    while (<MG>) {
		s/[\r\n]//g;
		if ($_ eq "") {
		    next;
		}
		if (/^\# (.*)$/) {
		    if (/(gb|ref)\|([^|]+)\|/) {
			$emblId=$2;
		    }
		    else {
			if ((/\# gc =/) || (/\# bacteria/) || (/\# arch/)) {
			    # okay
			}
			else {
			    die "cannot parse seq desc $_";
			}
		    }
		}
		else {
		    ($start,$end,$strandChar,$frame,$score,$completeOrPartial)=split /\t/,$_;
		    if (!defined($completeOrPartial)) {
			die "parse error";
		    }
		    
		    # adjust frame (what's the point of this, BTW?)
		    if ($strandChar eq "+") {
			$start += $frame;
		    }
		    else {
			if ($strandChar eq "-") {
			    $end -= $frame;
			}
			else {
			    die "unexpected strandChar: \"$strandChar\"";
			}
		    }

		    print G join("\t",($emblId,$nextGeneGid,$start,$end,$strandChar))."\n";
		    $nextGeneGid++;
		}
	    }
	    close(G);
	    close(MG);
	    $status=$?;
	    if ($status!=0) {
		system "rm -f $metageneFileName";
		die "metagene returned status $status";
	    }
	    system "touch $metageneFileNameTouch";
	}

	# read metagene stuff into RAM
	print "read MetaGene predictions\n";
	if (!open(G,$metageneFileName)) {
	    die "cannot open $metageneFileName";
	}
	while (<G>) {
	    s/[\r\n]//g;
	    ($emblId,$gi,$start,$end,$strand)=split /\t/,$_;

	    # BTW, we just use the gi numbers as the foreign gene id, since there's nothing else to use
	    $rnaType=""; # we're only doing proteins at the moment
	    $geneName="hypo";
	    $description="hypo";
	    push @{$emblIdToAnnot{$emblId}},"$gi\t$start\t$end\t$strand\t$rnaType\t$geneName\t$description";
	    $geneIdToGid{$gi}=$gi;
	    if ($gi>$nextGeneGid) {
		$nextGeneGid=$gi;
	    }
	}
	close(G);

	# use gene coords to create protein seqs
	$faaFileNameTouch="$faaFileName.touch";
	if (!-e $faaFileNameTouch) {
	    print "making $faaFileName\n";
	    open(FAA,"| gzip -c > $faaFileName");
	    open(FNA,$tempFastaFileName);
	    $seq="";
	    while (<FNA>) {
		s/[\r\n]//g;
		if (/^\>/) {
		    DumpGeneTranslations(\%emblIdToAnnot,$emblId,\$seq);

		    $seq="";
		    if (/(gb|ref)\|([^|]+)\|/) {
			$emblId=$2;
		    }
		    else {
			die "cannot parse embl Id in  $_";
		    }
		}
		else {
		    $seq .= $_;
		}
	    }
	    close(FNA);
	    DumpGeneTranslations(\%emblIdToAnnot,$emblId,\$seq);
	    close(FAA);
	    system "touch $faaFileNameTouch";
	}

	# now tRNAs
	if (!(-s $tRNAMapFileName) && !$rRNAOnly) {
	    $tSETempDir="$dest/tSE-temp";
	    mkdir("$tSETempDir");
	    $cmd="export PATH=\$PATH:.;export TMPDIR=$tSETempDir;cd $tRNAscanSEPath;tRNAscan-SE -B $tempFastaFileName";
	    print "(MetaGene) Running $cmd\n";
	    open(MAP,">$tRNAMapFileName");
	    open(TRNA,"$cmd |");
	    $line=0;
	    while (<TRNA>) {
		s/[\r\n]//g;
		if ($line>=3) {
		    ($idStuff,$dummy1,$start,$end,$type,$anticodon,$intronBegin,$score)=split /\t/,$_;
		    ($dummy1,$gi,$dummy2,$emblId)=split /[|]/,$idStuff;
		    $strand="+";
		    if ($start>$end) {
			($start,$end)=($end,$start);
			$strand="-";
		    }
		    $geneName="$type tRNA";
		    print MAP "$emblId\t$start\t$end\t$strand\t$geneName\t$evalue\t$rnaId\n";
		    
		}
		$line++;
	    }
	    close(TRNA);
	    close(MAP);
	}

	# add tRNAs to genes in memory
	@mapFiles=($tRNAMapFileName);
	for $mapFile (@mapFiles) {
	    print "Reading from $mapFile\n";
	    open(RNA,"$mapFile");
	    while (<RNA>) {
		s/[\r\n]//g;
		($emblId,$start,$end,$strand,$geneName)=split /\t/,$_;
		$start =~ s/ +$//g; # remove spaces at the end that somehow got onto tRNAs
		$end =~ s/ +$//g;
		if ($geneName =~ /tRNA/) {
		    $rnaType="tRNA";
		}
		else {
		    $rnaType="rRNA";
		}
		$description=$geneName;
		
		$geneId="RNA-$nextGeneGid";
		push @{$emblIdToAnnot{$emblId}},"$geneId\t$start\t$end\t$strand\t$rnaType\t$geneName\t$description";

		$geneIdToGid{$geneId}=$nextGeneGid;
		$nextGeneGid++;
	    }
	    close(RNA);
	}

	# don't bother with rRNAs: let the code in ProcessPipeline_* deal with it.


	# make standard files

	$isJgi=1; # say it is, since we don't open GBFF
	MakeFastaAndGenbank($fastaFileName,"",$outputGenbankFileName,$isJgi);
	
	MakeProteinFilesForRpsblast($faaFileName,"$outputGenBankFileName-done-prot");

      	# die "temporarily just doing the first file";
    }
}

exit(0);

sub DumpGeneTranslations 
  {
      my ($emblIdToAnnot,$emblId,$seq)=@_;
      my %geneticCode=("GCU"=>"A", "GCC"=>"A", "GCA"=>"A", "GCG"=>"A",
		       "UUA"=>"L","UUG"=>"L","CUU"=>"L","CUC"=>"L","CUA"=>"L","CUG"=>"L",
		       "CGU"=>"R","CGC"=>"R","CGA"=>"R","CGG"=>"R","AGA"=>"R","AGG"=>"R",
		       "AAA"=>"K","AAG"=>"K",
		       "AAU"=>"N","AAC"=>"N",
		       "AUG"=>"M",
		       "GAU"=>"D","GAC"=>"D",
		       "UUU"=>"F","UUC"=>"F",
		       "UGU"=>"C","UGC"=>"C",
		       "CCU"=>"P","CCC"=>"P","CCA"=>"P","CCG"=>"P",
		       "CAA"=>"Q","CAG"=>"Q",
		       "UCU"=>"S","UCC"=>"S","UCA"=>"S","UCG"=>"S","AGU"=>"S","AGC"=>"S",
		       "GAA"=>"E","GAG"=>"E",
		       "ACU"=>"T","ACC"=>"T","ACA"=>"T","ACG"=>"T",
		       "GGU"=>"G","GGC"=>"G","GGA"=>"G","GGG"=>"G",
		       "UGG"=>"W",
		       "CAU"=>"H","CAC"=>"H",
		       "UAU"=>"Y","UAC"=>"Y",
		       "AUU"=>"I","AUC"=>"I","AUA"=>"I",
		       "GUU"=>"V","GUC"=>"V","GUA"=>"V","GUG"=>"V",
		       "UAG"=>"*","UGA"=>"*","UAA"=>"*"
		      );
      if (length($$seq)==0) {
	  return;
      }
      for $gString (@{$$emblIdToAnnot{$emblId}}) {
	  my ($gi,$start,$end,$strand,$rnaType,$geneName,$description)=split /\t/,$gString;
	  if (length($rnaType)>0) {
	      die "that's odd";
	  }
	  my $geneSeq=ExtractNucSeq($seq,$start,$end,$strand);
	  # print "geneSeq=$geneSeq\n";
	  my $proteinSeq="";
	  my $i;
	  for ($i=0; $i<length($geneSeq); $i += 3) {
	      my $codon=uc(substr $geneSeq,$i,3);
	      if (length($codon)<3) {
		  # silently ignore this - it's presumably a partial gene
	      }
	      else {
		  $codon =~ s/T/U/g; # it's RNA, not DNA
		  $codon =~ s/[^ACGU]/C/g; # arbitrarily assign degenerate nucs, just in case metagene thinks they're okay.  translate them to 'C' so they can't be a stop codon
		  my $aa=$geneticCode{$codon};
		  if (length($aa)==0) {
		      die "unknown codon $codon (pos $i in $geneSeq protein $gi : $emblId/$start-$end)";
		  }
		  $proteinSeq .= $aa;
	      }
	  }
	  $proteinSeq =~ s/[*]$//g;  # yes, it's correct that the proteinSeq does not necessarily include the STOP codon, since it could be partial on the 3' end
	  if ($proteinSeq =~ /[*]/) {
	      die "stop codon within protein";
	  }
	  print FAA ">$gi \n$proteinSeq\n";
      }
  }

sub ExtractNucSeq
  {
      my ($seq,$start,$end,$strand)=@_;
      my $subSeq=substr $$seq,$start-1,$end-$start+1;
      if ($strand eq "+") {
	  # nichts zu tun
      }
      else {
	  if ($strand eq "-") {
	      # rev-comp
	      $subSeq=RevComp($subSeq);
	  }
	  else {
	      die "unexpected strand: \"$strand\"";
	  }
      }
      return $subSeq;
  }

sub RevComp
  {
      my ($s)=@_;
      %comp=(
	     "A","U",
	     "C","G",
	     "G","C",
	     "U","A",
	     "T","A",
	     "R","Y",
	     "Y","R",
	     "M","K",
	     "K","M",
	     "S","S",
	     "W","W",
	     "H","D",
	     "D","H",
	     "B","V",
	     "V","B",
	     "N","N",
	     "X","N"
	    );
      # inefficient reverse complement, but seqs are small anyway
      my @l=split //,$s;
      my @l2=();
      while (scalar @l>0) {
	  my $ch=shift @l;
	  my $rch=$comp{uc($ch)};
	  if (!$rch) {
	      die "could not complement nucleotide '$ch'";
	  }
	  unshift @l2,$rch;
      }
      my $revCompSeq=join "",@l2;
      return $revCompSeq;
  }


sub MakeFastaAndGenbank
  {
      #  %emblIdToAnnot is passed as a global variable, since I don't want to copy it (might be big)
      my ($fastaFileName,$outputFastaFileName,$outputGenbankFileName,$isJgi)=@_;

      print "MakeFastaAndGenbank: '$fastaFileName' --> '$outputFastaFileName' , '$outputGenbankFileName'\n";

      $cmd="gzip -d -c $fastaFileName";
      print "Reading from $cmd\n";
      if (!open(IN,"$cmd|")) {
	  die "open failed: $!";
      }
      if ($outputFastaFileName) {
	  if ($noFastaCreate) {
	      open(FNA,">/dev/null");
	  }
	  else {
	      open(FNA,"| gzip -c > $outputFastaFileName");
	  }
      }
      if ($isJgi) { # Venter opens it itself
	  if ($noGbffCreate) {
	      open(GBFF,">/dev/null");
	  }
	  else {
	      open(GBFF,"| gzip -c > $outputGenbankFileName");
	  }
      }

      print "opened files\n";

      my $isFirst=1;
      my $numSeqs=0;
      my $isWithinBlock=1;
      my $seq=""; 
      while (<IN>) {
	  s/[\r\n]//g;
	  
	  if (/^>/) {
	      $numSeqs++;
	      if ($testMode && $numSeqs>450) {
		  last;
	      }

	      if ($isWithinBlock && !$isFirst) {
		  DumpGenBank($emblId,$nextSeqGid,$desc,$seq);
		  $nextSeqGid++;
	      }
	      $isFirst=0;
	      $seq="";
	      
	      $isWithinBlock=1;
	      if (/^>gi\|([0-9]+)\|(gb|ref)\|([^|]+)\|(.*)$/) { # genbank/refseq file
		  $emblId=$3;
		  $desc=$4;

		  if ($emblIdSeen{$emblId}) {
		      $isWithinBlock=0;
		  }
		  $emblIdSeen{$emblId}=1;
	      }
	      else {
		  if ($isJgi) {
		      if (/^>([^ ]+) (.*) : /) {
			  $emblId=$1;
			  $desc=$2;
		      }
		      else {
			  if (/^>(sludge[^ ]+)/) {
			      $emblId=$1;
			      $desc="sludge";
			  }
			  else {
			      if (/^>([^ ]+) (.*)$/) {
				  # for files generated via MG-RAST, using MgrastToImgm.pl
				  $emblId=$1;
				  $desc=$2;
			      }
			      else {
				  die "couldn't parse JGI description line in .fna file.  line is: $_";
			      }
			  }
		      }
		      
		      # only do this test for JGI (since duplicate sequences is only an issue for AATN and AATO, and Venter is too huge)
		      if ($emblIdSeen{$emblId}) {
			  $isWithinBlock=0;
		      }
		      $emblIdSeen{$emblId}=1;
		  }
		  else {
		      if (/^[>]([^ ]+) /) {
			  $emblId=$1;
			  $desc="env Venter GOS";
		      }
		      else {
			  die;
		      }
		  }
	      }
	      #print "read seq: $emblId, $desc\n";

	      if ($blockedEmblIds) {
		  my $emblIdNum=$emblIdToNum{$emblId};
		  if (!$emblIdNum) { die "can't find emblIdNum"; }
		  if ($blockedEmblIds && !($emblIdNum>=$firstEmblIdNum && $emblIdNum<$lastEmblIdNum)) {
		      $isWithinBlock=0;
		  }
	      }

	      if ($outputFastaFileName && $isWithinBlock) {
		  my $tdesc=$desc;
		  $tdesc_ =~ s/^env //g;
		  print FNA ">gi|$nextSeqGid|gb|$emblId| env $tdesc\n";
	      }
	  }
	  else {
	      s/\#//g; # one file has a few number signs in it
	      $seq .= $_; # store for GenBank
	      if ($outputFastaFileName && $isWithinBlock) {
		  print FNA "$_\n";
	      }
	  }
      }
      if ($isWithinBlock && !$isFirst) {
	  DumpGenBank($emblId,$nextSeqGid,$desc,$seq);
	  $nextSeqGid++;
      }

      if ($isJgi) {
	  close(GBFF);
      }
      if ($outputFastaFileName) {
	  close(FNA);
      }
      close(IN);
  }

sub DumpGenBank
  {
      my ($emblId,$seqGid,$desc,$seq)=@_;
      my $seqLen=length($seq);
      $desc_=$desc;
      $desc_ =~ s/^env //g;

      print GENOME "$emblId\tenvironmental sequence\tunclassified; environmental samples; environmental\t$environmentalTaxId\t1\t$seqLen\t$seqLen\tenv $desc_\n";

      $targetEmblIdLen=length("Environmental sequenc");
      $targetSeqLenLen=length("e IBEA_CTG_207");
      $x1=" " x ($targetEmblIdLen+7-length($emblId));
      $x2=" " x ($targetSeqLenLen-length("$seqLen bp"));
      # ignore the fixed-width positions, because the accessions are often too long for the space allocated
      # print GBFF "LOCUS       $emblId $x1$seqLen bp$x2"."DNA linear UNA 27-FEB-2004\n";

      # instead, just separate everything by at least one space
      print GBFF "LOCUS       $emblId $seqLen bp DNA linear UNA 03-OCT-2007\n";

      print GBFF "DEFINITION  env $desc_\n";
      print GBFF "ACCESSION   $emblId\n";
      print GBFF "VERSION     $emblId  GI:$seqGid\n";
      print GBFF "SOURCE      environmental sequence\n";
      print GBFF "  ORGANISM  environmental sequence\n";
      print GBFF "            unclassified; environmental samples.\n";
      print GBFF "FEATURES             Location/Qualifiers\n";
      print GBFF "     source          1..$seqLen\n";
      print GBFF "                     /organism=\"environmental sequence\"\n";
      print GBFF "                     /mol_type=\"genomic DNA\"\n";
      print GBFF "                     /db_xref=\"taxon:$environmentalTaxId\"\n";
      print GBFF "                     /environmental_sample\n";
      
      my $f;
      my @annotList=(@{$emblIdToAnnot{$emblId}},@{$emblIdToAnnot2{$emblId}});
      for $f (@annotList) {
	  ($geneId,$start,$end,$strand,$rnaType,$geneName,$description)=split /\t/,$f;
	  $geneIdToPrint=$geneId;

	  $gid=$geneIdToGid{$geneId};
	  if (!$gid) {
	      $gid=$geneIdToGid2{$geneId};
	      if (!$gid && !$testMode) {
		  die "cannot find gid for $geneId , emblId = $emblId";
	      }
	  }

	  $gidForMySQL=$gid;

	  if (!$description) {
	      $description="hypothetical protein";
	  }
	  if ($rnaType) {
	      $geneIdToPrint="NPG_" . $NPG_Counter++; # Jeff's scripts sometimes use this to indicate RNA.  NPG=Non-Protein Gene
	      $gidForMySQL="\\N"; # this is NULL in MySQL

	      print GBFF "     gene            ";
	      Coords($start,$end,$strand);
	      if ($geneName) {
		  print GBFF "                     /gene=\"$geneName\"\n";
	      }
	      print GBFF "     $rnaType            ";
	      Coords($start,$end,$strand);
	      if ($geneName) {
		  print GBFF "                     /gene=\"$geneName\"\n";
	      }
	      DumpGenBankFeatureText("                     /product=\"",$description);
	  }
	  else {
	      print GBFF "     gene            ";
	      Coords($start,$end,$strand);
	      print GBFF "     CDS             ";
	      Coords($start,$end,$strand);
	      if ($geneName) {
		  print GBFF "                     /gene=\"$geneName\"\n";
	      }
	      #print "description=$description\n";
	      DumpGenBankFeatureText("                     /product=\"",$description);
	      $geneIdToPrint="ENV_$gid";
	      print GBFF "                     /protein_id=\"ENV_$gid\"\n";
	      print GBFF "                     /db_xref=\"GI:$gid\"\n";

	      if (0) {
		  # I'm doing protein seqs separately now, to save space, and reduce memory usage of this script (which I anticipate becoming a hassle)
		  my $ss=$geneIdToAminoAcids{$geneId};
		  if (!$ss) {
		      die "no protein seq found $geneId";
		  }
		  DumpGenBankFeatureText("                     /translation=\"",$ss);
	      }

	  }

	  $locusTag="";
	  $translation=""; # doing this in separate file for now
	  if ($strand eq "+") {
	      $strandToPrint="1";
	  }
	  else {
	      if ($strand eq "-") {
		  $strandToPrint="-1";
	      }
	      else {
		  die "unknown strand '$strand' for $emblId";
	      }
	  }
	  print FEATURE "$emblId\t$geneIdToPrint\t$geneName\t$locusTag\t$description\t$translation\t$gidForMySQL\t$start\t$end\t$strandToPrint\n";
      }

      print GBFF "ORIGIN";

      my $i,$s;
      for ($i=0; $i<$seqLen; $i += 10) {
	  if (($i%60)==0) {
	      print GBFF "\n";
	      printf GBFF "% 9d",$i+1;
	  }
	  $s=substr $seq,$i,10;
	  print GBFF " $s";
      }
      print GBFF "\n//\n\n";
}

sub Coords
  {
      my ($start,$end,$strand)=@_;
      if ($strand eq "+") {
	  print GBFF "$start..$end\n";
      }
      else {
	  print GBFF "complement($start..$end)\n";
      }
  }

sub DumpGenBankFeatureText
  {
      my ($header,$ss)=@_;
      print GBFF "$header";
      my $lenss=length($ss);
      my $i,$l,$col;
      $i=0;
      $col=length($header);
      while ($i<$lenss) {
	  $l=$maxTranslationCol-$col;
	  if ($l>$lenss-$i) {
	      $l=$lenss-$i;
	  }
	  $col += $l;
	  my $s=substr $ss,$i,$l;
	  if ($i!=0) {
	      print GBFF "$translationLeftIndent";
	  }
	  print GBFF "$s";
	  $i += $l;
	  
	  if ($i==$lenss) {
	      if ($col==$maxTranslationCol) { # special case...
		  print GBFF "\n$translationLeftIndent";
	      }
	      print GBFF "\"";
	  }
	  print GBFF "\n";
	  
	  $col=$translationLeftIndentLen;
      }
  }

sub Junk {

    if (0) { # do proteins in separate file, just for rpsblast
	print "(Venter) Reading in protein sequences\n";
	# read amino acid seqs
	$proteinSeqFileName="$venter/gos_orf_pep_fasta.gz";
	open(PROT,"gzip -d -c $proteinSeqFileName |");
	while(<PROT>) {
	    s/[\r\n]//g;
	    if (/^[>]/) {
		($pepStuff,$orfIdStuff)=split /[ \t]/,$_;
		($dummy,$geneId)=split /=/,$orfIdStuff;
		$geneId=$1;
	    }
	    else {
		s/ //g;
		$geneIdToAminoAcids{$geneId} .= $_;
	    }
	}
	close(PROT);
    }

    # load Read-to-Scaffold mappings, so we can get coords of their annotated ncRNAs
    %readIdMapping=();
    open(R2S,"gzip -d -c $venter/gos_combined_read_to_scaffold_mapping_gff.gz |");
    while (<R2S>) {
	s/[\r\n]//g;
	($emblId,$dummy1,$dummy2,$start,$end,$dummy3,$strand,$dummy4,$readId)=split /\t/,$_;
	$x={};
	$x->{emblId}=$emblId;
	$x->{start}=$start;
	$x->{end}=$end;
	$x->{strand}=$strand;
	$readIdMapping{$readId}=$x;
    }
    close(R2S);
    
    # load RNA features
    open(RNA,"gzip -d -c gos-panda-ncRNA_fasta.gz |");
    while (<RNA>) {
	s/[\r\n]//g;
	if (/^[>]/) {
	    ($dummy1,$ri,$st,$en,$dummy2,$gn)=split / /,$_;
	    ($dummy,$readId)=split /=/,$ri;
	    ($dummy,$relStart)=split /=/,$st;
	    ($dummy,$relEnd)=split /=/,$en;
	    ($dummy,$geneName)=split /=/,$gn;
	    $x=$readIdMapping{$readId};
	    $emblId=$x->{emblId};
#	    $dir=$
#	      $start=$x->{start}
		
		if ($geneName =~ /tRNA/) {
		    $rnaType="tRNA";
		}
	    else {
		$rnaType="rRNA";
	    }
	    $description=$geneName;
	    
	    push @{$emblIdToAnnot{$emblId}},"$jgiGeneId\t$start\t$end\t$strand\t$rnaType\t$geneName\t$description";
	}
    }
    %readIdMapping=(); # clear mapping now that we don't need it (saves RAM)
}

sub DumpRnaFromBlastChunk 
# input via global vars:
# list @emblIdList, has elements that are structs ($x->{member}) with members: emblId, start, end, strand, geneName, evalue, rnaId) corresponding to blast hits.  All elements in @emblIdList must be in the same emblId.
# file handle MAP, open for writing
  {
      # separate things with different strands, or geneNames, which should probably not be merged
      my %streamToList=();
      for $x (@emblIdList) {
	  my $strand=$x->{strand};
	  my $geneName=$x->{geneName};
	  my $stream="$strand $geneName";
	  push @{$streamToList{$stream}},$x;
      }

      # process each 'stream' separately
      for $stream (keys %streamToList) {

	  my @sl=sort { $a->{start} <=> $b->{start} } @{$streamToList{$stream}};
	  my $sll=scalar @sl;
	  
	  # all good to start
	  for ($i=0; $i<$sll; $i++) {
	      $a=$sl[$i];
	      $a->{good}=1;
	      $sl[$i]=$a;
	  }
	  
	  # find overlaps
	  for ($i=1; $i<$sll; $i++) {
	      #	  print "slll\n";
	      my $a=$sl[$i-1];
	      my $b=$sl[$i];
	      #	  $ae=$a->{end}; $as=$a->{start}; $be=$b->{end}; $bs=$b->{start}; print "($as,$ae) , ($bs,$be)\n";
	      if ($a->{end} > $b->{start} + 20) {  # allow 20 nucs, for tRNAs
		  # overlap
		  # take the one that's longer
		  $al=abs($a->{end} - $a->{start});
		  $bl=abs($b->{end} - $b->{start});
		  $s=$a->{start} < $b->{start} ? $a->{start} : $b->{start};
		  $e=$a->{end} > $b->{end} ? $a->{end} : $b->{end};
		  if ($al > $bl) {
		      # swap, $b is not good
		      $a->{start}=$s;
		      $a->{end}=$e;
		      $b->{good}=0;
		      $sl[$i-1]=$b;
		      $sl[$i]=$a;
		  }
		  else {
		      $b->{start}=$s;
		      $b->{end}=$e;
		      $a->{good}=0;
		      $sl[$i-1]=$a;
		      $sl[$i]=$b;
		  }
	      }
	      else {
		  # no overlap
	      }
	  }
	  
	  # print the good ones
	  for ($i=0; $i<$sll; $i++) {
	      my $b=$sl[$i];
	      if ($b->{good}) {
		  my $emblId=$b->{emblId};
		  my $start=$b->{start};
		  my $end=$b->{end};
		  my $strand=$b->{strand};
		  my $geneName=$b->{geneName};
		  my $evalue=$b->{evalue};
		  my $rnaId=$b->{rnaId};
		  print MAP "$emblId\t$start\t$end\t$strand\t$geneName\t$evalue\t$rnaId\n";
	      }
	  }
      }
  }

sub MakeProteinFilesForRpsblast
  {
      my ($faaFileName,$doneFile)=@_;
      my $geneId,$gid;
      print "Making proteins for rpsblast\n";
      my $i=0;
      my $printIt;
      if (1) { # just always do this
	  open(FAA,"gzip -d -c $faaFileName |");
	  while (<FAA>) {
	      s/[\r\n]//g;
	      if (/^[>]/) {

		  if (/\/source_dna_id=([^ \t]+) /) { # special, for Venter seqs
		      $geneId=$1;
		  }
		  else {
		      if (/^[>]([^ ]+) /) {
			  $geneId=$1;
		      }
		      else {
			  if (/^[>]([^ ]+)$/) {
			      # for MG-RAST, via MgrastToImgm.pl (which has no space in it, since it doesn't carry the description)
			      $geneId=$1;
			  }
			  else {
			      die "can't parse protein sequence description line \"$_\"";
			  }
		      }
		  }
		  
		  if ($i==10 && $testMode) {
		      last;
		  }

		  $printIt=1;
		  $gid=$geneIdToGid{$geneId};
		  if (!$gid) {
		      $gid=$geneIdToGid2{$geneId};
		      if (!$gid) {
			  if ($blockedEmblIds) {
			      $printIt=0; # this is expected, we just don't print it (and hope that all proteins are printed)
			  }
			  else {
			      die "unknown gid for gene \"$geneId\"";
			  }
		      }
		  }
		  if ($printIt) {

		      $i++;
		      
		      $protNumWithinChunk++;
		      if ($protNumWithinChunk==$protMaxWithinChunk) {
			  close(FAAOUT);
			  $protNumWithinChunk=0;
			  $protChunkNum++;
			  if ($noCddFastaCreate) {
			      open(FAAOUT,">/dev/null");
			  }
			  else {
			      open(FAAOUT,">$protFastaDir/$protChunkNum");
			  }
		      }

		      print FAAOUT ">$gid\n";
		      print GENEIDTOGID "$geneId\t$gid\n";
		  }
	      }
	      else {
		  if ($printIt) {
		      s/ //g;
		      s/[*]//g; # get rid of pointless stop codons in the sequence
		      print FAAOUT "$_\n";
		  }
	      }
	  }
	  close(FAA);
	  
#	  system "touch $dest/done-cdd-fasta";
      }
  }

sub RunCmd
  {
      my ($cmd)=@_;
      print "Running $cmd\n";
      my $status=system "$cmd";
      if ($status!=0) {
	  die "failed with status $status (according to perl 'system' command)";
      }
  }
