# Supplementary material for: Comparative genomics reveals 104 candidate structured RNAs from bacteria, archaea, and their metagenomes
Source: Genome Biol. 2010 Mar 15;11(3):R31. doi: 10.1186/gb-2010-11-3-r31 (PMC2864571; doi:10.1186/gb-2010-11-3-r31)
Supplement: Additional file 10 — Source code implemented as part of this project. Source code files and a README.pdf file are provided to assist in detailed understanding of the methods. The files can be retrieved from the .tar.gz archive file, as described for Additional file 4. [file gb-2010-11-3-r31-S10.GZ › 104-motifs-source-code/motifs_2007/pl/ExtendIntronAlignment.pl]

# Copyright (c) 2007-2010 Zasha Weinberg.  All rights reserved.
#
# This copyrighted source code is freely distributed under
# the terms of the GNU General Public License.  See the file
# LICENSE in the root directory of this distribution.

# this hacky script takes an intron candidate that is 5' to reverse transcriptase genes (like 109-2389) and extends it N nucs, or N nucs past the transcriptase, if any

my @databaseList=("refseq_32_microbial","env3","env4");
my @okayToNotFindList=("NC_007581.1");
my $minRelativeStart=-250;
my $maxRelativeStart=200;
my $extend3=250;

use strict;
use ProcessPipeline_Utils;
use Bio::DB::Registry;
use DBI;
use Intergenic::Config;
use ProcessPipeline_Utils;
my @dbhs=();
my $i=0;
for my $databaseToUse (@databaseList) {
    $dbhs[$i++] = DBI->connect("DBI:mysql:database=$databaseToUse;mysql_local_infile=1;host=$Intergenic::Config::DB_Host", "$Intergenic::Config::DB_User", "$Intergenic::Config::DB_Password", {'RaiseError' => 0});
}
my $registry = Bio::DB::Registry->new;
my @services=$registry->services;

my $hostname=`hostname`;
$hostname =~ s/[\r\n]//g;
if (!($hostname =~ /bl/) && $hostname ne "D61SDYF1") {
    die "must be run on bliss, for the microbialfasta indexes.  you're on $hostname";
}

my $inFile=shift;
my $outFile=shift;

my $sto=new Stockholm;
$sto->Load($inFile);

my %seqIdSet=();
my %seqIdFound=();
for my $hit (@{$sto->{hitsInOriginalOrder}}) {
    my ($seqId,$start,$end)=split /[-\/]/,$hit;
    $seqIdSet{$seqId}=1;
}

my %okayToNotFindSet=();
for my $seqId (@okayToNotFindList) {
    $okayToNotFindSet{$seqId}=1;
}

my @cddidList=();
my $sthCdd=$dbhs[0]->prepare("select * from cdd where cddname in ('COG3344','COG1403','smart00507','cd00085','pfam00078','pfam01348');");
$sthCdd->execute;
while (my $x=$sthCdd->fetchrow_hashref()) {
    push @cddidList,$x->{cddid};
}
$sthCdd->finish;
my $cddidListStr=join(",",@cddidList);

my %seqIdToProteins=();
for my $dbh (@dbhs) {
    print "connecting to database...\n";

    my $sthCheck=$dbh->prepare("select * from genome where fragment=?;");
    my $sql="select feature.start as start,feature.end as end,strand from feature left join cdd_table_transitional on (feature.gi=cdd_table_transitional.gi) where feature.fragment=? and (cdd_table_transitional.cdd in ($cddidListStr) or feature.product like '%hnh endonuclease%');";
    print "query=$sql\n";
    my $sthCoord=$dbh->prepare($sql);
    for my $seqId (keys %seqIdSet) {

	print "\tretrieving proteins from $seqId\n";
	
	$sthCheck->execute($seqId);
	my $count=0;
	while (my $x=$sthCheck->fetchrow_hashref()) {
	    $count++;
	}
	if ($count>0) {
	    $seqIdFound{$seqId}=1;
	}
	
	$sthCheck->finish;

	my $c=0;
	$sthCoord->execute($seqId);
	while (my $x=$sthCoord->fetchrow_hashref()) {
	    my ($s,$e)=($x->{start},$x->{end});
	    my $dir=+1;
	    if ($x->{strand}<0) {
		($s,$e)=($e,$s);
		$dir=-1;
	    }
	    push @{$seqIdToProteins{$seqId}},{s=>$s,e=>$e,dir=>$dir};
	    $c++;
	}    
	$sthCoord->finish;
	#print "\t\t$seqId has $c matching proteins\n";
    }
}
for my $seqId (keys %seqIdSet) {
    if (!$seqIdFound{$seqId} && !$okayToNotFindSet{$seqId}) {
	die "cannot find $seqId in any database";
    }
}

my %hitToExtend=();
my $longestGene=0;
for my $hit (@{$sto->{hitsInOriginalOrder}}) {
    my ($seqId,$start,$end)=split /[-\/]/,$hit;

    if (!$seqIdFound{$seqId}) {
	print "skipping non-found $seqId\n";
	next;
    }

    print "determining extention to $hit\n";
    
    my $dir;
    if ($start<$end) {
	$dir=+1;
    }
    else {
	$dir=-1;
    }
    my $foundP=undef;
    my $seq=$sto->{hit}{$hit}{seq};
    for my $p (@{$seqIdToProteins{$seqId}}) {
	if ($dir == $p->{dir}) {
	    my $relativeStart=($p->{s}-$end)*$dir;
	    my $relativeEnd=($p->{e}-$end)*$dir;
	    print "$p->{s},$p->{e} : $relativeStart,$relativeEnd\n";
	    if ($relativeStart>=$minRelativeStart && $relativeStart<$maxRelativeStart && $relativeEnd>0) {
		if ($foundP) {
		    die "already foundP, $hit";
		}
		$foundP=$p;
	    }
	}
    }

    $hitToExtend{$hit}->{origSeq}=$seq;

    my $spacer;
    my $thisExtendEnd;
    if (defined($foundP)) {
	print "hit $hit has protein\n";
	$thisExtendEnd=$foundP->{e} + $dir*$extend3;
	my $relativeStart=($foundP->{s}-$end)*$dir;
	my $relativeEnd=($foundP->{e}-$end)*$dir;

	if ($relativeEnd > $longestGene) {
	    $longestGene=$relativeEnd;
	}
	$hitToExtend{$hit}->{proteinRelativeEnd}=$relativeEnd;
	$hitToExtend{$hit}->{proteinRelativeStart}=$relativeStart;
	$hitToExtend{$hit}->{hasProtein}=1;
    }
    else {
	print "hit $hit lacks protein\n";
	$thisExtendEnd=$end+$dir*($extend3+1);
	$hitToExtend{$hit}->{hasProtein}=0;
    }

    my $thisExtendStart=$end+$dir*1;
    my $Start_Extract=$thisExtendStart;
    my $End_Extract=$thisExtendEnd;

    my $Seq=undef;
    for my $service (@services) {
	my $db = $registry->get_database($service);
	my $s=$db->get_Seq_by_id($seqId);
	if (defined($s)) {
	    #print "got something for $seqId\n";
	    $Seq=$s;
	    last;
	}
	else {
	    #print "got nothing (on this call to get_Seq_by_id) for $seqId\n";
	}
    }
    if (!defined($Seq)) {
	print "Could not find sequence $seqId";
    }
    if ($dir<0) {
	($Start_Extract,$End_Extract)=($End_Extract,$Start_Extract);
    }

    if ($End_Extract > $Seq->length()) {
	print "WARNING: went past end\n";
	$End_Extract = $Seq->length() ;
    }
    if ($Start_Extract < 1) {
	$Start_Extract = 1;
	print "WARNING: went past start (orig: $thisExtendStart,$thisExtendEnd for hit=$hit)\n";
    }

    my $Sequence;
    if ($End_Extract<1) {
	$Sequence="";
    }
    else {
	
	print "trying to retrieve $Start_Extract,$End_Extract,$dir\n";
	
	my $Final_Seq = $Seq->trunc($Start_Extract, $End_Extract);
	$Final_Seq = $Final_Seq->revcom() if ($dir == -1);
	
	$Sequence = uc($Final_Seq->seq);
	$Sequence =~ s/T/U/g;
	# print "s=$Sequence\n";
	
    }
    $hitToExtend{$hit}->{extendSeq} = $Sequence;
}

print "producing MSA\n";

for my $hit (@{$sto->{hitsInOriginalOrder}}) {
    my $newSeq;
    my $h=$hitToExtend{$hit};
    if ($h->{hasProtein}) {
	my $geneSeq=substr($h->{extendSeq},0,$h->{proteinRelativeEnd});
	my $extendSeq=substr($h->{extendSeq},$h->{proteinRelativeEnd},-1);
	$newSeq = $h->{origSeq} . $geneSeq.("." x ($longestGene-length($geneSeq))).$extendSeq ;
	my $fullNewLen=length($newSeq);
	my @l=(".") x $fullNewLen;
	$l[$h->{proteinRelativeStart} + length($h->{origSeq}) - 1]="<";
	$l[$h->{proteinRelativeEnd} + length($h->{origSeq}) - 1]=">";
	$sto->{hit}{$hit}{gr}{gene} = join("",@l);
    }
    else {
	$newSeq = $h->{origSeq} . ("." x $longestGene) . $h->{extendSeq};
    }
    $sto->{hit}{$hit}{seq}=$newSeq;
}

# adding dots to pad lines
my $longest=0;
for my $hit (@{$sto->{hitsInOriginalOrder}}) {
    my $l=length($sto->{hit}{$hit}{seq});
    if ($l>$longest) {
	$longest=$l;
    }
}
for my $hit (@{$sto->{hitsInOriginalOrder}}) {
    $sto->{hit}{$hit}{seq} .= ("." x ($longest-length($sto->{hit}{$hit}{seq})));
    for my $tag (keys %{$sto->{hit}{$hit}{gr}}) {
	$sto->{hit}{$hit}{gr}{$tag} .= ("." x ($longest-length($sto->{hit}{$hit}{gr}{$tag})));
    }
}
for my $tag (keys %{$sto->{gc}}) {
    $sto->{gc}{$tag} .= ("." x ($longest-length($sto->{gc}{$tag})));
}

$sto->Save($outFile);
