# Supplementary material for: Comparative genomics reveals 104 candidate structured RNAs from bacteria, archaea, and their metagenomes
Source: Genome Biol. 2010 Mar 15;11(3):R31. doi: 10.1186/gb-2010-11-3-r31 (PMC2864571; doi:10.1186/gb-2010-11-3-r31)
Supplement: Additional file 10 — Source code implemented as part of this project. Source code files and a README.pdf file are provided to assist in detailed understanding of the methods. The files can be retrieved from the .tar.gz archive file, as described for Additional file 4. [file gb-2010-11-3-r31-S10.GZ › 104-motifs-source-code/motifs_2007/pl/GoogleScholarQueries.pl]

# Copyright (c) 2007-2010 Zasha Weinberg.  All rights reserved.
#
# This copyrighted source code is freely distributed under
# the terms of the GNU General Public License.  See the file
# LICENSE in the root directory of this distribution.

use strict;

my $operoncontextFileName=shift;
my $htmlFileName=shift;

if (!open(OC,$operoncontextFileName)) {
    die;
}
if (!open(H,">$htmlFileName")) {
    die;
}

print H "<html><body><table><tr><th>desc</th><th>locus links</th><th>locus link</th><th>prot_id</th><th>gi</th></tr>";

while (<OC>) {
    s/[\r\n]//g;
    my ($locus,$fragment,$rnaStart,$rnaEnd,$start,$end,$protId,$gi,$geneName)=split /\t/,$_;
    $locus =~ s/[>]//g;

    if (length($locus)==0 || ($locus =~ /Content-Type/)) {
	next;
    }

    print H "<tr><td>$fragment</td><td>";
    my $loc2="";
    if ($locus =~ /_/) {
	my $x=$locus;
	$x =~ s/_//g;
	print H Google($x);
	$loc2=Google($locus);
    }
    else {
	print H Google($locus);
    }
    print H "</td><td>".$loc2."</td><td>".Google($protId)."</td><td>".Google($gi)."</td></tr>\n";
}

print H "</body></html>\n";

close(H);
close(OC);

sub Google {
    my ($term)=@_;
    return "<a href=\"http://scholar.google.com/scholar?q=\%22$term\%22&hl=en&lr=\" target=\"scholarize\">$term</a> ";
}
