# Supplementary material for: Comparative genomics reveals 104 candidate structured RNAs from bacteria, archaea, and their metagenomes
Source: Genome Biol. 2010 Mar 15;11(3):R31. doi: 10.1186/gb-2010-11-3-r31 (PMC2864571; doi:10.1186/gb-2010-11-3-r31)
Supplement: Additional file 10 — Source code implemented as part of this project. Source code files and a README.pdf file are provided to assist in detailed understanding of the methods. The files can be retrieved from the .tar.gz archive file, as described for Additional file 4. [file gb-2010-11-3-r31-S10.GZ › 104-motifs-source-code/motifs_2007/pl/GosProteinAnnots.pl]

# Copyright (c) 2007-2010 Zasha Weinberg.  All rights reserved.
#
# This copyrighted source code is freely distributed under
# the terms of the GNU General Public License.  See the file
# LICENSE in the root directory of this distribution.

# ssh bulldogi bash -l -c \"qimm -n ls ls\"

######   RUN THIS UNDER qsub -I, SINCE IT PROMPTS FOR PASSWD

print "Starting\n";

$hostname=`hostname`; $hostname =~ s/[\r\n]//g;

if ($hostname eq "BreakerZ") {
    $blastallExe="/c/zasha/software/blast-2.2.9/blastall.exe";
    $formatdbExe="/c/zasha/software/blast-2.2.9/formatdb.exe";
    $tRNAscanSEPath="/c/zasha/software/tRNAscan-SE-1.23";
    $baseDir="/c/zasha/data/seqs";
}
else {
    $ncbiDir="/home1/zw49/software/blast-2.2.17/bin";
    $blastallExe="$ncbiDir/blastall";
    $formatdbExe="$ncbiDir/formatdb";
    $tRNAscanSEPath="/home1/zw49/software/tRNAscan-SE-1.23";
    $baseDir="/home1/zw49/stripe_scratch/zw49";
}
$venter="$baseDir/Venter2";
$jgi="$baseDir/JGI_metagenome";
$dest="$baseDir/env3";

$clusterToGo="$dest/gos_cluster_go.tab";
$go="$dest/gos_go.tab";
$pepCluster="$dest/gos_pep_cluster.tab";
$giOrf="$dest/gos_gi_orf.tab";
$orfPep="$dest/gos_orf_pep.tab";
$giPepMerge="$dest/gos_gi_pep_merge.tab";
$giCluster="$dest/gos_gi_cluster.tab";

if (0) {

    $goMap="$venter/cluster_go_anno_tsv.gz";
    print "Reading $goMap\n";
    open(ORIGGO,"gzip -d -c $goMap |");
    open(CLGO,">$clusterToGo");
    open(GO,">$go");
    while (<ORIGGO>) {
	s/[\r\n]//g;
	($clusId,$goId,$desc)=split /\t/,$_;
	if ($clusId =~ /^CAM_CL_([0-9]+)$/) {
	    $clusNum=$1;
	} else {
	    die "odd cluster $_";
	}
	if (!$seenGo{$goId}) {
	    print GO "$goId\t$desc\n";
	    $seenGo{$goId}=1;
	}
	print CLGO "$clusNum\t$goId\n";
    }
    close(CLGO);
    close(GO);
    close(ORIGGO);

    $geneIdToGid="$dest/geneIdToGid.tab.gz";
    print "Reading $geneIdToGid\n";
    open(GTG,"gzip -d -c $geneIdToGid |");
    open(GIORF,"| sort > $giOrf");
    while (<GTG>) {
	s/[\r\n]//g;
	($orfId,$gi)=split /\t/,$_;
	print GIORF "$orfId\t$gi\n";
    }
    close(GTG);
    close(GIORF);

    $faaFileName="$venter/gos_orf_pep_fasta.gz";
    print "Reading $faaFileName\n";
    if (!open (FAA,"gzip -d -c $faaFileName |")) {
	die "cannot open";
    }
    open(ORFPEP,"| sort > $orfPep");
    while (<FAA>) {
	s/[\r\n]//g;
	if (/^[>]([^ \t]+)[ \t]+\/source_dna_id=([^ \t]+) /) {
	    $pepId=$1;
	    $orfId=$2;
	    print ORFPEP "$orfId\t$pepId\n";
	}
    }
    close(FAA);
    close(ORFPEP);

    $cmd="sort -m $giOrf $orfPep > $giPepMerge";
    print "Running $cmd\n";
    system "$cmd";
    system "echo sentinel >> $giPepMerge";

    print "Reading giPepMerge\n";
    open (GIPEPMERGE,$giPepMerge);
    while (<GIPEPMERGE>) {
	s/[\r\n]//g;
	($orfId,$x)=split /\t/,$_;

	if ($orfId ne $prevOrfId) {
	    for $gi (@giList) {
		for $pepId (@pepIdList) {
		    $pepToGi{$pepId}=$gi;
		}
	    }
		    
	    $prevOrfId=$orfId;
	    @giList=();
	    @pepIdList=();
	}

	if ($orfId eq "sentinel") {
	    print "Got sentinel\n";
	    last;
	}

	if ($x =~ /PEP/) {
	    $pepId=$x;
	    push @pepIdList,$pepId;
	}
	else {
	    $gi=$x;
	    push @giList,$gi;
	}
    }

    open(CL,">$giCluster");
    $pepToCluster="$venter/cluster_membership_mapping_tsv.gz";
    print ("Reading $pepToCluster\n");
    if (!open(PTC,"gzip -d -c $pepToCluster |")) {
	die "cannot open $!";
    }
    while (<PTC>) {
	s/[\r\n]//g;
	($pepId,$clusId,$clusterStatus)=split /\t/,$_;
	if ($pepId =~ /^JCVI_PEP/) { # only care about Venter proteins
	    if ($clusId eq "-1") {
		# not assigned to a cluster, so ignore
	    } else {
		if ($clusId =~ /^CAM_CL_([0-9]+)$/) {
		    $clusNum=$1;
		} else {
		    die "odd cluster $_";
		}
		if ($clusterStatus eq "0") {
		    # ignore spurious ORFs
		} else {
		    if ($clusterStatus eq "1") {
			# good

			$gi=$pepToGi{$pepId};
			if ($gi) {
			    print CL "$gi\t$clusNum\n";
			}
			else {
			    # this is okay: from the CAMERA site: "Not everything labelled JCVI is from GOS - ORFs from TIGR gene indices and microbial genome projects were labeled with JCVI prefix labels as well"
			}
		    } else {
			die "odd clusterStatus $_";
		    }
		}
	    }
	}
    }
    close(PTC);
    close(CL);
}

if (1) {
    # put in mysql
    
    print "importing into myslq\n";
    if (!open(MYSQL,"| mysql -u zw49 -p -h storage2")) {
	die "cannot start mysql";
    }
    print MYSQL "use zw49;\n";

    if ($mergeWithMysql) { 
	# temporary mapping tables
	print MYSQL "drop table if exists temp_gi_orf;\n";
	print MYSQL "create table temp_gi_orf (gi int unsigned,orf varchar(60));\n";
	print MYSQL "LOAD DATA LOCAL INFILE '$giOrf' INTO TABLE temp_gi_orf (orf,gi);\n";
	print MYSQL "drop table if exists temp_orf_pep;\n";
	print MYSQL "create table temp_orf_pep (orf varchar(60),pep varchar(60));\n";
	print MYSQL "LOAD DATA LOCAL INFILE '$orfPep' INTO TABLE temp_orf_pep (orf,pep);\n";
	print MYSQL "drop table if exists temp_pep_cluster;\n";
	print MYSQL "create table temp_pep_cluster (pep varchar(60),clus_id int unsigned);\n";
	print MYSQL "LOAD DATA LOCAL INFILE '$pepCluster' INTO TABLE temp_pep_cluster (pep,clus_id);\n";
    }

    # main gi->cluster table
    if (1) {
	print MYSQL "drop table if exists gos_gi_cluster;\n";
	print MYSQL "create table gos_gi_cluster (gi int unsigned primary key,clus_id int unsigned not null,index(clus_id));\n";
	print MYSQL "load data local infile '$giCluster' INTO TABLE gos_gi_cluster (gi,clus_id);\n";
    }

    if ($mergeWithMysql) {
	print MYSQL "insert into gos_gi_cluster (gi,clus_id) select gi,clus_id from temp_gi_orf,temp_orf_pep,temp_pep_cluster where temp_gi_orf.orf=temp_orf_pep.orf and temp_orf_pep.pep=temp_pep_cluster.pep;\n";
    }

    print MYSQL "drop table if exists go;\n";
    print MYSQL "create table go (go_id varchar(30) primary key,description varchar(250));\n";
    print MYSQL "LOAD DATA LOCAL INFILE '$go' INTO TABLE go (go_id,description);\n";
    print MYSQL "drop table if exists gos_cluster_go;\n";
    print MYSQL "create table gos_cluster_go (clus_id int unsigned not null,go_id varchar(30) not null,index(clus_id),index(go_id));\n";
    print MYSQL "LOAD DATA LOCAL INFILE '$clusterToGo' INTO TABLE gos_cluster_go (clus_id,go_id);\n";

    print MYSQL "create table gos_cluster_cdd_correl (clus_id int unsigned,cdd int unsigned,thecount int unsigned,min_evalue double,index(clus_id));\n";
    if (0) {
	print MYSQL "insert into gos_cluster_cdd_correl(clus_id,cdd,thecount,min_evalue) select clus_id,cdd,count(*) as thecount,min(evalue) as min_evalue from gos_gi_cluster,cdd_table_transitional as cddt where gos_gi_cluster.gi=cddt.gi group by clus_id,cdd;\n";
    }

    close(MYSQL);
}
