# Supplementary material for: Comparative genomics reveals 104 candidate structured RNAs from bacteria, archaea, and their metagenomes
Source: Genome Biol. 2010 Mar 15;11(3):R31. doi: 10.1186/gb-2010-11-3-r31 (PMC2864571; doi:10.1186/gb-2010-11-3-r31)
Supplement: Additional file 10 — Source code implemented as part of this project. Source code files and a README.pdf file are provided to assist in detailed understanding of the methods. The files can be retrieved from the .tar.gz archive file, as described for Additional file 4. [file gb-2010-11-3-r31-S10.GZ › 104-motifs-source-code/motifs_2007/pl/GosStats.pl]

# Copyright (c) 2007-2010 Zasha Weinberg.  All rights reserved.
#
# This copyrighted source code is freely distributed under
# the terms of the GNU General Public License.  See the file
# LICENSE in the root directory of this distribution.

use Getopt::Long;
use DBI;
use Intergenic::Config;
use ProcessPipeline_Utils;

#    perl GosStats.pl <sto file>    >   <output>

my ($databaseToUse,$tempTable,$tempFile);

my $hostname=`hostname`; $hostname =~ s/[\r\n]//g;
print STDERR "hostname=$hostname\n";

if ($hostname =~ /bulldogi/ || $hostname =~ /^c[0-9]+$/ || $hostname =~ /^bdc[0-9]+$/) { # bulldogi, or a node on it
    $databaseToUse="zw49";
}
else {
    $databaseToUse="gos_metadata";
}
$tempTable="stockholm_fragment";
$tempFile="t/stockholm_fragment.tab";

if (!GetOptions(
		"justloaddata" => \$justloaddata, # just LOAD DATA into MySQL
		"tableName=s" => \$tableName,
		"rnaName=s" => \$rnaName,
		"notJustGOS" => \$notJustGos,
		"diversityTable=s" => \$diversityTable # is file name of tab-delimited file.  fields=(rna name,.sto file name)
	       )) {
    die "bad command line params";
}

if ($justloaddata) {
    if (!defined($tableName) || !defined($rnaName)) {
	die "with -justloaddata, you must give a -tableName and -rnaName";
    }
}
if ($diversityTable) {
    if (!defined($tableName)) {
	die "with -diversityTable, you must give -table name";
    }
}

my @fields=("habitat","latitude","depth","water_depth","temperature","salinity","min_size_fraction","max_size_fraction","chlorophyll","site","geographic_location");

my $dbh = DBI->connect("DBI:mysql:database=$databaseToUse;mysql_local_infile=1;host=$Intergenic::Config::DB_Host", "$Intergenic::Config::DB_User", "$Intergenic::Config::DB_Password", {'RaiseError' => 1});

if ($diversityTable) {
    if (!open(T,$diversityTable)) {
	die "cannot open $diversityTable";
    }
    my @rl=();
    my $countFieldNum=1;
    my @countFieldCreateList=();
    my @countFieldList=();
    while (<T>) {
	s/[\r\n]//g;
	my $countFieldName="c$countFieldNum";
	my ($rnaName,$stoFileName)=split /\t/,$_;
	push @rl,{fieldName=>$countFieldName,rnaName=>$rnaName,stoFileName=>$stoFileName};
	push @countFieldCreateList,"$countFieldName int";
	push @countFieldList,$countFieldName;
	$countFieldNum++;
    }
    close(T);

    my $n=scalar @rl;
    my $countFieldListStr=join(",",@countFieldList);

    my $tempTable1=$tableName."_r";
    my $tempTable2=$tableName."_t2";

    my $sql;
    
    $dbh->do("drop table $tempTable1");
    $sql="create table $tempTable1 (sampleid varchar(250) primary key,".join(",",@countFieldCreateList).");";
    print "sql=$sql\n";
    $dbh->do($sql);
    $dbh->do("drop table $tempTable2");
    $dbh->do("create table $tempTable2 (sampleid varchar(250),c int);");

    for my $r (@rl) {

	ProcessSto($dbh,$r->{stoFileName});

	$dbh->do("delete from $tempTable2;");
	$sql="insert into $tempTable2 (sampleid,c) select sampleid,count(*) as f from sample_scaf,$tableName where sample_scaf.scafid=$tableName.fragment group by sampleid;";
	print "sql=$sql\n";
	$dbh->do($sql);

	$dbh->do("insert into $tempTable1 (sampleid) select distinct $tempTable2.sampleid from $tempTable2 LEFT JOIN $tempTable1 on ($tempTable2.sampleid=$tempTable1.sampleid) where $tempTable1.sampleid is null;");

	$dbh->do("update $tempTable1,$tempTable2 set $tempTable1.$r->{fieldName}=$tempTable2.c where $tempTable1.sampleid=$tempTable2.sampleid;");

	$dbh->do("delete from $tableName;");
    }

    print "Done\n";
    print "created table $tempTable1\n";
    print "fields representing counts: \n";
    for my $r (@rl) {
	print "\t$r->{fieldName} => $r->{rnaName}\n";
    }

    my $tabFileName="$diversityTable.tab";
    print "creating $tabFileName\n";
    if (!open(TAB,">$tabFileName")) {
	die "cannot open $tabFileName for writing";
    }
    my $htmlFileName="$diversityTable.html";
    print "creating $htmlFileName\n";
    if (!open(HTML,">$htmlFileName")) {
	die "cannot open $htmlFileName for writing";
    }
    print HTML "<html><body><table border=\"1\">\n";

    my $statListStr="habitat,location,taken_at,latitude,longitude,depth,water_depth,temperature,salinity,min_size_fraction,max_size_fraction,geographic_location,site";

    # expurgated version
    $statListStr="habitat,location,latitude,longitude,depth,water_depth,min_size_fraction,max_size_fraction";

    my @statList=split /,/,$statListStr;
    my $sth=$dbh->prepare("select scaf_len,$statListStr,$countFieldListStr from sample,sample_len,$tempTable1 where sample.sampleid=sample_len.sampleid and sample.sampleid=$tempTable1.sampleid order by habitat,location,latitude;");
    $sth->execute;
    my $numStatRows=0;

    my $numColumns=((scalar @statList)+1+2*(scalar @rl));

    my $numColumns=0;
    my $firstRows="";
    $firstRows .= "<tr>";
    for my $stat (@statList) {
	print "stat=$stat\n";
	my $s=$stat;
	if ($stat eq "latitude") {
	    $s="lat, long";
	}
	if ($stat eq "longitude") {
	    next;
	}
	if ($stat eq "min_size_fraction") {
	    $s="size frac";
	}
	if ($stat eq "max_size_fraction") {
	    next;
	}
	if ($stat eq "water_depth") {
	    $s="water depth";
	    next;
	}
	print TAB "$s\t";
	$firstRows .= "<th rowspan=\"2\">$s</th>";
	$numStatRows++;
	$numColumns++;
    }
    print TAB "Mbase\t";
    $firstRows .= "<th rowspan=\"2\">Mbase</th>";
    $numStatRows++;
    $numColumns++;
    for my $r (@rl) {
	print TAB "# $r->{rnaName}\t";
	$firstRows .= "<th colspan=\"2\"> $r->{rnaName}</th>";
	print TAB "% $r->{rnaName}\t";
	$numColumns += 2;
    }
    print TAB "\n";
    $firstRows .= "</tr>\n";

    print "numColumns=$numColumsn\n";
    my $blankRow="<tr>".("<td></td>" x $numColumns)."</tr>";
    my $dataRow="<tr><td>q</td>".("<td></td>" x ($numColumns-1))."</tr>";
    print HTML "<tr><td colspan=\"$numColumns\">Aquatic metagenomes from the Global Ocean Sampling expeditions (Venter <i>et al.</i> 2004; Rusch <i>et al.</i> 2007)</td></tr>\n";

    print HTML $firstRows;
    print HTML "<tr>";
    print HTML "<th>#</th><th>%</th>" x (scalar @rl);
    print HTML "</tr>";

    while (my $x=$sth->fetchrow_hashref()) {
	print HTML "<tr>";
	for my $stat (@statList) {
	    my $value=$x->{$stat};
	    my $special=0;
	    if ($stat eq "latitude") {
		$special=1;
		my ($lattab,$lathtml)=PrettyLatLong($x->{latitude},"SN");
		my ($longtab,$longhtml)=PrettyLatLong($x->{longitude},"WE");
		print TAB "$lattab, $longtab\t";
		print HTML "<td>$lathtml,<br>$longhtml</td>";
	    }
	    if ($stat eq "longitude") {
		$special=1;
	    }
	    if ($stat eq "min_size_fraction") {
		$special=1;
		my ($l,$h)=(PrintNum($x->{min_size_fraction}),PrintNum($x->{max_size_fraction}));
		print TAB "$l,$h";
		print HTML "<td>$l,<br>$h</td>";
	    }
	    if ($stat eq "max_size_fraction") {
		$special=1;
	    }
	    if ($stat eq "depth") {
		$value="$x->{depth}/<br>$x->{water_depth}";
	    }
	    if ($stat eq "water_depth") {
		$special=1;
	    }
	    if ($stat eq "site") {
		$value =~ s/^JCVI_SITE_//g;
	    }
	    if (!$special) {
		if (length($value)==0) {
		    $value="ND"; # not determined
		}
		print TAB "$value\t";
		if ($value eq "Northeast of Col?n") {
		    $value="Northeast of Col&oacute;n";
		}
		if ($value =~ /^[-.0-9]+$/) {
		    print HTML "<td align=\"right\">$value</td>";
		}
		else {
		    print HTML "<td>$value</td>";
		}
	    }
	}
	my $mbaseSequenced=PrintNum($x->{scaf_len}/1e6);
	print TAB "$mbaseSequenced\t";
	print HTML "<td align=\"right\">$mbaseSequenced</td>";
	for my $r (@rl) {
	    my $averageGenomeSize=2e6;
	    my $count=$x->{$r->{fieldName}};
	    my $estFreq=sprintf "%.1f",100.0*($count / ($x->{scaf_len}/$averageGenomeSize));
	    if (length($count)==0) {
		$estFreq="";
	    }
	    print TAB "$count\t$estFreq\t";
	    #$count="q$count";
	    print HTML "<td align=\"right\">$count</td><td align=\"right\">$estFreq</td>";
	}
	print TAB "\n";
	print HTML "</tr>\n";
    }
    $sth->finish;
    print HTML "$blankRow\n";

    my @otherList=("Other acquatic metagenomes\t11","Other metagenomes\t24","Cultivated organisms\t12","Purified phages\t1");
    for my $other (@otherList) {
	my ($name,$rows)=split /\t/,$other;
	print HTML "<tr><td colspan=\"$numColumns\">$name</td></tr>\n";
	print HTML ($dataRow x $rows);
	print HTML "$blankRow\n";
    }

    print HTML "</table></body></html>\n";
    close(HTML);
    close(TAB);
}
else {
    $stoFileName=shift;
    ProcessSto($dbh,$stoFileName);
}

sub ProcessSto {
    my ($dbh,$stoFileName)=@_;

    if (!open(F,">$tempFile")) {
	die;
    }
    my $sto=new Stockholm;
    $sto->Load($stoFileName);
    for my $hit ($sto->ListHitsWithDups()) {
	#print STDERR "hit=$hit\n";
	my $id=$hit;
	$id =~ s/\/.*//g;
	if (($id =~ /^JCVI/) || $notJustGos) {
	    print F "$id\t$rnaName\n";
	}
    }
    close(F);
    
    if ($justloaddata || $diversityTable) {
	$tempTable=$tableName;
	$dbh->do("create table if not exists $tableName (fragment varchar(250),rnaName varchar(250),index(fragment,rnaName));"); # NOTE: it's _not_ the primary key, since we can have multiple RNAs in the same fragment
	$dbh->do("load data local infile '$tempFile' into table $tempTable (fragment,rnaName);");
    }
    else {
	$dbh->do("drop table if exists $tempTable;");
	$dbh->do("create table $tempTable (fragment varchar(250) key);");    # do NOT make it primary (or unique), since we want to have one record per hit, not per fragment
	$dbh->do("load data local infile '$tempFile' into table $tempTable (fragment);");
    }
    
    if ($diversityTable) {
	return;
    }
    if ($justloaddata) {
	print "-justloaddata : done load data, so exiting\n";
	return;
    }
    
    for my $field (@fields) {
	my $sth;
	my $isNumeric=1;
	my %valueToData=();
	$sth=$dbh->prepare("select $field as value,count(*) as hits from sample,sample_scaf,$tempTable where sample.sampleid=sample_scaf.sampleid and sample_scaf.scafid=$tempTable.fragment group by $field order by $field;");
	$sth->execute;
	while (my $x=$sth->fetchrow_hashref()) {
	    $valueToData{$x->{value}}->{hits}=$x->{hits};
	    if (!($x->{value} =~ /^[-+.e0-9]*$/)) {
		print STDERR "violates $field: \"$x->{value}\"\n";
		$isNumeric=0;
	    }
	}
	$sth->finish;
	
	$sth=$dbh->prepare("select $field as value,sum(scaf_len) as total from sample,sample_len where sample.sampleid=sample_len.sampleid group by $field order by $field;");
	$sth->execute;
	while (my $x=$sth->fetchrow_hashref()) {
	    $valueToData{$x->{value}}->{total}=$x->{total};
	    if (!($x->{value} =~ /^[-+.e0-9]*$/)) {
		print STDERR "violates $field: \"$x->{value}\"\n";
		$isNumeric=0;
	    }
	}
	$sth->finish;
	
	my @valueList;
	print "field=numeric:  $field $isNumeric\n";
	if ($isNumeric) {
	    @valueList=sort {$a <=> $b} keys %valueToData;
	}
	else {
	    @valueList=sort {$a cmp $b} keys %valueToData;
	}
	
	print "\n\n$field\n";
	for my $value (@valueList) {
	    my $ratio=CalcRatio($valueToData{$value}->{hits},$valueToData{$value}->{total});
	    print "$value,$valueToData{$value}->{hits},$valueToData{$value}->{total},$ratio\n";
	}
    }
    
    my @doubleFields=("min_size_fraction,max_size_fraction","habitat,depth","latitude,longitude");
    for my $doubleField (@doubleFields) {
	my @fieldList=split /,/,$doubleField;
	my $sth;
	my $isNumeric=1;
	my %valueToData=();
	my $selectFields=join(",",@fieldList);
	print "Fields: $selectFields\n";
	my $sql;
	$sql="select $selectFields,count(*) as hits from sample,sample_scaf,$tempTable where sample.sampleid=sample_scaf.sampleid and sample_scaf.scafid=$tempTable.fragment group by $selectFields;";
	print "SQL=$sql\n";
	$sth=$dbh->prepare($sql);
	$sth->execute;
	while (my $x=$sth->fetchrow_hashref()) {
	    my @values=();
	    for my $field (@fieldList) {
		my $value=$x->{$field};
		push @values,$value;
		if (!($value =~ /^[-+.e0-9]*$/)) {
		    print STDERR "violates $field: \"$value\"\n";
		    $isNumeric=0;
		}
	    }
	    my $mungeValue=join("\t",@values);
	    $valueToData{$mungeValue}->{hits}=$x->{hits};
	}
	$sth->finish;
	
	print "SQL=$sql\n";
	$sth=$dbh->prepare("select $selectFields,sum(scaf_len) as total from sample,sample_len where sample.sampleid=sample_len.sampleid group by $selectFields;");
	$sth->execute;
	while (my $x=$sth->fetchrow_hashref()) {
	    my @values=();
	    for my $field (@fieldList) {
		my $value=$x->{$field};
		push @values,$value;
		if (!($value =~ /^[-+.e0-9]*$/)) {
		    print STDERR "violates $field: \"$value\"\n";
		    $isNumeric=0;
		}
	    }
	    my $mungeValue=join("\t",@values);
	    $valueToData{$mungeValue}->{total}=$x->{total};
	}
	$sth->finish;

	my @valueList;
	print "field=numeric:  $field $isNumeric\n";
	if ($isNumeric) {
	    @valueList=sort {
		my @x=split /\t/,$a;
		my @y=split /\t/,$b;
		for (my $i=0; $i<scalar @x; $i++) {
		    my $z=$x[$i] <=> $y[$i];
		    if ($z!=0) {
			return $z;
		    }
		}
		return 0;
	    } keys %valueToData;
	}
	else {
	    @valueList=sort {$a cmp $b} keys %valueToData;
	}
	
	print "\n\n$field\n";
	for my $value (@valueList) {
	    my @values=split /\t/,$value;
	    my $valueCommas=join(",",@values);
	    my $ratio=CalcRatio($valueToData{$value}->{hits},$valueToData{$value}->{total});
	    print "$valueCommas,$valueToData{$value}->{hits},$valueToData{$value}->{total},$ratio\n";
	}
    }
    
    print "\n\n\n";
    my $sth=$dbh->prepare("select fragment,sampleid from sample_scaf,$tempTable where sample_scaf.scafid=$tempTable.fragment");
    $sth->execute;
    my %sampleidToFragmentList=();
    while (my $x=$sth->fetchrow_hashref()) {
	push @{$sampleidToFragmentList{$x->{sampleid}}},$x->{fragment};
    }
    $sth->finish;
    
    $sth=$dbh->prepare("select * from sample where sampleid=?;");
    my $isFirst=1;
    for my $sampleid (sort {$a cmp $b} keys %sampleidToFragmentList) {
	$sth->execute($sampleid);
	print join(" ",@{$sampleidToFragmentList{$sampleid}});
	while (my $x=$sth->fetchrow_hashref()) {
	    my @keyList=sort {$a cmp $b} keys %$x;
	    if ($isFirst) {
		for my $key (@keyList) {
		    print "$key,";
		}
		print "\n";
	    }
	    for my $key (@keyList) {
		my $value=$x->{$key};
		$value =~ s/,/;/g;
		print ",$value";
	    }
	    $isFirst=0;
	}
	print "\n";
	$sth->finish;
    }
    
    print "DONE.\n";
}

sub CalcRatio {
    my ($hits,$total)=@_;
    my $genomeSize=2e6;
    my $estimateNumGenomes=$total/$genomeSize;
    my $estimateFractionOfCells=$hits/$estimateNumGenomes;
    return $estimateFractionOfCells;
}

sub PrettyLatLong {
    my ($x,$negPos)=@_;
    my $origX=$x;
    my $pnch;
    if ($x<0) {
	$x=-$x;
	$pnch=substr($negPos,0,1);
    }
    else {
	$pnch=substr($negPos,1,1);
    }
    my ($xd,$xm,$xs);
    $xd=int($x);
    $x -= $xd;
    $x *= 60.0;
    $xm=int($x);
    $x -= $xm;
    $x *= 60.0;
    $xs=int($x); #sprintf "%02.1f",$x;
    my $tab="$origX";
    my $html="$xd&deg;$xm&prime;$xs&Prime;$pnch";
    return ($tab,$html);
}

sub PrintNum_ {
    my ($x)=@_;
    if ($x==0) {
	return 0;
    }
    if ($x>=10.0) {
	return sprintf("%.0f",$x);
    }
    if ($x>=1.0) {
	return sprintf("%.1f",$x);
    }
    if ($x>=0.1) {
	return sprintf("%.2f",$x);
    }
    if ($x>=0.01) {
	return sprintf("%.3f",$x);
    }
    if ($x>=0.001) {
	return sprintf("%.4f",$x);
    }
    if ($x>=0.0001) {
	return sprintf("%.5f",$x);
    }
    die "PrintNum($x)";
}

sub PrintNum {
    my ($x)=@_;
    $x=PrintNum_($x);
    $x =~ s/0[.]/./g;
    if ($x =~ /[.]/) {
	$x =~ s/0*$//g;
    }
    $x =~ s/[.]$//g;
    return $x;
}
