# Supplementary material for: Comparative genomics reveals 104 candidate structured RNAs from bacteria, archaea, and their metagenomes
Source: Genome Biol. 2010 Mar 15;11(3):R31. doi: 10.1186/gb-2010-11-3-r31 (PMC2864571; doi:10.1186/gb-2010-11-3-r31)
Supplement: Additional file 10 — Source code implemented as part of this project. Source code files and a README.pdf file are provided to assist in detailed understanding of the methods. The files can be retrieved from the .tar.gz archive file, as described for Additional file 4. [file gb-2010-11-3-r31-S10.GZ › 104-motifs-source-code/motifs_2007/pl/IgrExtract.pl]

# Copyright (c) 2007-2010 Zasha Weinberg.  All rights reserved.
#
# This copyrighted source code is freely distributed under
# the terms of the GNU General Public License.  See the file
# LICENSE in the root directory of this distribution.

use strict;
use Getopt::Long;
use Bio::Root::Root;
use Bio::SeqIO;

my ($help,$whenNoneQueued,$cmzashaToFile,$listOfFilesFileName,$printDone,$remove_rRNAblast,$noPrintSeq);
my ($saveGenbankNoNucsFileName,$saveNoFeaturesFileName,$doNotBotherWithIgrs);
my $sleepTime=3*60;
my $trim=0;
my $minIgrLen=29;
my $padIgrs=0;
my $useGenbankDiscardNoNucs=1;
my $perlDir="exe";

if (!GetOptions(
		"h" => \$help,
		"whenNoneQueued=s" => \$whenNoneQueued,
		"cmzashaToFile=s" => \$cmzashaToFile,
		"doNotBotherWithIgrs" => \$doNotBotherWithIgrs,
		"trim=s" => \$trim,
		"trimGeneIntervals=s" => \$trim,
		"minIgrLen=s" => \$minIgrLen,
		"padIgrs=s" => \$padIgrs,
		"printDone" => \$printDone,
		"listOfFilesFileName=s" => \$listOfFilesFileName,
		"remove_rRNAblast=s" => \$remove_rRNAblast,
		"-remove_rRNAblast=s" => \$remove_rRNAblast,
		"noPrintSeq" => \$noPrintSeq,
		"saveGenbankNoNucsFileName=s" => \$saveGenbankNoNucsFileName,
		"saveNoFeaturesFileName=s" => \$saveNoFeaturesFileName
	       )) {
    die "problem with command line";
}
my $outFileName=shift;

my $hostname=`hostname`; $hostname =~ s/[\r\n]//g;
print "hostname=$hostname\n";

my %rRNAMap=();
if ($remove_rRNAblast) {
    if (!open(R,$remove_rRNAblast)) {
	die "cannot open $remove_rRNAblast";
    }
    while (<R>) {
	s/[\r\n]//g;
	my ($rfamAc,$rfamId,$emblId,$start,$end,$strand)=split /\t/,$_;
	if ($rfamAc eq "RNA" && $rfamId eq "rRNAblast") {
	    my $pmStrand;
	    if ($strand) {
		$pmStrand=-1;
	    }
	    else {
		$pmStrand=+1;
	    }
	    if ($start>$end) {
		die;
	    }
	    push @{$rRNAMap{$emblId}},{start=>$start,end=>$end,strand=>$pmStrand};
	}
    }
    close(R);
}

if (defined($saveNoFeaturesFileName)) {
    if (!open(NOFEATURE,">$saveNoFeaturesFileName")) {
	die "cannot open for writing $saveNoFeaturesFileName";
    }
}

my $ocmd;
if ($doNotBotherWithIgrs) {
    $ocmd=">/dev/null";
}
else {
    if ($cmzashaToFile) {
	$ocmd=">$cmzashaToFile";
    }
    else {
	$ocmd="| ./cmzasha --extract-igr $outFileName $minIgrLen $padIgrs";
    }
}
print "outputting to   $ocmd\n";
if (!open(CMZASHA,"$ocmd")) {
    die "cannot run cmzasha";
}

my @fileNameList=@ARGV;
if ($listOfFilesFileName) {
    if (!open(L,$listOfFilesFileName)) {
	die "cannot open $listOfFilesFileName";
    }
    while (<L>) {
	s/[\r\n]//g;
	push @fileNameList,$_;
    }
    close(L);
}
foreach my $file_name (@fileNameList)  {
    if (!-s $file_name) {
	die "does not exist, or is zero bytes: $file_name";
    }
    my $toOpen;
    if ($useGenbankDiscardNoNucs) {
	my $genbankDiscardNoNucsFlags="";
	if (defined($saveGenbankNoNucsFileName)) {
	    $genbankDiscardNoNucsFlags=" -saveDiscarded $saveGenbankNoNucsFileName";
	}
	if ($file_name =~ /[.]gz$/) {
	    $toOpen="gzip -d -c $file_name | perl $perlDir/GenbankDiscardNoNucs.pl $genbankDiscardNoNucsFlags |";
	}
	else {
	    $toOpen="cat $file_name | perl $perlDir/GenbankDiscardNoNucs.pl $genbankDiscardNoNucsFlags |";
	}
    }
    else {
	if ($file_name =~ /[.]gz$/) {
	    $toOpen="gzip -d -c $file_name |";
	}
	else {
	    $toOpen=$file_name;
	}
    }
    print "Reading $toOpen\n";
    my $in = Bio::SeqIO->new(-file=>$toOpen, -format=>'GenBank');
    my $builder = $in->sequence_builder();
    $builder->want_all(1); # this is the default if it's untouched
    if ($doNotBotherWithIgrs) {
	$builder->add_unwanted_slot('seq'); # save some time
    }

    while (1) {
	my $seq = $in->next_seq();
	if (!$seq) {
	    last;
	}
	  
	  my $emblId = $seq->accession_number();
	  if ($emblId =~ /[.][0-9]+$/) {
	      # already has a version.  This can happen when EnvironmentalToGenBank.pl makes GenBank files for data that originally came from GenBank (and therefore already has the version number
	  }
	  else {
	      $emblId .= ("." . $seq->version()) if ( $seq->version() );
	  }

	  if (0) {
	      print "emblId=$emblId\n";
	      my $s=$seq->seq;
	      my $sl=length($s);
	      my $ol=$seq->length;
	      #print "seq=".$seq->seq."\n";
	      print "$sl,$ol\n";
	  }
	  my $len=$seq->length;
	  my $s=$seq->seq;
	  $s =~ s/[\r\n]//g;
	  if (length($s)==0) {
	      print "zero-length sequence ($emblId)\n";
	      print CMZASHA join("\t",($emblId,1,0))."\n";
	      print CMZASHA "\n"; # empty sequence
	  }
	  else {
	      print CMZASHA join("\t",($emblId,1,$len))."\n";
	      if ($noPrintSeq) {
		  print CMZASHA "\n";
	      }
	      else {
		  print CMZASHA $s."\n";
	      }

	      for my $rrna (@{$rRNAMap{$emblId}}) {
		  my $giForRrna=0;
		  print CMZASHA join("\t",($giForRrna))."\n";
		  print CMZASHA join("\t",($rrna->{strand},$rrna->{start},$rrna->{end}))."\n";
		  print CMZASHA "\n"; # end-of-intervals marker
	      }

	      my $hasFeature=0;
	    FEATURE: 
	      foreach my $seq_feature ( $seq->get_SeqFeatures() )     { 
		  $hasFeature=1;
		  my $pt = $seq_feature->primary_tag;
		  next FEATURE if ( ($pt ne 'CDS') and ($pt ne 'rRNA') and ($pt ne 'tRNA')); # and ($pt ne 'misc_RNA'));
		  
		  #Get the GI from the db_xref field
		  my $gi = undef;
		  my @xref_list = GetTag($seq_feature, "db_xref", 1);
		XREF: 
		  foreach my $xref (@xref_list)	{
		      if ( $xref =~ m/^GI:(\d+)$/ ) {
			  $gi = $1;
			  last XREF;
		      }
		  }
		  
		  # print "\tgi=$gi\n";
		  
		  my $strand=$seq_feature->location->strand;
		  my $giToPrint=$gi;
		  if (!$gi) {
		      $giToPrint=0;
		  }
		  print CMZASHA join("\t",($giToPrint))."\n";
		  for my $l ($seq_feature->location->each_Location()) {
		      my ($s,$e)=($l->start,$l->end);
		      if ($s!=1) {
			  $s += $trim;
		      }	
		      if ($e != $len) {
			  $e -= $trim;
		      }
		      #print "\t\t$strand , $s , $e\n";
		      print CMZASHA join("\t",($strand,$s,$e))."\n";
		  }
		  print CMZASHA "\n"; # end-of-intervals marker
	      }

	      if (!$hasFeature && defined($saveNoFeaturesFileName)) {
		  print NOFEATURE "$emblId\n";
	      }
	  }
	  print CMZASHA "\n"; # end-of-features marker
      }
}
print CMZASHA "\n"; # end-of-seqs

close(CMZASHA);
if ($? != 0) {
    die "cmzasha returned status $?";
}

if (defined($saveNoFeaturesFileName)) {
    close(NOFEATURE);
}

if ($printDone) {
    print "DONEdoneDONEdone\n";
}

sub GetTag
{
    my ($Feature, $Tag, $Allow_Array) = @_;
    $Allow_Array = 0 if (!defined $Allow_Array);
    
    return '' if (!$Feature->has_tag("$Tag"));
    my @Tag_Values = $Feature->get_tag_values("$Tag");
    return '' if (scalar @Tag_Values == 0);
    return $Tag_Values[0] if (!$Allow_Array);
    return @Tag_Values;
}
