# Supplementary material for: Comparative genomics reveals 104 candidate structured RNAs from bacteria, archaea, and their metagenomes
Source: Genome Biol. 2010 Mar 15;11(3):R31. doi: 10.1186/gb-2010-11-3-r31 (PMC2864571; doi:10.1186/gb-2010-11-3-r31)
Supplement: Additional file 10 — Source code implemented as part of this project. Source code files and a README.pdf file are provided to assist in detailed understanding of the methods. The files can be retrieved from the .tar.gz archive file, as described for Additional file 4. [file gb-2010-11-3-r31-S10.GZ › 104-motifs-source-code/motifs_2007/pl/JoinMotifHalves.pl]

# Copyright (c) 2007-2010 Zasha Weinberg.  All rights reserved.
#
# This copyrighted source code is freely distributed under
# the terms of the GNU General Public License.  See the file
# LICENSE in the root directory of this distribution.

use strict;
use ProcessPipeline_Utils;
use Bio::DB::Registry;
use DBI;
use Intergenic::Config;
use ProcessPipeline_Utils;

my $disableValidateCoords=1;

my $maxGap=2000;

my $leftMotifFileName=shift;
my $rightMotifFileName=shift;
my $joinFileName=shift;

if (!defined($joinFileName)) {
    die "3 command-line params";
}

my $leftSto=new Stockholm;
$leftSto->Load($leftMotifFileName);
$leftSto->ExpandDuplicatesForRedundantMsa();
my $rightSto=new Stockholm;
$rightSto->Load($rightMotifFileName);
$rightSto->ExpandDuplicatesForRedundantMsa();

my $registry = Bio::DB::Registry->new;
my @services=$registry->services;

my $hostname=`hostname`;
$hostname =~ s/[\r\n]//g;
if (!($hostname =~ /bl/) && $hostname ne "D61SDYF1") {
    die "must be run on bliss, for the microbialfasta indexes.  you're on $hostname";
}

if (!$disableValidateCoords) {
    # validate seqs/coords
    my @badList=();
    for my $sto ($leftSto,$rightSto) {
	for my $hit (@{$sto->{hitsInOriginalOrder}}) {
	    my ($seqId,$start,$end)=split /[-\/]/,$hit;
	    my $actualSeq=GetSeq($seqId,$start,$end);
	    my $seq=$sto->{hit}{$hit}{seq};
	    $seq =~ s/[^A-Za-z]//g;
	    if ($actualSeq ne $seq) {
		die "bad coords for hit $hit:\n\tI    got: $seq\n\tyou had: $actualSeq\n";
		push @badList,$hit;
	    }
	}
    }
    if (scalar @badList>0) {
	die "you need to run CorrectStockholmCoords.pl on at least one of the .sto files -- the coords are wrong: ".join(",",@badList);
    }
}

my %leftHitsBySeqId=();
for my $hit (@{$leftSto->{hitsInOriginalOrder}}) {
    my ($seqId,$start,$end)=split /[-\/]/,$hit;
    push @{$leftHitsBySeqId{$seqId}},{s=>$start,e=>$end};
}
my %rightHitsBySeqId=();
for my $hit (@{$rightSto->{hitsInOriginalOrder}}) {
    my ($seqId,$start,$end)=split /[-\/]/,$hit;
    push @{$rightHitsBySeqId{$seqId}},{s=>$start,e=>$end};
}
my %seqIdSet=();
for my $seqId (keys %leftHitsBySeqId) {
    $seqIdSet{$seqId}=1;
}
for my $seqId (keys %rightHitsBySeqId) {
    $seqIdSet{$seqId}=1;
}

my $joinSto=new Stockholm;
for my $tag (keys %{$leftSto->{gf}}) {
    $joinSto->{gf}{"L_$tag"}=$leftSto->{gf}{$tag};
}
for my $tag (keys %{$rightSto->{gf}}) {
    $joinSto->{gf}{"R_$tag"}=$rightSto->{gf}{$tag};
}
my @joins=();
my $debugJoining=1;
for my $seqId (keys %seqIdSet) {
    for my $dir (-1,+1) {
	my @leftHits=GetHitsInDir(\@{$leftHitsBySeqId{$seqId}},$dir);
	my @rightHits=GetHitsInDir(\@{$rightHitsBySeqId{$seqId}},$dir);

	for my $l (@leftHits) {
	    my $joinR=undef;
	    for my $r (@rightHits) {
		if ($r->{taken}) {
		    next;
		}
		if ($dir==+1) {
		    if ( ($l->{s} < $r->{e}) # left hit is before right hit, at least somewhat
			 && ($l->{e}+$maxGap > $r->{s}) # gap is okay
		       ) {
			$joinR=$r;
			last;
		    }
		}
		else {
		    if ( ($l->{s} > $r->{e}) 
			 && ($l->{e}-$maxGap < $r->{s})
		       ) {
			$joinR=$r;
			last;
		    }
		}
	    }

	    if (defined($joinR)) {
		my $r=$joinR;
		if ($debugJoining) { print "join: $seqId/$l->{s}-$l->{e}  ,  $seqId/$r->{s}-$r->{e}\n"; }
		$joinR->{taken}=1;
		push @joins,{hit=>{id=>$seqId,s=>$l->{s},e=>$r->{e}},leftHit=>{id=>$seqId,s=>$l->{s},e=>$l->{e}},rightHit=>{id=>$seqId,s=>$r->{s},e=>$r->{e}},dir=>$dir};
	    }
	    else {
		# lonesome Left
		if ($debugJoining) { print "join: $seqId/$l->{s}-$l->{e}  ,  NULL\n"; }
		push @joins,{hit=>{id=>$seqId,s=>$l->{s},e=>$l->{e}},leftHit=>{id=>$seqId,s=>$l->{s},e=>$l->{e}},rightHit=>undef,dir=>$dir};
	    }
	}
	for my $r (@rightHits) {
	    if (!$r->{taken}) {
		# lonesome Right
		if ($debugJoining) { print "join: NULL  ,  $seqId/$r->{s}-$r->{e}\n"; }
		push @joins,{hit=>{id=>$seqId,s=>$r->{s},e=>$r->{e}},rightHit=>{id=>$seqId,s=>$r->{s},e=>$r->{e}},leftHit=>undef,dir=>$dir};
	    }
	}
    }
}
if ($debugJoining) { print "done join decisions\n"; }

my $maxGapLen=0;
for my $j (@joins) {
    my $dir=$j->{dir};
    $j->{gapSeq}="";
    if (defined($j->{leftHit}) && defined($j->{rightHit})) {
	my $gap=$j->{dir} * ($j->{rightHit}->{s} - $j->{leftHit}->{e});
	if ($gap<0) {
	    my $overlap=-$gap;
	    $j->{gapSeq}="OVERLAP_$overlap";
	    $j->{overlap}=1;
	}
	else {
	    my $s=$j->{leftHit}->{e}+$dir;
	    my $e=$j->{rightHit}->{s}-$dir;
	    if (($e-$s)*$dir<0) {
		# they touch
	    }
	    else {
		if ($s==$e) {
		    die "oops, I didn't implement the contiguous seqs case; since the code uses s<e to tell which strand, this is impossible with only one nuc.  I recommend implement an internal method with explicit 'dir', since GetSeq uses this method internally.";
		}	
		else {
		    $j->{gapSeq}=GetSeq($j->{hit}->{id},$s,$e);
		}
	    }
	}
    }
    if (length($j->{gapSeq})>$maxGapLen) {
	$maxGapLen=length($j->{gapSeq});
    }
}
print "maxGapLen: $maxGapLen\n";

# now do the merge
my $llen=length($leftSto->{gc}{SS_cons});
my $rlen=length($rightSto->{gc}{SS_cons});
for my $j (@joins) {
    my $hit="$j->{hit}->{id}/$j->{hit}->{s}-$j->{hit}->{e}";
    my $lhit="$j->{leftHit}->{id}/$j->{leftHit}->{s}-$j->{leftHit}->{e}";
    my $rhit="$j->{rightHit}->{id}/$j->{rightHit}->{s}-$j->{rightHit}->{e}";
    $joinSto->{hit}{$hit}{seq} = MergeSeqs($leftSto->{hit}{$lhit}{seq},$llen,$rightSto->{hit}{$rhit}{seq},$rlen,$j->{gapSeq},$maxGapLen);

    #=GR
    for my $tag (keys %{$leftSto->{hit}{$hit}{gr}},keys %{$rightSto->{hit}{$hit}{gr}}) {
	$joinSto->{hit}{$hit}{gr}{$tag} = MergeSeqs($leftSto->{hit}{$lhit}{gr}{$tag},$llen,$rightSto->{hit}{$rhit}{gr}{$tag},$rlen,"",$maxGapLen);
    }

    #=GS
    for my $tag (keys %{$leftSto->{hit}{$hit}{gs}},keys %{$rightSto->{hit}{$hit}{gs}}) {
	$joinSto->{hit}{$hit}{gs}{$tag} = $leftSto->{hit}{$lhit}{gs}{$tag} . $rightSto->{hit}{$rhit}{gs}{$tag};
    }
}
#=GC
for my $tag (keys %{$leftSto->{gc}},keys %{$rightSto->{gc}}) {
    my $gap="";
    if ($tag eq "HYPHENATION") {
	$gap = "*" x $maxGapLen;
    }
    if ($tag eq "R2R_LABEL") {
	$gap = "-" x $maxGapLen;
    }
    $joinSto->{gc}{$tag} = MergeSeqs($leftSto->{gc}{$tag},$llen,$rightSto->{gc}{$tag},$rlen,"",$maxGapLen);
}

@{$joinSto->{hitsInOriginalOrder}} = sort {$a cmp $b} keys %{$joinSto->{hit}};

$joinSto->MoveRedundantSeqsToDuplicates();
$joinSto->Save($joinFileName);

sub MergeSeqs {
    my ($lseq,$llen,$rseq,$rlen,$gap,$gapLen)=@_;
    my $lpad="." x ($llen-length($lseq));
    my $rpad="." x ($rlen-length($rseq));
    my $gapPad="." x ($gapLen-length($gap));
    return $lseq.$lpad.$gap.$gapPad.$rseq.$rpad;
}

sub GetHitsInDir {
    my ($l,$dir)=@_;
    my @ol=();
    for my $x (sort {$a->{s} <=> $b->{s}} @$l) {
	# print "x=($x->{s},$x->{e})\n";
	if ($x->{s} <= $x->{e}) {
	    if ($dir==+1) {
		push @ol,$x;
	    }
	}
	else {
	    if ($dir==-1) {
		push @ol,$x;
	    }
	}
    }
    return @ol;
}

sub GetSeq {
    my ($seqId,$start,$end)=@_;
    my $d=1;
    if ($d) {
	print STDERR "GetSeq ($seqId,$start,$end)\n";
    }
    my $Seq=undef;
    for my $service (@services) {
	my $db = $registry->get_database($service);
	my $s=$db->get_Seq_by_id($seqId);
	if (defined($s)) {
	    #print "got something for $seqId\n";
	    $Seq=$s;
	    last;
	}
    }
    if (!defined($Seq)) {
	print "Could not find sequence $seqId";
    }
    my ($Start_Extract,$End_Extract,$dir);
    if ($start<$end) {
	($Start_Extract,$End_Extract)=($start,$end);
	$dir=+1;
    }
    else {
	($Start_Extract,$End_Extract)=($end,$start);
	$dir=-1;
    }

    if ($End_Extract > $Seq->length()) {
	print "WARNING: went past end\n";
	$End_Extract = $Seq->length() ;
    }
    if ($Start_Extract < 1) {
	$Start_Extract = 1;
	print "WARNING: went past start\n";
    }

    my $Sequence;
    if ($End_Extract<1) {
	$Sequence="";
    }
    else {
	
	print "trying to retrieve $Start_Extract,$End_Extract,$dir\n";
	
	my $Final_Seq = $Seq->trunc($Start_Extract, $End_Extract);
	$Final_Seq = $Final_Seq->revcom() if ($dir == -1);
	
	$Sequence = uc($Final_Seq->seq);
	$Sequence =~ tr/T/U/;
	# print "s=$Sequence\n";
    }

    if ($d) {
	print STDERR "\tdone GetSeq ($seqId,$start,$end)\n";
    }
    return $Sequence;
}
