# Supplementary material for: Comparative genomics reveals 104 candidate structured RNAs from bacteria, archaea, and their metagenomes
Source: Genome Biol. 2010 Mar 15;11(3):R31. doi: 10.1186/gb-2010-11-3-r31 (PMC2864571; doi:10.1186/gb-2010-11-3-r31)
Supplement: Additional file 10 — Source code implemented as part of this project. Source code files and a README.pdf file are provided to assist in detailed understanding of the methods. The files can be retrieved from the .tar.gz archive file, as described for Additional file 4. [file gb-2010-11-3-r31-S10.GZ › 104-motifs-source-code/motifs_2007/pl/KeggImport.pl]

# Copyright (c) 2007-2010 Zasha Weinberg.  All rights reserved.
#
# This copyrighted source code is freely distributed under
# the terms of the GNU General Public License.  See the file
# LICENSE in the root directory of this distribution.

use strict;
use Getopt::Long;
use DBI;
use Intergenic::Config;
use Intergenic::Table;

my $createDatabase=0;
my $dumpFileForC=1;

my $databaseToUse="zw49";

my $compoundFileName="kegg/compound";
my $cDumpFileName="kegg/dump-for-c.txt";

my @deleteCompound=('C00001'); # water is pointless

my $dbh = DBI->connect("DBI:mysql:database=$databaseToUse;host=$Intergenic::Config::DB_Host", "$Intergenic::Config::DB_User", "$Intergenic::Config::DB_Password", {'RaiseError' => 0});

if ($createDatabase) {

    $dbh->do("drop table if exists kegg_compound");
    $dbh->do("drop table if exists kegg_reaction_compound");
    $dbh->do("drop table if exists kegg_pathway");
    $dbh->do("drop table if exists kegg_compound_pathway");

    $dbh->do("create table kegg_compound (compoundId varchar(20) primary key not null,mainName varchar(250) not null);");
    $dbh->do("create table kegg_reaction_compound (reactionId varchar(20) not null,compoundId varchar(20) not null,index(reactionId),index(compoundId));");
    $dbh->do("create table kegg_pathway (pathwayId varchar(20) primary key not null,name varchar(250) not null);");
    $dbh->do("create table kegg_compound_pathway (compoundId varchar(20) not null,pathwayId varchar(20) not null,index(compoundId),index(pathwayId));");

    my $sthCompound=$dbh->prepare("insert into kegg_compound (compoundId,mainName) values (?,?);");
    my $sthReactionCompound=$dbh->prepare("insert into kegg_reaction_compound (reactionId,compoundId) values (?,?);");
    my $sthPathway=$dbh->prepare("insert ignore into kegg_pathway (pathwayId,name) values (?,?);");
    my $sthCompoundPathway=$dbh->prepare("insert into kegg_compound_pathway (compoundId,pathwayId) values (?,?);");
    if (!open(C,$compoundFileName)) {
	die "cannot open $compoundFileName";
    }
    my $compoundId;
    my $compoundMainName;
    my $reactionMode=0;
    my $pathwayMode=0;
    my @pathwayList=();
    my $numReaction=0;
    while (<C>) {
	s/[\r\n]//g;
	my $line=$_;
	# print "$line\n";

	if (/^ENTRY +([^ ]+) +([^ ]+)/) {
	    my $id=$1;
	    my $type=$2;
	    if ($type ne "Compound") {
		$compoundId=undef;
	    }
	    else {
		$compoundId=$id;
	    }
	}
	if (/^NAME +(.+)$/) {
	    $compoundMainName=$1;
	    $compoundMainName =~ s/;$//g;
	}
	if (/^REACTION /) {
	    $numReaction=0;
	    $reactionMode=1;
	}
	if (/^PATHWAY /) {
	    $pathwayMode=1;
	}
	if ($reactionMode) {
	    my @l=split / +/,$_;
	    if ($l[0] eq "" || $l[0] eq "REACTION") {
		shift @l;
		if ($compoundId) {
		    for my $reactionId (@l) {
			$numReaction++;
			$sthReactionCompound->execute($reactionId,$compoundId);
		    }
		}
	    } else {
		$reactionMode=0;
	    }
	}
	if ($pathwayMode) {
	    my @l=split / +/,$_;
	    if ($l[0] eq "" || $l[0] eq "PATHWAY") {
		shift @l;
		if ($compoundId) {
		    if (/PATH: +([^ ]+) +(.*)$/) {
			push @pathwayList,{id=>$1,name=>$2};
		    }
		    else {
			s/^ +/ /g;
			my $x=pop @pathwayList;
			$x->{name} .= $_;
			push @pathwayList,$x;
		    }
		}
	    }
	    else {
		$pathwayMode=0;

		for my $x (@pathwayList) {
		    $sthPathway->execute($x->{id},$x->{name}); # primary key constraint will prevent duplicate records
		    $sthCompoundPathway->execute($compoundId,$x->{id});
		}
		@pathwayList=();
	    }
	}
	if ($line eq "///") {
	    if ($compoundId) {
		if ($numReaction>0) {
		    $sthCompound->execute($compoundId,$compoundMainName);
		}
		$numReaction=0;
	    }
	}
    }
    close(C);

    my $sthDeleteCompound1=$dbh->prepare("delete from kegg_compound where compoundId=?;");
    my $sthDeleteCompound2=$dbh->prepare("delete from kegg_reaction_compound where compoundId=?;");
    my $sthDeleteCompound3=$dbh->prepare("delete from kegg_compound_pathway where compoundId=?;");
    for my $compoundId (@deleteCompound) {
	$sthDeleteCompound1->execute($compoundId);
	$sthDeleteCompound2->execute($compoundId);
	$sthDeleteCompound3->execute($compoundId);
    }

    $sthDeleteCompound1->finish;
    $sthDeleteCompound2->finish;
    $sthDeleteCompound3->finish;
    $sthCompound->finish;
    $sthCompoundPathway->finish;
    $sthPathway->finish;
    $sthReactionCompound->finish;
}

if ($dumpFileForC) {
    if (!open(OUT,">$cDumpFileName")) {
	die "cannot open $cDumpFileName";
    }
    my $sth;
    $sth=$dbh->prepare("select count(*) as thecount from kegg_compound;");
    $sth->execute();
    while (my $x = $sth->fetchrow_hashref()) {
	print OUT "$x->{thecount}\n";
    }
    $sth->finish;

    $sth=$dbh->prepare("select * from kegg_compound;");
    $sth->execute();
    while (my $x = $sth->fetchrow_hashref()) {
	print OUT "$x->{compoundId}\t$x->{mainName}\n";
    }
    $sth->finish;

    $sth=$dbh->prepare("select count(*) as thecount from kegg_pathway;");
    $sth->execute();
    while (my $x = $sth->fetchrow_hashref()) {
	print OUT "$x->{thecount}\n";
    }
    $sth->finish;

    $sth=$dbh->prepare("select * from kegg_pathway;");
    $sth->execute();
    while (my $x = $sth->fetchrow_hashref()) {
	print OUT "$x->{pathwayId}\t$x->{name}\n";
    }
    $sth->finish;

    $sth=$dbh->prepare("select kegg_compound_pathway.compoundId,pathwayId from kegg_compound_pathway,kegg_compound where kegg_compound_pathway.compoundId=kegg_compound.compoundId order by compoundId;");
    $sth->execute();
    while (my $x = $sth->fetchrow_hashref()) {
	print OUT "$x->{compoundId}\t$x->{pathwayId}\n";
    }
    $sth->finish;
    print OUT "sentinel-compound\tsentinel-pathway\n";

    # tell the file-reader in advance how many edges each compound has
    $sth=$dbh->prepare("select kegg_compound.compoundId as compoundId1,count(distinct kegg_reaction_compound2.compoundId) as compoundId2_count from kegg_compound,kegg_reaction_compound,kegg_reaction_compound as kegg_reaction_compound2 where kegg_compound.compoundId=kegg_reaction_compound.compoundId and kegg_reaction_compound.reactionId=kegg_reaction_compound2.reactionId and kegg_compound.compoundId<>kegg_reaction_compound2.compoundId group by compoundId1;");
    $sth->execute();
    while (my $x = $sth->fetchrow_hashref()) {
	print OUT "$x->{compoundId1}\t$x->{compoundId2_count}\n";
    }
    $sth->finish;
    print OUT "sentinel-compound\t0\n";

    $sth=$dbh->prepare("select distinct kegg_compound.compoundId as compoundId1,kegg_reaction_compound2.compoundId as compoundId2 from kegg_compound,kegg_reaction_compound,kegg_reaction_compound as kegg_reaction_compound2 where kegg_compound.compoundId=kegg_reaction_compound.compoundId and kegg_reaction_compound.reactionId=kegg_reaction_compound2.reactionId and kegg_compound.compoundId<>kegg_reaction_compound2.compoundId order by compoundId1,compoundId2;");
    $sth->execute();
    while (my $x = $sth->fetchrow_hashref()) {
	print OUT "$x->{compoundId1}\t$x->{compoundId2}\n";
    }
    $sth->finish;
    print OUT "sentinel-compound\tsentinel-compound\n";

    if (0) {
	$sth=$dbh->prepare("select reactionId,kegg_reaction_compound.compoundId from kegg_reaction_compound,kegg_compound where kegg_reaction_compound.compoundId=kegg_compound.compoundId order by reactionId;");
	$sth->execute();
	while (my $x = $sth->fetchrow_hashref()) {
	    print OUT "$x->{reactionId}\t$x->{compoundId}\n";
	}
	$sth->finish;
	print OUT "sentinel-reaction\tsentinel-compound\n";
    }

    close(OUT);
	
}
