# Supplementary material for: Comparative genomics reveals 104 candidate structured RNAs from bacteria, archaea, and their metagenomes
Source: Genome Biol. 2010 Mar 15;11(3):R31. doi: 10.1186/gb-2010-11-3-r31 (PMC2864571; doi:10.1186/gb-2010-11-3-r31)
Supplement: Additional file 10 — Source code implemented as part of this project. Source code files and a README.pdf file are provided to assist in detailed understanding of the methods. The files can be retrieved from the .tar.gz archive file, as described for Additional file 4. [file gb-2010-11-3-r31-S10.GZ › 104-motifs-source-code/motifs_2007/pl/Livny_FindOverlaps.pl]

# Copyright (c) 2007-2010 Zasha Weinberg.  All rights reserved.
#
# This copyrighted source code is freely distributed under
# the terms of the GNU General Public License.  See the file
# LICENSE in the root directory of this distribution.

use strict;
use Getopt::Long;
use ProcessPipeline_Utils;

my ($help,$createOnSuccessFileName,$listOverlapHits,$restrictToAccs);
if (!GetOptions(
		"h" => \$help,
		"createOnSuccess=s" => \$createOnSuccessFileName,
		"listOverlapHits" => \$listOverlapHits,
		"restrictToAccs=s" => \$restrictToAccs
	       )) {
    die;
}
if ($help) {
    print "perl Livny_FindOverlaps.pl <livny tab file> <output tab file> <stockholm file 1> <stockholm file 2> ...\n";
    print "<livny tab file> is the output of Livny_ParseRaw.pl\n";
    print "-createOnSuccess <file name> : create this file using the 'touch' command if everything worked (used for Makefiles)\n";
    print "-restrictToAccs <file name> : only accept accessions in this file; this is so we can restrict results to RefSeq version 25 (roughly what I think Livny used), even when we're using a later version of RefSeq.\n";
    exit(0);
}
my $livnyTabFileName=shift;
my $outFileName=shift;
my @stoFileList=@ARGV;

# parse Livny into memory
my %accToLivnies=();
if (!open(L,$livnyTabFileName)) {
    die;
}
while (<L>) {
    s/[\r\n]//g;
    my ($acc,$start,$end)=split /\t/,$_;
    my ($s,$e)=($start,$end);
    if ($s > $e) {
	($s,$e)=($e,$s);
    }
    push @{$accToLivnies{$acc}},{start=>$start,end=>$end,s=>$s,e=>$e};
}
close(L);

my %okAcc=();
if ($restrictToAccs) {
    if (!open(A,$restrictToAccs)) {
	die;
    }
    while (<A>) {
	s/[\r\n]//g;
	$okAcc{$_}=1;
    }
    close(A);
}

if (!open(OUT,">$outFileName")) {
    die;
}
print OUT "RNA class ID\t# hits that overlap Livny 2008\t# hits total in RefSeq version 25\tfraction (sensitivity of Livny 2008 for this family)\n";

my @lineList=();
for my $stoFileName (@stoFileList) {

    my $numHitsOverlap=0;
    
    # load Stockholm file
    my $sto=new Stockholm;
    $sto->Load($stoFileName);
    #my %sto=ProcessPipeline_Utils::ReadStockholmIntoHash($stoFileName);

    # for each sequence id - including duplicates, check for overlaps
    my @hitList=$sto->ListHitsWithDups(); #ProcessPipeline_Utils::StockholmListHitsWithDups(\%sto);
    my $numHitsTotal=0;
    my @overlapHits=();

    for my $hit (@hitList) {
	my ($acc,$s,$e)=split /[-\/]/,$hit;
	if ($s > $e) {
	    ($s,$e)=($e,$s);
	}

	my $isAccOkay=($acc =~ /^NC/);
	if ($restrictToAccs && $isAccOkay) {
	    $isAccOkay=$okAcc{$acc};
	}
	if ($isAccOkay) {

	    $numHitsTotal++;

	    # remove version from acc, so it fits with Livny's data
	    my $dumbAcc=$acc;
	    $dumbAcc =~ s/[.][0-9]+$//g;
	    
	    my $thisOverlaps=0; # just in case one hit overlaps multiple Livny RNAs, make sure we don't overcount
	    for my $hit2 (@{$accToLivnies{$dumbAcc}}) {
		
		my ($s1,$e1)=($hit2->{s},$hit2->{e});
		
		if (($s1 > $e) || ($s > $e1)) {
		    # no overlap
		}
		else {
		    # overlap
		    $thisOverlaps=1;
		}
	    }
	    
	    if ($thisOverlaps) {
		push @overlapHits,$hit;
		$numHitsOverlap++;
	    }
	}
	else {
	    # this sequence was not in Livny's data set
	    #print "reject $acc\n";
	}

    }

    my $rnaName=$sto->{gf}{ID};
    my $fraction;
    if ($numHitsTotal==0) {
	$fraction="";
    }
    else {
	$fraction=$numHitsOverlap/$numHitsTotal;
    }
    my $x={};
    $rnaName=$stoFileName;
    $rnaName =~ s/^.*\///g;
    $rnaName =~ s/[.]sto$//g;
    $x->{rnaName}=$rnaName;
    $x->{line}="$rnaName\t$numHitsOverlap\t$numHitsTotal\t$fraction";
    if ($listOverlapHits) {
	$x->{line} .= "\t".join("\t",@overlapHits);
    }
    push @lineList,$x;
}
for my $x (sort {uc($a->{rnaName}) cmp uc($b->{rnaName})} @lineList) {
    print OUT $x->{line}."\n";
}

close(OUT);

if (defined($createOnSuccessFileName)) {
    system "touch $createOnSuccessFileName";
}
