# Supplementary material for: Comparative genomics reveals 104 candidate structured RNAs from bacteria, archaea, and their metagenomes
Source: Genome Biol. 2010 Mar 15;11(3):R31. doi: 10.1186/gb-2010-11-3-r31 (PMC2864571; doi:10.1186/gb-2010-11-3-r31)
Supplement: Additional file 10 — Source code implemented as part of this project. Source code files and a README.pdf file are provided to assist in detailed understanding of the methods. The files can be retrieved from the .tar.gz archive file, as described for Additional file 4. [file gb-2010-11-3-r31-S10.GZ › 104-motifs-source-code/motifs_2007/pl/Livny_ParseRaw.pl]

# Copyright (c) 2007-2010 Zasha Weinberg.  All rights reserved.
#
# This copyrighted source code is freely distributed under
# the terms of the GNU General Public License.  See the file
# LICENSE in the root directory of this distribution.

# to generate input for this,
# wget 
# then tar czf livny_2008_raw.tgz bio.cs.wisc.edu
# then set the variable $tgzFileName (below) to point here

$tgzFileName="/zasha/data/livny_2008_raw.tgz";
$tabOutFileName="/zasha/work/yale/papers_talks/motifs_2007/known_RNA_papers/livny_2008/livny_2008_coords.tab";

open(OUT,">$tabOutFileName");

@cands=();
$cmd="tar -O -x -z -f $tgzFileName";
print STDERR "Running $cmd\n";
open(TGZ,"$cmd |");
while (<TGZ>) {
    s/[\r\n]//g;

    if (/^Candidate_/) {
	@f=split /\t/,$_;
	#print "cand: $f[9],$f[10]\n";
	push @cands,{start=>$f[9],end=>$f[10]};
    }
    if (/^Accession number:[ \t]*([-_.A-Za-z0-9]+)[ \t]*$/) {
	$acc=$1;
	#print "acc=$acc\n";
	for $c (@cands) {
	    print OUT "$acc\t$c->{start}\t$c->{end}\n";
	}
	@cands=();
    }
}
if (scalar @cands>0) {
    die;
}
