# Supplementary material for: Comparative genomics reveals 104 candidate structured RNAs from bacteria, archaea, and their metagenomes
Source: Genome Biol. 2010 Mar 15;11(3):R31. doi: 10.1186/gb-2010-11-3-r31 (PMC2864571; doi:10.1186/gb-2010-11-3-r31)
Supplement: Additional file 10 — Source code implemented as part of this project. Source code files and a README.pdf file are provided to assist in detailed understanding of the methods. The files can be retrieved from the .tar.gz archive file, as described for Additional file 4. [file gb-2010-11-3-r31-S10.GZ › 104-motifs-source-code/motifs_2007/pl/MgrastToImgm.pl]

# Copyright (c) 2007-2010 Zasha Weinberg.  All rights reserved.
#
# This copyrighted source code is freely distributed under
# the terms of the GNU General Public License.  See the file
# LICENSE in the root directory of this distribution.

# for importing MG-RAST metagenome sequences into the pipeline
# This script converts the MG-RAST .gbk.gz files (GenBank format) into files that mimic the IMG/M files.  After you do this conversion, the files can be used with EnvironmentalToGenBank.pl with the IMG/M import logic.

# usage: perl MgrastToImgm.pl <file1.gbk.gz> <file2.gbk.gz> ...

use strict;

my @fileList=@ARGV;

my %seqIdSet=();
my %geneIdSet=();
my $enableGeneIdSetCheck=0;

for my $fileName (@fileList) {
    print "fileName=$fileName\n";

    my $base=$fileName;
    $base =~ s/[.]gbk.gz$//g;

    my $fnaFileName="$base.fna.gz";
    my $faaFileName="$base.faa.gz";
    my $genesFileName="$base.genes.xls.gz";

    if (!open(IN,"gzip -d -c $fileName |")) {
	die "cannot open $fileName";
    }

    if (!open(FNA,"| gzip -c > $fnaFileName")) {
	die "cannot open for writing $fnaFileName";
    }
    if (!open(FAA,"| gzip -c > $faaFileName")) {
	die "cannot open for writing $fnaFileName";
    }
    if (!open(GENES,"| gzip -c > $genesFileName")) {
	die "cannot open for writing $fnaFileName";
    }

    my $inSeq=0;
    my $gotCDS=0;
    my $seqId=undef;
    my ($environment,$product,$translation,$dbxref)=(undef,undef,undef,undef);
    my ($start,$end,$strand)=(undef,undef,undef);
    my $multilineQuotedData=undef;
    my $multilineTag=undef;
    while (<IN>) {
	s/[\r\n]//g;
	my $line=$_;

	if ($inSeq) {
	    if ($_ eq "//") {
		$inSeq=0;
	    }
	    else {
		if (/^ *[0-9]+ (.*)$/) {
		    my $seq=$1;
		    $seq =~ s/ //g;
		    print FNA "$seq\n";
		}
		else {
		    die;
		}
	    }
	}
	else {

	    if ($line =~ /^LOCUS +([^ \t]+)[ \t]/) {
		$seqId=$1;
		#print "seqId=$seqId\n";
		if ($seqIdSet{$seqId}) {
		    my $otherFileName=$seqIdSet{$seqId};
		    die "two uses of seqId=$seqId, files=($fileName,$otherFileName)";
		}
		$seqIdSet{$seqId}=$fileName;
		$gotCDS=0;
	    }
	    
	    my $multilineEnd=0;
	    my $lineWasWithinMultiline=0;
	    if (defined($multilineTag)) {
		$lineWasWithinMultiline=1;
		s/^ *//g;
		s/ *$//g;
		s/\"\"//g; # dunno why, but they're here
		if (/\"$/) {
		    s/\"$//g;
		    $multilineQuotedData .= $_;
		    $multilineEnd=1;
		}
		else {
		    if (/\"/) {
			#I'm accepting these as weird, but whatever
			$multilineQuotedData =~ s/\"//g;
			#die "quote, but not at end. seqId=$seqId";
		    }
		    $multilineQuotedData .= $_;
		}
	    }
	    else {
		if (/^ *\/([_A-Za-z0-9]+)=\"(.*)$/) {
		    $multilineTag=$1;
		    $multilineQuotedData=$2;
		    #print "t,d=$multilineTag,$multilineQuotedData\n";
		    $multilineQuotedData =~ s/\"\"//g; # dunno why, but they're here
		    if ($multilineQuotedData =~ /\"$/) {
			$multilineQuotedData =~ s/\"$//g;
			$multilineEnd=1;
		    }
		    else {
			if ($multilineQuotedData =~ /\"/) {
			    #I'm accepting these as weird, but whatever
			    $multilineQuotedData =~ s/\"//g;
			    # die "quote, but not at end. seqId=$seqId";
			}
			#print " no quote, multiline\n";
		    }
		}
	    }
	    
	    if ($multilineEnd) {
		#print "multiline=($multilineTag,$multilineQuotedData)\n";
		if ($multilineQuotedData =~ /[\t]/) {
		    die "tab character in meta data, could screw up output .genes.xls.gz file";
		}
		if ($multilineTag eq "organism") {
		    $environment=$multilineQuotedData;
		}
		if ($multilineTag eq "product") {
		    $product=$multilineQuotedData;
		}
		if ($multilineTag eq "translation") {
		    $translation=$multilineQuotedData;
		}
		if ($multilineTag eq "Dbxref") {
		    $dbxref=$multilineQuotedData;
		    #print "dbxref=$dbxref\n";
		    $dbxref=RemoveDbxref($dbxref);
		}

	        $multilineTag=undef;
	    }

	    if (!$lineWasWithinMultiline) {
		if (($line =~ /^ *CDS */) || ($line =~ /^ORIGIN/)) {
		    if ($gotCDS) {
			
			if (!defined($translation) || !defined($start) || !defined($end) || !defined($strand) || !defined($dbxref) || !defined($product)) {
			    die "didn't get some expected data for a gene ".join(",;,",($seqId,$dbxref,$product,$translation,$start,$end,$strand));
			}
			
			if ($enableGeneIdSetCheck) {
			    if ($geneIdSet{$dbxref}) {
			        die "dupplicate geneId \"$dbxref\"";
			    }
			    $geneIdSet{$dbxref}=1;
		        }
			
			# add gene
			my $gc=""; # don't know, don't care
			my $locusTag="";
			my $geneName="";
			my $imgAnnotation="";
			print GENES join("\t",($dbxref,$start,$end,$strand,$gc,$locusTag,$geneName,$product,$seqId,$imgAnnotation))."\n";
			print FAA ">$dbxref\n";
			print FAA "$translation\n";
			$start=undef;
			$end=undef;
			$dbxref=undef;
			$product=undef;
			$translation=undef;
		    }
		}
		
		if ($line =~ /^ *CDS *(.*)$/) {
		    $gotCDS=1;
		    my $coord=$1;
		    if ($coord =~ /^complement\(([0-9]+)[.][.]([0-9]+)\)$/) {
			$start=$1;
			$end=$2;
			$strand="-";
		    }
		    else {
			if ($coord =~ /^([0-9]+)[.][.]([0-9]+)$/) {
			    $start=$1;
			    $end=$2;
			    $strand="+";
			}
			else {
			    die "(file $fileName, seqId=$seqId) couldn't parse coords \"$coord\"";
			}
		    }
		}
		
		if ($line =~ /^ORIGIN/) {
		    $inSeq=1;
		    
		    print FNA ">$seqId $environment\n";
		}
	    }
	}
    }

    close(IN);
    if ($? != 0) {
	print "problem with pipe for $fileName";
    }
    close(FNA);
    if ($? != 0) {
	print "problem with pipe for $fnaFileName";
    }
    close(FAA);
    if ($? != 0) {
	print "problem with pipe for $faaFileName";
    }
    close(GENES);
    if ($? != 0) {
	print "problem with pipe for $genesFileName";
    }
}

sub RemoveDbxref {
    my ($dbxref)=@_;
    $dbxref =~ s/^FIG_ID:fig[|]//g;
    return $dbxref;
}
#quote, but not at end. seqId=NCBI_READ_1113288633534    1068 a
