# Supplementary material for: Comparative genomics reveals 104 candidate structured RNAs from bacteria, archaea, and their metagenomes
Source: Genome Biol. 2010 Mar 15;11(3):R31. doi: 10.1186/gb-2010-11-3-r31 (PMC2864571; doi:10.1186/gb-2010-11-3-r31)
Supplement: Additional file 10 — Source code implemented as part of this project. Source code files and a README.pdf file are provided to assist in detailed understanding of the methods. The files can be retrieved from the .tar.gz archive file, as described for Additional file 4. [file gb-2010-11-3-r31-S10.GZ › 104-motifs-source-code/motifs_2007/pl/newmotifs.pl]

#!/usr/bin/perl -w

# Copyright (c) 2007-2010 Zasha Weinberg.  All rights reserved.
#
# This copyrighted source code is freely distributed under
# the terms of the GNU General Public License.  See the file
# LICENSE in the root directory of this distribution.

use strict;
use CGI qw(-nosticky :standard *table *Tr);
use DBI;
use POSIX;

use FindBin;
use lib $FindBin::Bin;
use AnalysisSettings;
use lib $AnalysisSettings::Lib_Path;
use Intergenic::Config;
use Intergenic::Table;

my $database="newmotifs";
my $dataBaseDir="/bliss/db/motifs_2007";
my $absUrlGenomeContextWeb="/lab/motifs_2007_web";

my @defaultScoreNameList=("pscore-pfold-sto");
my $motifsPerPage;
my $inlineSto=0;
if ($inlineSto) {
    $motifsPerPage=10;
}
else {
    $motifsPerPage=500;
}
my $homePageIncludesMotifsSeenCountsByUser=1;

my $myThisGcIsLow=0.24; # GC lower than this means it's probably bogus
my $myThisMotifOverlapsItself=0.3; # motifs that overlap themselves by this many nucs (as a fraction) are probably bogus
my $minNumRed=6;

my $dbh = DBI->connect("DBI:mysql:database=$database;host=$Intergenic::Config::DB_Host", "$Intergenic::Config::DB_User", "$Intergenic::Config::DB_Password", {'RaiseError' => 0, 'PrintError' => 1,'AutoCommit' => 0});

my $q = new CGI;
my $dateShort;
$dateShort=`date \"+%Y-%m-%d\"`;
$dateShort =~ s/[\r\n]//g;
my $userName=$q->user_name();
if (!defined($userName)) {
    my $whoami=`whoami`;
    $whoami =~ s/[\r\n]//g;
    print "whoami=$whoami\n";
    if (length($whoami)>0) {
	if ($whoami eq "zasha") {
	    $userName="ZashaWeinberg";
	}
    }
}
if (length($userName)==0) {
    print header(-expires=>'now'); 
    print start_html(-title=>"error", -head=>meta({-http_equiv => 'no-cache' }) );
    print "cannot find userName";
    print end_html;
}    

my $page="";
$page=$q->param('page');
if (!$page) {
    $page="";
}
my $runFileFormatVersion=undef;

my $contactingServerByName=1;
my $baseUrl=url(-base => 1);
if ($baseUrl =~ /[0-9]+[.][0-9]+[.][0-9]+[.][0-9]+/) {
    $contactingServerByName=0;
}


my @colors=("#d0d0d0","#ff9999","#9999ff","#ff99ff","#99ff99","#FF9900","#99ffff","#98C0C0","#ffff99","#ff33ff","#33ffff","#ffff33","#2ED70C","#F4BEF8","#ff9900","#B94F32","#FF0000","#ffcc99","#CCCCff","#CC3366","#CCff66","#Ffcc66","#7e652f",
"#6633cc","#3366cc","#33ff33","#ff3399","#99ff33","#3399ff","#ff9933","#33ff99","#9933ff");
my %namedColors=("Black" => "#000000","Red" => "#ff0000","Gray" => "#c0c0c0","Green" => "#00ff00","Yellow" => "#ffff00","MedYellow" => "#5f5f00","White" => "#ffffff","OffYellow" => "#e0e000","Blue" => "#0000ff");
my $colorFailsCriteria="#e0e0e0";
my $colorAlreadySeen="#808080";

my ($annotCodeManualKnown,$annotCodeBorderline,$annotCodeOkay,$annotCodePromising,$annotCodePromisingAndKnown)=(4,8,9,10,20);
my $annotCodeRejected=5;
my %annotCodeMap=(
		  0,{name=>"",color=>"#ffffff",desc=>"(no annotation)",sortKey=>0},
# this isn't used:		  1,{name=>"free text only",color=>"",desc=>"(no official annotation, but user wrote something)"},
		  2,{name=>"known",color=>"#90EE90",desc=>"overlaps known (automatic)",reportForOverlap=>1,thisAnnotObviousOverlapReport=>1,known=>1,sortKey=>2},
		  3,{name=>"rev-known",color=>"#c0Efc0",desc=>"overlaps known complement (automatic)",reportForOverlap=>1,thisAnnotObviousOverlapReport=>1,known=>1,sortKey=>3},
		  $annotCodeManualKnown,{name=>"known",color=>"#87CEEB",desc=>"known (manual)",reportForOverlap=>1,thisAnnotObviousOverlapReport=>1,known=>1,sortKey=>4},
		  $annotCodeRejected,{name=>"rejected",color=>"#c0c0c0",desc=>"rejected",sortKey=>5},
		  6,{name=>"rejected++",color=>"#c0c0c0",desc=>"rejected after analysis",reportForOverlap=>1,thisAnnotObviousOverlapReport=>1,sortKey=>6},
		  7,{name=>"accepted",color=>"#ffffcf",desc => "accepted after analysis",reportForOverlap=>1,thisAnnotObviousOverlapReport=>1,sortKey=>7},
		  $annotCodeBorderline,{name=>"borderline",color=>"#ffff00",desc=>"borderline candidate (barely a candidate)",reportForOverlap=>1,thisAnnotObviousOverlapReport=>1,sortKey=>8},
		  $annotCodeOkay,{name=>"okay",color=>"#ffff00",desc=>"okay candidate",reportForOverlap=>1,thisAnnotObviousOverlapReport=>1,sortKey=>9},
		  $annotCodePromising,{name=>"promising",color=>"#ffff00",desc=>"promising candidate (the best of the candidates)",reportForOverlap=>1,thisAnnotObviousOverlapReport=>1,sortKey=>10},
		  $annotCodePromisingAndKnown,{name=>"known+promising",color=>"#90EE90",desc=>"known and promising (I do this just to have positive examples to train a classifier.  It's really just known)",reportForOverlap=>1,thisAnnotObviousOverlapReport=>1,known=>1,sortKey=>3.5},

		  # FAKE CODES
		  -1,{name=>"",color=>$colorFailsCriteria,desc=>"does not meet search criteria (no covariation or GC<23%)"},
		  -2,{name=>"",color=>$colorAlreadySeen,desc=>"you've already looked at the .sto of this motif"}
		 );
my $ownedMotifColor="#ff99ff";

sub MotifFailsCriteria
  {
      my ($x)=@_;
      my @failList=();
      if (defined($x->{hasCovaryAdjacent}) && $x->{hasCovaryAdjacent}==0) {
	  push @failList,"cov";  # insufficient/no covary
      }
      if ($x->{gc}<$myThisGcIsLow) {
	  push @failList,"GC"; # low GC
      }
      if (defined($x->{revFractionNucsOverlapSelf})) {
	  if ($x->{revFractionNucsOverlapSelf}>=$myThisMotifOverlapsItself) {
	      push @failList,"SRC"; # self rev-comp
	  }
      }
      if (defined($x->{numRed})) {
	  if ($x->{numRed} < $minNumRed) {
	      push @failList,"red";
	  }
      }
      return @failList;
  }
my %motifTable=(
		"row-color",sub {my ($x)=@_;

				 # check criteria
				 my @failList=MotifFailsCriteria($x);
				 if (scalar @failList>0) {
				     return $colorFailsCriteria;
				 }
				     
				 if (defined($x->{checkoutBy})) { 
				     if (length($x->{checkoutBy})>0) {
					 return $ownedMotifColor; 
				     }
				 }
				 if ($x->{annotCode}==0) {
				     if (defined($x->{seenByUserName})) {
					 return $colorAlreadySeen;
				     }
				 }
				 return $annotCodeMap{$x->{annotCode}}->{color};
			     },
		"group",sub {my ($x)=@_; return $x->{groupName};},
		"runId",sub {my ($x)=@_; return $x->{runId};},
		"iter",sub {my ($x)=@_; return $x->{iter};},
		"cluster",sub {my ($x,$y)=@_; 
			       my $resume=0;
			       if (defined($y->{resumeRecordNum})) {
				   if ($y->{firstRecordNum}+$x->{autoTable_recordNum}==$y->{resumeRecordNum}) {
				       $resume=1;
				   }
			       }
			       my $html="";
			       if ($resume) {
				   my $em="";
				   if ($y->{resumeClusterNum}!=$x->{clusterNum} || $y->{resumePredNum}!=$x->{predNum}) {
				       $em="<b>ERROR</b>: mismatch.  expected cluster,pred=$y->{resumeClusterNum},$y->{predNum}; got $x->{clusterNum},$x->{predNum}";
				   }
				   $html="<a name=\"resume\">RESUME here $em</a> $x->{clusterNum}";
			       }
			       else {
				   $html=$x->{clusterNum};
			       }
			       if ($userName eq "ZashaWeinberg") {
				   $html .= "<br><a target=\"quickannotmotif\" href=\"newmotifs.pl?page=rejectmotif&runId=$x->{runId}&clusterNum=$x->{clusterNum}&predNum=$x->{predNum}&iter=$x->{iter}\">r</a>--";
				   if ($annotCodeMap{$x->{annotCode}}->{known} && $x->{annotCode}!=$annotCodePromisingAndKnown) {
				       $html .= "<a target=\"quickannotmotif\" href=\"newmotifs.pl?page=knownandpromisingmotif&runId=$x->{runId}&clusterNum=$x->{clusterNum}&predNum=$x->{predNum}&iter=$x->{iter}\">kp</a>";
				   }
			       }
			       return $html;
			   },
		"prediction #",sub {my ($x)=@_;
				    if (defined($x->{numOverlapsWithBetterScore})) {
					return "$x->{predNum} ($x->{numOverlapsWithBetterScore})";
				    }
				    else {
					return $x->{predNum};
				    }
				},
		"genes",sub {my ($x)=@_; 
			     my $d=int(0.5+$x->{downSameWay}*100); 
			     my $u=int(0.5+$x->{upSameWay}*100); 
			     return "down: $d\%, up: $u\%<br># org: $x->{organisms}<br>$x->{genesText}";
			 },
		"width-genes",200,
		"score",sub {
		    my ($x)=@_; 
		    if (defined($x->{thescore})) {
			my $html="$x->{thescore} ($x->{numbetterInRunIdIter})";
			if (defined($x->{scorehalf}) && defined($x->{scoretwice})) {
			    $html .= "<br>($x->{scorehalf})<br>($x->{scoretwice})";
			}
			if (defined($x->{pscore}) && length($x->{pscore})>0) {
			    $html .= "<br>($x->{pscore})"; # pscore-pfold-sto score
			}
			return $html;
		    } 
		    else { 
			return $x->{score}; 
		    }
		},
		"knowns",sub {my ($x)=@_; 
			      my $kt=$x->{knownsText};
			      my @failList=MotifFailsCriteria($x);
			      my $fail=join(" ",@failList);
			      my @autoAnnotList;
			      if (length($kt)>0) {
				  push @autoAnnotList,$kt;
			      }
			      if (length($fail)>0) {
				  push @autoAnnotList,"[$fail]";
			      }
			      return join("<br>",@autoAnnotList);
			  },
		"width-knowns",100,
		"#",sub {my ($x)=@_; return "$x->{numSeqs}";},  # old code (numbers were highly correlated, and I rarely look at them): return "$x->{numSeqs} ($x->{weight})";},
		"avg len",sub {my ($x)=@_; return $x->{avgLen};},
		"\% seq id",sub {my ($x)=@_; return $x->{seqid};},
		"\% GC",sub {my ($x)=@_; return $x->{gc};},
		"xcd",sub {
		    my ($x)=@_; 
		    my $d=int(0.5+$x->{downSameWay}*100); 
		    my $u=int(0.5+$x->{upSameWay}*100); 
		    return "$d\% $u\%<br>".join(" ",ListStrs($x->{numRed},$x->{numRedNoU},$x->{numBlack},$x->{numBlackNoU},"($x->{extraData})"));
		},
		"owner",sub {my ($x)=@_; if (length($x->{checkoutBy})>0) { return "$x->{checkoutBy} ($x->{checkoutDate})"; } else { return ""; }},
		"annot-code",sub {my ($x)=@_; my $msg=$annotCodeMap{$x->{annotCode}}->{name}; if (defined ($x->{checkoutBy})) { if (length($x->{checkoutBy})>0) { $msg .= "<br>owned by: $x->{checkoutBy} ($x->{checkoutDate})";}} return $msg;},
		"markNextMotif",sub {
		    my ($x,$y)=@_; 
		    my $nextRecordNum=$y->{firstRecordNum}+$x->{autoTable_recordNum};
		    return "<a target=\"markNextMotif\" href=\"newmotifs.pl?page=markNextMotif&runId=$x->{runId}&iter=$x->{iter}&clusterNum=$x->{clusterNum}&predNum=$x->{predNum}&scoreName=$y->{scoreName}&recordNum=$nextRecordNum&sortMotif=$y->{sortMotif}\">mark as next motif</a>";},
		"annotation",sub {
		    my ($x,$y)=@_; 
		    my $a=""; 
		    if (defined($x->{annot})) { 
			$a=$x->{annot}; 
		    }
		    my $ac=$annotCodeMap{$x->{annotCode}}->{name};
		    if (0) { # we rarely care in cases where we can't already see the color (e.g. if we can't see the color because the motif is a candidate and is therefore colored yellow, then obviously at least someone's already seen it, so it doesn't matter much if it was us
			if (defined($x->{seenByUserName})) {
			    if (length($ac)>0) {
				$ac .= " , ";
			    }
			    $ac .= "(seen)";
			}
		    }
		    if (defined($x->{checkoutBy})) { 
			if (length($x->{checkoutBy})>0) { 
			    $ac .= "<br>owned by: $x->{checkoutBy} ($x->{checkoutDate})";
			}
		    } 
		    if (length($ac)>0) { 
			$ac .= "<br>"; 
		    }
		    if (defined($y->{motifOverlapMapValid})) {
			my $maxAnnotCode=$y->{motifOverlapMap}->{$x->{clusterNum}}{$x->{predNum}};
			if (defined($maxAnnotCode)) {
			    if ($annotCodeMap{$maxAnnotCode}->{reportForOverlap} && !$annotCodeMap{$x->{annotCode}}->{thisAnnotObviousOverlapReport}) {
				my $oac=$annotCodeMap{$maxAnnotCode}->{name};
				$ac .= "OVERLAP $oac<br>";
			    }
			}
		    }
		    if (defined($x->{max_annotCodeOverlap})) {
			if ($annotCodeMap{$x->{max_annotCodeOverlap}}->{reportForOverlap} && !$annotCodeMap{$x->{annotCode}}->{thisAnnotObviousOverlapReport}) {
			    my $oac=$annotCodeMap{$x->{max_annotCodeOverlap}}->{name};
			    $ac .= "OVERLAP $oac<br>";
			}
		    }
		    if (defined($x->{transposaseAssoc}) && $x->{transposaseAssoc}) {
			$ac .= "(transpos-assoc)<br>";
		    }
		    return "$ac <a href=\"newmotifs.pl?page=editmotif&runId=$x->{runId}&clusterNum=$x->{clusterNum}&predNum=$x->{predNum}&iter=$x->{iter}\" target=\"edit\">edit / more info</a><br>$a";
		},
		"annotated-by",sub {
		    my ($x)=@_; 
		    my $c=$x->{created};
		    my $l=$x->{lastmodified};
		    if (defined($c)) {
			$c =~ s/ .*//g;
		    }
		    if (defined($l)) {
			$l =~ s/ .*//g;
		    }
		    my @ll=($c);
		    if (defined($l)) {
			if ($c ne $l) {
			    push @ll,$l;
			}
		    }
		    my $t=join(",",ListStrs(@ll)); 
		    if (length($t)>0) {
			$t=" ($t)";
		    }
		    return "$x->{userName}$t";
		},
		# motif_overlap fields
		"sense/rev",sub {my ($x)=@_;
			       my $predominantly;
			       if ($x->{senseNumOverlap} >= $x->{revNumOverlap}) {
				   $predominantly="sense";
			       }
			       else {
				   $predominantly="rev";
			       }
			       return $predominantly;
			   },
		"sense overlap",sub {my ($x)=@_; my ($a,$b,$c)=($x->{senseNumOverlap},FracToPercent($x->{senseFractionOverlap}),FracToPercent($x->{senseFractionNucsOverlap})); if ($a>0) {return "$a, $b, $c";} else {return "";}},
		"rev overlap",sub {my ($x)=@_; my ($a,$b,$c)=($x->{revNumOverlap},FracToPercent($x->{revFractionOverlap}),FracToPercent($x->{revFractionNucsOverlap})); if ($a>0) {return "$a, $b, $c";} else {return "";}},
		"sto",sub {my ($x,$y)=@_; 
			   my $html="<a href=\"newmotifs.pl?page=prettysto&motif=$x->{runId}-$x->{clusterNum}-$x->{predNum}-$x->{iter}\" target=\"sto\">sto</a> (<a href=\"../motifs_2007_web/$x->{runId}-$x->{iter}/web/sto/$x->{runId}-$x->{clusterNum}-$x->{predNum}-$x->{iter}.sto\" target=\"sto\">raw</a>)";
			   if (1) {
			       if (!defined($y->{scoreName})) {
				   $html .= "<br>(<a href=\"../motifs_2007_web/$x->{runId}-$x->{iter}/web/scoring-temp/pscore-pfold-sto/$x->{runId}-$x->{clusterNum}-$x->{predNum}-$x->{iter}.tree\" target=\"tree\">pscore-pfold-sto phylo tree</a>)";
			       }
			       else {
				   $html .= "<br>(<a href=\"../motifs_2007_web/$x->{runId}-$x->{iter}/web/scoring-temp/$y->{scoreName}/$x->{runId}-$x->{clusterNum}-$x->{predNum}-$x->{iter}.tree\" target=\"tree\">phylo tree</a>)";
			       }
			       if (defined($y->{scoreName})) {
				   if (length($y->{scoreName})>0) {
				       $html .= "<br>(<a href=\"../motifs_2007_web/$x->{runId}-$x->{iter}/web/scoring-temp/$y->{scoreName}/$x->{runId}-$x->{clusterNum}-$x->{predNum}-$x->{iter}.pscoreout\" target=\"pscoreout\">pscore out</a>)";
				   }
				   if ($y->{scoreName} =~ /MST/) {
				       $html .= "<br>(<a href=\"../motifs_2007_web/$x->{runId}-$x->{iter}/web/scoring-temp/$y->{scoreName}/$x->{runId}-$x->{clusterNum}-$x->{predNum}-$x->{iter}.minspantree.tab\" target=\"mst\">MST</a>, <a href=\"../motifs_2007_web/$x->{runId}-$x->{iter}/web/scoring-temp/$y->{scoreName}/$x->{runId}-$x->{clusterNum}-$x->{predNum}-$x->{iter}.mst-order.sto.html\" target=\"mst-sto\">sto, mst-order</a>)";
				   }				       
			       }
			   }
			   return $html;
		       },
		"raw-sto",sub {my ($x)=@_; return "<a href=\"../motifs_2007_web/$x->{runId}-$x->{iter}/web/sto/$x->{runId}-$x->{clusterNum}-$x->{predNum}-$x->{iter}.sto\" target=\"sto\">raw sto</a>";},
		"pix",sub {
		    my ($x)=@_;
		    if ($contactingServerByName) {
			return "<a href=\"../motifs_2007_web/$x->{runId}-$x->{iter}/web/genomecontext/$x->{runId}-$x->{clusterNum}-$x->{predNum}-$x->{iter}.html\" target=\"pix\">pix</a>";
		    }
		    else {
			return "<a href=\"newmotifs.pl?page=genomecontext&runId=$x->{runId}&clusterNum=$x->{clusterNum}&predNum=$x->{predNum}&iter=$x->{iter}\" target=\"pix\">pix</a>";
		    }
		},
		"inline sto",sub {
		    my ($x)=@_;
		    my $s="";
		    my $fileName="$dataBaseDir/motifs_2007/web/$x->{runId}-$x->{iter}/web/pretty-sto/$x->{runId}-$x->{clusterNum}-$x->{predNum}-$x->{iter}.html";
		    if (!open(F,$fileName)) {
			return "cannot open $fileName";
		    }
		    my $gotBody=0;
		    while (<F>) {
			if (!$gotBody) {
			    if (/<body>/) {
				$gotBody=1;
			    }
			}
			else {
			    if (/<\/body>/) {
				s/<\/body>.*$//g;
				$s .= "$_";
				last;
			    }
			    $s .= "$_";
			}
		    }
		    close(F);
		    return $s;
		}
	       );

my %pageMap=("",sub { HomePage();},
	     "run",sub {Run();},
	     "editmotif",sub {EditMotif();},
	     "editmotifsubmit",sub {EditMotifSubmit();},
	     "flagged",sub {Flagged();},
	     "viewmotifrow",sub {ViewMotifRow();},
	     "take",sub {TakeOwnership();},
	     "prettysto",sub {PrettySto();},
	     "scorestests",sub {ScoresTests();},
	     "altscorescorrel",sub {AltScoresCorrel();},
	     "goodbadscores",sub {GoodBadScores();},
	     "markSeenByOldScore",sub {MarkSeenByOldScore();},
	     "markNextMotif",sub {MarkNextMotif();},
	     "declareDone",sub {DeclareDone();},
	     "rejectmotif",sub {RejectMotif();},
	     "knownandpromisingmotif",sub {KnownAndPromisingMotif();},
	     "genomecontext",sub {GenomeContext();}
	    );
if (defined($pageMap{$page})) {
    my $fn=$pageMap{$page};
    &$fn();
}
else {
    print header(-expires=>'now'); 
    print start_html(-title=>"newmotifs: error", -head=>meta({-http_equiv => 'no-cache' }) );
    print "<h2>Sorry, that's not a valid page type: \"$page\"</h2>";
    print "<p>valid pages: " . join(" , ",keys %pageMap) . "</p>";
    print "<p><a href=\"newmotifs.pl?page=\">go to home page</a></p>";
    print end_html;
}

$dbh->disconnect();
exit(0);

sub GenomeContext {
    my $runId=int($q->param("runId"));
    my $clusterNum=int($q->param("clusterNum"));
    my $predNum=int($q->param("predNum"));
    my $iter=int($q->param("iter"));
    print header(-expires=>'now');
    print start_html(-title=>"newmotifs: genomecontext", -head=>meta({-http_equiv => 'no-cache' }) );

    my $fileName="$dataBaseDir/motifs_2007/web/$runId-$iter/web/genomecontext/$runId-$clusterNum-$predNum-$iter.html";
    my $relUrl="$absUrlGenomeContextWeb/$runId-$iter/web/genomecontext";

    #print "baseUrl=$baseUrl<br>";
    if (!open(H,$fileName)) {
	print "Cannot open \"$fileName\"";
    }
    else {
	while (<H>) {
	    if (/<\/*html>/) {
		# ignore
	    }
	    else {
		#s/</&lt;/g;		s/>/&gt;/g;		print "Q($_)";
		s/http:\/\/[^\/]+\//$baseUrl\//g;
		s/src=\"/src=\"$relUrl\//g;
		print $_;
	    }
	}
	close(H);
    }
    print end_html;
}

sub GoodBadScores
  {
      print header(-expires=>'now');
      my $score1=$q->param('score1');
      if (!$score1) {
	  $score1="pscore-pfold-sto";
      }
      my $score2=$q->param('score2');
      if (!$score2) {
	  $score2="pscore-pfold-sto-longest1";
      }
      my $score1_min=$q->param('score1_min');
      my $score2_min=$q->param('score2_min');
      if (!defined($score1_min)) { $score1_min=10; }
      if (!defined($score2_min)) { $score2_min=10; }
      my $numRecords=$q->param('numRecords');
      if (!defined($numRecords)) {
	  $numRecords=50;
      }
      print $q->start_multipart_form(-action=>"newmotifs.pl");
      print $q->hidden(-name=>'page',-value=>'goodbadscores',-override=>1);
      print p, "score1 name: ", $q->textfield(-name=>'score1',-default=>$score1,-override=>1,-size=>50);
      print p, "score2 name: ", $q->textfield(-name=>'score2',-default=>$score2,-override=>1,-size=>50);
      print p, "score 1 min: ", $q->textfield(-name=>'score1_min',-default=>$score1_min,-override=>1,-size=>15);
      print p, "score 2 min: ", $q->textfield(-name=>'score2_min',-default=>$score2_min,-override=>1,-size=>15);
      print p, "# rows to show: ", $q->textfield(-name=>'numRecords',-default=>$numRecords,-override=>1,-size=>15);
      print p, $q->submit(-name=>'Refresh');
      print $q->end_multipart_form();

      my @fields=("runId","cluster","prediction #","iter","score1","score2","sto","pix");
      my %map=%motifTable;
      $map{score1}=sub {my ($x)=@_; return $x->{score1};};
      $map{score2}=sub {my ($x)=@_; return $x->{score2};};
      $map{"row-color"}=undef;
      my $options={columnHeaders=>1};
      print "<h3>best scores with '$score2' when '$score1'&lt;$score1_min</h3>\n";
      DumpTable(\@fields,\%map,"select mas1.runId,mas1.clusterNum,mas1.predNum,mas1.iter,mas1.score as score1,mas2.score as score2 from motif_alt_scores as mas1,motif_alt_scores as mas2 where mas1.runid=mas2.runid and mas1.clusternum=mas2.clusternum and mas1.iter=mas2.iter and mas1.prednum=mas2.prednum and mas1.scorename='$score1' and mas2.scorename='$score2' and mas1.score<$score1_min order by mas2.score desc limit 0,$numRecords;",$options);
      print "<h3>best scores with '$score1' when '$score2'&lt;$score2_min</h3>\n";
      DumpTable(\@fields,\%map,"select mas1.runId,mas1.clusterNum,mas1.predNum,mas1.iter,mas1.score as score1,mas2.score as score2 from motif_alt_scores as mas1,motif_alt_scores as mas2 where mas1.runid=mas2.runid and mas1.clusternum=mas2.clusternum and mas1.iter=mas2.iter and mas1.prednum=mas2.prednum and mas1.scorename='$score1' and mas2.scorename='$score2' and mas2.score<$score2_min order by mas1.score desc limit 0,$numRecords;",$options);
      
      print end_html;
      
  }

sub AltScoresCorrel
  {
      my @scoreNames=();
      my $sth=$dbh->prepare("select distinct(scoreName) from motif_alt_scores order by scoreName;");
      $sth->execute;
      while (my $x = $sth->fetchrow_hashref()) {
	  push @scoreNames,$x->{scoreName};
      }
      my @sqlFieldsList=();
      my @sqlFromList=();
      my @sqlJoinList=();
      my @sqlScoreNameWhereList=();
      my $i=0;
      for my $scoreName (@scoreNames) {
	  push @sqlFieldsList,"s$i.score";
	  push @sqlFromList,"motif_alt_scores as s$i";
	  if ($i>0) {
	      push @sqlJoinList,"s0.runid=s$i.runid and s0.iter=s$i.iter and s0.clusterNum=s$i.clusterNum and s0.predNum=s$i.predNum";
	  }
	  push @sqlScoreNameWhereList,"s$i.scorename='$scoreName'";
	  $i++;
      }
      my $sqlFields="s0.runid,s0.iter,s0.clusternum,s0.prednum,".join(",",@sqlFieldsList);
      my $sqlFrom=join(",",@sqlFromList);
      my @sqlWhere=();
      push @sqlWhere,@sqlJoinList;
      push @sqlWhere,@sqlScoreNameWhereList;
      my $sqlJoin=join(" and ",@sqlWhere);
      my $sqlScoreNameWhere=join(" and ",@sqlWhere);
      my $sql="select $sqlFields from $sqlFrom where $sqlJoin;";

      print header(-expires=>'now'); 
      print "there are ".(scalar @scoreNames)." distinct scoreNames<br>";
      print "$sql";
      print end_html;
  }

sub ScoresTests
  {
      print header(-expires=>'now'); 

      my @runIdToShowList=(74,83,94,130);
      my %printer=(
		   "runId",sub {my ($x)=@_; return $x->{runId};},
		   "group",sub {my ($x)=@_; return $x->{groupName};},
		   "iterated?",sub {my ($x)=@_; return $x->{iter};},
		   "scoreName",sub {my ($x)=@_; return $x->{scoreName};},
		   "link",sub {my ($x)=@_; return "<a href=\"newmotifs.pl?page=run&runId=$x->{runId}&iter=$x->{iter}&updown100=&motifPage=0&scoreName=$x->{scoreName}&sortMotif=1\">link</a>"; }
		   );
      my $runIdToShowListStr=join(",",@runIdToShowList);
      my @fields=("runId","group","iterated?","scoreName","link");
      DumpTable(\@fields,\%printer,"select * from runs,runs_iter,runs_scorename where runs.runId=runs_iter.runId and runs_iter.runId=runs_scorename.runId and runs_iter.iter=runs_scorename.iter order by runs.groupName,runs_iter.iter,scoreName",{columnHeaders=>1});
      print end_html;
  }

sub RejectMotif {
      print header(-expires=>'now'); 
      print start_html(-title=>"RejectMotif", -head=>meta({-http_equiv => 'no-cache' }) );
      my $runId=$q->param('runId');
      my $iter=$q->param('iter');
      my $clusterNum=$q->param('clusterNum');
      my $predNum=$q->param('predNum');
      my $sth=$dbh->prepare("update motifs_annot set annotCode=? where runId=? and clusterNum=? and predNum=? and iter=?;");
      $sth->execute($annotCodeRejected,$runId,$clusterNum,$predNum,$iter);
      $sth->finish;
      $dbh->commit();
      print p,"Thank you, that motif has been marked as rejected.  Congratulations on hurting its feelings.";
      print end_html;
}

sub KnownAndPromisingMotif {
      print header(-expires=>'now'); 
      print start_html(-title=>"KnownAndPromisingMotif", -head=>meta({-http_equiv => 'no-cache' }) );
      my $runId=$q->param('runId');
      my $iter=$q->param('iter');
      my $clusterNum=$q->param('clusterNum');
      my $predNum=$q->param('predNum');
      my $sql="select annotCode from motifs_annot where runId=? and clusterNum=? and predNum=? and iter=?;";
      my $sth=$dbh->prepare($sql);
      $sth->execute($runId,$clusterNum,$predNum,$iter);
      my $x=FetchOneRowSthWithDie($sth,$sql);
      if ($annotCodeMap{$x->{annotCode}}->{known}) {
	  # okay
	  my $sthUpdate=$dbh->prepare("update motifs_annot set annotCode=? where runId=? and clusterNum=? and predNum=? and iter=?;");
	  $sthUpdate->execute($annotCodePromisingAndKnown,$runId,$clusterNum,$predNum,$iter);
	  $sthUpdate->finish;
	  $dbh->commit();
	  print p,"Thank you, that motif has been marked as promising and known (orig annotCode=$x->{annotCode}).";
      }
      else {
	  print p,"Ooops, the motif is not annotated as known.  (current annotation is code $x->{annotCode})";
      }
      print end_html;
}

sub PrettySto
  {
      print header(-expires=>'now'); 
      my $motif=$q->param('motif');
      my ($runId,$iter,$clusterNum,$predNum);
      print start_html(-title=>"prettysto: $motif", -head=>meta({-http_equiv => 'no-cache' }) );
      if (length($motif)>0) {
	  ($runId,$clusterNum,$predNum,$iter)=split /[-]/,$motif;

	  if (($runId =~ /^[0-9]+$/) && ($clusterNum =~ /^[0-9]+$/) && ($predNum =~ /^[0-9]+$/) && ($iter =~ /^[0-9]+$/)) {

	      my $fileName="$dataBaseDir/motifs_2007/web/$runId-$iter/web/pretty-sto/$runId-$clusterNum-$predNum-$iter.html";
	      if (!open(F,$fileName)) {
		  print "<h2>cannot open motif file $fileName</h2>";
	      }
	      else {

		  my $sth=$dbh->prepare("insert ignore into user_motifs_seenprettysto (runId,clusterNum,predNum,iter,userName) values (?,?,?,?,?);");
		  $sth->execute($runId,$clusterNum,$predNum,$iter,$userName);
		  $sth->finish;

		  while (<F>) {
		      print "$_";
		  }
		  close(F);
	      }
	  }
	  else {
	      print "<h2>motif code $motif has non-numeric content, which is wrong.  Should be &quot;runId-clusterNum-predNum-iter&quot;</h2>";
	  }
      }
      else {
	  print "<h2>Cannot parse $motif as motif code.  Should be &quot;runId-clusterNum-predNum-iter&quot;</h2>";
      }
      print end_html;
  }

sub TakeOwnership
  {
      my $sthFindOwner=$dbh->prepare("select checkoutBy,annot from motifs,motifs_annot where motifs.runId=motifs_annot.runId and motifs.clusterNum=motifs_annot.clusterNum and motifs.predNum=motifs_annot.predNum and motifs.iter=motifs_annot.iter and motifs.runId=? and motifs.clusterNum=? and motifs.predNum=? and motifs.iter=?");
      my $sthUpdateOwner=$dbh->prepare("update motifs_annot set checkoutBy=?,checkoutDate=curdate() where runId=? and clusterNum=? and predNum=? and iter=?");
      
      my @paramNames=$q->param();
      my $errors="";

      my $tmpDir="/tmp/newmotifs/$dateShort-$$";
      system "mkdir -p $tmpDir";
      
      my $batchName="b$dateShort";
      my $datedDir="$tmpDir/$batchName";
      my $stepA="$datedDir/step00";
      system "mkdir -p $stepA";
      my $rejectDir="$datedDir/rejects";
      system "mkdir -p $rejectDir";
      if (!open(EXCEL,">$datedDir/checklist.tab")) {
	  $errors="cannot open $datedDir/checklist.tab";
      }
      print EXCEL join("\t",("motif code","orig. annot","extra annot","what I think now","assigned name",
			     "Literature","CMfinder","Annot start codons/expr. platform","In all UTRs I'd expect?","promoter predictions","Checked for overlaps with genes (for annotating hits)",
			     "step01: miniscan global","step02: miniscan local","step03: BLAST UTR group global","step04: BLAST UTR group local","step05: CMfinder","step06: miniscal local","step07: miniscan structureless","step08: BLAST UTR superdb global","step09: BLAST UTR superdb local","step10: BLAST UTR group structureless","step11: superdb global","step12: superdb local"
			    ))."\n";

      for my $param (@paramNames) {
	  if ($param =~ /^checkout-/) {
	      my ($checkout,$runId,$clusterNum,$predNum,$iter)=split /[-]/,$param;
	      
	      $sthFindOwner->execute($runId,$clusterNum,$predNum,$iter);
	      while (my $x = $sthFindOwner->fetchrow_hashref()) {
		  my $fairGame=0;
		  if (1) {
		      $fairGame=1; # this security serves no purpose
		  }
		  else {
		      if (defined($x->{checkoutBy})) {
			  if ($x->{checkoutBy} eq $userName) {
			      $fairGame=1;
			  }
			  else {
			      $errors .= "<p>Motif $runId-$clusterNum-$predNum-$iter: owned by $x->{checkoutBy}, but you are $userName";
		      }
		      }
		      else {
			  $fairGame=1;
		      }
		  }
		  if ($fairGame) {
		      my $cmd="cp $dataBaseDir/motifs_2007/web/$runId-$iter/web/sto/$runId-$clusterNum-$predNum-$iter.sto $stepA";
		      # print "Running $cmd\n";
		      system "$cmd";
		      my $a=$x->{annot};
		      $a =~ s/[\r\n\t]/  /g;
		      print EXCEL join("\t",("$runId-$clusterNum-$predNum-$iter",$a))."\n";
		  }
	      }

	      if (length($errors)==0) {
		  $sthUpdateOwner->execute($userName,$runId,$clusterNum,$predNum,$iter);
	      }
	  }
      }
      close(EXCEL);
      $sthFindOwner->finish;
      $sthUpdateOwner->finish;

      if (length($errors)==0) {
	  
	  $dbh->commit();

	  print $q->header(-status=>'200 OK',-expires=>'now',-type=>'application/x-tar'); # -attachment=$batchName,
	  system "cd $tmpDir;tar cf the.tar $batchName > /dev/null";
	  system "cat $tmpDir/the.tar";
      }
      else {
	  $dbh->rollback();
	  print header(-expires=>'now'); 
	  print start_html(-title=>"newmotifs: run", -head=>meta({-http_equiv => 'no-cache' }) );
	  print "<h2>ERRORs</h2>";
	  print "$errors";
	  print end_html;
      }
	  
      system "rm -r $tmpDir";
  }

sub Flagged
  {
      print header(-expires=>'now'); 
      print start_html(-title=>"newmotifs: run", -head=>meta({-http_equiv => 'no-cache' }) );

      my $borderline=$q->param('borderline');
      my $okay=$q->param('okay');
      my $promising=$q->param('promising');
      my $rejected=$q->param('rejected');
      my $manualKnowns=$q->param('manualknowns');
      my $showTransposaseAssoc=$q->param('showTransposaseAssoc');
      my $owned=$q->param('owned');
      my $modifiedLaterThan=$q->param("modifiedLaterThan");
      my $searchTerm=$q->param('searchterm');
      if (!defined($showTransposaseAssoc)) {
	  $showTransposaseAssoc=0;
      }

      my $searchTermClause="";
      if (defined($searchTerm) && length($searchTerm)>0) {
	  my $searchTermEscape=$searchTerm;
	  $searchTermEscape =~ s/\'/\\\'/g;
	  $searchTermEscape =~ s/\%/\\\%/g;
	  $searchTermClause=" and annot like '\%$searchTermEscape\%'";
      }
      my @annotCodeClause=();
      if ($borderline) {
	  push @annotCodeClause,"annotCode=$annotCodeBorderline";
      }
      if ($okay) {
	  push @annotCodeClause,"annotCode=$annotCodeOkay";
      }
      if ($promising) {
	  push @annotCodeClause,"annotCode=$annotCodePromising";
      }
      if ($rejected) {
	  push @annotCodeClause,"annotCode=$annotCodeRejected";
      }
      if ($manualKnowns) {
	  push @annotCodeClause,"annotCode=$annotCodeManualKnown";
      }
      my $ownedClause="";
      if ($owned eq "not owned" || !$owned) {
	  $ownedClause="and (checkoutBy is null or checkoutBy='')";
      }
      else {
	  if ($owned eq "anyone") {
	      $ownedClause="";
	  }
	  else {
	      $ownedClause="and checkoutBy='$owned'";
	  }
      }
      if (!$showTransposaseAssoc) {
	  $ownedClause .= " and (transposaseAssoc=0 or transposaseAssoc is null)";
      }

      my @ownedKeyList=();
      my %ownedList=();
      push @ownedKeyList,"not owned";
      $ownedList{"not owned"}="not owned";
      push @ownedKeyList,"anyone";
      $ownedList{"anyone"}="owned by anyone";
      my $ownedSth=$dbh->prepare("select distinct checkoutBy from motifs_annot;");
      $ownedSth->execute;
      while (my $x = $ownedSth->fetchrow_hashref()) {
	  if ($x->{checkoutBy}) {
	      $ownedList{$x->{checkoutBy}}="owned by $x->{checkoutBy}";
	      push @ownedKeyList,$x->{checkoutBy};
	  }
      }
      $ownedSth->finish;

      if (scalar @annotCodeClause==0) {
	  print p,"umm, don't you want to see something?";
      }
      else {
	  my $annotCodeClauseSql=join(" or ",@annotCodeClause);

	  my $error=0;
	  my @otherWhereList=();
	  if (defined($modifiedLaterThan) && length($modifiedLaterThan)>0) {
	      if ($modifiedLaterThan =~ /[0-9][0-9][0-9][0-9]-[0-9][0-9]-[0-9][0-9]/) {
		  push @otherWhereList,"lastmodified>\'$modifiedLaterThan\'";
		  push @otherWhereList,"lastmodified is not null"; # for legacy
	      }
	      else {
		  print "<h1>ERROR: modified-later-than date must be in the form YYYY-MM-DD</h1>";
		  $error=1;
	      }
	  }
	  my $otherWhere=join(" and ",@otherWhereList);
	  if (length($otherWhere)>0) {
	      $otherWhere="and $otherWhere";
	  }

	  print $q->start_multipart_form(-action=>"newmotifs.pl");
	  print $q->hidden(-name=>'page',-value=>'flagged',-override=>1);
	  print p, $q->checkbox(-name=>'promising', -checked=>$promising, -value=>1, -label=> "show promising hits",-override=>1 );
	  print p, $q->checkbox(-name=>'okay', -checked=>$okay, -value=>1, -label=> "show okay hits",-override=>1 );
	  print p, $q->checkbox(-name=>'borderline', -checked=>$borderline, -value=>1, -label=> "show borderline hits",-override=>1 );
	  print p, $q->checkbox(-name=>'rejected', -checked=>$rejected, -value=>1, -label=> "show rejected hits",-override=>1 );
	  print p, $q->checkbox(-name=>'manualknowns', -checked=>$manualKnowns, -value=>1, -label=> "show hits annotated manually as known RNAs",-override=>1 );
	  print p, $q->checkbox(-name=>'showTransposaseAssoc', -checked=>$showTransposaseAssoc, -value=>1, -label=>"show transposase/integrase-associated motifs (the transposase assoc checkbox must have been checked when annotating the motif for the computer to know)",-override=>1);
	  print p, $q->textfield(-name=>'modifiedLaterThan',-default=>$modifiedLaterThan,-override=>1,-size=>10)."annotations made later than this date (like &quot;2008-11-28&quot;)";
	  print p, $q->textfield(-name=>'searchterm',-default=>$searchTerm,-override=>1,-size=>20)."only annotations containing this word/phrase";
	  #print p, $q->checkbox(-name=>'owned', -checked=>$owned, -value=>1, -label=> "show hits owned by someone",-override=>1 );
	  print p, $q->popup_menu(-name => 'owned',-values => \@ownedKeyList,-default => 'not owned',-labels => \%ownedList,-override=>1);
	  print p, $q->submit(-name=>'Refresh');
	  print $q->end_multipart_form();
	  
	  print "<hr>";

	  if (!$error) {
	      my @fields=("runId","cluster","prediction #","iter","genes","score","knowns","sto","pix","#","avg len","\% seq id","\% GC","xcd","annotated-by","annotation");
	      my $options={printNumRows=>1};
	      print "<h3>Annotated by $userName</h3>";
	      print $q->start_multipart_form(-action=>"newmotifs.pl");
	      print $q->hidden(-name=>'page',-value=>'take',-override=>1);
	      my @fieldsWithCheckout=("_take ownership","group",@fields);
	      my %motifTableWithCheckout=%motifTable;
	      $motifTableWithCheckout{"_take ownership"}=sub {my ($x)=@_; return $q->checkbox(-name=>"checkout-".join("-",($x->{runId},$x->{clusterNum},$x->{predNum},$x->{iter})), -checked=>0, -value=>1, -label=> "",-override=>1 );};
	      my $sql;
	      $sql="select * from motifs,motifs_annot,annotated_by,runs where motifs.runId=runs.runId and motifs.runId=motifs_annot.runId and motifs.clusterNum=motifs_annot.clusterNum and motifs.predNum=motifs_annot.predNum and motifs.iter=motifs_annot.iter and motifs.runId=annotated_by.runId and motifs.clusterNum=annotated_by.clusterNum and motifs.predNum=annotated_by.predNum and motifs.iter=annotated_by.iter and annotated_by.userName='$userName' and ($annotCodeClauseSql) $otherWhere $ownedClause $searchTermClause order by motifs_annot.annotCode desc,motifs_annot.runId,motifs_annot.clusterNum,motifs_annot.predNum,motifs_annot.iter;";
	      # print p,"sql=$sql<br>";
	      DumpTable(\@fieldsWithCheckout,\%motifTableWithCheckout,$sql,$options);
	      
	      print "<h3>Annotated by others</h3>";
	      $sql="select * from motifs,motifs_annot,annotated_by,runs where motifs.runId=runs.runId and motifs.runId=motifs_annot.runId and motifs.clusterNum=motifs_annot.clusterNum and motifs.predNum=motifs_annot.predNum and motifs.iter=motifs_annot.iter and motifs.runId=annotated_by.runId and motifs.clusterNum=annotated_by.clusterNum and motifs.predNum=annotated_by.predNum and motifs.iter=annotated_by.iter and annotated_by.userName<>'$userName' and ($annotCodeClauseSql) $otherWhere $searchTermClause order by motifs_annot.annotCode desc,motifs_annot.runId,motifs_annot.clusterNum,motifs_annot.predNum,motifs_annot.iter;";
	      # print p,"sql=$sql";
	      DumpTable(\@fieldsWithCheckout,\%motifTableWithCheckout,$sql,$options);
	      
	      print p, $q->submit(-name=>'Take');
	      print $q->end_multipart_form();
	  }
      }
      
      print end_html;
  }

sub EditMotifSubmit
  {
      print header(-expires=>'now'); 
      print start_html(-title=>"newmotifs: run", -head=>meta({-http_equiv => 'no-cache' }) );

      my $runId=$q->param('runId');
      my $iter=$q->param('iter');
      my $clusterNum=$q->param('clusterNum');
      my $predNum=$q->param('predNum');
      my $orig_annotatedBy=$q->param('orig_annotatedBy');
      my $orig_annotCode=$q->param('orig_annotCode');
      my $orig_annot=$q->param('orig_annot');
      my $annotCode=$q->param('annotCode');
      my $annot=$q->param('annot');
      my $transposaseAssoc=$q->param('transposaseAssoc');

      # first, verify that there's no concurrency issues
      my $good=1;
      my $gotOne;
      $gotOne=0;
      my $sth=$dbh->prepare("select * from motifs_annot where runId=? and clusterNum=? and predNum=? and iter=?;");
      $sth->execute($runId,$clusterNum,$predNum,$iter);
      my $x;
      while ($x = $sth->fetchrow_hashref()) {
	  if ($gotOne) {
	      print "odd, this got two records";
	      $good=0;
	  }
	  $gotOne=1;

	  if (($orig_annot eq $x->{annot}) && ($orig_annotCode==$x->{annotCode}) && ($orig_annotatedBy eq $x->{annotatedBy})) {
	      # okay, that's what should have happened
	  }
	  else {
	      # crap some other user got in here
	      print "<h2>Sorry, another user edited this motif while you were in the process of entering the annotation</h2>  I hope this doesn't happen much, so I'm going to deal with it by requiring you to go back, and enter it again.  Note: you should press 'back' in your browser, copy any text you entered, then you must re-load the edit page, and merge your text.  You can't just refresh this page you're on now, because the script remembers what the annotation was before you typed something, and can see that it changed.  orig=($orig_annotCode,$orig_annot,$orig_annotatedBy), now=($x->{annotCode},$x->{annot},$x->{annotatedBy})";
	      $good=0;
	  }
      }
      if (!$gotOne) {
	  print p,"odd, no record found";
	  $good=0;
      }
      $sth->finish;

      if ($good) {

	  # add user to list of people who've edited
	  # first check if it's already there
	  $sth=$dbh->prepare("select * from annotated_by where runId=? and clusterNum=? and predNum=? and iter=? and userName=?;");
	  $sth->execute($runId,$clusterNum,$predNum,$iter,$userName);
	  $gotOne=0;
	  while ($x = $sth->fetchrow_hashref()) {
	      $gotOne=1;
	  }
	  $sth->finish;
	  if (!$gotOne) {
	      print p,"adding you as someone who annotated this motif...";
	      $sth=$dbh->prepare("insert into annotated_by (runId,clusterNum,predNum,iter,userName,created) values (?,?,?,?,?,now());");
	      $sth->execute($runId,$clusterNum,$predNum,$iter,$userName);
	      $sth->finish;	    
	  }

	  $sth=$dbh->prepare("update annotated_by set lastModified=now() where runId=? and clusterNum=? and predNum=? and iter=? and userName=?;");
	  $sth->execute($runId,$clusterNum,$predNum,$iter,$userName);
	  $sth->finish;	    

	  # update record
	  my $annotatedBy;
	  if ($gotOne) {
	      # already annotated by this user
	      $annotatedBy=$orig_annotatedBy;
	  }
	  else {
	      if (length($orig_annotatedBy)==0) {
		  $annotatedBy=$userName;
	      }
	      else {
		  $annotatedBy = "$orig_annotatedBy,$userName";
	      }
	  }
	  #print "annotatedBy= $orig_annotatedBy -> $annotatedBy";
	  $sth=$dbh->prepare("update motifs_annot set annotCode=?,annot=?,annotatedBy=?,transposaseAssoc=? where runId=? and clusterNum=? and predNum=? and iter=?");
	  $sth->execute($annotCode,$annot,$annotatedBy,$transposaseAssoc,$runId,$clusterNum,$predNum,$iter);
	  $sth->finish;
      }
      print p,"Updated annotation.";

      $dbh->commit();

      if ($good) {
	  EditMotif(1);
      }
            
      print end_html;
  }

sub ViewMotifRow
  {
      print header(-expires=>'now'); 
      print start_html(-title=>"newmotifs: run", -head=>meta({-http_equiv => 'no-cache' }) );

      my $printSql=$q->param('printsql');
      my $motif=$q->param('motif');
      my ($runId,$iter,$clusterNum,$predNum);
      if (length($motif)>0) {
	  ($runId,$clusterNum,$predNum,$iter)=split /[-]/,$motif;
      }
      else {
	  $runId=$q->param('runId');
	  $iter=$q->param('iter');
	  $clusterNum=$q->param('clusterNum');
	  $predNum=$q->param('predNum');
      }

      SetFileFormatVersion($runId);

      my @fields=("iter","cluster","prediction #","genes","score","knowns","sto","pix","#","avg len","\% seq id","\% GC","xcd","annotation");
      my $cookie={};
      my $options={cookie=>$cookie,ifNoRecords=>"<p>(none)</p>"};
      my $sql="select * from motifs,motifs_annot where motifs.runId=motifs_annot.runId and motifs.clusterNum=motifs_annot.clusterNum and motifs.predNum=motifs_annot.predNum and motifs.iter=motifs_annot.iter and motifs.runId=$runId and motifs.clusterNum=$clusterNum and motifs.predNum=$predNum and motifs.iter=$iter;";
      DumpTable(\@fields,\%motifTable,$sql,$options);

      if ($printSql) {
	  print "<h2>SQL</h2><p>$sql</p>";
      }

      AltScoresTableForOneMotif($runId,$iter,$clusterNum,$predNum);

      print end_html;
  }

sub EditMotif
  {
      my ($fromOtherPage)=@_;
      if (!$fromOtherPage) {
	  print header(-expires=>'now'); 
	  print start_html(-title=>"newmotifs: run", -head=>meta({-http_equiv => 'no-cache' }) );
      }

      #print "dump: ".$q->Dump();

      my $runId=$q->param('runId');
      my $iter=$q->param('iter');
      my $clusterNum=$q->param('clusterNum');
      my $predNum=$q->param('predNum');
      my $gotOne;

      PrintScoreName(); # currently we don't propagate scoreName here

      AltScoresTableForOneMotif($runId,$iter,$clusterNum,$predNum);

      print "<h2>Same motif in various iterations</h2>";
      my @fields=("_indicateCurrentMotif","runId","cluster","prediction #","iter","genes","score","knowns","sto","pix","#","avg len","\% seq id","\% GC","xcd","annotation");
      my $options={};
      $options->{ifNoRecords}="<p>(none)</p>";
      my %table=%motifTable;
      $table{"_indicateCurrentMotif"}=sub {my ($x)=@_; if ($x->{runId} eq $runId && $x->{clusterNum} eq $clusterNum && $x->{predNum} eq $predNum && $x->{iter} eq $iter) { return "*********<br><br><b>you're editing this motif</b>"; } else { return ""; } };
      $table{"td-bgcolor-_indicateCurrentMotif"}=sub {my ($x)=@_; return "#ffffff"; };
      DumpTable(\@fields,\%table,"select * from motifs,motifs_annot where motifs.runId=motifs_annot.runId and motifs.clusterNum=motifs_annot.clusterNum and motifs.predNum=motifs_annot.predNum and motifs.iter=motifs_annot.iter and motifs.runId=$runId and motifs.clusterNum=$clusterNum and motifs.predNum=$predNum order by motifs.iter;",$options);

      %table=%motifTable;
      $table{"_indicateCurrentMotif"}=sub {my ($x)=@_; if ($x->{runId} eq $runId && $x->{clusterNum} eq $clusterNum && $x->{predNum} eq $predNum && $x->{iter} eq $iter) { return "*********<br><br><b>you're editing this motif, which means it has instances that overlap each other</b>"; } else { return ""; } };
      print "<h2>overlapping motifs</h2>\n";
      my @overlapFields=@fields;
      push @overlapFields,("sense/rev","sense overlap","rev overlap");
      DumpTable(\@overlapFields,\%table,"select * from motifs,motifs_annot,motif_overlap where motifs.runId=motif_overlap.runId2 and motifs.clusterNum=motif_overlap.clusterNum2 and motifs.predNum=motif_overlap.predNum2 and motifs.iter=motif_overlap.iter2 and motifs_annot.runId=motif_overlap.runId2 and motifs_annot.clusterNum=motif_overlap.clusterNum2 and motifs_annot.predNum=motif_overlap.predNum2 and motifs_annot.iter=motif_overlap.iter2 and motif_overlap.runId1=$runId and motif_overlap.clusterNum1=$clusterNum and motif_overlap.predNum1=$predNum and motif_overlap.iter1=$iter order by senseNumOverlap desc,revNumOverlap desc;",$options);

      $gotOne=0;
      my $sth=$dbh->prepare("select * from motifs_annot where runId=? and clusterNum=? and predNum=? and iter=?;");
      $sth->execute($runId,$clusterNum,$predNum,$iter);
      while (my $x = $sth->fetchrow_hashref()) {
	  if ($gotOne) {
	      print "odd, this got two records";
	      last;
	  }
	  $gotOne=1;
	  print "<h2>Update annotation:</h2>";
	  if (defined($x->{annotatedBy})) {
	      if ($x->{annotatedBy}) {
		  print p,"<font color=\"red\">previously annotated by $x->{annotatedBy}</font>";
	      }
	  }
	  print $q->start_multipart_form(-action=>"newmotifs.pl");
	  print $q->hidden(-name=>'orig_annotCode',-value=>$x->{annotCode},-override=>1);
	  print $q->hidden(-name=>'orig_annot',-value=>$x->{annot},-override=>1);
	  print $q->hidden(-name=>'orig_annotatedBy',-value=>$x->{annotatedBy},-override=>1);
	  print $q->hidden(-name=>'page',-value=>'editmotifsubmit',-override=>1);
	  print $q->hidden(-name=>'runId',-value=>'$runId');
	  print $q->hidden(-name=>'clusterNum',-value=>'$clusterNum');
	  print $q->hidden(-name=>'predNum',-value=>'$predNum');
	  print $q->hidden(-name=>'iter',-value=>'$iter');

	  my $transposaseAssoc=$x->{transposaseAssoc};
	  if (!defined($transposaseAssoc)) {
	      $transposaseAssoc=0;
	  }
	  print p,$q->checkbox(-name=>'transposaseAssoc',-value=>1,-checked=>$transposaseAssoc,-override=>1,-label=>"transposase/integrase associated");
  
	  my @annotCodeRadioValues=();
	  my %annotCodeRadioToUser=();
	  for my $annotCode (sort {$annotCodeMap{$a}->{sortKey} <=> $annotCodeMap{$b}->{sortKey}} keys %annotCodeMap) {
	      my $rowColor=$annotCodeMap{$annotCode}->{color};
	      my $name=$annotCodeMap{$annotCode}->{name};
	      my $desc=$annotCodeMap{$annotCode}->{desc};
	      push @annotCodeRadioValues,$annotCode;
	      $annotCodeRadioToUser{$annotCode}="$name: $desc";
	  }
	  print p,$q->radio_group(-name=>'annotCode',
				-values=>\@annotCodeRadioValues,
				-default=>$x->{annotCode},
				-linebreak=>'true',
				-labels=>\%annotCodeRadioToUser);
	  print p,$q->textarea(-name=>'annot',
				 -default=>$x->{annot},
				 -rows=>10,
				 -columns=>50);
	  print p, $q->submit(-name=>'Submit');
	  print $q->end_multipart_form();
      }
      if (!$gotOne) {
	  print "odd, no such motif was in the database";
      }
      $sth->finish;

      if (!$fromOtherPage) {
	  print end_html;
      }
  }

sub Run
  {
      print header(-expires=>'now'); 
      print start_html(-title=>"newmotifs: run", -head=>meta({-http_equiv => 'no-cache' }),-style=>{-code=>HtmlColorStyle()} );

      my $runId=$q->param('runId');
      my $iter=$q->param('iter');
      my $upDown100=$q->param('updown100');
      my $showall=$q->param('showall');
      my $motifPage=$q->param("motifPage");
      if (!defined($motifPage)) {
	  $motifPage=0;
      }
      my $scoreName=$q->param("scoreName");
      my $sortMotif=$q->param("sortMotif");
      my $resumeRecordNum=$q->param("resumeRecordNum");
      my $resumeClusterNum=$q->param("resumeClusterNum");
      my $resumePredNum=$q->param("resumePredNum");
      my $minScore=$q->param("minScore");

      my $lookupOverlapMotifsInMainQuery=0;
      my $overlapThreshold=0.3;
      my $lookAtAlternateBranchLengths=0; # I don't care about this any more
      my $disableMySQL=0; # for debugging where the query is very slow, and I have to figure out what's going on.
      
      SetFileFormatVersion($runId);

      if (!$upDown100) {
	  print "<p><a href=\"newmotifs.pl?page=run&runId=$runId&iter=$iter&updown100=1\">view only motifs with downstream genes=100% or upstream genes=0%</a></p>\n";
      }

      if (length($scoreName)==0 && $motifPage==0) {
	  my %scoreNameChooser=(
				"alternate score",sub { my ($x)=@_; return $x->{scoreName}; },
				"sort by cluster",sub { my ($x)=@_; return "<a href=\"newmotifs.pl?page=run&runId=$runId&iter=$iter&scoreName=$x->{scoreName}\">by cluster</a>"; },
				"sort by motif",sub { my ($x)=@_; return "<a href=\"newmotifs.pl?page=run&runId=$runId&iter=$iter&scoreName=$x->{scoreName}&sortMotif=1\">by motif</a>"; }
			       );
	  my @scoreNameFields=("alternate score","sort by cluster","sort by motif");
	  my $scoreNameSql="select scoreName from runs_scoreName where runId=$runId and iter=$iter";
	  my $options={columnHeaders=>1};
	  DumpTable(\@scoreNameFields,\%scoreNameChooser,$scoreNameSql,$options);
	  print "<p/>";
      }
      
      print "<table border=\"1\"><tr><th>annotation code</th><th>description</th></tr>";
      for my $annotCode (sort {$a <=> $b} keys %annotCodeMap) {
	  my $rowColor=$annotCodeMap{$annotCode}->{color};
	  my $name=$annotCodeMap{$annotCode}->{name};
	  my $desc=$annotCodeMap{$annotCode}->{desc};
	  if (length($rowColor)>0) {
	      $rowColor="bgcolor=\"$rowColor\"";
	  }
	  print "<tr $rowColor><td>$name</td><td>$desc</td></tr>";
      }
      print "<tr bgcolor=\"$ownedMotifColor\"><td></td><td>motif is owned by someone</td></tr>";
      print "</table>\n";

      print "<p/>\n";

      my $rowCount=undef;
      my $sqlScoreSortField="the_bestScoreOfCluster";
      my $sqlScoreSortFieldActual="bestScoreOfCluster";
      if ($sortMotif) {
	  $sqlScoreSortField="thescore";
	  $sqlScoreSortFieldActual="score";
      }
      my $firstRow;
      if ($showall) {
	  $firstRow=0;
      }
      else {
	  $firstRow=$motifPage*$motifsPerPage;
      }

      # prequery: tries to quickly find out what's the highest & lowest scores
      # WARNING: we assume that the prequery with motif_alt_scores returns the same set of records as the main query
      my $usePrequery=1;
      if (length($scoreName)==0) {
	  $usePrequery=0; # can't use it for the default score, at least not without more implementation
      }
      if ($upDown100) {
	  $usePrequery=0; # gets more complicated here
      }
      my $pq={};
      if ($usePrequery) {
	  print p,"WARNING: using prequery; I assume that the number of records in motif_alt_scores is the same as the number of records in the final query",p;
	  my $sthPQC=$dbh->prepare("select count(*) as the_count from motif_alt_scores where scoreName=? and runId=? and iter=?;");
	  $rowCount=EvalCountQueryWithDie($sthPQC,$scoreName,$runId,$iter);
	  if ($rowCount==0) {
	      print "unexpected: apparently there are zero records in motif_alt_scores with runId=$runId and iter=$iter and scoreName=$scoreName";
	      print end_html;
	  }

	  my $sqlPQ="select * from motif_alt_scores where runId=? and iter=? and scoreName=? order by $sqlScoreSortFieldActual desc,motif_alt_scores.clusterNum,motif_alt_scores.predNum limit ?,1";
	  my $sthPQ=$dbh->prepare($sqlPQ);
	  $sthPQ->execute($runId,$iter,$scoreName,$firstRow);
	  $pq->{firstX}=FetchOneRowSthWithDie($sthPQ);
	  my $lastRow=$firstRow+$motifsPerPage;    # one beyond the last record (half-open interval)
	  if ($lastRow<$rowCount) {
	      $pq->{numRows}=$motifsPerPage;
	      $sthPQ->execute($runId,$iter,$scoreName,$lastRow);
	      $pq->{lastX}=FetchOneRowSthWithDie($sthPQ);
	  }
	  print "PQ: $lastRow , $rowCount , $pq->{firstX}->{clusterNum} , $pq->{firstX}->{predNum} , $pq->{lastX}->{clusterNum} , $pq->{lastX}->{predNum}",p;

	  $pq->{startPrinting}=sub {
	      my ($x)=@_;
	      if (!defined($x)) { die "x not init"; }
	      if (!defined($pq)) { die "pq not init"; }
	      # print "($x->{clusterNum} , $pq->{firstX}->{clusterNum} , $x->{predNum} , $pq->{firstX}->{predNum}";
	      if ($x->{clusterNum}==$pq->{firstX}->{clusterNum} && $x->{predNum}==$pq->{firstX}->{predNum}) { # runId,iter,score are already constrained
		  return 1;
	      }
	      else {
		  return 0;
	      }
	  };
	  $pq->{stopPrinting}=sub {
	      my ($x)=@_;
	      if ($x->{clusterNum}==$pq->{lastX}->{clusterNum} && $x->{predNum}==$pq->{lastX}->{predNum}) { # runId,iter,score are already constrained
		  return 1;
	      }
	      else {
		  return 0;
	      }
	  };
      }

      my $restrictScoreClause="";
      if ($usePrequery) {
	  if (defined($pq->{firstX})) {
	      my $maxScore=$pq->{firstX}->{$sqlScoreSortFieldActual};
	      $restrictScoreClause .= " and motif_alt_scores.$sqlScoreSortFieldActual <= $maxScore"; # always allow equality, because we don't know if the scores are unique
	  }
	  if (defined($pq->{lastX})) {
	      my $minScore=$pq->{lastX}->{$sqlScoreSortFieldActual};
	      if (defined($minScore) && length($minScore)>0) {
		  $restrictScoreClause .= " and motif_alt_scores.$sqlScoreSortFieldActual >= $minScore";  # also allows equality (even though it's supposedly a half-open interval), because scores are not necessarily unique
	      }
	  }
      }
      
      # I've separated the overlap part of the query into a separate query.  Although I should be able to do this with left joins, elements in the where clause are still restricting the joins, and it is not easy to detect why.  I think it's easiest to just make a separate query
      # the new strategy is to run a separate query, and build up a map; we then effectively do the join in memory.  Because of this strategy, there's no need to use left joins
      my %motifOverlapMap=();
      my $motifOverlapMapValid=0;
      if ($usePrequery) {
	  $motifOverlapMapValid=1;
	  my $sqlOV="select motif_alt_scores.runId,motif_alt_scores.clusterNum,motif_alt_scores.predNum,motif_alt_scores.iter,max(motifs_via_overlap.annotCode) as max_annotCodeOverlap from motif_alt_scores inner join motif_overlap as motif_overlap_1 on (".SqlJoinMotif("motif_alt_scores","motif_overlap_1","","1").") inner join motifs_annot as motifs_via_overlap on (".SqlJoinMotif("motif_overlap_1","motifs_via_overlap","2","").") inner join motif_overlap as motif_overlap_2 on (".SqlJoinMotif("motifs_via_overlap","motif_overlap_2","","1").") where motif_alt_scores.runId=? and motif_alt_scores.iter=? and motif_alt_scores.scoreName=? $restrictScoreClause and (motif_overlap_1.senseFractionNucsOverlap>$overlapThreshold or motif_overlap_1.revFractionNucsOverlap>$overlapThreshold) and (motif_overlap_2.senseFractionNucsOverlap>$overlapThreshold or motif_overlap_2.revFractionNucsOverlap>$overlapThreshold) group by motif_alt_scores.runId,motif_alt_scores.iter,motif_alt_scores.clusterNum,motif_alt_scores.predNum;";
	  if (0) {
	      print "sqlOV=$sqlOV",p;
	  }
	  my $sthOV=$dbh->prepare($sqlOV);
	  $sthOV->execute($runId,$iter,$scoreName);
	  while (my $x = $sthOV->fetchrow_hashref()) {
	      # print " OOVV $x->{clusterNum},$x->{predNum},$x->{max_annotCodeOverlap}";
	      $motifOverlapMap{$x->{clusterNum}}{$x->{predNum}}=$x->{max_annotCodeOverlap};
	  }
	  $sthOV->finish;
      }
      else {
	  die "how should I implement this";
      }

      my @fields=("cluster","prediction #","genes","score","knowns","sto","pix","#","avg len","\% seq id","\% GC","xcd","annotation","markNextMotif");
      if ($inlineSto) {
	  push @fields,("","\n","inline sto");
      }
      my $upDownClause="";
      if ($upDown100) {
	  $upDownClause="and (downSameWay>0.999 or upSameWay<0.001)";
      }
      # use inner join/left join syntax, so we can do the left join.  NOTE: the precise form of this query is critical to getting the MySQL optimizer to evaluate the query quickly.  For example, if you write the join as "motifs inner join motifs_annot left join seen on (all fields for both joins)", you get a slower query.  ALso, "(seen.userName='$userName' or seen.userName is null)" is important; if you don't allow seen.userName is null, you end up with 'inner join' semantics on seen.
      my $sqlScoreNameJoin="";
      my $sqlScoreField="motifs.score as thescore";
      my $sqlBestScoreOfClusterSelect="motifs.bestScoreOfCluster as the_bestScoreOfCluster";
      my $sqlScoreNameWhere="";
      my $sqlLookupOverlapMotifsJoin="";
      my $sqlLookupOverlapMotifsFields="";
      my $sqlLookupOverlapMotifsWhere="";
      my $sqlLookupOverlapMotifsGroupBy="";
      if ($lookupOverlapMotifsInMainQuery) {
	  # find motifs with bi-directional 30% overlap of nucs (same strand) that are annotated
	  #       die "oops I haven't really done this";

	  if ($motifOverlapMapValid) {
	      die "why am I doing this twice?";
	  }

	  # seems wrong:$sqlLookupOverlapMotifsJoin="left join motif_overlap as motif_overlap_1 on (".SqlJoinMotif("motifs","motif_overlap_1","","1").") left join motifs_annot as motifs_via_overlap on (".SqlJoinMotif("motif_overlap_1","motifs_via_overlap","2","").") left join motif_overlap as motif_overlap_2 on (".SqlJoinMotif("motifs_via_overlap","motif_overlap_2","","1")." and ".SqlJoinMotif("motifs","motif_overlap_2","","2").")";
	  $sqlLookupOverlapMotifsJoin="left join motif_overlap as motif_overlap_1 on (".SqlJoinMotif("motifs","motif_overlap_1","","1").") left join motifs_annot as motifs_via_overlap on (".SqlJoinMotif("motif_overlap_1","motifs_via_overlap","2","").") left join motif_overlap as motif_overlap_2 on (".SqlJoinMotif("motifs_via_overlap","motif_overlap_2","","1").")";

	  $sqlLookupOverlapMotifsFields=",max(motifs_via_overlap.annotCode) as max_annotCodeOverlap";
	  $sqlLookupOverlapMotifsWhere=" and ((motif_overlap_1.runId is null) or ((motif_overlap_1.senseFractionNucsOverlap>$overlapThreshold or motif_overlap_1.revFractionNucsOverlap>$overlapThreshold) and (motif_overlap_2.senseFractionNucsOverlap>$overlapThreshold or motif_overlap_2.revFractionNucsOverlap>$overlapThreshold)))";
	  $sqlLookupOverlapMotifsGroupBy="group by motifs.runId,motifs.iter,motifs.clusterNum,motifs.predNum "; # this is not all the fields, but it uniquely defines the row
      }
      if (length($scoreName)>0) {
	  if ($scoreName eq "pscore-pfold-sto-MST") {
	      # also show the pscore-pfold-sto score
	      $sqlScoreField="motif_alt_scores.score as thescore,mas2.score as pscore,motif_alt_scores.numbetterInRunIdIter";
	      $sqlScoreNameJoin="inner join motif_alt_scores on (motifs.runId=motif_alt_scores.runId and motifs.clusterNum=motif_alt_scores.clusterNum and motifs.predNum=motif_alt_scores.predNum and motifs.iter=motif_alt_scores.iter) inner join motif_alt_scores as mas2 on (motifs.runId=mas2.runId and motifs.clusterNum=mas2.clusterNum and motifs.predNum=mas2.predNum and motifs.iter=mas2.iter)";
	      $sqlScoreNameWhere="motif_alt_scores.scoreName='$scoreName' and mas2.scoreName='pscore-pfold-sto' and";	      
	  }
	  else {
	      if ($scoreName eq "pscore-pfold-sto" && $lookAtAlternateBranchLengths) {
		  # special thingy to show alternate branch length scores in the same page
		  $sqlScoreField="motif_alt_scores.score as thescore,mas2.score as scorehalf,mas3.score as scoretwice,motif_alt_scores.numbetterInRunIdIter";
		  $sqlBestScoreOfClusterSelect="motif_alt_scores.bestScoreOfCluster as the_bestScoreOfCluster";
		  $sqlScoreNameJoin="inner join motif_alt_scores on (motifs.runId=motif_alt_scores.runId and motifs.clusterNum=motif_alt_scores.clusterNum and motifs.predNum=motif_alt_scores.predNum and motifs.iter=motif_alt_scores.iter) inner join motif_alt_scores as mas2 on (motifs.runId=mas2.runId and motifs.clusterNum=mas2.clusterNum and motifs.predNum=mas2.predNum and motifs.iter=mas2.iter) inner join motif_alt_scores as mas3 on (motifs.runId=mas3.runId and motifs.clusterNum=mas3.clusterNum and motifs.predNum=mas3.predNum and motifs.iter=mas3.iter)";
		  $sqlScoreNameWhere="motif_alt_scores.scoreName='$scoreName' and mas2.scoreName='pscore-pfold-sto-0.5x' and mas3.scoreName='pscore-pfold-sto-2x' and";
	      }
	      else {
		  # standard
		  $sqlScoreField="motif_alt_scores.score as thescore,motif_alt_scores.numbetterInRunIdIter";
		  $sqlBestScoreOfClusterSelect="motif_alt_scores.bestScoreOfCluster as the_bestScoreOfCluster";
		  $sqlScoreNameJoin="inner join motif_alt_scores on (motifs.runId=motif_alt_scores.runId and motifs.clusterNum=motif_alt_scores.clusterNum and motifs.predNum=motif_alt_scores.predNum and motifs.iter=motif_alt_scores.iter)";
		  $sqlScoreNameWhere="motif_alt_scores.scoreName='$scoreName' $restrictScoreClause and";
	      }
	  }
	  $sqlScoreField .= ",motif_alt_scores.numOverlapsWithBetterScore";
      }
      my $sqlJoinMotifsAnnot=" inner join motifs_annot on (motifs.runId=motifs_annot.runId and motifs.clusterNum=motifs_annot.clusterNum and motifs.predNum=motifs_annot.predNum and motifs.iter=motifs_annot.iter)";
      my $sqlJoinConstantLaterPart=" left join user_motifs_seenprettysto as seen on (motifs.runId=seen.runId and motifs.clusterNum=seen.clusterNum and motifs.predNum=seen.predNum and motifs.iter=seen.iter)";
      my $sqlJoin="from motifs $sqlScoreNameJoin $sqlJoinMotifsAnnot $sqlLookupOverlapMotifsJoin $sqlJoinConstantLaterPart";
      my $sqlJoinForCount="from motifs $sqlScoreNameJoin $sqlJoinMotifsAnnot $sqlJoinConstantLaterPart"; # don't include joins with group by
      my $sqlWhereForCount="where $sqlScoreNameWhere motifs.runId=$runId and motifs.iter=$iter and (seen.userName='$userName' or seen.userName is null) $upDownClause";
      my $sqlWhere="$sqlWhereForCount $sqlLookupOverlapMotifsWhere";
      if (defined($minScore) && length($minScore)>0) {
	  $sqlWhere .= " and motif_alt_scores.score>$minScore";
      }
      my $sqlOrderByGroupBy="$sqlLookupOverlapMotifsGroupBy order by $sqlScoreSortField desc,motifs.clusterNum,motifs.predNum";
      my $sqlPastFields="$sqlJoin $sqlWhere $sqlOrderByGroupBy";
      my $sqlFields="motifs.runId,motifs.clusterNum,motifs.predNum,motifs.iter,knownsText,genesText,$sqlScoreField,$sqlBestScoreOfClusterSelect,numSeqs,avgLen,weight,seqid,gc,upSameWay,downSameWay,organisms,extraData,overlapText,numCovary,hasCovaryAdjacent,revFractionNucsOverlapSelf,motifs_annot.annotCode,motifs_annot.checkoutBy,motifs_annot.annot,motifs_annot.annotatedBy,motifs_annot.checkoutDate,seen.userName as seenByUserName $sqlLookupOverlapMotifsFields,motifs.numRed,motifs.numRedNoU,motifs.numBlack,motifs.numBlackNoU";

      my $numMotifPages;
      if (!$showall) {
	  if ($disableMySQL) {
	      $rowCount=100;
	  }
	  else {
	      if (!defined($rowCount)) {
		  my $sth=$dbh->prepare("select count(*) as the_count $sqlJoinForCount $sqlWhereForCount;");
		  $rowCount=EvalCountQuery($sth);
	      }
	  }
	  $numMotifPages=int(($rowCount+$motifsPerPage-1)/$motifsPerPage);
      }
      if (!$showall) {
	  RunNavigation($runId,$iter,$upDown100,$motifPage,$numMotifPages,$scoreName,$sortMotif,$minScore);
      }

      my $sql="select $sqlFields $sqlPastFields";
      if (!$showall && !$usePrequery) {
	  $sql .= " limit $firstRow,$motifsPerPage";
      }
      $sql .= ";";

      if ($disableMySQL) {
	  print "<p>SQL=$sql</p><p></p>";
      }

      if (!$disableMySQL) {
	  PrintScoreName($scoreName);
	  print "<p>";
	  if ($sortMotif) {
	      print "sortMotif=by motif score";
	  }
	  else {
	      print "sortMotif=by best score of cluster";
	  }
	  print "</p>";
	  my $cookie={scoreName=>$scoreName,sortMotif=>$sortMotif,firstRecordNum=>$firstRow,resumeRecordNum=>$resumeRecordNum,resumeClusterNum=>$resumeClusterNum,resumePredNum=>$resumePredNum};
	  $cookie->{motifOverlapMapValid}=undef;
	  if ($motifOverlapMapValid) {
	      $cookie->{motifOverlapMapValid}=1;
	      $cookie->{motifOverlapMap}=\%motifOverlapMap;
	  }
	  my $options={cookie=>$cookie};
	  if ($usePrequery) {
	      $options->{startPrinting}=$pq->{startPrinting};
	      $options->{stopPrinting}=$pq->{stopPrinting};
	  }
	  DumpTable(\@fields,\%motifTable,$sql,$options);
	  if ($usePrequery && $pq->{numRows}) {
	      if ($options->{resultNumRows} != $pq->{numRows}) {
		  print "<h1>WARNING: usePrequery said there should be $pq->{numRows} rows, but there were only $options->{resultNumRows}.  This implies that the data on this page is likely wrong.</h1>";
	      }
	  }
      }

      if (!$showall) {
	  print p;
	  RunNavigation($runId,$iter,$upDown100,$motifPage,$numMotifPages,$scoreName,$sortMotif,$minScore);
      }

      print end_html;
  }

sub MarkSeenByOldScore    {
      print header(-expires=>'now'); 
      print start_html(-title=>"newmotifs: home", -head=>meta({-http_equiv => 'no-cache' }) );

      print "Use this page if you looked at a bunch of motifs from the old score function and before I started to record what you've looked at, and you wrote the lowest-scoring motif that you looked at, and now you want to look at the motifs by another score.  This function will update the database to mark all the motifs with higher scores as seen<br><br>";

      print $q->start_multipart_form(-action=>"newmotifs.pl");
      print $q->hidden(-name=>'page',-value=>'markSeenByOldScore',-override=>1);
      print p, "runId: ", $q->textfield(-name=>'runId',-default=>"",-override=>1,-size=>50);
      print p, "iter: ", $q->textfield(-name=>'iter',-default=>"",-override=>1,-size=>50);
      print p, "EITHER best-score-by-cluster: ", $q->textfield(-name=>'bestScoreOfCluster',-default=>"",-override=>1,-size=>50);
      print p, "OR lowest-scoring cluster: ", $q->textfield(-name=>'lowestCluster',-default=>"",-override=>1,-size=>50);
      print p, $q->submit(-name=>'Submit');
      print $q->end_multipart_form();

      my $bestScoreOfCluster=$q->param('bestScoreOfCluster');
      my $lowestClusterNum=$q->param('lowestCluster');
      my $runId=$q->param('runId');
      my $iter=$q->param('iter');

      if (defined($bestScoreOfCluster) && length($bestScoreOfCluster)>0 && !($bestScoreOfCluster =~ /[.]/)) {
	  print p,"error: please make sure that the best-score-by-cluster has a decimal point (period) in it, otherwise I'm concerned that you've typed the clusterNum instead.";
      }
      else {
	  if (defined($runId) && defined($iter)) {
	      my $sql;
	      if (!defined($bestScoreOfCluster) || length($bestScoreOfCluster)==0) {
		  $sql="select distinct(motifs.bestScoreOfCluster) as bestScoreOfCluster from motifs where runId=? and iter=? and clusterNum=?;";
		  my @p=($runId,$iter,$lowestClusterNum);
		  my $x=FetchOneRow($dbh,$sql,\@p);
		  $bestScoreOfCluster=$x->{bestScoreOfCluster};
		  print "Got score \"$bestScoreOfCluster\"<br>";
	      }
	      
	      if (length($bestScoreOfCluster)==0) {
		  print p,"error occurred, so aborting";
	      }
	      else {
		  $sql="insert ignore into user_motifs_seenprettysto (runId,clusterNum,predNum,iter,userName) select motifs.runId,motifs.clusterNum,motifs.predNum,motifs.iter,'$userName' from motifs where motifs.runId=$runId and motifs.iter=$iter and motifs.bestScoreOfCluster>$bestScoreOfCluster";
		  print "Running query: $sql<br>";
		  $dbh->do($sql);
		  print "done<br>";
	      }
	  }
      }

      print end_html;
  }

sub ResumeLink {
    my ($runId,$iter,$scoreName,$sortMotif,$next_recordNum,$next_clusterNum,$next_predNum,$motifsTotal)=@_;
    my $sortMotifText=$sortMotif ? "sort(motif)":"sort(cluster)";
    my $motifPage=int($next_recordNum/$motifsPerPage);
    my $html="<a href=\"newmotifs.pl?page=run&runId=$runId&iter=$iter&scoreName=$scoreName&sortMotif=$sortMotif&motifPage=$motifPage&resumeRecordNum=$next_recordNum&resumeClusterNum=$next_clusterNum&resumePredNum=$next_predNum#resume\">$scoreName $sortMotifText</a>";
    if (defined($motifsTotal) && $motifsTotal>0) {
	my $f=100.0 * $next_recordNum/$motifsTotal;
	my $ftext=sprintf "%.0f%%",$f;
	$html .= " ($ftext)";
    }
    return $html;
}
    

sub HomePage
  {
      print header(-expires=>'now'); 
      print start_html(-title=>"newmotifs: home", -head=>meta({-http_equiv => 'no-cache' }) );

      print "<h2>pages available</h2>";
      for my $page (sort {$a cmp $b} keys %pageMap) {
	  print " <a href=\"newmotifs.pl?page=$page\">$page</a>";
      }

      print "<h2>flagged motifs</h2>";
      print p,"<a href=\"newmotifs.pl?page=flagged&promising=1\">find motifs that have been flagged in some way</a>";
      print p,"<a href=\"newmotifs.pl?page=flagged&promising=1&searchterm=RIBOSOMAL%20LEADER&owned=1\">find motifs classified as promising (including those owned by someone) with &quot;RIBOSOMAL LEADER&quot; in their annotation text</a>";

      print "<h2>Runs</h2>";

      if ($userName ne "ZashaWeinberg") {
	  print p,"note: your user name must be ZashaWeinberg to declare runs/iters as done.  This name is hard-coded.<br>";
      }

      # for my convenience, just do multiple queries, and store the data in a hash.  This is not the Right Way, but the data is small because there are few runs (because runs take gobs of CPU time on the cluster)
      my $sth;
      my $x;
      
      # first, find out which runs,iters have which scoreNames
      my %runScoreNameSet=();
      $sth=$dbh->prepare("select * from runs_scoreName;");
      $sth->execute;
      while ($x = $sth->fetchrow_hashref()) {
	  $runScoreNameSet{$x->{runId}}{$x->{iter}}{$x->{scoreName}}=1;
      }
      $sth->finish;

      # now store the markNextMotif for everything
      my %markNextMotif=();
      $sth=$dbh->prepare("select * from user_run_nextmotiftolookat;");
      $sth->execute;
      while ($x = $sth->fetchrow_hashref()) {
	  $markNextMotif{$x->{userName}}{$x->{runId}}{$x->{iter}}{$x->{scoreName}}{$x->{sortMotif}}=$x;
      }
      $sth->finish;

      my %motifsSeen=();
      my %motifsTotal=();
      if ($homePageIncludesMotifsSeenCountsByUser) {
	  $sth=$dbh->prepare("select runId,iter,count(*) as thecount from motifs group by runId,iter;");
	  $sth->execute();
	  while ($x = $sth->fetchrow_hashref()) {
	      #print "total $x->{runId},$x->{iter},$x->{thecount}<br>";
	      $motifsTotal{$x->{runId}}{$x->{iter}}=$x->{thecount};
	  }
	  $sth->finish;
	  $sth=$dbh->prepare("select runId,iter,count(*) as thecount from user_motifs_seenPrettySto where userName=? group by runId,iter;");
	  $sth->execute($userName);
	  while ($x = $sth->fetchrow_hashref()) {
	      #print "seen $x->{runId},$x->{iter},$x->{thecount}<br>";
	      $motifsSeen{$x->{runId}}{$x->{iter}}=$x->{thecount};
	  }
      }

      my $linksSep="<br>";
      my %table=(
		 "row-color",sub {
		     my ($x)=@_;
		     if ($x->{zashaDeclaredDone}) {
			 return $colorAlreadySeen;
		     }
		     else {
			 return "#ffffff";
		     }
		 },
		 "links: from beginning",sub {
		     my ($x)=@_;
		     my @links=();
		     push @links,"<a href=\"newmotifs.pl?page=run&runId=$x->{runId}&iter=$x->{iter}\">legacy score</a>";
		     for my $scoreName (@defaultScoreNameList) {
			 if (exists($runScoreNameSet{$x->{runId}}{$x->{iter}}{$scoreName})) {
			     my @sortMotifList=(1);
			     for my $sortMotif (@sortMotifList) { # I don't think the by-cluster is a good idea, because you end up looking at motifs with bad scores
				 my $sortMotifText=$sortMotif ? "sort(motif)":"sort(cluster)";
				 push @links,"<a href=\"newmotifs.pl?page=run&runId=$x->{runId}&iter=$x->{iter}&scoreName=$scoreName&sortMotif=$sortMotif\">$scoreName $sortMotifText</a>";
			     }
			 }
		     }
		     return join($linksSep,@links);
		 },
		 "links: resume at marked next motif",sub {
		     my ($x)=@_;
		     my @links=();
		     my $r;
		     if (exists($markNextMotif{$userName}{$x->{runId}}{$x->{iter}}{""}{0})) {
			 $r=$markNextMotif{$userName}{$x->{runId}}{$x->{iter}}{""}{0};
			 push @links,ResumeLink($x->{runId},$x->{iter},"",0,$r->{next_recordNum},$r->{next_clusterNum},$r->{next_predNum},$motifsTotal{$x->{runId}}{$x->{iter}});
		     }
		     for my $scoreName (@defaultScoreNameList) {
			 if (exists($runScoreNameSet{$x->{runId}}{$x->{iter}}{$scoreName})) {
			     for my $sortMotif (1) { # I don't think the by-cluster is a good idea, because you end up looking at motifs with bad scores (0,1) {
				 if (exists($markNextMotif{$userName}{$x->{runId}}{$x->{iter}}{$scoreName}{$sortMotif})) {
				     $r=$markNextMotif{$userName}{$x->{runId}}{$x->{iter}}{$scoreName}{$sortMotif};
				     push @links,ResumeLink($x->{runId},$x->{iter},$scoreName,$sortMotif,$r->{next_recordNum},$r->{next_clusterNum},$r->{next_predNum},$motifsTotal{$x->{runId}}{$x->{iter}});
				 }
			     }
			 }
		     }
		     return join($linksSep,@links);
		 },
		 "Zasha<br>declared<br>done",sub {
		     my ($x)=@_;
		     my $msg="";
		     if ($x->{zashaDeclaredDone}) {
			 $msg="DECLARED DONE";
			 if ($userName eq "ZashaWeinberg") {
			     $msg .= "<br><a target=\"declareDone\" href=\"newmotifs.pl?page=declareDone&runId=$x->{runId}&iter=$x->{iter}&set=0\">clear</a>";
			 }
		     }
		     else {
			 $msg="";
			 if ($userName eq "ZashaWeinberg") {
			     $msg .= "<br><a target=\"declareDone\" href=\"newmotifs.pl?page=declareDone&runId=$x->{runId}&iter=$x->{iter}&set=1\">I do solemnly swear</a>";
			 }
		     }
		     return $msg;
		 },
		 "motifs seen by you",sub {
		     my ($x)=@_;
		     my $seen=$motifsSeen{$x->{runId}}{$x->{iter}};
		     my $total=$motifsTotal{$x->{runId}}{$x->{iter}};
		     my $f=100.0 * $seen/$total;
		     if (!defined($seen)) {
			 $seen=0;
		     }
		     if (!defined($total)) {
			 return "not calc";
		     }
		     else {
			 return sprintf "%.0f%%<br>(%d/%d)",$f,$seen,$total;
		     }
		 },
		 "iter",sub {my ($x)=@_; return $x->{iter};},
		 "group",sub {my ($x)=@_; return $x->{groupName};},
		 "db",sub {my ($x)=@_; return $x->{superDbName};},
		 "version",sub {my ($x)=@_; return $x->{superDbVersion};},
		 "clusterer",sub {my ($x)=@_; return $x->{clusterer};},
		 "clusterer-params",sub {my ($x)=@_; return $x->{clustererParams};},
		 "motifFinder",sub {my ($x)=@_; return $x->{motifFinder};},
		 "motifFinder-params",sub {my ($x)=@_; return $x->{motifFinderParams};},
		 "other-params",sub {my ($x)=@_; return $x->{otherParams};}
		);
      my @fields=("links: from beginning","links: resume at marked next motif","Zasha<br>declared<br>done","motifs seen by you","iter","group","db","version","clusterer","clusterer-params","motifFinder","motifFinder-params","other-params");
      my $options={columnHeaders=>1};
      DumpTable(\@fields,\%table,"select * from runs,runs_iter where runs.runId=runs_iter.runId order by runs.runId,runs_iter.iter;",$options);

      print end_html;
  }

sub DeclareDone {
      print header(-expires=>'now'); 
      print start_html(-title=>"newmotifs: home", -head=>meta({-http_equiv => 'no-cache' }) );
      my $runId=$q->param('runId');
      my $iter=$q->param('iter');
      my $set=$q->param('set');

      if ($userName ne 'ZashaWeinberg') {
	  print p,"sorry, only ZashaWeinberg can declare runs/iter done";
      }
      else {
	  my $sth=$dbh->prepare("update runs_iter set zashaDeclaredDone=? where runId=? and iter=?;");
	  $sth->execute($set,$runId,$iter);
	  $sth->finish;
	  $dbh->commit();
	  if ($set) {
	      print p,"It's declared done";
	  }
	  else {
	      print p,"The declaration is repealed -- the run/iter is now re-opened for hunting.";
	  }
      }

      print end_html;
}

sub MarkNextMotif {
      print header(-expires=>'now'); 
      print start_html(-title=>"newmotifs: home", -head=>meta({-http_equiv => 'no-cache' }) );

      my $runId=$q->param('runId');
      my $iter=$q->param('iter');
      my $clusterNum=$q->param('clusterNum');
      my $predNum=$q->param('predNum');
      my $scoreName=$q->param('scoreName');
      my $recordNum=$q->param('recordNum');
      my $sortMotif=$q->param('sortMotif');

      if (!defined($userName) || length($userName)==0) {
	  print p,"error: no userName";
      }
      else {

	  # delete any records that were there (we could use 'insert replace...', but I don't want to needlessly commit to MySQL)
	  my $sth=$dbh->prepare("delete from user_run_nextMotifToLookAt where userName=? and runId=? and iter=? and scoreName=? and sortMotif=?;");
	  $sth->execute($userName,$runId,$iter,$scoreName,$sortMotif);
	  $sth->finish;

	  #print p,"delete key: ".join(",",ListStrs($userName,$runId,$iter,$scoreName,$sortMotif))."<br>";

	  # and insert our reminder
	  my $sth2=$dbh->prepare("insert into user_run_nextMotifToLookAt (userName,runId,iter,scoreName,sortMotif,next_clusterNum,next_predNum,next_recordNum) values (?,?,?,?,?,?,?,?);");
	  $sth2->execute($userName,$runId,$iter,$scoreName,$sortMotif,$clusterNum,$predNum,$recordNum);
	  $sth2->finish;

	  #print p,"insert data: ".join(",",ListStrs($userName,$runId,$iter,$scoreName,$sortMotif,$clusterNum,$predNum,$recordNum))."<br>";

	  $dbh->commit();

	  print p,"Thank you, your nextMotif has been marked within this run when sortByMotif=$sortMotif and scoreName=$scoreName";
      }

      print end_html;
}
      
sub DumpTable
  {
      my ($fields,$table,$sql,$options)=@_;
      my $thisRow=0;
      my $backupTable={
		       "row#",sub {return $thisRow;},
		       "",sub {return "";}
		      };
      my $f;
      my $cookie=$options->{cookie};
      my $boldColumnNums=0;
      my $columnsInFirstRow=0;
      my $inSecondRow=0;
      my $headerRow="<tr>";
      my ($boldColNum,$unboldColNum);
      if ($boldColumnNums) {
	  ($boldColNum,$unboldColNum)=("<b>","</b>");
      }
      else {
	  $boldColNum=$unboldColNum="";
      }
      for $f (@$fields) {
	  if ($f =~ /^_/) {
	      if (!$inSecondRow) {
		  $headerRow .= "<th></th>"; #   _ means don't print in header
		  $columnsInFirstRow++;
	      }
	  }
	  else {
	      if ($f eq "\n") {
		  # two-row table
		  $inSecondRow=1;
	      }
	      else {
		  if (!$inSecondRow) {
		      $headerRow .= "<th>$f</th>";
		      $columnsInFirstRow++;
		  }
	      }
	  }
      }
      $headerRow .= "</tr>\n";
      my $columnNum=1;
      my @columnHeaderForPrint=();
      my $columnNumKeyStr="";
      for my $f (@$fields) {
	  push @columnHeaderForPrint,"$boldColNum$columnNum$unboldColNum: $f";
	  if ($boldColumnNums) {
	      $columnNumKeyStr .= "<th>$columnNum</th>";
	  }
	  else {
	      $columnNumKeyStr .= "<td>$columnNum</td>";
	  }
	  $columnNum++;
      }
      my $compactHeaderList="columns in the following table are: " . join(", ",@columnHeaderForPrint);
      if (!$options->{columnHeaders}) {
	  print "$compactHeaderList\n";
      }
      print "<table border=\"1\">";
      if ($options->{columnHeaders}) {
	  print "$headerRow";
      }
      else {
	  print "<tr>$columnNumKeyStr</tr>\n";
      }

      for $f (@$fields) {
	  my $width="";
	  my $w=$table->{"width-$f"};
	  if (defined ($w)) {
	      $width="width=\"$w\"";
	  }
	  print "<colgroup span=\"1\" $width>";
      }
      

      my $numRows=0;
      my $sth=$dbh->prepare($sql);
      $sth->execute;
      my $gotOne=0;
      my $isPrinting;
      if (defined($options->{startPrinting})) {
	  $isPrinting=0;
      }
      else {
	  $isPrinting=1;
      }
      my $wasPrinting=$isPrinting;
      
      while (my $x = $sth->fetchrow_hashref()) {
	  if (!$isPrinting && !$wasPrinting) {
	      if (defined($options->{startPrinting})) {
		  my $fn=$options->{startPrinting};
		  $isPrinting=&$fn($x,$cookie);
		  if ($isPrinting) {
		      $wasPrinting=1;
		  }
	      }
	  }
	  if ($isPrinting) {
	      if (defined($options->{stopPrinting})) {
		  my $fn=$options->{stopPrinting};
		  if (&$fn($x,$cookie)) {
		      $isPrinting=0;
		  }
	      }
	  }

	  $x->{autoTable_recordNum}=$thisRow;
	  my $rowColor;
	  my $rowColorSub=$table->{"row-color"};
	  $gotOne=1;
	  if (defined($rowColorSub)) {
	      $rowColor=&$rowColorSub($x,$cookie);
	  }
	  if (defined($rowColor)) {
	      if (length($rowColor)>0) {
		  $rowColor="bgcolor=\"$rowColor\"";
	      }
	      print "<tr $rowColor>";
	  }
	  else {
	      print "<tr>";
	  }
	  $inSecondRow=0;
	  for $f (@$fields) {
	      if ($f eq "\n") {
		  print "</tr><tr>";
		  $inSecondRow=1;
		  next;
	      }
	      
	      my $fn;
	      my $colorKey="";
	      $fn=$table->{"td-bgcolor-$f"};
	      if (defined($fn)) {
		  $colorKey="bgcolor=\"".&$fn($x,$cookie)."\"";
	      }
	      my $value;
	      if ($f =~ /^fromsql[-_](.*)$/) {
		  my $sqlField=$1;
		  $value=$x->{$sqlField};
	      }
	      else {
		  $fn=$table->{$f};
		  if (!defined($fn)) {
		      $fn=$backupTable->{$f};
		      if (!defined($fn)) {
			  print "ERROR: no function defined for field $f";
			  exit(0);
		      }
		  }
		  $value=&$fn($x,$cookie);
	      }
	      my $colspan="";
	      if ($inSecondRow) {
		  $colspan="colspan=\"$columnsInFirstRow\"";
	      }
	      if (!$isPrinting) {
		  $value="<strike>$value</strike>";
	      }
	      print "<td $colorKey $colspan>".$value."</td>";
	  }
	  print "</tr>\n";

	  if ($isPrinting) {
	      $thisRow++;
	      $numRows++;
	  }
      } 
      print "</table>\n";
      if ($options->{printNumRows}) {
	  print "($numRows rows)<br>\n";
      }
      if (!$gotOne) {
	  if ($options->{ifNoRecords}) {
	      print $options->{ifNoRecords};
	  }
	  else {
	      print "(no records found)";
	  }
      }
      $options->{resultNumRows}=$numRows;
  }

sub FracToPercent
{
    my ($f)=@_;
    my $p=int(0.5+100.0*$f);
    return "$p\%";
}

sub HtmlColorStyle    # copied from FancifyStockholm.pl
  {
      my $s="";
      $s .= "b, .b { font-weight: normal;}\n";
      $s .= "#reallyBold { font-weight:bold; }\n";
      my $i=0;
      my $color;
      for $color (@colors) {
	  $s .= "#b$i {background-color: $color;}\n";
	  $s .= "#f$i {color: $color;}\n";
	  $i++;
      }
      $s .= "#bad {background-color: $colors[0];}\n";
      for my $name (keys %namedColors) {
	  $color=$namedColors{$name};
	  $s .= "#nb$name {background-color: $color;}\n";
	  $s .= "#nf$name {color: $color;}\n";
      }
      return $s;
  }

sub RunNavigation
  {
      my ($runId,$iter,$upDown100,$motifPage,$numMotifPages,$scoreName,$sortMotif,$minScore)=@_;
      if (!defined($motifPage)) {
	  $motifPage=0;
      }
      my $ud100;
      if (defined($upDown100)) {
	  $ud100=$upDown100;
      }
      else {
	  $ud100="";
      }
      my $minScoreQ;
      if (defined($minScore)) {
	  $minScoreQ=$minScore;
      }
      else {
	  $minScoreQ="";
      }
      # navigation to other pages
      my $q;
      # prev/next
      if ($motifPage!=0) {
	  $q=$motifPage-1;
	  print "<a href=\"newmotifs.pl?page=run&runId=$runId&iter=$iter&updown100=$upDown100&motifPage=$q&scoreName=$scoreName&sortMotif=$sortMotif&minScore=$minScore\">prev</a> ";
      }
      if ($motifPage!=$numMotifPages-1) {
	  $q=$motifPage+1;
	  print "<a href=\"newmotifs.pl?page=run&runId=$runId&iter=$iter&updown100=$ud100&motifPage=$q&scoreName=$scoreName&sortMotif=$sortMotif&minScore=$minScoreQ\">next</a> ";
      }
      print "<br>\n";
      # by number
      for ($q=0; $q<$numMotifPages; $q++) {
	  if ($q!=$motifPage) {
	      print "<a href=\"newmotifs.pl?page=run&runId=$runId&iter=$iter&updown100=$ud100&motifPage=$q&scoreName=$scoreName&sortMotif=$sortMotif&minScore=$minScoreQ\">";
	  }
	  print "page $q";
	  if ($q!=$motifPage) {
	      print "</a>";
	  }
	  print " ";
      }
      print "<br>\n";
  }

sub PrintScoreName
  {
      my ($scoreName)=@_;
      if (defined($scoreName) && length($scoreName)>0) {
	  print "<p><b>scoreName=$scoreName</b></p>";
      }
      else {
	  print "<p><b>scoreName=old composite score</b></p>";
      }
  }


# cut&pasted from ProcessPipeline_Utils.  sorry.
sub SqlJoinMotif # these joins on 4 fields are a real hassle to write out
  {
      
      my ($table1,$table2,$fieldAdd1,$fieldAdd2)=@_;
      my @fields=("runId","iter","clusterNum","predNum");
      my @equality=();
      for my $f (@fields) {
	  push @equality,"$table1.$f$fieldAdd1=$table2.$f$fieldAdd2";
      }
      return join(" and ",@equality);
  }

sub AltScoresTableForOneMotif
  {
      my ($runId,$iter,$clusterNum,$predNum)=@_;
      print "<h2>alternate scores computed for this motif</h2>";


      my $cookie={runId=>$runId,iter=>$iter,clusterNum=>$clusterNum,predNum=>$predNum};
      my %fieldMap=(
	       "pscore output",sub {
		   my ($x,$y)=(@_);
		   if ($x->{scoreName} =~ /^pscore/) {
		       return "<a href=\"../motifs_2007_web/$y->{runId}-$y->{iter}/web/scoring-temp/$x->{scoreName}/$y->{runId}-$y->{clusterNum}-$y->{predNum}-$y->{iter}.pscoreout\" target=\"pscoreout\">pscore out</a>";
		   }
		   else {
		       return "N/A";
		   }
	       }
	      );

      my @scoreFields=("fromsql_scoreName","fromsql_score","fromsql_numbetterInRunIdIter","pscore output");
      my $sql="select * from motif_alt_scores where runId=$runId and iter=$iter and clusterNum=$clusterNum and predNum=$predNum order by scoreName;";
      my $options={cookie=>$cookie};
      DumpTable(\@scoreFields,\%fieldMap,$sql,$options);
  }

sub ListStrs {
    my (@l)=@_;
    my @ll=();
    for my $x (@l) {
	if (defined($x)) {
	    push @ll,$x;
	}
	else {
	    # push @ll,"<nil>";
	}
    }
    return @ll;
}

sub FetchOneRow {
    my ($dbh,$sql,$paramsRef)=@_;  # $params is ref, like \@list

    my $msg=1;

    my @params=();
    if (defined($paramsRef)) {
	@params=@$paramsRef;
    }
    if ($msg) {
	print p,"sql=$sql <br> params=".join(",",@params)."<br>";
    }
    my $x=undef;
    my $good=1;
    my $gotOne=0;
    my $sth=$dbh->prepare($sql);
    $sth->execute(@params);
    while (my $y = $sth->fetchrow_hashref()) {
	$x=$y;
	if ($msg) {
	    print "got record<br>";
	}
	if ($gotOne) {
	    print "odd, this got two records";
	    $good=0;
	}
	$gotOne=1;
    }
    if (!$gotOne) {
	print p,"odd, no record found";
	$good=0;
    }
    if (!$good) {
	print p, "<b>error</b>";
    }
    $sth->finish;
    return $x;
}
sub SetFileFormatVersion {
    my ($runId)=@_;
    my $sth=$dbh->prepare("select fileFormatVersion from runs where runId=?;");
    $sth->execute($runId);
    while (my $x = $sth->fetchrow_hashref()) {
	$runFileFormatVersion=$x->{fileFormatVersion};
    }
    $sth->finish;
}
sub FetchOneRowSthWithDie {
    my ($sth,$sql)=@_;
    $sth->execute();
    my $x;
    if (!($x = $sth->fetchrow_hashref())) {
	die "query failed ($sql)";
    }
    $sth->finish;
    return $x;
}
sub EvalCountQueryWithDie {
    my ($sth,@params)=@_;
    my $rowCount;
    $sth->execute(@params);
    my $x;
    if (!($x = $sth->fetchrow_hashref())) {
	die "count query failed";
    }
    $rowCount=$x->{the_count};
    $sth->finish;
    return $rowCount;
}
