# Supplementary material for: Comparative genomics reveals 104 candidate structured RNAs from bacteria, archaea, and their metagenomes
Source: Genome Biol. 2010 Mar 15;11(3):R31. doi: 10.1186/gb-2010-11-3-r31 (PMC2864571; doi:10.1186/gb-2010-11-3-r31)
Supplement: Additional file 10 — Source code implemented as part of this project. Source code files and a README.pdf file are provided to assist in detailed understanding of the methods. The files can be retrieved from the .tar.gz archive file, as described for Additional file 4. [file gb-2010-11-3-r31-S10.GZ › 104-motifs-source-code/motifs_2007/pl/NewMotifScore.pl]

# Copyright (c) 2007-2010 Zasha Weinberg.  All rights reserved.
#
# This copyrighted source code is freely distributed under
# the terms of the GNU General Public License.  See the file
# LICENSE in the root directory of this distribution.

use strict;
use Getopt::Long;
use IO::File;

my $baseDir="motifs_2007";  # just hardcode this
my $rnazExe="/home1/zw49/software/RNAz-1.0-install/bin/RNAz";
my $rnazPerlDir="/home1/zw49/software/RNAz-1.0-datadir/RNAz/perl";
my $clustalwDir="/home1/zw49/software/clustalw1.83";
my $defaultPosteriorExeWithinCmfinder="c/pscorez/posterior";
require "$baseDir/pl/ProcessPipeline_Utils.pm";

our ($cmfinderDir,$wublastDir);

# e.g.: perl motifs_2007/pl/NewMotifScore.pl -tempBase t/pp -cmfinderDir /home1/zw49/software/CMfinder_03 -pfoldPath /home1/zw49/software/pfold motifs_2007/runs/clostridia-25/jeremy-s42_45_50_55S100O5Min4-cmfinder--ethresh__2__nr__0/iter0/web/sto/83-3424-0-0.sto pscore-pfold-sto /home1/zw49/software/pfold/pscore.rate

my ($help,$tempBase,$pfoldPath,$overrideCmfinderDir,$doneFile,$rowDumpData,$rowDumpFile,$posteriorExe);
if (!GetOptions(
		"h" => \$help,
		"tempBase=s" => \$tempBase,
		"cmfinderDir=s" => \$overrideCmfinderDir,
		"pfoldPath=s" => \$pfoldPath,
		"doneFile=s" => \$doneFile,
		"rowDumpData=s" => \$rowDumpData,
		"rowDumpFile=s" => \$rowDumpFile
	       )) {
    print "ERROR: could not parse params";
    $help=1;
}
if ($help) {
    print "perl NewMotifScore.pl <input sto file> <score method> [<score method extra params>]\n";

    print "<score method>=pscore-pfold-sto[-#x] <pfold rate file name> : run pfold on Stockholm to infer a phylogeny, then run pscore on it.  If the optional \"-#x\" is appended to <score method>, the branch lengths inferred by pfold are multiplied by #.  For example, pscore-pfold-sto-2x means multiply branch lengths by 2.  This is for testing how branch lengths affect performance.  If \"-longest#\" is appended to <score method>, then scale the tree s.t. the longest branch length is equal to #.  You're not allowed to specify both -#x and -longest#.  \"-pmf<name>\" appends \"_\" and then <name> to the name of the pair_model file.  e.g., \"-pmfs1\" leads to the file name being \"pair_model_s1\".  \"samp\" - re-sample MSA using profile HMM with 200-nt padding. \"-ag\" : all gaps -- keep all gap columns.  \"mstcut#\" infer the distance matrix from the phylo tree, then the MST of the distance matrix, then cut all edges in the MST that are bigger than # (e.g. for \"mstcut1.5\", cut edges longer than 1.5), then process the sub-alignment of each mst partition separately.\n";
    print "<score method>=pscore-RDP <tree file name> <fragment-to-species mapping file name> : use pre-calculated phylogeny based on rRNA alignment in RDP.  If motif has a sequence that is not in the RDP file, or if the motif has >1 sequence in a species, the motif will be rejected (since the rRNA method is not generally applicable).  Rejected motifs will have scores of -100.  Also, if -rowDumpFile is used, rejected motifs won't output any rows, or even create the file.  <tree file name> is a tree to give to pscore.  <fragment-to-species mapping> is a tab-delim file where the first field is the sequence accession number ('fragment'), and the 2nd field is the species name in the same format as the tree.  These files are made by ProcessPipeline.pl with the flag -stockholmFromRDP.  NOTE: you should carefully inspect these files to see if any complete genomes were not found, and to see if there are rRNA paralogs where you need to pick which set of paralogs to use.  These problems didn't seem to occur with Pseudomonadales.\n";
    print "<score method>=pscore-pfold-sto-MST : (misleading name) run pfold, extract a distance matrix between sequence pairs (i.e., the leaves of the phylo tree), then extract a Minimum-Spanning Tree from this distance matrix.  the score is the distance of the longest edge in the MST.\n";
    print "(not implemented -- doesn't seem worth it)  <score method>=pscore-pfold-cluster-clustalw <pfold rate file name>  <cluster fasta file> : run clustalw on the original cluster that was input to CMfinder, then run pfold on that to infer a phylogeny, then run pscore.  <cluster fasta file> is a FASTA file containing the seqs in the cluster\n";
    print "<score method>=hmmpair <max non-canonical pair frequency> <use partition function> <length of 5'/3' flanking poly-N to add> : max/sum pair prob of covary, by Profile HMM forward\n";
    print "<score method>=RNAz : run RNAz on the .sto file, after selecting sequences with perl rnazSelectSeqs.pl --no-reference.\n";
    print "<score method>=RNAz-clustalw : realign the .sto using clustalw, then run RNAz as above\n";

    print "-tempBase <file path> : temporary file base name\n";
    print "-pfoldPath <dir> : directory where Zizhen's copy of Pfold is\n";
    print "-cmfinderDir <dir> : path to CMfinder stuff.  NOTE: this needs to be the newer stuff\n";
    print "-doneFile <file> : print the string DONEdoneDONEdone into <file> upon successful completion of the script\n";

    print "-rowDumpData <runId>,<clusterId>,<predNum>,<iterNum> : this is totally for convenience in the pipeline.  Set this data for the row with -rowDumpFile\n";
    print "-rowDumpFile <file> : when we calculate a score (or scores), dump records in a format for the motif_alt_scores table (see ProcessPipeline.pl).  The other data for this row is given in -rowDumpData.\n";
    
    die "did help";
}

our $configFile="data/ravenna.config.tab";
require 'RavennaConfigFile.pm';
LoadConfigFile();
if (defined($overrideCmfinderDir)) {
    $cmfinderDir=$overrideCmfinderDir;
}

if (!$posteriorExe) {
    $posteriorExe="$cmfinderDir/$defaultPosteriorExeWithinCmfinder";
}

my $stoFileName=shift;
my $scoreMethod=shift;

if (!defined($tempBase)) {
    die "sorry, I'm required that you specify   -tempBase";
}

my $rowDumpFh;
if ($rowDumpFile) {
    # print "open ROWDUMP\n";
    $rowDumpFh=new IO::File;
    if (!($rowDumpFh->open(">$rowDumpFile"))) {
	die "cannot open $rowDumpFile";
    }
}

print "scoreMethod=\"$scoreMethod\"\n";

if ($scoreMethod =~ /^RNAz/) {
    my $rnazInputFileName;
    if ($scoreMethod =~ /clustalw/) {

	# get FASTA
	my $preFastaFileName="$tempBase.U.fasta";
	$rnazInputFileName="$tempBase.aln";  # implicitly the file that CLUSTALW writes
	RunCmd("perl exe/BarrickStockholmToFasta.pl $stoFileName $preFastaFileName");

	# convert U -> T, so as not to upset RNAz's strange idea that Uridines do not exist.  Also, make things upper case.  Also, '/' --> '_' in sequence names
	my $fastaFileName="$tempBase.fasta";
	if (!open(I,"$preFastaFileName")) {
	    die;
	}
	if (!open(O,">$fastaFileName")) {
	    die;
	}
	while (<I>) {
	    s/[\r\n]//g;
	    if (/^[>]/) {
		s/[\/-]/_/g;
	    }
	    else {
		s/U/T/g;
		$_=uc($_);
	    }
	    print O "$_\n";
	}
	close(I);

	RunCmd("rm -f $rnazInputFileName"); # make sure it's not there, so that if clustalw fails to write it, we'll know
	RunCmd("$clustalwDir/clustalw $fastaFileName");
	if (!-e $rnazInputFileName) {
	    die "apparently, clustalw failed to write its output onto $rnazInputFileName";
	}
    }
    else {
	# do it directly

	# convert Sto -> clustalw
	my %sto=ProcessPipeline_Utils::ReadStockholmIntoHash($stoFileName);
	$rnazInputFileName="$tempBase.aln";
	ProcessPipeline_Utils::WriteClustalwFromHash($rnazInputFileName,\%sto);
    }

    my $selectFileName="$tempBase.select.aln";
    RunCmd("perl $rnazPerlDir/rnazSelectSeqs.pl --no-reference $rnazInputFileName > $selectFileName");
    my $windowFileName="$tempBase.window.aln";
    RunCmd("perl $rnazPerlDir/rnazWindow.pl --window 120 --slide 40 --no-reference $selectFileName > $windowFileName");

    my $score=0;
    if ((-e $windowFileName) && !(-s $windowFileName)) {
	# assume it just didn't have anything good in it
	$score=-100;
    }
    else {
	my $rnazFileName="$tempBase.rnaz";
	RunCmd("$rnazExe --both-strands --predict-strand $windowFileName > $rnazFileName");
	
	if (!open(R,$rnazFileName)) {
	    die "could not open $rnazFileName";
	}
	while (<R>) {
	    s/[\r\n]//g;
	    if (/^ SVM RNA-class probability: ([-+.e0-9]+)$/) {
		my $s=$1;
		if ($s>$score) {
		    $score=$s;
		}
	    }
	}
	close(R);
    }

    print "ScOrE $score\n";

    if ($rowDumpFile) {
	RowDump($rowDumpFh,$rowDumpData,$scoreMethod,$score);
    }
}

if ($scoreMethod =~ /^pscore-/) {

    if ($cmfinderDir =~ /older/) {
	die "umm, are you sure that the new CMfinder dir is $cmfinderDir??";
    }

    # okay, we're using pscore
    my $mstcut=undef;
    my $mstcutNumPartitions=0;
    my $branchLengthMultiplier=1.0;
    my $scaleLongestBranch=undef;
    my $pairModelFile="pair_model";
    my @scoreMethodElementList=split /-/,$scoreMethod;
    my $resampling=0;
    my $numResamples=10; # gets slow
    my $numFlankingPolyN=200;
    my $keepAllGapColumns=0; # this is default, remove gappy columns
    for my $scoreMethodElement (@scoreMethodElementList) {
	if ($scoreMethodElement =~ /^mstcut([-+e.0-9]+)$/) {
	    $mstcut=$1;
	}
	if ($scoreMethodElement =~ /^([-+e.0-9]+)x$/) {
	    $branchLengthMultiplier=$1;
	    CheckForDashProblems($branchLengthMultiplier,"branchLengthMultiplier");
	}
	if ($scoreMethodElement =~ /^longest([-+e.0-9]+)$/) {
	    $scaleLongestBranch=$1;
	    CheckForDashProblems($scaleLongestBranch,"scaleLongestBranch");
	}
	if ($scoreMethodElement =~ /^pmf(.*)$/) {
	    $pairModelFile .= "_$1";
	}
	if ($scoreMethodElement eq "samp") {
	    $resampling=1;
	}
	if ($scoreMethodElement =~ /53N([0-9]+)/) {
    	    $numFlankingPolyN=$1;
	}
	if ($scoreMethodElement eq "ag") {
	    $keepAllGapColumns=1;
	}
    }

    # first, we need a phylogenetic tree

    my $quietlyRejectMotif=0;
    my $score;

    my $treeFileName;
    if ($scoreMethod =~ /^pscore-pfold-sto/) { # we might still have branch multiplier stuff on the end

	my $pfoldRateFileName=shift;
	if (!$pfoldPath) {
	    die "I need  -pfoldPath";
	}

	# convert Stockholm alignment to Fasta alignment (with dashes), so that we can use the fasta2col program
	my %sto=ProcessPipeline_Utils::ReadStockholmIntoHash($stoFileName);
	my $fastaFileName="$tempBase.fasta";
	if (!open(FASTA,">$fastaFileName")) {
	    die "cannot open $fastaFileName";
	}
	for my $hitId (keys %{$sto{hit}}) {
	    my $seq=$sto{hit}{$hitId}{seq};
	    print FASTA ">$hitId\n$seq\n";
	}
	close(FASTA);

	$treeFileName="$tempBase.tree";

	my $pfoldOutFileName="$tempBase.pfoldout";
	RunCmd("rm -f $pfoldOutFileName");

	RunCmd("cat $fastaFileName | $pfoldPath/fasta2col | sed 's/arbitrary/RNA/g' | $pfoldPath/findphyl $pfoldRateFileName | $pfoldPath/mltree $pfoldRateFileName > $pfoldOutFileName");

	print "branchLengthMultiplier=$branchLengthMultiplier\n";
	if ($scaleLongestBranch) {
	    print "longestPath scale=$scaleLongestBranch\n";
	}
	my $distanceMatrixFileName=undef;
	if ($scoreMethod eq "pscore-pfold-sto-MST" || $mstcut) {
	    $distanceMatrixFileName="$tempBase.distmatrix.tab";
	}
	ProcessPipeline_Utils::PfoldOutToPscoreTree($pfoldOutFileName,$treeFileName,$branchLengthMultiplier,$scaleLongestBranch,$distanceMatrixFileName);
	if ($distanceMatrixFileName) {
	    # perl motifs_2007/pl/NewMotifScore.pl -tempBase t/MST -cmfinderDir /home1/zw49/software/CMfinder_03 -pfoldPath /home1/zw49/software/pfold motifs_2007/runs/chlorobi-25/jeremy-s35_45_55S100O5Min3-cmfinder--ethresh__2__nr__0/iter0/web/sto/74-1016-0-0.sto pscore-pfold-sto-MST /home1/zw49/software/pfold/pscore.rate
	    my $minSpanTreeFileName="$tempBase.minspantree.tab";
	    my $maxLenForPartition=10; # doesn't really matter
	    if ($mstcut) {
		$maxLenForPartition=$mstcut;
	    }
	    RunCmd("./cmzasha --compute-MST-for-distance-matrix $distanceMatrixFileName $minSpanTreeFileName $maxLenForPartition");

	    my @mstHitIdOrder=();
	    if (!open(MST,$minSpanTreeFileName)) {
		die;
	    }
	    my $maxScore;
	    my $maxCutScore=-1;
	    while (<MST>) {
		s/[\r\n]//g;
		if (/^maxScore=([-+.e0-9]+)$/) {
		    $maxScore=$1;
		}
		if (/:(.*)$/) {
		    my $hitId=$1;
		    push @mstHitIdOrder,$hitId;
		}
		if (/^partition/) {
		    my @set=split /\t/,$_;
		    shift @set; # remove the string "partition"
		    if (scalar @set>=2) { # ignore singletons

			# create a new alignment with only the seqs in this partition
			print "partition with {".join(",",@set)."}\n";
			my %is=();
			for my $hit (@set) {
			    $is{$hit}=1;
			}
			my $thisPartition=$mstcutNumPartitions;
			$mstcutNumPartitions++;
			my %sto=ProcessPipeline_Utils::ReadStockholmIntoHash($stoFileName);
			for my $hit (@{$sto{hitsInOriginalOrder}}) {
			    if (!$is{$hit}) {
				delete $sto{hit}{$hit};
			    }
			}
			@{$sto{hitsInOriginalOrder}}=@set;
			my $cutStoFileName="$tempBase.mincut.$thisPartition.sto";
			ProcessPipeline_Utils::WriteStockholmFromHash($cutStoFileName,\%sto);

			# run us again for this sto
			my $outFileName="$tempBase.mincut.$thisPartition.stdout";
			if (!$tempBase || !$cmfinderDir || !$pfoldPath) {
			    die; # could be legit, but I'm surprised
			}
			RunCmd("perl $0 -tempBase $tempBase.mincut.$thisPartition -cmfinderDir $cmfinderDir -pfoldPath $pfoldPath $cutStoFileName pscore-pfold-sto $pfoldRateFileName >& $outFileName");

			my $thisScore=undef;
			if (!open(SCORE,$outFileName)) {
			    die "cannot open $outFileName";
			}
			while (<SCORE>) {
			    s/[\r\n]//g;
			    if (/^ScOrE ([-+.e0-9]+)$/) {
				$thisScore=$1;
			    }
			}
			close(SCORE);
			if (!defined($thisScore)) {
			    die "could not find score in $outFileName";
			}
			print "\tthisScore=$thisScore\n";

			if ($thisScore > $maxCutScore) {
			    $maxCutScore=$thisScore;
			}
		    }
		}
	    }
	    close(MST);
	    if (!defined($maxScore)) {
		die;
	    }

	    # re-order Stockholm file to fit with MST, so it's easier to read
	    my $stoMstOrderFileName="$tempBase.mst-order.sto";
	    my $htmlStoMstOrderFileName="$tempBase.mst-order.sto.html";
	    my $sto=ProcessPipeline_Utils::ReadStockholmIntoHash($stoFileName);
	    @{$sto{hitsInOriginalOrder}}=@mstHitIdOrder;
	    ProcessPipeline_Utils::WriteStockholmFromHash($stoMstOrderFileName,\%sto);
	    # and create the HTML version of it
	    # generate consensus
	    my $gscFileName="$tempBase.mst-order.gsc";
	    ::RunCmd("./cmzasha --GSC-weighted-consensus $stoMstOrderFileName $gscFileName 3 0.97 0.9 0.75 4 0.97 0.9 0.75 0.5 0.05");
	    # produce HTML
	    ::RunCmd("perl exe/FancifyStockholm.pl -noWarnParseHitId -forNewMotifsWeb -noURL -highlightCovarying $gscFileName $htmlStoMstOrderFileName");

	    if ($mstcut) {
		if (!defined($maxCutScore)) {
		    die;
		}
		$score=$maxCutScore;
	    }
	    else {
		$score=$maxScore;
	    }
	}
    }

    if ($scoreMethod =~ /^pscore-RDP/) {

	my $speciesNameTreeFileName=shift; # this file was made with species name, so it doesn't work directly with the motif
	my $fragmentToSpeciesFileName=shift;

	# load fragment-to-species mapping
	my %emblIdToSpecies=();
	if (!open(FS,$fragmentToSpeciesFileName)) {
	    die "cannot open $fragmentToSpeciesFileName";
	}
	while (<FS>) {
	    s/[\r\n]//g;
	    my ($emblId,$species)=split /\t/,$_;
	    $emblIdToSpecies{$emblId}=$species;
	}
	close(FS);

	# (1) map sequence fragment accessions onto species names in the tree, then create an alternate tree that uses the same hitIds as the motif alignment.
	# (2) and check if we need to reject the motif
	# first, make the map
	my %speciesToHitId=();
	my %sto=ProcessPipeline_Utils::ReadStockholmIntoHash($stoFileName);
	for my $hitId (keys %{$sto{hit}}) {
	    my ($emblId,$start,$end)=split /[\/-]/,$hitId;
	    my $species=$emblIdToSpecies{$emblId};
	    if (!$species) {
		die "could not map emblId to species.  Everything should be mappable if you made this with  ProcessPipeline.pl -stockholmFromRDP";
	    }
	    if ($speciesToHitId{$species}) {
		print "REJECT MOTIF: species $species has two hits in it\n";
		$quietlyRejectMotif=1;
		last; # no point in continuing
	    }
	    $speciesToHitId{$species}=$hitId;
	}
	# now parse the tree file, remapping species to emblId -- and check if there are species we didn't find
	my %speciesFoundInTreeFile=();
	$treeFileName="$tempBase.tree";
	if (!open(TREEIN,$speciesNameTreeFileName)) {
	    die "cannot open $speciesNameTreeFileName";
	}
	if (!open(TREEOUT,">$treeFileName")) {
	    die "cannot open $treeFileName";
	}
	while (<TREEIN>) {
	    s/[\r\n]//g;
	    if (/^( +)([^ \):]+)(:.*)$/) {
		my ($spaces,$species,$restOfLine)=($1,$2,$3);
		if ($speciesToHitId{$species}) {
		    # re-map this
		    $speciesFoundInTreeFile{$species}=1;
		    $species=$speciesToHitId{$species}; # use the hitId instead
		}
		print TREEOUT "$spaces$species$restOfLine\n";
	    }
	    else {
		print TREEOUT "$_\n";
	    }
	}
	close(TREEOUT);
	close(TREEIN);
	# check that we got everything
	for my $species (keys %speciesToHitId) {
	    if (!$speciesFoundInTreeFile{$species}) {
		print "REJECT MOTIF: species $species was not found in the RDP alignment (or at least, not in the tree file)\n";
		$quietlyRejectMotif=1;
		last;
	    }
	}
    }

    if (!defined($treeFileName)) {
	die "maybe unknown tree-inference method?";
    }

    if ($quietlyRejectMotif || defined($score)) {

	if ($quietlyRejectMotif) {
	    $score=-100;
	}
    }
    else {
	# run pscore
	# first, set up CMfinder environment
	$ENV{PATH} .= "$cmfinderDir/bin";
	$ENV{CMfinder} = $cmfinderDir;
	$ENV{BLAST}=$wublastDir;
	my $pscoreOutFileName="$tempBase.pscoreout";
	RunCmd("rm -f $pscoreOutFileName"); # allowing appending to the file, for use with resampling (to reduce the # of files)
	print "pairModelFile=$pairModelFile\n";

	if ($resampling) {
	    my $cmzashaOutFileName="$tempBase.cmzasha";
	    my $sampleStoFileName="$tempBase.samples.sto";
	    RunCmd("./cmzasha --profile-hmm-resample-msa $stoFileName $numFlankingPolyN $numResamples $sampleStoFileName 0");
	    my $sample;
	    my @scoreList=();
	    my $indivSampleStoFileName="$tempBase.one.sto";
	    for ($sample=0; $sample<$numResamples; $sample++) {

		# extract the individual sample
		if (!open(ONE,">$indivSampleStoFileName")) {
		    die "cannot open $indivSampleStoFileName";
		}
		if (!open(S,$sampleStoFileName)) {
		    die "cannot open $sampleStoFileName";
		}
		my $numAt=0;
		while (<S>) {
		    s/[\r\n]//g;
		    if ($numAt==$sample) {
			print ONE "$_\n";
		    }
		    if ($_ eq "//") {
			$numAt++;
		    }
		}
		close(S);
		close(ONE);

		push @scoreList,RunPscore($cmfinderDir,$treeFileName,$pairModelFile,$indivSampleStoFileName,$pscoreOutFileName,$keepAllGapColumns);
	    }
	    RunCmd("rm -f $indivSampleStoFileName"); # really, we don't need these files

	    # main score is the mean
	    $score=CalcResampleScoreStats($quietlyRejectMotif,$rowDumpFile,$rowDumpData,$rowDumpFh,$scoreMethod,\@scoreList,$numResamples);
	    # and calc stats for 5,3,2,1 samples, in case that's just as good
	    CalcResampleScoreStats($quietlyRejectMotif,$rowDumpFile,$rowDumpData,$rowDumpFh,$scoreMethod,\@scoreList,5);
	    CalcResampleScoreStats($quietlyRejectMotif,$rowDumpFile,$rowDumpData,$rowDumpFh,$scoreMethod,\@scoreList,3);
	    CalcResampleScoreStats($quietlyRejectMotif,$rowDumpFile,$rowDumpData,$rowDumpFh,$scoreMethod,\@scoreList,2);
	    CalcResampleScoreStats($quietlyRejectMotif,$rowDumpFile,$rowDumpData,$rowDumpFh,$scoreMethod,\@scoreList,1);
	    $quietlyRejectMotif=1; # don't print any more info on it
	}
	else {
	    $score=RunPscore($cmfinderDir,$treeFileName,$pairModelFile,$stoFileName,$pscoreOutFileName,$keepAllGapColumns);
	}
    }
    print "ScOrE $score\n";

    if ($rowDumpFile && !$quietlyRejectMotif) {
	RowDump($rowDumpFh,$rowDumpData,$scoreMethod,$score);
    }
}

if ($scoreMethod =~ /^hmmpair/) {

    my $maxNonCanonicalPairFreq=shift;
    my $usePartitionFunction=shift;
    my $numFlankingPolyN=shift;

    my $partitionFuncFileName="NULL"; # default if we're not using the partition function
    if ($usePartitionFunction) {
	$partitionFuncFileName="$tempBase.partfunc";
	if (!open(PF,">$partitionFuncFileName")) {
	    die "cannot open for writing $partitionFuncFileName";
	}
	print "Determining base pair probabilities using partition function with modified RNAfold\n";
	my %sto=ProcessPipeline_Utils::ReadStockholmIntoHash($stoFileName);
	for my $hitId (keys %{$sto{hit}}) {

	    my $seq=$sto{hit}{$hitId}{seq};
	    $seq =~ s/[-._,]//g;  # remove gaps
	    if ($seq =~ /[^A-Za-z]/) {
		die "unexpected symbol in $hitId seq '$seq': not a letter, nor a recognized gap character";
	    }
	    print PF "hit $hitId $seq\n";
	    my $exe="$baseDir/RNAfoldPartFuncForParallel/RNAfoldPartFuncForParallel";
	    my $cmd="$exe $seq";
	    if (!open(RNAFOLD,"$cmd |")) {
		die "cannot run $exe";
	    }
	    while (<RNAFOLD>) {
		s/[\r\n]//g;
		my ($i,$j,$p)=split / /,$_;
		print PF join(" ",($i,$j,$p))."\n";
	    }
	    close(RNAFOLD);
	    if ($? != 0) {
		die "error running $exe for $hitId. status=$?";
	    }
	}
	close(PF);
    }
    my $cmzashaOutFileName="$tempBase.cmzasha";
    my $uniformDistributionOfProfileHmmStartsAndEnds=0; # default, old thingy
    RunCmd("./cmzasha --hmm-pair-score $stoFileName $maxNonCanonicalPairFreq $numFlankingPolyN $uniformDistributionOfProfileHmmStartsAndEnds $partitionFuncFileName > $cmzashaOutFileName");

    if (!open(CMZASHA,"$cmzashaOutFileName")) {
	die "cannot open $cmzashaOutFileName";
    }
    while (<CMZASHA>) {
	s/[\r\n]//g;
	if (/^SCORE ([^ ]+) score=([-+.e0-9]+)/) {
	    my $statName=$1;
	    my $score=$2;
	    
	    my %statNameToAbbrev=("bestPair","b","bestPairPf","bpf","pairSum","s","pairSumPf","spf");
	    my $statAbbrev=$statNameToAbbrev{$statName};
	    if (!$statAbbrev) {
		die "cannot find abbreviation of statistic name $statName from line $_";
	    }
	    if ($rowDumpFile) {
		RowDump($rowDumpFh,$rowDumpData,"$scoreMethod-$statAbbrev-$maxNonCanonicalPairFreq",$score);
	    }
	}
    }
    close(CMZASHA);
}

if (defined($doneFile) && length($doneFile)>0) {
    RunCmd("echo DONEdoneDONEdone > $doneFile");
}

sub RunCmd
  {
      my ($cmd)=@_;
      print "Running $cmd\n";
      my $status=system "$cmd";
      if ($status!=0) {
	  die "failed with status $status (according to perl 'system' command)";
      }
  }

sub die_soon
  {
      my @dieParams=@_;
      my $errorMessage="";
      for my $l (@dieParams) {
	  $errorMessage="$errorMessage $l";
      }
      print "ERROR: $errorMessage\n";
      die @dieParams;
  }

sub RowDump
  {
      my ($rowDumpFh,$rowDumpData,$scoreMethod,$score)=@_;
      my @rowDumpDataList=split /,/,$rowDumpData;
      my @row=(@rowDumpDataList,$scoreMethod,$score);
      my $line=join("\t",@row);
      # print "adding row: $line\n";
      print $rowDumpFh $line."\n";
  }

sub CheckForDashProblems
  {
      my ($x,$name)=@_;
      if (($x =~ /e$/) || ($x eq "")) {
	  die "$name had negative exponent or was negative (\"$x\")";
      }
  }

sub RunPscore
  {
      my ($cmfinderDir,$treeFileName,$pairModelFile,$stoFileName,$pscoreOutFileName,$keepAllGapColumns)=@_;
      RunCmd("echo BEGINPSCORE >> $pscoreOutFileName");
      my $keepAllGapColumnsFlag="";
      if ($keepAllGapColumns) {
	  $keepAllGapColumnsFlag="--gap-threshold 2";
      }
      else {
	  $keepAllGapColumnsFlag="";
      }
      RunCmd("$posteriorExe $keepAllGapColumnsFlag --partition -t $treeFileName -s $cmfinderDir/data/single_model -p $cmfinderDir/data/$pairModelFile -g $cmfinderDir/data/scfg $stoFileName >> $pscoreOutFileName");
	
      # parse score
      my $score=undef;
      if (!open(PSCORE,$pscoreOutFileName)) {
	  die "cannot open $pscoreOutFileName";
      }
      while (<PSCORE>) {
	  s/[\r\n]//g;
	  if (/^Total pair posterior ([-+e.0-9]+)$/) {
	      $score=$1;
	  }
	  if (/BEGINPSCORE/) {
	      $score=undef;
	  }
      }
      close(PSCORE);
      if (!defined($score)) {
	  die "could not parse score from $pscoreOutFileName";
      }
      return $score;
  }

sub CalcResampleScoreStats
  {
      my ($quietlyRejectMotif,$rowDumpFile,$rowDumpData,$rowDumpFh,$scoreMethod,$scoreListRef,$numResamples)=@_;

      if ($numResamples>(scalar @$scoreListRef)) {
	  die "um";
      }
      my @scoreList=();
      my $p;
      for ($p=0; $p<$numResamples; $p++) {
	  push @scoreList,$$scoreListRef[$p];
      }
	    
      @scoreList=sort {$a <=> $b} @scoreList;
      my $mean=0;
      my $s;
      for $s (@scoreList) {
	  $mean += $s;
      }
      $mean /= $numResamples;

      # and calc stdev
      my $stdev;
      if ($numResamples>1) {
	  my $variance=0;
	  for $s (@scoreList) {
	      $variance += ($s-$mean)*($s-$mean);
	  }
	  $variance /= ($numResamples-1.0);
	  $stdev=sqrt($variance);
      }
      else {
	  $stdev=-1;
      }
      
      # also calculate various percentiles (which will include the median)
      if ($rowDumpFile && !$quietlyRejectMotif) {
	  if ($numResamples>1) {
	      RowDump($rowDumpFh,$rowDumpData,"$scoreMethod-$numResamples-mean",$mean);
	  }
	  if ($numResamples>2) {
	      RowDump($rowDumpFh,$rowDumpData,"$scoreMethod-$numResamples-stdev",$stdev);
	  }
	  my $i;
	  for ($i=0; $i<$numResamples; $i++) {
	      RowDump($rowDumpFh,$rowDumpData,"$scoreMethod-$numResamples-$i",$scoreList[$i]);
	  }
      }
      
      return $mean;
  }
