# Supplementary material for: Comparative genomics reveals 104 candidate structured RNAs from bacteria, archaea, and their metagenomes
Source: Genome Biol. 2010 Mar 15;11(3):R31. doi: 10.1186/gb-2010-11-3-r31 (PMC2864571; doi:10.1186/gb-2010-11-3-r31)
Supplement: Additional file 10 — Source code implemented as part of this project. Source code files and a README.pdf file are provided to assist in detailed understanding of the methods. The files can be retrieved from the .tar.gz archive file, as described for Additional file 4. [file gb-2010-11-3-r31-S10.GZ › 104-motifs-source-code/motifs_2007/pl/ProcessPipeline.pl]

# Copyright (c) 2007-2010 Zasha Weinberg.  All rights reserved.
#
# This copyrighted source code is freely distributed under
# the terms of the GNU General Public License.  See the file
# LICENSE in the root directory of this distribution.

# perl motifs_2007/pl/ProcessPipeline.pl motifs_2007/config/run1.tab

use strict;
use DBI;
use Getopt::Long;

my $pscorecmfinderDir="/home1/zw49/software/CMfinder_03";
my $pfoldPath="/home1/zw49/software/pfold";
my $pscoreRateMatrixForPfold="$pfoldPath/pscore.rate";
my $bulldogMysqlLogin="mysql,zw49,username,password";
my $blissMysqlLogin="127.0.0.1,newmotifs,lab,username,password";
our $sqPBSexe;

my $processPipelineParams=join(" ",@ARGV);

sub die_soon  {
    my @dieParams=@_;
    my $errorMessage="";
    for my $l (@dieParams) {
	$errorMessage="$errorMessage $l";
    }
    print "ERROR: $errorMessage\n";
    die @dieParams;
}

my $CMfinderStepsGeneric="CMfinderPreprocess,CMfinder,CMfinderPostprocess";
my $postProcessStepsGeneric="PrepareForWeb,PrepareForWeb2,ApplyAltScores,DumpMotifHitCoords,TarDataForDownload,UpdateDownloadDirectory";
my $toWebStepsGeneric="DownloadTgz";
our @pipelineSteps=(
		    "InitSuperDb", "RunMetagene,ExtractIgrs,ExtractRibosomalRnas,FindRfamHitsByBlast,ExtractIgrsSansRrnas,UpdateSQLite",
		    "CreateGroups" , "FindAccessionsAndCddGroups,PrepareGroupForRavenna",
		    "queryanchor" , "QueryAnchorPartitionIgrsForBlast",
		    "jeremy" , "JeremyPrepareForBlast,JeremyRunBlast,JeremyOverCluster,Jeremy_UserMustAccept",
		    "cmfinder-iter0" , $CMfinderStepsGeneric,
		    "Postprocess-iter0" , $postProcessStepsGeneric,
		    "Miniscan-iter0" , "Miniscan",
		    "cmfinder-iter1" , $CMfinderStepsGeneric,
		    "Postprocess-iter1" , $postProcessStepsGeneric,
		    "ToWeb" , $toWebStepsGeneric,
		   );

our $baseDir="motifs_2007";
my $groupDefinitionFileName="$baseDir/config/pipeline_groups.tab";
my $pipelineRunsToIdFileName="$baseDir/config/auto/pipeline_runs_id.tab";
my $pipelineRavennaConfigFileName="$baseDir/config/ravenna.pipeline.tab";
my $listOfRavennaDbFilesToCatFileName="$baseDir/config/auto/filestocat.for.ravenna";

our $parallelWorkGeneric={};

require "$baseDir/pl/ProcessPipeline_Jeremy.pm";
require "$baseDir/pl/ProcessPipeline_QueryAnchor.pm";
require "$baseDir/pl/ProcessPipeline_Group.pm";
require "$baseDir/pl/ProcessPipeline_CMfinder.pm";
require "$baseDir/pl/ProcessPipeline_SuperDbProcessing.pm";
require "$baseDir/pl/ProcessPipeline_PrepareForWeb.pm";
require "$baseDir/pl/ProcessPipeline_ToWeb.pm";
require "$baseDir/pl/ProcessPipeline_Miniscan.pm";
require "$baseDir/pl/ProcessPipeline_Utils.pm";

if (!-e $baseDir) {
    die_soon "dir $baseDir not found";
}

my $hostname=`hostname`; $hostname =~ s/[\r\n]//g;

our ($parallel,$parallelQueue);
my ($help,$mysqlToSqllite,$subStep,$subStepParams,$importKnowns,$newRfam,$createDbOnBliss,$processAllGroups,$cpuUsageReport,$backupFromBliss,$invalidateDownloadedRun,$reconstructOverlapFileFromPatches,$ignoreErrors,$eraseDownloadedRun,$weightPerJobUserSpec,$invalidateSteps,$invalidateStepDetails,$dumpSqlForNumBetter,$restrictRunsForDownload,$disableDownloadUntar,$stockholmFromRDP,$stopAfterStep,$dumpAllMotifHitsIntoDir,$forceRecalcOverlaps,$justDumpMiniscanJobs);
my ($uncompressRunsFromFile,$compressRunsFromFile,$compressAndRemoveRunsFromFile,$dumpAllMotifHitsForOverlapChecking);

my $originalArgv=join(" ",@ARGV);
if (!GetOptions(

		# bulldogi, alternate tasks than just running the pipeline
		"importKnowns" => \$importKnowns,
		"newRfam" => \$newRfam,
		"cpuUsageReport" => \$cpuUsageReport,
		"reconstructOverlapFileFromPatches" => \$reconstructOverlapFileFromPatches,
		"invalidateSteps=s" => \$invalidateSteps,          # -invalidateSteps <comma-sep step names>/<comma-sep runId-iter or "all">     e.g.   -invalidateSteps JeremyRunBlast/74-0,74-1   or   -invalidateSteps ApplyAltScores,TarDataForDownload/all .  (Only applies to runs specified in the runs.tab file on the command line).  If iter=="_", then both iters are specified, like    -invalidateSteps JeremyRunBlast/74-_
		"invalidateStepDetails=s" => \$invalidateStepDetails, # extra stuff for -invalidateSteps.  It's in the form of a hash with key=value separated by '=' (equal sign), and key=value pairs separated by commas.  Interpretation is step-specific.  ApplyAltScores accepts "onlyTouchFiles=1", which only erases the touchFiles, thereby permitting a new scoring method to be used, but not erasing already-computed scores.
		"stockholmFromRDP=s" => \$stockholmFromRDP, # -stockholmFromRDP <RDP download filename>,<groupname>,<db version #>    .   <groupname> is a group defined in pipline_groups.tab
		"dumpAllMotifHitsForOverlapChecking=s" => \$dumpAllMotifHitsForOverlapChecking, # -dumpAllMotifHitsForOverlapChecking <filename> : go through all motifs in all runs of the pipeline, and produce an output file suitable for running in --pipeline-find-overlapping-motifs.  This is useful if you want to intersect your sequences, but note that you need to put your sequences/motifs in the form #-#-#-#

		# compress/backup/remove runs.  runs can be in three states: (1) live (files are unpacked and ready for processing), (2) compressed and unpacked (files are backed up in compressed state, but also in uncompressed state - useful for backing up before you want to delete, and also before you trust the delete code), (3) compressed and removed (files are backed up, and only available in backup form - to do stuff with the run, you'd need to load them from backup).  Backups are stored in tgz format in motifs_2007/backups/runs/runId-groupName.tgz
		# oh, doing any operation on a run implicitly does the same operation on the file without clustering details.  For example, compressing a run for chloroflexi on RefSeq25 with Jeremy-clustering with various params, also compresses the motifs_2007/runs/chloroflexi-25/Jeremy dir (i.e. the all-against-all BLAST data).  This goes into motifs_2007/backups/runs/groupName-version-jeremy.tgz
		"uncompressRunsFromFile" => \$uncompressRunsFromFile,
		"compressRunsFromFile" => \$compressRunsFromFile,
		"compressAndRemoveRunsFromFile" => \$compressAndRemoveRunsFromFile,
		
		# bulldogi, flags that modify pipeline behavior
		"parallel=s" => \$parallel,
		"queue=s" => \$parallelQueue,
		"subStep=s" => \$subStep,
		"subStepParams=s" => \$subStepParams,
		"hostname=s" => \$hostname,
		"processAllGroups" => \$processAllGroups,
		"ignoreErrors" => \$ignoreErrors,
		"stopAfterStep=s" => \$stopAfterStep, # e.g. "-stopAfterStep cmfinder-iter0:CMfinder",
		"weightPerJob=s" => \$weightPerJobUserSpec, # For tuning parallel system usage.  list in the form ITER:NAME=WEIGHT, separated by commas.  ITER is 0,1,or - (for both iters).  NAME is "pscore" (running pscore for alt-score), "evd" (miniscan EVD calcs), "scan" (miniscan scans), "cmf" (CMfinder run), "jeremy-blast" (BLASTn in Jeremy's pipeline).  Thus, a valid spec is:  -weightPerJob 0:cmf=20,0:evd=100,-:scan=10
		"forceRecalcOverlaps" => \$forceRecalcOverlaps, # see ProcessPipeline_PrepareForWeb.pm
		"justDumpMiniscanJobs" => \$justDumpMiniscanJobs, # to run the miniscans on another system
		"parallelNodeAlloc=s" => \$parallelWorkGeneric->{parallelNodeAlloc}, # for use by Nick's parallel job script, to specify how many nodes to use.  Currently, it's just a number that says how many nodes.
		"overAllocCpu=s" => \$parallelWorkGeneric->{overAllocCpu}, # for use with Nick's script, for jobs that are short, and would otherwise not use 100% of the CPUs.  Solution: schedule more jobs than CPUs, so that each CPU has something to work on.

		# run on bliss
		"backupFromBliss" => \$backupFromBliss,
		"invalidateDownloadedRun=s" => \$invalidateDownloadedRun,   # list like 94-0,94-1
		"eraseDownloadedRun=s" => \$eraseDownloadedRun,             # delete all records and files, except those in motifsOverlap
		"createDbOnBliss" => \$createDbOnBliss,
		"restrictRunsForDownload=s" => \$restrictRunsForDownload, # list like 83-0, 83-1   (comma sep, <runId>-<iter>).  Only update these ones, even if others need updating.  Note: this is just a restriction; it won't force an update of runs that are already downloaded.  Use -invalidateDownloadedRun or -eraseDownloadedRun for that purpose.
		"disableDownloadUntar" => \$disableDownloadUntar, # for updating runs, assume that files are already downloaded and un-tarred, and skip these steps.  Useful because these steps can be quite time-consuming.
		"dumpSqlForNumBetter" => \$dumpSqlForNumBetter,
		"dumpAllMotifHitsIntoDir=s" => \$dumpAllMotifHitsIntoDir, # dump all motif hits, in the -dumpAllMotifHitsForOverlapChecking format, one file per runId/iter combination.  Tis is for migrating to the new way of recording this info, in separate .gz files per each run/iter.  The problem with the old way was that when I compress a run for backups, the motifs get lost


		"h" => \$help
	       )) {
    die "problem with command line";
}
our ($bliss,$bulldog,$whereAmI);
if ($hostname =~ /bulldog/) {
    $bliss=0;
    $bulldog=1;
    $whereAmI="bulldog";
}
if ($hostname =~ /bliss/ || $hostname =~ /D61SDYF1/) {  # yes, D61SDYF1 is newbliss
    $bliss=1;
    $bulldog=0;
    $whereAmI="bliss";
}
if (!($bliss || $bulldog)) {
    die "don't know where I'm running: hostname=$hostname.  Maybe you should use the flag \"-hostname <hostname>\", where <hostname> evaluates to bulldogi or bliss, to tell me where I'm running.";
}
if ($bliss && $bulldog) {
    die "both bliss and bulldog?!";
}

our $wublastDir;
our $cmfinderDir;
our $rExe;
our %dbSynToDb;
our %dbToSeqList;
our %dbToTaxonFile;
our %dbToHeurCreationSpec;
if ($bulldog) {
    if (!defined($parallel)) {
	$parallel="PBSPro";
    }
    if (!defined($parallelQueue)) {
	$parallelQueue="sandbox\@sanserver4,sand"; # usually what I want
    }
    our $configFile="data/ravenna.config.tab";
    require 'RavennaConfigFile.pm';
    LoadConfigFile();
}

if ($bulldog && (!$parallel || !$parallelQueue)) {
    die_soon "on bulldogi, you must specify both -parallel and -queue";
}

if ($bulldog) {
    require 'ParallelBlock.pm';
    ParallelWork_SetJobsAreDead(); # make ParallelBlock.pm shut up about this
}

our $generalData={};
$generalData->{parallel}=$parallel;
$generalData->{parallelQueue}=$parallelQueue;
$generalData->{baseDir}=$baseDir;
$generalData->{hostname}=$hostname;
$generalData->{processPipelineParams}=$processPipelineParams;
$generalData->{wublastDir}=$wublastDir;
$generalData->{cmfinderDir}=$cmfinderDir;
$generalData->{rExe}=$rExe;
$generalData->{sqlliteIsUpToDateFileName}="$baseDir/sqlite-is-up-to-date";
$generalData->{downloadDirectoryFile}="/home1/zw49/runs/motifs_2007/download.tab";
$generalData->{downloadOverlapFile}="/home1/zw49/runs/motifs_2007/overlap-download.tab";
$generalData->{ignoreErrors}=$ignoreErrors;
$generalData->{forceRecalcOverlaps}=$forceRecalcOverlaps;
$generalData->{justDumpMiniscanJobs}=$justDumpMiniscanJobs;
%{$generalData->{dbSynToDb}}=%dbSynToDb;
%{$generalData->{dbToSeqList}}=%dbToSeqList;
%{$generalData->{dbToHeurCreationSpec}}=%dbToHeurCreationSpec;
%{$generalData->{dbToTaxonFile}}=%dbToTaxonFile;
my $whoami=`whoami`;
$whoami =~ s/[\r\n]//g;
$generalData->{whoami}=$whoami;
if ($bulldog) {
    $sqPBSexe="/home2/njc2/myInstalls/test/bin/sqPBS090403.py";
    $generalData->{mysql}=$bulldogMysqlLogin;
    $generalData->{sqlite}="$generalData->{baseDir}/blissdb.sqlite";
    $generalData->{bulldog}=1;
    $generalData->{listOfAllMotifStoDirsFile}="$baseDir/config/auto/all_motif_sto_dirs.tab";
    $generalData->{motifOverlapsDir}="$baseDir/overlap";
    $generalData->{pscorecmfinderDir}=$pscorecmfinderDir;
    $generalData->{pfoldPath}=$pfoldPath;
    $generalData->{pscoreRateMatrixForPfold}=$pscoreRateMatrixForPfold;
    $generalData->{tempDir}="/scratch";
    $generalData->{weightPerJob}=new WeightPerJob;
    $generalData->{weightPerJob}->Init($weightPerJobUserSpec);
    $generalData->{metaGeneExe}="/home1/zw49/software/metagene/metagene";
}
if ($bliss) {
    $generalData->{mysql}=$blissMysqlLogin;
    $generalData->{downloadLogin}="zw49\@bulldogi.wss.yale.edu";
    $generalData->{bliss}=1;
    $generalData->{database}="newmotifs";
    $generalData->{localDownloadDirectoryFile}="$baseDir/download.tab";
    $generalData->{localDownloadOverlapFile}="$baseDir/overlap-download.tab";
    $generalData->{backupDestDir}="bk";
    $generalData->{restrictRunsForDownload}=$restrictRunsForDownload;
    $generalData->{disableDownloadUntar}=$disableDownloadUntar;
}

print "ARGV: $originalArgv\n";
print "hostname: $hostname\n";

our $groups;
if ($bulldog) {
    $groups=new Groups($groupDefinitionFileName);
}

if ($cpuUsageReport) {
    CpuUsageReport($generalData);
    exit(0);
}
if ($dumpSqlForNumBetter) {
    my $stepper=new Step_DownloadTgz();
    my @sql=$stepper->CalcNumOverlapsWithBetterScores();
    for my $s (@sql) {
	print "$s\n";
    }
    exit(0);
}
if ($dumpAllMotifHitsForOverlapChecking) {
    die "this doesn't quite work, because when I compressAndRemove runs, their hits aren't around any more.  I've partially moved to the new way.";
    Step_UpdateDownloadDirectory::DumpAllMotifHitsForOverlapChecking($generalData,$dumpAllMotifHitsForOverlapChecking);
    exit(0);
}
if ($importKnowns) {
    ImportKnowns($generalData,$groups);
    exit(0);
}
if ($newRfam) {
    NewRfam($generalData);
    exit(0);
}
if ($createDbOnBliss) {
    CreateDbOnBliss($generalData);
    exit(0);
}
if ($backupFromBliss) {
    BackupFromBliss($generalData);
    exit(0);
}
if ($dumpAllMotifHitsIntoDir) {
    if (!$bliss) { die "not on bliss"; }
    DumpAllMotifHitsIntoDir($generalData,$dumpAllMotifHitsIntoDir);
    exit(0);
}
if ($invalidateDownloadedRun || $eraseDownloadedRun) {
    Step_DownloadTgz::InvalidateDownloadedRun($generalData,$invalidateDownloadedRun,$eraseDownloadedRun);
    exit(0);
}
if ($reconstructOverlapFileFromPatches) {
    Step_UpdateDownloadDirectory::ReconstructOverlapFileFromPatches($generalData);
    exit(0);
}
if ($stockholmFromRDP) {
    my ($rdpFileName,$groupName,$version)=split /,/,$stockholmFromRDP;
    StockholmFromRDP($rdpFileName,$groupName,$version,$groups,$generalData);
    exit(0);
}

my $pipelineRunFileName;
our $pipelineRuns;
if ($bulldog) {
    if ($processAllGroups) {
	$pipelineRuns=new PipelineRuns("all-groups",$groups);
    }
    else {
	$pipelineRunFileName=shift;
	if (!$pipelineRunFileName) {
	    die_soon "no pipeline run file name specified";
	}
	$generalData->{pipelineRunFileName}=$pipelineRunFileName;
	$pipelineRuns=new PipelineRuns($pipelineRunFileName,$pipelineRunsToIdFileName);
    }
}

if ($uncompressRunsFromFile) {
    RunCompressionAndBackup("uncompress",$pipelineRuns,$generalData);
    exit(0);
}    
if ($compressRunsFromFile) {
    RunCompressionAndBackup("compress",$pipelineRuns,$generalData);
    exit(0);
}    
if ($compressAndRemoveRunsFromFile) {
    RunCompressionAndBackup("remove",$pipelineRuns,$generalData);
    exit(0);
}    

if ($invalidateSteps) {
    if (!$bulldog) {
	die "sorry, I only intended this for bulldogi.  For bliss, you can use  -invalidateDownloadedRuns";
    }
    my %invalidateStepDetailsHash=split /[=,]/,$invalidateStepDetails;
    my ($stepListStr,$runListStr)=split /\//,$invalidateSteps;
    my @stepList=split /,/,$stepListStr;
    my %stepSet=();
    for my $step (@stepList) {
	$stepSet{$step}=1;
    }
    my @runsByIter=();
    for my $run ($pipelineRuns->ListAll()) {
	if ($runListStr eq "all") {
	    push @{$runsByIter[0]},$run;
	    push @{$runsByIter[1]},$run;
	}
	else {
	    for my $runAndIter (split /,/,$runListStr) {
		my ($runId,$iter)=split /-/,$runAndIter;
		if ($run->{id}==$runId) {
		    if ($iter eq "_") {
			push @{$runsByIter[0]},$run;
			push @{$runsByIter[1]},$run;
		    }
		    else {
			push @{$runsByIter[$iter]},$run;
		    }
		}
	    }
	}
    }
    my @pipelineRunsByIter=();
    my @iters=(0,1);
    for my $iter (@iters) {
	if (scalar @{$runsByIter[$iter]}>0) {
	    $pipelineRunsByIter[$iter]=new PipelineRuns;
	    $pipelineRunsByIter[$iter]->AddFromList(@{$runsByIter[$iter]});
	}
    }
    my ($majorStepNum,$minorStep);
    for ($majorStepNum=0; $majorStepNum<scalar @pipelineSteps; $majorStepNum += 2) {
	my $majorStep=$pipelineSteps[$majorStepNum];
	for $minorStep (split /,/,$pipelineSteps[$majorStepNum+1]) {
	    if ($stepSet{$minorStep}) {
		my $iter=::GetIterNum($majorStep);
		if (defined($pipelineRunsByIter[$iter])) {
		    print "\n$majorStep\t$minorStep\n";
		    my $stepperName="Step_$minorStep";
		    my $stepper=new $stepperName ();
		    $stepper->Invalidate($majorStep,$minorStep,$groups,$pipelineRunsByIter[$iter],$generalData,\%invalidateStepDetailsHash);
		}
	    }
	}
    }

    print "Done invalidations\n";
    exit(0);
}

our $ravennaDbFilesToCat;
if ($bulldog) {
    $ravennaDbFilesToCat=new RavennaDbFilesToCat($pipelineRavennaConfigFileName,$listOfRavennaDbFilesToCatFileName);
}
if ($subStep) {
    # internal invocation
    my ($majorStep,$minorStep,$subStepName)=split /,/,$subStep;
    my $stepperName="Step_$minorStep";
    my $stepper=new $stepperName ();
    $stepper->DoSubStep($majorStep,$minorStep,$groups,$pipelineRuns,$subStepName,$subStepParams,$generalData);
} else {

    if ($bulldog) {
	# check if Runs are in compressed state
	my @compressedRuns=();
	for my $run ($pipelineRuns->ListAll()) {
	    if ($pipelineRuns->IsCompressed($run)) {
		push @compressedRuns,"$run->{id} ($run->{groupName})";
	    }
	}
	if (scalar @compressedRuns>0) {
	    die "The following runs are in the compressed state, and cannot be run until you un-compress with the '-uncompressRunsFromFile' flag (note: the files might also be uncompressed, but I still won't let you run them, since otherwise the backup gets out of sync, and it's difficult to track): ".join(" , ",@compressedRuns);
	}
    }

    my ($majorStepNum,$minorStep);
    
    # validate that -stopAfterStep is good
    my $gotStopAfterStep=0;
    for ($majorStepNum=0; $majorStepNum<scalar @pipelineSteps; $majorStepNum += 2) {
	my $majorStep=$pipelineSteps[$majorStepNum];
	for $minorStep (split /,/,$pipelineSteps[$majorStepNum+1]) {
	    if (defined($stopAfterStep) && $stopAfterStep eq "$majorStep:$minorStep") {
		$gotStopAfterStep=1;
	    }
	}
    }
    if (defined($stopAfterStep) && !$gotStopAfterStep) {
	die "-stopAfterStep \"$stopAfterStep\" does not refer to an actual step.  Please use the format \"majorStep:minorStep\".";
    }
    
    # main loop
    for ($majorStepNum=0; $majorStepNum<scalar @pipelineSteps; $majorStepNum += 2) {
	my $majorStep=$pipelineSteps[$majorStepNum];
	if (($majorStep =~ /ToWeb/) && !$bliss) {
	    next;
	}
	if (!($majorStep =~ /ToWeb/) && $bliss) {
	    next;
	}
	for $minorStep (split /,/,$pipelineSteps[$majorStepNum+1]) {
	    
	    print "\n$majorStep\t$minorStep\n";
	    my $stepperName="Step_$minorStep";
	    my $stepper=new $stepperName ();
	    $stepper->Do($majorStep,$minorStep,$groups,$pipelineRuns,$generalData);

	    if (defined($stopAfterStep) && $stopAfterStep eq "$majorStep:$minorStep") {
		print "requested -stopAfterStep $stopAfterStep\n";
		print "Exiting\n";
		exit(0);
	    }
	}

	if ($processAllGroups && ($majorStep eq "CreateGroups")) {
	    last;
	}
    }
}

sub RavennaDbToSeqList  {
    my ($generalData,$db)=@_;
    if ($generalData->{dbSynToDb}{$db}) {
	$db=$generalData->{dbSynToDb}{$db};
    }
    my $seqList=$generalData->{dbToSeqList}{$db};
    if (length($seqList)==0) {
	die "cannot resolve ravenna database $db";
    }
    return $seqList;
}

sub RunCmd    {
    my ($cmd)=@_;
    print "Running $cmd\n";
    my $status=system "$cmd";
    if ($status!=0) {
	die "failed with status $status (according to perl 'system' command)";
    }
}
sub RunCmdSilent      {
    my ($cmd)=@_;
    my $status=system "$cmd";
    if ($status!=0) {
	die "command \"$cmd\" failed with status $status (according to perl 'system' command)";
    }
}
sub RunCmd_RequireDoneText {
    my ($cmd,$outFile,$doneText)=@_;
    if (!$outFile || !$doneText) {
	die "caller didn't give all params";
    }
    RunCmd($cmd);
    if (!::TestOneFileForDone($outFile,$doneText)) {
	die "cmd failed: didn't find done text";
    }
}
sub GetIter01 {
    my ($majorStep)=@_;
    if (!defined($majorStep)) {
	die; # suspicious
    }
    if ($majorStep =~ /(iter[01])/) {
	return $1;
    }
    else {
	die; # caller apparently expects to get something, so something must be wrong
    }
}
sub GetIterNum {
    my ($x)=@_;
    if (!defined($x)) {
	die; # suspicious
    }
    if ($x =~ /iter([01])/) {
	return $1;
    }
    die;
}   

sub GetKnownsFastaDir  {
    my $fastaDir="$baseDir/input/knowns/fasta";
    return $fastaDir;
}
sub GetKnownsSortDir {
    return "$baseDir/input/knowns/sort-sto";
}
sub GetRfamBlastDbDir {
    return "$baseDir/latest-rfam";
}

sub UpdateRnasInMySQLWithLOADDATA {
    my ($generalData,$loadDataFile,$giStart,$giEnd)=@_;
    if (!defined($giStart) || !defined($giEnd)) {
	die;
    }
    my $dbh=::ConnectMySQL($generalData->{mysql});
    my $sth;
    print "Deleting from MySQL the old records (range: gi>=$giStart and gi<$giEnd)\n";
    $sth=$dbh->prepare("delete from feature where gi>=? and gi<?");
    $sth->execute($giStart,$giEnd);
    $sth->finish;
    print "Inserting into MySQL data in the file \"$loadDataFile\"\n";
    $sth=$dbh->prepare("LOAD DATA LOCAL INFILE \'$loadDataFile\' INTO TABLE feature (fragment,accession,gene,locus_tag,product,translation,gi,start,end,strand);");
    $sth->execute();
    $sth->finish;
    $dbh->disconnect;
    
    # invalidate SQLite
    print "Invalidating SQLite\n";
    ::RunCmd("rm -f $generalData->{sqlliteIsUpToDateFileName}");
}

sub CpuUsageReport {
    my ($generalData)=@_;
    if (!$generalData->{bulldog}) {
	die "should be running on bulldog";
    }
    
    print "THIS MAY TAKE A WHILE...\n";
    
    my $cmfinderTime=0;
    my $cmfinderRefinementTime=0;
    my $hmmThresholdTime=0;
    my $evdTime=0;
    my $scanWithCmTime=0;
    my $jeremyBlastTime=0;
    my $cmd="find $generalData->{baseDir} -type f \\( -name \"*.cmfinder-out\" -o -name \"*.cmfinder-refine-out\" -o -name \"blast*.done-file.time\" -o -name \"*.cmzasha-partition*\" -o -name \"*evd-hmm.job*.stdout\" \\) -print";
    print "Running $cmd\n";
    if (!open(FIND,"$cmd |")) {
	die "cannot open $cmd";
    }
    while (<FIND>) {
	s/[\r\n]//g;
	my $f=$_;
	print "$f\n";
	if (!open(F,$f)) {
	    die "cannot open $f";
	}
	my $timeCommandTime=undef;
	my $infernalTime=undef;
	while (<F>) {
	    if (/^CPU time: ([-+e0-9.]+)u ([-+e0-9.]+)s [:.0-9]+ Elapsed: [:.0-9]+$/) {
		$infernalTime=$1+$2;
	    }
	    if (/^([-+e0-9.]+)user ([-+e0-9.]+)system [:.0-9]+elapsed [0-9]+\%CPU/) {
		$timeCommandTime=$1+$2;
	    }
	}
	close(F);
	if (!$generalData->{ignoreErrors}) {
	    if (defined($infernalTime) && defined($timeCommandTime)) {
		die "that's odd: got both infernal and time command time";
	    }
	    if (!defined($infernalTime) && !defined($timeCommandTime)) {
		die "that's odd: got neither of infernal and time command time.  Could be in the middle of a run?";
	    }
	}
	if ($f =~ /[.]cmfinder-out$/) {
	    $cmfinderTime += $timeCommandTime;
	}
	if ($f =~ /[.]cmfinder-refine-out$/) {
	    $cmfinderRefinementTime += $timeCommandTime;
	}
	if ($f =~ /blast.*[.]done-file.time/) {
	    $jeremyBlastTime += $timeCommandTime;
	}
	if ($f =~ /cmzasha-partition/) {
	    $scanWithCmTime += $infernalTime;
	}
	if ($f =~ /evd-hmm.job.evd/) {
	    $evdTime += $infernalTime;
	}
	if ($f =~ /evd-hmm.job.aaahmm/) {
	    $hmmThresholdTime += $infernalTime;
	}
    }
    close(FIND);
    
    print "\nTimes in CPU days:\n";
    my $divisor=3600.0*24.0;
    $cmfinderTime /= $divisor;
    $cmfinderRefinementTime /= $divisor;
    $hmmThresholdTime /= $divisor;
    $evdTime /= $divisor;
    $scanWithCmTime /= $divisor;
    $jeremyBlastTime /= $divisor;
    print "(cmfinderTime,cmfinderRefinementTime,hmmThresholdTime,evdTime,scanWithCmTime,jeremyBlastTime)\n=\n($cmfinderTime,$cmfinderRefinementTime,$hmmThresholdTime,$evdTime,$scanWithCmTime,$jeremyBlastTime)\n";
}

sub ImportKnowns  {
    my ($generalData,$groups)=@_;
    my $srcDir="$baseDir/input/knowns/sto";
    my $fastaDir=GetKnownsFastaDir();
    my $sortDir=GetKnownsSortDir();
    
    my $giStart=$groups->{labKnowns}->{giStart};
    my $giEnd=$groups->{labKnowns}->{giEnd};
    if (!defined($giStart) || !defined($giEnd)) {
	die "giStart not defined for lab-knowns";
    }
    
    print "Parsing knowns .sto files at $srcDir\n";
    
    ::RunCmd("mkdir -p $fastaDir $sortDir");
    ::RunCmd("rm -f $fastaDir/*");
    ::RunCmd("rm -f $sortDir/*");
    
    my $loadDataFile="$baseDir/input/knowns/loaddata.tab";
    if (!open(LOADDATA,">$loadDataFile")) {
	die "cannot open $loadDataFile: $!";
    }
    my $cmd;
    $cmd="find $srcDir -type f -name \"*.sto\" -print";
    if (!open(LS,"$cmd |")) {
	die "cannot open pipe $cmd";
    }
    my $gi=$giStart;
    while (<LS>) {
	s/[\r\n]//g;
	my $srcSto=$_;
	my $baseName=$srcSto;
	$baseName =~ s/^.*\///g;
	$baseName =~ s/[.]sto$//g;
	my $destFasta="$fastaDir/$baseName.fna";
	print "Converting $baseName\n";
	::RunCmd("perl exe/BarrickStockholmToFasta.pl -requireDuplicates -silentlyIgnoreBadHitIds $srcSto $destFasta");
	
	my $fam=$destFasta;
	$fam =~ s/^.*\///g;
	$fam =~ s/[.].*$//g;
	if (!open(F,"$destFasta")) {
	    die "cannot open $destFasta: $!";
	}
	while (<F>) {
	    s/[\r\n]//g;
	    if (/^[>]([^ ]+)/) {
		my ($emblId,$start,$end)=split /[-\/]/,$1;
		my $strand=+1;
		if ($start>$end) {
		    my $t=$start;
		    $start=$end;
		    $end=$t;
		    $strand=-1;
		}
		print LOADDATA join("\t",($emblId,"NPG_$gi","\\N","\\N","RNA-$fam","\\N",$gi,$start,$end,$strand))."\n";
		$gi++;
		if ($gi>$giEnd) {
		    die "too many gis used.  please expand the range";
		}
	    }
	}
	
	my $destSort="$sortDir/$baseName.sto";
	::RunCmd("perl exe/StockholmSortByGSC.pl ./cmzasha $srcSto $destSort");
    }
    close(LS);
    close(LOADDATA);
    
    print "Parsed knowns .sto files at $srcDir\n";
    
    print "Updating MySQL\n";
    UpdateRnasInMySQLWithLOADDATA($generalData,$loadDataFile,$giStart,$giEnd);
}
sub NewRfam  {
    my ($generalData)=@_;
    my $rfamFull="$generalData->{baseDir}/input/rfam/Rfam.full.gz";
    if (!-s $rfamFull) {
	die "cannot find $rfamFull";
    }
    my $rfamProcessDir=GetRfamBlastDbDir();
    ::RunCmd("mkdir -p $rfamProcessDir");
    ::RunCmd("rm -f $rfamProcessDir/*");
    
    my $rfamFullFasta="$rfamProcessDir/rfam.full.fasta";
    ::RunCmd("perl exe/BarrickStockholmToFasta.pl -addACID $rfamFull $rfamFullFasta");
    
    ::RunCmd("$generalData->{wublastDir}/xdformat -n $rfamFullFasta");
}

sub StockholmFromRDP    {
    my ($rdpFileName,$groupName,$version,$groups,$generalData)=@_;
    my $group=$groups->FindGroup($groupName,$version);
    
    my $justDoPfold=0;
    my $skipRunPfold=0;
    
    my $stoFileName="$group->{workDir}/RDP_rRNA.sto";
    my $fastaFileName="$group->{workDir}/RDP_rRNA.fasta";
    my $speciesFileName="$group->{workDir}/RDP_rRNA.source-species.txt";
    my $emblIdToSpeciesFileName="$group->{workDir}/RDP_rRNA.fragment-species.tab";
    
    if (!$justDoPfold) {
	
	# find list of species names, and create map file
	if (!open(FS,">$emblIdToSpeciesFileName")) {
	    die "cannot open $emblIdToSpeciesFileName";
	}
	if (!open(SP,">$speciesFileName")) {
	    die "cannot open $speciesFileName";
	}
	my %speciesSet=();
	my $dbh=::ConnectMySQL($generalData->{mysql});
	my $sth;
	$sth=$dbh->prepare("select organism from genome where fragment=?;");
	if (!open(A,$group->{accessionsFileName})) {
	    die "cannot open $group->{accessionsFileName}";
	}
	while (<A>) {
	    s/[\r\n]//g;
	    my $emblId=$_;
	    if ($emblId =~ /^NC/) {
		$sth->execute($emblId);
		while (my $x = $sth->fetchrow_hashref()) {
		    my $species=$x->{organism};
		    print SP "$species\n";
		    $species =~ s/;//g;
		    $species =~ s/  +/ /g;
		    $speciesSet{$species}=1;
		    
		    my $speciesAsPrinted=$species;
		    $speciesAsPrinted =~ s/ /_/g;
		    print FS "$emblId\t$speciesAsPrinted\n";
		}
	    }
	}
	close(A);
	close(SP);
	close(FS);
	
	# read alignment from RDP, and take the columns we want
	print "reading alignment from $rdpFileName...\n";
	my %speciesToSeq=();
	if ($rdpFileName =~ /[.]gz$/) {
	    $rdpFileName="gzip -d -c $rdpFileName |";
	}
	if (!open(R,$rdpFileName)) {
	    die;
	}
	my $species=undef;
	while (<R>) {
	    s/[\r\n]//g;
	    my $line=$_;
	    if (/^[>]/) {
		my @speciesNameCandidates=();
		if (/^>S[0-9]+ +(.+) [A-Z][A-Z0-9]+$/) {
		    my $q=$1;
		    push @speciesNameCandidates,$q;
		    if ($q =~ /phaseolicola/) {  # special case for Pseudomonas syringae sp. syringae pv. phaseolicola.  if I add this all the time, it leads pfold's "mltree" command to crash, and I don't feel like tracking down the problem.
			$q =~ s/;.*$//g;
			push @speciesNameCandidates,$q;
		    }
		}
		else {
		    print "could not parse line $line\n";
		}
		
		for my $speciesCandidate (@speciesNameCandidates) {
		    $species=$speciesCandidate;
		    $species =~ s/;//g;
		    $species =~ s/  +/ /g;
		    if ($speciesSet{$species}) {
			if ($speciesToSeq{$species}) {
			    print "duplicate seq for $species (\"$line\")\n";
			    my $actualSpecies=$species;
			    my $i=0;
			    while ($speciesToSeq{$species}) {
				$species="$actualSpecies-$i";
				$i++;
			    }
			}
			last;
		    }
		    else {
			$species=undef;
		    }
		}
	    }
	    else {
		if ($species) {
		    $speciesToSeq{$species} .= $_;
		}
	    }
	}
	close(R);
	
	# make .sto file, and .fasta gappy file (.sto is for human; .fasta-with-gaps is for pfold)
	if (!open(F,">$fastaFileName")) {
	    die "cannot open $fastaFileName";
	}
	my %seqs=();
	for my $species (sort {$a cmp $b} keys %speciesToSeq) {
	    my $s=$species;
	    $s =~ s/ /_/g;
	    $seqs{hit}{$s}{seq}=$speciesToSeq{$species};
	    $seqs{gc}{SS_cons}="." x length($speciesToSeq{$species});
	    print F ">$s\n$speciesToSeq{$species}\n";
	}
	@{$seqs{hitsInOriginalOrder}}=keys %{$seqs{hit}};
	ProcessPipeline_Utils::WriteStockholmFromHash($stoFileName,\%seqs);
	close(F);
    }
    
    my $pfoldRateFileName="/home1/zw49/software/pfold/pscore.rate";
    my $pfoldPath="/home1/zw49/software/pfold";
    
    my $treeFileName="$group->{workDir}/RDP_rRNA.tree";
    my $distanceMatrixFileName="$group->{workDir}/RDP_rRNA.distmat.tab";
    
    my $pfoldOutFileName="$group->{workDir}/RDP_rRNA.pfoldout";
    
    if (!-s $pfoldRateFileName) {
	die "$pfoldRateFileName does not exist -- you probably need to set a new file name (which is hard-coded)";
    }
    if (!-e $pfoldPath) {
	die "hard-coded pfoldPath \"$pfoldPath\" does not exist.  please edit the source code";
    }
    
    if (!$skipRunPfold) {
	RunCmd("rm -f $pfoldOutFileName");
	RunCmd("cat $fastaFileName | $pfoldPath/fasta2col | sed 's/arbitrary/RNA/g' | $pfoldPath/findphyl $pfoldRateFileName | $pfoldPath/mltree $pfoldRateFileName > $pfoldOutFileName");
    }
    
    my $branchLengthMultiplier=1.0;
    my $scaleLongestBranch=undef;
    ProcessPipeline_Utils::PfoldOutToPscoreTree($pfoldOutFileName,$treeFileName,$branchLengthMultiplier,$scaleLongestBranch,$distanceMatrixFileName);
}
sub DumpAllMotifHitsIntoDir {
    my ($generalData,$dumpAllMotifHitsIntoDir)=@_;
    RunCmd("mkdir -p $dumpAllMotifHitsIntoDir");
    my $count=`ls $dumpAllMotifHitsIntoDir|wc -l`;
    $count =~ s/[\r\n]//g;
    if ($count != 0) {
	die "files exist in directory $dumpAllMotifHitsIntoDir, so I'm going to stop.  Please rm them if you don't want them.";
    }
    my $dbh=::ConnectMySQL($generalData->{mysql});
    my $sth=$dbh->prepare("select * from runs_iter order by runId,iter;");
    $sth->execute();
    while (my $x = $sth->fetchrow_hashref()) {
	print "processing $x->{runId}-$x->{iter}\n";
	my $tabFile="| gzip -c > $dumpAllMotifHitsIntoDir/$x->{runId}-$x->{iter}.motifs-hits.tab.gz";
	my $stoDir="$generalData->{baseDir}/web/$x->{runId}-$x->{iter}/web/sto";
	if (!open(OUT,$tabFile)) {
	    die "cannot open \"$tabFile\"";
	}
	my $findCmd="find $stoDir -type f -name \"*.sto\" -print ";
	if (!open(FIND,"$findCmd|")) {
	    die "cannot open \"$findCmd\"";
	}
	while (<FIND>) {
	    s/[\r\n]//g;
	    my $file=$_;
	    my $inMotif=0;
	    if ($file =~ /\/([0-9]+[-][0-9]+[-][0-9]+[-][0-9]+)[.]sto$/) {
		my $motif=$1;
		my ($runId,$clusterNum,$predNum,$iter)=split /[-]/,$motif;
		if ($iter != $x->{iter}) {
		    # eat these motifs that seem to come from my oldest runs, where there must have been a bug (8-1, for example)
		    $inMotif=0;
		}
		else {
		    print OUT "m\t$motif\n";
		    $inMotif=1;
		}
	    }
	    else {
		die "could not find motif id in file $file";
	    }
	    if ($inMotif) {
		my %seqs=ProcessPipeline_Utils::ReadStockholmIntoHash($file);
		for my $hit (keys %{$seqs{hit}}) {
		    my $stuff=$hit;
		    $stuff =~ s/[-\/]/\t/g;
		    print OUT "h\t$stuff\n";
		}
	    }
	}
	close(FIND);
	if ($? != 0) {
	    die "problem with \"$findCmd\"";
	}
	close(OUT);
	if ($? != 0) {
	    die "error writing to \"$tabFile\"";
	}
    }
    $sth->finish();
}
sub BackupFromBliss {
    my ($generalData)=@_;
    if (!$generalData->{bliss}) {
	die "you can only do this on bliss";
    }
    
    ::RunCmd("mkdir -p $generalData->{baseDir}/backup-temp");
    my $mysqlBackupFile="$generalData->{baseDir}/backup-temp/newmotifs.sql";
    
    my ($host,$database,$user,$passwd)=split /,/,$generalData->{mysql};
    ::RunCmd("mysqldump -h $host -u $user -p$passwd --opt --databases $database > $mysqlBackupFile");
    
    my $datePrefix=`date \"+%y%m%d\"`;
    $datePrefix =~ s/[\r\n]//g;
    my $backupFile="newmotifs-backup-$datePrefix.tgz";
    
    ::RunCmd("tar cfvz - $generalData->{baseDir} | ssh $generalData->{downloadLogin} \"cat > $generalData->{backupDestDir}/$backupFile\"");
    
    ::RunCmd("rm $mysqlBackupFile");
    
    print "Done.  Backed-up all files and the database \"$database\" on \"$host\", onto \"$generalData->{downloadLogin}\" in \"$generalData->{backupDestDir}/$backupFile\".\n";
}

sub CreateDbOnBliss  {
    my ($generalData)=@_;
    if (!$generalData->{bliss}) {
	die "you can only do this on bliss";
    }
    
    my ($host,$database,$user,$passwd)=split /,/,$generalData->{mysql};
    print "create database, using mysql directly\n";
    my $cmd="mysql -h $host -u $user -p$passwd";
    open(MYSQL,"| $cmd");
    print MYSQL "create database if not exists $database\n";
    close(MYSQL);
    
    # now we can login
    my $dbh=ConnectMySQL($generalData->{mysql});
    
    my @tables=(
		"create table if not exists runs (runId smallint unsigned primary key,groupName varchar(50),superDbName varchar(50),superDbVersion varchar(10),clusterer varchar(50),clustererParams varchar(250),motifFinder varchar(50),motifFinderParams varchar(250),otherParams varchar(250),fileFormatVersion int unsigned);",
		"create table if not exists runs_iter (runId smallint,iter tinyint,zashaDeclaredDone tinyint,index(runId));",
		"create table if not exists motifs (runId smallint unsigned,clusterNum int unsigned,predNum tinyint unsigned,iter tinyint unsigned,knownsText varchar(250),genesText varchar(250),score float,bestScoreOfCluster float,numSeqs int unsigned,avgLen float,weight float,seqid float,gc float,upSameWay float,downSameWay float,organisms smallint,extraData varchar(250),overlapText varchar(250),numCovary smallint unsigned,hasCovaryAdjacent tinyint unsigned,revFractionNucsOverlapSelf float,numRed tinyint unsigned,numRedNoU tinyint unsigned,numBlack tinyint unsigned,numBlackNoU tinyint unsigned,primary key(runId,iter,clusterNum,predNum),index(runId,iter,bestScoreOfCluster));",
		"create table if not exists user_motifs_seenprettysto (runId smallint unsigned,clusterNum int unsigned,predNum tinyint unsigned,iter tinyint unsigned,userName varchar(250),primary key(userName,runId,iter,clusterNum,predNum),key(runId,iter));", # key(runId,iter) is for counting queries, so we know how many motifs were done
		"create table if not exists motifs_annot (runId smallint unsigned,clusterNum int unsigned,predNum tinyint unsigned,iter tinyint unsigned,annotCode tinyint unsigned,annotatedBy varchar(250),checkoutBy varchar(100),checkoutDate date,annot text,transposaseAssoc tinyint unsigned,primary key(runId,iter,clusterNum,predNum),index(annotCode),index(checkoutBy));",
		"create table if not exists overlapsKnownRna (runId smallint unsigned,clusterNum int unsigned,iter tinyint unsigned,predNum tinyint unsigned,knownRfamId varchar(15),knownName varchar(50),numOverlap int unsigned,fractionOverlap float,sameStrand tinyint unsigned,index(runId,iter,clusterNum,predNum));",
		"create table if not exists annotated_by (runId smallint unsigned,clusterNum int unsigned,iter tinyint unsigned,predNum tinyint unsigned,userName varchar(250),created datetime,lastmodified datetime,index(runId,iter,clusterNum,predNum));",
		"create table if not exists motif_overlap (runId1 smallint unsigned,clusterNum1 int unsigned,predNum1 tinyint unsigned,iter1 tinyint unsigned,runId2 smallint unsigned,clusterNum2 int unsigned,predNum2 tinyint unsigned,iter2 tinyint unsigned,senseNumOverlap int unsigned,senseFractionOverlap float,senseFractionNucsOverlap float,revNumOverlap int unsigned,revFractionOverlap float,revFractionNucsOverlap float,index(runId1,iter1,clusterNum1,predNum1));",
		"create table if not exists motif_alt_scores (runId smallint unsigned,clusterNum int unsigned,predNum tinyint unsigned,iter tinyint unsigned,scoreName varchar(40),score double,bestScoreOfCluster double,numOverlapsWithBetterScore int,numbetterInRunIdIter int,primary key(scoreName,runId,clusterNum,predNum,iter),index(scoreName,runId,iter,bestScoreOfCluster desc),index(scoreName,runId,iter,score desc),index(runId,iter,clusterNum,predNum);",
		"create table if not exists runs_scoreName (runId smallint unsigned,iter tinyint,scoreName varchar(40),primary key(runId,iter,scoreName));",
		"create table if not exists user_run_nextMotifToLookAt (userName varchar(250),runId smallint unsigned,next_clusterNum int unsigned,next_predNum tinyint unsigned,next_recordNum int unsigned,iter tinyint unsigned,scoreName varchar(40),sortMotif tinyint,primary key(userName,runId,iter,scoreName,sortMotif));",  # user can set the next motif to look at in runId,iter with scoreName (scoreName="" --> old scoring method) and sortMotif (sortByMotif=1 --> sorted by motif, =0 --> sorting by cluster.).  The primary key is a bit overwrought (given that the table should be pretty small), but technically true.  The computer stores the nextMotif's clusterNum & predNum, but it actually just uses next_recordNum (which is the 0-based recordNum within the sort order defined -- it's used by the 'limit' clause)
		"create table if not exists motifs_cddname (runId smallint unsigned,clusterNum int unsigned,iter tinyint unsigned,predNum tinyint unsigned,cddname varchar(20),cddcount int unsigned,key(runId,iter,cddname));"
	       );
    for my $t (@tables) {
	$dbh->do($t);
    }
    $dbh->disconnect;
}

sub ConnectMySQL  {
    my ($params)=@_;
    my ($host,$database,$user,$passwd)=split /,/,$params;
    my $dbh = DBI->connect("DBI:mysql:database=$database;host=$host;mysql_local_infile=1", "$user", "$passwd", {'RaiseError' => 1,'PrintError'=>1}); 
    if (!$dbh) {
	die "cannot connect to mysql ($params)";
    }
    return $dbh;
}

sub ConnectSQLite  {
    die; # this crashes badly, and I'm not sure what's wrong
    
    my ($params)=@_;
    my $dbh = DBI->connect("dbi:SQLite:dbname=$params","","");
    if (!$dbh) {
	die "cannot connect to SQLite ($params)";
    }
    return $dbh;
}

sub UpdateSqlite  {
    
    my ($sqlite,$mysql)=@_;
    ::RunCmd("rm -f $sqlite");
    my ($host,$db,$user,$pass)=split /,/,$mysql;
    
    print "Connecting to SQLite\n";
    my $dbh=ConnectSQLite($sqlite);
    my $sth;
    print "Doing transaction\n";
    $sth=$dbh->prepare("begin;");
    print "qq\n";
    $sth->execute();
    print "qq2\n";
    $sth->finish;
    print "qq3\n";
      
    my $cmd="mysqldump --compact --compatible=ansi --default-character-set=binary -h $host -u $user -p$pass $db";
    print "Running $cmd\n";
    open(MYSQL,"$cmd |");
    my $createTable="";
    my $tableName;
    my @indexList=();
    while (<MYSQL>) {
	s/[\r\n]//g;
	print "$_\n";
	die;
	if (length($createTable)>0) {
	    if (/  KEY .* \((.*)\)/) {
		$_=$1;
		s/\"//g;
		my $x={};
		@{$x->{f}}=split /,/,$_;
		push @indexList,$x;
	    }
	    else {
		$createTable .= $_;
	    }
	    if (/\);/) {
		if ($tableName eq "context") {
		    # ignore this, since it's not necessary, and just creates problems
		}
		else {
		    $createTable =~ s/,\)//g; # trailing commas might have been created by removing KEYs
		    print "Running $createTable\n";
		    $sth=$dbh->prepare($createTable);
		    $sth->execute();
		    $sth->finish;
		    my $i=0;
		    for my $x (@indexList) {
			my $sql="create index $tableName$i on $tableName (".join(",",@{$x->{f}}).");";
			print "Running $sql\n";
			$sth=$dbh->prepare($sql);
			$sth->execute();
			$sth->finish;
			$i++;
		    }
		}
		
		$createTable=undef;
		@indexList=();
	    }
	}
	else {
	    if (/^CREATE TABLE [\"]*($1)[\"]*/) {
		$createTable=$_;
		$tableName=$1;
	    }
	    else {
		if (/^INSERT INTO \"([^ ]+)\" VALUES \((.*)\);/) {
		    $tableName=$1;
		    if ($tableName eq "context") {
			# ignore this, as above
		    }
		    else {
			my $data=$2;
			my @rows=split /\),\(/,$data; # assumes no data field with contain "),(", which seems reasonably safe
			
			# count up how many fields in a row, using first one
			my $row1AsQ=$rows[0];
			$row1AsQ =~ s/\'[^\']+\'/?/g;
			$row1AsQ =~ s/[^,]+/?/g;
			
			my @fields=split /,/,
			  $sth=$dbh->prepare("insert into $tableName values ($row1AsQ);");
			for my $row (@rows) {
			    my @blather=split /\'/,$row;
			    my @fields=();
			    my $inQuote=0;
			    for my $b (@blather) {
				if ($inQuote) {
				    push @fields,"\'$b\'";
				}
				else {
				    $b =~ s/^,//g;
				    $b =~ s/,$//g;
				    push @fields,split(/,/,$b);
				}
				$inQuote=1-$inQuote;
			    }
			    $sth->execute(@fields);
			}
			$sth->finish;
		    }
		}
		else {
		    die "unexpected line: $_";
		}
	    }
	}
    }
    close(MYSQL);
    
    print "Committing in SQLite\n";
    $sth=$dbh->prepare("commit;");
    $sth->execute();
    $sth->finish;
}


sub RunCompressionAndBackup_Generic_GetCompressionState {
    my ($isCompressedFile)=@_;
    my $state=undef;
    if (-e $isCompressedFile) {
	if (!open(C,$isCompressedFile)) {
	    die;
	}
	while (<C>) {
	    s/[\r\n]//g;
	    if (length($_)>0) {
		$state=$_;
	    }
	}
	close(C);
	if (!defined($state)) {
	    die;
	}
	return $state;
    }
    else {
	return "uncompress";
    }
}

sub RunCompressionAndBackup_Generic_SetCompressionState {
    my ($isCompressedFile,$state)=@_;
    if (!open(C,">$isCompressedFile")) {
	die;
    }
    print C "$state\n";
    close(C);
}

sub RunCompressionAndBackup_Generic {
    my ($goalName,$fileListRef)=@_;
    my @fileList=@$fileListRef;

    my %goalMap=("uncompress"=>{tgz=>0,live=>1},
		 ,"compress"=>{tgz=>1,live=>1},
		 ,"remove"=>{tgz=>1,live=>0});
    my $goal=$goalMap{$goalName};
    if (!defined($goal)) {
	die;
    }

    # x->{isCompressedFile},{tgzBackupFile},{dir},{desc}

    for my $x (@fileList) {
	my $currName=RunCompressionAndBackup_Generic_GetCompressionState($x->{isCompressedFile});
	my $curr=$goalMap{$currName};
	if (!defined($curr)) {
	    die;
	}
	print "\ndetected $x->{desc} in state $currName\n";
	
	if (!$curr->{tgz} && $goal->{tgz}) {
	    if (-x $x->{tgzBackupFile}) {
		print "Removing old tgz file for  $x->{desc}";
		::RunCmd("rm -f $x->{tgzBackupFile}");
	    }
	    print "Compressing $x->{desc}\n";
	    ::RunCmd("tar czf $x->{tgzBackupFile} $x->{dir}");
	}
	
	if ($curr->{live} && !$goal->{live}) {
	    print "Removing live files $x->{desc}\n";
	    ::RunCmd("rm -fr $x->{dir}");
	}

	if (!$curr->{live} && $goal->{live}) {
	    print "Recovering files into live form from compressed backups $x->{desc}\n";
	    ::RunCmd("tar xzf $x->{tgzBackupFile}");
	}

	if ($curr->{tgz} && !$goal->{tgz}) {
	    print "Removing tgz file for $x->{desc}";
	    ::RunCmd("rm -f $x->{tgzBackupFile}");
	}

	RunCompressionAndBackup_Generic_SetCompressionState($x->{isCompressedFile},$goalName);
    }
}

sub RunCompressionAndBackup     {
    my ($goalName,$pipelineRuns,$generalData)=@_;

    my $backupRunDir="$baseDir/backups/runs";

    my @fileList=();
    # x->{isCompressedFile},{tgzBackupFile},{dir},{desc}
    for my $run ($pipelineRuns->ListAll()) {

	# main run workDir
	push @fileList,{
			isCompressedFile=>$run->{isCompressedFile},
			tgzBackupFile=>$run->{tgzBackupFile},
			dir=>$run->{workDir},
			desc=>"$run->{id} ($run->{groupName})"
		       };

	# paramless stuff
	# note: this potentially leads to multiple backups of the same directory.  However, since we keep track of the compression state, we don't waste time repeating the same task (so, the redundancy doesn't matter)
	push @fileList,{
			isCompressedFile=>$run->{clustererOnly_isCompressedFile},
			tgzBackupFile=>$run->{clustererOnly_tgzBackupFile},
			dir=>$run->{clustererTypeOnlyWorkDir},
			desc=>"$run->{groupName}-$run->{superDbVersion}-$run->{clusterer}"
		       };
    }

    RunCompressionAndBackup_Generic($goalName,\@fileList);
}

sub MakeMotifSubDir {
    my ($runId,$clusterId,$predNum,$iter,$runObject)=@_;
    my $dir=undef;
    my $baseName=join("-",($runId,$clusterId,$predNum,$iter));
    if ($runObject->{useMoreSubdirs}) {
	my @l=split //,$clusterId; # make subdirs for each digit of this, which should split things up nicely
	$dir=join("/",@l)."/".$baseName; # append $baseName, to make sure it's unique (with $predNum)
    }
    else {
	$dir=$baseName;
    }
    if ($dir =~ /sto/) {
	die;
    }
    return $dir;
}

sub GetMotifsHitsDir {
    my ($generalData)=@_;
    my $baseDir=$generalData->{baseDir};
    if (length($baseDir)==0) { die; }
    return "$baseDir/motifs-hits";
}

package PipelineRuns;

sub new   {
      my ($className,$fileName,$pipelineRunToIdFileName)=@_;
      
      my $self={};
      bless $self;

      if (length($fileName)>0) {
	  if (!open(IDF,$pipelineRunToIdFileName)) {
	      die "cannot open $pipelineRunToIdFileName.  NOTE: if this is the correct path, and you've just started using the pipeline in this location, please create a zero-len file using \"touch $pipelineRunToIdFileName\".  Otherwise I'm going to assume there's a problem, or we're in the wrong directory.";
	  }
	  my $first=1;
	  my ($id,$maxId);
	  $maxId=0;
	  while (<IDF>) {
	      s/[\r\n]//g;
	      if ($first) {
		  $id=$_;
		  if ($id > $maxId) {
		      $maxId=$id;
		  }
		  $first=0;
	      } else {
		  my $key=$_;
		  $self->{keyToId}{$key}=$id;
		  $first=1;
	      }
	  }
	  close(IDF);
	  my $nextId=$maxId+1;
	  
	  $self->ParsePipelineRunFile($fileName,$nextId);
	  
	  if (!open(IDF,">>$pipelineRunToIdFileName")) {
	      die "cannot open for writing $pipelineRunToIdFileName";
	  }
	  for my $run (@{$self->{list}}) {
	      if ($run->{newId}) {
		  my $key=$run->{key};
		  $id=$self->{keyToId}{$key};
		  print IDF "$id\n$key\n";
	      }
	  }
	  close(IDF);
      }

      return $self;
  }

sub AddFromList { # a list of runs that must have been loaded using the 'new' operator.  This is just for dealing with a subset of runs

      my ($self,@l)=@_;
      for my $x (@l) {
	  if (!($x->{id}>0)) {
	      die "must have been loaded, and given an id";
	  }
	  $self->{keyToId}{$x->{key}}=$x->{id};
	  $self->{idToRun}{$x->{id}}=$x;
	  push @{$self->{list}},$x;
      }
  }

sub ParsePipelineRunFile  {
      my ($self,$fileName,$nextId)=@_;
      if (!open(R,"$fileName")) {
	  die "cannot open $fileName $!";
      }
      my @l=();
      my $lineNum=1;
      while (<R>) {
	  s/[\r\n]//g;
	  my $line=$_;
	  if (/^\#/ || length($_)==0) {
	      # ignore comment
	  } else {
	      my $x={};
	      ($x->{groupName},$x->{superDbVersion},$x->{motifFinder},$x->{motifFinderParams},$x->{clusterer},$x->{clustererParams},$x->{otherParams})=split /\t/,$_;
	      if (!defined($x->{superDbVersion})) {
		  die "you must specify superDbVersion";
	      }
	      if (!defined($x->{otherParams})) {
		  die "you must specify otherParams";
	      }
	      if ($x->{clusterer} ne "jeremy") {
		  $x->{clustererParamsHash}=\%{split /[=&]/,$x->{clustererParams}};
	      }
	      my %otherParamsHash=split /[=&]/,$x->{otherParams};
	      $x->{otherParamsHash}=\%otherParamsHash;
	      for my $key (keys %otherParamsHash) {
		  #print "otherParamsHash: $key -> \"$otherParamsHash{$key}\"\n";
	      }
	      my @mustDefineOtherParamsList=("nr","ethresh","EVD","cmfv");
	      for my $mustDefine (@mustDefineOtherParamsList) {
		  if (!exists($x->{otherParamsHash}->{$mustDefine})) {  # !defined($x->{otherParamsHash}->{$mustDefine}) || 
		      die "sorry, you must define \"$mustDefine\" (in otherParams) for the run in line \"$line\".";
		  }
		  if (!defined($x->{otherParamsHash}->{$mustDefine})) {
		      print "WARNING : defining \"$mustDefine\" (in otherParams) for run in line \"$line\"\n";
		      $x->{otherParamsHash}->{$mustDefine}="";
		  }
	      }
	      if ($x->{motifFinderParams} eq "default") {
		  $x->{motifFinderParams}="";
	      }
	      if ($x->{clustererParams} eq "default") {
		  if ($x->{clusterer} eq "Jeremy") {
		      die "look this up in Jeremy's notes";
		  }
		  if ($x->{clustererParams} eq "default") {
		      die "need to config this for $x->{clusterer}";
		  }
	      }
	      if ($x->{motifFinderParams} =~ /[^A-Za-z0-9_.+,:;-]/
		  || $x->{clustererParams} =~ /[^A-Za-z0-9_.+,:-]/) {
		  die "pipeline run has file-unfriendly character in params: $x->{motifFinderParams} , $x->{clustererParams}";
	      }
	      $x->{lineNum}=$lineNum;

	      my @keyList=($x->{groupName},$x->{superDbVersion},$x->{motifFinder},$x->{motifFinderParams},$x->{clusterer},$x->{clustererParams});
	      my $otherParamsForDir;
	      # add $x->{otherParams} to the list, but don't add default params that are new, for backwards compatibility
	      if ($x->{otherParams} eq "ethresh=2&nr=0") {
		  # legacy: add both, even though 'nr' is default
		  push @keyList,$x->{otherParams};
		  $otherParamsForDir="-ethresh__2__nr__0";
	      }
	      else {
		  if ($x->{otherParams} eq "ethresh=10&nr=0&EVD=") {
		      # legacy: add neither
		      # don't do this for legacy: push @keyList,"";
		      $otherParamsForDir="";
		  }
		  else {
		      # newer way of handling legacy parameters
		      my @otherParamsKeyList=();
		      my %magicDefaultOtherParams=("ethresh" => 10, "EVD" => "", "cmfv" => "0.3old");   # don't use ["nr" => 0, ], since we always put it in, even if it's the default (legacy)
		      my %otherParamsThatAreNotPartOfKey=("disableMiniscan" => 1);
		      my %goodKeys=();
		      for my $key (keys %{$x->{otherParamsHash}}) {
			  #print "key=$key\n";
			  #print "ex=".exists($magicDefaultOtherParams{$key})."\n";
		  #print "1=".$magicDefaultOtherParams{$key}."\n";
			  #print "2=".$x->{otherParamsHash}{$key}."\n";
			  #print "eq2=".($magicDefaultOtherParams{$key} eq $x->{otherParamsHash}{$key})."\n";
			  if (exists($magicDefaultOtherParams{$key}) && ($magicDefaultOtherParams{$key} eq $x->{otherParamsHash}->{$key})) {
			      # don't list these, they're magic default values
			  }
			  else {
			      if ($otherParamsThatAreNotPartOfKey{$key}) {
				  # ignore this for key
			      }
			      else {
				  print "pushed $key\n";
				  push @otherParamsKeyList,join("=",($key,$x->{otherParamsHash}{$key}));
				  $goodKeys{$key}=1;
			      }
			  }
		      }
		      if (scalar @otherParamsKeyList>0) { # special case: don't do this if all params are default (for legacy)
			  push @keyList,join("&",@otherParamsKeyList);
		      }
		      my @otherParamsForDirList=();
		      for my $key (sort {$a cmp $b} keys %goodKeys) {
			  push @otherParamsForDirList,$key;
			  push @otherParamsForDirList,$x->{otherParamsHash}{$key};
		      }
		      if (scalar @otherParamsForDirList==0) {
			  $otherParamsForDir="";
		      }
		      else {
			  $otherParamsForDir="-" . join("__",@otherParamsForDirList);
		      }
		  }
	      }
	      $x->{key}=join("\t",@keyList); # must do this after, since we have to map "default" to whatever
	      #print "run key $x->{key}\n";
	      #print "run dir=$otherParamsForDir\n";

	      $x->{id}=$self->{keyToId}{$x->{key}};
	      if (!defined($x->{id})) {
		  $x->{id}=$nextId++;
		  $self->{keyToId}{$x->{key}}=$x->{id};
		  $x->{newId}=1;
	      }

	      $x->{clustererTypeOnlyWorkDir}="$baseDir/runs/$x->{groupName}-$x->{superDbVersion}/$x->{clusterer}";
	      $x->{dirName}="$x->{groupName}-$x->{superDbVersion}/$x->{clusterer}-$x->{clustererParams}-$x->{motifFinder}-$x->{motifFinderParams}$otherParamsForDir";
	      #print "run full dir name=$x->{dirName}\n";

	      $x->{workDir}="$baseDir/runs/$x->{dirName}";
	      # print "\n\"$x->{workDir}\"   \"$otherParamsForDir\"    \"$x->{otherParams}\"\n";
	      $x->{clustersDir}="$x->{workDir}/clusters";
	      $x->{downloadFile}{"iter0"}="$x->{workDir}/iter0/web.tgz";
	      $x->{downloadFile}{"iter1"}="$x->{workDir}/iter1/web.tgz";
	      $x->{motifsDir}{"iter0"}="$x->{workDir}/iter0/motifs";
	      $x->{motifsInfo}{"iter0"}=$x->{motifsDir}{"iter0"}."/motifs.tab";
	      $x->{motifsDir}{"iter1"}="$x->{workDir}/iter1/motifs";
	      $x->{motifsInfo}{"iter1"}=$x->{motifsDir}{"iter1"}."/motifs.tab";
	      $x->{clusterInfoFile}="$x->{workDir}/extra-cluster-info.tab";
	      my $backupRunDir="$baseDir/backups/runs";
	      my $compressBackupBase="$backupRunDir/$x->{groupName}-$x->{superDbVersion}-$x->{id}";
	      $x->{isCompressedFile}="$compressBackupBase.state";
	      $x->{tgzBackupFile}="$compressBackupBase.tgz";
	      my $clustererOnlyBackupBase="$backupRunDir/$x->{groupName}-$x->{superDbVersion}-$x->{clusterer}";
	      $x->{clustererOnly_isCompressedFile}="$clustererOnlyBackupBase.state";
	      $x->{clustererOnly_tgzBackupFile}="$clustererOnlyBackupBase.tgz";
	      my $motifsHitsDir=::GetMotifsHitsDir($generalData);
	      $x->{motifsHitsFileName}{"iter0"}="$motifsHitsDir/$x->{id}-0.motifs-hits.tab.gz";
	      $x->{motifsHitsFileName}{"iter1"}="$motifsHitsDir/$x->{id}-1.motifs-hits.tab.gz";

	      #print "\nworkDir = $x->{workDir}\nkey=$x->{key}\n";

	      ::RunCmd("mkdir -p $x->{clustererTypeOnlyWorkDir} $x->{workDir} $x->{workDir}/iter0/motifs $x->{workDir}/iter1/motifs $backupRunDir");

	      # file format stuff
	      $x->{fileFormatVersionFileName}="$x->{workDir}/file-format-version";
	      if (-s $x->{fileFormatVersionFileName}) {
		  # retrieve from file
		  if (!open(FFV,$x->{fileFormatVersionFileName})) {
		      die "cannot open $x->{fileFormatVersionFileName}: $?";
		  }
		  my @l=<FFV>;
		  if ($l[0] =~ /file-format-version:([0-9]+)[.]/) {
		      $x->{fileFormatVersion}=$1;
		  }
		  else {
		      die "could not parse file format version $x->{fileFormatVersionFileName}";
		  }
		  close(FFV);
	      }
	      else {
		  # create new
		  my $fileFormatVersionForNewRuns=2;
		  $x->{fileFormatVersion}=$fileFormatVersionForNewRuns;
		  if (!open(FFV,">$x->{fileFormatVersionFileName}")) {
		      die "cannot open $x->{fileFormatVersionFileName}: $?";
		  }
		  print FFV "file-format-version:$x->{fileFormatVersion}.\n";
		  close(FFV);
	      }
	      if (!$x->{fileFormatVersion}) {
		  die;
	      }
	      if ($x->{fileFormatVersion} >= 2) {
		  $x->{useMoreSubdirs}=1;
	      }
	      else {
		  $x->{useMoreSubdirs}=0;
	      }
	      print "run $x->{id} file-format-version $x->{fileFormatVersion}\n";
	      print "\t(useMoreSubdirs = $x->{useMoreSubdirs}\n";
	      if ($x->{fileFormatVersion}>=2 && $x->{id}<195) {
		  die "runs with ids < 195 were file-format-version=1.  If you're restoring a run from backup, it probably was created before the file-format-version change.  If so, make the file $x->{fileFormatVersionFileName} and give it a single line that says \"file-format-version:1.\".  If you've started running the pipeline from scratch (and you're probably not Zasha), then you can simply find this line in ProcessPipeline.pl, and delete it.";
	      }

	      $self->{idToRun}{$x->{id}}=$x;
	      push @{$self->{list}},$x;
	  }

	  $lineNum++;
      }
      close(R);
  }

sub FindRunById  {
      my ($self,$id)=@_;
      my $x=$self->{idToRun}{$id};
      if (!defined($x)) {
	  die "could not find pipeline run with id $id";
      }
      return $x;
  }

sub ListAll  {
      my ($self)=@_;
      return @{$self->{list}};
  }

sub ListUniqueRunsWithoutClustererParamsOrMotifFinder  {
      my ($self)=@_;
      my %isSeen=();
      my @l;
      for my $x (@{$self->{list}}) {
	  my $key=join("\t", ($x->{groupName},$x->{superDbVersion},$x->{clusterer}));
	  if ($isSeen{$key}) {
	      # ignore it
	  }
	  else {
	      push @l,$x;     # note: we'll select an arbitrary pipeline run from among equivalent ones
	      $isSeen{$key}=1;
	  }
      }
      return @l;
  }

sub FindGroupByRun  {
      my ($self,$groups,$x)=@_;
      my $group=$groups->FindGroup($x->{groupName},$x->{superDbVersion});
      if ($group->{superDbVersion} ne $x->{superDbVersion}) {
	  die "asked for superDbVersion $x->{superDbVersion}, but groups list only has $group->{superDbVersion}.  Either there's an error, or you need to update this code to allow for groups with multiple superDbVersions";
      }
      return $group;
  }

sub ListGroups  {
      my ($self,$groups)=@_;
      my @l;
      my %isGroupSeen=();
      for my $x (@{$self->{list}}) {
	  my $group=$self->FindGroupByRun($groups,$x);
	  my $key=$group->{key};
	  if (!$isGroupSeen{$key}) {
	      push @l,$group;
	      $isGroupSeen{$key}=1;
	  }
      }
      return @l;
  }

sub ListSuperDbs  {
      my ($self,$groups)=@_;
      my @l;
      my %isSuperDbSeen=();
      for my $x (@{$self->{list}}) {
	  my $group=$self->FindGroupByRun($groups,$x);
	  my $superDb=$group->{superDb};
	  my $key=$superDb->{key};
	  if (!$isSuperDbSeen{$key}) {
	      push @l,$superDb;
	      $isSuperDbSeen{$key}=1;
	  }
      }
      return @l;
  }

sub IsCompressed {
    my ($self,$run)=@_;

    return (::RunCompressionAndBackup_Generic_GetCompressionState($run->{isCompressedFile}) ne "uncompress")
      && ::RunCompressionAndBackup_Generic_GetCompressionState($run->{clustererOnly_isCompressedFile});
}

package RavennaDbFilesToCat;

sub new  {
      my ($className,$pipelineRavennaConfigFileName,$fileName)=@_;
      my $self={};
      bless $self;
      $self->{listFileName}=$fileName;
      $self->{pipelineRavennaConfigFileName}=$pipelineRavennaConfigFileName;
      if (!open(F,"$fileName")) {
	  die "cannot open $fileName .  Note: this might be because you're running the pipeline for the first time; if so, create an empty file with this name using the 'touch' command.  Otherwise, figure out what the error in (are you in the correct directory?).";
      }
      while (<F>) {
	  s/[\r\n]//g;
	  $self->{set}{$_}=1;
      }
      close (F);
      $self->{isStale}=0;
      return $self;
  }

sub Add  {
      my ($self,$f)=@_;
      if (!($self->{set}{$f})) {
	  $self->{set}{$f}=1;
	  $self->{isStale}=1;
      }
  }

sub Flush  {
      my ($self)=@_;
      if ($self->{isStale}) {
	  if (!open(F,">$self->{listFileName}")) {
	      die "cannot open for writing $self->{listFileName}";
	  }
	  for my $f (keys %{$self->{set}}) {
	      print F "$f\n";
	  }
	  close(F);

	  $self->{isStale}=0;
      }
      # always cat the files, just in case the file name was written into the list, but there was an error in actually creating the actual file
      my $cmd="| xargs cat > $self->{pipelineRavennaConfigFileName}";
      print "Running $cmd\n";
      open(CMD,"$cmd");
      for my $f (keys %{$self->{set}}) {
	  print CMD "$f\n";
      }
      close(CMD);
  }

package Groups;

sub new   {
      my ($className,$groupDefinitionFileName)=@_;
      
      my $self={};
      bless $self;
      $self->ParseGroupsDefinition($groupDefinitionFileName);
      return $self;
  }

sub SuperDbToKey  {
      my ($name,$version)=@_;
      return "$name"."__$version";
  }

sub SuperDbNameVersionToKey {
    my ($name,$version)=@_;
    return SuperDbToKey($name,$version);
}

sub GroupToKey  {
      my ($name,$version)=@_;
      return "$name"."__$version";
  }

sub FindGroup  {
      my ($self,$name,$version)=@_;
#      print "FindGroup ($name,$version)\n";
      my $key=GroupToKey($name,$version);
      my $group=$self->{groupKeyToGroup}{$key};
      if (!defined($group)) {
	  die "cannot find group $name ($version)";
      }
      return $group;
  }

sub FindSuperDbByKey  {
      my ($self,$key)=@_;
      my $superDb=$self->{superDbKeyToSuperDb}{$key};
      if (!defined($superDb)) {
	  die "cannot find superDb by key $key";
      }
      return $superDb;
  }

sub ParseGroupsDefinition  {
      my ($self,$groupDefinitionFileName)=@_;
      if (!open(GD,"$groupDefinitionFileName")) {
	  die "cannot open $groupDefinitionFileName $!";
      }

      my ($dummy,$superDbName,$superDbVersion);
      while (<GD>) {
	  s/[\r\n]//g;
	  if ((/^\#/) || length($_)==0) {
	      # ignore comments and blank lines
	  } else {
	      my @f=split /\t/,$_;
	      my $okay=0;
	      if ($f[0] eq "tSEDomainFlag") {
		  $okay=1;
		  shift @f;
		  my $defaultFlag=shift @f;
		  my %overrideMap=@f;

		  for my $group (@{$self->{groupList}}) {
		      if ($group->{superDbName} eq $superDbName && $group->{superDbVersion} eq $superDbVersion) {
			  if ($overrideMap{$group->{name}}) {
			      $group->{tSEDomainFlag}=$overrideMap{$group->{name}};
			  }
			  else {
			      $group->{tSEDomainFlag}=$defaultFlag;
			  }
		      }
		  }
	      }
	      if ($f[0] eq "gi-range-lab-knowns") {
		  $okay=1;
		  ($self->{labKnowns}->{giStart},$self->{labKnowns}->{giEnd})=split /,/,$f[1];
	      }
	      if ($f[0] eq "super-db") {
		  $okay=1;
		  my $x;
		  $x={};
		  my $relationalDbStuff;
		  my $giRange;
		  my $extraInfo=undef;
		  ($dummy,$superDbName,$superDbVersion,$x->{ravennaDbName},$relationalDbStuff,$giRange,$x->{ravennaDbNameForRrnaSrc},$extraInfo)=@f;
		  my %extraInfoHash=split /[=&]/,$extraInfo;
		  for my $key (keys %extraInfoHash) {
		      $x->{$key}=$extraInfoHash{$key};
		  }
		  if (defined($x->{autoprotgi})) {
		      ($x->{autoprotgiStart},$x->{autoprotgiEnd})=split /,/,$x->{autoprotgi};
		  }

		  if ($superDbName eq "fake") {
		      # the special fake super-db, which defines groups by special predicates
		      $x->{isFake}=1;
		      $superDbVersion=0;
		      $x->{version}=$superDbVersion;
		      $x->{name}=$superDbName;
		  }
		  else {
		      $x->{isFake}=0;
		      if (length($x->{ravennaDbNameForRrnaSrc})==0) {
			  die "superDb $superDbName lacked ravennaDbNameForRrnaSrc";
		      }
		      my %map=split /[,=]/,$relationalDbStuff;
		      $x->{relationalDbName}=$map{$whereAmI};
		      if (!$x->{relationalDbName}) {
			  die "superdb $superDbName did not specify in $relationalDbStuff a db name for whereAmI=$whereAmI";
		      }
		      $x->{name}=$superDbName;
		      $x->{version}=$superDbVersion;
		      ($x->{giStart},$x->{giEnd})=split /,/,$giRange;
		      if (!defined($x->{giStart}) || !defined($x->{giEnd})) {
			  die "didn't get gi range in superdb $superDbName ($superDbVersion)";
		      }
		      
		      $x->{workDir}="$baseDir/super-db/$superDbName-$superDbVersion";
		      $x->{genbankFileListFileName}="$baseDir/input/super-db/$superDbName-$superDbVersion/genbank.list";
		      if (!-s $x->{genbankFileListFileName}) {
			  die "cannot find $x->{genbankFileListFileName}, which you need to create";
		      }
		      $x->{rfamKnownsDir}="$x->{workDir}/rfam-knowns";
		      $x->{rrnaDir}="$x->{workDir}/rrna";
		      $x->{rrnaFastaFile}="$x->{rrnaDir}/rrna.fasta";
		      $x->{rfamKnownsProcessedFile}="$x->{rfamKnownsDir}/rfam-hits.tab";
		      $x->{tempDir}="$baseDir/temp/super-db/$superDbName-$superDbVersion";
		      $x->{igrDir}="$x->{workDir}/igrs";
		      system "mkdir -p $x->{workDir} $x->{tempDir} $x->{rfamKnownsDir} $x->{rrnaDir} $x->{igrDir}";

		      $x->{saveGenbankNoNucsFileName}="$x->{igrDir}/genbank-no-nucs.seqid";
		      $x->{saveNoFeaturesFileName}="$x->{igrDir}/no-features.seqid";
		      $x->{srcIgrs}{"s0"}="$x->{igrDir}/s0.fasta.gz";
		      $x->{srcIgrs}{"s50"}="$x->{igrDir}/s50.fasta.gz";
		  }
		  $x->{key}=SuperDbToKey($x->{name},$x->{version});
		  $self->{superDbKeyToSuperDb}{SuperDbToKey($x->{name},$x->{version})}=$x;
		  #print "superdb $x->{key} : $x->{name} , $x->{version}\n";
	      }
	      if (!$okay) {
		  if (!$superDbName) {
		      die "no super-db was defined";
		  }

		  my ($groupName,$includeIncompletes,@l)=@f;
		  if ($superDbName =~ /^env/ || $superDbName eq "fake") {
		      # don't process here
		  }
		  else {
		      if (scalar @l==1) {
			  # simple
		      } else {
			  # compound
			  my @ll;
			  for my $subGroupName (@l) {
			      my $simpleGroup=$self->FindGroup($subGroupName,$superDbVersion);
			      push @ll,@{$simpleGroup->{taxa}};
			  }
			  @l=@ll;
		      }
		  }
		  my $group={};
		  $group->{isFake}=0;
		  if ($superDbName eq "fake") {
		      $group->{isFake}=1;
		      $includeIncompletes=1; # doesn't matter
		      @{$group->{params}}=@f;
		      shift @{$group->{params}}; # remove groupName
		  }
		  $group->{name}=$groupName;
		  $group->{superDbName}=$superDbName;
		  $group->{superDbVersion}=$superDbVersion;
		  $group->{superDb}=$self->{superDbKeyToSuperDb}{SuperDbToKey($group->{superDbName},$group->{superDbVersion})};
		  if (!defined($group->{superDb})) {		      die "something weird";		  }
		  
		  my $q=$group->{superDb}->{srcIgrs}{"s0"};
		  #print "AAA $q\n";
		  
		  $group->{includeIncompletes}=$includeIncompletes;
		  @{$group->{taxa}}=@l;
		  my $workDir="$baseDir/groups/$groupName-$superDbVersion";
		  $group->{workDir}=$workDir;
		  $group->{tempDir}="$baseDir/temp/groups/$groupName-$superDbVersion";
		  $group->{ravennaDbFileName}="$workDir/ravenna.db.tab";
		  $group->{accessionsFileName}="$workDir/seq_acc.txt";
		  $group->{allAccessionsFileName}="$workDir/seq_acc_all.txt";
		  $group->{ravennaDbToCreateBaseName}="$group->{superDbName}-$group->{superDbVersion}-$group->{name}";
		  system "mkdir -p $group->{workDir} $group->{tempDir}";
		  
		  $group->{key}=GroupToKey($group->{name},$group->{superDbVersion});
		  $self->{groupKeyToGroup}{$group->{key}}=$group;
		  
		  push @{$self->{groupList}},$group;
	      }
	  }
      }
      close(GD);
  }

package WebDatabase;

sub GetAnnotCodeDescription  {
    my ($code)=@_;
    my %codeToDesc=(
		    0 => "(no annotation)",
		    1 => "(no official annotation, but user wrote something)",
		    2 => "overlaps known (automatic)",
		    3 => "overlaps known complement (automatic)",
		    4 => "is known (manual)",
		    5 => "rejected",
		    6 => "rejected after analysis",
		    7 => "accepted after analysis",
		    8 => "borderline candidate",
		    9 => "okay candidate",
		    10 => "promising candidate"
		   );
    return $codeToDesc{$code};
}

package Step_UpdateDatabaseOnBliss;

sub new   {
    my ($className)=@_;
    my $self={};
    bless $self;

    return $self;
}

  
package CompletionManager;

sub new  {
    my ($className)=@_;
      
    my $self={};
    bless $self;
    return $self;
}
  
package WeightPerJob;
    
sub new  {
    my ($className)=@_;
    
    my $self={};
    bless $self;
    return $self;
}

sub Init {
    my ($self,$weightPerJobUserSpec)=@_;

    # print "weightPerJob: userSpec=$weightPerJobUserSpec\n";

    my %defaultWeightPerJob=(
			     "0:cmf" => 30,
			     "1:cmf" => 30,
			     "0:evd" => 6,
			     "0:scan" => 4,
			     "0:pscore" => 100,
			     "1:pscore" => 100,
			     "0:jeremy-blast" => 1
			     );
    my %weightMap=%defaultWeightPerJob;
    my %userWeightSpecMap=split /[,=]/,$weightPerJobUserSpec;
    my %userWeightMap=();
    for my $key (keys %userWeightSpecMap) {
	if ($key =~ /^([-01]):([-A-Za-z0-9]+)$/) {
	    my ($iter,$name)=($1,$2);
	    my $weight=$userWeightSpecMap{$key};
	    if (!($weight =~ /^[0-9]+$/)) {
		die "weight is not a number for key \"$key\"";
	    }
	    if ($iter eq "-") {
		$userWeightMap{"0:$name"}=$weight;
		$userWeightMap{"1:$name"}=$weight;
	    }
	    else {
		$userWeightMap{$key}=$weight;
	    }
	}
	else {
	    die "unknown user-specificed weightPerJob key \"$key\"";
	}
    }

    for my $key (keys %userWeightMap) {
	if (!exists($weightMap{$key})) {
	    die "for weightPerJobs: key \"$key\" is not a known key (or the programmer forgot to give it a default weight)";
	}
	my $value=$userWeightMap{$key};
	print "weightPerJob: setting $key -> $value\n";
	$weightMap{$key}=$userWeightMap{$key};
    }

    $self->{weightMap}=\%weightMap;
}

sub GetWeight {
    my ($self,$iter,$name)=@_;
    my $key="$iter:$name";
    if (!exists($self->{weightMap}->{$key})) {
	die "cannot find requested weightForJobs with key \"$key\"   [GetWeight($self,$iter,$name)]";
    }
    return $self->{weightMap}->{$key};
}
