# Supplementary material for: Comparative genomics reveals 104 candidate structured RNAs from bacteria, archaea, and their metagenomes
Source: Genome Biol. 2010 Mar 15;11(3):R31. doi: 10.1186/gb-2010-11-3-r31 (PMC2864571; doi:10.1186/gb-2010-11-3-r31)
Supplement: Additional file 10 — Source code implemented as part of this project. Source code files and a README.pdf file are provided to assist in detailed understanding of the methods. The files can be retrieved from the .tar.gz archive file, as described for Additional file 4. [file gb-2010-11-3-r31-S10.GZ › 104-motifs-source-code/motifs_2007/pl/ProcessPipeline_CMfinder.pm]

# Copyright (c) 2007-2010 Zasha Weinberg.  All rights reserved.
#
# This copyrighted source code is freely distributed under
# the terms of the GNU General Public License.  See the file
# LICENSE in the root directory of this distribution.

use strict;

our $parallelWorkGeneric;
   
package CMfinderParams;

sub CMfinderRunBaseDir
  {
      my ($x,$majorStep)=@_;
      my $iter01=::GetIter01($majorStep);
      return "$x->{workDir}/$iter01/cmf";
  }
sub CMfinderWorkFileName
  {
      my ($x,$majorStep)=@_;
      my $iter01=::GetIter01($majorStep);
      return "$x->{workDir}/$iter01/cmfinder.djobs";
  }

package Step_CMfinderPreprocess;

sub new 
  {
      my ($className)=@_;
      
      my $self={};
      bless $self;
      return $self;
  }

sub Do 
  {
      my ($self,$majorStep,$minorStep,$groups,$pipelineRuns,$generalData)=@_;

      my $parallelWork={};
      %$parallelWork=%$parallelWorkGeneric;
      $parallelWork->{atEnd}="return";
      $parallelWork->{djobsFileName}="$generalData->{baseDir}/temp/$$-cmf-pre.djobs";
      $parallelWork->{jobName}="pp-cmf-pre";
      $parallelWork->{blocks}{0}->{searchOnlyExplicitFiles}=1;
      my $iter01=::GetIter01($majorStep);

      for my $x ($pipelineRuns->ListAll()) {

	  my $workDir=$x->{workDir};
	  my $doneFile="$workDir/$iter01/cmfinder-preprocess.done";
	  my $stdoutFile="$workDir/$iter01/cmfinder-preprocess.stdout";
	  my $cmd="perl $0 -hostname $generalData->{hostname} -subStep $majorStep,$minorStep,DoOneRun -subStepParams $x->{id},$doneFile $generalData->{processPipelineParams} >& $stdoutFile";
	  $parallelWork->{blocks}{0}->{jobs}{$doneFile}=$cmd;
      }

      $parallelWork->{blocks}{0}->{executeBlockInSerial}=1; # jobs are kinda small, and heavy on file I/O
      $parallelWork->{blocks}{0}->{doneString}="StepDONEdoneDONEdone";
      $parallelWork->{blocks}{0}->{allowUnexpectedFiles}=1;

      ::ParallelWork_Do($parallelWork);
  }

sub DoSubStep
  {
      my ($self,$majorStep,$minorStep,$groups,$pipelineRuns,$subStepName,$subStepParams,$generalData)=@_;
      if ($subStepName ne "DoOneRun") {
	  die "unexpected subStep: $subStepName";
      }
      my $runId;
      my $doneFile;
      ($runId,$doneFile)=split /,/,$subStepParams;
      my $x=$pipelineRuns->FindRunById($runId);
      my $clustersDir=$x->{clustersDir};
      my $destBaseDir=CMfinderParams::CMfinderRunBaseDir($x,$majorStep);
      my $iter01=::GetIter01($majorStep);
      my $run=$x;
      my $cmd;

      # remove whatever work we did previously
      $cmd="rm -rf $destBaseDir";
      ::RunCmd($cmd);

      # easiest to prepare this now, and just stream the file later
      my $cmfinderWorkFileName=CMfinderParams::CMfinderWorkFileName($x,$majorStep);
      if (!open(WORK,">$cmfinderWorkFileName")) {
	  die "cannot open $cmfinderWorkFileName";
      }

      print "fileFormatVersion: $run->{fileFormatVersion}\n";
      print "useMoreSubdirs: $run->{useMoreSubdirs}\n";

      if ($iter01 eq "iter0") {
	  # process clusters by find
	  my $find="find $clustersDir -type f -print";
	  print "Reading from $find\n";
	  if (!open(FIND,"$find |")) {
	      die "cannot open $find";
	  }
	  my $numClusters=0;
	  while (<FIND>) {
	      s/[\r\n]//g;

	      my $clusterFile=$_;
	      my $baseFileName=$clusterFile;
	      $baseFileName =~ s/^.*\///g;
	      if (!($baseFileName =~ /[.]fna/) && !($baseFileName =~ /[.]fasta/)) {
		  die "$baseFileName extension was not .fna or .fasta -- suspicious";
	      }
	      $baseFileName =~ s/[.]fna//g;
	      $baseFileName =~ s/[.]fasta//g;
	      my $baseDir=$baseFileName;
	      if ($run->{useMoreSubdirs}) {
		  my @l=split //,$baseDir;
		  $baseDir=join("/",@l); # maximal subdirs
	      }
	      my $destDir="$destBaseDir/$baseDir";

	      $cmd="mkdir -p $destDir";
	      ::RunCmd($cmd);

	      # remove highly similar seqs

	      # first create copy
	      my $destCopyClusterFile="$destDir/$baseFileName.orig.fasta";
	      my $blastFile="$destDir/$baseFileName.blast";
	      ::RunCmd("cp $clusterFile $destCopyClusterFile");

	      ::RunCmd("$generalData->{wublastDir}/xdformat -n $destCopyClusterFile &> /dev/null");
	      ::RunCmd("$generalData->{wublastDir}/blastn $destCopyClusterFile $destCopyClusterFile -notes -top -W 8 -noseqs -cpus 1 > $blastFile");

	      my @wublast=ProcessPipeline_Utils::ParseWublast("$blastFile");
	      my %to_remove = ();
	      my $e_val_th=0.001;
	      my $identity_th = 95;
	      my $coverage_th= 0.8;
	      for my $hit (@wublast) {
		  #print "wublast: $hit->{query}, $hit->{subject}, $hit->{sstart}, $hit->{send}, $hit->{subject_length}, $hit->{e_val}, $hit->{identity}\n";
		  if ($hit->{query} eq $hit->{subject} || exists $to_remove{$hit->{subject}} || exists $to_remove{$hit->{query}} ) {
		      #print "next\n";
		      next;
		  }
		  my $length = abs($hit->{sstart} - $hit->{send});
		  my $coverage = $length / $hit->{subject_length};
		  #print "$length,$coverage\n";
		  if ( $hit->{e_val} < $e_val_th && $hit->{identity} >= $identity_th && $coverage > $coverage_th) {	    	 
		      print "Remove $hit->{subject}: similar to ", $hit->{query}, " $hit->{e_val}\t $hit->{identity}\t $coverage\n";
		      $to_remove{$hit->{subject}}=$hit->{query};
		  }
	      }
	  
	      # once I'm confident:    ::RunCmd("rm $destCopyClusterFile* $blastFile");

	      my $seqs=ProcessPipeline_Utils::ReadFastaToHash("$destCopyClusterFile");
	      for my $k (keys %to_remove) {    
		  delete $seqs->{$k};
	      }

	      my @keysList=keys %{$seqs};
	      my $n=scalar @keysList;
	      #my $j=join(",",@keysList); print "$n : $j\n";
	      if ($n<2) {
		  # don't run this
		  print "Too few sequences\n";
	      } else {

		  my $inputToCmfinderFileName="$destDir/$baseFileName.fasta";
		  ProcessPipeline_Utils::WriteFastaFromHash($inputToCmfinderFileName,$seqs);
		  $inputToCmfinderFileName =~ s/^.*\///g; # the command below will put us in that directory

		  my $cmfinderOutFile="$baseFileName.cmfinder-out";
		  my $stdoutFileLocal="$baseFileName.done-file";
		  my $stdoutFile="$destDir/$stdoutFileLocal";
		  $cmd="export PATH=\$PATH:$generalData->{cmfinderDir}/bin;export CMfinder=$generalData->{cmfinderDir};export BLAST=$generalData->{wublastDir};cd $destDir;if time cmfinder.pl -s1 5 -s2 5 -cl 0 --combine $inputToCmfinderFileName >& $cmfinderOutFile; then echo -n DONEdone > $stdoutFileLocal; echo DONEdone >> $stdoutFileLocal; fi";
		  my @l=($destDir,$baseFileName,$inputToCmfinderFileName,$stdoutFile,$cmd);
		  my $line=join("\t",@l);
		  print WORK "$line\n";
		  $numClusters++;
	      }
	  }
	  if ($numClusters==0) {
	      die "fatally suspicious: we found zero clusters";
	  }
	  print "numClusters=$numClusters\n";
      }
      else {
	  if ($iter01 ne "iter1") { die; }

	  # read through motifs created in iter0
	  my $prevIter01="iter0";
	  my $motifsInfoFile=$run->{motifsInfo}{$prevIter01};
	  if (!open(MOTIFS,"$motifsInfoFile")) {
	      die "cannot open $motifsInfoFile";
	  }
	  while (<MOTIFS>) {
	      s/[\r\n]//g;
	      my $x={};
	      ($x->{motifFileName},$x->{destCm},$x->{srcMotif},$x->{runId},$x->{clusterId},$x->{iterNum},$x->{i},$x->{score},$x->{weight},$x->{species},$x->{seq_id},$x->{num},$x->{len},$x->{gc})=split /\t/,$_;
	      $x->{baseFile}=join("-",($x->{runId},$x->{clusterId},$x->{i},$x->{iterNum}));
	      my $subdir=::MakeMotifSubDir($x->{runId},$x->{clusterId},$x->{i},$x->{iterNum},$run);
	      my $baseSansSto=$x->{baseFile};
	      $baseSansSto =~ s/[.]sto//g;
	      my $workDir="$run->{workDir}/$prevIter01/miniscan";
	      my $scanDir="$workDir/$subdir";
	      my $cmzashaCsvFileName="$scanDir/$baseSansSto.cmzasha.csv";

	      my $destDir="$destBaseDir/$subdir";
	      ::RunCmd("mkdir -p $destDir");
	      my $fastaFileName="$destDir/extendeds.fasta";

	      my $isHeader=1;
	      my %seqs=();
	      print "Parsing $cmzashaCsvFileName\n";
	      if (!open(CSV,"$cmzashaCsvFileName")) {
		  die "cannot open $cmzashaCsvFileName";
	      }
	      while (<CSV>) {
		  s/[\r\n]//g;
		  my @fields=split /,/,$_;
		  my $extended=$fields[8];
		  my ($extendedSeq,$hit)=split / /,$extended;
		  $extendedSeq =~ s/X/N/g; # some seqs use X, which CMfinder doesn't like
		  my $evalue=$fields[24];
		  if ($isHeader) {
		      $isHeader=0;
		      if ($extended ne "extended seq (with flanking)" || $evalue ne "E-value (if any)") {
			  die;
		      }
		  }
		  else {
		      if ($_ eq "") {
			  # going to next section of .cmzasha.csv, which we don't care about
			  last;
		      }
		      if (!defined($run->{otherParamsHash}->{ethresh})) {
			  die "ethresh is not defined in otherParams";
		      }
		      if ($evalue < $run->{otherParamsHash}->{ethresh}) {
			  $seqs{$hit}=$extendedSeq;
		      }
		  }
	      }
	      close(CSV);
	      ProcessPipeline_Utils::WriteFastaFromHash($fastaFileName,\%seqs);

	      my $baseFileName="$destDir/$x->{baseFile}";
	      my $newMotifFile="$baseFileName.sto";
	      my $newCmFile="$baseFileName.cm";
	      my $cmfinderOutFile="$baseFileName.cmfinder-refine-out";
	      my $stdoutFileLocal="$baseFileName.done-file";
	      my $stdoutFile=$stdoutFileLocal;
	      my $cmd="if time perl $generalData->{baseDir}/pl/RefineCmfinderErrorHandling.pl $generalData->{cmfinderDir}/bin/cmfinder -o $newMotifFile -a $x->{motifFileName} $fastaFileName $newCmFile >& $cmfinderOutFile; then echo -n DONEdone > $stdoutFileLocal; echo DONEdone >> $stdoutFileLocal; fi";
	      my @l=("","","",$stdoutFile,$cmd);  # many of these params are unnecessary, and kind of a hassle now
	      my $line=join("\t",@l);
	      print WORK "$line\n";
	  }
	  close(MOTIFS);
      }
      close(WORK);

      print "StepDONEdoneDONEdone\n";
      ::RunCmd("echo StepDONEdoneDONEdone > $doneFile"); # BTW, this is to avoid requiring a lengthy search for this string through a large file each time
  }

package Step_CMfinder;

sub new 
  {
      my ($className)=@_;
      
      my $self={};
      bless $self;
      return $self;
  }

sub Do 
  {
      my ($self,$majorStep,$minorStep,$groups,$pipelineRuns,$generalData)=@_;

      my @completionFlagFilesToMake=();

      my $parallelWork={};
      %$parallelWork=%$parallelWorkGeneric;

      $parallelWork->{atEnd}="return";
      $parallelWork->{djobsFileName}="$generalData->{baseDir}/temp/$$-cmf.djobs";
      $parallelWork->{jobName}="pp-cmf";
      $parallelWork->{blocks}{0}->{searchOnlyExplicitFiles}=1;
      my $iter01=::GetIter01($majorStep);
      my $iterNum=::GetIterNum($majorStep);
      for my $x ($pipelineRuns->ListAll()) {

	  my $workDir=$x->{workDir};

	  my $runCompletionFile="$workDir/$iter01/cmfinder-complete-flag";
	  if (-e $runCompletionFile) {

	      # everything's done for this run already
	  }
	  else {

	      push @completionFlagFilesToMake,$runCompletionFile;

	      my $currentCmfv="0.3";
	      if ($x->{otherParamsHash}->{cmfv} ne $currentCmfv) {
		  die "I'm running CMfinder version $currentCmfv, but you've requested $x->{otherParamsHash}->{cmfv} for run $x->{id}.  I can no longer run this version.";
	      }

	      my $cmfinderWorkFileName=CMfinderParams::CMfinderWorkFileName($x,$majorStep);
	      if (!open(WORK,"$cmfinderWorkFileName")) {
		  die "cannot open $cmfinderWorkFileName: $!";
	      }
	      while (<WORK>) {
		  s/[\r\n]//g;
		  my ($destDir,$baseFileName,$inputToCmfinderFileName,$stdoutFile,$cmd)=split /\t/,$_;
		  my $stdoutFile=$stdoutFile;
		  $parallelWork->{blocks}{0}->{jobs}{$stdoutFile}=$cmd;
	      }
	      close(WORK);
	  }
      }

      $parallelWork->{blocks}{0}->{doneString}="DONEdoneDONEdone";
      $parallelWork->{blocks}{0}->{allowUnexpectedFiles}=1;
      $parallelWork->{blocks}{0}->{weightPerJob}=$generalData->{weightPerJob}->GetWeight($iterNum,"cmf");

      ::ParallelWork_Do($parallelWork);

      if (::ParallelWork_IsDone($parallelWork)) {
	  # mark these things done, so we don't have to check individual files again & again
	  for my $f (@completionFlagFilesToMake) {
	      ::RunCmd("touch $f");
	  }
      }
      else {
	  die "ParallelWork failed";
      }
  }

package Step_CMfinderPostprocess;

sub new 
  {
      my ($className)=@_;
      
      my $self={};
      bless $self;
      return $self;
  }

sub RejectBySeqIdAndWeight
  {
      my ($seq_id,$weight)=@_;
      if (!defined($seq_id) || !defined($weight)) {
	  die;
      }
      if ($seq_id > 0.95 && $weight <= 4) {
	  return 1;
      }
      if ($weight < 2) { # used to be 3, but I want to see what 2 is like
	  return 1; # this test comes later in select_cmfinder.pl
      }
      return 0;
  }
sub RejectByScoreAndNumSelected
  {
      my ($score,$numSelected)=@_;
      my $threshold1 = 50;
      my $threshold2 = 100;
      my $maxSelected = 4;

      if (!defined($score) || !defined($numSelected)) {
	  die;
      }
      if ($score < $threshold1) {
	  return 1;
      }
      if ($numSelected >= $maxSelected) {
	  return 1;
      }
      if ($score < $threshold2 && $numSelected > 0) {
	  return 1;
      }
      return 0;
  }

sub Do 
  {
      my ($self,$majorStep,$minorStep,$groups,$pipelineRuns,$generalData)=@_;

      my $parallelWork={};
      %$parallelWork=%$parallelWorkGeneric;
      $parallelWork->{atEnd}="return";
      $parallelWork->{djobsFileName}="$generalData->{baseDir}/temp/$$-cmf-post.djobs";
      $parallelWork->{jobName}="pp-cmf-post";
      $parallelWork->{blocks}{0}->{searchOnlyExplicitFiles}=1;
      my $iter01=::GetIter01($majorStep);

      for my $x ($pipelineRuns->ListAll()) {

	  my $workDir=$x->{workDir};
	  my $doneFile="$workDir/$iter01/cmfinder-postprocess.done";
	  my $stdoutFile="$workDir/$iter01/cmfinder-postprocess.stdout";
	  my $cmd="perl $0 -hostname $generalData->{hostname} -subStep $majorStep,$minorStep,DoOneRun -subStepParams $x->{id},$doneFile $generalData->{processPipelineParams} >& $stdoutFile";
	  $parallelWork->{blocks}{0}->{jobs}{$doneFile}=$cmd;
      }

      $parallelWork->{blocks}{0}->{executeBlockInSerial}=1; # jobs are kinda small, and heavy on file I/O
      $parallelWork->{blocks}{0}->{doneString}="StepDONEdoneDONEdone";
      $parallelWork->{blocks}{0}->{allowUnexpectedFiles}=1;

      system "date";
      ::ParallelWork_Do($parallelWork);
  }

sub ReadStockholmAndCorrectCoordsAndTagAndWriteToNewFileButDoNotDoTheKitchenSink
  {
      my ($srcMotif,$motifTag,$destMotif)=@_;
      my %oldSeqs=ProcessPipeline_Utils::ReadStockholmIntoHash($srcMotif);
      my %seqs==();
      $seqs{gc}{SS_cons}=$oldSeqs{gc}{SS_cons};
      for my $hit (@{$oldSeqs{hitsInOriginalOrder}}) {
	  my ($emblId,$start,$end)=split /[-\/]/,$hit;
	  my $dir=($start<$end) ? +1 : -1;
	  my $withinIgrStart=$oldSeqs{hit}{$hit}{gs}{"_start"};
	  my $withinIgrEnd=$oldSeqs{hit}{$hit}{gs}{"_stop"};
	  my ($newStart,$newEnd);
	  $newStart=$start+$dir*($withinIgrStart-1);
	  $newEnd=$start+$dir*($withinIgrEnd-1);
	  my $newHit="$emblId/$newStart-$newEnd";
	  $seqs{hit}{$newHit}{seq}=$oldSeqs{hit}{$hit}{seq};
	  %{$seqs{hit}{$newHit}{gs}}=%{$oldSeqs{hit}{$hit}{gs}};
	  %{$seqs{hit}{$newHit}{gr}}=%{$oldSeqs{hit}{$hit}{gr}};
	  push @{$seqs{hitsInOriginalOrder}},$newHit;
      }
      # add meta info
      $seqs{gf}{"ORIGINAL_MOTIF"}=$motifTag;
      ProcessPipeline_Utils::WriteStockholmFromHash($destMotif,\%seqs);
  }

sub DoSubStep
  {
      my ($self,$majorStep,$minorStep,$groups,$pipelineRuns,$subStepName,$subStepParams,$generalData)=@_;
      if ($subStepName ne "DoOneRun") {
	  die "unexpected subStep: $subStepName";
      }
      my $runId;
      my $doneFile;
      ($runId,$doneFile)=split /,/,$subStepParams;
      my $x=$pipelineRuns->FindRunById($runId);
      my $clustersDir=$x->{clustersDir};
      my $cmfBaseDir=CMfinderParams::CMfinderRunBaseDir($x,$majorStep);
      my $iter01=::GetIter01($majorStep);
      my $iterNum=::GetIterNum($majorStep);
      my $workDir=$x->{workDir};
      my $run=$x; # more standard variable name
      my $group=$pipelineRuns->FindGroupByRun($groups,$run);

      my $cmd;

      my $minScoreForInstance; # for emulating filter.pl
      if ($iter01 eq "iter0") {
	  $minScoreForInstance=10;
      }
      else {
	  $minScoreForInstance=20;
      }

      my $rankingFile="$workDir/$iter01/ranking.csv";
      my $rankingFeatureFile="$workDir/$iter01/ranking_features.csv";
      if (!open(FEAT,">$rankingFeatureFile")) {
	  die "cannot open $rankingFeatureFile: $!";
      }
      my $isRankingFeatureFileHeader=1;

      my $forRankingDir="$workDir/$iter01/for_ranking";
      ::RunCmd("rm -rf $forRankingDir");
      ::RunCmd("mkdir -p $forRankingDir");

      # just use 'find' command to get all the motifs
      $cmd="find $cmfBaseDir -type f \\( -name \"*.motif*\" -o -name \"*.sto\" \\) -print"; # iter0 are called *.motif*, iter 1 are called *.sto
      print "Running $cmd\n";
      open(FIND,"$cmd |");
      while (<FIND>) {
	  s/[\r\n]//g;

	  my $srcFile=$_;
	  my $destFile=$srcFile;
	  $destFile =~ s/^.*\///g;
	  $destFile="$forRankingDir/$destFile";

	  # load motif into %seqs
	  my %seqs=ProcessPipeline_Utils::ReadStockholmIntoHash($srcFile);
	  delete $seqs{gf}{"ORIGINAL_MOTIF"}; # remove this from previous iteration, if any

	  # this is filter.pl from Zizhen's scripts
	  my @doomedHits=(); # to delete
	  for my $hit (keys %{$seqs{hit}}) {
	      my $sc=$seqs{hit}{$hit}{gs}{"_score"};
	      if (!defined($sc)) {
		  die "hit=$hit, file=$srcFile";
	      }
	      if ($sc < $minScoreForInstance) {
		  print "score $sc < $minScoreForInstance : $hit\n";
		  push @doomedHits,$hit;
	      }
	  }
	  for my $hit (@doomedHits) {
	      delete $seqs{hit}{$hit};
	  }

	  # this is rm_dup_instance.pl from Zizhen's scripts
	  @doomedHits=();
	  my %seqSeen=();
	  for my $hit (keys %{$seqs{hit}}) {
	      my $s=uc($seqs{hit}{$hit}{seq});
	      $s =~ s/[^A-Za-z]//g; # kill non-nucs
	      if ($seqSeen{$s}) {
		  print "duplicate $hit = $seqSeen{$s}\n";
		  push @doomedHits,$hit;
	      }
	      else {
		  $seqSeen{$s}=$hit;
	      }
	  }
	  for my $hit (@doomedHits) {
	      delete $seqs{hit}{$hit};
	  }

	  if (scalar keys %{$seqs{hit}}<2) {
	      # don't bother
	  }
	  else {

	      # write the new file
	      ProcessPipeline_Utils::WriteStockholmFromHash($destFile,\%seqs);
	      
	      # this is preparation for rank_cmfinder.pl; first we're collecting all the files together
	      $cmd="$generalData->{cmfinderDir}/bin/summarize -w $destFile";
	      print "Running $cmd\n";
	      my $result = `$cmd`;
	      if ($result =~ /^\s*$/) {
		  die "no result output for $destFile";
	      }
	      my %stat = $result=~ /\s*(\S+)=(\S+)\s*/g;
	      
	      # find # of species, roughly.  refinement over rank_cmfinder.pl: for NZ_*, only take project code, which should make the heuristic somewhat better for groups that include incomplete genomes
	      my %accSet=();
	      for my $hit (keys %{$seqs{hit}}) {
		  my $acc=$hit;
		  $acc =~ s/\/.*$//g;
		  if ($acc =~ /^(N[ZW]_[A-Z]+)[0-9]/) {
		      $acc=$1; # take project code for incomplete genomes
		  }
		  # print "(acc,hit) = $acc , $hit\n";
		  $accSet{$acc}++;
	      }
	      my $numSpecies=scalar keys %accSet;
	      if ($numSpecies == 0){
		  die "umm, this shouldn't happen";
		  $numSpecies = $stat{"Num"};
	      }
	      $stat{"Species"}= $numSpecies;
	      my @fields=sort keys %stat;
	      
	      if ($isRankingFeatureFileHeader) {
		  print FEAT "motif,", (join ",",  @fields);	    
		  print FEAT "\n";
		  $isRankingFeatureFileHeader=0;
	      }
	      print FEAT "$destFile";
	      foreach my $k (@fields){
		  print FEAT ",",$stat{$k};
	      }
	      print FEAT "\n";
	  }
      }
      close(FIND);
      close(FEAT);

      my $infile=$rankingFeatureFile;
      my $outfile=$rankingFile;
      open R, ">$infile.r";
      print R<<EOF;
test.data <-  read.table("$infile", header=T, sep=",", na.strings="",fill=T);
test.data[is.na(test.data[,"Seq_id"]), "Seq_id"]= 1;
test.data[, "Rank.index"] = sqrt(( test.data[, "Conserved_pos"] + 0.2) * test.data[, "BP"]/test.data[,"Seq_id"])*test.data[, "Species"]*(1+ log(test.data[,"Num"]/test.data[,"Species"]));
ord <- order(test.data[,"Rank.index"], decreasing=T);
format(test.data, digits=3);
write.table(test.data[ord,], file = "$outfile", row.names=F, sep=",", quote=F,na="")
q();
EOF
  close R;
      if (length($generalData->{rExe})==0) {
	  die "the path to R (the statistical software) has not been set";
      }
      ::RunCmd("$generalData->{rExe} --no-save < $infile.r > /dev/null");

      # now we're doing (for iter0) select_cmfinder.pl, (for iter1) just loading ranking data, and not worrying about clusterId
      # this code is much simpler than select_cmfinder.pl, because we're not worried about the possibility of a motif fitting into multiple clusters (protein ids in terms of select_cmfinder.pl)
      if (!open(RANKS,$rankingFile)) {
	  die "cannot open $rankingFile";
      }
      my $is_header=1;
      my %motif_features=();
      my %clusterIdToMotifs=();
      my %header=();
      while(<RANKS>){
	  s/\s+$//g;    
	  next if /^\s*$/;
	  my @fields=split /,/;
	  if ($is_header){
	      my $i;
	      for($i=0; $i <= $#fields;$i++){
		  $header{$fields[$i]} = $i;
	      }
	      $is_header=0;
	  }
	  else{
	      my $motif = $fields[$header{"motif"}];
	      if (! -e $motif) {
		  die "cannot find motif file any more";
	      }	      
	      my %features =();
	      foreach my $f (keys %header){
		  $features{$f} = $fields[$header{$f}];	   
		  if ($header{$f} > $#fields){
		      die "field $f not exists in line\n$_\n";
		  }
	      }
	      # extract cluster id
	      my $noDirsFileName=$motif;
	      $noDirsFileName =~ s/^.*\///g;

	      my $clusterId;
	      if ($iterNum==0) {
		  if ($noDirsFileName =~ /^([0-9]+)_([0-9]+)[.]fasta.motif/) {
		      $clusterId=$2;
		      # add it later, once we're sure we'll process it
		  }
		  else {
		      die "motif file name had unexpected format: $motif";
		  }
	      }
	      if (RejectBySeqIdAndWeight($features{"Seq_id"},$features{"Weight"})) {
		  # skip
	      }
	      else {
		  $motif_features{$motif}=\%features;
		  if ($iterNum==0) {
		      push @{$clusterIdToMotifs{$clusterId}},$motif;
		  }
	      }
	  }
      }
      close(RANKS);

      my $motifsInfoFirstPassFile=$run->{motifsDir}{$iter01}."/firstpass-motifs.tab";
      if (!open(MOTIFS,">$motifsInfoFirstPassFile")) {
	  die "cannot open $motifsInfoFirstPassFile";
      }

      if ($iterNum==0) {

	  for my $clusterId (keys %clusterIdToMotifs) {
	      print "clusterId: $clusterId\n";
	      my @clusterMotifList = reverse sort {$motif_features{$a}->{"Rank.index"} <=> $motif_features{$b}->{"Rank.index"}} @{$clusterIdToMotifs{$clusterId}};

	      my @selected = ();
	      foreach my $tryMotif (@clusterMotifList) {
		  print "trying $tryMotif\n";
		  my $rankIndex=$motif_features{$tryMotif}->{"Rank.index"};
		  if (!defined($rankIndex)) {
		      die "not defined Rank.index for motif $tryMotif";
		  }
		  my $numSelected=scalar @selected;
		  if (!defined($numSelected)) {
		      die "not defined numSelected \"$numSelected\" for motif $tryMotif";
		  }
		  if (RejectByScoreAndNumSelected($rankIndex,$numSelected)) {
		      print "\tRejectByScoreAndNumSelected\n";
		      last;
		  }
		  my $redundant=0;
		  foreach my $s (@selected){
		      $cmd="$generalData->{cmfinderDir}/util/diff_motif $tryMotif $s";
		      print "Running $cmd\n";
		      my $structure_diff = `$cmd`;
		      if ($structure_diff =~ /^\s*$/) {
			  die "no result output (does the executable $generalData->{cmfinderDir}/util/diff_motif exist?)";
		      }
		      my %diff = ($structure_diff=~/(\S+)=(\S+)/g);
		      print "\tgot: ".join(" , ",%diff)."\n";
		      if ($diff{"nolap_seq1"} < 0.3 * $diff{"olap_seq"} && $diff{"olap_len"} * 0.5 >  $diff{"nolap_len1"}){
			  if ($diff{"FP"}+ $diff{"FM"} < 0.7 * $diff{"TP"}){
			      print "\tReject: test 1\n";
			      $redundant=1;
			      last;
			  }
			  if ($motif_features{$tryMotif}->{"Rank.index"} < 0.7 * $motif_features{$s}->{"Rank.index"}) {
			      print "\tReject: test 2\n";
			      $redundant = 1;
			      last;
			  }
		      }
		  }
		  if (!$redundant) {
		      print "\tAccept\n";
		      push @selected, $tryMotif;
		  }
	      }

	      my $i;
	      for($i=0; $i <= $#selected; $i++){

		  my $srcMotif=$selected[$i];

		  if (($iter01 ne "iter0") || ($iterNum!=0)) { die "I thought this was only for iter0"; }

		  my ($runId,$clusterId);
		  my $noDirsFileName=$srcMotif;
		  $noDirsFileName =~ s/^.*\///g;
		  if ($noDirsFileName =~ /^([0-9]+)_([0-9]+)[.]fasta.motif/) {
		      $runId=$1;
		      $clusterId=$2;
		      if ($runId != $x->{id}) {
			  die "I'm doing runId $x->{id}, but I got motif $srcMotif with runId $runId"; # seems inconsistent...
		      }
		  }
		  else {
		      die "couldn't parse info out of motif file name: $srcMotif, $noDirsFileName";
		  }
		  my $cmNoDirsFileName=$noDirsFileName;
		  $cmNoDirsFileName =~ s/[.]fasta[.]motif/.fasta.cm/g;
		  my $srcCm = CMfinderParams::CMfinderRunBaseDir($x,$majorStep)."/$runId"."_$clusterId/$cmNoDirsFileName";

		  my $destBase=$x->{motifsDir}{$iter01} . "/" . join("-",($runId,$clusterId,$i,$iterNum));
		  my $destMotif="$destBase.sto";
		  my $destCm="$destBase.cm.gz"; # stick it in the same dir as motif, but .gz for space

		  # correct nucleotide coordinates into new alignment
		  my $motifTag=join("\t", ($runId,$clusterId,$i,$iterNum,$group->{superDb}->{name},$group->{superDb}->{version},$group->{name},$run->{clusterer},$run->{clustererParams},$run->{motifFinder},$run->{motifFinderParams},$run->{otherParams},"end"));
		  ReadStockholmAndCorrectCoordsAndTagAndWriteToNewFileButDoNotDoTheKitchenSink($srcMotif,$motifTag,$destMotif);
		  
		  # this just wastes disk space: ::RunCmd("gzip -c $srcCm > $destCm");

		  my $vals=$motif_features{$selected[$i]};
		  print MOTIFS join("\t", ($destMotif,$destCm,$srcMotif,$runId,$clusterId,$iterNum,$i,$vals->{"Rank.index"},$vals->{"Weight"},$vals->{"Species"},$vals->{"Seq_id"},$vals->{"Num"},$vals->{"Len"},$vals->{"GC"}))."\n";
	      }
	  }
      }
      else {
	  for my $srcMotif (keys %motif_features) {
	      my $noDirsFileName=$srcMotif;
	      $noDirsFileName =~ s/^.*\///g;
	      my ($runId,$clusterId,$i,$iterNumInFile);
	      if ($noDirsFileName =~ /^(.*)[.]sto$/) {
		  my $stuff=$1;
		  ($runId,$clusterId,$i,$iterNumInFile)=split /[-]/,$stuff;
		  if (!defined($iterNumInFile)) {
		      die "couldn't parse $srcMotif";
		  }
	      }
	      else {
		  die "couldn't parse $srcMotif";
	      }
	      # but we're using $iterNum (not $iterNumInFile) for the new motif we make

	      my $idForFile=join("-",($runId,$clusterId,$i,$iterNum));
	      my $idForPrevFile=join("-",($runId,$clusterId,$i,$iterNumInFile));

	      my $srcCm = CMfinderParams::CMfinderRunBaseDir($x,$majorStep)."/$idForPrevFile/$idForPrevFile.cm";

	      my $destBase=$x->{motifsDir}{$iter01} . "/" . $idForFile;
	      my $destMotif="$destBase.sto";
	      my $destCm="$destBase.cm.gz"; # stick it in the same dir as motif, but .gz for space
	      
	      # correct nucleotide coordinates into new alignment
	      my $motifTag=join("\t", ($runId,$clusterId,$i,$iterNum,$group->{superDb}->{name},$group->{superDb}->{version},$group->{name},$run->{clusterer},$run->{clustererParams},$run->{motifFinder},$run->{motifFinderParams},"end"));
	      ReadStockholmAndCorrectCoordsAndTagAndWriteToNewFileButDoNotDoTheKitchenSink($srcMotif,$motifTag,$destMotif);
	      
	      # this just wastes disk space:  ::RunCmd("gzip -c $srcCm > $destCm");
	      
	      my $vals=$motif_features{$srcMotif};
	      print MOTIFS join("\t", ($destMotif,$destCm,$srcMotif,$runId,$clusterId,$iterNum,$i,$vals->{"Rank.index"},$vals->{"Weight"},$vals->{"Species"},$vals->{"Seq_id"},$vals->{"Num"},$vals->{"Len"},$vals->{"GC"}))."\n";
	  }
      }
      close(MOTIFS);

      # eliminate redundant motifs
      print "eliminate redundant motifs...\n";
      if (!defined($run->{otherParamsHash}->{nr})) {
	  die "not defined: nr in otherParams";
      }
      # we do the work no matter what, but then ignore it if we're not supposed to do it (this is for testing, so I can run it on pipeline runs I've already done and see what happens, without messing up the data that's already there)

      # read data from first pass back
      %motif_features=();
      if (!open(MOTIFS,"$motifsInfoFirstPassFile")) {
	  die "cannot open $motifsInfoFirstPassFile";
      }
      while (<MOTIFS>) {
	  s/[\r\n]//g;
	  my $x={};
	  ($x->{motifFileName},$x->{destCm},$x->{srcMotif},$x->{runId},$x->{clusterId},$x->{iterNum},$x->{i},$x->{score},$x->{weight},$x->{species},$x->{seq_id},$x->{num},$x->{len},$x->{gc})=split /\t/,$_;
	  $x->{baseFile}=join("-",($x->{runId},$x->{clusterId},$x->{i},$x->{iterNum}));
	  $motif_features{$x->{baseFile}}=$x;
      }
      close(MOTIFS);

      # now quickly find overlaps, using N*log(N) alg in cmzasha
      my $overlapFile=$run->{motifsDir}{$iter01}."/firstpass-overlap.tab.gz";
      my $overlapInputFile=$run->{motifsDir}{$iter01}."/firstpass-overlap-input.tab.gz";
      my $cmd="| ./cmzasha --pipeline-find-overlapping-motifs $overlapFile NULL NULL";
      print "Running $cmd to find overlaps in motif instances...\n";
      if (!open(CMD,"$cmd")) {
	  die "cannot open $cmd";
      }
      if ($overlapInputFile) {
	  open(CMD2,"| gzip -c > $overlapInputFile");
      }
      for my $baseFile (keys %motif_features) {
	  my $stoFile=$motif_features{$baseFile}->{motifFileName};
	  print CMD "m\t$baseFile\n";
	  if ($overlapInputFile) {
	      print CMD2 "m\t$baseFile\n";
	  }
	  my %seqs=ProcessPipeline_Utils::ReadStockholmIntoHash($stoFile);
	  for my $hit (keys %{$seqs{hit}}) {
	      my $stuff=$hit;
	      $stuff =~ s/[-\/]/\t/g;
	      print CMD "h\t$stuff\n";
	      if ($overlapInputFile) {
		  print CMD2 "h\t$stuff\n";
	      }
	  }
      }
      if ($overlapInputFile) {
	  close(CMD2);
      }
      close(CMD);
      my $status=$?;
      if ($status) {
	  die "./cmzasha exited with status $status";
      }

      # read overlap data from file
      my @overlaps=();
      $cmd="gzip -d -c $overlapFile";
      if (!open(O,"$cmd |")) {
	  die "cannot open $cmd";
      }
      while (<O>) {
	  s/[\r\n]//g;
	  my ($motif1,$motif2,$revNumInstances,$revNumNucs,$revFracInstances,$revFracNucs,$senseNumInstances,$senseNumNucs,$senseFracInstances,$senseFracNucs)=split /\t/,$_;
	  my $numOverlapSeqs=$revNumInstances+$senseNumInstances;
	  if ($numOverlapSeqs >= 2) {
	      # need to take a closer look
	      my $x={};
	      $x->{motif1}=$motif1;
	      $x->{motif2}=$motif2;
	      $x->{scoreMotif1}=$motif_features{$x->{motif1}}->{score};
	      $x->{scoreMotif2}=$motif_features{$x->{motif2}}->{score};

	      if ($x->{motif1} ne $x->{motif2}) { # don't kill motifs just cause they have some overlapping instances
		  if ($x->{scoreMotif1} <= $x->{scoreMotif2}) { # only consider the case where motif1 (candidate for deletion by redundancy) has lower score
		      # print "overlap $x->{motif1} $x->{motif2} $x->{scoreMotif1} $x->{scoreMotif2}\n";
		      push @overlaps,$x;
		  }
	      }
	  }
      }
      close(O);

      # read poorest scoring first, as candidate for deletion
      my @sortedOverlaps=sort {$a->{scoreMotif1}<=>$b->{scoreMotif1}} @overlaps;
      for my $onTrial (@sortedOverlaps) {

	  my $fileMotif1=$motif_features{$onTrial->{motif1}}->{motifFileName};
	  my $fileMotif2=$motif_features{$onTrial->{motif2}}->{motifFileName};

	  if (defined($fileMotif1) && defined($fileMotif2)) { # else, must have been deleted
	      $cmd="$generalData->{cmfinderDir}/util/diff_motif $fileMotif1 $fileMotif2";
	      print "Running $cmd\n";
	      my $structure_diff = `$cmd`;
	      if ($structure_diff =~ /^\s*$/) {
		  die "no result output";
	      }
	      my %diff = ($structure_diff=~/(\S+)=(\S+)/g);
	      # print "\tgot: ".join(" , ",%diff)."\n";
	      if ($diff{"nolap_seq1"} < 0.3 * $diff{"olap_seq"} && $diff{"olap_len"} * 0.5 >  $diff{"nolap_len1"}){
		  if ($diff{"FP"}+ $diff{"FM"} < 0.5 * $diff{"TP"}) {  # Zizhen originally had 0.5*$diff{"TP"}
		      
		      # burn her, she's a redundant witch!
		      my ($nolap_seq1,$olap_seq,$olap_len,$nolap_len1,$fp,$fm,$tp)=($diff{"nolap_seq1"},$diff{"olap_seq"},$diff{"olap_len"},$diff{"nolap_len1"},$diff{"FP"},$diff{"FM"},$diff{"TP"});
		      print "redundant: $onTrial->{motif1} (score = $onTrial->{scoreMotif1}) is redundant to $onTrial->{motif2} (score = $onTrial->{scoreMotif2}).  (nolap_seq1,olap_seq,olap_len,nolap_len1,fp,fm,tp)=($nolap_seq1,$olap_seq,$olap_len,$nolap_len1,$fp,$fm,$tp)\n";
		      delete $motif_features{$onTrial->{motif1}};
		  }
	      }
	  }
      }

      # now create the new list of motifs
      my $motifsInfoFile=$x->{motifsInfo}{$iter01};
      if ($run->{otherParamsHash}->{nr}) {

	  die "I don't recommend this; it doesn't eliminate a significant number of motifs (relative to the number that remain), and I haven't verified that I'm happy with what it deletes";

	  if (!open(MOTIFS,">$motifsInfoFile")) {
	      die "cannot open $motifsInfoFile";
	  }
	  for my $x (keys %motif_features) {
	      print MOTIFS join("\t",($x->{motifFileName},$x->{destCm},$x->{srcMotif},$x->{runId},$x->{clusterId},$x->{iterNum},$x->{i},$x->{score},$x->{weight},$x->{species},$x->{seq_id},$x->{num},$x->{len},$x->{gc}))."\n";
	  }
	  close(MOTIFS);
      }
      else {
	  # oh, we're not supposed to actually remove the redundant wretches
	  # just cp files
	  ::RunCmd("cp $motifsInfoFirstPassFile $motifsInfoFile");
      }

      print "StepDONEdoneDONEdone\n";
      ::RunCmd("echo StepDONEdoneDONEdone > $doneFile"); # BTW, this is to avoid requiring a lengthy search for this string through a large file each time
  }

1;
