# Supplementary material for: Comparative genomics reveals 104 candidate structured RNAs from bacteria, archaea, and their metagenomes
Source: Genome Biol. 2010 Mar 15;11(3):R31. doi: 10.1186/gb-2010-11-3-r31 (PMC2864571; doi:10.1186/gb-2010-11-3-r31)
Supplement: Additional file 10 — Source code implemented as part of this project. Source code files and a README.pdf file are provided to assist in detailed understanding of the methods. The files can be retrieved from the .tar.gz archive file, as described for Additional file 4. [file gb-2010-11-3-r31-S10.GZ › 104-motifs-source-code/motifs_2007/pl/ProcessPipeline_Group.pm]

# Copyright (c) 2007-2010 Zasha Weinberg.  All rights reserved.
#
# This copyrighted source code is freely distributed under
# the terms of the GNU General Public License.  See the file
# LICENSE in the root directory of this distribution.

use strict;

our $parallelWorkGeneric;

our $ravennaDbFilesToCat;

package Step_FindAccessionsAndCddGroups;

sub new   {
      my ($className)=@_;
      
      my $self={};
      bless $self;
      return $self;
  }

sub Do   {
      my ($self,$majorStep,$minorStep,$groups,$pipelineRuns,$generalData)=@_;
      #      print "q=($majorStep,$minorStep,$groups,$pipelineRuns)\n";

      my $parallelWork={};
      %$parallelWork=%$parallelWorkGeneric;
      $parallelWork->{atEnd}="return";
      $parallelWork->{djobsFileName}="$generalData->{baseDir}/temp/$$.djobs";
      $parallelWork->{jobName}="pp-grp-acc";
      $parallelWork->{blocks}{0}->{searchOnlyExplicitFiles}=1;

      for my $group ($pipelineRuns->ListGroups($groups)) {
	  if ($group->{isFake}) {
	      next;
	  }

	  #	  print "group=$group\n";
	  my $superDb=$group->{superDb};
	  if (!defined($superDb)) { die "something weirdy"; }
	  my $workDir=$group->{workDir};
	  my $tempDir=$group->{tempDir};
	  my $accessionsFile=$group->{accessionsFileName};
	  my $allAccessionsFile=$group->{allAccessionsFileName};
	  my $flags="-d $superDb->{relationalDbName} -h $accessionsFile -o $workDir/cdd_groups.txt -everyGenome $allAccessionsFile -source_version $group->{superDbVersion}";
	  $flags .= " -t \"".join("\" -t \"",@{$group->{taxa}}) ."\"";
	  if (!$group->{includeIncompletes}) {
	      $flags .= " -c";
	  }
	  if ($group->{includeIncompletes}) {
	      $flags .= " -always_keep_small 150000";
	  }
	  if ($group->{includeIncompletes}==2) {
	      $flags .= " -blindly_accept_fragments_with_no_proteins";
	  }
	  my $stdoutFile="$workDir/seq_acc_cdd_groups.out";
	  my $cmd="cdd_to_proteins.perl $flags >& $stdoutFile";
	  if ($superDb->{name} eq "env") {
	      $cmd="perl $0 -hostname $generalData->{hostname} -subStep $majorStep,$minorStep,DoEnv -subStepParams $group->{name},$group->{superDbVersion} $generalData->{processPipelineParams} >& $stdoutFile";
	  }

	  push @{$parallelWork->{blocks}{0}->{searchDirs}},$workDir;
	  $parallelWork->{blocks}{0}->{jobs}{$stdoutFile}=$cmd;
	  #print "cmd=$cmd\n";
      }

      $parallelWork->{blocks}{0}->{doneString}="DONEdoneDONEdone";
      $parallelWork->{blocks}{0}->{executeBlockInSerial}=1; # don't cream mysql server
      $parallelWork->{blocks}{0}->{allowUnexpectedFiles}=1;

      ::ParallelWork_Do($parallelWork);
  }

sub DoSubStep  {
      my ($self,$majorStep,$minorStep,$groups,$pipelineRuns,$subStepName,$subStepParams,$generalData)=@_;
      if ($subStepName ne "DoEnv") {
	  die "unexpected subStep: $subStepName";
      }
      my ($groupName,$superDbVersion)=split /,/,$subStepParams;
      my $group=$groups->FindGroup($groupName,$superDbVersion);
      my $superDb=$group->{superDb};
      my $workDir=$group->{workDir};
      my $tempDir=$group->{tempDir};
      my $accessionsFile=$group->{accessionsFileName};
      my $allAccessionsFile=$group->{allAccessionsFileName};
      my @accessionStarts=@{$group->{taxa}};

      if (!open(A,">$accessionsFile")) {
	  die "cannot open $accessionsFile";
      }
      if (!open(AA,">$allAccessionsFile")) {
	  die "cannot open $allAccessionsFile";
      }

      if ($accessionStarts[0] =~ /^gos-sql:(.*)$/) {
	  my $sqlCond=$1;
	  if (scalar @accessionStarts>1) {
	      die "I don't support merges in this case";
	  }

	  my $dbh=::ConnectMySQL($generalData->{mysql});
	  my $sql="select STRAIGHT_JOIN scafid from sample,sample_scaf where sample.sampleid=sample_scaf.sampleid and $sqlCond"; # if you don't do straight_join, MySQL prefers to scan the sample_scaf table first, which is a bad idea
	  print "Running query: $sql\n";
	  my $sth=$dbh->prepare($sql);
	  $sth->execute();
	  while (my $x = $sth->fetchrow_hashref()) {
	      print A "$x->{scafid}\n";
	      print AA "$x->{scafid}\n";
	  }
	  $sth->finish();
	  $dbh->disconnect;
      }
      else {
      
	  print "Reading info for ravenna database $superDb->{ravennaDbName}\n";
	  my $ravSeqList=$generalData->{dbToSeqList}{$superDb->{ravennaDbName}};
	  if (!defined($ravSeqList)) {
	      die "must config ravenna db $superDb->{ravennaDbName}";
	  }

	  # check for all-of-file stuff.  This is useful for env files created by EnvironmentalToGenbank.pl, which outputs fasta description lines (lines starting with '>') into a format that ./cmzasha can parse
	  my $userFileNum=0;
	  for my $accessionStart (@accessionStarts) {
	      if ($accessionStart =~ /^file:(.*)$/) {
		  my $filespec=$1;
		  my $knownFileType=0;
		  if (($filespec =~ /[.]fna[.]gz$/) || ($filespec =~ /[.]fasta.gz$/) || ($filespec =~ /[.]fasta$/) || ($filespec =~ /[.]fna$/)) {
		      $knownFileType=1;
		      # read seqIds from the FASTA file using cmzasha
		      print "Reading seqIds from FASTA file $filespec\n";
		      my $emblcsvFileName="$workDir/userfile-temp-$userFileNum.emblcsv"; # create separate .emblcsv files (with $userFileName) s.t. the user can check our work
		      ::RunCmd("rm -f $emblcsvFileName"); # make sure we're not reading a previous one
		      ::RunCmd("./cmzasha --no-stderr --only-forward-strand --cmless-filter $filespec dumpemblcsv $emblcsvFileName");

		      if (!open(LIST,$emblcsvFileName)) {
			  die "cannot open $emblcsvFileName";
		      }
		      while (<LIST>) {
			  s/[\r\n]//g;
			  my ($emblId,$theNumberOne,$length)=split /,/,$_;
			  print A "$emblId\n";
			  print AA "$emblId\n";
		      }
		      close(LIST);
		  }
		  if (!$knownFileType) {
		      die "unknown file type \"$filespec\" for file: directive.  I don't know what to do with this file.";
		  }
		  $userFileNum++;
	      }
	  }
	      
	  
	  # read files the lazy way, since cmzasha already has the logic to extract the emblId
	  my $emblcsvFileName="$workDir/superdb.emblcsv";
	  ::RunCmd("./cmzasha --no-stderr --only-forward-strand --cmless-filter \@$ravSeqList dumpemblcsv $emblcsvFileName");
	  
	  if (!open(LIST,$emblcsvFileName)) {
	      die "cannot open $emblcsvFileName";
	  }
	  while (<LIST>) {
	      s/[\r\n]//g;
	      my ($emblId,$theNumberOne,$length)=split /,/,$_;
	      
	      my $good=0;
	      for my $accessionStart (@accessionStarts) {
		  if ($accessionStart =~ /^file:(.*)$/) {
		      # these are processed elsewhere
		      next;
		  }
		  if ($accessionStart =~ /^sub:(.*)$/) {
		      my $sub=$1;
		      if ($emblId =~ /$sub/) {
			  $good=1;
		      }
		  }
		  else {
		      if ($emblId =~ /^$accessionStart/) {
			  $good=1;
		      }
		  }
	      }
	      if ($good) {
		  print A "$emblId\n";
		  print AA "$emblId\n";
	      }
	  }
	  close(LIST);
      }

      close(A);
      close(AA);

      print "DONEdoneDONEdone\n";
  }

package Step_PrepareGroupForRavenna;

sub new   {
      my ($className)=@_;
      
      my $self={};
      $self->{maxNucsForNoFilter}=3000000;
      $self->{maxNucsForDatabaseIsHmmTraining}=100000000;
      $self->{partitionSizeForNoFilter}=300000;
      $self->{partitionSizeWithFilter}=2000000;
      bless $self;
      return $self;
  }

sub Do   {
      my ($self,$majorStep,$minorStep,$groups,$pipelineRuns,$generalData)=@_;

      my $parallelWork={};
      %$parallelWork=%$parallelWorkGeneric;
      $parallelWork->{atEnd}="return";
      $parallelWork->{djobsFileName}="$generalData->{baseDir}/temp/$$.djobs";
      $parallelWork->{jobName}="pp-grp-rav";
      $parallelWork->{blocks}{0}->{searchOnlyExplicitFiles}=1;

      for my $group ($pipelineRuns->ListGroups($groups)) {

	  my $workDir=$group->{workDir};
	  my $tempDir=$group->{tempDir};
	  $::ravennaDbFilesToCat->Add($group->{ravennaDbFileName});
	  my $stdoutFile="$workDir/RavennaifyGroup.out";
	  my $cmd="perl $0 -hostname $generalData->{hostname} -subStep $majorStep,$minorStep,DoGroup -subStepParams $group->{name},$group->{superDbVersion} $generalData->{processPipelineParams} >& $stdoutFile";
	  $parallelWork->{blocks}{0}->{jobs}{$stdoutFile}=$cmd;
      }

      $parallelWork->{blocks}{0}->{doneString}="StepDONEdoneDONEdone";
      $parallelWork->{blocks}{0}->{executeBlockInSerial}=1; # jobs are kinda small, and heavy on file I/O
      $parallelWork->{blocks}{0}->{allowUnexpectedFiles}=1;

      $::ravennaDbFilesToCat->Flush(); # flush files now (before actually doing the work), to make sure we have them there.  the files-to-cat class is robust to file not founds

      ::ParallelWork_Do($parallelWork);

      $::ravennaDbFilesToCat->Flush(); # and again, to make sure that we did concatenate them into the ravenna database
  }

sub GetDbSize {
    my ($f)=@_;
    
    my $cmd="./cmzasha --no-stderr --db-size-from-gc-count $f";
    print "Running $cmd\n";
    my $out=`$cmd`;
    if ($out =~ /thesizeis:([-+.e0-9]*):/) {
	my $size=$1;
	print "size=$size single-sided nucs (double if double-sided nucs)\n";
	return $size;
    }
    die "Could not find size of database";
}

sub MakePartitions  {
      my ($self,$sourceFastaFile,$dir,$accessionsFile,$partitionSize)=@_;
      system "rm -f $dir/*;mkdir -p $dir";

      my $accessionsFileText;
      if (defined($accessionsFile)) {
	  $accessionsFileText=$accessionsFile;
      }
      else {
	  $accessionsFileText="";
      }

      # first do it assuming that we'll be using a filter (ML-heuristic)
      my $cmd="./cmzasha --no-stderr --partition-fasta $sourceFastaFile $dir $partitionSize $accessionsFileText";
      ::RunCmd($cmd);

      my $cmd="gzip $dir/*.fasta";
      ::RunCmd($cmd);

      my $cmd="./cmzasha --no-stderr --gc-count $dir/partition.gz.list";
      ::RunCmd($cmd);
  }

sub MakeRavennaDb  {
      my ($self,$superDbRavennaName,$sourceFastaFile,$ravennaDbToCreate,$dir,$accessionsFile,$blastFormatDb,$generalData)=@_;
      my $actualSourceFastaFile=$sourceFastaFile;
      $actualSourceFastaFile =~ s/^\@//g;
      if (!-e $actualSourceFastaFile) {
	  die "does not exist: \"$actualSourceFastaFile\" (\"$sourceFastaFile\")";
      }
      if (!-e $accessionsFile) {
	  die "does not exist: \"$accessionsFile\"";
      }

      $self->MakePartitions($sourceFastaFile,$dir,$accessionsFile,$self->{partitionSizeWithFilter});

      my $dbSize=GetDbSize("$dir/partition.gz.list");

      my $useNoFilter=0;
      if ($dbSize<$self->{maxNucsForNoFilter}) {
	  print "Database is small enough that no filtering should be used.\n";
	  $useNoFilter=1;
	  if ($blastFormatDb) {
	      die "if we want to run blast on a database, we should have largish files.  I can't think of why we wouldn't in any reasonable database.";
	  }
	  # re-partition with smaller partitions
	  $self->MakePartitions($sourceFastaFile,$dir,$accessionsFile,$self->{partitionSizeForNoFilter});
      }
      else {
	  print "Database is large enough that we need a filter.\n";
	  # already partitioned
      }

      my $superDbSeqList=$generalData->{dbToSeqList}{$superDbRavennaName};
      my $superDbTaxonFile=$generalData->{dbToTaxonFile}{$superDbRavennaName};
      my $heurcreationspec=$generalData->{dbToHeurCreationSpec}{$superDbRavennaName};
      if ($dbSize<$self->{maxNucsForDatabaseIsHmmTraining}) {
	  print "Database is small enough to uses database itself as training sequence for HMM thresholds\n";
	  $heurcreationspec="fullseq-parallel";
      }

      my $dbLine="db\t$ravennaDbToCreate\t$dir/partition.gz.list\t$superDbTaxonFile\t$heurcreationspec\tprojection-of\t$superDbRavennaName\tnoFilter\t$useNoFilter";

      if ($blastFormatDb) {
	  my $cmd="perl exe/BlastFormatDbFastaFiles.pl $dir/partition.gz.list";
	  ::RunCmd($cmd);
      }

      return $dbLine;
  }

sub DoSubStep  {
      my ($self,$majorStep,$minorStep,$groups,$pipelineRuns,$subStepName,$subStepParams,$generalData)=@_;
      if ($subStepName ne "DoGroup") {
	  die "unexpected subStep: $subStepName";
      }
      my ($groupName,$superDbVersion)=split /,/,$subStepParams;
      my $group=$groups->FindGroup($groupName,$superDbVersion);
      my $workDir=$group->{workDir};
      my $tempDir=$group->{tempDir};
      my $ravennaDbToCreateBaseName;
      $ravennaDbToCreateBaseName=$group->{ravennaDbToCreateBaseName};
      my $superDb=$group->{superDb};
      my $srcIgrsFileName;
      my @ravDbLines=();
      if (!open(RAV,">$group->{ravennaDbFileName}")) {
	  die "cannot open $group->{ravennaDbFileName}";
      }

      if ($group->{isFake}) {
	  my @groupParams=@{$group->{params}};
	  my $type=shift @groupParams;
	  my $typeOkay=0;
	  my $typeUsesEmblcsv=0;
	  my $emblcsvFileName;
	  my $groupParamsStr=$groupParams[0];
	  print "group \"$group->{name}\" params: \"$groupParamsStr\"\n";
	  my %paramsMap=split /[&=]/,$groupParamsStr;
	  for my $key (keys %paramsMap) {
	      my $value=$paramsMap{$key};
	      print "paramsMap: $key -> $value\n";
	  }
	  if ($type eq "raw-emblcsv") {
	      $typeUsesEmblcsv=1;
	      my $srcFileBase=$paramsMap{srcFileBase};
	      my $cmd="ls $srcFileBase.*";
	      if (!open(F,"$cmd |")) {
		  die "cannot open \"$cmd\"";
	      }
	      close(F);
	      while (<F>) {
		  s/[\r\n]//g;
		  my $src;
		  my $l=length($srcFileBase);
		  my $prefix=substr($src,0,$l);
		  if ($prefix ne $srcFileBase) {
		      die;
		  }
		  my $suffix=substr($src,$l);
		  ::RunCmd("cp $src gaps.$suffix");
	      }
	      if ($? != 0) {
		  die "problem with \"$cmd\"";
	      }
	      $emblcsvFileName="$workDir/gaps.emblcsv";
	  }
	  if ($type eq "manual") {
	      $typeOkay=1;
	  }
	  if ($type eq "gaps-around-genes") {
	      $typeOkay=1;

	      my $maxGap=$paramsMap{maxGap};
	      if (!defined($maxGap)) {
		  die "please define maxGap for group $group->{name}";
	      }
	      my $minGap=$paramsMap{minGap};
	      if (!defined($minGap)) {
		  die "please define minGap for group $group->{name}";
	      }
	      my $fudgeDistance=2000; # should be overkill, but still pretty efficient for the database queries

	      my $dbh=::ConnectMySQL($generalData->{mysql});

	      # validate cddnames, and find their ids
	      my @cddNameList=split /,/,$paramsMap{genes};
	      my @cddidList=();
	      my $sthCdd=$dbh->prepare("select * from cdd where cddname=?;");
	      for my $cddname (@cddNameList) {
		  $sthCdd->execute($cddname);
		  my $count=0;
		  while (my $x=$sthCdd->fetchrow_hashref()) {
		      if ($x->{cddid}!=-1) {
			  push @cddidList,$x->{cddid};
			  $count++;
		      }
		  }
		  $sthCdd->finish;
		  if ($count!=1) {
		      print "WARNING: did not find exactly one record for cddname=\"$cddname\"\n"; # not an error, because of possible different versions of database
		  }
	      }

	      # find list of genes for those cdds
	      # note: the strand info of the genes don't matter, since we're just interested in gaps
	      my $cddidListStr=join(",",@cddidList);
	      print "cddidListStr=$cddidListStr\n";
	      my @geneList=();
	      my $sql="select distinct feature.fragment,feature.start,feature.end from feature,cdd_table_transitional where feature.gi=cdd_table_transitional.gi and cdd_table_transitional.cdd in ($cddidListStr);";
	      print "SQL=$sql\n";
	      my $sthGenes=$dbh->prepare($sql);
	      $sthGenes->execute();
	      while (my $x=$sthGenes->fetchrow_hashref()) {
		  if ($x->{start} < $x->{end}) { # only well-behaved genes
		      push @geneList,{fragment=>$x->{fragment}, start=>$x->{start}, end=>$x->{end}};
		  }
	      }

	      my $gapEmblcsvFileName="$workDir/gaps.emblcsv";
	      if (!open(E,">$gapEmblcsvFileName")) {
		  die "cannot open $gapEmblcsvFileName";
	      }

	      # now find interfering genes, and process them with cmzasha to extract non-overlapping intervals
	      my @badList=();
	      if ($paramsMap{gap3}) {
		  print "finding gaps on 3' end\n";

		  # first find lengths of fragments
		  my %fragmentToLen=();
		  my $sthLen=$dbh->prepare("select length from genome where fragment=?;");
		  for my $gene (@geneList) {
		      $fragmentToLen{$gene->{fragment}}=undef;
		  }
		  my @fragmentToDelete=();
		  for my $fragment (keys %fragmentToLen) {
		      $sthLen->execute($fragment);
		      while (my $x=$sthLen->fetchrow_hashref()) {
			  $fragmentToLen{$fragment}=$x->{length};
		      }
		      $sthLen->finish;
		      if (!defined($fragmentToLen{$fragment})) {
			  # some things in the database aren't actually here, delete it
			  push @fragmentToDelete,$fragment;
		      }
		  }
		  for my $fragment (@fragmentToDelete) {
		      delete $fragmentToLen{$fragment};
		  }
		      
		  # then find gaps
		  my $sth=$dbh->prepare("select fragment,start,end from feature where fragment=? and start>=? and start<? and accession not like 'NPG_%'"); #  we really should say end>=? and start<? to do proper interval checks, but I think this is find, and the other check would be harder to optimize for the database.  To be a bit better, we look a bit upstream of the relevant gene ($fudgeDistance)
		  for my $gene (@geneList) {
		      $sth->execute($gene->{fragment},$gene->{start} - $fudgeDistance,$gene->{end} + $maxGap);
		      my $limit=$gene->{end}+$maxGap;
		      if ($limit > $fragmentToLen{$gene->{fragment}}) {
			  $limit = $fragmentToLen{$gene->{fragment}};
		      }
		      while (my $x=$sth->fetchrow_hashref()) {
			  if ($x->{start} < $x->{end}) { # only well-behaved genes
			      if ($x->{end}>$gene->{end}) {
				  if ($x->{start}<=$gene->{end}) {
				      $limit=-1;
				      last;
				  }
				  else {
				      if ($x->{start} < $limit) {
					  $limit=$x->{start}-1;
				      }
				  }
			      }
			  }
		      }
		      $sth->finish();
		      if ($limit!=-1) {
			  if ($limit-($gene->{end}+1)+1 >= $minGap) {
			      print E join(",",($gene->{fragment},$gene->{end}+1,$limit))."\n";
			  }
		      }
		  }
	      }
	      if ($paramsMap{gap5}) {
		  print "finding gaps on 5' end\n";
		  my $sth=$dbh->prepare("select fragment,start,end from feature where fragment=? and end>=? and end<? and accession not like 'NPG_%'");
		  for my $gene (@geneList) {
		      $sth->execute($gene->{fragment},$gene->{start} - $maxGap,$gene->{end} + $fudgeDistance);
		      my $limit=$gene->{start}-$maxGap;
		      if ($limit<1) {
			  $limit=1;
		      }
		      while (my $x=$sth->fetchrow_hashref()) {
			  if ($x->{start} < $x->{end}) { # only well-behaved genes
			      if ($x->{start}<$gene->{start}) {
				  if ($x->{end}>=$gene->{start}) {
				      $limit=-1;
				      last;
				  }
				  else {
				      if ($x->{end} > $limit) {
					  $limit=$x->{end}+1;
				      }
				  }
			      }
			  }
		      }
		      $sth->finish();
		      if ($limit!=-1) {
			  if (($gene->{start}-1)-$limit+1 >= $minGap) {
			      print E join(",",($gene->{fragment},$limit,$gene->{start}-1))."\n";
			  }
		      }
		  }
	      }
	      close(E);

	      $typeUsesEmblcsv=1;
	      $emblcsvFileName=$gapEmblcsvFileName;
	  }

	  if ($typeUsesEmblcsv) {

	      if (!-s $emblcsvFileName) {
		  die "cannot open expected emblcsv file name defining IGRs in file $emblcsvFileName";
	      }

	      my $ravennaSuperDb=$paramsMap{ravennaSuperDb};
	      my $superDbRavennaName=$ravennaSuperDb;
	      if (!defined($ravennaSuperDb)) {
		  die "please define ravennaSuperDb for group $group->{name}";
	      }
	      my %m=%{$generalData->{dbToSeqList}};
	      my $ravSeqList=$m{$ravennaSuperDb};
	      if (!defined($ravSeqList)) {
		  die "must config ravenna db $ravennaSuperDb";
	      }
	      my $listOfFastaFileName=$ravSeqList;
	      if (!defined($listOfFastaFileName)) {
		  die "please defined partitionList for group $group->{name}";
	      }
	      if (!-s $listOfFastaFileName) {
		  die "for group $group->{name}, partitionList $listOfFastaFileName is not a valid file";
	      }

	      # create .fasta files, since we need this for partitioning
	      print "Creating .fasta files\n";
	      my $s0FileName="$workDir/s0.fasta";
	      my $s50FileName="$workDir/s50.fasta";
	      ::RunCmd("./cmzasha --no-stderr --cmless-filter $ravSeqList emblcsv $emblcsvFileName dumpfasta $s0FileName > /dev/null");
	      ::RunCmd("./cmzasha --no-stderr --cmless-filter $ravSeqList emblcsv-pad $emblcsvFileName 50 50 dumpfasta $s50FileName > /dev/null");

	      my @dbData=();
	      print "Creating ravenna db entries\n";
	      my $miniscanName="$ravennaDbToCreateBaseName-miniscan";
	      push @dbData,{src=>$s0FileName,destDir=>"$workDir/s0",name=>"$ravennaDbToCreateBaseName-igrs",blastFormatDb=>0};
	      push @dbData,{src=>$s50FileName,destDir=>"$workDir/s50",name=>$miniscanName,blastFormatDb=>1};
	      my $superDbSeqList=$generalData->{dbToSeqList}{$superDbRavennaName};
	      my $superDbTaxonFile=$generalData->{dbToTaxonFile}{$superDbRavennaName};
	      my $heurcreationspec=$generalData->{dbToHeurCreationSpec}{$superDbRavennaName};
	      for my $db (@dbData) {
		  
		  $self->MakePartitions($db->{src},$db->{destDir},undef,$self->{partitionSizeWithFilter});
		  
		  my $dbSize=GetDbSize("$db->{destDir}/partition.gz.list");
		  
		  my $useNoFilter=0;
		  if ($dbSize<$self->{maxNucsForNoFilter}) {
		      print "Database is small enough that no filtering should be used.\n";
		      $useNoFilter=1;
		      # re-partition with smaller partitions
		      $self->MakePartitions($db->{src},$db->{destDir},undef,$self->{partitionSizeForNoFilter});
		  }
		  else {
		      print "Database is large enough that we need a filter.\n";
		      # already partitioned
		  }


		  if ($dbSize<$self->{maxNucsForDatabaseIsHmmTraining}) {
		      print "Database is small enough to uses database itself as training sequence for HMM thresholds\n";
		      $heurcreationspec="fullseq-parallel";
		  }

		  my $dbLine="db\t$db->{name}\t$db->{destDir}/partition.gz.list\t$superDbTaxonFile\t$heurcreationspec\tprojection-of\t$superDbRavennaName\tnoFilter\t$useNoFilter";

		  if ($db->{blastFormatDb}) {
		      my $cmd="perl exe/BlastFormatDbFastaFiles.pl $db->{destDir}/partition.gz.list";
		      ::RunCmd($cmd);
		  }

		  push @ravDbLines,$dbLine;
	      }

	      push @ravDbLines,join("\t",("db-syn",$miniscanName,"$ravennaDbToCreateBaseName-full"));
	  }
	  if (!$typeOkay) {
	      die "unknown type \"$type\" for fake group \"$group->{name}\"";
	  }
      }
      else {

	  my $blastFormatDb;
	  $srcIgrsFileName=$superDb->{srcIgrs}{"s0"};
	  $blastFormatDb=0;
	  push @ravDbLines,$self->MakeRavennaDb($superDb->{ravennaDbName},$srcIgrsFileName,"$ravennaDbToCreateBaseName-igrs","$workDir/s0",$group->{accessionsFileName},$blastFormatDb,$generalData);
	  
	  $srcIgrsFileName=$superDb->{srcIgrs}{"s50"};
	  push @ravDbLines,$self->MakeRavennaDb($superDb->{ravennaDbName},$srcIgrsFileName,"$ravennaDbToCreateBaseName-miniscan","$workDir/s50",$group->{accessionsFileName},$blastFormatDb,$generalData);
	  
	  print "Reading info for ravenna database $superDb->{ravennaDbName}\n";
	  my $ravSeqList=$generalData->{dbToSeqList}{$superDb->{ravennaDbName}};
	  if (!defined($ravSeqList)) {
	      die "must config ravenna db $superDb->{ravennaDbName}";
	  }
	  $srcIgrsFileName="\@".$ravSeqList;
	  $blastFormatDb=1;
	  
	  push @ravDbLines,$self->MakeRavennaDb($superDb->{ravennaDbName},$srcIgrsFileName,"$ravennaDbToCreateBaseName-full","$workDir/full",$group->{allAccessionsFileName},$blastFormatDb,$generalData);
      }
	  
      for my $l (@ravDbLines) {
	  print RAV "$l\n";
      }
      close(RAV);
      
      print "StepDONEdoneDONEdone\n";
  }
      

package Step_tSEGroup;

sub new   {
      my ($className)=@_;
      
      my $self={};
      bless $self;
      return $self;
  }

sub Do   {
      my ($self,$majorStep,$minorStep,$groups,$pipelineRuns,$generalData)=@_;

      my $parallelWork={};
      %$parallelWork=%$parallelWorkGeneric;
      $parallelWork->{atEnd}="return";
      $parallelWork->{djobsFileName}="$generalData->{baseDir}/temp/$$-pp-grp-tSE.djobs";
      $parallelWork->{jobName}="pp-grp-tSE";
      $parallelWork->{blocks}{0}->{searchOnlyExplicitFiles}=1;

      for my $group ($pipelineRuns->ListGroups($groups)) {
	  my $workDir=$group->{workDir};
	  my $tempDir=$group->{tempDir};
	  my $touchFile="$workDir/tSE.done.touch";
	  if (!-e $touchFile) {
	      ::RunCmd("mkdir -p $workDir/tSE-work");
	      my $fastaFileListFileName="$group->{workDir}/s50/partition.gz.list";
	      my @fastaFileList=();
	      if (!open(FFL,$fastaFileListFileName)) {
		  die "cannot open $fastaFileListFileName: $!";
	      }
	      while (<FFL>) {
		  s/[\r\n]//g;
		  push @fastaFileList,$_;
	      }
	      close(FFL);

	      for my $fastaFile (@fastaFileList) {
		  if ($fastaFile =~ /partition_([0-9]+)[.]/) {
		      my $partitionNum=$1;
		      my $tseFile="$workDir/tSE-work/$partitionNum.tSE";
		      my $stdoutFile="$workDir/tSE-work/$partitionNum.out";
		      my $doneFile="$workDir/tSE-work/$partitionNum.done";
		      die "continue writing code";
		      my $cmd="perl $0 -hostname $generalData->{hostname} -subStep $majorStep,$minorStep,DoGroup -subStepParams $group->{name},$group->{superDbVersion} $generalData->{processPipelineParams} >& $stdoutFile";
		      $parallelWork->{blocks}{0}->{jobs}{$stdoutFile}=$cmd;
		  }
		  else {
		      die "cannot parse partition num from fasta file $fastaFile, group $group->{name}";
		  }
	      }
	  }
      }

      die "implement t-SE running (remember to ungzip), process files";

      $parallelWork->{blocks}{0}->{doneString}="StepDONEdoneDONEdone";
      $parallelWork->{blocks}{0}->{executeBlockInSerial}=1; # jobs are kinda small, and heavy on file I/O
      $parallelWork->{blocks}{0}->{allowUnexpectedFiles}=1;

      $::ravennaDbFilesToCat->Flush(); # flush files now (before actually doing the work), to make sure we have them there.  the files-to-cat class is robust to file not founds

      ::ParallelWork_Do($parallelWork);

      $::ravennaDbFilesToCat->Flush(); # and again, to make sure that we did concatenate them into the ravenna database
  }

1;
