# Supplementary material for: Comparative genomics reveals 104 candidate structured RNAs from bacteria, archaea, and their metagenomes
Source: Genome Biol. 2010 Mar 15;11(3):R31. doi: 10.1186/gb-2010-11-3-r31 (PMC2864571; doi:10.1186/gb-2010-11-3-r31)
Supplement: Additional file 10 — Source code implemented as part of this project. Source code files and a README.pdf file are provided to assist in detailed understanding of the methods. The files can be retrieved from the .tar.gz archive file, as described for Additional file 4. [file gb-2010-11-3-r31-S10.GZ › 104-motifs-source-code/motifs_2007/pl/ProcessPipeline_Jeremy.pm]

# Copyright (c) 2007-2010 Zasha Weinberg.  All rights reserved.
#
# This copyrighted source code is freely distributed under
# the terms of the GNU General Public License.  See the file
# LICENSE in the root directory of this distribution.

use strict;

our $parallelWorkGeneric;

package Jeremy;

sub GetBigFastaFileName
  {
      my ($run)=@_;
      my $workDir=$run->{clustererTypeOnlyWorkDir};
      return "$workDir/temp-igrs.fasta";
  }

sub GetCleanBigFastaFileName
  {
      my ($run)=@_;
      return GetBigFastaFileName($run) . ".clean";
  }

sub GetPartitionDir
  {
      my ($run)=@_;
      my $workDir=$run->{clustererTypeOnlyWorkDir};
      return "$workDir/blast-partition";
  }

sub GetBlastOutFileName
  {
      my ($run)=@_;
      my $workDir=$run->{clustererTypeOnlyWorkDir};
      return "$workDir/concat-blast.out.gz";
  }

sub GetOverclusterOutFileName
  {
      my ($run)=@_;
      my $workDir=$run->{workDir};
      return "$workDir/overcluster.tab";
  }

sub GetResultsHtmlFile
  {
      my ($run)=@_;
      my $workDir=$run->{workDir};
      return "$workDir/results.html";
  }

sub GetKnownStosForGroupDir
  {
      my ($run)=@_;
      my $workDir=$run->{workDir};
      return "$workDir/knowns";
  }

sub GetKnownFastaForGroupDir
  {
      my ($run)=@_;
      my $workDir=$run->{workDir};
      return "$workDir/knowns-fasta";
  }

sub GetClusterOutDir
  {
      my ($run)=@_;
      my $dir=$run->{clustersDir};
      system "mkdir -p $dir";
      return $dir;
  }

sub GetTestClustersOutputFileName
  {
      my ($run)=@_;
      my $workDir=$run->{workDir};
      my $f="$workDir/testclusters.stdout";
      return $f;
  }

sub ParseParams
  {
      my ($clustererParams)=@_;
      my $p={};
      if ($clustererParams =~ /^s([_+e.0-9]+)S([-+e.0-9]+)O([0-9]+)Min([0-9]+)$/) {
	  my $minScore=$1;
	  @{$p->{minScore}}=split /_/,$minScore;
	  $p->{maxScore}=$2;
	  $p->{overlap}=$3;
	  $p->{minCluster}=$4;
      }
      else {
	  die "cannot parse Jeremy overcluster options: $clustererParams";
      }
      return $p;
  }

sub GetAllPairsBlastPartitions
  {
      my ($run)=@_;
      my @allPairs=();
      my $workDir=Jeremy::GetPartitionDir($run);

      # read files
      my $partitionList="$workDir/partition.list"; # we never gzip these fasta files
      if (!open(P,"$partitionList")) {
	  die "cannot open $partitionList";
      }
      my @files=();
      while (<P>) {
	  s/[\r\n]//g;
	  push @files,$_;
      }
      close(P);
	      
      # do all pairs
      my ($queryNum,$dbNum);
      for my $query (@files) {
	  if ($query =~ /partition_([0-9]+).fasta/) {
	      $queryNum=$1;
	  }
	  else {
	      die "cannot extract partition number from $query";
	  }
	  for my $db (@files) {
	      if ($db =~ /partition_([0-9]+).fasta/) {
		  $dbNum=$1;
	      }
	      else {
		  die "cannot extract partition number from $db";
	      }
	      my $p={};
	      $p->{query}=$query;
	      $p->{queryNum}=$queryNum;
	      $p->{db}=$db;
	      $p->{dbNum}=$dbNum;
	      $p->{doneFile}="$workDir/blast-$queryNum-$dbNum.done-file";
	      $p->{blastOutFile}="$workDir/blast-$queryNum-$dbNum.out.gz";
	      push @allPairs,$p;
	  }
      }
      return @allPairs;
  }
	      
package Step_JeremyPrepareForBlast;

sub new 
  {
      my ($className)=@_;
      
      my $self={};
      $self->{partitionSizeForBlast}=6000000;
      bless $self;
      return $self;
  }

sub Do 
  {
      my ($self,$majorStep,$minorStep,$groups,$pipelineRuns,$generalData)=@_;

      my $parallelWork={};
      %$parallelWork=%$parallelWorkGeneric;
      $parallelWork->{atEnd}="return";
      $parallelWork->{djobsFileName}="$generalData->{baseDir}/temp/$$.djobs";
      $parallelWork->{jobName}="pp-jer-prep";
      $parallelWork->{blocks}{0}->{searchOnlyExplicitFiles}=1;

      for my $x ($pipelineRuns->ListUniqueRunsWithoutClustererParamsOrMotifFinder()) {
	  if ($x->{clusterer} eq "jeremy") {
	      my $workDir=$x->{clustererTypeOnlyWorkDir};
	      my $stdoutFile="$workDir/PrepareForBlast.out";
	      my $cmd="perl $0 -hostname $generalData->{hostname} -subStep $majorStep,$minorStep,DoActualWork -subStepParams $x->{id} $generalData->{processPipelineParams} >& $stdoutFile";
	      $parallelWork->{blocks}{0}->{jobs}{$stdoutFile}=$cmd;
	  }
      }

      $parallelWork->{blocks}{0}->{doneString}="StepDONEdoneDONEdone";
      $parallelWork->{blocks}{0}->{executeBlockInSerial}=1; # jobs are kinda small, and heavy on file I/O
      $parallelWork->{blocks}{0}->{allowUnexpectedFiles}=1;

      ::ParallelWork_Do($parallelWork);
  }

sub DoSubStep
  {
      my ($self,$majorStep,$minorStep,$groups,$pipelineRuns,$subStepName,$subStepParams,$generalData)=@_;
      if ($subStepName ne "DoActualWork") {
	  die "unexpected subStep: $subStepName";
      }
      my $run=$pipelineRuns->FindRunById($subStepParams);
      my $workDir=$run->{clustererTypeOnlyWorkDir};
      my $group=$pipelineRuns->FindGroupByRun($groups,$run);
      my $superDb=$group->{superDb};
      my $groupWorkDir=$group->{workDir};
      my $sourceFastaFiles="$groupWorkDir/s0/partition.gz.list";
      
      # first, extract this to a single, un-gzipped file, for the benefit of Jeremy's scripts
      my $bigFastaFile=Jeremy::GetBigFastaFileName($run);
      my $cleanBigFastaFile=Jeremy::GetCleanBigFastaFileName($run); # created by cleantRNAs.py
      my $cmd;
      $cmd="cat $sourceFastaFiles | xargs gzip -d -c > $bigFastaFile";
      ::RunCmd($cmd);

      # now extract tSE hits for the given group, from our master file
      # get the file name
      my $grouptSEHitsFileName="$workDir/temp-group.tSE";
      if ($superDb->{name} eq "env" || $superDb->{name} eq "fake") {

	  # assume that tRNAscan-SE has already been run
	  # so, just create empty file
	  if (!open(GROUP,">$grouptSEHitsFileName")) {
	      die "cannot open $grouptSEHitsFileName";
	  }
	  close(GROUP);
      }
      else {
	  my $srcIgrsFileName=$superDb->{srcIgrs}{"s0"};
	  my $tSEHitsFileName=$srcIgrsFileName;
	  $tSEHitsFileName =~ s/[.]gz//g;
	  $tSEHitsFileName .= ".tSE";
	  if (!-s $tSEHitsFileName) {
	      die "cannot find tSE file $tSEHitsFileName for super-db";
	  }
	  # read list of accessions
	  if (!open(F,$group->{accessionsFileName})) {
	      die "cannot open $group->{accessionsFileName}";
	  }
	  my %accession=();
	  while (<F>) {
	      s/[\r\n]//g;
	      $accession{$_}=1;
	  }
	  close(F);
	  # now take subset
	  if (!open(FULL,$tSEHitsFileName)) {
	      die "cannot open $tSEHitsFileName";
	  }
	  if (!open(GROUP,">$grouptSEHitsFileName")) {
	      die "cannot open $grouptSEHitsFileName";
	  }
	  while (<FULL>) {
	      my $l=$_;
	      my @f=split /\t/,$l;
	      if ($f[0] =~ /([^\/]+)\/([^-]+)[-](.+)/) {
		  my $emblId=$1;
		  if ($accession{$emblId}) {
		      print GROUP "$l";
		  }
	      }
	      else {
		  # assume it's one of the header lines
	      }
	  }
	  close(GROUP);
	  close(FULL);
      }

      # now run Jeremy's script to remove tRNAs
      $cmd="python $generalData->{baseDir}/Jeremy-code/cleantRNAs.py $grouptSEHitsFileName $bigFastaFile";
      ::RunCmd($cmd);
      # note: implicitly creates $cleanBigFastaFile
      $cmd="rm -f $grouptSEHitsFileName $bigFastaFile";
      #::RunCmd($cmd);

      # partition the clean file
      my $partitionDir=Jeremy::GetPartitionDir($run);
      system "mkdir -p $partitionDir";
      $cmd="./cmzasha --no-stderr --partition-fasta $cleanBigFastaFile $partitionDir $self->{partitionSizeForBlast}";
      ::RunCmd($cmd);

      # formatdb
      $cmd="perl exe/BlastFormatDbFastaFiles.pl $partitionDir/partition.list";
      ::RunCmd($cmd);
      
      print "StepDONEdoneDONEdone\n";
  }

package Step_JeremyRunBlast;

sub new 
  {
      my ($className)=@_;
      
      my $self={};
      bless $self;
      return $self;
  }

sub Do 
  {
      my ($self,$majorStep,$minorStep,$groups,$pipelineRuns,$generalData)=@_;

      my $parallelWork={};
      %$parallelWork=%$parallelWorkGeneric;
      $parallelWork->{atEnd}="return";
      $parallelWork->{djobsFileName}="$generalData->{baseDir}/temp/$$-jer-bls.djobs";
      $parallelWork->{jobName}="pp-jer-bls";
      $parallelWork->{blocks}{0}->{searchOnlyExplicitFiles}=1;

      if (!-s $::blastallExe) {
	  die "you must add the blastall executable name to ravenna's config file";
      }

      my $x;
      for $x ($pipelineRuns->ListUniqueRunsWithoutClustererParamsOrMotifFinder()) {
	  if ($x->{clusterer} ne "jeremy") {
	      next;
	  }

	  my $blastOutFileName=Jeremy::GetBlastOutFileName($x);
	  if (-s $blastOutFileName) {
	      # already done
	  }
	  else {

	      my $workDir=Jeremy::GetPartitionDir($x);
	      push @{$parallelWork->{blocks}{0}->{searchDirs}},$workDir;
	      
	      my @allPairs=Jeremy::GetAllPairsBlastPartitions($x);
	      for my $p (@allPairs) {
		  my $cmd="if time -o $p->{doneFile}.time $::blastallExe -p blastn -i $p->{query} -d $p->{db} -W 7 -G 2 -E 2 -q -2 -m 8 | gzip -c > $p->{blastOutFile}; then echo -n DONEdone > $p->{doneFile}; echo DONEdone >> $p->{doneFile}; fi"; # funny business with two echo cmds is to avoid having the command line contain the done string, whence error strings might thus have it
		  $parallelWork->{blocks}{0}->{jobs}{$p->{doneFile}}=$cmd;
	      }
	  }
      }

      $parallelWork->{blocks}{0}->{weightPerJob}=$generalData->{weightPerJob}->GetWeight(0,"jeremy-blast");
      $parallelWork->{blocks}{0}->{doneString}="DONEdoneDONEdone";
      $parallelWork->{blocks}{0}->{allowUnexpectedFiles}=1;

      ::ParallelWork_Do($parallelWork);

      # concatenate files (could be moved into another parallel block... but not a multi-block step, because we'd like to verify that it worked first)
      for $x ($pipelineRuns->ListUniqueRunsWithoutClustererParamsOrMotifFinder()) {
	  if ($x->{clusterer} ne "jeremy") {
	      next;
	  }

	  my $workDir=$x->{workDir};
	  my $partitionDir=Jeremy::GetPartitionDir($x);
	  my $blastOutFileName=Jeremy::GetBlastOutFileName($x);
	  my $ignoreMissingBlastOutFileName="$blastOutFileName.ignore-missing";
	  if (-e $ignoreMissingBlastOutFileName) {
	      next;
	  }
	  if (!-e $blastOutFileName) {

	      # verify all the source files are there
	      my @allPairs=Jeremy::GetAllPairsBlastPartitions($x);
	      for my $p (@allPairs) {
		  if (!(-s $p->{doneFile}) || !(-s $p->{blastOutFile})) {
		      die "blast partition output file missing, and I need to zcat them: $p->{doneFile} , $p->{blastOutFile}.  (ignore missing file would be \"$ignoreMissingBlastOutFileName\"";
		  }
	      }
	      
	      my $cmd="gzip -d -c $partitionDir/blast*.out.gz | gzip -c > $blastOutFileName";
	      ::RunCmd($cmd);

	      # free up disk space
	      $cmd="rm $partitionDir/blast*.out.gz";  # do not add -f flag, since if these files don't exist, something's wrong
	      ::RunCmd($cmd);
	  }
      }
  }

package Step_JeremyOverCluster;

sub new 
  {
      my ($className)=@_;
      
      my $self={};
      bless $self;
      return $self;
  }

sub Do 
  {
      my ($self,$majorStep,$minorStep,$groups,$pipelineRuns,$generalData)=@_;

      print "Running jeremy clustering\n";

      my $parallelWork={};
      %$parallelWork=%$parallelWorkGeneric;
      $parallelWork->{atEnd}="return";
      $parallelWork->{djobsFileName}="$generalData->{baseDir}/temp/$$-jer-clus.djobs";
      $parallelWork->{jobName}="pp-jer-clus";
      $parallelWork->{blocks}{0}->{searchOnlyExplicitFiles}=1;
      for my $x ($pipelineRuns->ListAll()) {
	  if ($x->{clusterer} ne "jeremy") {
	      next;
	  }

	  my $workDir=$x->{workDir};
	  my $stdoutFile="$workDir/cluster-and-test.stdout";
	  my $cmd="perl $0 -hostname $generalData->{hostname} -subStep $majorStep,$minorStep,ClusterAndTest -subStepParams $x->{id} $generalData->{processPipelineParams} >& $stdoutFile";
	  $parallelWork->{blocks}{0}->{jobs}{$stdoutFile}=$cmd;
      }

      $parallelWork->{blocks}{0}->{doneString}="StepDONEdoneDONEdone";
      $parallelWork->{blocks}{0}->{allowUnexpectedFiles}=1;

      ::ParallelWork_Do($parallelWork);
  }

sub DoSubStep
  {
      my ($self,$majorStep,$minorStep,$groups,$pipelineRuns,$subStepName,$subStepParams,$generalData)=@_;
      if ($subStepName ne "ClusterAndTest") {
	  die "unexpected subStep: $subStepName";
      }
      my $runId=$subStepParams;
      my $x=$pipelineRuns->FindRunById($runId);

      my $jeremyParams=Jeremy::ParseParams($x->{clustererParams});
      my $group=$pipelineRuns->FindGroupByRun($groups,$x);
      my $workDir=$x->{workDir};
      my $overclusterOutFile=Jeremy::GetOverclusterOutFileName($x);
      my $testOutFile=Jeremy::GetTestClustersOutputFileName($x);
      my $knownsDir=::GetKnownsFastaDir();
      my $accessionsFile=$group->{accessionsFileName};

      my $doNotRecalcDoneFiles=0; # WARNING: this is dangerous.  only enable this when you're sure that the existing files completed successfully (and you really care about waiting <=1 hour)

      # project .sto files of known RNAs onto the sequences in the group.  do it up front, since I'm currently testing this code
      my $projectedKnownStos=Jeremy::GetKnownStosForGroupDir($x);
      my $projectedKnownFastas=Jeremy::GetKnownFastaForGroupDir($x);
      print "extracting known sto's, projecting to this group's accessions, to $projectedKnownStos\n";
      my $srcDir="$generalData->{baseDir}/input/knowns/sort-sto";
      ProjectSto($srcDir,$projectedKnownStos,$projectedKnownFastas,$group);

      my $kd=$knownsDir;
      if ($group->{isFake}) {
	  $kd=$projectedKnownFastas;
      }
      
      # run overcluster and testcluster for each minScore in the list
      my %minScoreToFile=();
      my $minScore;
      for $minScore (@{$jeremyParams->{minScore}}) {
	  my $blastOutFileName=Jeremy::GetBlastOutFileName($x);
	  my $baseFile="$workDir/overcluster.$minScore";
	  my $thisOverclusterOutFile="$baseFile.clus";
	  $minScoreToFile{$minScore}=$thisOverclusterOutFile;
	  my $stdoutFile="$baseFile.overcluster.stdout";
	  if ($doNotRecalcDoneFiles && -s $thisOverclusterOutFile) {
	      # do not recalc
	  }
	  else {
	      ::RunCmd("$generalData->{baseDir}/Jeremy-code/overcluster -s $minScore -S $jeremyParams->{maxScore} -O $jeremyParams->{overlap} -f $thisOverclusterOutFile $blastOutFileName >& $stdoutFile");
	      if (!::TestOneFileForDone($stdoutFile,"DONEdoneDONEdone")) {
		  die "cmd failed";
	      }
	  }

	  my $testOutFile="$baseFile.testcluster.stdout";
	  if ($doNotRecalcDoneFiles && -s $testOutFile) {
	      # do not recalc
	  }
	  else {
	      ::RunCmd_RequireDoneText("python $generalData->{baseDir}/Jeremy-code/testClusters2.py --clade $x->{groupName}-$x->{superDbVersion} --knownsdir $kd --accessions $accessionsFile $thisOverclusterOutFile >& $testOutFile",$testOutFile,"DONEdoneDONEdone");
	  }
      }

      # merge individual overcluster files (by combining exactly equal clusters), to produce one meta overcluster output
      my %clusters=();
      for $minScore (@{$jeremyParams->{minScore}}) {
	  my $thisOverclusterOutFile=$minScoreToFile{$minScore};
	  my $lineNum=1;
	  open(THIS,"$thisOverclusterOutFile");
	  while (<THIS>) {
	      s/[\r\n]//g;
	      my $clus=$_;
	      my $c={};
	      $c->{minScore}=$minScore;
	      $c->{lineNum}=$lineNum;
	      push @{$clusters{$clus}},$c; # identical clusters automatically go to the same place
	      $lineNum++;
	  }
	  close(THIS);
      }
      my $overclusterOutFile="$workDir/overcluster-merge.tab";
      my $overclusterMapFile="$workDir/overcluster-merge.map.tab";
      my $overclusterVennFile="$workDir/overcluster-merge.venn.tab";
      my $clusterInfoFile=$x->{clusterInfoFile};
      if (!open(MERGE,">$overclusterOutFile")) {
	  die "cannot open $overclusterOutFile: $!";
      }
      if (!open(MAP,">$overclusterMapFile")) {
	  die "cannot open $overclusterMapFile: $!";
      }
      if (!open(INFO,">$clusterInfoFile")) {
	  die "cannot open $clusterInfoFile";
      }
      my %combs=();
      my %combsForSubsets=();
      my $clusId=0;
      for my $clus (keys %clusters) {
	  print MERGE "$clus\n";
	  print MAP "$clusId";
	  my @l=();
	  for my $c (@{$clusters{$clus}}) {
	      print MAP "\t$c->{minScore}\t$c->{lineNum}";
	      push @l,$c->{minScore};
	  }
	  print MAP "\n";
	  my $clusInfo=join(",",@l);
	  print INFO "$clusId\tfrom $clusInfo\n";
	  my $key=join("\t",@l);
	  $combs{$key}++;
	  $combsForSubsets{$key}->{count}++;
	  for my $ss (@l) {
	      $combsForSubsets{$key}->{set}{$ss}=1;
	  }
	  $clusId++;
      }
      close(MERGE);
      close(MAP);
      close(INFO);
      if (!open(VENN,">$overclusterVennFile")) {
	  die "cannot open $overclusterVennFile: $!";
      }
      for my $key (sort {$a cmp $b} keys %combs) {
	  my $count=$combs{$key};
	  print VENN "$count\t$key\n";
      }
      close(VENN);

      # procclusters for the merged clusters
      my $cleanBigFastaFile=Jeremy::GetCleanBigFastaFileName($x);
      my $clusterOutDir=Jeremy::GetClusterOutDir($x);
      print "got here".__LINE__."\n";
      ::RunCmd("rm -rf $clusterOutDir");
      print "got here".__LINE__."\n";
      ::RunCmd("mkdir -p $clusterOutDir");
      print "got here".__LINE__."\n";
      my $procOutFile="$workDir/procclusters.stdout";
      ::RunCmd_RequireDoneText("python $generalData->{baseDir}/Jeremy-code/procClusters.py -z $jeremyParams->{minCluster} -f $cleanBigFastaFile $overclusterOutFile --outdir $clusterOutDir --outbase $x->{id} >& $procOutFile",$procOutFile,"DONEdoneDONEdone");

      ::RunCmd_RequireDoneText("python $generalData->{baseDir}/Jeremy-code/testClusters2.py --clade $x->{groupName}-$x->{superDbVersion} --knownsdir $kd --accessions $accessionsFile $overclusterOutFile >& $testOutFile",$testOutFile,"DONEdoneDONEdone");

      my $resultsHtmlFile=Jeremy::GetResultsHtmlFile($x);
      if (!open(ACC,">$resultsHtmlFile")) {
	  die "cannot open $resultsHtmlFile: $!";
      }
      print ACC "<html><body>\n";
      print ACC "<table border=\"1\"><tr><th>family</th>";
      print ACC "<th colspan=\"3\">merge</th>";
      my $minScore;
      for $minScore (@{$jeremyParams->{minScore}}) {
	  print ACC "<th colspan=\"3\">minScore $minScore</th>";
      }
      print ACC "</tr>\n<tr><th></th>\n";
      print ACC "<th>good</th><th>bad</th><th>clus #</th>"; # for merge row
      for $minScore (@{$jeremyParams->{minScore}}) {
	  print ACC "<th>good</th><th>bad</th><th>clus #</th>";
      }
      print ACC "</tr>\n";
      
      my @data;
      $data[0]=ParseTestCluster($testOutFile);
      for my $minScore (@{$jeremyParams->{minScore}}) {
	  my $baseFile="$workDir/overcluster.$minScore";
	  my $thisTestOutFile="$baseFile.testcluster.stdout";
	  push @data,ParseTestCluster($thisTestOutFile);
      }
      
      # summary data
      print ACC "<tr><td></td>";
      my $d;
      for $d (@data) {
	  print ACC "<td colspan=\"3\">$d->{numClusters} raw clusters<br>largest $d->{largestCluster}<br>total size $d->{total}</td>";
      }
      print ACC "</tr>\n";
      
      # motifs
      for my $fam (sort {$a cmp $b} keys %{$data[0]->{fam}}) {
	  if ($data[0]->{fam}{$fam}->{goodDen} > 0) {
	      print ACC "<tr><td>$fam</td>";
	      for $d (@data) {
		  my $q=$d->{fam}{$fam};
		  my $badFrac="$q->{badNum}/$q->{badDen}";
		  if ($badFrac eq "/") {
		      $badFrac="";
		  }
		  print ACC "<td>$q->{goodNum}/$q->{goodDen}</td><td>$badFrac</td><td>$q->{clusId}</td>";
	      }
	      print ACC "</tr>\n"
	  }
      }
      print ACC "</table>\n";

      # how many predictions do we have for each subset of the chosen minScores
      if (scalar @{$jeremyParams->{minScore}} > 10) {
	  print ACC "<h2>TOO MANY SUBSETS TO ENUMERATE THEM ALL (OR MAYBE I'M OVERLY CONSERVATIVE)</h2>";
      }
      else {
	  print ACC "<table border=\"1\">\n";
	  print ACC "<tr>";
	  for my $minScore (@{$jeremyParams->{minScore}}) {
	      print ACC "<th>minScore $minScore</th>";
	  }
	  print ACC "<th># clusters</th></tr>\n";
	  my $i=0;
	  while (1) {
	      use integer;
	      print ACC "<tr>";
	      my $stripee=$i;
	      my @inList=();
	      my @tempList=@{$jeremyParams->{minScore}};
	      while (scalar @tempList>0) {
		  my $m=shift @tempList;
		  if (($stripee%2)==0) {
		      print ACC "<td></td>";
		  }
		  else {
		      push @inList,$m;
		      print ACC "<td>$m</td>";
		  }
		  $stripee >>= 1;
	      }
	      my $count=0;
	      for my $key (keys %combsForSubsets) {
		  my $okay=0;
		  for my $minScore (@inList) {
		      if ($combsForSubsets{$key}->{set}{$minScore}) {
			  $okay=1;
		      }
		  }
		  if ($okay) {
		      $count += $combsForSubsets{$key}->{count};
		  }
	      }
	      print ACC "<td>$count</td></tr>";
	      if ($stripee>0) {
		  last;
	      }
	      
	      $i++;
	  }
      }

      print ACC "</table>\n";

      print ACC "</body></html>\n";
      close(ACC);

      print "StepDONEdoneDONEdone\n";
  }

sub IncludeHit {
    my ($acc,$s,$e,$group,$accSet,$seqIdToIntervals)=@_;
    if ($group->{isFake}) {
	# see if $acc/$s-$e overlaps one of the hits in seqIdToIntervals

	my $l=\@{$$seqIdToIntervals{$acc}}; # intervals in this sequence fragment

	my $d=0;
	if ($d) { print "IncludeHit($acc,$s,$e), list="; for my $x (@$l) { print "($x->{s},$x->{e}) "; } print "\n"; }

	if ($s>$e) {
	    ($s,$e)=($e,$s); # get in this form
	}

	if (scalar @$l==0) {
	    if ($d) { print "\tsize(l)=0\n"; }
	    return 0;
	}

	# binary search for first $x in @$l s.t. $e>=$x->{s}, then see if it overlaps
	if ($e<$$l[0]->{s}) {
	    # doesn't overlap at all
	    if ($d) { print "\te < l[0]\n"; }
	    return 0;
	}
	my ($low,$high)=(0,scalar @$l); # half-open interval
	while ($high-$low>=2) {
	    my $mid=int(($high+$low)/2);
	    if ($e<$$l[$mid]->{s}) {
		$high=$mid;
	    }
	    else {
		$low=$mid;
	    }
	}
	my $x=$$l[$low];
	if ($d) { print "\tfound $low, ($x->{s},$x->{e})\n"; }
	# sanity checks
	if (!( $e > $$l[$low]->{s})) {
	    die;
	}
	my $lpo=$low+1;
	if ($lpo==scalar @$l) {
	    # accept
	}
	else {
	    if (!( $e < $$l[$lpo]->{s})) {
		die;  # note that we assume that the input list does not have overlaps, since it was presumably processed with cmzasha
	    }
	}

	my $result;
	if ($s <= $x->{e}) {
	    $result=1; # overlaps
	}
	else {
	    $result=0;
	}
	if ($d) { print "\tresult=$result\n"; }
	return $result;
    }
    else {
	return $$accSet{$acc};
    }
};

sub ProjectSto {
    my ($srcDir,$projectedKnownStos,$projectedKnownFastas,$group)=@_;

    my %accessions=();
    my %seqIdToIntervals=();
    if ($group->{isFake}) {
	my $fastaFileName="$group->{workDir}/s0.fasta";
	if (!open(F,$fastaFileName)) {
	    die "cannot open $fastaFileName";
	}
	while (<F>) {
	    s/[\r\n]//g;
	    if (/^>/) {
		if (/^>([-_.A-Za-z0-9]+)\/([0-9]+)-([0-9]+)$/) {
		    my ($acc,$s,$e)=($1,$2,$3);
		    push @{$seqIdToIntervals{$acc}},{acc=>$acc,s=>$s,e=>$e};
		}
		else {
		    die "cannot parse $_";
		}
	    }
	}
	close(F);

	# make sure everything's sorted
	for my $acc (keys %seqIdToIntervals) {
	    @{$seqIdToIntervals{$acc}}=sort {$a->{s} <=> $b->{s}} @{$seqIdToIntervals{$acc}};
	}

	# make fake accessions file that just has everything
	if (!open(A,">$group->{accessionsFileName}")) {
	    die "cannot open $group->{accessionsFileName}";
	}
	for my $acc (keys %seqIdToIntervals) {
	    print A "$acc\n";
	}
	close(A);
    }
    else {
	if (!open(A,"$group->{accessionsFileName}")) {
	    die "cannot open $group->{accessionsFileName}";
	}
	while (<A>) {
	    s/[\r\n]//g;
	    $accessions{$_}=1;
	}
	close(A);
    }
    
    my $cmd;
    $cmd="mkdir -p $projectedKnownStos";
    ::RunCmd($cmd);
    $cmd="rm -f $projectedKnownStos/*";
    ::RunCmd($cmd);

    ::RunCmd("mkdir -p $projectedKnownFastas");
    ::RunCmd("rm -f $projectedKnownFastas/*");
    
    $cmd="find $srcDir -type f -name \"*.sto\" -print";
    if (!open(LS,"$cmd |")) {
	die "cannot open pipe $cmd";
    }
    while (<LS>) {
	s/[\r\n]//g;
	my $srcSto=$_;
	print "known: $srcSto\n";
	my $srcSeqs=Stockholm->new;
	$srcSeqs->Load($srcSto);
	my $destSeqs=Stockholm->new;
	for my $hit (@{$srcSeqs->{hitsInOriginalOrder}}) {
	    if (length($hit)==0) {
		die;
	    }
	    # print "hit=$hit\n";
	    if ($hit =~ /^([^\/]+)\/([0-9]+)[-]([0-9]+)$/) {
		my ($acc,$s,$e)=($1,$2,$3);
		print "acc=$acc\n";
		if (IncludeHit($acc,$s,$e,$group,\%accessions,\%seqIdToIntervals)) {
		    $destSeqs->{hit}{$hit}{seq}=$srcSeqs->{hit}{$hit}{seq};
		    push @{$destSeqs->{hitsInOriginalOrder}},$hit;
		    if (length($hit)==0) {
			die;
		    }
		}
	    }
	}
	
	my @destDupList=();
	my $rawDup=$srcSeqs->{gf}{"DUPLICATES"};
	if ($rawDup eq "NONE" || $rawDup eq "none" || $rawDup eq "") {
	    $destSeqs->{gf}{"DUPLICATES"}="none";
	}
	else {
	    for my $equivClassStr (split / /,$rawDup) {
		my @destEquivClass=();
		my @equivClass=split /=/,$equivClassStr;
		my $hitInAln=$equivClass[0];
		for my $hit (@equivClass) {
		    if (length($hit)==0) {
			die;
		    }
		    if ($hit =~ /^([^\/]+)\/([0-9]+)[-]([0-9]+)$/) {
			my ($acc,$s,$e)=($1,$2,$3);
			if (IncludeHit($acc,$s,$e,$group,\%accessions,\%seqIdToIntervals)) {
			    push @destEquivClass,$hit;
			}
		    }
		}
		if (scalar @destEquivClass>0) {
		    push @destDupList,(join("="),@destEquivClass);
		    # make sure head of the list is in the alignment theoretically it might be taken out if it's in a different group, or is one of the fragments marked as redundant by cdd_to_proteins.perl
		    if (!defined($destSeqs->{hit}{$destEquivClass[0]})) {
			$destSeqs->{hit}{$destEquivClass[0]}{seq}=$srcSeqs->{hit}{$hitInAln}{seq};
			if (length($destEquivClass[0])==0) {
			    die ",$equivClassStr,";
			}
			push @{$destSeqs->{hitsInOriginalOrder}},$destEquivClass[0];
		    }
		}
	    }
	    $destSeqs->{gf}{"DUPLICATES"}=join(" ",@destDupList);
	    if (scalar @destDupList==0) {
		$destSeqs->{gf}{"DUPLICATES"}="none";
	    }
	}
	
	if (scalar @{$destSeqs->{hitsInOriginalOrder}} > 0) {
	    my $baseName=$srcSto;
	    $baseName =~ s/^.*\///g;
	    $baseName =~ s/[.]sto$//g;
	    my $destSto="$projectedKnownStos/$baseName-$group->{name}-$group->{superDbVersion}.sto";
	    my $destFasta="$projectedKnownFastas/$baseName-$group->{name}-$group->{superDbVersion}.fasta";
	    $destSeqs->Save($destSto);
	    $destSeqs->SaveFasta($destFasta);
	}
	else {
	    # don't bother writing an empty file
	}
    }
    close(LS);
}

sub ParseTestCluster
  {
      my ($fn)=@_;
      if (!open(F,"$fn")) {
	  die "cannot open $fn: $!";
      }
      my $data={};
      while (<F>) {
	  s/[\r\n]//g;
	  if (/.([0-9]+) clusters .* Max ([0-9]+) .largest .* Total ([0-9]+)/) {
	      $data->{numClusters}=$1;
	      $data->{largestCluster}=$2;
	      $data->{total}=$3;
	  }
	  else {
	      if (/^ *([^:]+): (.*)$/) {
		  my $fam=$1;
		  my $rest=$2;
		  $fam =~ s/^.*\///g;
		  if ($rest =~ /^\(0\/([0-9]+) good\)$/) {
		      $data->{fam}{$fam}->{goodNum}=0;
		      $data->{fam}{$fam}->{goodDen}=$1;
		  }
		  else {
		      if ($rest =~ / *([0-9]+)\/([0-9]+) +good, +([0-9]+)\/([0-9]+) +bad: +([0-9]+)$/) {
			  $data->{fam}{$fam}->{goodNum}=$1;
			  $data->{fam}{$fam}->{goodDen}=$2;
			  $data->{fam}{$fam}->{badNum}=$3;
			  $data->{fam}{$fam}->{badDen}=$4;
			  $data->{fam}{$fam}->{clusId}=$5;
		      }
		      else {
			  die "unexpected fam-like line: $_ ($rest)";
		      }
		  }
	      }
	  }
      }
      close(F);
      return $data;
  }

package Step_Jeremy_UserMustAccept;

sub new 
  {
      my ($className)=@_;
      
      my $self={};
      bless $self;
      return $self;
  }

sub Do 
  {
      my ($self,$majorStep,$minorStep,$groups,$pipelineRuns,$generalData)=@_;

      my $pleaseAcceptFileName="$generalData->{baseDir}/temp/pleaseaccept.html";
      if (!open(ACC,">$pleaseAcceptFileName")) {
	  die "cannot open $pleaseAcceptFileName";
      }
      print ACC "<html><body>\n";

      my $pending=0;
      my $x;
      for $x ($pipelineRuns->ListAll()) {
	  if ($x->{clusterer} ne "jeremy") {
	      next;
	  }

	  my $workDir=$x->{workDir};
	  my $testClustersOutFileName=Jeremy::GetTestClustersOutputFileName($x);
	  my $touchToAcceptFileName="$workDir/accept";
	  my $projectedKnownStos=Jeremy::GetKnownStosForGroupDir($x);
	  my $jeremyParams=Jeremy::ParseParams($x->{clustererParams});
	  my $resultsHtmlFile=Jeremy::GetResultsHtmlFile($x);

	  if (!-e $touchToAcceptFileName) {
	      $pending=1;

	      print ACC "<p><br><br><hr><br><h2>Pipeline run to accept/reject</h2><p>ID: $x->{id}, key: $x->{key}</h2></p>\n";
	      print ACC "<ul><li>to accept: touch $touchToAcceptFileName</li><li>to reject: remove from your pipeline-runs tab-delimited file ($generalData->{pipelineRunFileName} , line $x->{lineNum} ), or comment the line out, by starting it with \"\#\"</li><li>(knowns in stockholm format, projected to just have stuff in this group, are at $projectedKnownStos)</li></ul>\n";

	      my $html=`grep -v html $resultsHtmlFile`;
	      print ACC "$html";

	  }
      }
      print ACC "</body></html>\n";
      close(ACC);

      if ($pending) {
	  print "Some Jeremy pipeline runs need approval to continue.  Opening the report file in Mozilla...\n";
	  my $cmd="firefox file://\$PWD/$pleaseAcceptFileName &";  # any browser should do, this just happens to be the one available on the cluster
	  print "Running $cmd\n";
	  system "$cmd"; # don't use ::RunCmd, because I want to run asynchronously
	  print "Now stopping.\n";
	  exit(0);
      }
  }

1;
