# Supplementary material for: Comparative genomics reveals 104 candidate structured RNAs from bacteria, archaea, and their metagenomes
Source: Genome Biol. 2010 Mar 15;11(3):R31. doi: 10.1186/gb-2010-11-3-r31 (PMC2864571; doi:10.1186/gb-2010-11-3-r31)
Supplement: Additional file 10 — Source code implemented as part of this project. Source code files and a README.pdf file are provided to assist in detailed understanding of the methods. The files can be retrieved from the .tar.gz archive file, as described for Additional file 4. [file gb-2010-11-3-r31-S10.GZ › 104-motifs-source-code/motifs_2007/pl/ProcessPipeline_Miniscan.pm]

# Copyright (c) 2007-2010 Zasha Weinberg.  All rights reserved.
#
# This copyrighted source code is freely distributed under
# the terms of the GNU General Public License.  See the file
# LICENSE in the root directory of this distribution.

use strict;

our $parallelWorkGeneric;
our $sqPBSexe;

package Step_Miniscan;

sub new 
  {
      my ($className)=@_;
      
      my $self={};
      bless $self;
      return $self;
  }

sub Do 
  {
      my ($self,$majorStep,$minorStep,$groups,$pipelineRuns,$generalData)=@_;

      my $iter01=::GetIter01($majorStep);
      if ($iter01 ne "iter0") {
	  die; # unexpected
      }
      my $iterNum=::GetIterNum($majorStep);
      my @touchFilesThatWillBeComplete=();
      my $scanCmdsFile="$generalData->{baseDir}/temp/miniscans.cmd";
      if (!open(SCANS,">$scanCmdsFile")) {
	  die "cannot open $scanCmdsFile";
      }

      print "building scanning commands, and creating directories\n";
      for my $run ($pipelineRuns->ListAll()) {

	  if ($run->{otherParamsHash}{"disableMiniscan"}) {
	      die "runId $run->{id}  ($run->{key}) has 'disableMiniscan' set.  Either comment the run out, or accept that the pipeline will refuse to run further.";
	  }

	  my $evdFlag="";
	  my $evdSpec=$run->{otherParamsHash}{"EVD"};
	  my $evdSpecOkay;
	  if ($evdSpec eq "") {
	      $evdSpecOkay=1;
	  }
	  if ($evdSpec eq "null3") {
	      $evdSpecOkay=1;
	      $evdFlag="-evdPartitions - -null3cm";
	  }
	  if ($evdSpec eq "gcnull") {
	      $evdSpecOkay=1;
	      $evdFlag="-evdPartitions - -gcnull";
	  }
	  if ($evdSpec eq "gcmix") {
	      die "run uses gcmix, which is not a good idea";
	      $evdSpecOkay=1;
	      $evdFlag="-evdPartitions - -nullgcmix";
	  }
	  if (!$evdSpecOkay) {
	      die "unknown EVD spec: $evdSpec";
	  }
	  print "EVD spec: $evdSpec\n";
	  print "evd flags: $evdFlag\n";

	  my $group=$pipelineRuns->FindGroupByRun($groups,$run);
	  my $workDir="$run->{workDir}/$iter01/miniscan";
	  my $touchFile="$workDir/all-done.touch";
	  if (-e $touchFile) {
	      # already done
	  }
	  else {
	      push @touchFilesThatWillBeComplete,$touchFile;
	      
	      my $motifsInfoFile=$run->{motifsInfo}{$iter01};
	      if (!open(MOTIFS,"$motifsInfoFile")) {
		  die "cannot open $motifsInfoFile";
	      }
	      while (<MOTIFS>) {
		  s/[\r\n]//g;
		  my $x={};
		  ($x->{motifFileName},$x->{destCm},$x->{srcMotif},$x->{runId},$x->{clusterId},$x->{iterNum},$x->{i},$x->{score},$x->{weight},$x->{species},$x->{seq_id},$x->{num},$x->{len},$x->{gc})=split /\t/,$_;
		  $x->{baseFile}=join("-",($x->{runId},$x->{clusterId},$x->{i},$x->{iterNum}));
		  my $subdir=::MakeMotifSubDir($x->{runId},$x->{clusterId},$x->{i},$x->{iterNum},$run);

		  my $baseSansSto=$x->{baseFile};
		  $baseSansSto =~ s/[.]sto//g;
		  my $scanDir="$workDir/$subdir";
		  ::RunCmdSilent("mkdir -p $scanDir");
		  my $cmd="perl exe/ravenna.pl -parallel $generalData->{parallel} -queue $generalData->{parallelQueue} -global -stoFileName $x->{motifFileName} -infernalCM -database $group->{ravennaDbToCreateBaseName}-miniscan -workDir $scanDir -windowLenFromStockholm 1.1,80 $evdFlag -extendedSeqs 50,50 -jobsAreDead -knownHitsFromGivenSto -parJobDir $scanDir -disableBlissUpload -explicitFileBase $baseSansSto -evalue 100 -configHmmInOneJob";
		  print SCANS "$cmd\n";
	      }
	      close(MOTIFS);
	  }
      }
      close(SCANS);

      if (scalar @touchFilesThatWillBeComplete > 0) {
	  my $tempDir="$generalData->{baseDir}/miniscan-temp";
	  ::RunCmd("mkdir -p $tempDir");
	  my $weightPerEvdJob=$generalData->{weightPerJob}->GetWeight($iterNum,"evd");
	  my $weightPerScanJob=$generalData->{weightPerJob}->GetWeight($iterNum,"scan");

	  my @otherFlagList=();
	  if ($parallelWorkGeneric->{parallelNodeAlloc}) {
	      push @otherFlagList,"-parallelNodeAlloc $parallelWorkGeneric->{parallelNodeAlloc}";
	  }
	  my $otherFlagListStr=join(" ",@otherFlagList);

	  my $cmd="perl exe/MultiRavenna.pl -parallel $generalData->{parallel} -queue $generalData->{parallelQueue} -sqPBSexe $::sqPBSexe -disableBlissUpload -useRavennaCmds $scanCmdsFile -jobsAreDead -collateIntoBigArrayJobs -djobsFileName $tempDir/miniscan.djobs -block -weightPerEvdJob $weightPerEvdJob -weightPerScanJob $weightPerScanJob -configHmmInOneJob $otherFlagListStr"; # it may seem redundant to put -disableBlissUpload here and with the ravenna.pl jobs above, but MultiRavenna.pl uses it to determine that it can run the jobs in the last step of ravenna.pl in parallel
	  # discontinued:  >& $tempDir/miniscan.stdout

	  if ($generalData->{justDumpMiniscanJobs}) {
	      print "Stopping because of -justDumpMiniscanJobs.\n";
	      print "MltRav cmd would be $cmd\n";
	      print "Bye now.\n";
	      exit(0);
	  }
	  ::RunCmd($cmd);

	  for my $touchFile (@touchFilesThatWillBeComplete) {
	      ::RunCmd("touch $touchFile");
	  }
      }
  }

1;
