# Supplementary material for: Comparative genomics reveals 104 candidate structured RNAs from bacteria, archaea, and their metagenomes
Source: Genome Biol. 2010 Mar 15;11(3):R31. doi: 10.1186/gb-2010-11-3-r31 (PMC2864571; doi:10.1186/gb-2010-11-3-r31)
Supplement: Additional file 10 — Source code implemented as part of this project. Source code files and a README.pdf file are provided to assist in detailed understanding of the methods. The files can be retrieved from the .tar.gz archive file, as described for Additional file 4. [file gb-2010-11-3-r31-S10.GZ › 104-motifs-source-code/motifs_2007/pl/ProcessPipeline_PrepareForWeb.pm]

# Copyright (c) 2007-2010 Zasha Weinberg.  All rights reserved.
#
# This copyrighted source code is freely distributed under
# the terms of the GNU General Public License.  See the file
# LICENSE in the root directory of this distribution.

use strict;

our $parallelWorkGeneric;

use Intergenic::Table::Genome;
use Intergenic::CddDescriptions;
use Intergenic::Table;
use Intergenic::GenomeContext;
use Intergenic::GenomeContextDrawer;

#use Intergenic::Neighborhood::Drawer;
#use Intergenic::Neighborhood::FeatureList;

package TempDir;

sub Get
  {
      my $dir="/scratch/zw49/$$";
      ::RunCmd("mkdir -p $dir");
      return $dir;
  }
sub Remove
  {
      my $dir="/scratch/zw49/$$";
      ::RunCmd("rm -r $dir");
  }

package Step_PrepareForWeb;

sub Invalidate
  {
      my ($self,$majorStep,$minorStep,$groups,$pipelineRuns,$generalData,$invalidationDetails)=@_;
      my $iter01=::GetIter01($majorStep);
      for my $x ($pipelineRuns->ListAll()) {
	  my $workDir=$x->{workDir};
	  my $doneFile="$workDir/$iter01/prepare-for-web.done";
	  ::RunCmd("rm -f $doneFile");
      }
  }

sub new 
  {
      my ($className)=@_;
      
      my $self={};
      bless $self;
      return $self;
  }

sub Do 
  {
      my ($self,$majorStep,$minorStep,$groups,$pipelineRuns,$generalData)=@_;

      my $parallelWork={};
      %$parallelWork=%$parallelWorkGeneric;
      $parallelWork->{atEnd}="return";
      $parallelWork->{djobsFileName}="$generalData->{baseDir}/temp/$$-prep-1.djobs";
      $parallelWork->{jobName}="pp-prep-1";
      $parallelWork->{blocks}{0}->{searchOnlyExplicitFiles}=1;
      my $iter01=::GetIter01($majorStep);
      for my $x ($pipelineRuns->ListAll()) {

	  my $workDir=$x->{workDir};
	  my $doneFile="$workDir/$iter01/prepare-for-web.done";
	  my $stdoutFile="$workDir/$iter01/prepare-for-web.stdout";
	  my $cmd="perl $0 -hostname $generalData->{hostname} -subStep $majorStep,$minorStep,DoOneRun -subStepParams $x->{id},$doneFile $generalData->{processPipelineParams} >& $stdoutFile";
	  $parallelWork->{blocks}{0}->{jobs}{$doneFile}=$cmd;
      }

      $parallelWork->{blocks}{0}->{executeBlockInSerial}=1; # jobs are kinda small, and heavy on file I/O,  AT THE MOMENT WE ARE USING MYSQL
      $parallelWork->{blocks}{0}->{doneString}="StepDONEdoneDONEdone";
      $parallelWork->{blocks}{0}->{allowUnexpectedFiles}=1;

      ::ParallelWork_Do($parallelWork);
  }

sub DoSubStep
  {
      my ($self,$majorStep,$minorStep,$groups,$pipelineRuns,$subStepName,$subStepParams,$generalData)=@_;
      if ($subStepName ne "DoOneRun") {
	  die "unexpected subStep: $subStepName";
      }
      my $runId;
      my $doneFile;
      ($runId,$doneFile)=split /,/,$subStepParams;
      my $run=$pipelineRuns->FindRunById($runId);
      my $clustersDir=$run->{clustersDir};
      my $iter01=::GetIter01($majorStep);
      my $motifsDir=$run->{motifsDir}{$iter01};
      my $workDir="$run->{workDir}/$iter01";
      my $tempDir=TempDir::Get();
      print "tempDir=$tempDir\n";
      my $cmd;

      my $webBase="$workDir/web";
      my $stoDir="$webBase/sto";
      my $prettyStoDir="$webBase/pretty-sto";
      my $genomecontextDir="$webBase/genomecontext";

      ::RunCmd("mkdir -p $stoDir $prettyStoDir $genomecontextDir");

      ::RunCmd("cp $run->{fileFormatVersionFileName} $webBase");

      my $runsDataFile="$webBase/runs.tab";
      if (!open(D,">$runsDataFile")) {
	  die "cannot open $runsDataFile";
      }
      my $group=$pipelineRuns->FindGroupByRun($groups,$run);
      print D join("\t", ($run->{id},$run->{groupName},$group->{superDbName},$run->{superDbVersion},$run->{clusterer},$run->{clustererParams},$run->{motifFinder},$run->{motifFinderParams},$run->{otherParams}))."\n";
      close(D);
      
      my $motifsDataFile="$webBase/motifs.tab";
      if (!open(MD,">$motifsDataFile")) {
	  die "cannot open $motifsDataFile";
      }

      my $motifsCddsFile="$webBase/motifs_cddname";
      if (!open(MCDD,">$motifsCddsFile")) {
	  die "cannot open $motifsCddsFile: $?";
      }
      
      my $overlapsKnownFile="$webBase/overlapsKnown.tab";
      if (!open(KD,">$overlapsKnownFile")) {
	  die "cannot open $overlapsKnownFile";
      }

      my $motifsInfoFile=$run->{motifsInfo}{$iter01};
      print "motifsInfoFile=$motifsInfoFile\n";
      if (!open(MOTIFS,"$motifsInfoFile")) {
	  die "cannot open $motifsInfoFile";
      }
      my @motifs;
      my %bestScoreInGroup=();
      while (<MOTIFS>) {
	  s/[\r\n]//g;
	  my $x={};
	  ($x->{motifFileName},$x->{destCm},$x->{srcMotif},$x->{runId},$x->{clusterId},$x->{iterNum},$x->{i},$x->{score},$x->{weight},$x->{species},$x->{seq_id},$x->{num},$x->{len},$x->{gc})=split /\t/,$_;
	  $x->{baseFile}=join("-",($x->{runId},$x->{clusterId},$x->{i},$x->{iterNum}));
	  push @motifs,$x;

	  #print "fn=$x->{motifFileName}\n";

	  if ($x->{score} > $bestScoreInGroup{$x->{clusterId}}) {
	      $bestScoreInGroup{$x->{clusterId}}=$x->{score};
	  }
      }
      close(MOTIFS);

      my $clusterInfoFile=$run->{clusterInfoFile};
      if (!open(C,"$clusterInfoFile")) {
	  die "cannot open $clusterInfoFile";
      }
      my %clusterInfo=();
      while (<C>) {
	  s/[\r\n]//g;
	  my ($clusId,$info)=split /\t/,$_;
	  $clusterInfo{$clusId}=$info;
      }
      close(C);

      # eliminate exact duplicate alignments
      # short-cut: duplicate alignments would have to have the same score, so only do O(n^2) checks within the same score
      my %scoreToMotifs=();
      for my $x (@motifs) {
	  push @{$scoreToMotifs{$x->{score}}},$x;
      }
      @motifs=();
      for my $score (reverse sort {$a <=> $b} keys %scoreToMotifs) {
	  my @inputMotifs=@{$scoreToMotifs{$score}};
	  my %toDelete=();
	  my ($i,$j);
	  for ($i=0; $i<scalar @inputMotifs; $i++) {
	      my $x1=$inputMotifs[$i];
	      my %s1=ProcessPipeline_Utils::ReadStockholmIntoHash($x1->{motifFileName});
	      my @l1=sort {$a cmp $b} keys %{$s1{hit}};
	      my $ls1=join("\t",@l1);
	      my $ss1=$s1{gc}{SS_cons};
	      if (length($ss1)==0) { die "SS_cons empty for motif $x1->{motifFileName}"; }
	      for ($j=$i+1; $j<scalar @inputMotifs; $j++) {
		  my $x2=$inputMotifs[$j];
		  my %s2=ProcessPipeline_Utils::ReadStockholmIntoHash($x2->{motifFileName});
		  my @l2=sort {$a cmp $b} keys %{$s2{hit}};
		  my $ls2=join("\t",@l2);
		  my $ss2=$s2{gc}{SS_cons};
		  if ($ss1 eq $ss2 && $ls1 eq $ls2) {
		      # equal
		      print "detected duplicate motifs: $x1->{motifFileName} and $x2->{motifFileName}.  Eliminating the latter\n";
		      # system "diff $x1->{motifFileName} $x2->{motifFileName}";
		      $toDelete{$j}=1;
		  }
	      }
	  }

	  # deletions
	  my @outputMotifs=();
	  for ($i=0; $i<scalar @inputMotifs; $i++) {
	      if (!$toDelete{$i}) {
		  push @outputMotifs,$inputMotifs[$i];
	      }
	  }

	  push @motifs,@outputMotifs;
      }

      my $genome_table = new Intergenic::Table::Genome();
      my $cdd_desc = new Intergenic::CddDescriptions(-file_name => $Intergenic::Config::Cdd_Table_Path);

      # run through the process for each prediction
      for my $x (@motifs) {

	  # sort seqs first (so we can remove the #=GF SORT_STATS flag)
	  my $tmpFile="$tempDir/t.sto";
	  my $stoFileName="$stoDir/$x->{baseFile}.sto";
	  ::RunCmd("perl exe/StockholmSortByGSC.pl ./cmzasha $x->{motifFileName} $tmpFile");

	  # strip extra tags into new file
	  my %seqs=ProcessPipeline_Utils::ReadStockholmIntoHash($tmpFile);
	  delete $seqs{gf}{"AU"};
	  delete $seqs{gf}{"SORT_STATS"};
	  for my $hit (@{$seqs{hitsInOriginalOrder}}) {
	      delete $seqs{hit}{$hit}{gs};
	      delete $seqs{hit}{$hit}{gr};
	  }
	  ProcessPipeline_Utils::WriteStockholmFromHash($stoFileName,\%seqs);

	  my %sortedSeqs=%seqs;

	  # pretty-print to HTML
	  my $htmlFileName="$prettyStoDir/$x->{baseFile}.html";
	  # generate consensus
	  ::RunCmd("./cmzasha --GSC-weighted-consensus $stoFileName $tmpFile 3 0.97 0.9 0.75 4 0.97 0.9 0.75 0.5 0.05");
	  # produce HTML
	  ::RunCmd("perl exe/FancifyStockholm.pl -noWarnParseHitId -forNewMotifsWeb -noURL -highlightCovarying $tmpFile $htmlFileName");

	  # read covariation stats
	  my %consSeqs=ProcessPipeline_Utils::ReadStockholmIntoHash($tmpFile);
	  my $numCovary=$consSeqs{gf}{NUM_COV};
	  if (!defined($numCovary)) {
	      die "NUM_COV undefined in $tmpFile";
	  }
	  my $covLine=$consSeqs{gc}{cov_SS_cons};
	  if (!defined($covLine)) {
	      die "cov_SS_cons undefined in $tmpFile";
	  }
	  my $hasCovaryAdjacent=0;
	  if (($covLine =~ /[012]2/) || ($covLine =~ /2[012]/)) {
	      $hasCovaryAdjacent=1;
	  }
	  #print "cov_SS_cons: $numCovary = $hasCovaryAdjacent = $covLine\n";

	  # genome context
	  my $subdir=::MakeMotifSubDir($x->{runId},$x->{clusterId},$x->{i},$x->{iterNum},$run);
	  my $imagesDir="$genomecontextDir/$subdir";
	  ::RunCmd("mkdir -p $imagesDir");

	  my $downstreamPointsSameWay=0;
	  my $upstreamPointsSameWay=0;
	  my $cdd_hash={};
	  my %cdd_xref_hash=();
	  SEQ: for my $hit (@{$sortedSeqs{hitsInOriginalOrder}}) {

	      my ($fragment_accession, $start, $end) = split /\/|-/, $hit;
	      if (!defined $fragment_accession || !defined $start || !defined $end) {
		  die "Bad sequence name: $hit";
	      }
	      
	      my $gc = Intergenic::GenomeContext->new_operon(-utr => 700, -propagate => 100, -accession=>$fragment_accession, -start=>$start, -end=>$end);
	      if (scalar @{$gc->{operon}} > 0) {
		  $downstreamPointsSameWay++;
	      }
	      foreach my $gene (@{$gc->{operon}}) {
		  # print "gene = $gene->{cdd_gene} , $gene->{gi}\n";
		  my @cdd_list = split /\|/, $gene->{cdd_gene};
		  foreach my $cdd (@cdd_list)
		    {
			if (length($cdd)>0) {
			    $cdd_hash->{$cdd}++;
			}
		    }		
		  for my $xref (split /\|/,$gene->{cdd}) {
		      $cdd_xref_hash{$xref}++;
		  }
	      }

	      # check upstream
	      $gc = Intergenic::GenomeContext->new_operon(-utr => 700, -propagate => 100, -accession=>$fragment_accession, -start=>$end, -end=>$start);
	      if (scalar @{$gc->{operon}} == 0) {
		  $upstreamPointsSameWay++;
	      }
	  }

	  my $operon_text="";
	  foreach my $key (reverse sort { $cdd_hash->{$a} <=> $cdd_hash->{$b} } keys %$cdd_hash) {
	      if ($cdd_hash->{$key} >= 2) {
		  $operon_text.= "; " if ($operon_text);
		  $operon_text.= "$key($cdd_hash->{$key})";
	      }
	  }
	  my $downPercent=$downstreamPointsSameWay/$x->{num};
	  my $upPercent=$upstreamPointsSameWay/$x->{num};
	  my $genesText="$operon_text";

	  my %knowns=();
	  if (1) { # Jeff's original code tested: (!defined $drawing_limit || ($num <= $drawing_limit) ) && (! -e "${base}_drawings/$base_name.html") 
	      my $upstream = 2000;
	      my $downstream = 8000;
	      
	      my @nbhd_list=();
	      for my $hit (@{$sortedSeqs{hitsInOriginalOrder}}) {
		  my ($fragment_accession, $start, $end) = split /\/|-/, $hit;	
		  
		  if (!defined $fragment_accession || !defined $start || !defined $end) {
		      die "Bad sequence name: $hit";
		  }
		  else {
		  
		      my $nbhd = Intergenic::GenomeContext->new_neighborhood(-upstream => $upstream, -downstream => $downstream, -accession=>$fragment_accession, -start=>$start, -end=>$end);			
		      push @nbhd_list, $nbhd;

		      my $s=$start;
		      my $e=$end;
		      my $strand=+1;
		      if ($s>$e) {
			  ($s,$e)=($e,$s);
			  $strand=-1;
		      }
		      if ($s>$e) { die; }
		      foreach my $f (@{$nbhd->{neighborhood}}) {
			  my $fs=$f->{start};
			  my $fe=$f->{end};
			  if ($f->{start} > $f->{end}) { 
			      # I'm not sure why this happens, but there are only 162 in the database, so I'll just code around it defensively
			      #die "$f->{gi}, $f->{start}, $f->{end}, $f->{fragment}, $fragment_accession"; }
			      ($fs,$fe)=($fe,$fs);
			  }
			  if ($fs>$e || $fe<$s) {
			      # does not overlap
			  }
			  else {
			      # overlaps (don't bother allowing up to 10 nt overlap, or whatever, since the motifs are rough predictions anyway, so an extra 10 nucs doesn't make that much of a difference)
			      my $sameStrand=($f->{strand}==$strand);
			      if ($f->{accession} =~ /^NPG_/) {
				  # it's potentially an rna
				  if ($f->{product} =~ /^(RF[0-9][0-9][0-9][0-9][0-9])[-](.*)$/) {
				      my $rfamId=$1;
				      my $name=$2;
				      $knowns{"$rfamId-$name"}{$sameStrand}++;
				  }
				  if ($f->{product} =~ /^RNA-(.*)$/) {
				      my $rfamId="";
				      my $name=$1;
				      $knowns{"$rfamId-$name"}{$sameStrand}++;
				  }
			      }
			  }
		      }
		  }
	      }
	      
	      my $drawer = new Intergenic::GenomeContextDrawer(); 
	      $drawer->draw('out_path' => $imagesDir, 'regions' => \@nbhd_list, 'relative_url' => $subdir );
	      
	      my $f="$genomecontextDir/$x->{baseFile}.html";
	      if (!open(HTML,">$f")) {
		  die "cannot open $f";
	      }
	      print HTML "<html><body>\n";
	      my $imgNum=0;
	      my $geneInfoUrl="http://bl.biology.yale.edu/lab/scripts/gene_info.pl";
	      foreach my $output (@{$drawer->{output}}) {
		  my $map=$output->{image_map};
		  $map =~ s/gene_info.pl/$geneInfoUrl/g;
		  print HTML "<img src=\"$subdir/$output->{name}\" usemap=\"#map$imgNum\">\n";
		  print HTML "$map\n";
		  $imgNum++;
	      }
	      print HTML "</body></html>\n";
	      close(HTML);
	  }

	  my $annotCode=0;
	  my @knownsTextList=();
	  for my $key (keys %knowns) {
	      for my $sameStrand (keys %{$knowns{$key}}) {
		  my @names=split /-/,$key;
		  my $n1=shift @names;
		  my $n2=join("-",@names);
		  if ($n1 eq "RNA") {
		      $n1="";
		  }
		  my $n=$knowns{$key}{$sameStrand};
		  my $frac=$n/$x->{num};
		  my $fracPercent=int(0.5+$frac*100);
		  print KD join("\t", ($x->{runId},$x->{clusterId},$x->{i},$x->{iterNum},$n1,$n2,$n,$frac,$sameStrand))."\n";
		  my $x={};
		  $x->{msg}="$n1 $n2 $n $fracPercent\%";
		  $x->{frac}=$frac;
		  push @knownsTextList,$x;
		  if ($sameStrand) {
		      $annotCode=2;
		  }
		  else {
		      if ($annotCode==0) { # sameStrand takes precedence over !sameStrand
			  $annotCode=3;
		      }
		  }
	      }
	  }
	  my @knownsSortedTextList=();
	  for my $x (reverse sort {$a->{frac} <=> $b->{frac}} @knownsTextList) {
	      push @knownsSortedTextList,$x->{msg};
	  }
	  my $knownsText=join("<br>",@knownsSortedTextList);

	  my $org_hash;
	  for my $hit (@{$sortedSeqs{hitsInOriginalOrder}}) {
	      my ($fragment_accession, $start, $end) = split /\/|-/, $hit;
	      my @gi = $genome_table->select("fragment=\'$fragment_accession\'");
	      $org_hash->{$gi[0]->{organism}}++;
	  }
	  my $org_num = scalar keys %$org_hash;

	  my $extraDataFromClusterer=$clusterInfo{$x->{clusterId}};
	  my $bestScoreOfCluster=$bestScoreInGroup{$x->{clusterId}};
	  print MD join("\t", ($x->{runId},$x->{clusterId},$x->{i},$x->{iterNum},$annotCode,$knownsText,$genesText,$x->{score},$bestScoreOfCluster,$x->{num},$x->{weight},$x->{len},$x->{seq_id},$x->{gc},$downPercent,$upPercent,$org_num,$extraDataFromClusterer,"",$numCovary,$hasCovaryAdjacent))."\n";

	  for my $cddname (keys %cdd_xref_hash) {
	      my $count=$cdd_xref_hash{$cddname};
	      print MCDD join("\t",($x->{runId},$x->{clusterId},$x->{i},$x->{iterNum},$cddname,$count))."\n";
	  }
      }

      close(MCDD);
      close(MD);
      close(KD);

      #  do this in a later step now # tar everything up
      #                              ::RunCmd("cd $workDir;tar cfz web.tgz web");

      print "StepDONEdoneDONEdone\n";
      ::RunCmd("echo StepDONEdoneDONEdone > $doneFile"); # BTW, this is to avoid requiring a lengthy search for this string through a large file each time

      TempDir::Remove();
  }

package Step_PrepareForWeb2;
use ProcessPipeline_Utils;

sub Invalidate
  {
      my ($self,$majorStep,$minorStep,$groups,$pipelineRuns,$generalData,$invalidationDetails)=@_;
      my $iter01=::GetIter01($majorStep);
      for my $x ($pipelineRuns->ListAll()) {
	  my $workDir=$x->{workDir};
	  my $doneFile="$workDir/$iter01/prepare-for-web2.done";
	  ::RunCmd("rm -f $doneFile");
      }
  }

sub new 
  {
      my ($className)=@_;
      
      my $self={};
      bless $self;
      return $self;
  }

sub Do 
  {
      my ($self,$majorStep,$minorStep,$groups,$pipelineRuns,$generalData)=@_;

      my $parallelWork={};
      %$parallelWork=%$parallelWorkGeneric;
      $parallelWork->{atEnd}="return";
      $parallelWork->{djobsFileName}="$generalData->{baseDir}/temp/$$-prep-2.djobs";
      $parallelWork->{jobName}="pp-prep-2";
      $parallelWork->{blocks}{0}->{searchOnlyExplicitFiles}=1;
      my $iter01=::GetIter01($majorStep);
      for my $x ($pipelineRuns->ListAll()) {

	  my $workDir=$x->{workDir};
	  my $doneFile="$workDir/$iter01/prepare-for-web2.done";
	  my $stdoutFile="$workDir/$iter01/prepare-for-web2.stdout";
	  my $cmd="perl $0 -hostname $generalData->{hostname} -subStep $majorStep,$minorStep,DoOneRun -subStepParams $x->{id},$doneFile $generalData->{processPipelineParams} >& $stdoutFile";
	  $parallelWork->{blocks}{0}->{jobs}{$doneFile}=$cmd;
      }

      $parallelWork->{blocks}{0}->{executeBlockInSerial}=1; # jobs are kinda small, and heavy on file I/O
      $parallelWork->{blocks}{0}->{doneString}="StepDONEdoneDONEdone";
      $parallelWork->{blocks}{0}->{allowUnexpectedFiles}=1;

      ::ParallelWork_Do($parallelWork);
  }

sub ImposeCeil {
    my ($ceil,@l)=@_;
    for my $x (@l) {
	if ($$x>255) {
	    $$x=255;
	}
    }
}

sub TestCeil {
    my ($ceil,@l)=@_;
    for my $x (@l) {
	if ($x>255) {
	    die;
	}
    }
}

sub DoSubStep
  {
      my ($self,$majorStep,$minorStep,$groups,$pipelineRuns,$subStepName,$subStepParams,$generalData)=@_;
      if ($subStepName ne "DoOneRun") {
	  die "unexpected subStep: $subStepName";
      }
      my $runId;
      my $doneFile;
      ($runId,$doneFile)=split /,/,$subStepParams;
      my $run=$pipelineRuns->FindRunById($runId);
      my $clustersDir=$run->{clustersDir};
      my $iter01=::GetIter01($majorStep);
      my $motifsDir=$run->{motifsDir}{$iter01};
      my $workDir="$run->{workDir}/$iter01";
      my $tempDir=TempDir::Get();
      print "tempDir=$tempDir\n";
      my $cmd;

      my $webBase="$workDir/web";
      my $stoDir="$webBase/sto";

      # read stuff from motifs data created in PrepareForWeb1
      my $motifsDataFile="$webBase/motifs.tab";
      if (!open(MD,"$motifsDataFile")) {
	  die "cannot open $motifsDataFile";
      }
      my $motifsDataFile2="$webBase/motifs2.tab";
      if (!open(MD2,">$motifsDataFile2")) {
	  die "cannot open $motifsDataFile2";
      }

      my $tmpFile="$tempDir/t.sto";
      while (<MD>) {
	  s/[\r\n]//g;
	  my ($runId,$clusterId,$predNum,$iterOfMotif,$annotCode,$knownsText,$genesText,$score,$bestScoreOfCluster,$num,$weight,$len,$seq_id,$gc,$downPercent,$upPercent,$org_num,$extraDataFromClusterer,$dummy,$numCovary,$hasCovaryAdjacent)=split /\t/,$_;
	  if ("iter$iterOfMotif" ne $iter01) {
	      die;
	  }
	  my $baseFile=join("-",($runId,$clusterId,$predNum,$iterOfMotif));
	  my $stoFileName="$stoDir/$baseFile.sto";

	  ::RunCmd("./cmzasha --GSC-weighted-consensus $stoFileName $tmpFile 3 0.97 0.9 0.75 4 0.97 0.9 0.75 0.5 0.05");
	  my $sto=new Stockholm;
	  $sto->Load($tmpFile);
	  my ($red,$redNoU,$black,$blackNoU)=(0,0,0,0);
	  my $cons=$sto->{gc}{cons};
	  my $conss=$sto->{gc}{conss};
	  my $i;
	  for ($i=0; $i<length($conss); $i++) {
	      my $nuc=substr($cons,$i,1);
	      my $s=substr($conss,$i,1);
	      my $isRed=($s eq "1");
	      my $isBlack=($s eq "2") || $isRed;
	      my $isU=($nuc eq "U");
	      if ($nuc eq "A" || $nuc eq "C" || $nuc eq "G" || $nuc eq "U") {
		  # only take literal nucs
	      }
	      else {
		  # it's degenerate R,Y or N or a gap -.
		  $isRed=0;
		  $isBlack=0;
	      }
	      if ($isRed) {
		  if (!$isU) {
		      $redNoU++;
		  }
		  $red++;
	      }
	      if ($isBlack) {
		  if (!$isU) {
		      $blackNoU++;
		  }
		  $black++;
	      }
	  }
	  ImposeCeil(255,\$red,\$redNoU,\$black,\$blackNoU);
	  TestCeil(255,$red,$redNoU,$black,$blackNoU);
	  
	  print MD2 join("\t",($runId,$clusterId,$predNum,$iterOfMotif,$red,$redNoU,$black,$blackNoU))."\n";
      }

      close(MD2);
      close(MD);

      print "StepDONEdoneDONEdone\n";
      ::RunCmd("echo StepDONEdoneDONEdone > $doneFile"); # BTW, this is to avoid requiring a lengthy search for this string through a large file each time

      TempDir::Remove();

  }

package Step_TarDataForDownload;

sub new 
  {
      my ($className)=@_;
      
      my $self={};
      bless $self;
      return $self;
  }

sub Invalidate
  {
      my ($self,$majorStep,$minorStep,$groups,$pipelineRuns,$generalData,$invalidationDetails)=@_;
      my $iter01=::GetIter01($majorStep);
      for my $x ($pipelineRuns->ListAll()) {
	  my $workDir=$x->{workDir};
	  my $doneFile="$workDir/$iter01/tgz.done";
	  ::RunCmd("rm -f $doneFile");
      }
  }

sub Do 
  {
      my ($self,$majorStep,$minorStep,$groups,$pipelineRuns,$generalData)=@_;

      my $parallelWork={};
      %$parallelWork=%$parallelWorkGeneric;
      $parallelWork->{atEnd}="return";
      $parallelWork->{djobsFileName}="$generalData->{baseDir}/temp/$$-tgz.djobs";
      $parallelWork->{jobName}="pp-tgz-1";
      $parallelWork->{blocks}{0}->{searchOnlyExplicitFiles}=1;
      my $iter01=::GetIter01($majorStep);
      for my $x ($pipelineRuns->ListAll()) {

	  my $workDir=$x->{workDir};
	  my $doneFile="$workDir/$iter01/tgz.done";
	  my $stdoutFile="$workDir/$iter01/tgz.stdout";
	  my $cmd="perl $0 -hostname $generalData->{hostname} -subStep $majorStep,$minorStep,DoOneRun -subStepParams $x->{id},$doneFile $generalData->{processPipelineParams} >& $stdoutFile";
	  $parallelWork->{blocks}{0}->{jobs}{$doneFile}=$cmd;
      }

      $parallelWork->{blocks}{0}->{executeBlockInSerial}=1; # jobs are kinda small, and heavy on file I/O,  AT THE MOMENT WE ARE USING MYSQL
      $parallelWork->{blocks}{0}->{doneString}="StepDONEdoneDONEdone";
      $parallelWork->{blocks}{0}->{allowUnexpectedFiles}=1;

      ::ParallelWork_Do($parallelWork);
  }

sub DoSubStep
  {
      my ($self,$majorStep,$minorStep,$groups,$pipelineRuns,$subStepName,$subStepParams,$generalData)=@_;
      if ($subStepName ne "DoOneRun") {
	  die "unexpected subStep: $subStepName";
      }
      my $runId;
      my $doneFile;
      ($runId,$doneFile)=split /,/,$subStepParams;
      my $run=$pipelineRuns->FindRunById($runId);
      my $clustersDir=$run->{clustersDir};
      my $iter01=::GetIter01($majorStep);
      my $motifsDir=$run->{motifsDir}{$iter01};
      my $workDir="$run->{workDir}/$iter01";
      my $tempDir=TempDir::Get();
      print "tempDir=$tempDir\n";
      my $cmd;

      my $webBase="$workDir/web";
      my $stoDir="$webBase/sto";
      my $prettyStoDir="$webBase/pretty-sto";
      my $genomecontextDir="$webBase/genomecontext";

      # tar everything up
      ::RunCmd("cd $workDir;tar cfz web.tgz web");

      print "StepDONEdoneDONEdone\n";
      ::RunCmd("echo StepDONEdoneDONEdone > $doneFile"); # BTW, this is to avoid requiring a lengthy search for this string through a large file each time

      TempDir::Remove();
  }

package Step_UpdateDownloadDirectory;

sub new 
  {
      my ($className)=@_;
      
      my $self={};
      bless $self;
      return $self;
  }

sub DumpAllMotifHitsForOverlapChecking {
    my ($generalData,$dumpAllMotifHitsForOverlapChecking)=@_;

    # print "q=$dumpAllMotifHitsForOverlapChecking\n";    die;

    if (!open(DT,"$generalData->{listOfAllMotifStoDirsFile}")) {
	die "cannot open $generalData->{listOfAllMotifStoDirsFile}";
    }
    my @listOfAllMotifStoDirs=();
    while (<DT>) {
	s/[\r\n]//g;
	push @listOfAllMotifStoDirs,$_;
    }
    close(DT);

    if (!open(CMD,">$dumpAllMotifHitsForOverlapChecking")) {
	die "cannot open $dumpAllMotifHitsForOverlapChecking";
    }
    
    for my $dir (@listOfAllMotifStoDirs) {
	my $cmd="find $dir -name \"*.sto\" -print";
	if (!open(F,"$cmd |")) {
	    die "cannot open $cmd";
	}
	while (<F>) {
	    s/[\r\n]//g;
	    my $file=$_;
	    if ($file =~ /\/([0-9]+[-][0-9]+[-][0-9]+[-][0-9]+)[.]sto$/) {
		my $motif=$1;
		  print CMD "m\t$motif\n";
	    }
	    else {
		die "could not find motif id in file $file";
	    }
	    my %seqs=ProcessPipeline_Utils::ReadStockholmIntoHash($file);
	    for my $hit (keys %{$seqs{hit}}) {
		my $stuff=$hit;
		$stuff =~ s/[-\/]/\t/g;
		print CMD "h\t$stuff\n";
	    }
	}
	close(F);
    }
    
    close(CMD);
}

sub DoSubStep
  {
      my ($self,$majorStep,$minorStep,$groups,$pipelineRuns,$subStepName,$subStepParams,$generalData)=@_;

      if ($subStepName ne "Overlap") {
	  die "unexpected subStep $subStepName";
      }

      my ($newCompleteOverlapFile,$newPatchOverlapFile,$prevCompleteOverlapFile,$doneFile,$doneString)=split /,/,$subStepParams;

      if (!open(DT,"$generalData->{listOfAllMotifStoDirsFile}.temp")) {
	  die "cannot open $generalData->{listOfAllMotifStoDirsFile}.temp";
      }
      my @listOfAllMotifStoDirs=();
      while (<DT>) {
	  s/[\r\n]//g;
	  push @listOfAllMotifStoDirs,$_;
      }
      close(DT);

      my $dumpToFileForDebugging=0;

      my $cmd="| ./cmzasha --pipeline-find-overlapping-motifs $newCompleteOverlapFile $prevCompleteOverlapFile $newPatchOverlapFile";
      if ($dumpToFileForDebugging) {
	  $cmd=">t/overlap-input.tab";
      }
      print "Running $cmd to process motif instances...\n";
      if (!open(CMD,"$cmd")) {
	  die "cannot open $cmd";
      }
      my $useSeparateFilesForMotifsHits=1;  # otherwise, we just use the motifs in their directories, and then if we CompressAndRemove those directories, we lose the motifs
      if ($useSeparateFilesForMotifsHits) {
	  my $motifsHitsDir=::GetMotifsHitsDir($generalData);
	  my $findCmd="find $motifsHitsDir -name \"*.tab.gz\" -print";
	  if (!open(FIND,"$findCmd |")) {
	      die "couldnt run \"$findCmd\"";
	  }
	  while (<FIND>) {
	      s/[\r\n]//g;
	      my $f=$_;
	      print "overlaps from $f...\n";
	      my $gzipCmd="gzip -d -c $f";
	      if (!open(GZ,"$gzipCmd |")) {
		  die "couldnt run \"$gzipCmd\"";
	      }
	      while (<GZ>) {
		  s/[\r\n]//g;
		  print CMD "$_\n";
	      }
	      close(GZ);
	      if ($? != 0) {
		  die "problem running \"$gzipCmd\"";
	      }
	  }
	  close(FIND);
	  if ($? != 0) {
	      die "problem running \"$findCmd\"";
	  }
      }
      else {
	  for my $dir (@listOfAllMotifStoDirs) {
	      $cmd="find $dir -name \"*.sto\" -print";
	      if (!open(F,"$cmd |")) {
		  die "cannot open $cmd";
	      }
	      while (<F>) {
		  s/[\r\n]//g;
		  my $file=$_;
		  if ($file =~ /\/([0-9]+[-][0-9]+[-][0-9]+[-][0-9]+)[.]sto$/) {
		      my $motif=$1;
		      print CMD "m\t$motif\n";
		  }
		  else {
		      die "could not find motif id in file $file";
		  }
		  my %seqs=ProcessPipeline_Utils::ReadStockholmIntoHash($file);
		  for my $hit (keys %{$seqs{hit}}) {
		      my $stuff=$hit;
		      $stuff =~ s/[-\/]/\t/g;
		      print CMD "h\t$stuff\n";
		  }
	      }
	      close(F);
	  }
      }
      close(CMD);
      my $status=$?;
      if ($status) {
	  die "./cmzasha exited with status $status";
      }

      if ($dumpToFileForDebugging) {
	  die "just debugging";
      }

      print "$doneString\n";
      ::RunCmd("echo $doneString > $doneFile"); # BTW, this is to avoid requiring a lengthy search for this string through a large file each time
  }

sub Do 
  {
      my ($self,$majorStep,$minorStep,$groups,$pipelineRuns,$generalData)=@_;

      my %runIdIterToTgz=();
      if (!open(D,"$generalData->{downloadDirectoryFile}")) {
	  die "cannot open $generalData->{downloadDirectoryFile} .  If this is because it's the first time you're running this, please create it by running \"touch $generalData->{downloadDirectoryFile}\"";
      }
      while (<D>) {
	  s/[\r\n]//g;
	  my ($runId,$iterNum,$f)=split /\t/,$_;
	  $runIdIterToTgz{$runId}{$iterNum}=$f;

      }
      close(D);

      if (!open(D,">>$generalData->{downloadDirectoryFile}")) {
	  die "cannot open $generalData->{downloadDirectoryFile}";
      }
      my $iterNum=::GetIterNum($majorStep);
      my $iter01=::GetIter01($majorStep);
      for my $run ($pipelineRuns->ListAll()) {
	  my $f=$runIdIterToTgz{$run->{id}}{$iterNum};
	  if (!$f) {
	      $f=$ENV{PWD}."/".$run->{downloadFile}{$iter01};   # use full path, to make downloading easier
	      print "added downloadable: $f\n";
	      print D join("\t", ($run->{id},$iterNum,$f))."\n";
	  }
      }
      close(D);

      #################################
      # update list of sto dirs...

      if (! -e "$generalData->{listOfAllMotifStoDirsFile}") {
	  die "cannot find $generalData->{listOfAllMotifStoDirsFile}.  If this is because this is the first time you're running this pipeline, please create the file with \"touch $generalData->{listOfAllMotifStoDirsFile}\"";
      }
      if (!open(D,"$generalData->{listOfAllMotifStoDirsFile}")) {
	  die "cannot open $generalData->{listOfAllMotifStoDirsFile}";
      }
      if (!open(DT,">$generalData->{listOfAllMotifStoDirsFile}.temp")) {
	  die "cannot open $generalData->{listOfAllMotifStoDirsFile}.temp";
      }
      my %listOfAllMotifStoDirs=();
      while (<D>) {
	  s/[\r\n]//g;
	  $listOfAllMotifStoDirs{$_}=1;
	  print DT "$_\n";
      }
      close(D);

      my @newMotifStoDirs=();
      my $iter01=::GetIter01($majorStep);
      for my $run ($pipelineRuns->ListAll()) {
	  my $dir="$run->{workDir}/$iter01/web/sto";
	  if (!$listOfAllMotifStoDirs{$dir}) {
	      print "need to update overlaps because of $dir\n";
	      print DT "$dir\n";
	      push @newMotifStoDirs,$dir;
	  }
      }
      close(DT);

      if ((scalar @newMotifStoDirs>0) || $generalData->{forceRecalcOverlaps}) {
	  print "New runs are being completed to this iter.  Running job to update motif overlap data.\n";

	  ::RunCmd("mkdir -p $generalData->{motifOverlapsDir}");
	  my $newCompleteOverlapFile="$generalData->{motifOverlapsDir}/overlaps-full-new.tab.gz";
	  my $prevCompleteOverlapFile="$generalData->{motifOverlapsDir}/overlaps-full.tab.gz";

	  if (!-e "$generalData->{downloadOverlapFile}" || !-e "$prevCompleteOverlapFile") {
	      die "cannot open (at least one of) $generalData->{downloadOverlapFile} or $prevCompleteOverlapFile.  if this is because it is the first time you've run the pipeline, please create the file and the full file with \"touch $generalData->{downloadOverlapFile};echo -n | gzip -c > $prevCompleteOverlapFile\"";
	  }
	  if (!open(OVERLAPPATCH,$generalData->{downloadOverlapFile})) {
	      die "cannot open $generalData->{downloadOverlapFile}";
	  }
	  my $highestPatchNum=0;
	  while (<OVERLAPPATCH>) {
	      s/[\r\n]//g;
	      if (/\/overlaps-patch-([0-9]+).tab.gz$/) {
		  my $patchNum=$1;
		  print "Got patch $patchNum\n";
		  if ($patchNum>$highestPatchNum) {
		      $highestPatchNum=$patchNum;
		  }
	      }
	      else {
		  die "can't parse patch file for num: $_";
	      }
	  }
	  close(OVERLAPPATCH);
	  my $nextPatchNum=$highestPatchNum+1;
	  my $newPatchOverlapFile=$ENV{"PWD"}."/$generalData->{motifOverlapsDir}/overlaps-patch-$nextPatchNum.tab.gz";
	  print "newPatchOverlapFile=$newPatchOverlapFile\n";

	  my $parallelWork={};
	  %$parallelWork=%$parallelWorkGeneric;
	  $parallelWork->{atEnd}="return";
	  $parallelWork->{djobsFileName}="$generalData->{baseDir}/temp/$$-prep-1.djobs";
	  $parallelWork->{jobName}="pp-overlap";
	  $parallelWork->{blocks}{0}->{searchOnlyExplicitFiles}=1;
	  my $doneString="StepDONEdoneDONEdone$$-$iter01-$nextPatchNum";
	  my $doneFile="$generalData->{baseDir}/temp/overlap.done";
	  my $stdoutFile="$generalData->{baseDir}/temp/overlap.stdout";
	  my $subStepParams=join(",", ($newCompleteOverlapFile,$newPatchOverlapFile,$prevCompleteOverlapFile,$doneFile,$doneString));
	  my $cmd="perl $0 -hostname $generalData->{hostname} -subStep $majorStep,$minorStep,Overlap -subStepParams $subStepParams $generalData->{processPipelineParams} >& $stdoutFile";
	  $parallelWork->{blocks}{0}->{jobs}{$doneFile}=$cmd;
	  $parallelWork->{blocks}{0}->{executeBlockInSerial}=1; # should only be 1 job anyway
	  $parallelWork->{blocks}{0}->{doneString}=$doneString;
	  $parallelWork->{blocks}{0}->{allowUnexpectedFiles}=1;
	  ::ParallelWork_Do($parallelWork);

	  # update the patch list
	  if (!open(OVERLAPPATCH,">>$generalData->{downloadOverlapFile}")) {
	      die "cannot open $generalData->{downloadOverlapFile}";
	  }
	  print OVERLAPPATCH "$newPatchOverlapFile\n";
	  close(OVERLAPPATCH);

	  # update the latest full file (it'd be nice if we could do this in a transaction, but it's not worth it)
	  ::RunCmd("rm -f $prevCompleteOverlapFile");
	  ::RunCmd("mv $newCompleteOverlapFile $prevCompleteOverlapFile");

	  # and update the list of dirs
	  ::RunCmd("rm -f $generalData->{listOfAllMotifStoDirsFile}");
	  ::RunCmd("mv $generalData->{listOfAllMotifStoDirsFile}.temp $generalData->{listOfAllMotifStoDirsFile}");
      }
  }

sub ReconstructOverlapFileFromPatches
  {
      my ($generalData)=@_;
      my $prevCompleteOverlapFile="$generalData->{motifOverlapsDir}/overlaps-full.tab.gz";
      if (-e $prevCompleteOverlapFile) {
	  die "file $prevCompleteOverlapFile exists: are you sure you want me to overwrite it with the patches?  Please 'rm' the file if you are.";
      }

      my @patchFiles=();
      if (!open(OVERLAPPATCH,$generalData->{downloadOverlapFile})) {
	  die "cannot open $generalData->{downloadOverlapFile}";
      }
      while (<OVERLAPPATCH>) {
	  s/[\r\n]//g;
	  push @patchFiles,$_;
      }
      close(OVERLAPPATCH);

      my $cmd="./cmzasha --pipeline-find-overlapping-motifs--reconstruct-from-patches $prevCompleteOverlapFile";
      print "Using $cmd\n";
      if (!open(CMD,"| $cmd")) {
	  die "cannot open $cmd";
      }
      for my $p (@patchFiles) {
	  print CMD "$p\n";
      }
      close(CMD);
      my $status=$?;
      if ($status) {
	  die "./cmzasha exited with status $status";
      }

      print "Done.\n";

      if (0) {
	  my $patches=join(" ",@patchFiles);
	  my $cmd="gzip -d -c $patches | tr - \"\t\" | sort -g --key=2,9";
	  print "Running $cmd  for initial sort\n";
	  open(SORT,"$cmd |");
	  open(GZ,"| gzip -c > $prevCompleteOverlapFile");
	  while (<SORT>) {
	      s/[\r\n]//g;
	      my ($op,$m1r,$m1c,$m1p,$m1i,$m2r,$m2c,$m2p,$m2i,$rN,$rNuc,$rFracN,$rFracNuc,$sN,$sNuc,$sFrac,$sFracNuc)=split /\t/,$_;
	      if ($op ne "i") {
		  die "sorry I don't know how to deal with delete/update ops.  Also, the sort command won't necessarily help because it'll lose the order of the last op.  you'll probably have to change strategies and do a step-by-step merge (I'd recommend C++, and you can actually do it in constant RAM if you use 2 temp files that you keep streaming through)";
	      }
	      my $m1=join("-",($m1r,$m1c,$m1p,$m1i));
	      my $m2=join("-",($m2r,$m2c,$m2p,$m2i));
	      print GZ join("\t",($m1,$m2,$rN,$rNuc,$rFracN,$rFracNuc,$sN,$sNuc,$sFrac,$sFracNuc))."\n";
	  }
	  close(GZ);
	  close(SORT);
      }
  }

package Step_ApplyAltScores;

sub new
  {
      my ($className)=@_;
      
      my $self={};
      bless $self;

      if (1) {  # production settings
	  @{$self->{scoreTypes}}=(
				  {name=>"pscore-pfold-sto",perHour=>300}
				  );
      }
      else {    # tests
	  @{$self->{scoreTypes}}=(
				  {name=>"pscore-pfold-sto-mstcut0.9",perHour=>100},
				  {name=>"pscore-pfold-sto-mstcut1.1",perHour=>100},
				  {name=>"pscore-pfold-sto-mstcut1.3",perHour=>100},
				  {name=>"pscore-pfold-sto-MST",perHour=>3000},
				  {name=>"pscore-pfold-sto-ag",perHour=>150},
				  #			      {name=>"RNAz",perHour=>1000},
				  #			      {name=>"RNAz-clustalw",perHour=>1000},
				  #			      {name=>"pscore-pfold-sto-samp",perHour=>30},
				  #			      {name=>"pscore-pfold-sto-samp-53N0",perHour=>30},
				  #			      {name=>"pscore-RDP",perHour=>300},
				  #			      {name=>"pscore-RDP-pmfs1",perHour=>300},
				  {name=>"pscore-pfold-sto",perHour=>300},
				  {name=>"pscore-pfold-sto-pmfs1",perHour=>300},
				  {name=>"pscore-pfold-sto-2x",perHour=>300},
				  {name=>"pscore-pfold-sto-0.5x",perHour=>300},
				  {name=>"pscore-pfold-sto-longest1",perHour=>300},
				  {name=>"hmmpair",hmmpairParams=>"0.05 1 200",perHour=>500}
				 );
      }
			      
      return $self;
  }

sub Invalidate
  {
      my ($self,$majorStep,$minorStep,$groups,$pipelineRuns,$generalData,$invalidationDetails)=@_;

      my $iter01=::GetIter01($majorStep);
      for my $run ($pipelineRuns->ListAll()) {

	  print "invalidating run: $run->{id}\n";
	  my $workDir="$run->{workDir}/$iter01";
	  my $touchFile="$workDir/alt-scores.touchdone";
	  ::RunCmd("rm -f $touchFile");

	  if ($$invalidationDetails{onlyTouchFiles}) {
	      # skip detailed deletions; only delete touchFiles
	  }
	  else {

	      die "are you sure you want to go here, and it's not a bug?  If you're sure, delete this die command.";
	  
	      my $webBase="$workDir/web";
	      my $motifsDataFile="$webBase/motifs.tab";
	      
	      for my $scoreType (@{$self->{scoreTypes}}) {
		  my $dir="$webBase/scoring-temp/$scoreType->{name}";
		  ::RunCmd("cd $dir;find . -name \"*.done\" -print | xargs rm -f *.done");
	      }
	  }
      }
  }

sub Do 
  {
      my ($self,$majorStep,$minorStep,$groups,$pipelineRuns,$generalData)=@_;

      my $parallelWork={};
      %$parallelWork=%$parallelWorkGeneric;
      $parallelWork->{atEnd}="return";
      $parallelWork->{djobsFileName}="$generalData->{baseDir}/temp/$$-alt-score.djobs";
      $parallelWork->{jobName}="pp-alt-sc";
      $parallelWork->{blocks}{0}->{searchOnlyExplicitFiles}=1;
      my $iter01=::GetIter01($majorStep);
      my $iterNum=::GetIterNum($majorStep);
      my @runsToDo=();


      # this test is only relevant for pfold, but there's no real disadvantage in checking it more often
      if (!-s $generalData->{pscoreRateMatrixForPfold}) {
	  die "must set pscoreRateMatrixForPfold";
      }

      # first find jobs to do, and build list in $parallelWork
      for my $run ($pipelineRuns->ListAll()) {

	  my $workDir="$run->{workDir}/$iter01";
	  my $touchFile="$workDir/alt-scores.touchdone";
	  if (-e $touchFile) {
	      # already done
	  }
	  else {
	      # do it

	      my $webBase="$workDir/web";
	      my $motifsDataFile="$webBase/motifs.tab";

	      # make temp dirs
	      for my $scoreType (@{$self->{scoreTypes}}) {
		  my $tempFileDir="$webBase/scoring-temp/$scoreType->{name}";
		  ::RunCmd("mkdir -p $tempFileDir");
	      }

	      push @runsToDo,{run=>$run,touchFile=>$touchFile,webBase=>$webBase};

	      if (!open(MD,$motifsDataFile)) {
		  die "cannot open $motifsDataFile";
	      }
	      while (<MD>) {
		  s/[\r\n]//g;
		  my ($runId,$clusterId,$i,$iterNum,$annotCode,$knownsText,$genesText,$score,$bestScoreOfCluster,$num,$weight,$len,$seq_id,$gc,$downPercent,$upPercent,$org_num,$extraDataFromClusterer,$dummy,$numCovary,$hasCovaryAdjacent)=split /\t/,$_;
		  
		  my $baseFile=join("-",($runId,$clusterId,$i,$iterNum));
		  my $stoFileName="$webBase/sto/$baseFile.sto";
	  
		  for my $scoreType (@{$self->{scoreTypes}}) {
		      my $tempFileName="$webBase/scoring-temp/$scoreType->{name}/$baseFile";
		      my $doneFile="$tempFileName.done";
		      my $stdoutFile="$tempFileName.stdout";
		      my $rowFile="$tempFileName.row";
		      my $newmotifscoreOutFileName="$tempFileName.newmotifscoreout";
		      my $timeCmd="/usr/bin/time -o $doneFile.time";
		      my $cmd=undef;
		      if ($scoreType->{name} =~ /^pscore/) {
			  my $scoreXargs;
			  if ($scoreType->{name} =~ /^pscore-pfold-sto/) {
			      $scoreXargs="$generalData->{pscoreRateMatrixForPfold}";
			  }
			  if ($scoreType->{name} =~ /^pscore-RDP/) {
			      my $group=$pipelineRuns->FindGroupByRun($groups,$run);
			      my $treeFileName="$group->{workDir}/RDP_rRNA.tree";
			      my $emblIdToSpeciesFileName="$group->{workDir}/RDP_rRNA.fragment-species.tab";
			      $scoreXargs="$treeFileName $emblIdToSpeciesFileName";
			  }
			  if (!defined($scoreXargs)) {
			      die;
			  }
			  $cmd="$timeCmd perl $generalData->{baseDir}/pl/NewMotifScore.pl -rowDumpData $runId,$clusterId,$i,$iterNum -rowDumpFile $rowFile -doneFile $doneFile -tempBase $tempFileName -cmfinderDir $generalData->{pscorecmfinderDir} -pfoldPath $generalData->{pfoldPath} $stoFileName $scoreType->{name} $scoreXargs >& $stdoutFile";
		      }
		      if ($scoreType->{name} =~ /^hmmpair/) {
			  my $scoreXargs="$scoreType->{hmmpairParams}";
			  $cmd="$timeCmd perl $generalData->{baseDir}/pl/NewMotifScore.pl -rowDumpData $runId,$clusterId,$i,$iterNum -rowDumpFile $rowFile -doneFile $doneFile -tempBase $tempFileName $stoFileName $scoreType->{name} $scoreXargs >& $stdoutFile";
		      }
		      if ($scoreType->{name} =~ /^RNAz/) {
			  my $scoreXargs="";
			  $cmd="$timeCmd perl $generalData->{baseDir}/pl/NewMotifScore.pl -rowDumpData $runId,$clusterId,$i,$iterNum -rowDumpFile $rowFile -doneFile $doneFile -tempBase $tempFileName $stoFileName $scoreType->{name} $scoreXargs >& $stdoutFile";
		      }

		      if (!defined($cmd)) {
			  die "no cmd for score name \"$scoreType->{name}\", motif $baseFile";
		      }
		      $parallelWork->{blocks}{0}->{jobs}{$doneFile}=$cmd;
		  }
	      }
	  }
      }
      close(MD);

      $parallelWork->{blocks}{0}->{doneString}="DONEdoneDONEdone";
      $parallelWork->{blocks}{0}->{allowUnexpectedFiles}=1;
      $parallelWork->{blocks}{0}->{weightPerJob}=$generalData->{weightPerJob}->GetWeight($iterNum,"pscore");
      print "weightPerJob: $parallelWork->{blocks}{0}->{weightPerJob}\n";

      # ::ParallelWork_AppendBlockDjobsToFile("t.djobs",$parallelWork,0);      die "dumped files for testing";

      ::ParallelWork_Do($parallelWork);

      if (::ParallelWork_IsDone($parallelWork)) {
	  # concatenate files
	  # also: mark these things done, so we don't have to check individual files again & again
	  for my $todo (@runsToDo) {

	      my $webBase=$todo->{webBase};
	      my $run=$todo->{run};

	      # concatenate all the .row files together, the lazy way (not ridiculously inefficient, since >10% of the files here will be .row files)
	      ::RunCmd("find $webBase/scoring-temp -name \"*.row\" -print | xargs cat > $webBase/alt-scores.tab");

	      # mark done with touchFile
	      ::RunCmd("touch $todo->{touchFile}");
	  }
      }
      else {
	  die "ParallelWork failed";
      }
  }


sub DoSubStep_OLDCODE
  {
      my ($self,$majorStep,$minorStep,$groups,$pipelineRuns,$subStepName,$subStepParams,$generalData)=@_;
      if ($subStepName ne "DoOneRun") {
	  die "unexpected subStep: $subStepName";
      }
      print "subStepParams=$subStepParams\n";
      my ($runId,$doneFile,$scoreTypeName,$jobIndex)=split /,/,$subStepParams;
      my $scoreType;
      for my $testScoreType (@{$self->{scoreTypes}}) {
	  #print "testing $testScoreType->{name}\n";
	  if ($testScoreType->{name} eq $scoreTypeName) {
	      $scoreType=$testScoreType;
	      last;
	  }
      }
      if ($scoreType->{name} ne $scoreTypeName) {
	  die "weird for $scoreTypeName";
      }

      my $run=$pipelineRuns->FindRunById($runId);
      my $clustersDir=$run->{clustersDir};
      my $iter01=::GetIter01($majorStep);
      my $motifsDir=$run->{motifsDir}{$iter01};
      my $workDir="$run->{workDir}/$iter01";
      #my $tempDir=TempDir::Get();
      #print "tempDir=$tempDir\n";
      my $cmd;

      my $webBase="$workDir/web";
      my $stoDir="$webBase/sto";
      my $prettyStoDir="$webBase/pretty-sto";
      my $genomecontextDir="$webBase/genomecontext";

      my $motifsDataFile="$webBase/motifs.tab";

      my $scoreDataFile="$webBase/alt-scores-$scoreTypeName-$jobIndex.tab";

      # make temp dir
      my $tempFileDir="$webBase/scoring-temp/$scoreTypeName";
      ::RunCmd("mkdir -p $tempFileDir");

      # this test is only relevant for pfold, but there's no real disadvantage in checking it more often
      if (!-s $generalData->{pscoreRateMatrixForPfold}) {
	  die "must set pscoreRateMatrixForPfold";
      }

      if (!open(SD,">$scoreDataFile")) {
	  die "could not open $scoreDataFile";
      }

      my $firstMotifIndex=$jobIndex * $scoreType->{perHour};
      my $lastMotifIndex=$jobIndex * $scoreType->{perHour};
      my $currMotifIndex=0;
      if (!open(MD,$motifsDataFile)) {
	  die "cannot open $motifsDataFile";
      }
      while (<MD>) {
	  s/[\r\n]//g;
	  my ($runId,$clusterId,$i,$iterNum,$annotCode,$knownsText,$genesText,$score,$bestScoreOfCluster,$num,$weight,$len,$seq_id,$gc,$downPercent,$upPercent,$org_num,$extraDataFromClusterer,$dummy,$numCovary,$hasCovaryAdjacent)=split /\t/,$_;
	  
	  my $baseFile=join("-",($runId,$clusterId,$i,$iterNum));
	  my $stoFileName="$webBase/sto/$baseFile.sto";
	  
	  if ($scoreType->{name} =~ /^pscore-pfold-sto/) {
	      my $tempFileName="$webBase/scoring-temp/$scoreType->{name}/$baseFile";
	      my $newmotifscoreOutFileName="$tempFileName.newmotifscoreout";

	      my $branchLengthMultiplier=1.0;
	      if ($scoreType->{name} eq "pscore-pfold-sto-2x") {
		  $branchLengthMultiplier=2.0;
	      }
	      if ($scoreType->{name} eq "pscore-pfold-sto-0.5x") {
		  $branchLengthMultiplier=0.5;
	      }

	      my $scoreName="pscore-pfold-sto";  # what NewMotifScore.pl calls it
	      my $scoreXargs="$generalData->{pscoreRateMatrixForPfold} $branchLengthMultiplier";

	      ::RunCmd("perl $generalData->{baseDir}/pl/NewMotifScore.pl -tempBase $tempFileName -cmfinderDir $generalData->{pscorecmfinderDir} -pfoldPath $generalData->{pfoldPath} $stoFileName $scoreName $scoreXargs > $newmotifscoreOutFileName");
	      my $thisScore=undef;
	      if (!open(SCORE,$newmotifscoreOutFileName)) {
		  die "cannot open $newmotifscoreOutFileName";
	      }
	      while (<SCORE>) {
		  s/[\r\n]//g;
		  if (/^ScOrE ([-+.e0-9]+)$/) {
		      $thisScore=$1;
		  }
	      }
	      close(SCORE);
	      if (!defined($thisScore)) {
		  die "could not find score in $newmotifscoreOutFileName";
	      }

	      print SD join("\t", ($runId,$clusterId,$i,$iterNum,$scoreType->{name},$thisScore))."\n";
	  }

	  $currMotifIndex++;
      }
      close(MD);
      close(SD);

      print "StepDONEdoneDONEdone\n";
      ::RunCmd("echo StepDONEdoneDONEdone > $doneFile"); # BTW, this is to avoid requiring a lengthy search for this string through a large file each time
  }

package Step_DumpMotifHitCoords;


sub new 
  {
      my ($className)=@_;
      
      my $self={};
      bless $self;
      return $self;
  }

sub Do 
  {
      my ($self,$majorStep,$minorStep,$groups,$pipelineRuns,$generalData)=@_;

      my $parallelWork={};
      %$parallelWork=%$parallelWorkGeneric;
      $parallelWork->{atEnd}="return";
      $parallelWork->{djobsFileName}="$generalData->{baseDir}/temp/$$-coords.djobs";
      $parallelWork->{jobName}="pp-coords";
      $parallelWork->{blocks}{0}->{searchOnlyExplicitFiles}=1;
      my $iter01=::GetIter01($majorStep);
      my $iterNum=::GetIterNum($majorStep);
      for my $x ($pipelineRuns->ListAll()) {

	  my $workDir=$x->{workDir};
	  my $f=$x->{motifsHitsFileName}{$iter01};
	  my $doneFile="$f.done";
	  my $stdoutFile="$f.stdout";
	  my $workDir="$x->{workDir}/$iter01";
	  my $webBase="$workDir/web";
	  my $stoDir="$webBase/sto";
	  my $cmd="perl $0 -hostname $generalData->{hostname} -subStep $majorStep,$minorStep,DoOneRun -subStepParams $stoDir,$f,$doneFile,$iterNum $generalData->{processPipelineParams} >& $stdoutFile";
	  $parallelWork->{blocks}{0}->{jobs}{$doneFile}=$cmd;
      }

      $parallelWork->{blocks}{0}->{executeBlockInSerial}=1; # jobs are kinda small, and heavy on file I/O
      $parallelWork->{blocks}{0}->{doneString}="StepDONEdoneDONEdone";
      $parallelWork->{blocks}{0}->{allowUnexpectedFiles}=1;

      ::ParallelWork_Do($parallelWork);
  }

sub DoSubStep
  {
      my ($self,$majorStep,$minorStep,$groups,$pipelineRuns,$subStepName,$subStepParams,$generalData)=@_;
      if ($subStepName ne "DoOneRun") {
	  die "unexpected subStep: $subStepName";
      }
      my ($stoDir,$motifsHitsFile,$doneFile,$iterNum)=split /,/,$subStepParams;
      my $cmd;

      my $tabFile="| gzip -c > $motifsHitsFile";
      if (!open(OUT,$tabFile)) {
	  die "cannot open \"$tabFile\"";
      }
      my $findCmd="find $stoDir -type f -name \"*.sto\" -print ";
      if (!open(FIND,"$findCmd|")) {
	  die "cannot open \"$findCmd\"";
      }
      while (<FIND>) {
	  s/[\r\n]//g;
	  my $file=$_;
	  my $inMotif=0;
	  if ($file =~ /\/([0-9]+[-][0-9]+[-][0-9]+[-][0-9]+)[.]sto$/) {
	      my $motif=$1;
	      my ($runId,$clusterNum,$predNum,$iter)=split /[-]/,$motif;
	      if ($iter != $iterNum) {
		  # eat these motifs that seem to come from my oldest runs, where there must have been a bug (8-1, for example)
		  $inMotif=0;
	      }
	      else {
		  print OUT "m\t$motif\n";
		  $inMotif=1;
	      }
	  }
	  else {
	      die "could not find motif id in file $file";
	  }
	  if ($inMotif) {
	      my %seqs=ProcessPipeline_Utils::ReadStockholmIntoHash($file);
	      for my $hit (keys %{$seqs{hit}}) {
		  my $stuff=$hit;
		  $stuff =~ s/[-\/]/\t/g;
		  print OUT "h\t$stuff\n";
	      }
	  }
      }
      close(FIND);
      if ($? != 0) {
	  die "problem with \"$findCmd\"";
      }
      close(OUT);
      if ($? != 0) {
	  die "error writing to \"$tabFile\"";
      }
      
      print "StepDONEdoneDONEdone\n";
      ::RunCmd("echo StepDONEdoneDONEdone > $doneFile"); # BTW, this is to avoid requiring a lengthy search for this string through a large file each time
  }

1;
