# Supplementary material for: Comparative genomics reveals 104 candidate structured RNAs from bacteria, archaea, and their metagenomes
Source: Genome Biol. 2010 Mar 15;11(3):R31. doi: 10.1186/gb-2010-11-3-r31 (PMC2864571; doi:10.1186/gb-2010-11-3-r31)
Supplement: Additional file 10 — Source code implemented as part of this project. Source code files and a README.pdf file are provided to assist in detailed understanding of the methods. The files can be retrieved from the .tar.gz archive file, as described for Additional file 4. [file gb-2010-11-3-r31-S10.GZ › 104-motifs-source-code/motifs_2007/pl/ProcessPipeline_QueryAnchor.pm]

# Copyright (c) 2007-2010 Zasha Weinberg.  All rights reserved.
#
# This copyrighted source code is freely distributed under
# the terms of the GNU General Public License.  See the file
# LICENSE in the root directory of this distribution.

use strict;

our $parallelWorkGeneric;

package Step_QueryAnchorPartitionIgrsForBlast;

sub new   {
    my ($className)=@_;
    
    my $self={};
    $self->{partitionSizeForBlast}=6000000;
    bless $self;
    return $self;
}

sub Do  {
    my ($self,$majorStep,$minorStep,$groups,$pipelineRuns,$generalData)=@_;

    print "QueryAnchor: not implemented yet\n";
    return;
    
    my $parallelWork={};
    %$parallelWork=%$parallelWorkGeneric;
    $parallelWork->{atEnd}="return";
    $parallelWork->{djobsFileName}="$generalData->{baseDir}/temp/$$.djobs";
    $parallelWork->{jobName}="pp-qa-format";
    $parallelWork->{blocks}{0}->{searchOnlyExplicitFiles}=1;
    
    my %superDbSet=();
    for my $x ($pipelineRuns->ListUniqueRunsWithoutClustererParamsOrMotifFinder()) {
	if ($x->{clusterer} eq "queryanchor") {
	    my $sdb=$x->{clustererParamsHash}->{superDb};
	    if (!defined($sdb)) {
		die "please define superDb for clusterer=queryanchor";
	    }
	    for my $s (split /,/,$sdb) {
		$superDbSet{$s}=1;
	    }
	}
    }
    
    for my $sdbKey (keys %superDbSet) {
	my ($superDbName,$superDbVersion)=split /-/,$sdbKey;
	my $officialKey=Groups::SuperDbNameVersionToKey($superDbName,$superDbVersion);
	my $superDb=$groups->FindSuperDbByKey($officialKey);

	    my $workDir=$superDb->{workDir};
	    my $stdoutFile="$workDir/PrepareForBlast.out";
	    #my $cmd="perl $0 -hostname $generalData->{hostname} -subStep $majorStep,$minorStep,DoActualWork -subStepParams $x->{id} $generalData->{processPipelineParams} >& $stdoutFile";
	    #$parallelWork->{blocks}{0}->{jobs}{$stdoutFile}=$cmd;
    }
    
    $parallelWork->{blocks}{0}->{doneString}="StepDONEdoneDONEdone";
    $parallelWork->{blocks}{0}->{executeBlockInSerial}=1; # jobs are kinda small, and heavy on file I/O
    $parallelWork->{blocks}{0}->{allowUnexpectedFiles}=1;
    
    ::ParallelWork_Do($parallelWork);
}

1;
