# Supplementary material for: Comparative genomics reveals 104 candidate structured RNAs from bacteria, archaea, and their metagenomes
Source: Genome Biol. 2010 Mar 15;11(3):R31. doi: 10.1186/gb-2010-11-3-r31 (PMC2864571; doi:10.1186/gb-2010-11-3-r31)
Supplement: Additional file 10 — Source code implemented as part of this project. Source code files and a README.pdf file are provided to assist in detailed understanding of the methods. The files can be retrieved from the .tar.gz archive file, as described for Additional file 4. [file gb-2010-11-3-r31-S10.GZ › 104-motifs-source-code/motifs_2007/pl/ProcessPipeline_SuperDbProcessing.pm]

# Copyright (c) 2007-2010 Zasha Weinberg.  All rights reserved.
#
# This copyrighted source code is freely distributed under
# the terms of the GNU General Public License.  See the file
# LICENSE in the root directory of this distribution.

use strict;
use DBI;

our $parallelWorkGeneric;

my $useMetagene=0;

sub SuperDb_Igr_OutFileToDoneFile
  {
      my ($gz)=@_;
      my $done = $gz;
      $done =~ s/[.]gz$/.done/g;
      if ($gz eq $done) {
	  die "file $gz didn't end in .gz";
      }
#      print "$gz --> $done\n";
      return $done;
  }

sub SuperDb_ExtractIgrsGeneric
  {
      my ($majorStep,$minorStep,$groups,$pipelineRuns,$generalData,$alsoRrnas)=@_;

      if ($useMetagene) {
	  die "I don't think you've implemented Metagene here.  You also have to make sure that the pipeline automatically puts the proteins into the database on bulldogi.  And make sure the user has inferred CDDs before proceeding";
      }

      my $parallelWork={};
      my $cmd;

      %$parallelWork=%$parallelWorkGeneric;
      $parallelWork->{atEnd}="return";
      my $oneOrTwo;
      if ($alsoRrnas) {
	  $oneOrTwo=2;
      }
      else {
	  $oneOrTwo=1;
      }
      $parallelWork->{djobsFileName}="$generalData->{baseDir}/temp/$$-sdb-igr$oneOrTwo.djobs";
      $parallelWork->{jobName}="pp-sdb-igr$oneOrTwo";
      $parallelWork->{blocks}{0}->{searchOnlyExplicitFiles}=1;

      for my $superDb ($pipelineRuns->ListSuperDbs($groups)) {
	  if ($superDb->{isFake}) {
	      next;
	  }

	  my @l=();
	  push @l,{file=>$superDb->{srcIgrs}{"s0"},flag=>""};
	  push @l,{file=>$superDb->{srcIgrs}{"s50"},flag=>"-padIgrs 50"};
	  for my $igr (@l) {

	      my $actuallyFileIsDone=0;
	      my $outFile=$igr->{file};
	      if (!$alsoRrnas) {
		  my $eventualDoneFile=SuperDb_Igr_OutFileToDoneFile($outFile);
		  $outFile =~ s/[.]gz$/.pre_rRNAs.gz/g;
		  if (::TestOneFileForDone($eventualDoneFile,"DONEdoneDONEdone")) {
		      $actuallyFileIsDone=1;
		  }
	      }

	      my $flag=$igr->{flag};
	      if ($alsoRrnas) {
		  $flag .= " -remove_rRNAblast $superDb->{rfamKnownsProcessedFile}";
	      }

	      my $stdoutFile=SuperDb_Igr_OutFileToDoneFile($outFile);
	      my $cmd="perl $generalData->{baseDir}/pl/IgrExtract.pl -printDone $flag -listOfFilesFileName $superDb->{genbankFileListFileName} $outFile >& $stdoutFile";

	      if (!$actuallyFileIsDone) {
		  $parallelWork->{blocks}{0}->{jobs}{$stdoutFile}=$cmd;
	      }
	  }
      }

      $parallelWork->{blocks}{0}->{doneString}="DONEdoneDONEdone";
      $parallelWork->{blocks}{0}->{allowUnexpectedFiles}=1;

      ::ParallelWork_Do($parallelWork);
  }

package Step_RunMetagene;

sub new {
    my ($className)=@_;
    
    my $self={};
    bless $self;
    return $self;
}

sub Do {
      my ($self,$majorStep,$minorStep,$groups,$pipelineRuns,$generalData)=@_;

      if (!$useMetagene) {
	  print "Use of Metagene is disabled\n";
	  return;
      }

      my @superDbList=();
      for my $superDb ($pipelineRuns->ListSuperDbs($groups)) {
	  if ($superDb->{isFake}) {
	      next;
	  }

	  my $workDir=$superDb->{igrDir};
	  my $touchFile="$workDir/run.metagene";

	  if (!-e $touchFile) {

	      if (!defined($superDb->{autoprotgi})) {
		  my $acceptNoMetageneFileName="$workDir/accept-no-metagene";
		  if (!-e $acceptNoMetageneFileName) {
		      die "you did not give me an autoprotgi range for super-db $superDb->{name}-$superDb->{version}, which means I will not run metagene on these sequences to automatically annotate proteins within sequences that do not have gene annotations.  I recommend that you enable metagene (via autoprotid) for RefSeq so that un-annotated genomes are useful, and for environmentals where you want to use metagene.  I recommend that you NOT use metagene for environmentals where you're getting annotations from elsewhere, e.g. IMG/M (JGI) or MG-RAST.  Anyway, I've put this warning in to make sure you don't just forget.  If you've decided not to use metagene, please run the command \"touch $acceptNoMetageneFileName\", and I'll accept that.";
		  }
	      }
	      else {
		  push @superDbList,$superDb;
	      }
	  }
      }

      if (scalar @superDbList==0) {
	  print "Metagene already run where its needed\n";
	  return;
      }

      my $parallelWork={};

      print "Running IgrExtract, just to find out what are the accessions of sequences that have no features (or are just CONTIG).  We'll run Metagene on these sequences.  (Some of the sequences will be redundant, but we don't care.  It's not much more work.)\n";
      
      %$parallelWork=%$parallelWorkGeneric;
      $parallelWork->{atEnd}="return";
      $parallelWork->{djobsFileName}="$generalData->{baseDir}/temp/$$-sdb-nofeatures.djobs";
      $parallelWork->{jobName}="pp-sdb-nofeat";
      $parallelWork->{blocks}{0}->{searchOnlyExplicitFiles}=1;

      for my $superDb (@superDbList) {

	  my $workDir=$superDb->{igrDir};
	  my $stdoutFile="$workDir/seqs-sans-features.out";
	  my $cmd="perl $generalData->{baseDir}/pl/IgrExtract.pl -printDone -listOfFilesFileName $superDb->{genbankFileListFileName} -doNotBotherWithIgrs -saveGenbankNoNucsFileName $superDb->{saveGenbankNoNucsFileName} -saveNoFeaturesFileName $superDb->{saveNoFeaturesFileName} /bogus-directory-just-to-make-sure/UnusedFile >& $stdoutFile";
	  $parallelWork->{blocks}{0}->{jobs}{$stdoutFile}=$cmd;
      }

      $parallelWork->{blocks}{0}->{doneString}="DONEdoneDONEdone";
      $parallelWork->{blocks}{0}->{allowUnexpectedFiles}=1;

      die "make sure this works first";

      %$parallelWork=%$parallelWorkGeneric;
      $parallelWork->{atEnd}="return";
      $parallelWork->{djobsFileName}="$generalData->{baseDir}/temp/$$-sdb-metagene.djobs";
      $parallelWork->{jobName}="pp-sdb-metagene";
      $parallelWork->{blocks}{0}->{searchOnlyExplicitFiles}=1;

      for my $superDb (@superDbList) {
	  if (!defined($superDb->{autoprotgi})) {
	      die "metagene is disabled on this super-db, but I thought we checked above";
	  }

	  my $workDir=$superDb->{igrDir};
	  my $stdoutFile="$workDir/metagene.stdout";
	  my $doneFile="$workDir/metagene.done";
	  my $igrextractDataFile="$workDir/metagene.igr-extract-data";   # remember: metagene is run on seqs that don't have any features, so they wouldn't be output anyway
	  #$cmd="if $generalData->{metageneExe} $partitionFile >& $metageneOutputFile; then echo -n DONEdone > $doneFile; echo DONEdone >> $doneFile; fi";
	  #$parallelWork->{blocks}{0}->{jobs}{$doneFile}=$cmd;
      }

      $parallelWork->{blocks}{0}->{doneString}="DONEdoneDONEdone";
      $parallelWork->{blocks}{0}->{allowUnexpectedFiles}=1;
}

package Step_ExtractIgrsSansRrnas;

sub new 
  {
      my ($className)=@_;
      
      my $self={};
      bless $self;
      return $self;
  }

sub Do 
  {
      my ($self,$majorStep,$minorStep,$groups,$pipelineRuns,$generalData)=@_;
      ::SuperDb_ExtractIgrsGeneric($majorStep,$minorStep,$groups,$pipelineRuns,$generalData,1);
  }

package Step_ExtractIgrs;

sub new 
  {
      my ($className)=@_;
      
      my $self={};
      bless $self;
      return $self;
  }

sub Do 
  {
      my ($self,$majorStep,$minorStep,$groups,$pipelineRuns,$generalData)=@_;
      ::SuperDb_ExtractIgrsGeneric($majorStep,$minorStep,$groups,$pipelineRuns,$generalData,0);
  }

package Step_ExtractRibosomalRnas;

sub new 
  {
      my ($className)=@_;
      
      my $self={};
      bless $self;
      return $self;
  }

sub Do 
  {
      my ($self,$majorStep,$minorStep,$groups,$pipelineRuns,$generalData)=@_;

      my $parallelWork={};
      my $cmd;

      %$parallelWork=%$parallelWorkGeneric;
      $parallelWork->{atEnd}="return";
      $parallelWork->{djobsFileName}="$generalData->{baseDir}/temp/$$-sdb-rrna.djobs";
      $parallelWork->{jobName}="pp-sdb-rrna";
      $parallelWork->{blocks}{0}->{searchOnlyExplicitFiles}=1;

      for my $superDb ($pipelineRuns->ListSuperDbs($groups)) {
	  if ($superDb->{isFake}) {
	      next;
	  }

	  my $workDir=$superDb->{rrnaDir};
	  my $stdoutFile="$workDir/extract.rrna.out";
	  my $doneFile="$workDir/extract.rrna.done";
	  my $cmd="perl $0 -hostname $generalData->{hostname} -subStep $majorStep,$minorStep,Do -subStepParams $superDb->{key},$doneFile $generalData->{processPipelineParams} >& $stdoutFile";
	  $parallelWork->{blocks}{0}->{jobs}{$doneFile}=$cmd;
      }

      $parallelWork->{blocks}{0}->{doneString}="DONEdoneDONEdone";
      $parallelWork->{blocks}{0}->{executeBlockInSerial}=1; # jobs are kinda small, and heavy on file I/O
      $parallelWork->{blocks}{0}->{allowUnexpectedFiles}=1;

      ::ParallelWork_Do($parallelWork);
  }

sub DoSubStep
  {
      my ($self,$majorStep,$minorStep,$groups,$pipelineRuns,$subStepName,$subStepParams,$generalData)=@_;
      if ($subStepName ne "Do") {
	  die "unexpected subStep: $subStepName";
      }
      my ($superDbKey,$doneFile)=split /,/,$subStepParams;
      my $superDb=$groups->FindSuperDbByKey($superDbKey);
      my $workDir=$superDb->{rrnaDir};
      my $cmd;

      my $emblcsvFileName="$workDir/rrna.emblcsv";
      if (!open(EMBLCSV,">$emblcsvFileName")) {
	  die "cannot open $emblcsvFileName: $?";
      }

      my $dbh=::ConnectMySQL($generalData->{mysql});
      my $sth;
      $sth=$dbh->prepare("select * from feature where gi is null and accession like 'NPG%' and start<end;");  # 'start<end' test is to eliminate rRNAs that go over the origin, which causes things to break.  For example (the only example), NC_009783.1
      $sth->execute();
      while (my $x = $sth->fetchrow_hashref()) {
	  my $product=$x->{product};
	  if ($x->{accession} =~ /^NPG/) { # signal for RNA
	      if (($x->{product} =~ /[Rr]ibosomal RNA/) || ($x->{product} eq "5S rRNA")
		  || ($x->{product} =~ /[0-9]+S_rRNA/)) {
		  my ($s,$e);
		  if ($x->{strand}>0) {
		      ($s,$e)=($x->{start},$x->{end});
		  }
		  else {
		      ($e,$s)=($x->{start},$x->{end});
		  }
		  print EMBLCSV "$x->{fragment},$s,$e\n";
	      }
	  }
      }
      $sth->finish;
      $dbh->disconnect;
      close(EMBLCSV);

      my $seqListFileName=::RavennaDbToSeqList($generalData,$superDb->{ravennaDbNameForRrnaSrc});
      ::RunCmd("./cmzasha --no-stderr --cmless-filter \@$seqListFileName emblcsv $emblcsvFileName dumpfasta $superDb->{rrnaFastaFile}");

      ::RunCmd("$generalData->{wublastDir}/xdformat -n $superDb->{rrnaFastaFile}");
      
      print "StepDONEdoneDONEdone\n";
      ::RunCmd("echo StepDONEdoneDONEdone > $doneFile"); # BTW, this is to avoid requiring a lengthy search for this string through a large file each time
  }

package Step_FindRfamHitsByBlast;

sub new 
  {
      my ($className)=@_;
      
      my $self={};
      $self->{partitionSizeForBlast}=16000000;
      bless $self;
      return $self;
  }

sub Do 
  {
      my ($self,$majorStep,$minorStep,$groups,$pipelineRuns,$generalData)=@_;

      my $parallelWork={};
      my $cmd;

      # first partition the IGRs for BLASTing...
      print "Partitioning super-db IGRs to prepare for BLASTing of Rfam\n";
      %$parallelWork=%$parallelWorkGeneric;
      $parallelWork->{atEnd}="return";
      $parallelWork->{djobsFileName}="$generalData->{baseDir}/temp/$$-sdb-partition.djobs";
      $parallelWork->{jobName}="pp-sdb-partition";
      $parallelWork->{blocks}{0}->{searchOnlyExplicitFiles}=1;

      for my $superDb ($pipelineRuns->ListSuperDbs($groups)) {
	  if ($superDb->{isFake}) {
	      next;
	  }

	  my $workDir=$superDb->{rfamKnownsDir};
	  my $touchFile="$workDir/work.done.by.touch";
	  if (!-e $touchFile) {
	      my $stdoutFile="$workDir/partition.out";
	      my $srcFastaList=$superDb->{srcIgrs}{"s50"};
	      $srcFastaList =~ s/[.]gz$/.pre_rRNAs.gz/g;  # we only have the pre_rRNA version now, since we're about to find the rRNAs
	      ::RunCmd("mkdir -p $workDir/partition");
	      my $cmd="./cmzasha --no-stderr --partition-fasta $srcFastaList $workDir/partition $self->{partitionSizeForBlast} >& $stdoutFile";
	      $parallelWork->{blocks}{0}->{jobs}{$stdoutFile}=$cmd;
	  }
      }

      $parallelWork->{blocks}{0}->{doneString}="DONEdoneDONEdone";
      $parallelWork->{blocks}{0}->{executeBlockInSerial}=1; # jobs are kinda small, and heavy on file I/O
      $parallelWork->{blocks}{0}->{allowUnexpectedFiles}=1;

      ::ParallelWork_Do($parallelWork);

      # now run BLAST
      print "Running BLAST on Rfam and rRNA, and running tRNAscan-SE\n";
      %$parallelWork=%$parallelWorkGeneric;
      $parallelWork->{atEnd}="return";
      $parallelWork->{djobsFileName}="$generalData->{baseDir}/temp/$$-sdb-blast.djobs";
      $parallelWork->{jobName}="pp-sdb-blast";
      $parallelWork->{blocks}{0}->{searchOnlyExplicitFiles}=1;

      my $rfamProcessDir=::GetRfamBlastDbDir();
      my $rfamFullFasta="$rfamProcessDir/rfam.full.fasta";
      for my $superDb ($pipelineRuns->ListSuperDbs($groups)) {
	  if ($superDb->{isFake}) {
	      next;
	  }

	  my $workDir=$superDb->{rfamKnownsDir};
	  my $touchFile="$workDir/work.done.by.touch";

	  if (!-e $touchFile) {

	      if (!open(LIST,"$workDir/partition/partition.list")) {
		  die "cannot open $workDir/partition/partition.list: $!";
	      }
	      while (<LIST>) {
		  s/[\r\n]//g;
		  my $partitionFile=$_;


		  # NOTE: I use '-hspsepQmax=4000' to correct for the sometimes very long query sequences that arise from un-annotated queries.  Since the rRNA/Rfam annotation using BLAST has worked in the past, I assume that it's okay, despite WU-BLAST's warnings about discarded HSPs.  However, arguably a good idea would be to process larger sequences into overlapping windows of max size 10000 nucleotides, with a stride of 8000 (or something like that), in order to cut down the query size.  Since the hits are merged by running  cmzasha --process-rfam-blast-hits, the overlapping queries would not lead to bogus extra hits (although it would take more CPU time).

		  # rfam
		  my $blastOutputFile="$partitionFile.blast";
		  my $doneFile="$partitionFile.done";
		  $cmd="if $generalData->{wublastDir}/blastn $rfamFullFasta $partitionFile -hspsepQmax=4000 -notes -W 20 -noseqs -cpus 1 -o $blastOutputFile >& $blastOutputFile.stdout ; then echo -n DONEdone > $doneFile; echo DONEdone >> $doneFile; fi";
		  $parallelWork->{blocks}{0}->{jobs}{$doneFile}=$cmd;

		  # rRNA
		  $blastOutputFile="$partitionFile.rrna.blast";
		  $doneFile="$partitionFile.rrna.done";
		  $cmd="if $generalData->{wublastDir}/blastn $superDb->{rrnaFastaFile} $partitionFile -hspsepQmax=4000 -notes -E 1e-20 -W 8 -noseqs -cpus 1 -o $blastOutputFile >& $blastOutputFile.stdout; then echo -n DONEdone > $doneFile; echo DONEdone >> $doneFile; fi";
		  $parallelWork->{blocks}{0}->{jobs}{$doneFile}=$cmd;

		  # tRNAscan-SE
		  my $tseOutputFile="$partitionFile.tSE";
		  $doneFile="$partitionFile.tSE.done";
		  $cmd="perl $0 -hostname $generalData->{hostname} -subStep $majorStep,$minorStep,tSE -subStepParams $partitionFile,$tseOutputFile,$doneFile $generalData->{processPipelineParams} >& $tseOutputFile.stdout";
		  $parallelWork->{blocks}{0}->{jobs}{$doneFile}=$cmd;
	      }
	      close(LIST);
	  }
      }

      $parallelWork->{blocks}{0}->{doneString}="DONEdoneDONEdone";
      $parallelWork->{blocks}{0}->{allowUnexpectedFiles}=1;

      ::ParallelWork_Do($parallelWork);

      # now process all of them
      print "Postprocessing Rfam BLAST\n";
      %$parallelWork=%$parallelWorkGeneric;
      $parallelWork->{atEnd}="return";
      $parallelWork->{djobsFileName}="$generalData->{baseDir}/temp/$$-sdb-rfam-post.djobs";
      $parallelWork->{jobName}="pp-sdb-rf-post";
      $parallelWork->{blocks}{0}->{searchOnlyExplicitFiles}=1;

      for my $superDb ($pipelineRuns->ListSuperDbs($groups)) {
	  if ($superDb->{isFake}) {
	      next;
	  }

	  my $workDir=$superDb->{rfamKnownsDir};
	  my $touchFile="$workDir/work.done.by.touch";
	  if (!-e $touchFile) {
	      my $stdoutFile="$workDir/post.out";
	      my $doneFile="$workDir/post.done";
	      my $cmd="perl $0 -hostname $generalData->{hostname} -subStep $majorStep,$minorStep,Post -subStepParams $superDb->{key},$doneFile $generalData->{processPipelineParams} >& $stdoutFile";
	      $parallelWork->{blocks}{0}->{jobs}{$doneFile}=$cmd;
	  }
      }

      $parallelWork->{blocks}{0}->{doneString}="StepDONEdoneDONEdone";
      $parallelWork->{blocks}{0}->{executeBlockInSerial}=1; # jobs are kinda small, and heavy on file I/O
      $parallelWork->{blocks}{0}->{allowUnexpectedFiles}=1;

      ::ParallelWork_Do($parallelWork);
  }

sub DoSubStep
  {
      my ($self,$majorStep,$minorStep,$groups,$pipelineRuns,$subStepName,$subStepParams,$generalData)=@_;

      if ($subStepName eq "tSE") {
	  my ($partitionFile,$tseOutputFile,$doneFile)=split /,/,$subStepParams;
	  if (length($::tSE_Dir)==0) {
	      die "tRNAscanSEDir is not set in Ravenna's config file";
	  }
	  $ENV{PATH}=$ENV{PATH}.":".$::tSE_Dir;
	  ::RunCmd("rm -f $tseOutputFile");
	  ::RunCmd("tRNAscan-SE -o $tseOutputFile -B $partitionFile");

	  print "DONEdoneDONEdone\n";
	  ::RunCmd("echo DONEdoneDONEdone > $doneFile"); # BTW, this is to avoid requiring a lengthy search for this string through a large file each time
      }
      if ($subStepName eq "Post") {
	  my ($superDbKey,$doneFile)=split /,/,$subStepParams;
	  my $superDb=$groups->FindSuperDbByKey($superDbKey);
	  my $workDir=$superDb->{rfamKnownsDir};
	  my $cmd;
	  
	  if (!defined($superDb->{giStart}) || !defined($superDb->{giEnd})) {
	      die "superDb gi range not defined";
	  }
	  
	  my $numFiles=0;
	  my $processedFile=$superDb->{rfamKnownsProcessedFile};
	  $cmd="./cmzasha --process-rfam-blast-hits $processedFile > $processedFile.stdout";
	  print "Running $cmd\n";
	  my $outFileSpec="| $cmd";
	  my $debugCmzasha=0;
	  if ($debugCmzasha) {
	      $outFileSpec=">$workDir/process-rfam-blast-hits.stdin";
	  }
	  open(CMD,$outFileSpec);

	  if (0) {
	      # defunct - this code goes below now, along with postprocessing the Rfam and rRNA hits
	      # process tRNAs, based on earlier tRNAscan-SE run
	      my $tseFileName=$superDb->{srcIgrs}{"s0"};
	      $tseFileName =~ s/gz$/tSE/g;
	      if (!-s $tseFileName) {
		  die "cannot find tRNAscan-SE file \"$tseFileName\"";
	      }
	      if (!open(TRNA,$tseFileName)) {
		  die "cannot open $tseFileName: $!";
	      }
	      my $tse_line=0;
	      while (<TRNA>) {
		  s/[\r\n]//g;
		  if ($tse_line>=3) {
		      my $line=$_;
		      my ($idStuff,$dummy1,$tsestart,$tseend,$type,$anticodon,$intronBegin,$score)=split /\t/,$line;
		      my ($emblId,$start,$end)=split /[-\/]/,$idStuff;
		      my $dir=$end>=$start ? +1 : -1;
		      $end = $start + $dir*($tseend-1);
		      $start += $dir*($tsestart-1);
		      print CMD join("\t",("RNA","tRNA-$type",$emblId,$start,$end))."\n";
		      #print STDERR "($tse_line)\nline=$line\ntype=$type\n";
		      
		  }
		  $tse_line++;
	      }
	      close(TRNA);
	  }

	  # concat the tSE stuff into a file
	  my $tseFileName=$superDb->{srcIgrs}{"s0"};
	  $tseFileName =~ s/gz$/tSE/g;
	  ::RunCmd("cat \`find $workDir/partition -name \"partition*.tSE\" -print\` | grep -v ^Sequence | grep -v ^Name | grep -v ^- > $tseFileName");
	  
	  # process rRNAs and Rfams that come from BLAST
	  print "Running $cmd\n";
	  $cmd="ls $workDir/partition/partition*.blast $workDir/partition/partition*.blast.gz $workDir/partition/partition*.tSE";
	  # $cmd="ls $workDir/partition/partition_000000*.blast $workDir/partition/partition*.blast.gz $workDir/partition/partition_000000*.tSE";
	  if (!open(LS,"$cmd |")) {
	      die "cannot open $cmd";
	  }
	  while (<LS>) {
	      s/[\r\n]//g;
	      my $blastFileName=$_;
	      print STDERR "parsing $blastFileName\n";
	      my $processFunc;
	      if ($blastFileName =~/[.]tSE$/) {
		  if (!open(TRNA,$blastFileName)) {
		      die "cannot open $blastFileName: $!";
		  }
		  my $tse_line=0;
		  while (<TRNA>) {
		      s/[\r\n]//g;
		      if ($tse_line>=3) {
			  my ($idStuff,$dummy1,$tsestart,$tseend,$type,$anticodon,$intronBegin,$score)=split /\t/,$_;
			  if (!defined($score)) {
			      die "could not parse tSE line # $tse_line: $_";
			  }
			  my ($emblId,$start,$end)=split /[-\/]/,$idStuff;
			  my $dir=$end>=$start ? +1 : -1;
			  $end = $start + $dir*($tseend-1);
			  $start += $dir*($tsestart-1);
			  print CMD join("\t",("RNA","tRNA-$type",$emblId,$start,$end))."\n";
			  
		      }
		      $tse_line++;
		  }
		  close(TRNA);
	      }
	      else {
		  if ($blastFileName =~ /rrna.blast/) {
		      $processFunc=sub {
			  my ($hit)=@_;
			  my ($emblId,$start,$end)=split /[-\/]/,$hit->{query};
			  my $dir=$end>=$start ? +1 : -1;
			  $end = $start + $dir*($hit->{qend}-1);
			  $start += $dir*($hit->{qstart}-1);
			  if ($hit->{sstart} > $hit->{send}) {
			      ($start,$end)=($end,$start);
			  }
			  print CMD join("\t",("RNA","rRNAblast",$emblId,$start,$end))."\n";
			  #print STDERR "printing rRNAblast at $emblId,$start,$end\n";
		      };
		  }
		  else {
		      $processFunc=sub {
			  my $e_val_th = 0.001;
			  my $identity_th = 90;
			  my $coverage_th = 0.85;
			  my $len_th = 30;
			  my ($hit)=@_;
			  my $length = abs($hit->{sstart} - $hit->{send});
			  my $coverage = $length / $hit->{subject_length};
			  # print "$length , $hit->{e_val} , $hit->{identity} , $coverage ,   $hit->{subject_length} , $hit->{subject}\n";
			  if ( $length > $len_th && $hit->{e_val} < $e_val_th && $hit->{identity} >= $identity_th && $coverage > $coverage_th) {
			      my ($emblId,$start,$end)=split /[-\/]/,$hit->{query};
			      #  print "QQQ $start , $end , $hit->{qstart} , $hit->{qend} , ";
			      my $dir=$end>=$start ? +1 : -1;
			      $end = $start + $dir*($hit->{qend}-1);
			      $start += $dir*($hit->{qstart}-1);
			      # print "$dir , $start , $end\n";
			      my ($ac,$id,$rfamEmblId,$rfamStart,$rfamEnd,$completeFlag)=split /,/,$hit->{subject};
			      if ($hit->{sstart} > $hit->{send}) {
				  my $t=$start;
				  $start=$end;
				  $end=$t;
			      }
			      if ($completeFlag ne "1") {
				  die "(while processing BLAST output) subject was not complete: $hit->{subject}";
			      }
			      print CMD join("\t",($ac,$id,$emblId,$start,$end))."\n";
			  }
		      };
		  }
		  ProcessPipeline_Utils::ParseWublast($blastFileName,$processFunc);
	      }
	      $numFiles++;
	  }
	  close(LS);
	  close(CMD);
	  if ($debugCmzasha) {
	      die "running in debug mode, so I've made the file (that can be input into ./cmzasha), and I'm done";
	  }
	  if ($? != 0) {
	      die "cmzasha returned status $?";
	  }	  
	  if ($numFiles==0) {
	      die "no BLAST output files were found ?!";
	  }
	  
	  # create file for direct import to MySQL using LOAD DATA
	  my $gi=$superDb->{giStart};
	  if (!open(IN,"$processedFile")) {
	      die "cannot open $processedFile";
	  }
	  my $loadDataFile="$workDir/loaddata.tab";
	  if (!open(OUT,">$loadDataFile")) {
	      die "cannot open $loadDataFile: $!";
	  }
	  my $gotDone=0;
	  while (<IN>) {
	      s/[\r\n]//g;
	      if ($_ eq "DONEdoneDONEdone") {
		  $gotDone=1;
	      }
	      else {
		  my ($rfamAc,$rfamId,$emblId,$start,$end,$strand)=split /\t/,$_;
		  if ($strand) {
		      $strand=-1;
		  }
		  else {
		      $strand=+1;
		  }
		  print OUT join("\t",($emblId,"NPG_$gi","\\N","\\N","$rfamAc-$rfamId","\\N",$gi,$start,$end,$strand))."\n";
		  $gi++;
		  if ($gi>$superDb->{giEnd}) {
		      die "too many gis used.  please expand the range";
		  }
	      }
	  }
	  close(OUT);
	  close(IN);
	  
	  if (!$gotDone) {
	      die "apparently cmzasha failed, because it didn't print the DONE message";
	  }
	  
	  # update MySQL
	  ::UpdateRnasInMySQLWithLOADDATA($generalData,$loadDataFile,$superDb->{giStart},$superDb->{giEnd});
	  
	  print "StepDONEdoneDONEdone\n";
	  ::RunCmd("echo StepDONEdoneDONEdone > $doneFile"); # BTW, this is to avoid requiring a lengthy search for this string through a large file each time
      }
  }

package Step_Run_tSE;

sub new 
  {
      my ($className,)=@_;
      
      my $self={};
      bless $self;
      return $self;
  }

sub Do 
  {
      my ($self,$majorStep,$minorStep,$groups,$pipelineRuns,$generalData)=@_;

      my $parallelWork={};
      %$parallelWork=%$parallelWorkGeneric;
      $parallelWork->{atEnd}="return";
      $parallelWork->{djobsFileName}="$generalData->{baseDir}/temp/super-db/tSE.djobs";
      $parallelWork->{jobName}="pp-sdb-tSE";
      $parallelWork->{blocks}{0}->{searchOnlyExplicitFiles}=1;
      
      for my $superDb ($pipelineRuns->ListSuperDbs($groups)) {
	  if ($superDb->{isFake}) {
	      next;
	  }

	  if ($superDb->{name} =~ /^env/) {
	      # presume that env sequences already have tSE run on them
	      next;
	  }
	  
	  my $workDir=$superDb->{workDir};
	  my $src=$superDb->{srcIgrs}{"s0"};
	  #my $jobOutput="$workDir/tSE.out.gz";
	  #my $jobOutputDone="$jobOutput.done";
	  my $jobOutput=$src;
	  $src =~ s/[.]gz$/.pre_rRNAs.gz/g;
	  $jobOutput =~ s/gz$/tSE/g;
	  my $jobOutputDone="$jobOutput.done";

	  print "Doing $superDb->{name} : $src --> $jobOutput\n";

	  #my $do=1;
	  #if (-e $jobOutputDone) {
	  #    my $doneTime=-C $jobOutputDone;
	  #    my $srcTime=-C $src;
	  #    if ($doneTime>=$srcTime) {
	  #	  $do=0;
	  #    }
	  #}

	  my $temp=$superDb->{tempDir};
	  if (length($::tSE_Dir)==0) {
	      die "tRNAscanSEDir is not set in Ravenna's config file";
	  }
	  my $tse_Dir=$::tSE_Dir;
	  # it's important to do 'rm -f $jobOutput', since otherwise tRNAscan-SE endlessly asks you if it's okay to overwrite that file
	  # NOTE: failures can happen if you don't  'make install' from tRNAscan-SE
	  my $cmd="export TEMPDIR=$temp;export PATH=\$PATH:$tse_Dir;rm -f $jobOutput;rm -f $jobOutput.stdout;gzip -d -c $src > $temp/t.fasta;if tRNAscan-SE -o $jobOutput -B $temp/t.fasta >& $jobOutput.stdout;then echo DONEdoneDONEdone > $jobOutputDone; fi;rm $temp/t.fasta";
	  push @{$parallelWork->{blocks}{0}->{searchDirs}},$workDir;
	  $parallelWork->{blocks}{0}->{jobs}{$jobOutputDone}=$cmd;
      }
      $parallelWork->{blocks}{0}->{searchOnlyExplicitFiles}=1;
      $parallelWork->{blocks}{0}->{doneString}="DONEdoneDONEdone";
      ::ParallelWork_Do($parallelWork);
      if (::ParallelWork_IsDone($parallelWork)) {
	  # okay, good
      } else {
	  die "some jobs failed";
      }
  }

package Step_UpdateSQLite;

sub new 
  {
      my ($className)=@_;
      
      my $self={};
      $self->{partitionSizeForBlast}=16000000;
      bless $self;
      return $self;
  }

sub Do 
  {
      my ($self,$majorStep,$minorStep,$groups,$pipelineRuns,$generalData)=@_;

      print "ABANDONED SQLITE SINCE IT CRASHES (presumably there's something wrong with my install)\n";
      return;

      my $parallelWork={};
      %$parallelWork=%$parallelWorkGeneric;
      $parallelWork->{atEnd}="return";
      $parallelWork->{djobsFileName}="$generalData->{baseDir}/temp/$$-sqlite.djobs";
      $parallelWork->{jobName}="pp-sqlite";
      $parallelWork->{blocks}{0}->{searchOnlyExplicitFiles}=1;

      my $doneFile=$generalData->{sqlliteIsUpToDateFileName};
      my $stdoutFile="$doneFile.stdout";
      my $cmd="perl $0 -hostname $generalData->{hostname} -subStep $majorStep,$minorStep,Update -subStepParams $doneFile $generalData->{processPipelineParams} >& $stdoutFile";
      $parallelWork->{blocks}{0}->{jobs}{$stdoutFile}=$cmd;

      $parallelWork->{blocks}{0}->{doneString}="StepDONEdoneDONEdone";
      $parallelWork->{blocks}{0}->{executeBlockInSerial}=1; # jobs are kinda small, and heavy on file I/O
      $parallelWork->{blocks}{0}->{allowUnexpectedFiles}=1;

      ::ParallelWork_Do($parallelWork);
  }


sub DoSubStep
  {
      my ($self,$majorStep,$minorStep,$groups,$pipelineRuns,$subStepName,$subStepParams,$generalData)=@_;
      if ($subStepName ne "Update") {
	  die "unexpected subStep: $subStepName";
      }
      my $doneFile=$subStepParams;
      my $cmd;

      ::UpdateSqlite($generalData->{sqlite},$generalData->{mysql});

      print "StepDONEdoneDONEdone\n";
      ::RunCmd("echo StepDONEdoneDONEdone > $doneFile"); # BTW, this is to avoid requiring a lengthy search for this string through a large file each time
  }

1;
