# Supplementary material for: Comparative genomics reveals 104 candidate structured RNAs from bacteria, archaea, and their metagenomes
Source: Genome Biol. 2010 Mar 15;11(3):R31. doi: 10.1186/gb-2010-11-3-r31 (PMC2864571; doi:10.1186/gb-2010-11-3-r31)
Supplement: Additional file 10 — Source code implemented as part of this project. Source code files and a README.pdf file are provided to assist in detailed understanding of the methods. The files can be retrieved from the .tar.gz archive file, as described for Additional file 4. [file gb-2010-11-3-r31-S10.GZ › 104-motifs-source-code/motifs_2007/pl/ProcessPipeline_ToWeb.pm]

# Copyright (c) 2007-2010 Zasha Weinberg.  All rights reserved.
#
# This copyrighted source code is freely distributed under
# the terms of the GNU General Public License.  See the file
# LICENSE in the root directory of this distribution.

use strict;

package Step_DownloadTgz;

sub new 
  {
      my ($className)=@_;
      
      my $self={};
      bless $self;
      return $self;
  }

sub InvalidateDownloadedRun
  {
      my ($generalData,$invalidateDownloadedRunSpec,$eraseDownloadedRun)=@_;

      my %runIdIterToKill=();
      if ($invalidateDownloadedRunSpec ne "all") {
	  for my $runIdIter (split /,/,$invalidateDownloadedRunSpec) {
	      my ($runId,$iterNum)=split /[-]/,$runIdIter;
	      if (!($runId =~ /^[0-9]+$/) || !($iterNum =~ /^[0-9]$/)) {
		  die "In spec \"$invalidateDownloadedRunSpec\", runId and iter must both be ints separated by a dash, in a list separated by commas";
	      }
	      $runIdIterToKill{$runId}{$iterNum}=1;
	  }
      }
      else {
	  die "wait, don't you think that's a bit risky?  I do.";
      }
      my @eraseList=();
      if (defined($eraseDownloadedRun)) {
	  for my $runIdIter (split /,/,$eraseDownloadedRun) {
	      my ($runId,$iterNum)=split /[-]/,$runIdIter;
	      if (!($runId =~ /^[0-9]+$/) || !($iterNum =~ /^[0-9]$/)) {
		  die "In spec \"$eraseDownloadedRun\", runId and iter must both be ints separated by a dash, in a list separated by commas";
	      }
	      $runIdIterToKill{$runId}{$iterNum}=2;
	      push @eraseList,{runId=>$runId,iter=>$iterNum};
	  }	  
      }

      # read the file, deciding which lines to keep
      my $fileName="$generalData->{localDownloadDirectoryFile}.done";
      my @lines=();
      if (!open(F,$fileName)) {
	  die "cannot open $fileName";
      }
      while (<F>) {
	  s/[\r\n]//g;
	  my ($runId,$iterNum,$f)=split /\t/,$_;
	  my $line=$_;
	  if (($invalidateDownloadedRunSpec eq "all") || $runIdIterToKill{$runId}{$iterNum}) {
	      # kill this
	  }
	  else {
	      # keep it
	      push @lines,$line;
	  }
      }
      close(F);

      # write the file back, with the lines that should be kept
      if (!open(F,">$fileName")) {
	  die "cannot open $fileName";
      }
      for my $line (@lines) {
	  print F "$line\n";
      }
      close(F);

      my $dbh=::ConnectMySQL($generalData->{mysql});
      my @tables=("runs_iter","motifs","motifs_annot","overlapsKnownRna","annotated_by","user_motifs_seenprettysto","motif_alt_scores");
      my @sthList=();
      for my $table (@tables) {
	  my $sth=$dbh->prepare("delete from $table where runId=? and iter=?");
	  push @sthList,$sth;
      }
      
      for my $x (@eraseList) {
	  my $runId=$x->{runId};
	  my $iter=$x->{iter};

	  my $dir="$generalData->{baseDir}/web/$runId-$iter";
	  ::RunCmd("rm -rf $dir");

	  for my $sth (@sthList) {
	      $sth->execute($runId,$iter);
	  }
      }

      for my $sth (@sthList) {
	  $sth->finish;
      }
      $dbh->disconnect;
  }

sub ReadDownloadDirectoryFile
  {
      my ($fileName)=@_;
      my %runIdIter=();
      if (!open(OLD,"$fileName")) {
	  die "cannot open $fileName";
      }
      while (<OLD>) {
	  s/[\r\n]//g;
	  my ($runId,$iterNum,$f)=split /\t/,$_;
	  $runIdIter{$runId}{$iterNum}=$f;
      }
      close(OLD);
      return %runIdIter;
  }

sub ReadOverlapPatchListFile
  {
      my ($fileName)=@_;
      my @l=();
      if (!open(F,$fileName)) {
	  die "cannot open $fileName";
      }
      while (<F>) {
	  s/[\r\n]//g;
	  my $f=$_;
	  push @l,$f;
      }
      close(F);
      return @l;
  }

sub ApplyOverlapPatch
  {
      my ($f,$dbh,$generalData)=@_;
      print "Applying overlap patch: $f\n";
      my $downloadDir="$generalData->{baseDir}/downloadtgz";
      my $downloadF="$downloadDir/temp-overlap-patch.tgz";
      ::RunCmd("scp $generalData->{downloadLogin}:$f $downloadF");

      print "applying to db\n";
      my $sthInsert=$dbh->prepare("insert into motif_overlap (runId1,clusterNum1,predNum1,iter1,runId2,clusterNum2,predNum2,iter2,senseNumOverlap,senseFractionOverlap,senseFractionNucsOverlap,revNumOverlap,revFractionOverlap,revFractionNucsOverlap) values (?,?,?,?,?,?,?,?,?,?,?,?,?,?);");
      my $sthDelete=$dbh->prepare("delete from motif_overlap where runId1=? and clusterNum1=? and predNum1=? and iter1=? and runId2=? and clusterNum2=? and predNum2=? and iter2=?;");
      my $sthUpdate=$dbh->prepare("update motif_overlap set senseNumOverlap=?,senseFractionOverlap=?,senseFractionNucsOverlap=?,revNumOverlap=?,revFractionOverlap=?,revFractionNucsOverlap=? where runId1=? and clusterNum1=? and predNum1=? and iter1=? and runId2=? and clusterNum2=? and predNum2=? and iter2=?;");
      if (!open(F,"gzip -d -c $downloadF |")) {
	  die "cannot open $downloadF";
      }
      my $numInsert=0;
      while (<F>) {
	  s/[\r\n]//g;
	  my $line=$_;
	  my ($op,$motif1,$motif2,$revNumInstances,$revNumNucs,$revFracInstances,$revFracNucs,$senseNumInstances,$senseNumNucs,$senseFracInstances,$senseFracNucs)=split /\t/,$line;
	  my ($runId1,$clusterNum1,$predNum1,$iter1)=split /[-]/,$motif1;
	  my ($runId2,$clusterNum2,$predNum2,$iter2)=split /[-]/,$motif2;
	  my $opOkay=0;
	  if ($op eq "i") {
	      $opOkay=1;
	      $sthInsert->execute($runId1,$clusterNum1,$predNum1,$iter1,$runId2,$clusterNum2,$predNum2,$iter2,$senseNumInstances,$senseFracInstances,$senseFracNucs,$revNumInstances,$revFracInstances,$revFracNucs);
	      $numInsert++;
	  }
	  if ($op eq "d") {
	      $opOkay=1;
	      $sthDelete->execute($runId1,$clusterNum1,$predNum1,$iter1,$runId2,$clusterNum2,$predNum2,$iter2);
	  }
	  if ($op eq "u") {
	      $opOkay=1;
	      $sthUpdate->execute($senseNumInstances,$senseFracInstances,$senseFracNucs,$revNumInstances,$revFracInstances,$revFracNucs,$runId1,$clusterNum1,$predNum1,$iter1,$runId2,$clusterNum2,$predNum2,$iter2);
	  }
	  if (!$opOkay) {
	      die "unrecognized op in patch file, op=\"$op\", line=\"$line\"";
	  }
      }
      print "Inserted $numInsert rows\n";
  }

sub Do 
  {
      my ($self,$majorStep,$minorStep,$groups,$pipelineRuns,$generalData)=@_;

      print "Downloading directory file: what runs have completed?\n";
      # download remote file
      ::RunCmd("scp $generalData->{downloadLogin}:$generalData->{downloadDirectoryFile} $generalData->{localDownloadDirectoryFile}");

      # work out what changed
      print "if the following fails, and it's because you've never run the pipeline before, run \"touch $generalData->{localDownloadDirectoryFile}.done\"\n";
      my %doneRunIdIter=ReadDownloadDirectoryFile("$generalData->{localDownloadDirectoryFile}.done");
      print "(success)\n";
      my %newRunIdIter=ReadDownloadDirectoryFile("$generalData->{localDownloadDirectoryFile}");

      print "Downloading overlap patch file list: what overlap patches are available?\n";
      ::RunCmd("scp $generalData->{downloadLogin}:$generalData->{downloadOverlapFile} $generalData->{localDownloadOverlapFile}");
      print "if the following fails, and it's because you've never run the pipeline before, run \"touch $generalData->{localDownloadOverlapFile}.done\"\n";
      # note: these must be in list vars, because the order of the patches is important
      my @doneOverlap=ReadOverlapPatchListFile("$generalData->{localDownloadOverlapFile}.done");
      print "(success)\n";
      my @newOverlap=ReadOverlapPatchListFile("$generalData->{localDownloadOverlapFile}");
      
      my $dbh=::ConnectMySQL($generalData->{mysql});

      my %restrictRunsMap=();
      if ($generalData->{restrictRunsForDownload}) {
	  for my $runIdIter (split /,/,$generalData->{restrictRunsForDownload}) {
	      $restrictRunsMap{$runIdIter}=1;
	  }
      }
    
      if (!open(D,">>$generalData->{localDownloadDirectoryFile}.done")) {
	  die "cannot open $generalData->{localDownloadDirectoryFile}.done";
      }
      for my $runId (keys %newRunIdIter) {
	  for my $iterNum (keys %{$newRunIdIter{$runId}}) {

	      my $f=$newRunIdIter{$runId}{$iterNum};
	      if (!$doneRunIdIter{$runId}{$iterNum}) {
		  print "must download: $f\n";


		  if ($generalData->{restrictRunsForDownload} && !$restrictRunsMap{"$runId-$iterNum"}) {
		      print "skipping update of $runId-$iterNum, because of -restrictRunsForDownload flag\n";
		      next;
		  }
		  
		  my $dir="$generalData->{baseDir}/web/$runId-$iterNum";
		  ::RunCmd("mkdir -p $dir");
	
		  my $downloadDir="$generalData->{baseDir}/downloadtgz";
		  my $downloadF="$downloadDir/$runId-$iterNum.tgz";
		  if (!$generalData->{disableDownloadUntar}) {
		      ::RunCmd("mkdir -p $downloadDir");
		      ::RunCmd("scp $generalData->{downloadLogin}:$f $downloadF");
		  }
		  
		  if (!$generalData->{disableDownloadUntar}) {
		      print "un-tarring\n";
		      ::RunCmd("cd $dir;tar xfz $ENV{PWD}/$downloadF");
		  }

		  my $sth;
		  my $sth2;

		  print "checking to see if run was already imported (in which case this is a re-download, and we shouldn't touch motifs_annot, which is user entered)\n";
		  my $isFirstDownload=1;
		  $sth=$dbh->prepare("select count(*) as thecount from runs_iter where runId=? and iter=?;");
		  $sth->execute($runId,$iterNum);
		  while (my $x = $sth->fetchrow_hashref()) {
		      if ($x->{thecount}>0) {
			  if ($x->{thecount}>1) {
			      die "that's odd: select count(*) as thecount from runs_iter where runId=$runId and iter=$iterNum returned thecount>1";
			  }
			  $isFirstDownload=0;
			  print "runId=$runId, iter=$iterNum has been downloaded before.  I will not overwrite data that can be manually edited\n";
		      }
		  }
		  $sth->finish;

		  if (!$isFirstDownload) {
		  #    die "re-importing something already downloaded doesn't work well, since I need to insert records into motifs_annot if they're not there, and maybe update them.  I think just obliterate things if you really want to re-import.";
		  }

		  if ($isFirstDownload) {
		      print "updating runs\n";
		      my $fn="$dir/web/runs.tab";
		      if (!open(F,"$fn")) {
			  die "cannot open $fn";
		      }
		      $sth=$dbh->prepare("insert ignore into runs (runId,groupName,superDbName,superDbVersion,clusterer,clustererParams,motifFinder,motifFinderParams,otherParams) values (?,?,?,?,?,?,?,?,?)");
		      $sth2=$dbh->prepare("insert into runs_iter (runId,iter) values (?,?);");
		      while (<F>) {
			  s/[\r\n]//g;
			  my ($runId2,$groupName,$superDbName,$superDbVersion,$clusterer,$clustererParams,$motifFinder,$motifFinderParams,$otherParams)=split /\t/,$_;
			  if ($runId!=$runId2) {
			      die;
			  }
			  $sth->execute($runId,$groupName,$superDbName,$superDbVersion,$clusterer,$clustererParams,$motifFinder,$motifFinderParams,$otherParams);
			  $sth2->execute($runId,$iterNum);
		      }
		      close(F);
		      $sth->finish;
		      $sth2->finish;
		  }
		  else {
		      print "Not updating runs or runs_iter because they were presumably set on the first download, and I can't think of why they should change (even in an update)\n";
		  }

		  if (!$isFirstDownload) {
		      print "deleting whatever was previously put into overlapsKnownRna and motifs and motif_alt_scores\n";
		      $sth=$dbh->prepare("delete from overlapsKnownRna where runId=? and iter=?;");
		      $sth->execute($runId,$iterNum);
		      $sth->finish;
		      $sth=$dbh->prepare("delete from motifs where runId=? and iter=?;");
		      $sth->execute($runId,$iterNum);
		      $sth->finish;
		      $sth=$dbh->prepare("delete from motif_alt_scores where runId=? and iter=?;");
		      $sth->execute($runId,$iterNum);
		      $sth->finish;
		  }

		  print "updating fileFormatVersion\n";
		  my $fileFormatVersionFile="$dir/web/file-format-version";
		  if (-s $fileFormatVersionFile) {
		      if (!open(FFV,$fileFormatVersionFile)) {
			  die "cannot open $fileFormatVersionFile";
		      }
		      my $ffv=undef;
		      my @l=<FFV>;
		      if ($l[0] =~ /file-format-version:([0-9]+)[.]/) {
			  $ffv=$1;
		      }
		      else {
			  die "could not parse file format version $fileFormatVersionFile";
		      }
		      close(FFV);
		      $sth=$dbh->prepare("update runs set fileFormatVersion=? where runId=?;");
		      $sth->execute($ffv,$runId);
		      $sth->finish;
		  }
		  else {
		      die "cannot find $fileFormatVersionFile";
		  }
		      
		  print "updating overlapsKnown.tab\n";
		  my $fn="$dir/web/overlapsKnown.tab";
		  if (!open(F,"$fn")) {
		      die "cannot open $fn";
		  }
		  $sth=$dbh->prepare("insert into overlapsKnownRna (runId,clusterNum,iter,predNum,knownRfamId,knownName,numOverlap,fractionOverlap,sameStrand) values (?,?,?,?,?,?,?,?,?);");
		  while (<F>) {
		      s/[\r\n]//g;
		      my ($runId2,$clusterId,$i,$iterNum,$n1,$n2,$n,$frac,$sameStrand)=split /\t/,$_;
		      my $line=$_;
		      if ($runId!=$runId2) {
			  die;
		      }
		      if (length($sameStrand)==0) {
			  $sameStrand=0; # perl uses empty string as false, I guess
			  #print "$sameStrand empty at line=\"$line\"";
		      }
		      $sth->execute($runId,$clusterId,$iterNum,$i,$n1,$n2,$n,$frac,$sameStrand);
		  }
		  close(F);
		  $sth->finish;

		  print "updating motifs.tab\n";
		  my $fn="$dir/web/motifs.tab";
		  if (!open(F,"$fn")) {
		      die "cannot open $fn";
		  }
		  $sth=$dbh->prepare("insert into motifs (runId,clusterNum,predNum,iter,knownsText,genesText,score,bestScoreOfCluster,numSeqs,avgLen,weight,seqid,gc,upSameWay,downSameWay,organisms,extraData,numCovary,hasCovaryAdjacent) values (?,?,?,?,?,?,?,?,?,?,?,?,?,?,?,?,?,?,?);");
		  $sth2=$dbh->prepare("insert into motifs_annot (runId,clusterNum,predNum,iter,annotCode) values (?,?,?,?,?);");
		  if (!$isFirstDownload) {
		      print "NOT inserting anything into motifs_annot, because someone might have manually added data to that\n";
		  }
		  while (<F>) {
		      s/[\r\n]//g;
		      my ($runId2,$clusterId,$i,$iterNum,$annotCode,$knownsText,$genesText,$score,$bestScoreOfCluster,$num,$weight,$len,$seq_id,$gc,$downPercent,$upPercent,$org_num,$extraDataFromClusterer,$dummy,$numCovary,$hasCovaryAdjacent)=split /\t/,$_;
		      if ($runId!=$runId2) {
			  die "that's weird";
		      }
		      if (length($bestScoreOfCluster)==0) {  # this is a bug when $score<0.  I think it's most practical to just workaround it
			  $bestScoreOfCluster="0";
		      }
		      my $truncatedGenesText=substr($genesText,0,248);
		      my $truncatedKnownsText=substr($knownsText,0,248);
		      if (length($knownsText)>250) {
			  print "knownsText>250: $runId-$clusterId-$i-$iterNum: $knownsText\n";
		      }
		      $sth->execute($runId,$clusterId,$i,$iterNum,$truncatedKnownsText,$truncatedGenesText,$score,$bestScoreOfCluster,$num,$len,$weight,$seq_id,$gc,$upPercent,$downPercent,$org_num,$extraDataFromClusterer,$numCovary,$hasCovaryAdjacent);
		      if ($isFirstDownload) {
			  $sth2->execute($runId,$clusterId,$i,$iterNum,$annotCode);
		      }
		  }
		  close(F);
		  $sth->finish;
		  $sth2->finish;

		  $fn="$dir/web/motifs2.tab";
		  print "processing $fn\n";
		  if (!open(F,"$fn")) {
		      die "cannot open $fn";
		  }
		  $sth=$dbh->prepare("update motifs set numRed=?,numRedNoU=?,numBlack=?,numBlackNoU=? where runId=? and clusterNum=? and predNum=? and iter=?;");
		  while (<F>) {
		      s/[\r\n]//g;
		      my ($runId2,$clusterId,$i,$iterNum,$red,$redNoU,$black,$blackNoU)=split /\t/,$_;
		      if ($runId!=$runId2) {
			  die "that's weird";
		      }
		      #print "$red,$redNoU,$black,$blackNoU,$runId2,$clusterId,$i,$iterNum\n";
		      $sth->execute($red,$redNoU,$black,$blackNoU,$runId2,$clusterId,$i,$iterNum);
		  }
		  close(F);
		  $sth->finish;

		  $fn="$dir/web/motifs_cddname";
		  if (-e $fn) {
		      print "updating motifs_cddname\n";
		      # remove what was there before (if anything)
		      $sth=$dbh->prepare("delete from motifs_cddname where runId=? and iter=?;");
		      $sth->execute($runId,$iterNum);
		      $sth->finish();
		      # insert data, using LOAD DATA
		      $dbh->do("load data local infile '$fn' into table motifs_cddname (runId,clusterNum,predNum,iter,cddname,cddcount);");
		  }

		  $fn="$dir/web/alt-scores.tab";
		  if (-e $fn) {
		      print "updating $fn\n";
		      if (0) {
			  # old way that's guaranteed to work, using DBI
			  if (!open(F,"$fn")) {
			      die "cannot open $fn";
			  }
			  $sth=$dbh->prepare("insert into motif_alt_scores (runId,clusterNum,predNum,iter,scoreName,score) values (?,?,?,?,?,?);");
			  while (<F>) {
			      s/[\r\n]//g;
			      my ($runId,$clusterNum,$predNum,$iter,$scoreName,$score)=split /\t/,$_;
			      $sth->execute($runId,$clusterNum,$predNum,$iter,$scoreName,$score);
			  }
			  close(F);
			  $sth->finish;
		      }
		      else {
			  # using LOAD DATA -- only for MySQL
			  $dbh->do("load data local infile '$fn' into table motif_alt_scores (runId,clusterNum,predNum,iter,scoreName,score);");
		      }
		      #
		      # find best score per cluster
		      print "find best scores per cluster for motif_alt_score\n";
		      $dbh->do("create temporary table bestscores (runId smallint unsigned,clusterNum int unsigned,iter tinyint unsigned,scoreName varchar(40),bestscore double,index(runId,clusterNum,iter,scoreName));");
		      $dbh->do("insert into bestscores (runId,clusterNum,iter,scoreName,bestscore) select runId,clusterNum,iter,scoreName,max(score) as bestscore from motif_alt_scores where runId=$runId and iter=$iterNum group by runId,clusterNum,iter,scoreName;");
		      $dbh->do("update motif_alt_scores inner join bestscores on (motif_alt_scores.runId=bestscores.runId and motif_alt_scores.clusterNum=bestscores.clusterNum and motif_alt_scores.iter=bestscores.iter) set bestScoreOfCluster=bestscores.bestscore where motif_alt_scores.runId=$runId and motif_alt_scores.iter=$iterNum;");
		      $dbh->do("drop table bestscores;");
		      # find number motifs with better score of this type within the same runId,iter
		      print "find number motifs with better score of this type within the same runId,iter\n";
		      $dbh->do("create temporary table numbetter (runId smallint unsigned,iter tinyint unsigned,clusterNum int unsigned,predNum tinyint unsigned,scoreName varchar(40),numbetterInRunIdIter int,dummy varchar(40),index(runId,iter,clusterNum,predNum,scoreName));");
		      $dbh->do("set \@row=0;");
		      $dbh->do("set \@previousScoreName=null;");
		      my $fancySql="insert into numbetter (runId,clusterNum,predNum,iter,scoreName,numbetterInRunIdIter,dummy) select runId,clusterNum,predNum,iter,scoreName,\@row:=if(\@previousScoreName=scoreName,\@row+1,1) as numbetterInRunIdIter,\@previousScoreName:=scoreName from motif_alt_scores where runId=$runId and iter=$iterNum order by scoreName,score desc;";
		      $dbh->do($fancySql);
		      $dbh->do("update motif_alt_scores inner join numbetter on (motif_alt_scores.runId=numbetter.runId and motif_alt_scores.clusterNum=numbetter.clusterNum and motif_alt_scores.predNum=numbetter.predNum and motif_alt_scores.iter=numbetter.iter and motif_alt_scores.scoreName=numbetter.scoreName) set motif_alt_scores.numbetterInRunIdIter=numbetter.numbetterInRunIdIter where motif_alt_scores.runId=$runId and motif_alt_scores.iter=$iterNum;");
		      $dbh->do("drop table numbetter;");
		      # find number overlapping motifs with better scores, according to each score type
		      my @cnowbsSql=$self->CalcNumOverlapsWithBetterScores($runId,$iterNum);
		      for my $sql (@cnowbsSql) {
			  # print "SQL: $sql\n";
			  $dbh->do($sql);
		      }
		      #
		      # generate short-list of available scoreName for this runId,iter
		      print "extract list of available scoreName for motif_alt_score\n";
		      $dbh->do("delete from runs_scoreName where runId=$runId and iter=$iterNum;");
		      $dbh->do("insert into runs_scoreName (runId,iter,scoreName) select distinct runId,iter,scoreName from motif_alt_scores where runId=$runId and iter=$iterNum;");
		  }
		  else {
		      print "NOTE: $fn does not exist, so I'm not setting any alt scores\n";
		  }
		  #
		  # set senseFractionNucsOverlapSelf for each motif
		  print "set senseFractionNucsOverlapSelf for each motif\n";
		  my $sqlWhere=ProcessPipeline_Utils::SqlJoinMotif("motifs","motif_overlap","","1")." and ".ProcessPipeline_Utils::SqlJoinMotif("motifs","motif_overlap","","2");
		  $dbh->do("update motifs,motif_overlap set motifs.revFractionNucsOverlapSelf=motif_overlap.revFractionNucsOverlap where $sqlWhere and motifs.runId=$runId and motifs.iter=$iterNum");
		  
		  print D "$runId\t$iterNum\twho cares about the file name\n";
	      }
	  }
      }
      close(D);

      my %doneOverlapMap=();
      my $f;
      for $f (@doneOverlap) {
	  print "(note: done \"$f\")\n";
	  $doneOverlapMap{$f}=1;
      }
      if (!open(DONEOVERLAP,">>$generalData->{localDownloadOverlapFile}.done")) {
	  die "cannot open $generalData->{localDownloadOverlapFile}.done";
      }
      for $f (@newOverlap) {
	  print "(testing avail \"$f\")\n";
	  if ($doneOverlapMap{$f}) {
	      print "(\tdone)\n";
	  }
	  else {
	      print "(\tto do)\n";

	      ApplyOverlapPatch($f,$dbh,$generalData);
	      print DONEOVERLAP "$f\n";
	  }
      }
      close(DONEOVERLAP);
      
      $dbh->disconnect;

      print "Done.\n";
  }

sub CalcNumOverlapsWithBetterScores
  {
      my ($self,$runId,$iterNum)=@_;
      my $sqlNumBetterWithinSameRunIter;
      if (1) {
	  # yes, restrict better-motifs to the same (runId,iter)
	  $sqlNumBetterWithinSameRunIter=" and masQuery.runId=masBetter.runId and masQuery.iter=masBetter.iter";
      }
      else {
	  # no, calculate the number of better-motifs among all motifs currently in the system
	  # note: the update logic won't update this properly without additional work.  For example, when iter1 comes along, it would consider better motifs in iter0, but the iter0 motifs would not be updated with any better motifs in iter1.  Thus, it's probably best to not bother with this statistic.
	  $sqlNumBetterWithinSameRunIter="";
      }
      # if $runId is defind, set them for everything; mainly useful for doing it the first time, when I just decided to keep this data.  if $runId is not set, do it incrementally just for this (runId,iter) pair
      my $find_numOverlapsWithBetterScore_forAll;
      if (defined($runId)) {
	  $find_numOverlapsWithBetterScore_forAll=0;
      }
      else {
	  $find_numOverlapsWithBetterScore_forAll=1;
      }

      my @sql=();
      push @sql,"create temporary table numbetter (runId smallint unsigned,iter tinyint unsigned,clusterNum int unsigned,predNum tinyint unsigned,scoreName varchar(40),numOverlapsWithBetterScore int,index(runId,iter,clusterNum,predNum,scoreName));";
      my $sqlJoins=ProcessPipeline_Utils::SqlJoinMotif("masQuery","overlapQuery","","1")." and ".ProcessPipeline_Utils::SqlJoinMotif("masBetter","overlapBetter","","1")." and ".ProcessPipeline_Utils::SqlJoinMotif("masQuery","overlapBetter","","2")." and ".ProcessPipeline_Utils::SqlJoinMotif("masBetter","overlapQuery","","2");
      my $minOverlapClause="senseFractionNucsOverlap > 0.3";
      my ($sqlJustThisRunidIter,$sqlJustThisRunidIterWhere,$sqlJustThisRunidIterWhere2);
      if ($find_numOverlapsWithBetterScore_forAll) {
	  $sqlJustThisRunidIter="";
	  $sqlJustThisRunidIterWhere="";
	  $sqlJustThisRunidIterWhere2="";
      }
      else {
	  $sqlJustThisRunidIter=" and masQuery.runId=$runId and masQuery.iter=$iterNum";
	  $sqlJustThisRunidIterWhere=" where masQuery.runId=$runId and masQuery.iter=$iterNum";
	  $sqlJustThisRunidIterWhere2=" where motif_alt_scores.runId=$runId and motif_alt_scores.iter=$iterNum";
      }
      push @sql,"insert into numbetter (runId,iter,clusterNum,predNum,scoreName,numOverlapsWithBetterScore) select masQuery.runId,masQuery.iter,masQuery.clusterNum,masQuery.predNum,masQuery.scoreName,count(*) as numOverlapsWithBetterScore from motif_alt_scores as masQuery,motif_overlap as overlapQuery,motif_alt_scores as masBetter,motif_overlap as overlapBetter where $sqlJoins and masQuery.scoreName=masBetter.scoreName and masBetter.score>masQuery.score and overlapQuery.$minOverlapClause and overlapBetter.$minOverlapClause $sqlNumBetterWithinSameRunIter $sqlJustThisRunidIter group by masQuery.runId,masQuery.iter,masQuery.clusterNum,masQuery.predNum,masQuery.scoreName;";
      my $sqlUpdateJoins=ProcessPipeline_Utils::SqlJoinMotif("motif_alt_scores","numbetter")." and motif_alt_scores.scoreName=numbetter.scoreName";
      push @sql,"update motif_alt_scores inner join numbetter on ($sqlUpdateJoins) set motif_alt_scores.numOverlapsWithBetterScore=numbetter.numOverlapsWithBetterScore $sqlJustThisRunidIterWhere2;";
      push @sql,"drop table numbetter;";
      return @sql;
  }

1;
