# Supplementary material for: Comparative genomics reveals 104 candidate structured RNAs from bacteria, archaea, and their metagenomes
Source: Genome Biol. 2010 Mar 15;11(3):R31. doi: 10.1186/gb-2010-11-3-r31 (PMC2864571; doi:10.1186/gb-2010-11-3-r31)
Supplement: Additional file 10 — Source code implemented as part of this project. Source code files and a README.pdf file are provided to assist in detailed understanding of the methods. The files can be retrieved from the .tar.gz archive file, as described for Additional file 4. [file gb-2010-11-3-r31-S10.GZ › 104-motifs-source-code/motifs_2007/pl/ProcessPipeline_Utils.pm]

# Copyright (c) 2007-2010 Zasha Weinberg.  All rights reserved.
#
# This copyrighted source code is freely distributed under
# the terms of the GNU General Public License.  See the file
# LICENSE in the root directory of this distribution.

use strict;
use Stockholm;

package Fasta;

sub new {
    my ($class)=@_;
    my $self={};
    bless $self;
    return $self;
}

sub Load {
    my ($self,$f,$options)=@_;
    if (!open(F,$f)) {
	die "cannot open \"$f\"";
    }
    %$self=();
    my $hit=undef;
    while (<F>) {
	s/[\r\n]//g;
	if (/^[>](.*)$/) {
	    my $desc=$1;
	    if ($options->{disableParseHit}) {
		$hit=$desc;
		$hit =~ s/ .*//g; # just take up to the first space
	    }
	    else {
		if ($desc =~ /^([-._A-Za-z0-9]+)\/([0-9]+)[-]([0-9]+)$/) {
		    # hitId format
		    $hit=$desc;
		}
		else {
		    die "could not parse fasta hit \"$desc\"";
		}
	    }
	}
	else {
	    $self->{hit}{$hit} .= $_;
	    #print "hit=$hit\n";
	}
    }
    close(F);
}

sub ListHits {
    my ($self)=@_;
    my @l=keys %{$self->{hit}};
    return @l;
}

package ProcessPipeline_Utils;

sub WriteStockholmFromHash
  {
      my ($destFile,$seqsRef)=@_;
      my %seqs=%$seqsRef;
      if (!open(STO,">$destFile")) {
	  die "cannot open $destFile to write: $!";
      }
      print STO "# STOCKHOLM 1.0\n";
      if (scalar keys %{$seqs{hit}}==0) {
	  die "WriteStockholmFromHash: no hits.  theoretically that's okay, but it's super suspicious";
      }
      for my $gf (keys %{$seqs{gf}}) {
	  print STO "#=GF $gf $seqs{gf}{$gf}\n";
      }

      my ($key,$data);
      my %keyData=();
      my @keyList=();
      my %hitsNotSeenForDebugging=%{$seqs{hit}};
      my %hitsAlreadySeen=(); # this is kind of a hack; technically the pipline can report a motif with exactly the same seq (same nucleotide coords and everything) appearing twice.  This happened once with the Minnesota soil environmental sample.  When it happens, various programs are upset because the duplicate sequence looks like one seq that's twice as long
      for my $hit (@{$seqs{hitsInOriginalOrder}}) {
	  delete $hitsNotSeenForDebugging{$hit};

	  if ($hitsAlreadySeen{$hit}) {
	      next;
	  }
	  $hitsAlreadySeen{$hit}=1;

	  if (length($seqs{hit}{$hit}{seq})==0) {
	      # user must have deleted it
	      next;
	  }
	  ($key,$data)=($hit,$seqs{hit}{$hit}{seq});
	  $keyData{$key}=$data;     push @keyList,$key;
	  for my $gr (keys %{$seqs{hit}{$hit}{gr}}) {
	      ($key,$data)=("#=GR $hit $gr",$seqs{hit}{$hit}{gr}{$gr});
	      $keyData{$key}=$data;     push @keyList,$key;
	  }
	  for my $gs (keys %{$seqs{hit}{$hit}{gs}}) {
	      if ($gs =~ /^[^_]/) {
		  ($key,$data)=("#=GS $hit $gs",$seqs{hit}{$hit}{gs}{$gs});
		  $keyData{$key}=$data;     push @keyList,$key;
	      }
	  }
      }
      if (scalar keys %hitsNotSeenForDebugging>0) {
	  die "some hits in \%seqs were not given in \@{\$seqs{hitsInOriginalOrder}}: ".join(",",keys %hitsNotSeenForDebugging);
      }
      for my $gc (keys %{$seqs{gc}}) {
	  ($key,$data)=("#=GC $gc",$seqs{gc}{$gc});
	  $keyData{$key}=$data;     push @keyList,$key;
      }

      my $maxKey=0;
      for $key (@keyList) {
	  if (length($key)>$maxKey) {
	      $maxKey=length($key);
	  }
      }

      for $key (@keyList) {
	  $data=$keyData{$key};
	  my $spaces=" " x ($maxKey-length($key));
	  print STO "$key$spaces $data\n";
      }

      print STO "//\n";
      close(STO);
  }

sub ReadStockholmIntoHash
  {
      my ($srcFile)=@_;

      my %seqs=();
      @{$seqs{hitsInOriginalOrder}}=();
      if (!open(STO,"$srcFile")) {
	  die "cannot open $srcFile: $!";
      }
      my %gotHitOnce=();
      while (<STO>) {
	  s/[\r\n]//g;
	  if (/^\#=GF +([^ ]+) +([^ ].*)$/) {
	      $seqs{gf}{$1}=$2;
	  }
	  if (/^\#=GS +([^ \t]+)[ \t]+([^ \t]+)[ \t]+([^ \t].*)$/) {
	      my ($hit,$tag,$info)=($1,$2,$3);
	      # print "#=GS $hit,$tag,$info\n";
	      if ($tag eq "DE") { # CMfinder special tag
		  $seqs{hit}{$hit}{gs}{$tag}=$info;
		  if ($info =~ /^ *([0-9]+)[.][.] *([0-9]+)[ \t]+([-+e.0-9]+) *$/) {
		      my ($start,$stop,$score)=($1,$2,$3);
		      $seqs{hit}{$hit}{gs}{"_start"}=$start;
		      $seqs{hit}{$hit}{gs}{"_stop"}=$stop;
		      $seqs{hit}{$hit}{gs}{"_score"}=$score;
		  }
		  else {
		      die "info=$info";
		  }
	      }
	      else {
		  $seqs{hit}{$hit}{gs}{$tag}=$info;
	      }
	  }
	  if (/^\#=GR +([^ ]+) +([^ ]+) +([^ ].*)$/) {
	      my ($hit,$tag,$info)=($1,$2,$3);
	      $seqs{hit}{$hit}{gr}{$tag} .= $info;
	  }
	  if (0) {
	      # deprecated
	      if (/^\#=GC +SS_cons +([^ ]+)$/) { # don't bother with RF line, since I'll put my own cons line in later
		  $seqs{SS_cons} .= $1;
	      }
	  }
	  if (/^\#=GC +([^ ]+) +(.*)$/) {
	      $seqs{gc}{$1} .= $2;
	  }
	  if ($_ ne "//" && !(/^\#/)) {
	      if (/^([^ ]+) +([^ ]+)$/) {
		  my ($hit,$seq)=($1,$2);
		  $seqs{hit}{$hit}{seq} .= $seq;
		  if (!$gotHitOnce{$hit}) {
		      $gotHitOnce{$hit}=1;
		      push @{$seqs{hitsInOriginalOrder}},$hit;
		  }
	      }
	  }
      }
      close(STO);
      return %seqs;
  }
      
sub ParseWublast
  {
      # copied from CMfinder pipeline preproc.pl
      my ($blastfile,$processFunc)=@_;
      if ($blastfile =~ /[.]gz$/) {
	  $blastfile="gzip -d -c $blastfile |";
      }
      open IN, "$blastfile" or die "Can't open $blastfile";
      my $query = "";
      my $subject = "";
      my $subject_length;

      my $x={};
      my @l=();
      
      while(<IN>){
	  chomp;
	  if (/^Query=\s*(\S+)\s*/) {
	      $query=$1;
	  }
	  elsif (/^>(\S+)/) {
	      $subject=$1;
	  }
	  elsif(/^\s*Length = (\d+)/){
	      $subject_length=$1;
	  }
	  elsif (/Expect = (\S+),/){
	      $x->{e_val} = $1;
	  }
	  elsif (/Identities = \d+\/\d+ \((\d+)%\)/){
	      $x->{identity} = $1;
	  }
	  elsif (/^Query:\s*(\d+)\s+-\s+(\d+)$/){
	      $x->{qstart} = $1;
	      $x->{qend} = $2;
	  }
	  elsif (/^Sbjct:\s*(\d+)\s+-\s+(\d+)$/){
	      $x->{sstart} = $1;
	      $x->{send} = $2;

	      $x->{query} = $query;
	      $x->{subject}=$subject;
	      $x->{subject_length} = $subject_length;

	      if (defined($processFunc)) {
		  &$processFunc($x);
	      }
	      else {
		  # default behavior is to add to list
		  push @l,$x;
	      }
	      $x={};
	  }
      }
      close(IN);

      return @l;
  }

sub ReadFastaToHash
  {
      my ($fileName)=@_;
      if (!open(F,"$fileName")) {
	  die "cannot open $fileName";
      }
      
      my %seqs=();
      my $id="";
      while (<F>) {
	  s/[\r\n]//g;
	  if (/^[>](.*)/) {
	      $id=$1;
	  }
	  else {
	      $seqs{$id} .= $_;
	  }
      }
      close(F);
      return \%seqs;
  }

sub WriteFastaFromHash
  {
      my ($fileName,$seqs)=@_;
      if (!open(F,">$fileName")) {
	  die "cannot open $fileName";
      }
      for my $id (keys %{$seqs}) {
	  print F ">$id\n";
	  my $s=$seqs->{$id};
	  $s =~ s/X/N/g; # convert the less-accepted X into the more standard N.
	  print F "$s\n";
      }
      close(F);
  }      

sub SqlJoinMotif # these joins on 4 fields are a real hassle to write out
  {
      
      my ($table1,$table2,$fieldAdd1,$fieldAdd2)=@_;
      my @fields=("runId","iter","clusterNum","predNum");
      my @equality=();
      for my $f (@fields) {
	  push @equality,"$table1.$f$fieldAdd1=$table2.$f$fieldAdd2";
      }
      return join(" and ",@equality);
  }


sub DumpPscoreTree_Recurse
  {
      my ($tree,$node,$depth)=@_;
      my $x=$$tree{$node};
      my $linebreaks=1;
      my $s="";
      if ($x->{leftChild} eq ".") {
	  # leaf
	  if ($linebreaks) { $s .= " " x $depth; }
	  $s .= "$x->{name}:$x->{branchLen}";
      }
      else {
	  # internal node
	  if ($linebreaks) { $s .= " " x $depth; }
	  $s .= "(";
	  my $child=$x->{leftChild};
	  while (1) {
	      if ($child ne $x->{leftChild}) {
		  $s .= ",";
	      }
	      if ($linebreaks) { $s .= "\n"; }
	      $s .= DumpPscoreTree_Recurse($tree,$child,$depth+1);
	      $child=$$tree{$child}->{nextSibling};
	      if ($child eq ".") {
		  last;
	      }
	  }
	  $s .= ")";
	  $s .= ":$x->{branchLen}";
      }
      return $s;
  }

sub TreeCalcDistanceMatrix
  {
      my ($tree,$node,$matrix)=@_;
      my $x=$$tree{$node};
      if ($x->{leftChild} eq ".") {
	  @{$x->{leaves}}=({node=>$node,len=>$x->{branchLen}});
      }
      else {
	  my $child=$x->{leftChild};
	  my @leaves=();
	  while ($child ne ".") {
	      TreeCalcDistanceMatrix($tree,$child,$matrix);
	      my $y=$$tree{$child};

	      # take cross-product of leaves
	      for my $u (@leaves) {
		  for my $v (@{$y->{leaves}}) {
		      my $d=$u->{len}+$v->{len};
		      if ($$matrix{$u->{node}}{$v->{node}}) {
			  print "already seen (duplicate) dist $u->{node} , $v->{node}\n";
		      }
		      $$matrix{$u->{node}}{$v->{node}}=$d;
		      #print "matrix($u->{node},$v->{node})=$d\n";
		  }
	      }

	      # add these leaves to the list
	      #print "child node: $child\n";
	      push @leaves,@{$y->{leaves}};

	      # nextSibling
	      $child=$y->{nextSibling};
	  }

	  # add branchLen to leaves
	  for my $u (@leaves) {
	      push @{$x->{leaves}},{node=>$u->{node},len=>($u->{len}+$x->{branchLen})};
	  }
      }
      #print "node $node , #leaves: ".(scalar @{$x->{leaves}})."\n";
  }

sub TreeLongestPath_Recurse
  {
      my ($tree,$node,$depth)=@_;
      my $x=$$tree{$node};
      my $linebreaks=1;
      if ($x->{leftChild} eq ".") {
	  # leaf
	  $x->{longest}=$x->{branchLen};
      }
      else {
	  # internal node
	  my $longest=0;
	  my $child=$x->{leftChild};
	  while ($child ne ".") {
	      TreeLongestPath_Recurse($tree,$child,$depth+1);
	      my $y=$$tree{$child};
	      if (!$y->{foundLongest}) {
		  die "$child";
	      }
	      #print "$child,$y->{foundLongest},$y->{longest}\n";
	      if ($y->{longest} > $longest) {
		  $longest=$y->{longest};
	      }
	      $child=$y->{nextSibling};
	  }
	  $x->{longest}=$longest + $x->{branchLen};
      }
      $x->{foundLongest}=1;
  }

sub PfoldOutToPscoreTree
  {
      my ($pfoldOutFileName,$treeFileName,$branchLengthMultiplier,$scaleLongestBranch,$distanceMatrixFileName)=@_;
      
      if (!open(PFOLD,$pfoldOutFileName)) {
	  die "cannot open $pfoldOutFileName";
      }
      if (!open(TREE,">$treeFileName")) {
	  die "cannot open $treeFileName";
      }

      my %tree=();
      my $state="start";
      while (<PFOLD>) {
	  s/[\r\n]//g;
	  if ($state eq "start") {
	      if (/^; +TYPE +TREE/) {
		  $state="tree header";
	      }
	  }
	  if ($state eq "tree") {
	      if (/^; [*]/) {
		  $state="rest of file";
	      }
	      else {
		  if (/^ +N +([0-9]+) +([^ ]+) +([-+.e0-9]+) +([.0-9]+) +([.0-9]+)$/) {
		      my ($nodeNum,$nodeName,$branchLen,$child,$sibling)=($1,$2,$3,$4,$5);
		      $tree{$nodeNum}={name=>$nodeName,branchLen=>$branchLen*$branchLengthMultiplier,leftChild=>$child,nextSibling=>$sibling};
		  }
		  else {
		      die "in state \"tree\" could not parse \"$_\"";
		  }
	      }
	  }
	  if ($state eq "tree header") {
	      if (/^; ----------/) {
		  $state="tree";
	      }
	  }
      }

      my $root="1";

      if ($scaleLongestBranch) {
	  # calc longest-path
	  TreeLongestPath_Recurse(\%tree,$root,0);
	  # scale everything
	  my $longest=$tree{$root}->{longest};
	  print "longest path=$longest\n";
	  my $scaleFactor=$scaleLongestBranch/$longest;
	  print "scaleFactor=$scaleFactor\n";
	  for my $node (keys %tree) {
	      $tree{$node}->{branchLen} *= $scaleFactor;
	  }
      }
      else {
	  print "disable scaleLongestBranch\n";
      }

      print TREE DumpPscoreTree_Recurse(\%tree,$root,0);
      print TREE ";\n";

      if ($distanceMatrixFileName) {
	  my %matrix=();
	  TreeCalcDistanceMatrix(\%tree,$root,\%matrix);
	  if (!open(D,">$distanceMatrixFileName")) {
	      die "cannot open $distanceMatrixFileName";
	  }
	  my @nodes=();
	  my ($node,$r,$c);
	  for my $x (@{$tree{$root}->{leaves}}) {
	      if ($tree{$x->{node}}->{leftChild} eq ".") {
		  push @nodes,$x->{node};
	      }
	  }
	  print D "\t";
	  for $node (@nodes) {
	      my $name=$tree{$node}->{name};
	      print D "$name\t";
	  }
	  print D "\n";
	  for $r (@nodes) {
	      my $name=$tree{$r}->{name};
	      print D "$name\t";
	      for $c (@nodes) {
		  my $d;
		  if ($r eq $c) {
		      $d="";
		  }
		  else {
		      $d=$matrix{$r}{$c};
		      if (!defined($d)) {
			  $d=$matrix{$c}{$r};
		      }
		      if (!defined($d)) {
			  print "not found: $r - $c\n";
			  $d="???";
		      }
		  }
		  print D "$d\t";
	      }
	      print D "\n";
	  }
	  close(D);
      }

      close(TREE);
      close(PFOLD);
  }


package DefunctStockholmStuff;

sub WriteClustalwFromHash
  {
      my ($destFile,$seqsRef)=@_;
      my %seqs=%$seqsRef;
      if (!open(C,">$destFile")) {
	  die "cannot open $destFile to write: $!";
      }
      print C "CLUSTAL W (1.83) multiple sequence alignment\n\n\n";
      my $l=length($seqs{gc}{SS_cons});
      if ($l==0) {
	  die "SS_cons not found in alignment, which I wasn't expecting";
      }
      my $i;
      my $maxWidth=50;
      my $maxName=0;
      for my $hit (@{$seqs{hitsInOriginalOrder}}) {
	  if (length($hit)>$maxName) {
	      $maxName=length($hit);
	  }
      }
      for ($i=0; $i<$l; $i += $maxWidth) {
	  my $b=$maxWidth;
	  if ($l-$i<$maxWidth) {
	      $b=$l-$i;
	  }
	  # much of this is copied from WriteStockholmFromHash
	  my %hitsNotSeenForDebugging=%{$seqs{hit}};
	  my %hitsAlreadySeen=();
	  for my $hit (@{$seqs{hitsInOriginalOrder}}) {
	      delete $hitsNotSeenForDebugging{$hit};
	      if ($hitsAlreadySeen{$hit}) {
		  next;
	      }
	      $hitsAlreadySeen{$hit}=1;
	      if (length($seqs{hit}{$hit}{seq})==0) {
		  # user must have deleted it
		  next;
	      }

	      my $fullSeq=$seqs{hit}{$hit}{seq};
	      my $s=substr($fullSeq,$i,$b);
	      $s =~ s/[.]/-/g;
	      $s=uc($s);
	      $s =~ s/U/T/g; # RNAz doesn't respect the noble Uridine.
	      my $namePad=" " x ($maxName-length($hit));
	      my $hitEscape=$hit;
	      $hitEscape =~ s/[\/-]/_/g;
	      print C "$hitEscape$namePad $s\n";
	  }
	  my $lalaLine=" " x ($maxName+1 + $b);
	  print C "$lalaLine\n\n";
      }
      close(C);
  }
sub WriteStockholmFromHash
  {
      my ($destFile,$seqsRef)=@_;
      my %seqs=%$seqsRef;
      if (!open(STO,">$destFile")) {
	  die "cannot open $destFile to write: $!";
      }
      print STO "# STOCKHOLM 1.0\n";
      if (scalar keys %{$seqs{hit}}==0) {
	  die "WriteStockholmFromHash: no hits.  theoretically that's okay, but it's super suspicious";
      }
      for my $gf (keys %{$seqs{gf}}) {
	  print STO "#=GF $gf $seqs{gf}{$gf}\n";
      }

      my ($key,$data);
      my %keyData=();
      my @keyList=();
      my %hitsNotSeenForDebugging=%{$seqs{hit}};
      my %hitsAlreadySeen=(); # this is kind of a hack; technically the pipline can report a motif with exactly the same seq (same nucleotide coords and everything) appearing twice.  This happened once with the Minnesota soil environmental sample.  When it happens, various programs are upset because the duplicate sequence looks like one seq that's twice as long
      for my $hit (@{$seqs{hitsInOriginalOrder}}) {
	  delete $hitsNotSeenForDebugging{$hit};

	  if ($hitsAlreadySeen{$hit}) {
	      next;
	  }
	  $hitsAlreadySeen{$hit}=1;

	  if (length($seqs{hit}{$hit}{seq})==0) {
	      # user must have deleted it
	      next;
	  }
	  ($key,$data)=($hit,$seqs{hit}{$hit}{seq});
	  $keyData{$key}=$data;     push @keyList,$key;
	  for my $gr (keys %{$seqs{hit}{$hit}{gr}}) {
	      ($key,$data)=("#=GR $hit $gr",$seqs{hit}{$hit}{gr}{$gr});
	      $keyData{$key}=$data;     push @keyList,$key;
	  }
	  for my $gs (keys %{$seqs{hit}{$hit}{gs}}) {
	      if ($gs =~ /^[^_]/) {
		  ($key,$data)=("#=GS $hit $gs",$seqs{hit}{$hit}{gs}{$gs});
		  $keyData{$key}=$data;     push @keyList,$key;
	      }
	  }
      }
      if (scalar keys %hitsNotSeenForDebugging>0) {
	  die "some hits in \%seqs were not given in \@{\$seqs{hitsInOriginalOrder}}: ".join(",",keys %hitsNotSeenForDebugging);
      }
      for my $gc (keys %{$seqs{gc}}) {
	  ($key,$data)=("#=GC $gc",$seqs{gc}{$gc});
	  $keyData{$key}=$data;     push @keyList,$key;
      }

      my $maxKey=0;
      for $key (@keyList) {
	  if (length($key)>$maxKey) {
	      $maxKey=length($key);
	  }
      }

      for $key (@keyList) {
	  $data=$keyData{$key};
	  my $spaces=" " x ($maxKey-length($key));
	  print STO "$key$spaces $data\n";
      }

      print STO "//\n";
      close(STO);
  }

sub ReadStockholmIntoHash
  {
      my ($srcFile)=@_;

      my %seqs=();
      @{$seqs{hitsInOriginalOrder}}=();
      if (!open(STO,"$srcFile")) {
	  die "cannot open $srcFile: $!";
      }
      my %gotHitOnce=();
      while (<STO>) {
	  s/[\r\n]//g;
	  if (/^\#=GF +([^ ]+) +([^ ].*)$/) {
	      $seqs{gf}{$1}=$2;
	  }
	  if (/^\#=GS +([^ ]+) +([^ ]+)[ \t]+([^ ].*)$/) {
	      my ($hit,$tag,$info)=($1,$2,$3);
	      # print "#=GS $hit,$tag,$info\n";
	      if ($tag eq "DE") { # CMfinder special tag
		  $seqs{hit}{$hit}{gs}{$tag}=$info;
		  if ($info =~ /^ *([0-9]+)[.][.] *([0-9]+)[ \t]+([-+e.0-9]+) *$/) {
		      my ($start,$stop,$score)=($1,$2,$3);
		      $seqs{hit}{$hit}{gs}{"_start"}=$start;
		      $seqs{hit}{$hit}{gs}{"_stop"}=$stop;
		      $seqs{hit}{$hit}{gs}{"_score"}=$score;
		  }
		  else {
		      die "info=$info";
		  }
	      }
	      else {
		  $seqs{hit}{$hit}{gs}{$tag}=$info;
	      }
	  }
	  if (/^\#=GR +([^ ]+) +([^ ]+) +([^ ].*)$/) {
	      my ($hit,$tag,$info)=($1,$2,$3);
	      $seqs{hit}{$hit}{gr}{$tag} .= $info;
	  }
	  if (0) {
	      # deprecated
	      if (/^\#=GC +SS_cons +([^ ]+)$/) { # don't bother with RF line, since I'll put my own cons line in later
		  $seqs{SS_cons} .= $1;
	      }
	  }
	  if (/^\#=GC +([^ ]+) +(.*)$/) {
	      $seqs{gc}{$1} .= $2;
	  }
	  if ($_ ne "//" && !(/^\#/)) {
	      if (/^([^ ]+) +([^ ]+)$/) {
		  my ($hit,$seq)=($1,$2);
		  $seqs{hit}{$hit}{seq} .= $seq;
		  if (!$gotHitOnce{$hit}) {
		      $gotHitOnce{$hit}=1;
		      push @{$seqs{hitsInOriginalOrder}},$hit;
		  }
	      }
	  }
      }
      close(STO);
      return %seqs;
  }

package IntervalLists;  # only intervals within one seqId.  coords in intervals must be finite.  Note: in some contexts we exploit the fact that these interval lists are really just a way of representing a finite subset of integers, and interval list operations are just set operations

sub ConvertFrom_FullyClosedDoubleSided {  #  @result=ConvertFrom_FullyClosedDoubleSided(\@l).  @l is a list of fully closed intervals (i.e. the interval includes the start and the end), and it's double-sided using the Rfam hitId method (i.e. start>end is possible).  We convert this into the canonical method of half-open (i.e. interval includes start, but does not include end), and one-sided (start<=end always)
    my ($l)=@_;
    my @r=();
    for my $x (@$l) {
	# make one-sided
	if ($x->{s} > $x->{e}) {
	    ($x->{s},$x->{e})=($x->{e},$x->{s});
	}
	# make half-open
	$x->{e}++;
	push @r,$x;
    }
    return @r;
}

sub ConvertTo_FullyClosed { #  @result=ConvertTo_FullyClosed(\@l).  @l is a list in the canonical half-open format, and @result is fully closed.  (Note that we can't recover double-sided, so we don't try)
    my ($l)=@_;
    my @r=();
    for my $x (@$l) {
	$x->{e}--;
	push @r,$x;
    }
    return @r;
}

sub Dump {  # dumps @$l into file $fh
    my ($fh,$listName,$l)=@_;
    #print "Dump ($fh,$listName,$l)\n";
    print $fh "LIST: $listName\n";
    for my $x (@$l) {
	print $fh "\t$x->{s},$x->{e}\n";
    }
}

sub MergeOverlapping {   # @result=MergeOverlapping(\@list);, where @list is a list of refs of the form ($x->{s},$x->{e}) of half-open intervals.  @result is the list with overlapping intervals merged
    my ($l)=@_;
    if (scalar @$l==0) {
	my @r=();
	return @r;
    }

    my @r=();
    my @sl=sort {$a->{s} <=> $b->{s}} @$l;

    my $interval=undef;
    for my $x (@sl) {
	if (defined($interval)) {
	    if ($interval->{e} >= $x->{s}) {
		# interval overlaps x, so just extend interval if x is longer
		if ($x->{e} > $interval->{e}) {
		    $interval->{e}=$x->{e};
		}
	    }
	    else {
		# interval is disjoint from x, so print interval
		push @r,$interval;
		# and now it's $x
		$interval=$x;
	    }
	}
	else {
	    # no interval, so make it x
	    $interval=$x;
	}
    }
    # dump whatever we have
    if (defined($interval)) {
	push @r,$interval;
    }

    return @r;
}

sub Union {   #   @result=Union(\@l1,\@l2);   # @result is the union of the intervals in list l1,l2, which are lists of half open intervals ($x->{s},$x->{e})
    my ($l1ref,$l2ref)=@_;
    # just concatenate the lists, and use MergeOverlapping
    my @l=(@$l1ref,@$l2ref);
    return MergeOverlapping(\@l);
}

sub RemoveEmptyIntervals {
    my ($l)=@_;
    my @r=();
    for my $x (@$l) {
	if ($x->{s}==$x->{e}) {
	    # remove this empty interval
	}
	else {
	    push @r,$x;
	}
    }
    return @r;
}


sub IntersectListAndInterval { #  @result=IntersectListAndInterval($interval,\@l2)
    my ($interval,$l)=@_;
    my $d=0;
    if ($d) { print "ILAI input: \n"; for my $x (@$l) { print "\t$x->{s},$x->{e}\n"; } }
    my @r=();
    for my $x (@$l) {
	#print "ILAI bef: $x->{s},$x->{e}\n";
	if ($x->{s} < $interval->{s}) {
	    $x->{s}=$interval->{s};
	}
	if ($x->{e} < $interval->{s}) {
	    $x->{e}=$interval->{s};
	}
	if ($x->{s} > $interval->{e}) {
	    $x->{s}=$interval->{e};
	}
	if ($x->{e} > $interval->{e}) {
	    $x->{e}=$interval->{e};
	}
	#print "ILAI aft: $x->{s},$x->{e}\n";
	push @r,$x;
    }
    if ($d) { print "ILAI r: \n"; for my $x (@r) { print "\t$x->{s},$x->{e}\n"; } }
    my @rr=RemoveEmptyIntervals(\@r);
    if ($d) { print "ILAI rr: \n"; for my $x (@rr) { print "\t$x->{s},$x->{e}\n"; } }
    return @rr;
}

sub FindContainingInterval {   # $interval=FindContainingInterval(\@l) : $interval is the smallest interval that contains all elements in list l
    my ($l)=@_;
    if (scalar @$l==0) {
	return {s=>1,e=>1};  # arbitrary interval
    }
    my $universeInterval={s=>$$l[0]->{s},e=>$$l[0]->{e}};
    for my $x (@$l) {
	if ($x->{s} < $universeInterval->{s}) {
	    $universeInterval->{s}=$x->{s};
	}
	if ($x->{e} > $universeInterval->{e}) {
	    $universeInterval->{e}=$x->{e};
	}
    }
    return $universeInterval;
}

sub Negate {   # negates the interval wrt the universe defined as an interval.  @result=Negate($universeInterval,$l), where $l is a list ref as above: performs a not operation on @$l, but intersects the result with $universeInterval.  This guarantees that the interval coords are finite.
    my ($universeInterval,$l)=@_;
    my $d=0;
    if (scalar @$l==0) {
	my @r=($universeInterval);
	return @r;
    }
    if ($d) { print "Negate input: universe=$universeInterval->{s},$universeInterval->{e}\n"; for my $x (@$l) { print "\t$x->{s},$x->{e}\n"; } }
    my @lm=MergeOverlapping($l);
    my @projected=IntersectListAndInterval($universeInterval,\@lm);
    if ($d) { print "Negate projected: \n"; for my $x (@projected) { print "\t$x->{s},$x->{e}\n"; } }
    my $prevS=$universeInterval->{s};
    my @r=();
    for my $x (@projected) {
	push @r,{s=>$prevS,e=>$x->{s}};
	$prevS=$x->{e};
    }
    push @r,{s=>$prevS,e=>$universeInterval->{e}};
    if ($d) { print "Negate r: \n"; for my $x (@r) { print "\t$x->{s},$x->{e}\n"; } }
    my @rr=RemoveEmptyIntervals(\@r);
    if ($d) { print "Negate rr: \n"; for my $x (@rr) { print "\t$x->{s},$x->{e}\n"; } }
    return @rr;
}

sub Intersect {   # result=Intersect(\@l,\@l2);  # @result is the intersections of intervals in lsit l1,l2, which are lists of half-open intervals ($x->{s},$x->{e})
    my ($l1ref,$l2ref)=@_;

    # exploit the identity   X and Y = not(not(X) or not(Y)) <=> X intersect Y = not(not(X) union not(Y)) to save programming effort
    # note that this identity is weird to compute with finite intervals, since not(X) will have infinite start and end.  For example not((1,10))=((-inf,1),(10,+inf)).  So we use the interval-projected Negate sub, but use the min/max of X,Y as the universe

    my @l=(@$l1ref,@$l2ref);
    my $universeInterval=FindContainingInterval(\@l);
    my @notX=Negate($universeInterval,$l1ref);
    my @notY=Negate($universeInterval,$l2ref);
    my @theUnion=Union(\@notX,\@notY);
    return Negate($universeInterval,\@theUnion);
}

sub Subtract {  # @result=Subtract(\@l1,\@l2) : result = l1 - l2
    my ($l1ref,$l2ref)=@_;

    if (scalar @$l1ref==0) {
	return @$l1ref;
    }
    
    # we use X-Y = X intersect not(Y) = not(not(X) union Y)

    my $d=0;
    if ($d) { print "Subtract 0 l1: \n"; for my $x (@$l1ref) { print "\t$x->{s},$x->{e}\n"; } }
    if ($d) { print "Subtract 0 l2: \n"; for my $x (@$l2ref) { print "\t$x->{s},$x->{e}\n"; } }
    my @l=(@$l1ref,@$l2ref);
    if ($d) { print "Subtract 1: \n"; for my $x (@l) { print "\t$x->{s},$x->{e}\n"; } }
    my $universeInterval=FindContainingInterval(\@l);
    if ($d) { print "Subtract 2: universe = $universeInterval->{s},$universeInterval->{e}\n";}
    # if ($d) { print "Subtract 2 l1ref pre Negate: \n"; for my $x (@$l1ref) { print "\t$x->{s},$x->{e}\n"; } }
    my @notX=Negate($universeInterval,$l1ref);
    if ($d) { print "Subtract 3 notX: \n"; for my $x (@notX) { print "\t$x->{s},$x->{e}\n"; } }
    my @theUnion=Union(\@notX,$l2ref);
    if ($d) { print "Subtract 3 theUnion: \n"; for my $x (@theUnion) { print "\t$x->{s},$x->{e}\n"; } }
    my @r=Negate($universeInterval,\@theUnion);
    if ($d) { print "Subtract 4 r: \n"; for my $x (@r) { print "\t$x->{s},$x->{e}\n"; } }
    return @r;
}

sub RemoveShortIntervals {  # results=RemoveShortIntervals($minLen,\@l).  removes intervals in \@l shorter than $minLen
    my ($minLen,$l)=@_;
    my @r=();
    for my $x (@$l) {
	if ($x->{e} - $x->{s} < $minLen) {
	    # eat it
	}
	else {
	    push @r,$x;
	}
    }
    return @r;
}

sub TotalSize { #  result=TotalSize(\@l) : number of integers contained within the list of intervals @l
    my ($l)=@_;
    my $size=0;
    my @lm=MergeOverlapping($l);  # make sure it's well-behaved
    for my $x (@lm) {
	$size += ($x->{e}-$x->{s});
    }
    return $size;
}

1;
