# Supplementary material for: Comparative genomics reveals 104 candidate structured RNAs from bacteria, archaea, and their metagenomes
Source: Genome Biol. 2010 Mar 15;11(3):R31. doi: 10.1186/gb-2010-11-3-r31 (PMC2864571; doi:10.1186/gb-2010-11-3-r31)
Supplement: Additional file 10 — Source code implemented as part of this project. Source code files and a README.pdf file are provided to assist in detailed understanding of the methods. The files can be retrieved from the .tar.gz archive file, as described for Additional file 4. [file gb-2010-11-3-r31-S10.GZ › 104-motifs-source-code/motifs_2007/pl/RavennaifyGroup.pl]

# Copyright (c) 2007-2010 Zasha Weinberg.  All rights reserved.
#
# This copyrighted source code is freely distributed under
# the terms of the GNU General Public License.  See the file
# LICENSE in the root directory of this distribution.

use strict;

my $maxNucsPerPartition=32000000;

my ($groupBaseDir,$superDbIGRsDir,$superDbRavennaName,$ravennaDbToCreateBaseName)=@ARGV;

# assuming we're running in a 'runs' directory, with the usual setup (e.g., './cmzasha')

my $cmd;

MakeRavennaDb($superDbRavennaName,"$superDbIGRsDir/s0.fasta.gz","$ravennaDbToCreateBaseName-s0","$groupsBaseDir/s0","$groupBaseDir/seq_acc.txt");

sub RunCmd
  {
      my ($cmd)=@_;
      print "Running $cmd\n";
      my $status=system "$cmd";
      if (!$status) {
	  die "failed";
      }
  }

sub MakeRavennaDb
  {
      my ($superDbRavennaName,$sourceSeqFile,$ravennaDbToCreate,$dir,$accessionsFile)=@_;
      if (!-e $sourceFastaFile) {
	  die "does not exist: \"$sourceFastaFile\"";
      }
      if (!-e $accessionsFile) {
	  die "does not exist: \"$accessionsFile\"";
      }
      system "mkdir -p $dir";

      my $cmd="./cmzasha --no-stderr --partition-fasta $sourceSeqFile $dir $maxNucsPerPartition $accessionsFile";
      RunCmd($cmd);

      my $cmd="gzip $dir/*.fasta";
      RunCmd($cmd);

      my $cmd="./cmzasha --no-stderr --gc-count $dir/partition.gz.list";
      RunCmd($cmd);
  }
