# Supplementary material for: Comparative genomics reveals 104 candidate structured RNAs from bacteria, archaea, and their metagenomes
Source: Genome Biol. 2010 Mar 15;11(3):R31. doi: 10.1186/gb-2010-11-3-r31 (PMC2864571; doi:10.1186/gb-2010-11-3-r31)
Supplement: Additional file 10 — Source code implemented as part of this project. Source code files and a README.pdf file are provided to assist in detailed understanding of the methods. The files can be retrieved from the .tar.gz archive file, as described for Additional file 4. [file gb-2010-11-3-r31-S10.GZ › 104-motifs-source-code/motifs_2007/pl/RefineCmfinderErrorHandling.pl]

# Copyright (c) 2007-2010 Zasha Weinberg.  All rights reserved.
#
# This copyrighted source code is freely distributed under
# the terms of the GNU General Public License.  See the file
# LICENSE in the root directory of this distribution.

$cmd=join(" ",@ARGV);
if (!open(CMF,"$cmd 2>&1 |")) {
    die "cannot run $cmd (open failed)";
}
$diedHonorably=0;
while (<CMF>) {
    if (/^FATAL: Too few sequences$/) {
	$diedHonorably=1;
    }
    if (/^FATAL: No secondary structure detected$/) {
	$diedHonorably=1;
    }
    print $_;
}
close(CMF);
$status=$?;
if ($diedHonorably) {
    print "Pretending I didn't see that \"FATAL: \" message.  Wait?  Which message?  I don't know of any message.\n";
    $status=0;
}
if ($status!=0) {
    die "cmfinder returned status $status";
}
exit(0);
