# Supplementary material for: Comparative genomics reveals 104 candidate structured RNAs from bacteria, archaea, and their metagenomes
Source: Genome Biol. 2010 Mar 15;11(3):R31. doi: 10.1186/gb-2010-11-3-r31 (PMC2864571; doi:10.1186/gb-2010-11-3-r31)
Supplement: Additional file 10 — Source code implemented as part of this project. Source code files and a README.pdf file are provided to assist in detailed understanding of the methods. The files can be retrieved from the .tar.gz archive file, as described for Additional file 4. [file gb-2010-11-3-r31-S10.GZ › 104-motifs-source-code/motifs_2007/pl/RNAfoldAlignRegion.pl]

# Copyright (c) 2007-2010 Zasha Weinberg.  All rights reserved.
#
# This copyrighted source code is freely distributed under
# the terms of the GNU General Public License.  See the file
# LICENSE in the root directory of this distribution.

use strict;
use ProcessPipeline_Utils;
use Getopt::Long;

my ($help,$rnafoldExe);
if (!GetOptions( 
		"h" => \$help,
		"rnafoldExe=s" => \$rnafoldExe
	       )) {
    die;
}
if (!defined($rnafoldExe)) {
    die "you need to supply  -rnafoldExe <full path>";
}

my $stoFileName=shift;
my $outStoFileName=shift;

my %sto=ProcessPipeline_Utils::ReadStockholmIntoHash($stoFileName);

my $regionString=$sto{gc}{RNAfoldAlignRegion};
if (!defined($regionString)) {
    die;
}
my $regionStart=index $regionString,"<";
my $regionEnd=index $regionString,">";
if ($regionStart==-1 || $regionEnd==-1) {
    die;
}
if (!($regionString =~ /^[.]*[<][.]*[>][.]*$/)) {
    die "#=GC RNAfoldAlignRegion must have exactly one matching angle bracket pair";
}

for my $hit (@{$sto{hitsInOriginalOrder}}) {

    my $seq=$sto{hit}{$hit}{seq};
    my $regionSeq=uc(substr $seq,$regionStart,$regionEnd+1-$regionStart);

    my $regionNucSeq=$regionSeq;
    $regionNucSeq =~ s/[^A-Za-z]//g;

    my $cmd="echo $regionNucSeq | $rnafoldExe -noPS";
    if (!open(RF,"$cmd |")) {
	die;
    }
    my $regionSs=undef;
    my $line=0;
    while (<RF>) {
	$line++;
	if ($line==2) {
	    s/ .*$//g;
	    s/[\r\n]//g;
	    $regionSs=$_;
	    last;
	}
    }
    close(RF);
    if ($? != 0) {
	die "$cmd failed with $?";
    }
    if (!defined($regionSs)) {
	die;
    }
    $regionSs =~ s/\(/</g;
    $regionSs =~ s/\)/>/g;
    
    #print "\n\n$hit\n$regionNucSeq\n$regionSs\n";

    my $gapsShifted=("." x (length($regionSeq)-length($regionNucSeq)));
    $sto{hit}{$hit}{seq}=substr($seq,0,$regionStart).$regionNucSeq.$gapsShifted.substr($seq,$regionEnd+1,length($seq)-$regionEnd-1);
    $sto{hit}{$hit}{gr}{RNAfoldRegion}=("." x $regionStart).$regionSs.$gapsShifted.("." x (length($seq)-$regionEnd-1));
}

ProcessPipeline_Utils::WriteStockholmFromHash($outStoFileName,\%sto);

sub RunCmd
  {
      my ($cmd)=@_;
      print "Running $cmd\n";
      my $status=system "$cmd";
      if ($status!=0) {
	  die "failed with status $status (according to perl 'system' command)";
      }
  }

    
