# Supplementary material for: Comparative genomics reveals 104 candidate structured RNAs from bacteria, archaea, and their metagenomes
Source: Genome Biol. 2010 Mar 15;11(3):R31. doi: 10.1186/gb-2010-11-3-r31 (PMC2864571; doi:10.1186/gb-2010-11-3-r31)
Supplement: Additional file 10 — Source code implemented as part of this project. Source code files and a README.pdf file are provided to assist in detailed understanding of the methods. The files can be retrieved from the .tar.gz archive file, as described for Additional file 4. [file gb-2010-11-3-r31-S10.GZ › 104-motifs-source-code/motifs_2007/pl/SixFrameTranslation.pl]

# Copyright (c) 2007-2010 Zasha Weinberg.  All rights reserved.
#
# This copyrighted source code is freely distributed under
# the terms of the GNU General Public License.  See the file
# LICENSE in the root directory of this distribution.

use strict;
use Getopt::Long;
use ProcessPipeline_Utils;

my $inverseTableStr="Ala/A GCU, GCC, GCA, GCG 
Leu/L UUA, UUG, CUU, CUC, CUA, CUG
Arg/R CGU, CGC, CGA, CGG, AGA, AGG 
Lys/K AAA, AAG
Asn/N AAU, AAC 
Met/M AUG
Asp/D GAU, GAC 
Phe/F UUU, UUC
Cys/C UGU, UGC 
Pro/P CCU, CCC, CCA, CCG
Gln/Q CAA, CAG 
Ser/S UCU, UCC, UCA, UCG, AGU, AGC
Glu/E GAA, GAG 
Thr/T ACU, ACC, ACA, ACG
Gly/G GGU, GGC, GGA, GGG 
Trp/W UGG
His/H CAU, CAC 
Tyr/Y UAU, UAC
Ile/I AUU, AUC, AUA 
Val/V GUU, GUC, GUA, GUG
STOP/* UAG, UGA, UAA";
my %codonToSymbol=();
for my $line (split /[\r\n]/,$inverseTableStr) {
    my @l=split /[, ]+/,$line;
    my $doubleSymbol=shift @l;
    my ($three,$symbol)=split /\//,$doubleSymbol;
    for my $codon (@l) {
	$codonToSymbol{$codon}=$symbol;
    }
}

my $minPeptideLen=30;

my ($help,$framesSpec,$outFasta,$afterStopFasta);

if (!GetOptions(
		"h" => \$help,
		"frames=s" => \$framesSpec,
		"outFasta=s" => \$outFasta,
		"afterStopFasta=s" => \$afterStopFasta
	       )) {
    die;
}
if ($help) {
    print "-frames <code> : which frames to print out, with numbers 0, 1, 2.  Note: we only do sense strand.\n";
    print "-outFasta <file name> : print out the amino acid sequence of the first peptide translated\n";
    print "-afterStopFasta <file name> : print out the nucleotides that come after the first stop codon (so we can see if they have a conserved structure.\n";

    print "Within the input file:\n";
    print "\t#=GC SixFrameTranslation.pl : the column with an 'x' in it is used to start translation, rather than starting on the first column\n";
}
my $inFileName=shift;
my $outFileName=shift;

my @doFrame=(1,1,1); # default
if (defined($framesSpec)) {
    @doFrame=(0,0,0);
    if ($framesSpec =~ /0/) {
	$doFrame[0]=1;
    }
    if ($framesSpec =~ /1/) {
	$doFrame[1]=1;
    }
    if ($framesSpec =~ /2/) {
	$doFrame[2]=1;
    }
}

my $sto=new Stockholm;
$sto->Load($inFileName);

my $startPos=0;
my $gc=$sto->{gc}{"SixFrameTranslation.pl"};
if (length($gc)>0) {
    $startPos=index $gc,'x';
}
my $startDots="." x $startPos;

if ($outFasta) { 
    if (!open(FASTA,">$outFasta")) {
	die;
    }
}
if ($afterStopFasta) {
    if (!open(AFTERSTOP,">$afterStopFasta")) {
	die;
    }
}

my $longestPeptide=-1;
my @longestPeptideHits=();
for my $hit (@{$sto->{hitsInOriginalOrder}}) {
    my @frames=("","","");
    my $i;
    my $s=$sto->{hit}{$hit}{seq};
    $s=uc($s); # don't bother with lower case
    my @tr=($startDots,$startDots,$startDots);
    my $p=0;
    my @nucsAfterStop=();
    my @nucsAfterStopEngage=(0,0,0);
    for ($i=$startPos; $i<length($s); $i++) {
	my $nuc=substr($s,$i,1);
	my $j;
	for ($j=0; $j<3; $j++) {
	    #print "$i,$j,$frames[$j],$nuc\n";

	    if ($nucsAfterStopEngage[$j] && ($nuc =~ /[A-Z]/)) {
		$nucsAfterStop[$j] .= $nuc;
	    }

	    if ($nuc =~ /[A-Z]/) {
		$frames[$j] .= $nuc;
	    }
	    if (length($frames[$j])>3) {
		$frames[$j]=substr($frames[$j],1);
	    }
	    my $symbol=$codonToSymbol{$frames[$j]};
	    if (($nuc =~ /[A-Z]/) && ($p%3)==$j && defined($symbol)) {
		$tr[$j] .= $symbol;

		if ($symbol eq "*") {
		    $nucsAfterStopEngage[$j]=1;
		}
	    }
	    else {
		$tr[$j] .= ".";
	    }
	}
	if ($nuc =~ /[A-Z]/) {
	    $p++;
	}
    }

    my $j;
    for ($j=0; $j<3; $j++) {
	if ($doFrame[$j]) {
	    $sto->{hit}{$hit}{gr}{"tr_$j"}=$tr[$j];

	    if ($afterStopFasta && length($nucsAfterStop[$j])>0) {
		print AFTERSTOP ">$hit\n$nucsAfterStop[$j]\n";
	    }

	    if ($outFasta) {
		if (substr($s,length($s)-1,1) ne "." && ($s =~ /^[ACGU.]+$/)) { # only take full-len seqs that have proper nucleotides
		    my $firstAa=$tr[$j];
		    $firstAa =~ s/[.]//g;
		    $firstAa =~ s/[*].*$//g;
		    my $l=length($firstAa);
		    if ($l>$longestPeptide) {
			$longestPeptide=$l;
			@longestPeptideHits=();
		    }
		    if ($l==$longestPeptide) {
			push @longestPeptideHits,$hit;
		    }
		    if ($l<$minPeptideLen) {
			print "$hit $l\n";
		    }
		    print FASTA ">$hit\n$firstAa\n";
		}
	    }
	}
    }
}

if ($outFasta) {
    print "Longest peptide output was $longestPeptide: ".join(" ",@longestPeptideHits)."\n";;
}

$sto->Save($outFileName);
