# Supplementary material for: Comparative genomics reveals 104 candidate structured RNAs from bacteria, archaea, and their metagenomes
Source: Genome Biol. 2010 Mar 15;11(3):R31. doi: 10.1186/gb-2010-11-3-r31 (PMC2864571; doi:10.1186/gb-2010-11-3-r31)
Supplement: Additional file 10 — Source code implemented as part of this project. Source code files and a README.pdf file are provided to assist in detailed understanding of the methods. The files can be retrieved from the .tar.gz archive file, as described for Additional file 4. [file gb-2010-11-3-r31-S10.GZ › 104-motifs-source-code/motifs_2007/pl/StandardStep.pl]

# Copyright (c) 2007-2010 Zasha Weinberg.  All rights reserved.
#
# This copyrighted source code is freely distributed under
# the terms of the GNU General Public License.  See the file
# LICENSE in the root directory of this distribution.

use strict;
use Getopt::Long;

my $default_filSmaxHmm=0.05;

my ($help,$dumpToRun,$runPlanningJobLocally,$srcDir,$destDir,$addPrefix,$blastDir,$rerunLastStep,$weightPerScanJobUser,$weightPerUtrBlastJob,$runPlanningJobQueue,$weightPerEvdJob);
our $parallel=undef;
my $parallelQueue=undef; #"sandbox\@sanserver4,sand";
my ($getProtFromMysql,$getProtFromSqlite,$getProtFromTabFile);
my ($evdPartitions,$null3cm,$gcnull,$nullgcmix,$configHmmInOneJob);
my ($maxArrayJobSize,$verifyEachBlock,$walltimeHours,$parallelNodeAlloc,$useInfernal,$maxSearchHours,$mbPerCpu,$filSmaxHmm);
$weightPerUtrBlastJob=1000;
$weightPerScanJobUser=1; # seems like a good default
if (!GetOptions( 
		"h" => \$help,
		"parallel=s" => \$parallel,
		"queue=s" => \$parallelQueue,
		"dumpToRun" => \$dumpToRun,
		"runPlanningJobLocally" => \$runPlanningJobLocally,
		"runPlanningJobQueue=s" => \$runPlanningJobQueue,
		"srcDir=s" => \$srcDir,
		"destDir=s" => \$destDir,
		"blastDir=s" => \$blastDir,
		"rerunLastStep" => \$rerunLastStep,
		"weightPerEvdJob=s" => \$weightPerEvdJob,
		"weightPerScanJob=s" => \$weightPerScanJobUser,
		"weightPerUtrBlastJob=s" => \$weightPerUtrBlastJob,
		"evdPartitions=s" => \$evdPartitions,
		"null3cm" => \$null3cm,
		"nullgcmix" => \$nullgcmix,
		"gcnull" => \$gcnull,
		"configHmmInOneJob" => \$configHmmInOneJob,
		"maxArrayJobSize=s" => \$maxArrayJobSize,
		"verifyEachBlock" => \$verifyEachBlock,
		"walltimeHours=s" => \$walltimeHours,
		"parallelNodeAlloc=s" => \$parallelNodeAlloc,
		"nodeAlloc=s" => \$parallelNodeAlloc,
		"infernal" => \$useInfernal,
		"maxSearchHours=s" => \$maxSearchHours,
		"mbPerCpu=s" => \$mbPerCpu, # I could give more power in distinguishing planning jobs vs. actual jobs, etc, but I don't see the point
		"filSmaxHmm=s" => \$filSmaxHmm
	       )) {
    die "problem with command line";
}
my $batchDir;
if (!$srcDir || !$destDir) {
    $batchDir=shift;    
}
my $nextStepNum=shift;
print "Step $nextStepNum\n";

if ($help) {
    print "perl StandardStep.pl <batch root dir> <step # to do>\n";
    print "-parallel, -queue: usual flags\n";
    print "-runPlanningJobLocally : pass this flag to MultiRavenna.pl\n";
    print "-runPlanningJobQueue <queue> : pass this flag to MultiRavenna.pl\n";
    print "-weightPerScanJob : pass this flag to MultiRavenna.pl\n";
    print "-weightPerEvdJob : pass this flag to MultiRavenna.pl\n";
    print "-rerunLastStep\n";
    print "-evdPartitions <spec> : pass to MultiRavenna, and in turn ravenna.pl.  -evdPartitions 40,61 is default.  -evdPartitions - (which means no partitions) is also useful\n";
    print "-null3cm : pass to MultiRavenna.pl\n";
    print "-nullgcmix : pass to MultiRavenna.pl\n";
    print "-gcnull : pass to MultiRavenna.pl\n";
    print "-configHmmInOneJob : pass to MultiRavenna.pl\n";
    print "-maxArrayJobSize <#> : pass to MultiRavenna.pl\n";
    print "-verifyEachBlock : pass to MultiRavenna.pl\n";
    print "-walltimeHours <#> : pass to MultiRavenna.pl\n";
    print "-parallelNodeAlloc <stuff> : pass to MultiRavenna.pl\n";
    print "-infernal : use infernal, pass this to MultiRavenna.pl\n";
    print "-maxSearchHours : pass to MultiRavenna.pl for infernal.pl\n";
    print "-mbPerCpu : pass to MultiRavenna.pl\n";
    print "-filSmaxHmm : pass to MultiRavenna.pl\n";
    exit(0);
}
# perl exe/MultiRavenna.pl -queue sandbox@sanserver4,sand -parallel PBSPro -motifDir curated/2008-11-20/sto -scanDir curated/2008-11-20/scan -tempDir t -collateIntoBigArrayJobs -global refseq32-25-microbial-diff

my $hostname=`hostname`;
$hostname =~ s/[\r\n]//g;
print "hostname=$hostname\n";
my $defaultParallel;
if ($hostname =~ /bulldogi/) {
    if (!$getProtFromMysql && !$getProtFromSqlite) {
	$getProtFromMysql="mysql,zw49,zw49,zw49"; # MySQL login info.  fields are: hostname, database name, user name, password
    }
    $defaultParallel="PBSPro";
}
if ($hostname =~ /bulldogk/) {
    # set in MultiRavenna.pl
#    $defaultParallel="PBSPro";
    $getProtFromTabFile="data/d/genomecontext.tab.gz";
}
if (($hostname =~ /master/) || ($hostname =~ /node[0-9]+/)) {
    # colossus
    if (!$getProtFromTabFile) {
	$getProtFromTabFile="data/d/genomecontext.tab.gz";
    }
    if (!-e $getProtFromTabFile) {
# doesn't work, because the file is too large for Perl.  So, I'll just wait for the later test with gzip (which is able to handle the large file)
#	die "could not find $getProtFromTabFile file.  This file should contain one line per protein, where each line is tab-delimited and the first field is the protein gi, and the second field is the protein translation.";
    }
    $defaultParallel="DinGO";
    $runPlanningJobLocally=1; # might as well
}
if (!defined($parallel)) {
    $parallel=$defaultParallel;
}

$addPrefix=0;
if (!$srcDir || !$destDir || !$blastDir) {
    $addPrefix=1;
}

my $prevStepNum=$nextStepNum-1;
my $prevDir=sprintf "%s/step%02d",$batchDir,$prevStepNum;
my $nextDir=sprintf "%s/step%02d",$batchDir,$nextStepNum;
my $scanDir=sprintf "%s/scan/step%02d",$batchDir,$nextStepNum;
my $nextStepNum2Digit=sprintf "%02d",$nextStepNum;

if ($srcDir) {
    $prevDir=$srcDir;
}
if ($destDir) {
    $scanDir=$destDir;
}


my ($groupBlastDbDir,$superdbBlastDbDir);
if ($blastDir) {
    system "mkdir -p $blastDir";
    ($groupBlastDbDir,$superdbBlastDbDir)=($blastDir,$blastDir);
}
else {
    if ($batchDir) {
	$groupBlastDbDir="$batchDir/group-blast-db";
	system "mkdir -p $groupBlastDbDir";
	$superdbBlastDbDir="$batchDir/superdb-blast-db";
	system "mkdir -p $superdbBlastDbDir";
    }
}


if (!-e $prevDir) {
    die "$prevDir does not exist, so I probably can't make $nextDir";
}

my $batchCode;
if ($addPrefix) {
    if ($batchDir =~ /\/(b[-0-9]+)/) {
	my $b=$1;
	if ($b =~ /^b[0-9][0-9]([0-9][0-9])-([0-9][0-9])-([0-9][0-9])/) {
	    $batchCode="b$1$2$3"."s$nextStepNum2Digit";
	}
	if ($b =~ /^b([0-9][0-9][0-9][0-9][0-9][0-9])/) {
	    $batchCode="b$1"."s$nextStepNum2Digit";
	}
    }
    if (!defined($batchCode)) {
	die "could not parse batch code from $batchDir";
    }
}

system "mkdir -p $scanDir";

my %stepToCmd=(
	       "1",{cmds=>"-global SUPERDB-LATESTVERSION-GROUP-miniscan"},
	       "2",{cmds=>"-local SUPERDB-LATESTVERSION-GROUP-miniscan"},
	       "3",{cmds=>"-blastUtrUpstreamWindow 2000,200 -blastUtrDbDir $groupBlastDbDir -weightPerUtrBlastJob $weightPerUtrBlastJob  -makeBlastUtrDb SUPERDB-LATESTVERSION-GROUP-full\t-blastUtrDbDir $groupBlastDbDir -useBlastUtrDb -global SUPERDB-LATESTVERSION-GROUP-full"},
	       "4",{cmds=>"-blastUtrDbDir $groupBlastDbDir -useBlastUtrDb -local SUPERDB-LATESTVERSION-GROUP-full"},
	       "5",{cmds=>"-extend 70,70 -cmfinder $scanDir SUPERDB-LATESTVERSION-allseqs"},
	       "6",{cmds=>"-local SUPERDB-LATESTVERSION-GROUP-miniscan"},
	       "7",{cmds=>"-structureless SUPERDB-LATESTVERSION-GROUP-miniscan"},
	       "8",{cmds=>"-blastUtrUpstreamWindow 2000,200 -blastUtrDbDir $superdbBlastDbDir -weightPerUtrBlastJob $weightPerUtrBlastJob -makeBlastUtrDb SUPERDB-LATESTVERSION-allseqs\t-blastUtrDbDir $superdbBlastDbDir -useBlastUtrDb -global SUPERDB-LATESTVERSION-allseqs"},
	       "9",{cmds=>"-blastUtrDbDir $superdbBlastDbDir -useBlastUtrDb -local SUPERDB-LATESTVERSION-allseqs"},
	       "10",{cmds=>"-blastUtrDbDir $superdbBlastDbDir -useBlastUtrDb -structureless SUPERDB-LATESTVERSION-allseqs"},
	       "11",{cmds=>"-global SUPERDB-LATESTVERSION-allseqs",weightPerScanJob=>5},
	       "12",{cmds=>"-local SUPERDB-LATESTVERSION-allseqs",weightPerScanJob=>5}
	      );

my $stepCmdListStr=$stepToCmd{$nextStepNum}->{cmds};
# print "cmds = $stepCmdListStr\n"; exit(0);
if (!$stepCmdListStr) {
    die "unknown step \#$nextStepNum";
}

my @otherFlags=();
if ($dumpToRun) {
    push @otherFlags,"-dumpToRun";
}
if ($runPlanningJobLocally) {
    push @otherFlags,"-runPlanningJobLocally";
}
if ($runPlanningJobQueue) {
    push @otherFlags,"-runPlanningJobQueue $runPlanningJobQueue";
}
my $weightPerScanJob=undef;
if (!defined($weightPerScanJob) && defined($weightPerScanJobUser) && $weightPerScanJobUser) {
    $weightPerScanJob=$weightPerScanJobUser;
}
if (!defined($weightPerScanJob) && defined($stepToCmd{$nextStepNum}->{weightPerScanJob})) { # take the default for the step, unless the user says something different
    $weightPerScanJob=$stepToCmd{$nextStepNum}->{weightPerScanJob};
}
if ($weightPerScanJob) {
    push @otherFlags,"-weightPerScanJob $weightPerScanJob";
}
if ($weightPerEvdJob) {
    push @otherFlags,"-weightPerEvdJob $weightPerEvdJob";
}
if ($rerunLastStep) {
    push @otherFlags,"-rerunLastStep";
}
if ($getProtFromMysql) {
    push @otherFlags,"-getProtFromMysql $getProtFromMysql";
}
if ($getProtFromSqlite) {
    push @otherFlags,"-getProtFromSqlite $getProtFromSqlite";
}
if ($getProtFromTabFile) {
    push @otherFlags,"-getProtFromTabFile $getProtFromTabFile";
}
if ($evdPartitions) {
    push @otherFlags,"-evdPartitions $evdPartitions";
}
if ($null3cm) {
    push @otherFlags,"-null3cm";
}
if ($nullgcmix) {
    push @otherFlags,"-nullgcmix";
}
if ($gcnull) {
    push @otherFlags,"-gcnull";
}
if ($configHmmInOneJob) {
    push @otherFlags,"-configHmmInOneJob";
}
if ($maxArrayJobSize) {
    push @otherFlags,"-maxArrayJobSize $maxArrayJobSize";
}
if ($verifyEachBlock) {
    push @otherFlags,"-verifyEachBlock";
}
if ($walltimeHours) {
    push @otherFlags,"-walltimeHours $walltimeHours";
}
if ($parallelNodeAlloc) {
    push @otherFlags,"-parallelNodeAlloc $parallelNodeAlloc";
}
if ($useInfernal) {
    push @otherFlags,"-infernal";
}
if ($maxSearchHours) {
    push @otherFlags,"-maxSearchHours $maxSearchHours";
}
if ($mbPerCpu) {
    push @otherFlags,"-mbPerCpu $mbPerCpu";
}
if ($filSmaxHmm) {
    push @otherFlags,"-filSmaxHmm $filSmaxHmm";
}
else {
    push @otherFlags,"-filSmaxHmm $default_filSmaxHmm";
}
my $otherFlagsStr=join(" ",@otherFlags);

my @stepCmdList=split /\t/,$stepCmdListStr;
for my $stepCmd (@stepCmdList) {
    my $blockFlag="";
    if (scalar @stepCmdList>1) {
	$blockFlag="-block";
    }

    my @parallelFlags=();
    if (length($parallel)>0) {
	push @parallelFlags,"-parallel $parallel";
    }
    if (length($parallelQueue)>0) {
	push @parallelFlags,"-queue $parallelQueue";
    }
    my $parallelFlagsStr=join(" ",@parallelFlags);

    my $cmd="perl exe/MultiRavenna.pl $parallelFlagsStr -motifDir $prevDir -scanDir $scanDir -tempDir t -collateIntoBigArrayJobs -fileNamePrefix $batchCode- $blockFlag -jobsAreDead -checkSSconsorig $otherFlagsStr $stepCmd";
    print "Running $cmd\n";
    my $status=system "$cmd";
    if ($status!=0) {
	die "command failed with status $status: $?";
    }
}
