# Supplementary material for: Comparative genomics reveals 104 candidate structured RNAs from bacteria, archaea, and their metagenomes
Source: Genome Biol. 2010 Mar 15;11(3):R31. doi: 10.1186/gb-2010-11-3-r31 (PMC2864571; doi:10.1186/gb-2010-11-3-r31)
Supplement: Additional file 10 — Source code implemented as part of this project. Source code files and a README.pdf file are provided to assist in detailed understanding of the methods. The files can be retrieved from the .tar.gz archive file, as described for Additional file 4. [file gb-2010-11-3-r31-S10.GZ › 104-motifs-source-code/motifs_2007/pl/Stockholm.pm]

# Copyright (c) 2007-2010 Zasha Weinberg.  All rights reserved.
#
# This copyrighted source code is freely distributed under
# the terms of the GNU General Public License.  See the file
# LICENSE in the root directory of this distribution.

use strict;

package StockholmDuplicates;

sub new {
    my ($class,$sto)=@_;
    my $self={};
    bless $self;

    if (defined($sto)) {
	$self->{sto}=$sto;
	if ($sto->{gf}{DUPLICATES} eq "NONE") {
	    # nothing
	}
	else {
	    for my $equivClass (split / +/,$sto->{gf}{DUPLICATES}) {
		my @hitList=split /=/,$equivClass;
		my $alignmentHit=shift @hitList;
		@{$self->{dup}{$alignmentHit}}=@hitList;
		for my $hit (@hitList) {
		    $self->{toAlignmentHit}{$hit}=$alignmentHit;
		}
	    }
	}
    }

    return $self;
}

sub ToAlignmentHit {        # works also for hits that are not duplicates (i.e. if you pass it an alignmentHit, it'll give that back to you
    my ($self,$hit)=@_;
    my $alignmentHit=$self->{toAlignmentHit}{$hit};
    if (!defined($alignmentHit)) {
	$alignmentHit=$hit; # if it's not found, then the hit should be in the alignment
    }
    # trust, but verify
    if (!exists($self->{sto}->{hit}{$alignmentHit})) {
	die;
    }
    
    return $alignmentHit;
}

sub ToString {
    my ($self)=@_;
    my @el=();
    for my $ah (keys %{$self->{dup}}) {
	my @hl=();
	push @hl,$ah;
	push @hl,@{$self->{dup}{$ah}};
	push @el,join("=",@hl);
    }
    my $str=join(" ",@el);
    if ($str eq "") {
	$str="NONE"; # special case to avoid upsetting STOCKHOLM format (or just RALEE) with trailing spaces
    }
    return $str;
}

package Stockholm;

sub new {
    my ($class,$stoFileName)=@_;
    my $self={};
    bless $self;

    if (defined($stoFileName)) {
	$self->{stoFileName}=$stoFileName;
	Load($stoFileName);
    }
    else {
	$self->{stoFileName}="<unknown>";
    }
    @{$self->{hitsInOriginalOrder}}=();

    return $self;
}

sub AcceptOnlyTheseGC {
    my ($sto,$acceptList)=@_;
    my %ok=();
    for my $tag (@$acceptList) {
	$ok{$tag}=1;
    }
    for my $tag (keys %{$sto->{gc}}) {
	if (!$ok{$tag}) {
	    delete $sto->{gc}{$tag};
	}
    }
}

sub AcceptOnlyTheseGF {
    my ($sto,$acceptList)=@_;
    my %ok=();
    for my $tag (@$acceptList) {
	$ok{$tag}=1;
    }
    for my $tag (keys %{$sto->{gf}}) {
	if (!$ok{$tag}) {
	    delete $sto->{gf}{$tag};
	}
    }
}

sub AcceptOnlyTheseGR {
    my ($sto,$acceptList)=@_;
    my %ok=();
    for my $tag (@$acceptList) {
	$ok{$tag}=1;
    }
    
    for my $hit (@{$sto->{hitsInOriginalOrder}}) {
	for my $tag (keys %{$sto->{hit}{$hit}{gr}}) {
	    if (!$ok{$tag}) {
		delete $sto->{hit}{$hit}{gr}{$tag};
	    }
	}
    }
}

sub AcceptOnlyTheseGS {
    my ($sto,$acceptList)=@_;
    my %ok=();
    for my $tag (@$acceptList) {
	$ok{$tag}=1;
    }
    
    for my $hit (@{$sto->{hitsInOriginalOrder}}) {
	for my $tag (keys %{$sto->{hit}{$hit}{gs}}) {
	    if (!$ok{$tag}) {
		delete $sto->{hit}{$hit}{gs}{$tag};
	    }
	}
    }
}

sub TrimHitCoords {
    my ($srcHit,$leftTrim,$rightTrim,$keepOldCoords)=@_;
    if ($keepOldCoords) {
	return $srcHit;
    }
    else {
	my ($id,$s,$e)=split /[\/-]/,$srcHit;
	#print "Trim ($id,$leftTrim,$rightTrim)\n";
	if ($s<$e) {
	    $s += $leftTrim;
	    $e -= $rightTrim;
	}
	else {
	    $s -= $leftTrim;
	    $e += $rightTrim;
	}
	my $destHit="$id/$s-$e";
	return $destHit;
    }
}

sub ConcatString {
    my ($self,$s,$options)=@_;
    my $keepOldCoords=$options->{keepOldCoords};
    if (!$keepOldCoords) {
	die "not implemented.";
    }
    my $dots=("." x length($s));

    for my $hit (@{$self->{hitsInOriginalOrder}}) {
	$self->{hit}{$hit}{seq} .= $s;
	for my $gr (keys %{$self->{hit}{$hit}{gr}}) {
	    $self->{hit}{$hit}{gr}{$gr} .= $dots;
	}
    }
    for my $gc (keys %{$self->{gc}}) {
	$self->{gc}{$gc} .= $dots;
    }
}

sub ConcatSto {
    my ($self,$osto,$options)=@_;
    my $keepOldCoords=$options->{keepOldCoords};
    if (!$keepOldCoords) {
	die "not implemented.";
    }

    for my $hit (@{$self->{hitsInOriginalOrder}}) {
	my $seq=$osto->{hit}{$hit}{seq};
	if (!defined($seq)) {
	    die "cannot find hit $hit in osto";
	}
	$self->{hit}{$hit}{seq} .= $seq;

	for my $gr (keys %{$self->{hit}{$hit}{gr}}) {
	    $self->{hit}{$hit}{gr}{$gr} .= $osto->{hit}{$hit}{gr}{$gr};
	}
    }

    for my $gc (keys %{$self->{gc}}) {
	$self->{gc}{$gc} .= $osto->{gc}{$gc};
    }
}

sub RequireMinSeqLen {
    my ($self,$minLen)=@_;
    my @oldHitsInOriginalOrder=@{$self->{hitsInOriginalOrder}};
    @{$self->{hitsInOriginalOrder}}=();
    
    for my $hit (@oldHitsInOriginalOrder) {
	my $seq=$self->{hit}{$hit}{seq};
	my $sseq=$seq;
	$sseq =~ s/[^A-Za-z]//g;
	my $l=length($sseq);
	# print "$seq, $sseq , $l, $minLen\n";
	if ($l<$minLen) {
	    delete $self->{hit}{$hit};
	}
	else {
	    push @{$self->{hitsInOriginalOrder}},$hit;
	}
    }
}
sub GetNumSeqs {
    my ($self)=@_;
    return scalar @{$self->{hitsInOriginalOrder}};
}

sub ListPairs {
    my ($sto)=@_;
    my @pairs=();
    for my $sstag (keys %{$sto->{gc}}) {
	if ($sstag =~ /^SS_cons/) {
	    my $ss=$sto->{gc}{$sstag};
	    $ss =~ s/\(/</g;
	    $ss =~ s/\)/>/g;
	    $ss =~ s/\[/</g;
	    $ss =~ s/\]/>/g;
	    $ss =~ s/\{/</g;
	    $ss =~ s/\}/>/g;
	    my $i;
	    for ($i=0; $i<length($ss); $i++) {
		if (substr($ss,$i,1) eq "<") {
		    my $count=1;
	    
		    my $right=-1;
		    my $j;
		    for ($j=$i+1; $j<length($ss); $j++) {
			my $ch2=substr $ss,$j,1;
			if ($ch2 eq "<") {
			    $count++;
			}
			if ($ch2 eq ">") {
			    $count--;
			}
			if ($count==0) {
			    $right=$j;
			    last;
			}
		    }
		    if ($right==-1) {
			die "$sstag doesn't match up at position $i.  $ss";
		    }
		    push @pairs,{l=>$i,r=>$right};
		}
	    }
	}
    }
    return @pairs;
}

sub ProjectToColumnInterval {
    my ($src,$options,$l,$r)=@_;
    my $keepOldCoords=$options->{keepOldCoords};
    my $dest=new Stockholm;

    # first do the outer extents
    $r++; # the '>' doesn't get trimmed off itself
    my $s=$r-$l;
    my $leftTrim=$l;
    my $lenGuide=$src->{gc}{SS_cons};
    if (!defined($lenGuide)) {
	die;
    }
    my $len=length($lenGuide);
    my $rightTrim=($len-$r);
    
    %{$dest->{gf}}=%{$src->{gf}};
    
    for my $tag (keys %{$src->{gc}}) {
	$dest->{gc}{$tag}=substr $src->{gc}{$tag},$l,$s;
    }
    
    my %hitToTrims=();
    @{$dest->{hitsInOriginalOrder}}=();
    for my $srcHit (@{$src->{hitsInOriginalOrder}}) {
	
	# calculate coord trims
	my $seq=$src->{hit}{$srcHit}{seq};
	my $lseq=length($seq);
	if ($l<0 || $l>length($seq)) {
	    die "oops.  l=$l, r=$r, lseq=$lseq";
	}
	my $leftStr=substr $src->{hit}{$srcHit}{seq},0,$l;
	$leftStr =~ s/[^A-Za-z]//g;
	my $leftTrim=length($leftStr);
	if ($r<0 || $len-$r>$lseq) {
	    die "oops.  l=$l, r=$r, lseq=$lseq, len=$len";
	}
	my $rightStr=substr $src->{hit}{$srcHit}{seq},$r,$len-$r;
	$rightStr =~ s/[^A-Za-z]//g;
	my $rightTrim=length($rightStr);
	$hitToTrims{$srcHit}={l=>$leftTrim,r=>$rightTrim};
	
	# convert coords, based on trimming
	my $destHit=TrimHitCoords($srcHit,$hitToTrims{$srcHit}->{l},$hitToTrims{$srcHit}->{r},$keepOldCoords);
	push @{$dest->{srcHit}{$destHit}},$srcHit; # don't store under $dest->{hit}, since we'll also do it for DUPLICATES
	
	push @{$dest->{hitsInOriginalOrder}},$destHit;
	if (scalar keys %{$src->{hit}{$srcHit}{gs}}>0) {
	    %{$dest->{hit}{$destHit}{gs}}=%{$src->{hit}{$srcHit}{gs}};
	}
	$dest->{hit}{$destHit}{seq}=substr $src->{hit}{$srcHit}{seq},$l,$s;
	for my $tag (keys %{$dest->{hit}{$destHit}{gr}}) {
	    $dest->{hit}{$destHit}{gr}{$tag}=substr $dest->{hit}{$destHit}{gr}{$tag},$l,$s;
	}
    }
    
    my $srcDups=new StockholmDuplicates($src);
    my $destDups=new StockholmDuplicates();
    
    for my $srcAlignHit (keys %{$srcDups->{dup}}) {
	if (!defined($hitToTrims{$srcAlignHit})) {
	    die "(file \"$src->{stoFileName}\") $srcAlignHit was in #=GF DUPLICATES as an alignment-hit, but it wasn't in the alignment"; # internal error, or the #=GF DUPLICATES line mentions alignment hits that are not really in the alignment
	}
	my $destAlignHit=TrimHitCoords($srcAlignHit,$hitToTrims{$srcAlignHit}->{l},$hitToTrims{$srcAlignHit}->{r},$keepOldCoords);
	push @{$dest->{srcHit}{$destAlignHit}},$srcAlignHit;
	for my $srcHit (@{$srcDups->{dup}{$srcAlignHit}}) {
	    my $destHit=TrimHitCoords($srcHit,$hitToTrims{$srcAlignHit}->{l},$hitToTrims{$srcAlignHit}->{r},$keepOldCoords); # by definition the duplicates are exactly the same as the alignment-hit
	    push @{$dest->{srcHit}{$destHit}},$srcHit;
	    push @{$destDups->{dup}{$destAlignHit}},$destHit;
	}
    }
    $dest->{gf}{DUPLICATES}=$destDups->ToString();

    return $dest;
}

sub GetColumnRangeGeneric {
    my ($self,$actualMotifName)=@_;
    my $x={};
    if (defined($self->{gc}{$actualMotifName})) {
	my $actualMotif=$self->{gc}{$actualMotifName};
	if (!($actualMotif =~ /^[.]*[<][.]*[>][.]*$/)) {  # has exactly one matching angle bracket pair
	    die "invalid #=GC $actualMotifName line (which should have exactly one pair of matching angle brackets, to indicate the actual motif)";
	}
	my $l=index($actualMotif,"<");
	my $r=index($actualMotif,">");
	if ($l==-1 || $r==-1) {
	    die;
	}
	$x->{l}=$l;
	$x->{r}=$r;
    }
    else {
	$x->{l}=0;
	$x->{r}=length($self->{gc}{SS_cons});
    }
    return $x;
}
sub GetColumnRangeActualMotif {
    my ($self)=@_;
    return $self->GetColumnRangeGeneric("ACTUAL_MOTIF");
}

sub GetHitData {
    my ($self,$hit)=@_;
    my $x={hit=>$hit};
    ($x->{seqId},$x->{s},$x->{e})=split /[-\/]/,$hit;
    if (!defined($x->{e})) {
	die;
    }
    return $x;
}

sub IsGapCh {
    my ($ch)=@_;
    if ($ch eq "-" || $ch eq "." || $ch eq "_" || $ch eq "~" || $ch eq "+" || $ch eq ";" || $ch eq ":" || $ch eq ",") {
	return 1;
    }

    else {
	return 0;
    }
}


sub RemoveGapColumns { # removes columns that consist entirely of gaps
    my ($sto)=@_;
    my %colSet=();
    for (my $i=0; $i<length($sto->{gc}{SS_cons}); $i++) {
	
	$colSet{$i}=1; # start like this

	for my $hit ($sto->ListHits()) {
	    if ( ! IsGapCh(substr($sto->{hit}{$hit}{seq},$i,1))) {
		# nope
		$colSet{$i}=0;
		last; # no need to check more
	    }
	    for my $tag (keys %{$sto->{hit}{$hit}{gr}}) {
		if ( ! IsGapCh(substr($sto->{hit}{$hit}{gr}{$tag},$i,1))) {
		    $colSet{$i}=0;
		    last;
		}
	    }
	}
	for my $tag (keys %{$sto->{gc}}) {
	    if ( ! IsGapCh(substr($sto->{gc}{$tag},$i,1))) {
		$colSet{$i}=0;
		last;
	    }
	}
    }

    $sto->RemoveColumns(\%colSet);
}

sub RemoveColumns { # WARNING: does not adjust nucleotide coords (but this function is really intended only for removing all-gap columns)
    my ($sto,$colSet)=@_;  # colSet is a hash, keyed on column number
    for my $hit ($sto->ListHits()) {
	RemoveColumnsOneString(\$sto->{hit}{$hit}{seq},$colSet);
	for my $tag (keys %{$sto->{hit}{$hit}{gr}}) {
	    RemoveColumnsOneString(\$sto->{hit}{$hit}{gr}{$tag},$colSet);
	}
    }
    for my $tag (keys %{$sto->{gc}}) {
	RemoveColumnsOneString(\$sto->{gc}{$tag},$colSet);
    }
}

sub RemoveColumnsOneString {
    my ($seq,$emptyLocalColumnSet)=@_;
    my $dseq="";
    for (my $i=0; $i<length($$seq); $i++) {
	if (!$$emptyLocalColumnSet{$i}) {
	    $dseq .= substr($$seq,$i,1);
	}
    }
    $$seq=$dseq;
}

sub ProjectHitDataByColumnRange {
    my ($self,$hitData,$columnRange)=@_;

    my $l=$columnRange->{l};
    my $r=$columnRange->{r};
    my $hit=$hitData->{hit};
    my $lenGuide=$self->{gc}{SS_cons};
    if (!defined($lenGuide)) {
	die;
    }
    my $len=length($lenGuide);

    my $seq=$self->{hit}{$hit}{seq};
    my $lseq=length($seq);
    if ($l<0 || $l>length($seq)) {
	die "oops.  l=$l, r=$r, lseq=$lseq, hit=$hit, seqId=$hitData->{seqId}";
    }
    my $leftStr=substr $self->{hit}{$hit}{seq},0,$l;
    $leftStr =~ s/[^A-Za-z]//g;
    my $leftTrim=length($leftStr);
    if ($r<0 || $len-$r>$lseq) {
	die "oops.  l=$l, r=$r, lseq=$lseq, len=$len";
    }
    my $rightStr=substr $self->{hit}{$hit}{seq},$r,$len-$r;
    $rightStr =~ s/[^A-Za-z]//g;
    my $rightTrim=length($rightStr);
    
    # convert coords, based on trimming
    my $destHit=TrimHitCoords($hitData->{hit},$leftTrim,$rightTrim,0);
    return $self->GetHitData($destHit);
}
    
sub StripToGenericActualMotifIfAny {
    my ($src,$options,$actualMotifName)=@_;
    my $dest=new Stockholm;
    if (defined($src->{gc}{$actualMotifName})) {
	my $actualMotif=$src->{gc}{$actualMotifName};
	if (!($actualMotif =~ /^[.]*[<][.]*[>][.]*$/)) {  # has exactly one matching angle bracket pair
	    die "invalid #=GC $actualMotifName line (which should have exactly one pair of matching angle brackets, to indicate the actual motif)";
	}
	my $l=index($actualMotif,"<");
	my $r=index($actualMotif,">");
	if ($l==-1 || $r==-1) {
	    die;
	}
	my @i=({l=>$l,r=>$r});
	$dest=$src->ProjectToColumnInterval($options,$l,$r);
    }
    else {
	%$dest=%$src;
    }
    return $dest;
}

sub StripToActualMotifIfAny {
    my ($src,$options)=@_;
    StripToGenericActualMotifIfAny($src,$options,"ACTUAL_MOTIF");
}

# static function
# parses a line of a .sto file, and returns a list with the components.  These can be used to index the $sto object.  For example, ParseSto("#=GF ID bizarre")=("gf","ID","bizarre"), which corresponds to $sto->{gf}{ID}="bizarre";
# however, blank lines, or lines with "//", or "# STOCKHOLM" are returned as ("syntax",$line)
# NOTE: I could use this in the 'Load' method, but I'm concerned about breaking code, so I'll just cut&paste
sub ParseStoLine {
    my ($l)=@_;

    if ($l =~ /^\#=GF +([^ ]+) +([^ ].*)$/) {
	return ("gf",$1,$2);
    }
    if ($l =~ /^\#=GS +([^ \t]+)[ \t]+([^ \t]+)[ \t]+([^ \t].*)$/) {
	my ($hit,$tag,$info)=($1,$2,$3);
	return ("hit",$hit,"gs",$tag,$info);
    }
    if ($l =~ /^\#=GR +([^ ]+) +([^ ]+) +([^ ].*)$/) {
	my ($hit,$tag,$info)=($1,$2,$3);
	return ("hit",$hit,"gr",$tag,$info);
    }
    if ($l =~ /^\#=GC +([^ ]+) +(.*)$/) {
	return ("gc",$1,$2);
    }
    if (/^([^ ]+) +([^ ]+)$/) {
	my ($hit,$seq)=($1,$2);
	return ("hit",$hit,"seq",$seq);
    }
    if ($l eq "//" || !($l =~ /^\#/) || $l eq "# STOCKHOLM 1.0") {
	return ("syntax",$l);
    }
    die "could not parse .sto line: $l";
}

sub Load {
    my ($self,$srcFile)=@_;

    my %seqs=();
    @{$seqs{hitsInOriginalOrder}}=();
    if (!open(STO,"$srcFile")) {
	die "cannot open \"$srcFile\": $!";
    }
    my %gotHitOnce=();
    while (<STO>) {
	s/[\r\n]//g;
	if (/^\#=GF +([^ ]+) +([^ ].*)$/) {
	    $seqs{gf}{$1}=$2;
	}
	if (/^\#=GS +([^ \t]+)[ \t]+([^ \t]+)[ \t]+([^ \t].*)$/) {
	    my ($hit,$tag,$info)=($1,$2,$3);
	    # print "#=GS $hit,$tag,$info,\n";
	    if ($tag eq "DE") { # CMfinder special tag
		$seqs{hit}{$hit}{gs}{$tag}=$info;
		#print "info=$info.\n";
		if ($info =~ /^ *([0-9]+)[.][.] *([0-9]+)[ \t]+([-+e.0-9]+) *$/) {
		    my ($start,$stop,$score)=($1,$2,$3);
		    $seqs{hit}{$hit}{gs}{"_start"}=$start;
		    $seqs{hit}{$hit}{gs}{"_stop"}=$stop;
		    $seqs{hit}{$hit}{gs}{"_score"}=$score;
		}
		else {
		    die "info=$info";
		}
	    }
	    else {
		$seqs{hit}{$hit}{gs}{$tag}=$info;
	    }
	}
	if (/^\#=GR +([^ ]+) +([^ ]+) +([^ ].*)$/) {
	    my ($hit,$tag,$info)=($1,$2,$3);
	    $seqs{hit}{$hit}{gr}{$tag} .= $info;
	}
	if (0) {
	    # deprecated
	    if (/^\#=GC +SS_cons +([^ ]+)$/) { # don't bother with RF line, since I'll put my own cons line in later
		$seqs{SS_cons} .= $1;
	    }
	}
	if (/^\#=GC +([^ ]+) +(.*)$/) {
	    $seqs{gc}{$1} .= $2;
	}
	if ($_ ne "//" && !(/^\#/)) {
	    if (/^([^ ]+) +([^ ]+)$/) {
		my ($hit,$seq)=($1,$2);
		$seqs{hit}{$hit}{seq} .= $seq;
		if (!$gotHitOnce{$hit}) {
		    $gotHitOnce{$hit}=1;
		    push @{$seqs{hitsInOriginalOrder}},$hit;
		}
	    }
	}
    }
    close(STO);

    %$self=%seqs;
    $self->{stoFileName}=$srcFile;
}
sub FindLongestHitText {
    my ($self)=@_;
    my $l=0;
    for my $hit (@{$self->{hitsInOriginalOrder}}) {
	if (length($hit)>$l) {
	    $l=length($hit);
	}
    }
    return $l;
}
sub FindLongestNameGRorGc {
    my ($self)=@_;
    my @keyList=();
    my ($key,$data);
    for my $hit (@{$self->{hitsInOriginalOrder}}) {
	push @keyList,$hit;
	for my $gr (keys %{$self->{hit}{$hit}{gr}}) {
	    ($key,$data)=("#=GR $hit $gr",$self->{hit}{$hit}{gr}{$gr});
	    push @keyList,$key;
	}
    }
    for my $gc (keys %{$self->{gc}}) {
	($key,$data)=("#=GC $gc",$self->{gc}{$gc});
	push @keyList,$key;
    }
    my $maxKey=0;
    for $key (@keyList) {
	if (length($key)>$maxKey) {
	    $maxKey=length($key);
	}
    }
    return $maxKey;
}
sub NewCopy {
    my ($self)=@_;
    my $newsto=new Stockholm;
    %$newsto=%$self;
    return $newsto;
}
sub Save {
    my ($self,$destFile)=@_;
    
    my %seqs=%$self;
    if (!open(STO,">$destFile")) {
	die "cannot open $destFile to write: $!";
    }
    print STO "# STOCKHOLM 1.0\n";
    if (scalar keys %{$seqs{hit}}==0) {
	die "WriteStockholmFromHash: no hits.  theoretically that's okay, but it's super suspicious";
    }
    for my $gf (keys %{$seqs{gf}}) {
	print STO "#=GF $gf $seqs{gf}{$gf}\n";
    }
    
    my ($key,$data);
    my %keyData=();
    my @keyList=();
    my %hitsNotSeenForDebugging=%{$seqs{hit}};
    my %hitsAlreadySeen=(); # this is kind of a hack; technically the pipline can report a motif with exactly the same seq (same nucleotide coords and everything) appearing twice.  This happened once with the Minnesota soil environmental sample.  When it happens, various programs are upset because the duplicate sequence looks like one seq that's twice as long
    for my $hit (@{$seqs{hitsInOriginalOrder}}) {
	delete $hitsNotSeenForDebugging{$hit};
	
	if ($hitsAlreadySeen{$hit}) {
	    next;
	}
	$hitsAlreadySeen{$hit}=1;
	
	if (length($seqs{hit}{$hit}{seq})==0) {
	    # user must have deleted it
	    next;
	}
	($key,$data)=($hit,$seqs{hit}{$hit}{seq});
	$keyData{$key}=$data;     push @keyList,$key;
	for my $gr (keys %{$seqs{hit}{$hit}{gr}}) {
	    ($key,$data)=("#=GR $hit $gr",$seqs{hit}{$hit}{gr}{$gr});
	    $keyData{$key}=$data;     push @keyList,$key;
	}
	for my $gs (keys %{$seqs{hit}{$hit}{gs}}) {
	    if ($gs =~ /^[^_]/) {
		($key,$data)=("#=GS $hit $gs",$seqs{hit}{$hit}{gs}{$gs});
		$keyData{$key}=$data;     push @keyList,$key;
	    }
	}
    }
    if (scalar keys %hitsNotSeenForDebugging>0) {
	die "some hits in \%seqs were not given in \@{\$seqs{hitsInOriginalOrder}}: ".join(",",keys %hitsNotSeenForDebugging);
    }
    for my $gc (sort {$a cmp $b} keys %{$seqs{gc}}) {
	($key,$data)=("#=GC $gc",$seqs{gc}{$gc});
	$keyData{$key}=$data;     push @keyList,$key;
    }
    
    my $maxKey=0;
    for $key (@keyList) {
	if (length($key)>$maxKey) {
	    $maxKey=length($key);
	}
    }
    
    for $key (@keyList) {
	$data=$keyData{$key};
	my $spaces=" " x ($maxKey-length($key));
	print STO "$key$spaces $data\n";
    }
    
    print STO "//\n";
    close(STO);
}

sub SaveClustalw {
    my ($self,$destFile)=@_;
    my %seqs=%$self;
    if (!open(C,">$destFile")) {
	die "cannot open $destFile to write: $!";
    }
    print C "CLUSTAL W (1.83) multiple sequence alignment\n\n\n";
    my $l=length($seqs{gc}{SS_cons});
    if ($l==0) {
	die "SS_cons not found in alignment, which I wasn't expecting";
    }
    my $i;
    my $maxWidth=50;
    my $maxName=0;
    for my $hit (@{$seqs{hitsInOriginalOrder}}) {
	if (length($hit)>$maxName) {
	    $maxName=length($hit);
	}
    }
    for ($i=0; $i<$l; $i += $maxWidth) {
	my $b=$maxWidth;
	if ($l-$i<$maxWidth) {
	    $b=$l-$i;
	}
	# much of this is copied from WriteStockholmFromHash
	my %hitsNotSeenForDebugging=%{$seqs{hit}};
	my %hitsAlreadySeen=();
	for my $hit (@{$seqs{hitsInOriginalOrder}}) {
	    delete $hitsNotSeenForDebugging{$hit};
	    if ($hitsAlreadySeen{$hit}) {
		next;
	    }
	    $hitsAlreadySeen{$hit}=1;
	    if (length($seqs{hit}{$hit}{seq})==0) {
		# user must have deleted it
		next;
	    }
	    
	    my $fullSeq=$seqs{hit}{$hit}{seq};
	    my $s=substr($fullSeq,$i,$b);
	    $s =~ s/[.]/-/g;
	    $s=uc($s);
	    $s =~ s/U/T/g; # RNAz doesn't respect the noble Uridine.
	    my $namePad=" " x ($maxName-length($hit));
	    my $hitEscape=$hit;
	    $hitEscape =~ s/[\/-]/_/g;
	    print C "$hitEscape$namePad $s\n";
	}
	my $lalaLine=" " x ($maxName+1 + $b);
	print C "$lalaLine\n\n";
    }
    close(C);
}

sub SaveFasta {
    my ($self,$fastaFileName)=@_;
    if (!open(F,">$fastaFileName")) {
	die "cannot open $fastaFileName: $?";
    }
    for my $hit (@{$self->{hitsInOriginalOrder}}) {
	if (length($hit)==0) {
	    die "attempt to make zero-length hitId when saving as fasta to $fastaFileName";
	}
	my $seq=$self->{hit}{$hit}{seq};
	if ($seq =~ /[ \t]/) {
	    die "while saving fasta $fastaFileName, sequence for hit \"$hit\" has a space or tab character in it (\"$seq\")";
	}
	if (length($seq)==0) {
	    die "attempt to make zero-length sequence for hit \"$hit\" while saving as fasta to $fastaFileName";
	}
	$seq =~ s/[^A-Za-z]//g;
	print F ">$hit\n$seq\n";
    }
    close(F);
}

sub ConvertSSconsToRfam { # converts the format for pseudoknots.  SS_cons lines ending in question marks ("?") are ignored.
    my ($sto)=@_;

    my $debug=0;

    my $leftPknot=ord("A");
    my $rightPknot=ord("a");

    if ($debug) {
	print "$leftPknot,$rightPknot\n";
    }

    my $leftParens="(<{[";
    my $rightParens=")>}]";

    my %isLeftParen=();
    my %isRightParen=();
    for (my $i=0; $i<length($leftParens); $i++) {
	$isLeftParen{substr($leftParens,$i,1)}=1;
	$isRightParen{substr($rightParens,$i,1)}=1;
    }

    if (!defined($sto->{gc}{SS_cons})) {
	die "odd, there's no #=GC SS_cons";
    }

    my @sscons=split //,$sto->{gc}{SS_cons};
    
    if ($debug) {
	print "SS_cons  : ".join("",@sscons)."\n";
    }

    my @deleteList=();
    for my $tag (keys %{$sto->{gc}}) {
	if ($tag =~ /^SS_cons/) {
	    push @deleteList,$tag;
	}
	if (($tag =~ /^SS_cons.*/) && !($tag =~ /[?]$/) && $tag ne "SS_cons") { # already got that one
	    my $ss=$sto->{gc}{$tag};

	    if ($tag =~ /alt$/) {
		# ignore alternate stems, since they're just going to conflict and no be writable in Rfam format
		next;
	    }

	    if ($debug) {
		print "$tag: $ss\n";
	    }

	    for (my $i=0; $i<(scalar @sscons); $i++) {
		my $ssch=substr($ss,$i,1);
		my $ch=".";
		if ($isLeftParen{$ssch}) {
		    $ch=chr($leftPknot);
		}
		if ($isRightParen{$ssch}) {
		    $ch=chr($rightPknot);
		}
		if ($ch ne ".") {
		    if ($isLeftParen{$sscons[$i]} || $isRightParen{$sscons[$i]}) {
			die "there is a conflicting base pair involving #=GC $tag";
		    }
		    $sscons[$i] = $ch;
		}
	    }

	    if ($debug) {
		print "  SS_cons: ".join("",@sscons)."\n";
	    }

	    $leftPknot++;
	    $rightPknot++;
	}
    }

    for my $tag (@deleteList) {
	delete $sto->{gc}{$tag};
    }

    $sto->{gc}{SS_cons}=join("",@sscons);
}

# put duplicates into the alignment, with all redundant data; convenient in some cases
sub ExpandDuplicatesForRedundantMsa {
    my ($self)=@_;
    my $dups=$self->{gf}{DUPLICATES};
    if ($dups eq "NONE") {
	# nothing to do
    }
    else {
	for my $equivClass (split / /,$dups) {
	    my @e=split /=/,$equivClass;
	    
	    #get rid of the hit that's in the alignment - and validate
	    my $refHit=$e[0];
	    my $x=$self->{hit}{$refHit};
	    if (!defined($x)) {
		die "$refHit";
	    }
	    shift @e; # get rid of it
	    
	    # add other duplicates, while checking that they're not in the alignment
	    for my $hit (@e) {
		my $x=$self->{hit}{$hit};
		if (defined($x)) {
		    die "$hit";
		}

		%{$self->{hit}{$hit}}=%{$self->{hit}{$refHit}};
	    }
	    push @{$self->{hitsInOriginalOrder}},@e;
	}

	$self->{gf}{DUPLICATES}="NONE";
    }
}

# roughly the inverse of ExpandDuplicatesForRedundantMsa
sub MoveRedundantSeqsToDuplicates {
    my ($self)=@_;

    # first go in the opposite direction, for convenience (we don't have to worry about what was in DUPLICATES before)
    $self->ExpandDuplicatesForRedundantMsa();

    my %seqToHit=();
    my %newHitSet=();
    my %dupsOfHit=();
    for my $hit (@{$self->{hitsInOriginalOrder}}) {
	my $seq=$self->{hit}{$hit}{seq};
	if (exists($seqToHit{$seq})) {
	    push @{$dupsOfHit{$seqToHit{$seq}}},$hit;
	    delete $self->{hit}{$hit};
	}
	else {
	    $seqToHit{$seq}=$hit;
	    $newHitSet{$hit}=1;
	}
    }

    my @l=@{$self->{hitsInOriginalOrder}};
    @{$self->{hitsInOriginalOrder}}=();
    for my $hit (@l) {
	if ($newHitSet{$hit}) {
	    push @{$self->{hitsInOriginalOrder}},$hit;
	}
    }

    my @dupList=();
    for my $refHit (keys %dupsOfHit) {
	my @el=();
	push @el,$refHit;
	push @el,@{$dupsOfHit{$refHit}};
	push @dupList,join("=",@el);
    }
    
    if (scalar @dupList==0) {
	$self->{gf}{DUPLICATES}="NONE";
    }
    else {
	$self->{gf}{DUPLICATES}=join(" ",@dupList);
    }
};

sub ListHits {
    my ($self)=@_;
    return @{$self->{hitsInOriginalOrder}};
}

sub ListHitsWithDups {
    my ($self)=@_;

    my @l=();
    @l=@{$self->{hitsInOriginalOrder}};
    my $dups=$self->{gf}{DUPLICATES};
    if ($dups eq "NONE" || $dups eq "none") {
	# nothing to do
    }
    else {
	for my $equivClass (split / /,$dups) {
	    my @e=split /=/,$equivClass;
	    
	    #get rid of the hit that's in the alignment - and validate
	    my $x=$self->{hit}{$e[0]};
	    if (!defined($x)) {
		die "$e[0]";
	    }
	    shift @e; # get rid of it
	    
	    # add other duplicates, while checking that they're not in the alignment
	    for my $hit (@e) {
		my $x=$self->{hit}{$e[0]};
		if (defined($x)) {
		    die "$e[0]";
		}
	    }
	    push @l,@e;
	}
    }
    return @l;
}

1;
