# Supplementary material for: Comparative genomics reveals 104 candidate structured RNAs from bacteria, archaea, and their metagenomes
Source: Genome Biol. 2010 Mar 15;11(3):R31. doi: 10.1186/gb-2010-11-3-r31 (PMC2864571; doi:10.1186/gb-2010-11-3-r31)
Supplement: Additional file 10 — Source code implemented as part of this project. Source code files and a README.pdf file are provided to assist in detailed understanding of the methods. The files can be retrieved from the .tar.gz archive file, as described for Additional file 4. [file gb-2010-11-3-r31-S10.GZ › 104-motifs-source-code/motifs_2007/pl/StockholmCompactStem.pl]

# Copyright (c) 2007-2010 Zasha Weinberg.  All rights reserved.
#
# This copyrighted source code is freely distributed under
# the terms of the GNU General Public License.  See the file
# LICENSE in the root directory of this distribution.

use strict;
use ProcessPipeline_Utils;
use Getopt::Long;

my ($help);
my $addGapsOnOutside=1;
if (!GetOptions( 
		"h" => \$help
	       )) {
    die;
}
if ($help) {
    print "perl StockholmCompactStem.pl <sto in> <sto out>\n";
    print "<sto in> must have #=GC COMPACT tag, with matching '<', '>' and inner matching <..>.  Thus, the pattern is <....<...>...>, which defines the two stems.\n";
    print "Very simple way of handling var-len stem.  At least just compact things together that have matching blanks\n";
}

my $stoFileName=shift;
my $outStoFileName=shift;

my $sto=new Stockholm;
$sto->Load($stoFileName);

my $regionString=$sto->{gc}{COMPACT};
if (!defined($regionString)) {
    die;
}
if (!($regionString =~ /^[.]*[<][.]*[<][.]*[>][.]*[>][.]*$/)) {
    die "#=GC COMPACT must have exactly one outer matching angle bracket pair, and one inner matching angle bracket pair";
}
my $leftOuter=index $regionString,"<";
my $leftInner=index $regionString,"<",$leftOuter+1;
my $rightInner=index $regionString,">",$leftInner+1;
my $rightOuter=index $regionString,">",$rightInner+1;
if ($leftOuter==-1 || $leftInner==-1 || $rightInner==-1 || $rightOuter==-1) {
    die;
}

my $l=length($sto->{gc}{COMPACT});
print "($leftOuter,$leftInner),($rightInner,$rightOuter),$l\n";

for my $hit (@{$sto->{hitsInOriginalOrder}}) {

    my $seq=$sto->{hit}{$hit}{seq};
    my $ll=length($seq);
    my $leftStem=substr($seq,$leftOuter,$leftInner-$leftOuter+1);
    my $rightStem=substr($seq,$rightInner,$rightOuter-$rightInner+1);
    my $termLoop=substr($seq,$leftInner+1,$rightInner-$leftInner-1);
    my $leftFlank=substr($seq,0,$leftOuter);
    my $rightFlank=substr($seq,$rightOuter+1,length($seq)-$rightOuter);

    my $d=0;

    if ($d) {
	print "\n\n$leftStem , $rightStem\n";
    }

    if (length($leftStem)!=length($rightStem)) {
	die;
    }
    my $i;
    my $leftStemCompact="";
    my $rightStemCompact="";
    my $numEats=0;
    for ($i=0; $i<length($leftStem); $i++) {
	my $lch=substr($leftStem,$i,1);
	my $rch=substr($rightStem,length($rightStem)-$i-1,1);
	if (IsGap($lch) && IsGap($rch)) {
	    # eat it
	    $numEats++;
	}
	else {
	    $leftStemCompact .= $lch;
	    $rightStemCompact .= $rch;
	}
    }
    $rightStemCompact=reverse($rightStemCompact);

    # $leftStemCompact=$leftStem;    $rightStemCompact=$rightStem;  $numEats=0;

    if ($addGapsOnOutside) {
	$leftStemCompact=("." x $numEats).$leftStemCompact;
	$rightStemCompact=$rightStemCompact.("." x $numEats);
    }
    else {
	$leftStemCompact=$leftStemCompact.("." x $numEats);
	$rightStemCompact=("." x $numEats).$rightStemCompact;
    }

    if ($d) {
	print "$leftStemCompact , $rightStemCompact\n";
    }


    my $sep="";
    $sto->{hit}{$hit}{seq}=$leftFlank.$sep.$leftStemCompact.$sep.$termLoop.$sep.$rightStemCompact.$sep.$rightFlank;
}

$sto->Save($outStoFileName);

sub IsGap {
    my ($ch)=@_;
    if (length($ch)!=1) {
	die;
    }
    if ($ch =~ /[-._,]/) {
	return 1;
    }
    else {
	return 0;
    }
}
