# Supplementary material for: Comparative genomics reveals 104 candidate structured RNAs from bacteria, archaea, and their metagenomes
Source: Genome Biol. 2010 Mar 15;11(3):R31. doi: 10.1186/gb-2010-11-3-r31 (PMC2864571; doi:10.1186/gb-2010-11-3-r31)
Supplement: Additional file 10 — Source code implemented as part of this project. Source code files and a README.pdf file are provided to assist in detailed understanding of the methods. The files can be retrieved from the .tar.gz archive file, as described for Additional file 4. [file gb-2010-11-3-r31-S10.GZ › 104-motifs-source-code/motifs_2007/pl/VenterCreateMetadataDb.pl]

# Copyright (c) 2007-2010 Zasha Weinberg.  All rights reserved.
#
# This copyrighted source code is freely distributed under
# the terms of the GNU General Public License.  See the file
# LICENSE in the root directory of this distribution.

$hostname=`hostname`; $hostname =~ s/[\r\n]//g;

if ($hostname eq "BreakerZ") {
    $blastallExe="/c/zasha/software/blast-2.2.9/blastall.exe";
    $formatdbExe="/c/zasha/software/blast-2.2.9/formatdb.exe";
    $tRNAscanSEPath="/c/zasha/software/tRNAscan-SE-1.23";
    $baseDir="/c/zasha/data/seqs";
}
else {
    $ncbiDir="/home1/zw49/software/blast-2.2.17/bin";
    $blastallExe="$ncbiDir/blastall";
    $formatdbExe="$ncbiDir/formatdb";
    $tRNAscanSEPath="/home1/zw49/software/tRNAscan-SE-1.23";
    $baseDir="/home1/zw49/stripe_scratch/zw49";
}
$venter="$baseDir/Venter2";

$sqlFileName="$venter/gos_metadata.sql.gz";
open(SQL,"| gzip -c > $sqlFileName");

print SQL "/*!40101 SET \@OLD_CHARACTER_SET_CLIENT=\@\@CHARACTER_SET_CLIENT */;\n/*!40101 SET \@OLD_CHARACTER_SET_RESULTS=\@\@CHARACTER_SET_RESULTS */;\n/*!40101 SET \@OLD_COLLATION_CONNECTION=\@\@COLLATION_CONNECTION */;\n/*!40101 SET NAMES utf8 */;\n/*!40014 SET \@OLD_UNIQUE_CHECKS=\@\@UNIQUE_CHECKS, UNIQUE_CHECKS=0 */;\n/*!40014 SET \@OLD_FOREIGN_KEY_CHECKS=\@\@FOREIGN_KEY_CHECKS, FOREIGN_KEY_CHECKS=0 */;\n/*!40101 SET \@OLD_SQL_MODE=\@\@SQL_MODE, SQL_MODE='NO_AUTO_VALUE_ON_ZERO' */;\n/*!40111 SET \@OLD_SQL_NOTES=\@\@SQL_NOTES, SQL_NOTES=0 */;\n\n";


print SQL "drop database if exists gos_metadata;\n";
print SQL "CREATE DATABASE gos_metadata;\n";
print SQL "use 'gos_metadata';\n";

print SQL "drop table if exists sample;\n";
print SQL "create table sample (sampleid varchar(50),location varchar(255),country varchar(100),taken_at DATETIME,latitude double,longitude double,depth integer,water_depth integer,temperature float,salinity float,min_size_fraction float,max_size_fraction float,habitat varchar(100),chlorophyll float,site varchar(50),geographic_location varchar(100),leg varchar(100));\n";
# ,'lat_deg' mediuminteger,'lat_min' mediuminteger,'lat_sec' mediuminteger,'lat_ns' varchar(1),'long_deg' mediuminteger,'long_min' mediuminteger,'long_sec' mediuminteger,'long_ew' varchar(1)

# BTW, primary key is apparently (sample,site_id).

print SQL "LOCK TABLES sample WRITE;\n";
print SQL "insert into sample values ";
$sampleFileName="$venter/gos_metadata_txt.gz";
$first=1;
$packet=0;
open(S,"gzip -d -c $sampleFileName |");
while (<S>) {
    s/[\r\n]//g;
    $line=$_;
    ($site,$location,$country,$d,$t,$latlong,$depth,$water_depth,$temperature,$salinity,$size_fraction,$habitat,$chlorophyll_stuff,$numGoodSequences,$geographic_location,$leg,$sample)=split /\t/,$line;

    if ($site eq "ID") {
	next;
    }

    ($m,$d,$y)=split /\//,$d;
    ($h,$min)=split /:/,$t;
    $when=sprintf "%04d-%02d-%02d %02d:%02d:00",$y,$m,$d,$h,$min;

    $location =~ s/\"//g;
    
    if ($latlong =~ /^[\"]([.0-9]+)[^.0-9]([.0-9]+)[\']([.0-9]+)[\"][\"]([ns]); +([.0-9]+)[^.0-9]([.0-9]+)[\']([.0-9]+)[\"][\"]([ew]) *[\"]$/) {
	$lat_deg=$1;
	$lat_min=$2;
	$lat_sec=$3;
	$lat_ns=$4;
	$long_deg=$5;
	$long_min=$6;
	$long_sec=$7;
	$long_ew=$8;
    }
    else {
	print "unparse latlong: |$latlong|\n";
	die "unparse latlong: |$latlong|\n";
    }
    $lat=$lat_deg + (1.0/60.0)*$lat_min + (1.0/3600.0)*$lat_sec;
    if ($lat_ns eq "s") {
	$lat=-$lat;
    }
    $long=$long_deg + (1.0/60.0)*$long_min + (1.0/3600.0)*$long_sec;
    if ($long_ew eq "w") {
	$long=-$long;
    }
    $salinity =~ s/ //g;
    if (length($salinity)==0) {
	$salinity="NULL";
    }

    if ($water_depth =~ /[>]([0-9]+)/) {
	$water_depth=$1+1;
    }

    ($min_size_fraction,$max_size_fraction)=split /[-]/,$size_fraction;

    $chlorophyll=$chlorophyll_stuff;
    $chlorophyll =~ s/^ +//g;
    $chlorophyll =~ s/ .*//g;
    if (length($chlorophyll)==0) {
	$chlorophyll="NULL";
    }
    $temperature =~ s/ +//g;
    if (length($temperature)==0) {
	$temperature="NULL";
    }
    $location =~ s/\'/\\\'/g;
    $habitat =~ s/\'/\\\'/g;
    $site =~ s/\'/\\\'/g;
    $geographic_location =~ s/\'/\\\'/g;
    $leg =~ s/\'/\\\'/g;

    if (!$first) {
	print SQL ",";
    }
    $first=0;
    $v="('$sample','$location','$country','$when',$lat,$long,$depth,$water_depth,$temperature,$salinity,$min_size_fraction,$max_size_fraction,'$habitat',$chlorophyll,'$site','$geographic_location','$leg')";
    if ($v =~ /,,/) {
	print "null: $v\n";
    }
    print SQL "$v";

    $packet += length($v);
    if ($packet>200000) {
	$packet=0;
	$first=1;
	print SQL ";\ninsert into sample values ";
    }
    # $lat_deg,$lat_min,$lat_sec,'$lat_ns',$long_deg,$long_min,$long_sec,'$long_ew',
}
close(S);
print SQL ";\nunlock tables;\n";
print "done sample\n";

print SQL "drop table if exists read_sample;\n";
print SQL "create table read_sample (readid varchar(50),sampleid varchar (50));\n";
print SQL "LOCK TABLES read_sample WRITE;\n";
print SQL "insert into read_sample values ";

$readSampleFileName="$venter/read_sample.tab.gz";
open(RS,"gzip -d -c $readSampleFileName |");
$packet=0;
$first=1;
while (<RS>) {
    s/[\r\n]//g;
    ($read,$sample)=split /\t/,$_;
    if (!$first) {
	print SQL ",";
    }
    $first=0;
    $v="('$read','$sample')";
    print SQL "$v";
    $packet += length(v);
    if ($packet>200000) {
	$packet=0;
	$first=1;
	print SQL ";\ninsert into read_sample values ";
    }
}
close(RS);
print SQL ";\nunlock tables;\n";

print SQL "drop table if exists scaf_read;\n";
print SQL "create table scaf_read (scafid varchar(50),readid varchar(50));\n";
print SQL "LOCK TABLES scaf_read WRITE;\n";
print SQL "insert into scaf_read values ";

$readScaffoldFileName="$venter/gos_combined_read_to_scaffold_mapping_gff.gz";
open(RS,"gzip -d -c $readScaffoldFileName |");
$packet=0;
$first=1;
while (<RS>) {
    s/[\r\n]//g;
    ($scaffold,$dummy1,$dummy2,$start,$end,$dummy3,$strand,$dummy4,$read)=split /\t/,$_;
    if (!$first) {
	print SQL ",";
    }
    $first=0;
    $v="('$scaffold','$read')";
    print SQL "$v";
    $packet += length($v);
    if ($packet>200000) {
	$packet=0;
	$first=1;
	print SQL ";\ninsert into scaf_read values ";
    }
}
close(RS);
print SQL ";\nunlock tables;\n";

print SQL "drop table if exists scaf;\n";
print SQL "create table scaf (scafid varchar(50),scaf_len bigint);\n";
print SQL "LOCK TABLES scaf WRITE;\n";
print SQL "insert into scaf values ";
$scaffoldFileName="$venter/gos_combined_scaffolds_fasta.gz";
open(S,"gzip -d -c $scaffoldFileName |");
$packet=0;
$first=1;
$emblId="";
while (<S>) {
    s/[\r\n]//g;
    if (/^[>]([^ ]+)/) {
	$emblId_=$1;
	if ($emblId) {
	    if (!$first) {
		print SQL ",";
	    }
	    $first=0;
	    $v="('$emblId',$len)";
	    print SQL "$v";
	    $packet += length($v);
	    if ($packet>200000) {
		$packet=0;
		$first=1;
		print SQL ";\ninsert into scaf values ";
	    }
	}
	$emblId=$emblId_;
	$len=0;
    }
    else {
	s/ //g;
	$len += length($_);
    }
}
close(S);
$v=",('$emblId',$len)";
print SQL "$v";
print SQL ";\nunlock tables;\n";
print SQL "alter table scaf add primary key (scafid);\n";

print SQL "create index sr_read on scaf_read (readid);\n";
print SQL "create index sr_scaf on scaf_read (scafid);\n";
print SQL "create index rs_read on read_sample (readid);\n";
print SQL "create index rs_sample on read_sample (sampleid);\n";
print SQL "create index sample_i on sample (sampleid);\n";

print SQL "create table sample_scaf (sampleid varchar(50),scafid varchar(50));\n";
print SQL "insert into sample_scaf select distinct sampleid,scafid from read_sample,scaf_read where read_sample.readid=scaf_read.readid;\n"; # takes (1 hour 24 min 40.84 sec)
print SQL "create index sample_scaf_sample on sample_scaf (sampleid);\n";
print SQL "create index sample_scaf_scaf on sample_scaf (scafid);\n";

print SQL "create table sample_len (sampleid varchar(50) primary key,scaf_len bigint);\n";
print SQL "select straight_join sql_small_result sampleid,sum(scaf.scaf_len) from sample_scaf,scaf where sample_scaf.scafid=scaf.scafid group by sampleid;\n";


close(SQL);

# EXAMPLE QUERY: select temperature,salinity,sum(scaf_len) from sample,sample_len where sample.sampleid=sample_len.sampleid group by salinity,temperature;
