# Supplementary material for: Comparative genomics reveals 104 candidate structured RNAs from bacteria, archaea, and their metagenomes
Source: Genome Biol. 2010 Mar 15;11(3):R31. doi: 10.1186/gb-2010-11-3-r31 (PMC2864571; doi:10.1186/gb-2010-11-3-r31)
Supplement: Additional file 10 — Source code implemented as part of this project. Source code files and a README.pdf file are provided to assist in detailed understanding of the methods. The files can be retrieved from the .tar.gz archive file, as described for Additional file 4. [file gb-2010-11-3-r31-S10.GZ › 104-motifs-source-code/motifs_2007/pl/VenterReadToSample.pl]

# Copyright (c) 2007-2010 Zasha Weinberg.  All rights reserved.
#
# This copyrighted source code is freely distributed under
# the terms of the GNU General Public License.  See the file
# LICENSE in the root directory of this distribution.

$hostname=`hostname`; $hostname =~ s/[\r\n]//g;

if ($hostname eq "BreakerZ") {
    $blastallExe="/c/zasha/software/blast-2.2.9/blastall.exe";
    $formatdbExe="/c/zasha/software/blast-2.2.9/formatdb.exe";
    $tRNAscanSEPath="/c/zasha/software/tRNAscan-SE-1.23";
    $baseDir="/c/zasha/data/seqs";
}
else {
    $ncbiDir="/home1/zw49/software/blast-2.2.17/bin";
    $blastallExe="$ncbiDir/blastall";
    $formatdbExe="$ncbiDir/formatdb";
    $tRNAscanSEPath="/home1/zw49/software/tRNAscan-SE-1.23";
    $baseDir="/home1/zw49/stripe_scratch/zw49";
}
$venter="$baseDir/Venter2";

$readsFileName="$venter/gos-all_fasta.gz";
$readSampleFileName="$venter/read_sample.tab.gz";

open(READS,"gzip -d -c $readsFileName |");
open(RS,"| gzip -c > $readSampleFileName");
while (<READS>) {
    s/[\r\n]//g;
    if (/^[>]/) {
	($readIdStuff,$libraryStuff,$templateStuff,$sequencingDirectionStuff,$sampleIdStuff)=split / +/,$_;
	$readId=$readIdStuff;
	$readId =~ s/[>]//g;
	($dummy,$sampleId)=split /=/,$sampleIdStuff;
	print RS "$readId\t$sampleId\n";
    }

}
close(RS);
close(READS);
