# Supplementary material for: Comparative genomics reveals 104 candidate structured RNAs from bacteria, archaea, and their metagenomes
Source: Genome Biol. 2010 Mar 15;11(3):R31. doi: 10.1186/gb-2010-11-3-r31 (PMC2864571; doi:10.1186/gb-2010-11-3-r31)
Supplement: Additional file 11 — Overlap with previous raw predictions. Overlaps of our RNA motifs with raw predictions of a prior study [9]. Tab-delimited text file. [file gb-2010-11-3-r31-S11.TAB]

Overlaps of previously reported raw predictions.
RNA class ID	# hits that overlap the previously reported raw predictions	# hits total in RefSeq version 25	fraction of motif representatives that were predicted previously
6S-flavo	0	4	0
aceE	0	13	0
Acido-1	0	4	0
Acido-Lenti-1	0	14	0
Actino-pnp	1	27	0.037037037037037
AdoCbl-variant	0	0
asd	6	20	0.3
atoC	0	5	0
Bacillaceae-1	3	19	0.157894736842105
Bacillus-plasmid	1	25	0.04
Bacteroid-trp	5	9	0.555555555555556
Bacteroidales-1	3	5	0.6
Bacteroides-1	7	8	0.875
Bacteroides-2	0	0
Burkholderiales-1	1	68	0.0147058823529412
C4	14	257	0.0544747081712062
c4-a1b1	12	51	0.235294117647059
Chlorobi-1	0	6	0
Chlorobi-RRM	0	10	0
Chloroflexi-1	0	0
Clostridiales-1	0	0
COG2252	0	8	0
Collinsella-1	0	1	0
crcB	10	135	0.0740740740740741
Cyano-1	6	64	0.09375
Cyano-2	0	10	0
Desulfotalea-1	4	114	0.0350877192982456
Dictyoglomi-1	0	0
Downstream-peptide	3	68	0.0441176470588235
epsC	4	10	0.4
fixA	2	8	0.25
Flavo-1	1	139	0.00719424460431655
flg-Rhizobiales	0	10	0
flpD	0	7	0
gabT	0	13	0
Gamma-cis-1	0	15	0
glnA	0	11	0
GUCCY-hairpin	5	159	0.0314465408805031
Gut-1	0	0
gyrA	5	16	0.3125
hopC	0	4	0
icd	0	13	0
L17DE	21	38	0.552631578947368
lactis-plasmid	0	14	0
Lacto-int	1	31	0.032258064516129
Lacto-rpoB	4	30	0.133333333333333
Lacto-usp	4	6	0.666666666666667
leu-phe-leader	0	9	0
livK	0	8	0
lnt	0	5	0
manA	0	0
Methylobacterium-1	0	0
Moco-II	0	8	0
mraW	2	26	0.0769230769230769
msiK	0	17	0
Nitrosococcus-1	0	6	0
Ocean-V	0	0
Ocean-VI	0	0
pan	11	49	0.224489795918367
pedo-repair	0	0
pfl	3	56	0.0535714285714286
pheA	1	13	0.0769230769230769
PhotoRC-I	0	10	0
PhotoRC-II	0	0
Polynucleobacter-1	0	1	0
potC	0	0
psaA	0	7	0
psbNH	0	7	0
Pseudomon-1	9	13	0.692307692307692
Pseudomon-2	0	11	0
Pseudomon-GGDEF	0	7	0
Pseudomon-groES	5	13	0.384615384615385
Pseudomon-Rho	4	12	0.333333333333333
Pyrobac-1	0	8	0
Pyrobac-HINT	0	4	0
radC	9	75	0.12
Rhizobiales-1	67	552	0.121376811594203
Rhizobiales-2	6	13	0.461538461538462
Rhodopirellula-1	0	42	0
rmf	2	13	0.153846153846154
rne-II	1	12	0.0833333333333333
SAM-chlorobi	0	5	0
SAM-I-IV-variant	2	19	0.105263157894737
SAM-II-long-loops	0	11	0
SAM-VI	0	8	0
sanguinis-hairpin	2	12	0.166666666666667
sbcD	0	3	0
ScRE	0	11	0
Soil-1	0	0
Solibacter-1	0	34	0
STAXI	1	17	0.0588235294117647
sucA-II	8	13	0.615384615384615
sucC	0	12	0
Termite-flg	0	0
Termite-leu	0	0
traJ-II	2	28	0.0714285714285714
Transposase-resistance	0	47	0
TwoGGAY	1	16	0.0625
wcaG	0	0
whalefall-1	0	0
yjdF	1	34	0.0294117647058824
